# Supplementary material for: Network cartographs for interpretable visualizations
Source: Nat Comput Sci. 2022 Feb 24;2(2):84–9. doi: 10.1038/s43588-022-00199-z (PMC10766564; doi:10.1038/s43588-022-00199-z)
Supplement: Supplementary file 1 — Statistical data. [file 43588_2022_199_MOESM1_ESM.zip]

Archive with 24 entries (23 files):
- Figure1/
- Figure1/d_netsize_corr_nx_cube.txt
- Figure1/dist_network_125_cube.txt
- Figure1/net_sizes_cube.txt
- Figure1/d_netsize_corr_global_cube.txt
- Figure1/.DS_Store
- __MACOSX/Figure1/._.DS_Store
- Figure1/dist_network_512_cube.txt
- Figure1/d_netsize_corr_ig_cube.txt
- Figure1/dist_nodevec_1000_cube.txt
- Figure1/dist_global_1000_cube.txt
- Figure1/dist_network_1000_cube.txt
- Figure1/d_netsize_corr_nodevec_cube.txt
- Figure1/d_netsize_time_global_cube.txt
- Figure1/d_netsize_time_ig_cube.txt
- Figure1/dist_spring_nx_1000_cube.txt
- Figure1/dist_network_10648_cube.txt
- Figure1/dist_network_5832_cube.txt
- Figure1/d_netsize_time_nodevec_cube.txt
- Figure1/dist_network_21952_cube.txt
- Figure1/dist_spring_ig_1000_cube.txt
- __MACOSX/Figure1/._dist_spring_ig_1000_cube.txt
- Figure1/README_fig1_EDfig1.pdf
- __MACOSX/Figure1/._README_fig1_EDfig1.pdf
