# Supplementary material for: Network cartographs for interpretable visualizations
Source: Nat Comput Sci. 2022 Feb 24;2(2):84–9. doi: 10.1038/s43588-022-00199-z (PMC10766564; doi:10.1038/s43588-022-00199-z)
Supplement: Supplementary file 1 — Statistical data. [file 43588_2022_199_MOESM1_ESM.zip › Figure1/d_netsize_corr_nx_cube.txt]

{"(5, 5, 5)": 0.996, "(8, 8, 8)": 0.99, "(10, 10, 10)": 0.975, "(18, 18, 18)": 0.87, "(22, 22, 22)": 0.751, "(28, 28, 28)": 0.504}
