# Supplementary material for: Network cartographs for interpretable visualizations
Source: Nat Comput Sci. 2022 Feb 24;2(2):84–9. doi: 10.1038/s43588-022-00199-z (PMC10766564; doi:10.1038/s43588-022-00199-z)
Supplement: Supplementary file 1 — Statistical data. [file 43588_2022_199_MOESM1_ESM.zip › Figure1/dist_network_125_cube.txt]

{"((0, 0, 0), (0, 0, 1))": 1, "((0, 0, 0), (0, 0, 2))": 2, "((0, 0, 0), (0, 0, 3))": 3, "((0, 0, 0), (0, 0, 4))": 4, "((0, 0, 0), (0, 1, 0))": 1, "((0, 0, 0), (0, 1, 1))": 2, "((0, 0, 0), (0, 1, 2))": 3, "((0, 0, 0), (0, 1, 3))": 4, "((0, 0, 0), (0, 1, 4))": 5, "((0, 0, 0), (0, 2, 0))": 2, "((0, 0, 0), (0, 2, 1))": 3, "((0, 0, 0), (0, 2, 2))": 4, "((0, 0, 0), (0, 2, 3))": 5, "((0, 0, 0), (0, 2, 4))": 6, "((0, 0, 0), (0, 3, 0))": 3, "((0, 0, 0), (0, 3, 1))": 4, "((0, 0, 0), (0, 3, 2))": 5, "((0, 0, 0), (0, 3, 3))": 6, "((0, 0, 0), (0, 3, 4))": 7, "((0, 0, 0), (0, 4, 0))": 4, "((0, 0, 0), (0, 4, 1))": 5, "((0, 0, 0), (0, 4, 2))": 6, "((0, 0, 0), (0, 4, 3))": 7, "((0, 0, 0), (0, 4, 4))": 8, "((0, 0, 0), (1, 0, 0))": 1, "((0, 0, 0), (1, 0, 1))": 2, "((0, 0, 0), (1, 0, 2))": 3, "((0, 0, 0), (1, 0, 3))": 4, "((0, 0, 0), (1, 0, 4))": 5, "((0, 0, 0), (1, 1, 0))": 2, "((0, 0, 0), (1, 1, 1))": 3, "((0, 0, 0), (1, 1, 2))": 4, "((0, 0, 0), (1, 1, 3))": 5, "((0, 0, 0), (1, 1, 4))": 6, "((0, 0, 0), (1, 2, 0))": 3, "((0, 0, 0), (1, 2, 1))": 4, "((0, 0, 0), (1, 2, 2))": 5, "((0, 0, 0), (1, 2, 3))": 6, "((0, 0, 0), (1, 2, 4))": 7, "((0, 0, 0), (1, 3, 0))": 4, "((0, 0, 0), (1, 3, 1))": 5, "((0, 0, 0), (1, 3, 2))": 6, "((0, 0, 0), (1, 3, 3))": 7, "((0, 0, 0), (1, 3, 4))": 8, "((0, 0, 0), (1, 4, 0))": 5, "((0, 0, 0), (1, 4, 1))": 6, "((0, 0, 0), (1, 4, 2))": 7, "((0, 0, 0), (1, 4, 3))": 8, "((0, 0, 0), (1, 4, 4))": 9, "((0, 0, 0), (2, 0, 0))": 2, "((0, 0, 0), (2, 0, 1))": 3, "((0, 0, 0), (2, 0, 2))": 4, "((0, 0, 0), (2, 0, 3))": 5, "((0, 0, 0), (2, 0, 4))": 6, "((0, 0, 0), (2, 1, 0))": 3, "((0, 0, 0), (2, 1, 1))": 4, "((0, 0, 0), (2, 1, 2))": 5, "((0, 0, 0), (2, 1, 3))": 6, "((0, 0, 0), (2, 1, 4))": 7, "((0, 0, 0), (2, 2, 0))": 4, "((0, 0, 0), (2, 2, 1))": 5, "((0, 0, 0), (2, 2, 2))": 6, "((0, 0, 0), (2, 2, 3))": 7, "((0, 0, 0), (2, 2, 4))": 8, "((0, 0, 0), (2, 3, 0))": 5, "((0, 0, 0), (2, 3, 1))": 6, "((0, 0, 0), (2, 3, 2))": 7, "((0, 0, 0), (2, 3, 3))": 8, "((0, 0, 0), (2, 3, 4))": 9, "((0, 0, 0), (2, 4, 0))": 6, "((0, 0, 0), (2, 4, 1))": 7, "((0, 0, 0), (2, 4, 2))": 8, "((0, 0, 0), (2, 4, 3))": 9, "((0, 0, 0), (2, 4, 4))": 10, "((0, 0, 0), (3, 0, 0))": 3, "((0, 0, 0), (3, 0, 1))": 4, "((0, 0, 0), (3, 0, 2))": 5, "((0, 0, 0), (3, 0, 3))": 6, "((0, 0, 0), (3, 0, 4))": 7, "((0, 0, 0), (3, 1, 0))": 4, "((0, 0, 0), (3, 1, 1))": 5, "((0, 0, 0), (3, 1, 2))": 6, "((0, 0, 0), (3, 1, 3))": 7, "((0, 0, 0), (3, 1, 4))": 8, "((0, 0, 0), (3, 2, 0))": 5, "((0, 0, 0), (3, 2, 1))": 6, "((0, 0, 0), (3, 2, 2))": 7, "((0, 0, 0), (3, 2, 3))": 8, "((0, 0, 0), (3, 2, 4))": 9, "((0, 0, 0), (3, 3, 0))": 6, "((0, 0, 0), (3, 3, 1))": 7, "((0, 0, 0), (3, 3, 2))": 8, "((0, 0, 0), (3, 3, 3))": 9, "((0, 0, 0), (3, 3, 4))": 10, "((0, 0, 0), (3, 4, 0))": 7, "((0, 0, 0), (3, 4, 1))": 8, "((0, 0, 0), (3, 4, 2))": 9, "((0, 0, 0), (3, 4, 3))": 10, "((0, 0, 0), (3, 4, 4))": 11, "((0, 0, 0), (4, 0, 0))": 4, "((0, 0, 0), (4, 0, 1))": 5, "((0, 0, 0), (4, 0, 2))": 6, "((0, 0, 0), (4, 0, 3))": 7, "((0, 0, 0), (4, 0, 4))": 8, "((0, 0, 0), (4, 1, 0))": 5, "((0, 0, 0), (4, 1, 1))": 6, "((0, 0, 0), (4, 1, 2))": 7, "((0, 0, 0), (4, 1, 3))": 8, "((0, 0, 0), (4, 1, 4))": 9, "((0, 0, 0), (4, 2, 0))": 6, "((0, 0, 0), (4, 2, 1))": 7, "((0, 0, 0), (4, 2, 2))": 8, "((0, 0, 0), (4, 2, 3))": 9, "((0, 0, 0), (4, 2, 4))": 10, "((0, 0, 0), (4, 3, 0))": 7, "((0, 0, 0), (4, 3, 1))": 8, "((0, 0, 0), (4, 3, 2))": 9, "((0, 0, 0), (4, 3, 3))": 10, "((0, 0, 0), (4, 3, 4))": 11, "((0, 0, 0), (4, 4, 0))": 8, "((0, 0, 0), (4, 4, 1))": 9, "((0, 0, 0), (4, 4, 2))": 10, "((0, 0, 0), (4, 4, 3))": 11, "((0, 0, 0), (4, 4, 4))": 12, "((0, 0, 1), (0, 0, 2))": 1, "((0, 0, 1), (0, 0, 3))": 2, "((0, 0, 1), (0, 0, 4))": 3, "((0, 0, 1), (0, 1, 0))": 2, "((0, 0, 1), (0, 1, 1))": 1, "((0, 0, 1), (0, 1, 2))": 2, "((0, 0, 1), (0, 1, 3))": 3, "((0, 0, 1), (0, 1, 4))": 4, "((0, 0, 1), (0, 2, 0))": 3, "((0, 0, 1), (0, 2, 1))": 2, "((0, 0, 1), (0, 2, 2))": 3, "((0, 0, 1), (0, 2, 3))": 4, "((0, 0, 1), (0, 2, 4))": 5, "((0, 0, 1), (0, 3, 0))": 4, "((0, 0, 1), (0, 3, 1))": 3, "((0, 0, 1), (0, 3, 2))": 4, "((0, 0, 1), (0, 3, 3))": 5, "((0, 0, 1), (0, 3, 4))": 6, "((0, 0, 1), (0, 4, 0))": 5, "((0, 0, 1), (0, 4, 1))": 4, "((0, 0, 1), (0, 4, 2))": 5, "((0, 0, 1), (0, 4, 3))": 6, "((0, 0, 1), (0, 4, 4))": 7, "((0, 0, 1), (1, 0, 0))": 2, "((0, 0, 1), (1, 0, 1))": 1, "((0, 0, 1), (1, 0, 2))": 2, "((0, 0, 1), (1, 0, 3))": 3, "((0, 0, 1), (1, 0, 4))": 4, "((0, 0, 1), (1, 1, 0))": 3, "((0, 0, 1), (1, 1, 1))": 2, "((0, 0, 1), (1, 1, 2))": 3, "((0, 0, 1), (1, 1, 3))": 4, "((0, 0, 1), (1, 1, 4))": 5, "((0, 0, 1), (1, 2, 0))": 4, "((0, 0, 1), (1, 2, 1))": 3, "((0, 0, 1), (1, 2, 2))": 4, "((0, 0, 1), (1, 2, 3))": 5, "((0, 0, 1), (1, 2, 4))": 6, "((0, 0, 1), (1, 3, 0))": 5, "((0, 0, 1), (1, 3, 1))": 4, "((0, 0, 1), (1, 3, 2))": 5, "((0, 0, 1), (1, 3, 3))": 6, "((0, 0, 1), (1, 3, 4))": 7, "((0, 0, 1), (1, 4, 0))": 6, "((0, 0, 1), (1, 4, 1))": 5, "((0, 0, 1), (1, 4, 2))": 6, "((0, 0, 1), (1, 4, 3))": 7, "((0, 0, 1), (1, 4, 4))": 8, "((0, 0, 1), (2, 0, 0))": 3, "((0, 0, 1), (2, 0, 1))": 2, "((0, 0, 1), (2, 0, 2))": 3, "((0, 0, 1), (2, 0, 3))": 4, "((0, 0, 1), (2, 0, 4))": 5, "((0, 0, 1), (2, 1, 0))": 4, "((0, 0, 1), (2, 1, 1))": 3, "((0, 0, 1), (2, 1, 2))": 4, "((0, 0, 1), (2, 1, 3))": 5, "((0, 0, 1), (2, 1, 4))": 6, "((0, 0, 1), (2, 2, 0))": 5, "((0, 0, 1), (2, 2, 1))": 4, "((0, 0, 1), (2, 2, 2))": 5, "((0, 0, 1), (2, 2, 3))": 6, "((0, 0, 1), (2, 2, 4))": 7, "((0, 0, 1), (2, 3, 0))": 6, "((0, 0, 1), (2, 3, 1))": 5, "((0, 0, 1), (2, 3, 2))": 6, "((0, 0, 1), (2, 3, 3))": 7, "((0, 0, 1), (2, 3, 4))": 8, "((0, 0, 1), (2, 4, 0))": 7, "((0, 0, 1), (2, 4, 1))": 6, "((0, 0, 1), (2, 4, 2))": 7, "((0, 0, 1), (2, 4, 3))": 8, "((0, 0, 1), (2, 4, 4))": 9, "((0, 0, 1), (3, 0, 0))": 4, "((0, 0, 1), (3, 0, 1))": 3, "((0, 0, 1), (3, 0, 2))": 4, "((0, 0, 1), (3, 0, 3))": 5, "((0, 0, 1), (3, 0, 4))": 6, "((0, 0, 1), (3, 1, 0))": 5, "((0, 0, 1), (3, 1, 1))": 4, "((0, 0, 1), (3, 1, 2))": 5, "((0, 0, 1), (3, 1, 3))": 6, "((0, 0, 1), (3, 1, 4))": 7, "((0, 0, 1), (3, 2, 0))": 6, "((0, 0, 1), (3, 2, 1))": 5, "((0, 0, 1), (3, 2, 2))": 6, "((0, 0, 1), (3, 2, 3))": 7, "((0, 0, 1), (3, 2, 4))": 8, "((0, 0, 1), (3, 3, 0))": 7, "((0, 0, 1), (3, 3, 1))": 6, "((0, 0, 1), (3, 3, 2))": 7, "((0, 0, 1), (3, 3, 3))": 8, "((0, 0, 1), (3, 3, 4))": 9, "((0, 0, 1), (3, 4, 0))": 8, "((0, 0, 1), (3, 4, 1))": 7, "((0, 0, 1), (3, 4, 2))": 8, "((0, 0, 1), (3, 4, 3))": 9, "((0, 0, 1), (3, 4, 4))": 10, "((0, 0, 1), (4, 0, 0))": 5, "((0, 0, 1), (4, 0, 1))": 4, "((0, 0, 1), (4, 0, 2))": 5, "((0, 0, 1), (4, 0, 3))": 6, "((0, 0, 1), (4, 0, 4))": 7, "((0, 0, 1), (4, 1, 0))": 6, "((0, 0, 1), (4, 1, 1))": 5, "((0, 0, 1), (4, 1, 2))": 6, "((0, 0, 1), (4, 1, 3))": 7, "((0, 0, 1), (4, 1, 4))": 8, "((0, 0, 1), (4, 2, 0))": 7, "((0, 0, 1), (4, 2, 1))": 6, "((0, 0, 1), (4, 2, 2))": 7, "((0, 0, 1), (4, 2, 3))": 8, "((0, 0, 1), (4, 2, 4))": 9, "((0, 0, 1), (4, 3, 0))": 8, "((0, 0, 1), (4, 3, 1))": 7, "((0, 0, 1), (4, 3, 2))": 8, "((0, 0, 1), (4, 3, 3))": 9, "((0, 0, 1), (4, 3, 4))": 10, "((0, 0, 1), (4, 4, 0))": 9, "((0, 0, 1), (4, 4, 1))": 8, "((0, 0, 1), (4, 4, 2))": 9, "((0, 0, 1), (4, 4, 3))": 10, "((0, 0, 1), (4, 4, 4))": 11, "((0, 0, 2), (0, 0, 3))": 1, "((0, 0, 2), (0, 0, 4))": 2, "((0, 0, 2), (0, 1, 0))": 3, "((0, 0, 2), (0, 1, 1))": 2, "((0, 0, 2), (0, 1, 2))": 1, "((0, 0, 2), (0, 1, 3))": 2, "((0, 0, 2), (0, 1, 4))": 3, "((0, 0, 2), (0, 2, 0))": 4, "((0, 0, 2), (0, 2, 1))": 3, "((0, 0, 2), (0, 2, 2))": 2, "((0, 0, 2), (0, 2, 3))": 3, "((0, 0, 2), (0, 2, 4))": 4, "((0, 0, 2), (0, 3, 0))": 5, "((0, 0, 2), (0, 3, 1))": 4, "((0, 0, 2), (0, 3, 2))": 3, "((0, 0, 2), (0, 3, 3))": 4, "((0, 0, 2), (0, 3, 4))": 5, "((0, 0, 2), (0, 4, 0))": 6, "((0, 0, 2), (0, 4, 1))": 5, "((0, 0, 2), (0, 4, 2))": 4, "((0, 0, 2), (0, 4, 3))": 5, "((0, 0, 2), (0, 4, 4))": 6, "((0, 0, 2), (1, 0, 0))": 3, "((0, 0, 2), (1, 0, 1))": 2, "((0, 0, 2), (1, 0, 2))": 1, "((0, 0, 2), (1, 0, 3))": 2, "((0, 0, 2), (1, 0, 4))": 3, "((0, 0, 2), (1, 1, 0))": 4, "((0, 0, 2), (1, 1, 1))": 3, "((0, 0, 2), (1, 1, 2))": 2, "((0, 0, 2), (1, 1, 3))": 3, "((0, 0, 2), (1, 1, 4))": 4, "((0, 0, 2), (1, 2, 0))": 5, "((0, 0, 2), (1, 2, 1))": 4, "((0, 0, 2), (1, 2, 2))": 3, "((0, 0, 2), (1, 2, 3))": 4, "((0, 0, 2), (1, 2, 4))": 5, "((0, 0, 2), (1, 3, 0))": 6, "((0, 0, 2), (1, 3, 1))": 5, "((0, 0, 2), (1, 3, 2))": 4, "((0, 0, 2), (1, 3, 3))": 5, "((0, 0, 2), (1, 3, 4))": 6, "((0, 0, 2), (1, 4, 0))": 7, "((0, 0, 2), (1, 4, 1))": 6, "((0, 0, 2), (1, 4, 2))": 5, "((0, 0, 2), (1, 4, 3))": 6, "((0, 0, 2), (1, 4, 4))": 7, "((0, 0, 2), (2, 0, 0))": 4, "((0, 0, 2), (2, 0, 1))": 3, "((0, 0, 2), (2, 0, 2))": 2, "((0, 0, 2), (2, 0, 3))": 3, "((0, 0, 2), (2, 0, 4))": 4, "((0, 0, 2), (2, 1, 0))": 5, "((0, 0, 2), (2, 1, 1))": 4, "((0, 0, 2), (2, 1, 2))": 3, "((0, 0, 2), (2, 1, 3))": 4, "((0, 0, 2), (2, 1, 4))": 5, "((0, 0, 2), (2, 2, 0))": 6, "((0, 0, 2), (2, 2, 1))": 5, "((0, 0, 2), (2, 2, 2))": 4, "((0, 0, 2), (2, 2, 3))": 5, "((0, 0, 2), (2, 2, 4))": 6, "((0, 0, 2), (2, 3, 0))": 7, "((0, 0, 2), (2, 3, 1))": 6, "((0, 0, 2), (2, 3, 2))": 5, "((0, 0, 2), (2, 3, 3))": 6, "((0, 0, 2), (2, 3, 4))": 7, "((0, 0, 2), (2, 4, 0))": 8, "((0, 0, 2), (2, 4, 1))": 7, "((0, 0, 2), (2, 4, 2))": 6, "((0, 0, 2), (2, 4, 3))": 7, "((0, 0, 2), (2, 4, 4))": 8, "((0, 0, 2), (3, 0, 0))": 5, "((0, 0, 2), (3, 0, 1))": 4, "((0, 0, 2), (3, 0, 2))": 3, "((0, 0, 2), (3, 0, 3))": 4, "((0, 0, 2), (3, 0, 4))": 5, "((0, 0, 2), (3, 1, 0))": 6, "((0, 0, 2), (3, 1, 1))": 5, "((0, 0, 2), (3, 1, 2))": 4, "((0, 0, 2), (3, 1, 3))": 5, "((0, 0, 2), (3, 1, 4))": 6, "((0, 0, 2), (3, 2, 0))": 7, "((0, 0, 2), (3, 2, 1))": 6, "((0, 0, 2), (3, 2, 2))": 5, "((0, 0, 2), (3, 2, 3))": 6, "((0, 0, 2), (3, 2, 4))": 7, "((0, 0, 2), (3, 3, 0))": 8, "((0, 0, 2), (3, 3, 1))": 7, "((0, 0, 2), (3, 3, 2))": 6, "((0, 0, 2), (3, 3, 3))": 7, "((0, 0, 2), (3, 3, 4))": 8, "((0, 0, 2), (3, 4, 0))": 9, "((0, 0, 2), (3, 4, 1))": 8, "((0, 0, 2), (3, 4, 2))": 7, "((0, 0, 2), (3, 4, 3))": 8, "((0, 0, 2), (3, 4, 4))": 9, "((0, 0, 2), (4, 0, 0))": 6, "((0, 0, 2), (4, 0, 1))": 5, "((0, 0, 2), (4, 0, 2))": 4, "((0, 0, 2), (4, 0, 3))": 5, "((0, 0, 2), (4, 0, 4))": 6, "((0, 0, 2), (4, 1, 0))": 7, "((0, 0, 2), (4, 1, 1))": 6, "((0, 0, 2), (4, 1, 2))": 5, "((0, 0, 2), (4, 1, 3))": 6, "((0, 0, 2), (4, 1, 4))": 7, "((0, 0, 2), (4, 2, 0))": 8, "((0, 0, 2), (4, 2, 1))": 7, "((0, 0, 2), (4, 2, 2))": 6, "((0, 0, 2), (4, 2, 3))": 7, "((0, 0, 2), (4, 2, 4))": 8, "((0, 0, 2), (4, 3, 0))": 9, "((0, 0, 2), (4, 3, 1))": 8, "((0, 0, 2), (4, 3, 2))": 7, "((0, 0, 2), (4, 3, 3))": 8, "((0, 0, 2), (4, 3, 4))": 9, "((0, 0, 2), (4, 4, 0))": 10, "((0, 0, 2), (4, 4, 1))": 9, "((0, 0, 2), (4, 4, 2))": 8, "((0, 0, 2), (4, 4, 3))": 9, "((0, 0, 2), (4, 4, 4))": 10, "((0, 0, 3), (0, 0, 4))": 1, "((0, 0, 3), (0, 1, 0))": 4, "((0, 0, 3), (0, 1, 1))": 3, "((0, 0, 3), (0, 1, 2))": 2, "((0, 0, 3), (0, 1, 3))": 1, "((0, 0, 3), (0, 1, 4))": 2, "((0, 0, 3), (0, 2, 0))": 5, "((0, 0, 3), (0, 2, 1))": 4, "((0, 0, 3), (0, 2, 2))": 3, "((0, 0, 3), (0, 2, 3))": 2, "((0, 0, 3), (0, 2, 4))": 3, "((0, 0, 3), (0, 3, 0))": 6, "((0, 0, 3), (0, 3, 1))": 5, "((0, 0, 3), (0, 3, 2))": 4, "((0, 0, 3), (0, 3, 3))": 3, "((0, 0, 3), (0, 3, 4))": 4, "((0, 0, 3), (0, 4, 0))": 7, "((0, 0, 3), (0, 4, 1))": 6, "((0, 0, 3), (0, 4, 2))": 5, "((0, 0, 3), (0, 4, 3))": 4, "((0, 0, 3), (0, 4, 4))": 5, "((0, 0, 3), (1, 0, 0))": 4, "((0, 0, 3), (1, 0, 1))": 3, "((0, 0, 3), (1, 0, 2))": 2, "((0, 0, 3), (1, 0, 3))": 1, "((0, 0, 3), (1, 0, 4))": 2, "((0, 0, 3), (1, 1, 0))": 5, "((0, 0, 3), (1, 1, 1))": 4, "((0, 0, 3), (1, 1, 2))": 3, "((0, 0, 3), (1, 1, 3))": 2, "((0, 0, 3), (1, 1, 4))": 3, "((0, 0, 3), (1, 2, 0))": 6, "((0, 0, 3), (1, 2, 1))": 5, "((0, 0, 3), (1, 2, 2))": 4, "((0, 0, 3), (1, 2, 3))": 3, "((0, 0, 3), (1, 2, 4))": 4, "((0, 0, 3), (1, 3, 0))": 7, "((0, 0, 3), (1, 3, 1))": 6, "((0, 0, 3), (1, 3, 2))": 5, "((0, 0, 3), (1, 3, 3))": 4, "((0, 0, 3), (1, 3, 4))": 5, "((0, 0, 3), (1, 4, 0))": 8, "((0, 0, 3), (1, 4, 1))": 7, "((0, 0, 3), (1, 4, 2))": 6, "((0, 0, 3), (1, 4, 3))": 5, "((0, 0, 3), (1, 4, 4))": 6, "((0, 0, 3), (2, 0, 0))": 5, "((0, 0, 3), (2, 0, 1))": 4, "((0, 0, 3), (2, 0, 2))": 3, "((0, 0, 3), (2, 0, 3))": 2, "((0, 0, 3), (2, 0, 4))": 3, "((0, 0, 3), (2, 1, 0))": 6, "((0, 0, 3), (2, 1, 1))": 5, "((0, 0, 3), (2, 1, 2))": 4, "((0, 0, 3), (2, 1, 3))": 3, "((0, 0, 3), (2, 1, 4))": 4, "((0, 0, 3), (2, 2, 0))": 7, "((0, 0, 3), (2, 2, 1))": 6, "((0, 0, 3), (2, 2, 2))": 5, "((0, 0, 3), (2, 2, 3))": 4, "((0, 0, 3), (2, 2, 4))": 5, "((0, 0, 3), (2, 3, 0))": 8, "((0, 0, 3), (2, 3, 1))": 7, "((0, 0, 3), (2, 3, 2))": 6, "((0, 0, 3), (2, 3, 3))": 5, "((0, 0, 3), (2, 3, 4))": 6, "((0, 0, 3), (2, 4, 0))": 9, "((0, 0, 3), (2, 4, 1))": 8, "((0, 0, 3), (2, 4, 2))": 7, "((0, 0, 3), (2, 4, 3))": 6, "((0, 0, 3), (2, 4, 4))": 7, "((0, 0, 3), (3, 0, 0))": 6, "((0, 0, 3), (3, 0, 1))": 5, "((0, 0, 3), (3, 0, 2))": 4, "((0, 0, 3), (3, 0, 3))": 3, "((0, 0, 3), (3, 0, 4))": 4, "((0, 0, 3), (3, 1, 0))": 7, "((0, 0, 3), (3, 1, 1))": 6, "((0, 0, 3), (3, 1, 2))": 5, "((0, 0, 3), (3, 1, 3))": 4, "((0, 0, 3), (3, 1, 4))": 5, "((0, 0, 3), (3, 2, 0))": 8, "((0, 0, 3), (3, 2, 1))": 7, "((0, 0, 3), (3, 2, 2))": 6, "((0, 0, 3), (3, 2, 3))": 5, "((0, 0, 3), (3, 2, 4))": 6, "((0, 0, 3), (3, 3, 0))": 9, "((0, 0, 3), (3, 3, 1))": 8, "((0, 0, 3), (3, 3, 2))": 7, "((0, 0, 3), (3, 3, 3))": 6, "((0, 0, 3), (3, 3, 4))": 7, "((0, 0, 3), (3, 4, 0))": 10, "((0, 0, 3), (3, 4, 1))": 9, "((0, 0, 3), (3, 4, 2))": 8, "((0, 0, 3), (3, 4, 3))": 7, "((0, 0, 3), (3, 4, 4))": 8, "((0, 0, 3), (4, 0, 0))": 7, "((0, 0, 3), (4, 0, 1))": 6, "((0, 0, 3), (4, 0, 2))": 5, "((0, 0, 3), (4, 0, 3))": 4, "((0, 0, 3), (4, 0, 4))": 5, "((0, 0, 3), (4, 1, 0))": 8, "((0, 0, 3), (4, 1, 1))": 7, "((0, 0, 3), (4, 1, 2))": 6, "((0, 0, 3), (4, 1, 3))": 5, "((0, 0, 3), (4, 1, 4))": 6, "((0, 0, 3), (4, 2, 0))": 9, "((0, 0, 3), (4, 2, 1))": 8, "((0, 0, 3), (4, 2, 2))": 7, "((0, 0, 3), (4, 2, 3))": 6, "((0, 0, 3), (4, 2, 4))": 7, "((0, 0, 3), (4, 3, 0))": 10, "((0, 0, 3), (4, 3, 1))": 9, "((0, 0, 3), (4, 3, 2))": 8, "((0, 0, 3), (4, 3, 3))": 7, "((0, 0, 3), (4, 3, 4))": 8, "((0, 0, 3), (4, 4, 0))": 11, "((0, 0, 3), (4, 4, 1))": 10, "((0, 0, 3), (4, 4, 2))": 9, "((0, 0, 3), (4, 4, 3))": 8, "((0, 0, 3), (4, 4, 4))": 9, "((0, 0, 4), (0, 1, 0))": 5, "((0, 0, 4), (0, 1, 1))": 4, "((0, 0, 4), (0, 1, 2))": 3, "((0, 0, 4), (0, 1, 3))": 2, "((0, 0, 4), (0, 1, 4))": 1, "((0, 0, 4), (0, 2, 0))": 6, "((0, 0, 4), (0, 2, 1))": 5, "((0, 0, 4), (0, 2, 2))": 4, "((0, 0, 4), (0, 2, 3))": 3, "((0, 0, 4), (0, 2, 4))": 2, "((0, 0, 4), (0, 3, 0))": 7, "((0, 0, 4), (0, 3, 1))": 6, "((0, 0, 4), (0, 3, 2))": 5, "((0, 0, 4), (0, 3, 3))": 4, "((0, 0, 4), (0, 3, 4))": 3, "((0, 0, 4), (0, 4, 0))": 8, "((0, 0, 4), (0, 4, 1))": 7, "((0, 0, 4), (0, 4, 2))": 6, "((0, 0, 4), (0, 4, 3))": 5, "((0, 0, 4), (0, 4, 4))": 4, "((0, 0, 4), (1, 0, 0))": 5, "((0, 0, 4), (1, 0, 1))": 4, "((0, 0, 4), (1, 0, 2))": 3, "((0, 0, 4), (1, 0, 3))": 2, "((0, 0, 4), (1, 0, 4))": 1, "((0, 0, 4), (1, 1, 0))": 6, "((0, 0, 4), (1, 1, 1))": 5, "((0, 0, 4), (1, 1, 2))": 4, "((0, 0, 4), (1, 1, 3))": 3, "((0, 0, 4), (1, 1, 4))": 2, "((0, 0, 4), (1, 2, 0))": 7, "((0, 0, 4), (1, 2, 1))": 6, "((0, 0, 4), (1, 2, 2))": 5, "((0, 0, 4), (1, 2, 3))": 4, "((0, 0, 4), (1, 2, 4))": 3, "((0, 0, 4), (1, 3, 0))": 8, "((0, 0, 4), (1, 3, 1))": 7, "((0, 0, 4), (1, 3, 2))": 6, "((0, 0, 4), (1, 3, 3))": 5, "((0, 0, 4), (1, 3, 4))": 4, "((0, 0, 4), (1, 4, 0))": 9, "((0, 0, 4), (1, 4, 1))": 8, "((0, 0, 4), (1, 4, 2))": 7, "((0, 0, 4), (1, 4, 3))": 6, "((0, 0, 4), (1, 4, 4))": 5, "((0, 0, 4), (2, 0, 0))": 6, "((0, 0, 4), (2, 0, 1))": 5, "((0, 0, 4), (2, 0, 2))": 4, "((0, 0, 4), (2, 0, 3))": 3, "((0, 0, 4), (2, 0, 4))": 2, "((0, 0, 4), (2, 1, 0))": 7, "((0, 0, 4), (2, 1, 1))": 6, "((0, 0, 4), (2, 1, 2))": 5, "((0, 0, 4), (2, 1, 3))": 4, "((0, 0, 4), (2, 1, 4))": 3, "((0, 0, 4), (2, 2, 0))": 8, "((0, 0, 4), (2, 2, 1))": 7, "((0, 0, 4), (2, 2, 2))": 6, "((0, 0, 4), (2, 2, 3))": 5, "((0, 0, 4), (2, 2, 4))": 4, "((0, 0, 4), (2, 3, 0))": 9, "((0, 0, 4), (2, 3, 1))": 8, "((0, 0, 4), (2, 3, 2))": 7, "((0, 0, 4), (2, 3, 3))": 6, "((0, 0, 4), (2, 3, 4))": 5, "((0, 0, 4), (2, 4, 0))": 10, "((0, 0, 4), (2, 4, 1))": 9, "((0, 0, 4), (2, 4, 2))": 8, "((0, 0, 4), (2, 4, 3))": 7, "((0, 0, 4), (2, 4, 4))": 6, "((0, 0, 4), (3, 0, 0))": 7, "((0, 0, 4), (3, 0, 1))": 6, "((0, 0, 4), (3, 0, 2))": 5, "((0, 0, 4), (3, 0, 3))": 4, "((0, 0, 4), (3, 0, 4))": 3, "((0, 0, 4), (3, 1, 0))": 8, "((0, 0, 4), (3, 1, 1))": 7, "((0, 0, 4), (3, 1, 2))": 6, "((0, 0, 4), (3, 1, 3))": 5, "((0, 0, 4), (3, 1, 4))": 4, "((0, 0, 4), (3, 2, 0))": 9, "((0, 0, 4), (3, 2, 1))": 8, "((0, 0, 4), (3, 2, 2))": 7, "((0, 0, 4), (3, 2, 3))": 6, "((0, 0, 4), (3, 2, 4))": 5, "((0, 0, 4), (3, 3, 0))": 10, "((0, 0, 4), (3, 3, 1))": 9, "((0, 0, 4), (3, 3, 2))": 8, "((0, 0, 4), (3, 3, 3))": 7, "((0, 0, 4), (3, 3, 4))": 6, "((0, 0, 4), (3, 4, 0))": 11, "((0, 0, 4), (3, 4, 1))": 10, "((0, 0, 4), (3, 4, 2))": 9, "((0, 0, 4), (3, 4, 3))": 8, "((0, 0, 4), (3, 4, 4))": 7, "((0, 0, 4), (4, 0, 0))": 8, "((0, 0, 4), (4, 0, 1))": 7, "((0, 0, 4), (4, 0, 2))": 6, "((0, 0, 4), (4, 0, 3))": 5, "((0, 0, 4), (4, 0, 4))": 4, "((0, 0, 4), (4, 1, 0))": 9, "((0, 0, 4), (4, 1, 1))": 8, "((0, 0, 4), (4, 1, 2))": 7, "((0, 0, 4), (4, 1, 3))": 6, "((0, 0, 4), (4, 1, 4))": 5, "((0, 0, 4), (4, 2, 0))": 10, "((0, 0, 4), (4, 2, 1))": 9, "((0, 0, 4), (4, 2, 2))": 8, "((0, 0, 4), (4, 2, 3))": 7, "((0, 0, 4), (4, 2, 4))": 6, "((0, 0, 4), (4, 3, 0))": 11, "((0, 0, 4), (4, 3, 1))": 10, "((0, 0, 4), (4, 3, 2))": 9, "((0, 0, 4), (4, 3, 3))": 8, "((0, 0, 4), (4, 3, 4))": 7, "((0, 0, 4), (4, 4, 0))": 12, "((0, 0, 4), (4, 4, 1))": 11, "((0, 0, 4), (4, 4, 2))": 10, "((0, 0, 4), (4, 4, 3))": 9, "((0, 0, 4), (4, 4, 4))": 8, "((0, 1, 0), (0, 1, 1))": 1, "((0, 1, 0), (0, 1, 2))": 2, "((0, 1, 0), (0, 1, 3))": 3, "((0, 1, 0), (0, 1, 4))": 4, "((0, 1, 0), (0, 2, 0))": 1, "((0, 1, 0), (0, 2, 1))": 2, "((0, 1, 0), (0, 2, 2))": 3, "((0, 1, 0), (0, 2, 3))": 4, "((0, 1, 0), (0, 2, 4))": 5, "((0, 1, 0), (0, 3, 0))": 2, "((0, 1, 0), (0, 3, 1))": 3, "((0, 1, 0), (0, 3, 2))": 4, "((0, 1, 0), (0, 3, 3))": 5, "((0, 1, 0), (0, 3, 4))": 6, "((0, 1, 0), (0, 4, 0))": 3, "((0, 1, 0), (0, 4, 1))": 4, "((0, 1, 0), (0, 4, 2))": 5, "((0, 1, 0), (0, 4, 3))": 6, "((0, 1, 0), (0, 4, 4))": 7, "((0, 1, 0), (1, 0, 0))": 2, "((0, 1, 0), (1, 0, 1))": 3, "((0, 1, 0), (1, 0, 2))": 4, "((0, 1, 0), (1, 0, 3))": 5, "((0, 1, 0), (1, 0, 4))": 6, "((0, 1, 0), (1, 1, 0))": 1, "((0, 1, 0), (1, 1, 1))": 2, "((0, 1, 0), (1, 1, 2))": 3, "((0, 1, 0), (1, 1, 3))": 4, "((0, 1, 0), (1, 1, 4))": 5, "((0, 1, 0), (1, 2, 0))": 2, "((0, 1, 0), (1, 2, 1))": 3, "((0, 1, 0), (1, 2, 2))": 4, "((0, 1, 0), (1, 2, 3))": 5, "((0, 1, 0), (1, 2, 4))": 6, "((0, 1, 0), (1, 3, 0))": 3, "((0, 1, 0), (1, 3, 1))": 4, "((0, 1, 0), (1, 3, 2))": 5, "((0, 1, 0), (1, 3, 3))": 6, "((0, 1, 0), (1, 3, 4))": 7, "((0, 1, 0), (1, 4, 0))": 4, "((0, 1, 0), (1, 4, 1))": 5, "((0, 1, 0), (1, 4, 2))": 6, "((0, 1, 0), (1, 4, 3))": 7, "((0, 1, 0), (1, 4, 4))": 8, "((0, 1, 0), (2, 0, 0))": 3, "((0, 1, 0), (2, 0, 1))": 4, "((0, 1, 0), (2, 0, 2))": 5, "((0, 1, 0), (2, 0, 3))": 6, "((0, 1, 0), (2, 0, 4))": 7, "((0, 1, 0), (2, 1, 0))": 2, "((0, 1, 0), (2, 1, 1))": 3, "((0, 1, 0), (2, 1, 2))": 4, "((0, 1, 0), (2, 1, 3))": 5, "((0, 1, 0), (2, 1, 4))": 6, "((0, 1, 0), (2, 2, 0))": 3, "((0, 1, 0), (2, 2, 1))": 4, "((0, 1, 0), (2, 2, 2))": 5, "((0, 1, 0), (2, 2, 3))": 6, "((0, 1, 0), (2, 2, 4))": 7, "((0, 1, 0), (2, 3, 0))": 4, "((0, 1, 0), (2, 3, 1))": 5, "((0, 1, 0), (2, 3, 2))": 6, "((0, 1, 0), (2, 3, 3))": 7, "((0, 1, 0), (2, 3, 4))": 8, "((0, 1, 0), (2, 4, 0))": 5, "((0, 1, 0), (2, 4, 1))": 6, "((0, 1, 0), (2, 4, 2))": 7, "((0, 1, 0), (2, 4, 3))": 8, "((0, 1, 0), (2, 4, 4))": 9, "((0, 1, 0), (3, 0, 0))": 4, "((0, 1, 0), (3, 0, 1))": 5, "((0, 1, 0), (3, 0, 2))": 6, "((0, 1, 0), (3, 0, 3))": 7, "((0, 1, 0), (3, 0, 4))": 8, "((0, 1, 0), (3, 1, 0))": 3, "((0, 1, 0), (3, 1, 1))": 4, "((0, 1, 0), (3, 1, 2))": 5, "((0, 1, 0), (3, 1, 3))": 6, "((0, 1, 0), (3, 1, 4))": 7, "((0, 1, 0), (3, 2, 0))": 4, "((0, 1, 0), (3, 2, 1))": 5, "((0, 1, 0), (3, 2, 2))": 6, "((0, 1, 0), (3, 2, 3))": 7, "((0, 1, 0), (3, 2, 4))": 8, "((0, 1, 0), (3, 3, 0))": 5, "((0, 1, 0), (3, 3, 1))": 6, "((0, 1, 0), (3, 3, 2))": 7, "((0, 1, 0), (3, 3, 3))": 8, "((0, 1, 0), (3, 3, 4))": 9, "((0, 1, 0), (3, 4, 0))": 6, "((0, 1, 0), (3, 4, 1))": 7, "((0, 1, 0), (3, 4, 2))": 8, "((0, 1, 0), (3, 4, 3))": 9, "((0, 1, 0), (3, 4, 4))": 10, "((0, 1, 0), (4, 0, 0))": 5, "((0, 1, 0), (4, 0, 1))": 6, "((0, 1, 0), (4, 0, 2))": 7, "((0, 1, 0), (4, 0, 3))": 8, "((0, 1, 0), (4, 0, 4))": 9, "((0, 1, 0), (4, 1, 0))": 4, "((0, 1, 0), (4, 1, 1))": 5, "((0, 1, 0), (4, 1, 2))": 6, "((0, 1, 0), (4, 1, 3))": 7, "((0, 1, 0), (4, 1, 4))": 8, "((0, 1, 0), (4, 2, 0))": 5, "((0, 1, 0), (4, 2, 1))": 6, "((0, 1, 0), (4, 2, 2))": 7, "((0, 1, 0), (4, 2, 3))": 8, "((0, 1, 0), (4, 2, 4))": 9, "((0, 1, 0), (4, 3, 0))": 6, "((0, 1, 0), (4, 3, 1))": 7, "((0, 1, 0), (4, 3, 2))": 8, "((0, 1, 0), (4, 3, 3))": 9, "((0, 1, 0), (4, 3, 4))": 10, "((0, 1, 0), (4, 4, 0))": 7, "((0, 1, 0), (4, 4, 1))": 8, "((0, 1, 0), (4, 4, 2))": 9, "((0, 1, 0), (4, 4, 3))": 10, "((0, 1, 0), (4, 4, 4))": 11, "((0, 1, 1), (0, 1, 2))": 1, "((0, 1, 1), (0, 1, 3))": 2, "((0, 1, 1), (0, 1, 4))": 3, "((0, 1, 1), (0, 2, 0))": 2, "((0, 1, 1), (0, 2, 1))": 1, "((0, 1, 1), (0, 2, 2))": 2, "((0, 1, 1), (0, 2, 3))": 3, "((0, 1, 1), (0, 2, 4))": 4, "((0, 1, 1), (0, 3, 0))": 3, "((0, 1, 1), (0, 3, 1))": 2, "((0, 1, 1), (0, 3, 2))": 3, "((0, 1, 1), (0, 3, 3))": 4, "((0, 1, 1), (0, 3, 4))": 5, "((0, 1, 1), (0, 4, 0))": 4, "((0, 1, 1), (0, 4, 1))": 3, "((0, 1, 1), (0, 4, 2))": 4, "((0, 1, 1), (0, 4, 3))": 5, "((0, 1, 1), (0, 4, 4))": 6, "((0, 1, 1), (1, 0, 0))": 3, "((0, 1, 1), (1, 0, 1))": 2, "((0, 1, 1), (1, 0, 2))": 3, "((0, 1, 1), (1, 0, 3))": 4, "((0, 1, 1), (1, 0, 4))": 5, "((0, 1, 1), (1, 1, 0))": 2, "((0, 1, 1), (1, 1, 1))": 1, "((0, 1, 1), (1, 1, 2))": 2, "((0, 1, 1), (1, 1, 3))": 3, "((0, 1, 1), (1, 1, 4))": 4, "((0, 1, 1), (1, 2, 0))": 3, "((0, 1, 1), (1, 2, 1))": 2, "((0, 1, 1), (1, 2, 2))": 3, "((0, 1, 1), (1, 2, 3))": 4, "((0, 1, 1), (1, 2, 4))": 5, "((0, 1, 1), (1, 3, 0))": 4, "((0, 1, 1), (1, 3, 1))": 3, "((0, 1, 1), (1, 3, 2))": 4, "((0, 1, 1), (1, 3, 3))": 5, "((0, 1, 1), (1, 3, 4))": 6, "((0, 1, 1), (1, 4, 0))": 5, "((0, 1, 1), (1, 4, 1))": 4, "((0, 1, 1), (1, 4, 2))": 5, "((0, 1, 1), (1, 4, 3))": 6, "((0, 1, 1), (1, 4, 4))": 7, "((0, 1, 1), (2, 0, 0))": 4, "((0, 1, 1), (2, 0, 1))": 3, "((0, 1, 1), (2, 0, 2))": 4, "((0, 1, 1), (2, 0, 3))": 5, "((0, 1, 1), (2, 0, 4))": 6, "((0, 1, 1), (2, 1, 0))": 3, "((0, 1, 1), (2, 1, 1))": 2, "((0, 1, 1), (2, 1, 2))": 3, "((0, 1, 1), (2, 1, 3))": 4, "((0, 1, 1), (2, 1, 4))": 5, "((0, 1, 1), (2, 2, 0))": 4, "((0, 1, 1), (2, 2, 1))": 3, "((0, 1, 1), (2, 2, 2))": 4, "((0, 1, 1), (2, 2, 3))": 5, "((0, 1, 1), (2, 2, 4))": 6, "((0, 1, 1), (2, 3, 0))": 5, "((0, 1, 1), (2, 3, 1))": 4, "((0, 1, 1), (2, 3, 2))": 5, "((0, 1, 1), (2, 3, 3))": 6, "((0, 1, 1), (2, 3, 4))": 7, "((0, 1, 1), (2, 4, 0))": 6, "((0, 1, 1), (2, 4, 1))": 5, "((0, 1, 1), (2, 4, 2))": 6, "((0, 1, 1), (2, 4, 3))": 7, "((0, 1, 1), (2, 4, 4))": 8, "((0, 1, 1), (3, 0, 0))": 5, "((0, 1, 1), (3, 0, 1))": 4, "((0, 1, 1), (3, 0, 2))": 5, "((0, 1, 1), (3, 0, 3))": 6, "((0, 1, 1), (3, 0, 4))": 7, "((0, 1, 1), (3, 1, 0))": 4, "((0, 1, 1), (3, 1, 1))": 3, "((0, 1, 1), (3, 1, 2))": 4, "((0, 1, 1), (3, 1, 3))": 5, "((0, 1, 1), (3, 1, 4))": 6, "((0, 1, 1), (3, 2, 0))": 5, "((0, 1, 1), (3, 2, 1))": 4, "((0, 1, 1), (3, 2, 2))": 5, "((0, 1, 1), (3, 2, 3))": 6, "((0, 1, 1), (3, 2, 4))": 7, "((0, 1, 1), (3, 3, 0))": 6, "((0, 1, 1), (3, 3, 1))": 5, "((0, 1, 1), (3, 3, 2))": 6, "((0, 1, 1), (3, 3, 3))": 7, "((0, 1, 1), (3, 3, 4))": 8, "((0, 1, 1), (3, 4, 0))": 7, "((0, 1, 1), (3, 4, 1))": 6, "((0, 1, 1), (3, 4, 2))": 7, "((0, 1, 1), (3, 4, 3))": 8, "((0, 1, 1), (3, 4, 4))": 9, "((0, 1, 1), (4, 0, 0))": 6, "((0, 1, 1), (4, 0, 1))": 5, "((0, 1, 1), (4, 0, 2))": 6, "((0, 1, 1), (4, 0, 3))": 7, "((0, 1, 1), (4, 0, 4))": 8, "((0, 1, 1), (4, 1, 0))": 5, "((0, 1, 1), (4, 1, 1))": 4, "((0, 1, 1), (4, 1, 2))": 5, "((0, 1, 1), (4, 1, 3))": 6, "((0, 1, 1), (4, 1, 4))": 7, "((0, 1, 1), (4, 2, 0))": 6, "((0, 1, 1), (4, 2, 1))": 5, "((0, 1, 1), (4, 2, 2))": 6, "((0, 1, 1), (4, 2, 3))": 7, "((0, 1, 1), (4, 2, 4))": 8, "((0, 1, 1), (4, 3, 0))": 7, "((0, 1, 1), (4, 3, 1))": 6, "((0, 1, 1), (4, 3, 2))": 7, "((0, 1, 1), (4, 3, 3))": 8, "((0, 1, 1), (4, 3, 4))": 9, "((0, 1, 1), (4, 4, 0))": 8, "((0, 1, 1), (4, 4, 1))": 7, "((0, 1, 1), (4, 4, 2))": 8, "((0, 1, 1), (4, 4, 3))": 9, "((0, 1, 1), (4, 4, 4))": 10, "((0, 1, 2), (0, 1, 3))": 1, "((0, 1, 2), (0, 1, 4))": 2, "((0, 1, 2), (0, 2, 0))": 3, "((0, 1, 2), (0, 2, 1))": 2, "((0, 1, 2), (0, 2, 2))": 1, "((0, 1, 2), (0, 2, 3))": 2, "((0, 1, 2), (0, 2, 4))": 3, "((0, 1, 2), (0, 3, 0))": 4, "((0, 1, 2), (0, 3, 1))": 3, "((0, 1, 2), (0, 3, 2))": 2, "((0, 1, 2), (0, 3, 3))": 3, "((0, 1, 2), (0, 3, 4))": 4, "((0, 1, 2), (0, 4, 0))": 5, "((0, 1, 2), (0, 4, 1))": 4, "((0, 1, 2), (0, 4, 2))": 3, "((0, 1, 2), (0, 4, 3))": 4, "((0, 1, 2), (0, 4, 4))": 5, "((0, 1, 2), (1, 0, 0))": 4, "((0, 1, 2), (1, 0, 1))": 3, "((0, 1, 2), (1, 0, 2))": 2, "((0, 1, 2), (1, 0, 3))": 3, "((0, 1, 2), (1, 0, 4))": 4, "((0, 1, 2), (1, 1, 0))": 3, "((0, 1, 2), (1, 1, 1))": 2, "((0, 1, 2), (1, 1, 2))": 1, "((0, 1, 2), (1, 1, 3))": 2, "((0, 1, 2), (1, 1, 4))": 3, "((0, 1, 2), (1, 2, 0))": 4, "((0, 1, 2), (1, 2, 1))": 3, "((0, 1, 2), (1, 2, 2))": 2, "((0, 1, 2), (1, 2, 3))": 3, "((0, 1, 2), (1, 2, 4))": 4, "((0, 1, 2), (1, 3, 0))": 5, "((0, 1, 2), (1, 3, 1))": 4, "((0, 1, 2), (1, 3, 2))": 3, "((0, 1, 2), (1, 3, 3))": 4, "((0, 1, 2), (1, 3, 4))": 5, "((0, 1, 2), (1, 4, 0))": 6, "((0, 1, 2), (1, 4, 1))": 5, "((0, 1, 2), (1, 4, 2))": 4, "((0, 1, 2), (1, 4, 3))": 5, "((0, 1, 2), (1, 4, 4))": 6, "((0, 1, 2), (2, 0, 0))": 5, "((0, 1, 2), (2, 0, 1))": 4, "((0, 1, 2), (2, 0, 2))": 3, "((0, 1, 2), (2, 0, 3))": 4, "((0, 1, 2), (2, 0, 4))": 5, "((0, 1, 2), (2, 1, 0))": 4, "((0, 1, 2), (2, 1, 1))": 3, "((0, 1, 2), (2, 1, 2))": 2, "((0, 1, 2), (2, 1, 3))": 3, "((0, 1, 2), (2, 1, 4))": 4, "((0, 1, 2), (2, 2, 0))": 5, "((0, 1, 2), (2, 2, 1))": 4, "((0, 1, 2), (2, 2, 2))": 3, "((0, 1, 2), (2, 2, 3))": 4, "((0, 1, 2), (2, 2, 4))": 5, "((0, 1, 2), (2, 3, 0))": 6, "((0, 1, 2), (2, 3, 1))": 5, "((0, 1, 2), (2, 3, 2))": 4, "((0, 1, 2), (2, 3, 3))": 5, "((0, 1, 2), (2, 3, 4))": 6, "((0, 1, 2), (2, 4, 0))": 7, "((0, 1, 2), (2, 4, 1))": 6, "((0, 1, 2), (2, 4, 2))": 5, "((0, 1, 2), (2, 4, 3))": 6, "((0, 1, 2), (2, 4, 4))": 7, "((0, 1, 2), (3, 0, 0))": 6, "((0, 1, 2), (3, 0, 1))": 5, "((0, 1, 2), (3, 0, 2))": 4, "((0, 1, 2), (3, 0, 3))": 5, "((0, 1, 2), (3, 0, 4))": 6, "((0, 1, 2), (3, 1, 0))": 5, "((0, 1, 2), (3, 1, 1))": 4, "((0, 1, 2), (3, 1, 2))": 3, "((0, 1, 2), (3, 1, 3))": 4, "((0, 1, 2), (3, 1, 4))": 5, "((0, 1, 2), (3, 2, 0))": 6, "((0, 1, 2), (3, 2, 1))": 5, "((0, 1, 2), (3, 2, 2))": 4, "((0, 1, 2), (3, 2, 3))": 5, "((0, 1, 2), (3, 2, 4))": 6, "((0, 1, 2), (3, 3, 0))": 7, "((0, 1, 2), (3, 3, 1))": 6, "((0, 1, 2), (3, 3, 2))": 5, "((0, 1, 2), (3, 3, 3))": 6, "((0, 1, 2), (3, 3, 4))": 7, "((0, 1, 2), (3, 4, 0))": 8, "((0, 1, 2), (3, 4, 1))": 7, "((0, 1, 2), (3, 4, 2))": 6, "((0, 1, 2), (3, 4, 3))": 7, "((0, 1, 2), (3, 4, 4))": 8, "((0, 1, 2), (4, 0, 0))": 7, "((0, 1, 2), (4, 0, 1))": 6, "((0, 1, 2), (4, 0, 2))": 5, "((0, 1, 2), (4, 0, 3))": 6, "((0, 1, 2), (4, 0, 4))": 7, "((0, 1, 2), (4, 1, 0))": 6, "((0, 1, 2), (4, 1, 1))": 5, "((0, 1, 2), (4, 1, 2))": 4, "((0, 1, 2), (4, 1, 3))": 5, "((0, 1, 2), (4, 1, 4))": 6, "((0, 1, 2), (4, 2, 0))": 7, "((0, 1, 2), (4, 2, 1))": 6, "((0, 1, 2), (4, 2, 2))": 5, "((0, 1, 2), (4, 2, 3))": 6, "((0, 1, 2), (4, 2, 4))": 7, "((0, 1, 2), (4, 3, 0))": 8, "((0, 1, 2), (4, 3, 1))": 7, "((0, 1, 2), (4, 3, 2))": 6, "((0, 1, 2), (4, 3, 3))": 7, "((0, 1, 2), (4, 3, 4))": 8, "((0, 1, 2), (4, 4, 0))": 9, "((0, 1, 2), (4, 4, 1))": 8, "((0, 1, 2), (4, 4, 2))": 7, "((0, 1, 2), (4, 4, 3))": 8, "((0, 1, 2), (4, 4, 4))": 9, "((0, 1, 3), (0, 1, 4))": 1, "((0, 1, 3), (0, 2, 0))": 4, "((0, 1, 3), (0, 2, 1))": 3, "((0, 1, 3), (0, 2, 2))": 2, "((0, 1, 3), (0, 2, 3))": 1, "((0, 1, 3), (0, 2, 4))": 2, "((0, 1, 3), (0, 3, 0))": 5, "((0, 1, 3), (0, 3, 1))": 4, "((0, 1, 3), (0, 3, 2))": 3, "((0, 1, 3), (0, 3, 3))": 2, "((0, 1, 3), (0, 3, 4))": 3, "((0, 1, 3), (0, 4, 0))": 6, "((0, 1, 3), (0, 4, 1))": 5, "((0, 1, 3), (0, 4, 2))": 4, "((0, 1, 3), (0, 4, 3))": 3, "((0, 1, 3), (0, 4, 4))": 4, "((0, 1, 3), (1, 0, 0))": 5, "((0, 1, 3), (1, 0, 1))": 4, "((0, 1, 3), (1, 0, 2))": 3, "((0, 1, 3), (1, 0, 3))": 2, "((0, 1, 3), (1, 0, 4))": 3, "((0, 1, 3), (1, 1, 0))": 4, "((0, 1, 3), (1, 1, 1))": 3, "((0, 1, 3), (1, 1, 2))": 2, "((0, 1, 3), (1, 1, 3))": 1, "((0, 1, 3), (1, 1, 4))": 2, "((0, 1, 3), (1, 2, 0))": 5, "((0, 1, 3), (1, 2, 1))": 4, "((0, 1, 3), (1, 2, 2))": 3, "((0, 1, 3), (1, 2, 3))": 2, "((0, 1, 3), (1, 2, 4))": 3, "((0, 1, 3), (1, 3, 0))": 6, "((0, 1, 3), (1, 3, 1))": 5, "((0, 1, 3), (1, 3, 2))": 4, "((0, 1, 3), (1, 3, 3))": 3, "((0, 1, 3), (1, 3, 4))": 4, "((0, 1, 3), (1, 4, 0))": 7, "((0, 1, 3), (1, 4, 1))": 6, "((0, 1, 3), (1, 4, 2))": 5, "((0, 1, 3), (1, 4, 3))": 4, "((0, 1, 3), (1, 4, 4))": 5, "((0, 1, 3), (2, 0, 0))": 6, "((0, 1, 3), (2, 0, 1))": 5, "((0, 1, 3), (2, 0, 2))": 4, "((0, 1, 3), (2, 0, 3))": 3, "((0, 1, 3), (2, 0, 4))": 4, "((0, 1, 3), (2, 1, 0))": 5, "((0, 1, 3), (2, 1, 1))": 4, "((0, 1, 3), (2, 1, 2))": 3, "((0, 1, 3), (2, 1, 3))": 2, "((0, 1, 3), (2, 1, 4))": 3, "((0, 1, 3), (2, 2, 0))": 6, "((0, 1, 3), (2, 2, 1))": 5, "((0, 1, 3), (2, 2, 2))": 4, "((0, 1, 3), (2, 2, 3))": 3, "((0, 1, 3), (2, 2, 4))": 4, "((0, 1, 3), (2, 3, 0))": 7, "((0, 1, 3), (2, 3, 1))": 6, "((0, 1, 3), (2, 3, 2))": 5, "((0, 1, 3), (2, 3, 3))": 4, "((0, 1, 3), (2, 3, 4))": 5, "((0, 1, 3), (2, 4, 0))": 8, "((0, 1, 3), (2, 4, 1))": 7, "((0, 1, 3), (2, 4, 2))": 6, "((0, 1, 3), (2, 4, 3))": 5, "((0, 1, 3), (2, 4, 4))": 6, "((0, 1, 3), (3, 0, 0))": 7, "((0, 1, 3), (3, 0, 1))": 6, "((0, 1, 3), (3, 0, 2))": 5, "((0, 1, 3), (3, 0, 3))": 4, "((0, 1, 3), (3, 0, 4))": 5, "((0, 1, 3), (3, 1, 0))": 6, "((0, 1, 3), (3, 1, 1))": 5, "((0, 1, 3), (3, 1, 2))": 4, "((0, 1, 3), (3, 1, 3))": 3, "((0, 1, 3), (3, 1, 4))": 4, "((0, 1, 3), (3, 2, 0))": 7, "((0, 1, 3), (3, 2, 1))": 6, "((0, 1, 3), (3, 2, 2))": 5, "((0, 1, 3), (3, 2, 3))": 4, "((0, 1, 3), (3, 2, 4))": 5, "((0, 1, 3), (3, 3, 0))": 8, "((0, 1, 3), (3, 3, 1))": 7, "((0, 1, 3), (3, 3, 2))": 6, "((0, 1, 3), (3, 3, 3))": 5, "((0, 1, 3), (3, 3, 4))": 6, "((0, 1, 3), (3, 4, 0))": 9, "((0, 1, 3), (3, 4, 1))": 8, "((0, 1, 3), (3, 4, 2))": 7, "((0, 1, 3), (3, 4, 3))": 6, "((0, 1, 3), (3, 4, 4))": 7, "((0, 1, 3), (4, 0, 0))": 8, "((0, 1, 3), (4, 0, 1))": 7, "((0, 1, 3), (4, 0, 2))": 6, "((0, 1, 3), (4, 0, 3))": 5, "((0, 1, 3), (4, 0, 4))": 6, "((0, 1, 3), (4, 1, 0))": 7, "((0, 1, 3), (4, 1, 1))": 6, "((0, 1, 3), (4, 1, 2))": 5, "((0, 1, 3), (4, 1, 3))": 4, "((0, 1, 3), (4, 1, 4))": 5, "((0, 1, 3), (4, 2, 0))": 8, "((0, 1, 3), (4, 2, 1))": 7, "((0, 1, 3), (4, 2, 2))": 6, "((0, 1, 3), (4, 2, 3))": 5, "((0, 1, 3), (4, 2, 4))": 6, "((0, 1, 3), (4, 3, 0))": 9, "((0, 1, 3), (4, 3, 1))": 8, "((0, 1, 3), (4, 3, 2))": 7, "((0, 1, 3), (4, 3, 3))": 6, "((0, 1, 3), (4, 3, 4))": 7, "((0, 1, 3), (4, 4, 0))": 10, "((0, 1, 3), (4, 4, 1))": 9, "((0, 1, 3), (4, 4, 2))": 8, "((0, 1, 3), (4, 4, 3))": 7, "((0, 1, 3), (4, 4, 4))": 8, "((0, 1, 4), (0, 2, 0))": 5, "((0, 1, 4), (0, 2, 1))": 4, "((0, 1, 4), (0, 2, 2))": 3, "((0, 1, 4), (0, 2, 3))": 2, "((0, 1, 4), (0, 2, 4))": 1, "((0, 1, 4), (0, 3, 0))": 6, "((0, 1, 4), (0, 3, 1))": 5, "((0, 1, 4), (0, 3, 2))": 4, "((0, 1, 4), (0, 3, 3))": 3, "((0, 1, 4), (0, 3, 4))": 2, "((0, 1, 4), (0, 4, 0))": 7, "((0, 1, 4), (0, 4, 1))": 6, "((0, 1, 4), (0, 4, 2))": 5, "((0, 1, 4), (0, 4, 3))": 4, "((0, 1, 4), (0, 4, 4))": 3, "((0, 1, 4), (1, 0, 0))": 6, "((0, 1, 4), (1, 0, 1))": 5, "((0, 1, 4), (1, 0, 2))": 4, "((0, 1, 4), (1, 0, 3))": 3, "((0, 1, 4), (1, 0, 4))": 2, "((0, 1, 4), (1, 1, 0))": 5, "((0, 1, 4), (1, 1, 1))": 4, "((0, 1, 4), (1, 1, 2))": 3, "((0, 1, 4), (1, 1, 3))": 2, "((0, 1, 4), (1, 1, 4))": 1, "((0, 1, 4), (1, 2, 0))": 6, "((0, 1, 4), (1, 2, 1))": 5, "((0, 1, 4), (1, 2, 2))": 4, "((0, 1, 4), (1, 2, 3))": 3, "((0, 1, 4), (1, 2, 4))": 2, "((0, 1, 4), (1, 3, 0))": 7, "((0, 1, 4), (1, 3, 1))": 6, "((0, 1, 4), (1, 3, 2))": 5, "((0, 1, 4), (1, 3, 3))": 4, "((0, 1, 4), (1, 3, 4))": 3, "((0, 1, 4), (1, 4, 0))": 8, "((0, 1, 4), (1, 4, 1))": 7, "((0, 1, 4), (1, 4, 2))": 6, "((0, 1, 4), (1, 4, 3))": 5, "((0, 1, 4), (1, 4, 4))": 4, "((0, 1, 4), (2, 0, 0))": 7, "((0, 1, 4), (2, 0, 1))": 6, "((0, 1, 4), (2, 0, 2))": 5, "((0, 1, 4), (2, 0, 3))": 4, "((0, 1, 4), (2, 0, 4))": 3, "((0, 1, 4), (2, 1, 0))": 6, "((0, 1, 4), (2, 1, 1))": 5, "((0, 1, 4), (2, 1, 2))": 4, "((0, 1, 4), (2, 1, 3))": 3, "((0, 1, 4), (2, 1, 4))": 2, "((0, 1, 4), (2, 2, 0))": 7, "((0, 1, 4), (2, 2, 1))": 6, "((0, 1, 4), (2, 2, 2))": 5, "((0, 1, 4), (2, 2, 3))": 4, "((0, 1, 4), (2, 2, 4))": 3, "((0, 1, 4), (2, 3, 0))": 8, "((0, 1, 4), (2, 3, 1))": 7, "((0, 1, 4), (2, 3, 2))": 6, "((0, 1, 4), (2, 3, 3))": 5, "((0, 1, 4), (2, 3, 4))": 4, "((0, 1, 4), (2, 4, 0))": 9, "((0, 1, 4), (2, 4, 1))": 8, "((0, 1, 4), (2, 4, 2))": 7, "((0, 1, 4), (2, 4, 3))": 6, "((0, 1, 4), (2, 4, 4))": 5, "((0, 1, 4), (3, 0, 0))": 8, "((0, 1, 4), (3, 0, 1))": 7, "((0, 1, 4), (3, 0, 2))": 6, "((0, 1, 4), (3, 0, 3))": 5, "((0, 1, 4), (3, 0, 4))": 4, "((0, 1, 4), (3, 1, 0))": 7, "((0, 1, 4), (3, 1, 1))": 6, "((0, 1, 4), (3, 1, 2))": 5, "((0, 1, 4), (3, 1, 3))": 4, "((0, 1, 4), (3, 1, 4))": 3, "((0, 1, 4), (3, 2, 0))": 8, "((0, 1, 4), (3, 2, 1))": 7, "((0, 1, 4), (3, 2, 2))": 6, "((0, 1, 4), (3, 2, 3))": 5, "((0, 1, 4), (3, 2, 4))": 4, "((0, 1, 4), (3, 3, 0))": 9, "((0, 1, 4), (3, 3, 1))": 8, "((0, 1, 4), (3, 3, 2))": 7, "((0, 1, 4), (3, 3, 3))": 6, "((0, 1, 4), (3, 3, 4))": 5, "((0, 1, 4), (3, 4, 0))": 10, "((0, 1, 4), (3, 4, 1))": 9, "((0, 1, 4), (3, 4, 2))": 8, "((0, 1, 4), (3, 4, 3))": 7, "((0, 1, 4), (3, 4, 4))": 6, "((0, 1, 4), (4, 0, 0))": 9, "((0, 1, 4), (4, 0, 1))": 8, "((0, 1, 4), (4, 0, 2))": 7, "((0, 1, 4), (4, 0, 3))": 6, "((0, 1, 4), (4, 0, 4))": 5, "((0, 1, 4), (4, 1, 0))": 8, "((0, 1, 4), (4, 1, 1))": 7, "((0, 1, 4), (4, 1, 2))": 6, "((0, 1, 4), (4, 1, 3))": 5, "((0, 1, 4), (4, 1, 4))": 4, "((0, 1, 4), (4, 2, 0))": 9, "((0, 1, 4), (4, 2, 1))": 8, "((0, 1, 4), (4, 2, 2))": 7, "((0, 1, 4), (4, 2, 3))": 6, "((0, 1, 4), (4, 2, 4))": 5, "((0, 1, 4), (4, 3, 0))": 10, "((0, 1, 4), (4, 3, 1))": 9, "((0, 1, 4), (4, 3, 2))": 8, "((0, 1, 4), (4, 3, 3))": 7, "((0, 1, 4), (4, 3, 4))": 6, "((0, 1, 4), (4, 4, 0))": 11, "((0, 1, 4), (4, 4, 1))": 10, "((0, 1, 4), (4, 4, 2))": 9, "((0, 1, 4), (4, 4, 3))": 8, "((0, 1, 4), (4, 4, 4))": 7, "((0, 2, 0), (0, 2, 1))": 1, "((0, 2, 0), (0, 2, 2))": 2, "((0, 2, 0), (0, 2, 3))": 3, "((0, 2, 0), (0, 2, 4))": 4, "((0, 2, 0), (0, 3, 0))": 1, "((0, 2, 0), (0, 3, 1))": 2, "((0, 2, 0), (0, 3, 2))": 3, "((0, 2, 0), (0, 3, 3))": 4, "((0, 2, 0), (0, 3, 4))": 5, "((0, 2, 0), (0, 4, 0))": 2, "((0, 2, 0), (0, 4, 1))": 3, "((0, 2, 0), (0, 4, 2))": 4, "((0, 2, 0), (0, 4, 3))": 5, "((0, 2, 0), (0, 4, 4))": 6, "((0, 2, 0), (1, 0, 0))": 3, "((0, 2, 0), (1, 0, 1))": 4, "((0, 2, 0), (1, 0, 2))": 5, "((0, 2, 0), (1, 0, 3))": 6, "((0, 2, 0), (1, 0, 4))": 7, "((0, 2, 0), (1, 1, 0))": 2, "((0, 2, 0), (1, 1, 1))": 3, "((0, 2, 0), (1, 1, 2))": 4, "((0, 2, 0), (1, 1, 3))": 5, "((0, 2, 0), (1, 1, 4))": 6, "((0, 2, 0), (1, 2, 0))": 1, "((0, 2, 0), (1, 2, 1))": 2, "((0, 2, 0), (1, 2, 2))": 3, "((0, 2, 0), (1, 2, 3))": 4, "((0, 2, 0), (1, 2, 4))": 5, "((0, 2, 0), (1, 3, 0))": 2, "((0, 2, 0), (1, 3, 1))": 3, "((0, 2, 0), (1, 3, 2))": 4, "((0, 2, 0), (1, 3, 3))": 5, "((0, 2, 0), (1, 3, 4))": 6, "((0, 2, 0), (1, 4, 0))": 3, "((0, 2, 0), (1, 4, 1))": 4, "((0, 2, 0), (1, 4, 2))": 5, "((0, 2, 0), (1, 4, 3))": 6, "((0, 2, 0), (1, 4, 4))": 7, "((0, 2, 0), (2, 0, 0))": 4, "((0, 2, 0), (2, 0, 1))": 5, "((0, 2, 0), (2, 0, 2))": 6, "((0, 2, 0), (2, 0, 3))": 7, "((0, 2, 0), (2, 0, 4))": 8, "((0, 2, 0), (2, 1, 0))": 3, "((0, 2, 0), (2, 1, 1))": 4, "((0, 2, 0), (2, 1, 2))": 5, "((0, 2, 0), (2, 1, 3))": 6, "((0, 2, 0), (2, 1, 4))": 7, "((0, 2, 0), (2, 2, 0))": 2, "((0, 2, 0), (2, 2, 1))": 3, "((0, 2, 0), (2, 2, 2))": 4, "((0, 2, 0), (2, 2, 3))": 5, "((0, 2, 0), (2, 2, 4))": 6, "((0, 2, 0), (2, 3, 0))": 3, "((0, 2, 0), (2, 3, 1))": 4, "((0, 2, 0), (2, 3, 2))": 5, "((0, 2, 0), (2, 3, 3))": 6, "((0, 2, 0), (2, 3, 4))": 7, "((0, 2, 0), (2, 4, 0))": 4, "((0, 2, 0), (2, 4, 1))": 5, "((0, 2, 0), (2, 4, 2))": 6, "((0, 2, 0), (2, 4, 3))": 7, "((0, 2, 0), (2, 4, 4))": 8, "((0, 2, 0), (3, 0, 0))": 5, "((0, 2, 0), (3, 0, 1))": 6, "((0, 2, 0), (3, 0, 2))": 7, "((0, 2, 0), (3, 0, 3))": 8, "((0, 2, 0), (3, 0, 4))": 9, "((0, 2, 0), (3, 1, 0))": 4, "((0, 2, 0), (3, 1, 1))": 5, "((0, 2, 0), (3, 1, 2))": 6, "((0, 2, 0), (3, 1, 3))": 7, "((0, 2, 0), (3, 1, 4))": 8, "((0, 2, 0), (3, 2, 0))": 3, "((0, 2, 0), (3, 2, 1))": 4, "((0, 2, 0), (3, 2, 2))": 5, "((0, 2, 0), (3, 2, 3))": 6, "((0, 2, 0), (3, 2, 4))": 7, "((0, 2, 0), (3, 3, 0))": 4, "((0, 2, 0), (3, 3, 1))": 5, "((0, 2, 0), (3, 3, 2))": 6, "((0, 2, 0), (3, 3, 3))": 7, "((0, 2, 0), (3, 3, 4))": 8, "((0, 2, 0), (3, 4, 0))": 5, "((0, 2, 0), (3, 4, 1))": 6, "((0, 2, 0), (3, 4, 2))": 7, "((0, 2, 0), (3, 4, 3))": 8, "((0, 2, 0), (3, 4, 4))": 9, "((0, 2, 0), (4, 0, 0))": 6, "((0, 2, 0), (4, 0, 1))": 7, "((0, 2, 0), (4, 0, 2))": 8, "((0, 2, 0), (4, 0, 3))": 9, "((0, 2, 0), (4, 0, 4))": 10, "((0, 2, 0), (4, 1, 0))": 5, "((0, 2, 0), (4, 1, 1))": 6, "((0, 2, 0), (4, 1, 2))": 7, "((0, 2, 0), (4, 1, 3))": 8, "((0, 2, 0), (4, 1, 4))": 9, "((0, 2, 0), (4, 2, 0))": 4, "((0, 2, 0), (4, 2, 1))": 5, "((0, 2, 0), (4, 2, 2))": 6, "((0, 2, 0), (4, 2, 3))": 7, "((0, 2, 0), (4, 2, 4))": 8, "((0, 2, 0), (4, 3, 0))": 5, "((0, 2, 0), (4, 3, 1))": 6, "((0, 2, 0), (4, 3, 2))": 7, "((0, 2, 0), (4, 3, 3))": 8, "((0, 2, 0), (4, 3, 4))": 9, "((0, 2, 0), (4, 4, 0))": 6, "((0, 2, 0), (4, 4, 1))": 7, "((0, 2, 0), (4, 4, 2))": 8, "((0, 2, 0), (4, 4, 3))": 9, "((0, 2, 0), (4, 4, 4))": 10, "((0, 2, 1), (0, 2, 2))": 1, "((0, 2, 1), (0, 2, 3))": 2, "((0, 2, 1), (0, 2, 4))": 3, "((0, 2, 1), (0, 3, 0))": 2, "((0, 2, 1), (0, 3, 1))": 1, "((0, 2, 1), (0, 3, 2))": 2, "((0, 2, 1), (0, 3, 3))": 3, "((0, 2, 1), (0, 3, 4))": 4, "((0, 2, 1), (0, 4, 0))": 3, "((0, 2, 1), (0, 4, 1))": 2, "((0, 2, 1), (0, 4, 2))": 3, "((0, 2, 1), (0, 4, 3))": 4, "((0, 2, 1), (0, 4, 4))": 5, "((0, 2, 1), (1, 0, 0))": 4, "((0, 2, 1), (1, 0, 1))": 3, "((0, 2, 1), (1, 0, 2))": 4, "((0, 2, 1), (1, 0, 3))": 5, "((0, 2, 1), (1, 0, 4))": 6, "((0, 2, 1), (1, 1, 0))": 3, "((0, 2, 1), (1, 1, 1))": 2, "((0, 2, 1), (1, 1, 2))": 3, "((0, 2, 1), (1, 1, 3))": 4, "((0, 2, 1), (1, 1, 4))": 5, "((0, 2, 1), (1, 2, 0))": 2, "((0, 2, 1), (1, 2, 1))": 1, "((0, 2, 1), (1, 2, 2))": 2, "((0, 2, 1), (1, 2, 3))": 3, "((0, 2, 1), (1, 2, 4))": 4, "((0, 2, 1), (1, 3, 0))": 3, "((0, 2, 1), (1, 3, 1))": 2, "((0, 2, 1), (1, 3, 2))": 3, "((0, 2, 1), (1, 3, 3))": 4, "((0, 2, 1), (1, 3, 4))": 5, "((0, 2, 1), (1, 4, 0))": 4, "((0, 2, 1), (1, 4, 1))": 3, "((0, 2, 1), (1, 4, 2))": 4, "((0, 2, 1), (1, 4, 3))": 5, "((0, 2, 1), (1, 4, 4))": 6, "((0, 2, 1), (2, 0, 0))": 5, "((0, 2, 1), (2, 0, 1))": 4, "((0, 2, 1), (2, 0, 2))": 5, "((0, 2, 1), (2, 0, 3))": 6, "((0, 2, 1), (2, 0, 4))": 7, "((0, 2, 1), (2, 1, 0))": 4, "((0, 2, 1), (2, 1, 1))": 3, "((0, 2, 1), (2, 1, 2))": 4, "((0, 2, 1), (2, 1, 3))": 5, "((0, 2, 1), (2, 1, 4))": 6, "((0, 2, 1), (2, 2, 0))": 3, "((0, 2, 1), (2, 2, 1))": 2, "((0, 2, 1), (2, 2, 2))": 3, "((0, 2, 1), (2, 2, 3))": 4, "((0, 2, 1), (2, 2, 4))": 5, "((0, 2, 1), (2, 3, 0))": 4, "((0, 2, 1), (2, 3, 1))": 3, "((0, 2, 1), (2, 3, 2))": 4, "((0, 2, 1), (2, 3, 3))": 5, "((0, 2, 1), (2, 3, 4))": 6, "((0, 2, 1), (2, 4, 0))": 5, "((0, 2, 1), (2, 4, 1))": 4, "((0, 2, 1), (2, 4, 2))": 5, "((0, 2, 1), (2, 4, 3))": 6, "((0, 2, 1), (2, 4, 4))": 7, "((0, 2, 1), (3, 0, 0))": 6, "((0, 2, 1), (3, 0, 1))": 5, "((0, 2, 1), (3, 0, 2))": 6, "((0, 2, 1), (3, 0, 3))": 7, "((0, 2, 1), (3, 0, 4))": 8, "((0, 2, 1), (3, 1, 0))": 5, "((0, 2, 1), (3, 1, 1))": 4, "((0, 2, 1), (3, 1, 2))": 5, "((0, 2, 1), (3, 1, 3))": 6, "((0, 2, 1), (3, 1, 4))": 7, "((0, 2, 1), (3, 2, 0))": 4, "((0, 2, 1), (3, 2, 1))": 3, "((0, 2, 1), (3, 2, 2))": 4, "((0, 2, 1), (3, 2, 3))": 5, "((0, 2, 1), (3, 2, 4))": 6, "((0, 2, 1), (3, 3, 0))": 5, "((0, 2, 1), (3, 3, 1))": 4, "((0, 2, 1), (3, 3, 2))": 5, "((0, 2, 1), (3, 3, 3))": 6, "((0, 2, 1), (3, 3, 4))": 7, "((0, 2, 1), (3, 4, 0))": 6, "((0, 2, 1), (3, 4, 1))": 5, "((0, 2, 1), (3, 4, 2))": 6, "((0, 2, 1), (3, 4, 3))": 7, "((0, 2, 1), (3, 4, 4))": 8, "((0, 2, 1), (4, 0, 0))": 7, "((0, 2, 1), (4, 0, 1))": 6, "((0, 2, 1), (4, 0, 2))": 7, "((0, 2, 1), (4, 0, 3))": 8, "((0, 2, 1), (4, 0, 4))": 9, "((0, 2, 1), (4, 1, 0))": 6, "((0, 2, 1), (4, 1, 1))": 5, "((0, 2, 1), (4, 1, 2))": 6, "((0, 2, 1), (4, 1, 3))": 7, "((0, 2, 1), (4, 1, 4))": 8, "((0, 2, 1), (4, 2, 0))": 5, "((0, 2, 1), (4, 2, 1))": 4, "((0, 2, 1), (4, 2, 2))": 5, "((0, 2, 1), (4, 2, 3))": 6, "((0, 2, 1), (4, 2, 4))": 7, "((0, 2, 1), (4, 3, 0))": 6, "((0, 2, 1), (4, 3, 1))": 5, "((0, 2, 1), (4, 3, 2))": 6, "((0, 2, 1), (4, 3, 3))": 7, "((0, 2, 1), (4, 3, 4))": 8, "((0, 2, 1), (4, 4, 0))": 7, "((0, 2, 1), (4, 4, 1))": 6, "((0, 2, 1), (4, 4, 2))": 7, "((0, 2, 1), (4, 4, 3))": 8, "((0, 2, 1), (4, 4, 4))": 9, "((0, 2, 2), (0, 2, 3))": 1, "((0, 2, 2), (0, 2, 4))": 2, "((0, 2, 2), (0, 3, 0))": 3, "((0, 2, 2), (0, 3, 1))": 2, "((0, 2, 2), (0, 3, 2))": 1, "((0, 2, 2), (0, 3, 3))": 2, "((0, 2, 2), (0, 3, 4))": 3, "((0, 2, 2), (0, 4, 0))": 4, "((0, 2, 2), (0, 4, 1))": 3, "((0, 2, 2), (0, 4, 2))": 2, "((0, 2, 2), (0, 4, 3))": 3, "((0, 2, 2), (0, 4, 4))": 4, "((0, 2, 2), (1, 0, 0))": 5, "((0, 2, 2), (1, 0, 1))": 4, "((0, 2, 2), (1, 0, 2))": 3, "((0, 2, 2), (1, 0, 3))": 4, "((0, 2, 2), (1, 0, 4))": 5, "((0, 2, 2), (1, 1, 0))": 4, "((0, 2, 2), (1, 1, 1))": 3, "((0, 2, 2), (1, 1, 2))": 2, "((0, 2, 2), (1, 1, 3))": 3, "((0, 2, 2), (1, 1, 4))": 4, "((0, 2, 2), (1, 2, 0))": 3, "((0, 2, 2), (1, 2, 1))": 2, "((0, 2, 2), (1, 2, 2))": 1, "((0, 2, 2), (1, 2, 3))": 2, "((0, 2, 2), (1, 2, 4))": 3, "((0, 2, 2), (1, 3, 0))": 4, "((0, 2, 2), (1, 3, 1))": 3, "((0, 2, 2), (1, 3, 2))": 2, "((0, 2, 2), (1, 3, 3))": 3, "((0, 2, 2), (1, 3, 4))": 4, "((0, 2, 2), (1, 4, 0))": 5, "((0, 2, 2), (1, 4, 1))": 4, "((0, 2, 2), (1, 4, 2))": 3, "((0, 2, 2), (1, 4, 3))": 4, "((0, 2, 2), (1, 4, 4))": 5, "((0, 2, 2), (2, 0, 0))": 6, "((0, 2, 2), (2, 0, 1))": 5, "((0, 2, 2), (2, 0, 2))": 4, "((0, 2, 2), (2, 0, 3))": 5, "((0, 2, 2), (2, 0, 4))": 6, "((0, 2, 2), (2, 1, 0))": 5, "((0, 2, 2), (2, 1, 1))": 4, "((0, 2, 2), (2, 1, 2))": 3, "((0, 2, 2), (2, 1, 3))": 4, "((0, 2, 2), (2, 1, 4))": 5, "((0, 2, 2), (2, 2, 0))": 4, "((0, 2, 2), (2, 2, 1))": 3, "((0, 2, 2), (2, 2, 2))": 2, "((0, 2, 2), (2, 2, 3))": 3, "((0, 2, 2), (2, 2, 4))": 4, "((0, 2, 2), (2, 3, 0))": 5, "((0, 2, 2), (2, 3, 1))": 4, "((0, 2, 2), (2, 3, 2))": 3, "((0, 2, 2), (2, 3, 3))": 4, "((0, 2, 2), (2, 3, 4))": 5, "((0, 2, 2), (2, 4, 0))": 6, "((0, 2, 2), (2, 4, 1))": 5, "((0, 2, 2), (2, 4, 2))": 4, "((0, 2, 2), (2, 4, 3))": 5, "((0, 2, 2), (2, 4, 4))": 6, "((0, 2, 2), (3, 0, 0))": 7, "((0, 2, 2), (3, 0, 1))": 6, "((0, 2, 2), (3, 0, 2))": 5, "((0, 2, 2), (3, 0, 3))": 6, "((0, 2, 2), (3, 0, 4))": 7, "((0, 2, 2), (3, 1, 0))": 6, "((0, 2, 2), (3, 1, 1))": 5, "((0, 2, 2), (3, 1, 2))": 4, "((0, 2, 2), (3, 1, 3))": 5, "((0, 2, 2), (3, 1, 4))": 6, "((0, 2, 2), (3, 2, 0))": 5, "((0, 2, 2), (3, 2, 1))": 4, "((0, 2, 2), (3, 2, 2))": 3, "((0, 2, 2), (3, 2, 3))": 4, "((0, 2, 2), (3, 2, 4))": 5, "((0, 2, 2), (3, 3, 0))": 6, "((0, 2, 2), (3, 3, 1))": 5, "((0, 2, 2), (3, 3, 2))": 4, "((0, 2, 2), (3, 3, 3))": 5, "((0, 2, 2), (3, 3, 4))": 6, "((0, 2, 2), (3, 4, 0))": 7, "((0, 2, 2), (3, 4, 1))": 6, "((0, 2, 2), (3, 4, 2))": 5, "((0, 2, 2), (3, 4, 3))": 6, "((0, 2, 2), (3, 4, 4))": 7, "((0, 2, 2), (4, 0, 0))": 8, "((0, 2, 2), (4, 0, 1))": 7, "((0, 2, 2), (4, 0, 2))": 6, "((0, 2, 2), (4, 0, 3))": 7, "((0, 2, 2), (4, 0, 4))": 8, "((0, 2, 2), (4, 1, 0))": 7, "((0, 2, 2), (4, 1, 1))": 6, "((0, 2, 2), (4, 1, 2))": 5, "((0, 2, 2), (4, 1, 3))": 6, "((0, 2, 2), (4, 1, 4))": 7, "((0, 2, 2), (4, 2, 0))": 6, "((0, 2, 2), (4, 2, 1))": 5, "((0, 2, 2), (4, 2, 2))": 4, "((0, 2, 2), (4, 2, 3))": 5, "((0, 2, 2), (4, 2, 4))": 6, "((0, 2, 2), (4, 3, 0))": 7, "((0, 2, 2), (4, 3, 1))": 6, "((0, 2, 2), (4, 3, 2))": 5, "((0, 2, 2), (4, 3, 3))": 6, "((0, 2, 2), (4, 3, 4))": 7, "((0, 2, 2), (4, 4, 0))": 8, "((0, 2, 2), (4, 4, 1))": 7, "((0, 2, 2), (4, 4, 2))": 6, "((0, 2, 2), (4, 4, 3))": 7, "((0, 2, 2), (4, 4, 4))": 8, "((0, 2, 3), (0, 2, 4))": 1, "((0, 2, 3), (0, 3, 0))": 4, "((0, 2, 3), (0, 3, 1))": 3, "((0, 2, 3), (0, 3, 2))": 2, "((0, 2, 3), (0, 3, 3))": 1, "((0, 2, 3), (0, 3, 4))": 2, "((0, 2, 3), (0, 4, 0))": 5, "((0, 2, 3), (0, 4, 1))": 4, "((0, 2, 3), (0, 4, 2))": 3, "((0, 2, 3), (0, 4, 3))": 2, "((0, 2, 3), (0, 4, 4))": 3, "((0, 2, 3), (1, 0, 0))": 6, "((0, 2, 3), (1, 0, 1))": 5, "((0, 2, 3), (1, 0, 2))": 4, "((0, 2, 3), (1, 0, 3))": 3, "((0, 2, 3), (1, 0, 4))": 4, "((0, 2, 3), (1, 1, 0))": 5, "((0, 2, 3), (1, 1, 1))": 4, "((0, 2, 3), (1, 1, 2))": 3, "((0, 2, 3), (1, 1, 3))": 2, "((0, 2, 3), (1, 1, 4))": 3, "((0, 2, 3), (1, 2, 0))": 4, "((0, 2, 3), (1, 2, 1))": 3, "((0, 2, 3), (1, 2, 2))": 2, "((0, 2, 3), (1, 2, 3))": 1, "((0, 2, 3), (1, 2, 4))": 2, "((0, 2, 3), (1, 3, 0))": 5, "((0, 2, 3), (1, 3, 1))": 4, "((0, 2, 3), (1, 3, 2))": 3, "((0, 2, 3), (1, 3, 3))": 2, "((0, 2, 3), (1, 3, 4))": 3, "((0, 2, 3), (1, 4, 0))": 6, "((0, 2, 3), (1, 4, 1))": 5, "((0, 2, 3), (1, 4, 2))": 4, "((0, 2, 3), (1, 4, 3))": 3, "((0, 2, 3), (1, 4, 4))": 4, "((0, 2, 3), (2, 0, 0))": 7, "((0, 2, 3), (2, 0, 1))": 6, "((0, 2, 3), (2, 0, 2))": 5, "((0, 2, 3), (2, 0, 3))": 4, "((0, 2, 3), (2, 0, 4))": 5, "((0, 2, 3), (2, 1, 0))": 6, "((0, 2, 3), (2, 1, 1))": 5, "((0, 2, 3), (2, 1, 2))": 4, "((0, 2, 3), (2, 1, 3))": 3, "((0, 2, 3), (2, 1, 4))": 4, "((0, 2, 3), (2, 2, 0))": 5, "((0, 2, 3), (2, 2, 1))": 4, "((0, 2, 3), (2, 2, 2))": 3, "((0, 2, 3), (2, 2, 3))": 2, "((0, 2, 3), (2, 2, 4))": 3, "((0, 2, 3), (2, 3, 0))": 6, "((0, 2, 3), (2, 3, 1))": 5, "((0, 2, 3), (2, 3, 2))": 4, "((0, 2, 3), (2, 3, 3))": 3, "((0, 2, 3), (2, 3, 4))": 4, "((0, 2, 3), (2, 4, 0))": 7, "((0, 2, 3), (2, 4, 1))": 6, "((0, 2, 3), (2, 4, 2))": 5, "((0, 2, 3), (2, 4, 3))": 4, "((0, 2, 3), (2, 4, 4))": 5, "((0, 2, 3), (3, 0, 0))": 8, "((0, 2, 3), (3, 0, 1))": 7, "((0, 2, 3), (3, 0, 2))": 6, "((0, 2, 3), (3, 0, 3))": 5, "((0, 2, 3), (3, 0, 4))": 6, "((0, 2, 3), (3, 1, 0))": 7, "((0, 2, 3), (3, 1, 1))": 6, "((0, 2, 3), (3, 1, 2))": 5, "((0, 2, 3), (3, 1, 3))": 4, "((0, 2, 3), (3, 1, 4))": 5, "((0, 2, 3), (3, 2, 0))": 6, "((0, 2, 3), (3, 2, 1))": 5, "((0, 2, 3), (3, 2, 2))": 4, "((0, 2, 3), (3, 2, 3))": 3, "((0, 2, 3), (3, 2, 4))": 4, "((0, 2, 3), (3, 3, 0))": 7, "((0, 2, 3), (3, 3, 1))": 6, "((0, 2, 3), (3, 3, 2))": 5, "((0, 2, 3), (3, 3, 3))": 4, "((0, 2, 3), (3, 3, 4))": 5, "((0, 2, 3), (3, 4, 0))": 8, "((0, 2, 3), (3, 4, 1))": 7, "((0, 2, 3), (3, 4, 2))": 6, "((0, 2, 3), (3, 4, 3))": 5, "((0, 2, 3), (3, 4, 4))": 6, "((0, 2, 3), (4, 0, 0))": 9, "((0, 2, 3), (4, 0, 1))": 8, "((0, 2, 3), (4, 0, 2))": 7, "((0, 2, 3), (4, 0, 3))": 6, "((0, 2, 3), (4, 0, 4))": 7, "((0, 2, 3), (4, 1, 0))": 8, "((0, 2, 3), (4, 1, 1))": 7, "((0, 2, 3), (4, 1, 2))": 6, "((0, 2, 3), (4, 1, 3))": 5, "((0, 2, 3), (4, 1, 4))": 6, "((0, 2, 3), (4, 2, 0))": 7, "((0, 2, 3), (4, 2, 1))": 6, "((0, 2, 3), (4, 2, 2))": 5, "((0, 2, 3), (4, 2, 3))": 4, "((0, 2, 3), (4, 2, 4))": 5, "((0, 2, 3), (4, 3, 0))": 8, "((0, 2, 3), (4, 3, 1))": 7, "((0, 2, 3), (4, 3, 2))": 6, "((0, 2, 3), (4, 3, 3))": 5, "((0, 2, 3), (4, 3, 4))": 6, "((0, 2, 3), (4, 4, 0))": 9, "((0, 2, 3), (4, 4, 1))": 8, "((0, 2, 3), (4, 4, 2))": 7, "((0, 2, 3), (4, 4, 3))": 6, "((0, 2, 3), (4, 4, 4))": 7, "((0, 2, 4), (0, 3, 0))": 5, "((0, 2, 4), (0, 3, 1))": 4, "((0, 2, 4), (0, 3, 2))": 3, "((0, 2, 4), (0, 3, 3))": 2, "((0, 2, 4), (0, 3, 4))": 1, "((0, 2, 4), (0, 4, 0))": 6, "((0, 2, 4), (0, 4, 1))": 5, "((0, 2, 4), (0, 4, 2))": 4, "((0, 2, 4), (0, 4, 3))": 3, "((0, 2, 4), (0, 4, 4))": 2, "((0, 2, 4), (1, 0, 0))": 7, "((0, 2, 4), (1, 0, 1))": 6, "((0, 2, 4), (1, 0, 2))": 5, "((0, 2, 4), (1, 0, 3))": 4, "((0, 2, 4), (1, 0, 4))": 3, "((0, 2, 4), (1, 1, 0))": 6, "((0, 2, 4), (1, 1, 1))": 5, "((0, 2, 4), (1, 1, 2))": 4, "((0, 2, 4), (1, 1, 3))": 3, "((0, 2, 4), (1, 1, 4))": 2, "((0, 2, 4), (1, 2, 0))": 5, "((0, 2, 4), (1, 2, 1))": 4, "((0, 2, 4), (1, 2, 2))": 3, "((0, 2, 4), (1, 2, 3))": 2, "((0, 2, 4), (1, 2, 4))": 1, "((0, 2, 4), (1, 3, 0))": 6, "((0, 2, 4), (1, 3, 1))": 5, "((0, 2, 4), (1, 3, 2))": 4, "((0, 2, 4), (1, 3, 3))": 3, "((0, 2, 4), (1, 3, 4))": 2, "((0, 2, 4), (1, 4, 0))": 7, "((0, 2, 4), (1, 4, 1))": 6, "((0, 2, 4), (1, 4, 2))": 5, "((0, 2, 4), (1, 4, 3))": 4, "((0, 2, 4), (1, 4, 4))": 3, "((0, 2, 4), (2, 0, 0))": 8, "((0, 2, 4), (2, 0, 1))": 7, "((0, 2, 4), (2, 0, 2))": 6, "((0, 2, 4), (2, 0, 3))": 5, "((0, 2, 4), (2, 0, 4))": 4, "((0, 2, 4), (2, 1, 0))": 7, "((0, 2, 4), (2, 1, 1))": 6, "((0, 2, 4), (2, 1, 2))": 5, "((0, 2, 4), (2, 1, 3))": 4, "((0, 2, 4), (2, 1, 4))": 3, "((0, 2, 4), (2, 2, 0))": 6, "((0, 2, 4), (2, 2, 1))": 5, "((0, 2, 4), (2, 2, 2))": 4, "((0, 2, 4), (2, 2, 3))": 3, "((0, 2, 4), (2, 2, 4))": 2, "((0, 2, 4), (2, 3, 0))": 7, "((0, 2, 4), (2, 3, 1))": 6, "((0, 2, 4), (2, 3, 2))": 5, "((0, 2, 4), (2, 3, 3))": 4, "((0, 2, 4), (2, 3, 4))": 3, "((0, 2, 4), (2, 4, 0))": 8, "((0, 2, 4), (2, 4, 1))": 7, "((0, 2, 4), (2, 4, 2))": 6, "((0, 2, 4), (2, 4, 3))": 5, "((0, 2, 4), (2, 4, 4))": 4, "((0, 2, 4), (3, 0, 0))": 9, "((0, 2, 4), (3, 0, 1))": 8, "((0, 2, 4), (3, 0, 2))": 7, "((0, 2, 4), (3, 0, 3))": 6, "((0, 2, 4), (3, 0, 4))": 5, "((0, 2, 4), (3, 1, 0))": 8, "((0, 2, 4), (3, 1, 1))": 7, "((0, 2, 4), (3, 1, 2))": 6, "((0, 2, 4), (3, 1, 3))": 5, "((0, 2, 4), (3, 1, 4))": 4, "((0, 2, 4), (3, 2, 0))": 7, "((0, 2, 4), (3, 2, 1))": 6, "((0, 2, 4), (3, 2, 2))": 5, "((0, 2, 4), (3, 2, 3))": 4, "((0, 2, 4), (3, 2, 4))": 3, "((0, 2, 4), (3, 3, 0))": 8, "((0, 2, 4), (3, 3, 1))": 7, "((0, 2, 4), (3, 3, 2))": 6, "((0, 2, 4), (3, 3, 3))": 5, "((0, 2, 4), (3, 3, 4))": 4, "((0, 2, 4), (3, 4, 0))": 9, "((0, 2, 4), (3, 4, 1))": 8, "((0, 2, 4), (3, 4, 2))": 7, "((0, 2, 4), (3, 4, 3))": 6, "((0, 2, 4), (3, 4, 4))": 5, "((0, 2, 4), (4, 0, 0))": 10, "((0, 2, 4), (4, 0, 1))": 9, "((0, 2, 4), (4, 0, 2))": 8, "((0, 2, 4), (4, 0, 3))": 7, "((0, 2, 4), (4, 0, 4))": 6, "((0, 2, 4), (4, 1, 0))": 9, "((0, 2, 4), (4, 1, 1))": 8, "((0, 2, 4), (4, 1, 2))": 7, "((0, 2, 4), (4, 1, 3))": 6, "((0, 2, 4), (4, 1, 4))": 5, "((0, 2, 4), (4, 2, 0))": 8, "((0, 2, 4), (4, 2, 1))": 7, "((0, 2, 4), (4, 2, 2))": 6, "((0, 2, 4), (4, 2, 3))": 5, "((0, 2, 4), (4, 2, 4))": 4, "((0, 2, 4), (4, 3, 0))": 9, "((0, 2, 4), (4, 3, 1))": 8, "((0, 2, 4), (4, 3, 2))": 7, "((0, 2, 4), (4, 3, 3))": 6, "((0, 2, 4), (4, 3, 4))": 5, "((0, 2, 4), (4, 4, 0))": 10, "((0, 2, 4), (4, 4, 1))": 9, "((0, 2, 4), (4, 4, 2))": 8, "((0, 2, 4), (4, 4, 3))": 7, "((0, 2, 4), (4, 4, 4))": 6, "((0, 3, 0), (0, 3, 1))": 1, "((0, 3, 0), (0, 3, 2))": 2, "((0, 3, 0), (0, 3, 3))": 3, "((0, 3, 0), (0, 3, 4))": 4, "((0, 3, 0), (0, 4, 0))": 1, "((0, 3, 0), (0, 4, 1))": 2, "((0, 3, 0), (0, 4, 2))": 3, "((0, 3, 0), (0, 4, 3))": 4, "((0, 3, 0), (0, 4, 4))": 5, "((0, 3, 0), (1, 0, 0))": 4, "((0, 3, 0), (1, 0, 1))": 5, "((0, 3, 0), (1, 0, 2))": 6, "((0, 3, 0), (1, 0, 3))": 7, "((0, 3, 0), (1, 0, 4))": 8, "((0, 3, 0), (1, 1, 0))": 3, "((0, 3, 0), (1, 1, 1))": 4, "((0, 3, 0), (1, 1, 2))": 5, "((0, 3, 0), (1, 1, 3))": 6, "((0, 3, 0), (1, 1, 4))": 7, "((0, 3, 0), (1, 2, 0))": 2, "((0, 3, 0), (1, 2, 1))": 3, "((0, 3, 0), (1, 2, 2))": 4, "((0, 3, 0), (1, 2, 3))": 5, "((0, 3, 0), (1, 2, 4))": 6, "((0, 3, 0), (1, 3, 0))": 1, "((0, 3, 0), (1, 3, 1))": 2, "((0, 3, 0), (1, 3, 2))": 3, "((0, 3, 0), (1, 3, 3))": 4, "((0, 3, 0), (1, 3, 4))": 5, "((0, 3, 0), (1, 4, 0))": 2, "((0, 3, 0), (1, 4, 1))": 3, "((0, 3, 0), (1, 4, 2))": 4, "((0, 3, 0), (1, 4, 3))": 5, "((0, 3, 0), (1, 4, 4))": 6, "((0, 3, 0), (2, 0, 0))": 5, "((0, 3, 0), (2, 0, 1))": 6, "((0, 3, 0), (2, 0, 2))": 7, "((0, 3, 0), (2, 0, 3))": 8, "((0, 3, 0), (2, 0, 4))": 9, "((0, 3, 0), (2, 1, 0))": 4, "((0, 3, 0), (2, 1, 1))": 5, "((0, 3, 0), (2, 1, 2))": 6, "((0, 3, 0), (2, 1, 3))": 7, "((0, 3, 0), (2, 1, 4))": 8, "((0, 3, 0), (2, 2, 0))": 3, "((0, 3, 0), (2, 2, 1))": 4, "((0, 3, 0), (2, 2, 2))": 5, "((0, 3, 0), (2, 2, 3))": 6, "((0, 3, 0), (2, 2, 4))": 7, "((0, 3, 0), (2, 3, 0))": 2, "((0, 3, 0), (2, 3, 1))": 3, "((0, 3, 0), (2, 3, 2))": 4, "((0, 3, 0), (2, 3, 3))": 5, "((0, 3, 0), (2, 3, 4))": 6, "((0, 3, 0), (2, 4, 0))": 3, "((0, 3, 0), (2, 4, 1))": 4, "((0, 3, 0), (2, 4, 2))": 5, "((0, 3, 0), (2, 4, 3))": 6, "((0, 3, 0), (2, 4, 4))": 7, "((0, 3, 0), (3, 0, 0))": 6, "((0, 3, 0), (3, 0, 1))": 7, "((0, 3, 0), (3, 0, 2))": 8, "((0, 3, 0), (3, 0, 3))": 9, "((0, 3, 0), (3, 0, 4))": 10, "((0, 3, 0), (3, 1, 0))": 5, "((0, 3, 0), (3, 1, 1))": 6, "((0, 3, 0), (3, 1, 2))": 7, "((0, 3, 0), (3, 1, 3))": 8, "((0, 3, 0), (3, 1, 4))": 9, "((0, 3, 0), (3, 2, 0))": 4, "((0, 3, 0), (3, 2, 1))": 5, "((0, 3, 0), (3, 2, 2))": 6, "((0, 3, 0), (3, 2, 3))": 7, "((0, 3, 0), (3, 2, 4))": 8, "((0, 3, 0), (3, 3, 0))": 3, "((0, 3, 0), (3, 3, 1))": 4, "((0, 3, 0), (3, 3, 2))": 5, "((0, 3, 0), (3, 3, 3))": 6, "((0, 3, 0), (3, 3, 4))": 7, "((0, 3, 0), (3, 4, 0))": 4, "((0, 3, 0), (3, 4, 1))": 5, "((0, 3, 0), (3, 4, 2))": 6, "((0, 3, 0), (3, 4, 3))": 7, "((0, 3, 0), (3, 4, 4))": 8, "((0, 3, 0), (4, 0, 0))": 7, "((0, 3, 0), (4, 0, 1))": 8, "((0, 3, 0), (4, 0, 2))": 9, "((0, 3, 0), (4, 0, 3))": 10, "((0, 3, 0), (4, 0, 4))": 11, "((0, 3, 0), (4, 1, 0))": 6, "((0, 3, 0), (4, 1, 1))": 7, "((0, 3, 0), (4, 1, 2))": 8, "((0, 3, 0), (4, 1, 3))": 9, "((0, 3, 0), (4, 1, 4))": 10, "((0, 3, 0), (4, 2, 0))": 5, "((0, 3, 0), (4, 2, 1))": 6, "((0, 3, 0), (4, 2, 2))": 7, "((0, 3, 0), (4, 2, 3))": 8, "((0, 3, 0), (4, 2, 4))": 9, "((0, 3, 0), (4, 3, 0))": 4, "((0, 3, 0), (4, 3, 1))": 5, "((0, 3, 0), (4, 3, 2))": 6, "((0, 3, 0), (4, 3, 3))": 7, "((0, 3, 0), (4, 3, 4))": 8, "((0, 3, 0), (4, 4, 0))": 5, "((0, 3, 0), (4, 4, 1))": 6, "((0, 3, 0), (4, 4, 2))": 7, "((0, 3, 0), (4, 4, 3))": 8, "((0, 3, 0), (4, 4, 4))": 9, "((0, 3, 1), (0, 3, 2))": 1, "((0, 3, 1), (0, 3, 3))": 2, "((0, 3, 1), (0, 3, 4))": 3, "((0, 3, 1), (0, 4, 0))": 2, "((0, 3, 1), (0, 4, 1))": 1, "((0, 3, 1), (0, 4, 2))": 2, "((0, 3, 1), (0, 4, 3))": 3, "((0, 3, 1), (0, 4, 4))": 4, "((0, 3, 1), (1, 0, 0))": 5, "((0, 3, 1), (1, 0, 1))": 4, "((0, 3, 1), (1, 0, 2))": 5, "((0, 3, 1), (1, 0, 3))": 6, "((0, 3, 1), (1, 0, 4))": 7, "((0, 3, 1), (1, 1, 0))": 4, "((0, 3, 1), (1, 1, 1))": 3, "((0, 3, 1), (1, 1, 2))": 4, "((0, 3, 1), (1, 1, 3))": 5, "((0, 3, 1), (1, 1, 4))": 6, "((0, 3, 1), (1, 2, 0))": 3, "((0, 3, 1), (1, 2, 1))": 2, "((0, 3, 1), (1, 2, 2))": 3, "((0, 3, 1), (1, 2, 3))": 4, "((0, 3, 1), (1, 2, 4))": 5, "((0, 3, 1), (1, 3, 0))": 2, "((0, 3, 1), (1, 3, 1))": 1, "((0, 3, 1), (1, 3, 2))": 2, "((0, 3, 1), (1, 3, 3))": 3, "((0, 3, 1), (1, 3, 4))": 4, "((0, 3, 1), (1, 4, 0))": 3, "((0, 3, 1), (1, 4, 1))": 2, "((0, 3, 1), (1, 4, 2))": 3, "((0, 3, 1), (1, 4, 3))": 4, "((0, 3, 1), (1, 4, 4))": 5, "((0, 3, 1), (2, 0, 0))": 6, "((0, 3, 1), (2, 0, 1))": 5, "((0, 3, 1), (2, 0, 2))": 6, "((0, 3, 1), (2, 0, 3))": 7, "((0, 3, 1), (2, 0, 4))": 8, "((0, 3, 1), (2, 1, 0))": 5, "((0, 3, 1), (2, 1, 1))": 4, "((0, 3, 1), (2, 1, 2))": 5, "((0, 3, 1), (2, 1, 3))": 6, "((0, 3, 1), (2, 1, 4))": 7, "((0, 3, 1), (2, 2, 0))": 4, "((0, 3, 1), (2, 2, 1))": 3, "((0, 3, 1), (2, 2, 2))": 4, "((0, 3, 1), (2, 2, 3))": 5, "((0, 3, 1), (2, 2, 4))": 6, "((0, 3, 1), (2, 3, 0))": 3, "((0, 3, 1), (2, 3, 1))": 2, "((0, 3, 1), (2, 3, 2))": 3, "((0, 3, 1), (2, 3, 3))": 4, "((0, 3, 1), (2, 3, 4))": 5, "((0, 3, 1), (2, 4, 0))": 4, "((0, 3, 1), (2, 4, 1))": 3, "((0, 3, 1), (2, 4, 2))": 4, "((0, 3, 1), (2, 4, 3))": 5, "((0, 3, 1), (2, 4, 4))": 6, "((0, 3, 1), (3, 0, 0))": 7, "((0, 3, 1), (3, 0, 1))": 6, "((0, 3, 1), (3, 0, 2))": 7, "((0, 3, 1), (3, 0, 3))": 8, "((0, 3, 1), (3, 0, 4))": 9, "((0, 3, 1), (3, 1, 0))": 6, "((0, 3, 1), (3, 1, 1))": 5, "((0, 3, 1), (3, 1, 2))": 6, "((0, 3, 1), (3, 1, 3))": 7, "((0, 3, 1), (3, 1, 4))": 8, "((0, 3, 1), (3, 2, 0))": 5, "((0, 3, 1), (3, 2, 1))": 4, "((0, 3, 1), (3, 2, 2))": 5, "((0, 3, 1), (3, 2, 3))": 6, "((0, 3, 1), (3, 2, 4))": 7, "((0, 3, 1), (3, 3, 0))": 4, "((0, 3, 1), (3, 3, 1))": 3, "((0, 3, 1), (3, 3, 2))": 4, "((0, 3, 1), (3, 3, 3))": 5, "((0, 3, 1), (3, 3, 4))": 6, "((0, 3, 1), (3, 4, 0))": 5, "((0, 3, 1), (3, 4, 1))": 4, "((0, 3, 1), (3, 4, 2))": 5, "((0, 3, 1), (3, 4, 3))": 6, "((0, 3, 1), (3, 4, 4))": 7, "((0, 3, 1), (4, 0, 0))": 8, "((0, 3, 1), (4, 0, 1))": 7, "((0, 3, 1), (4, 0, 2))": 8, "((0, 3, 1), (4, 0, 3))": 9, "((0, 3, 1), (4, 0, 4))": 10, "((0, 3, 1), (4, 1, 0))": 7, "((0, 3, 1), (4, 1, 1))": 6, "((0, 3, 1), (4, 1, 2))": 7, "((0, 3, 1), (4, 1, 3))": 8, "((0, 3, 1), (4, 1, 4))": 9, "((0, 3, 1), (4, 2, 0))": 6, "((0, 3, 1), (4, 2, 1))": 5, "((0, 3, 1), (4, 2, 2))": 6, "((0, 3, 1), (4, 2, 3))": 7, "((0, 3, 1), (4, 2, 4))": 8, "((0, 3, 1), (4, 3, 0))": 5, "((0, 3, 1), (4, 3, 1))": 4, "((0, 3, 1), (4, 3, 2))": 5, "((0, 3, 1), (4, 3, 3))": 6, "((0, 3, 1), (4, 3, 4))": 7, "((0, 3, 1), (4, 4, 0))": 6, "((0, 3, 1), (4, 4, 1))": 5, "((0, 3, 1), (4, 4, 2))": 6, "((0, 3, 1), (4, 4, 3))": 7, "((0, 3, 1), (4, 4, 4))": 8, "((0, 3, 2), (0, 3, 3))": 1, "((0, 3, 2), (0, 3, 4))": 2, "((0, 3, 2), (0, 4, 0))": 3, "((0, 3, 2), (0, 4, 1))": 2, "((0, 3, 2), (0, 4, 2))": 1, "((0, 3, 2), (0, 4, 3))": 2, "((0, 3, 2), (0, 4, 4))": 3, "((0, 3, 2), (1, 0, 0))": 6, "((0, 3, 2), (1, 0, 1))": 5, "((0, 3, 2), (1, 0, 2))": 4, "((0, 3, 2), (1, 0, 3))": 5, "((0, 3, 2), (1, 0, 4))": 6, "((0, 3, 2), (1, 1, 0))": 5, "((0, 3, 2), (1, 1, 1))": 4, "((0, 3, 2), (1, 1, 2))": 3, "((0, 3, 2), (1, 1, 3))": 4, "((0, 3, 2), (1, 1, 4))": 5, "((0, 3, 2), (1, 2, 0))": 4, "((0, 3, 2), (1, 2, 1))": 3, "((0, 3, 2), (1, 2, 2))": 2, "((0, 3, 2), (1, 2, 3))": 3, "((0, 3, 2), (1, 2, 4))": 4, "((0, 3, 2), (1, 3, 0))": 3, "((0, 3, 2), (1, 3, 1))": 2, "((0, 3, 2), (1, 3, 2))": 1, "((0, 3, 2), (1, 3, 3))": 2, "((0, 3, 2), (1, 3, 4))": 3, "((0, 3, 2), (1, 4, 0))": 4, "((0, 3, 2), (1, 4, 1))": 3, "((0, 3, 2), (1, 4, 2))": 2, "((0, 3, 2), (1, 4, 3))": 3, "((0, 3, 2), (1, 4, 4))": 4, "((0, 3, 2), (2, 0, 0))": 7, "((0, 3, 2), (2, 0, 1))": 6, "((0, 3, 2), (2, 0, 2))": 5, "((0, 3, 2), (2, 0, 3))": 6, "((0, 3, 2), (2, 0, 4))": 7, "((0, 3, 2), (2, 1, 0))": 6, "((0, 3, 2), (2, 1, 1))": 5, "((0, 3, 2), (2, 1, 2))": 4, "((0, 3, 2), (2, 1, 3))": 5, "((0, 3, 2), (2, 1, 4))": 6, "((0, 3, 2), (2, 2, 0))": 5, "((0, 3, 2), (2, 2, 1))": 4, "((0, 3, 2), (2, 2, 2))": 3, "((0, 3, 2), (2, 2, 3))": 4, "((0, 3, 2), (2, 2, 4))": 5, "((0, 3, 2), (2, 3, 0))": 4, "((0, 3, 2), (2, 3, 1))": 3, "((0, 3, 2), (2, 3, 2))": 2, "((0, 3, 2), (2, 3, 3))": 3, "((0, 3, 2), (2, 3, 4))": 4, "((0, 3, 2), (2, 4, 0))": 5, "((0, 3, 2), (2, 4, 1))": 4, "((0, 3, 2), (2, 4, 2))": 3, "((0, 3, 2), (2, 4, 3))": 4, "((0, 3, 2), (2, 4, 4))": 5, "((0, 3, 2), (3, 0, 0))": 8, "((0, 3, 2), (3, 0, 1))": 7, "((0, 3, 2), (3, 0, 2))": 6, "((0, 3, 2), (3, 0, 3))": 7, "((0, 3, 2), (3, 0, 4))": 8, "((0, 3, 2), (3, 1, 0))": 7, "((0, 3, 2), (3, 1, 1))": 6, "((0, 3, 2), (3, 1, 2))": 5, "((0, 3, 2), (3, 1, 3))": 6, "((0, 3, 2), (3, 1, 4))": 7, "((0, 3, 2), (3, 2, 0))": 6, "((0, 3, 2), (3, 2, 1))": 5, "((0, 3, 2), (3, 2, 2))": 4, "((0, 3, 2), (3, 2, 3))": 5, "((0, 3, 2), (3, 2, 4))": 6, "((0, 3, 2), (3, 3, 0))": 5, "((0, 3, 2), (3, 3, 1))": 4, "((0, 3, 2), (3, 3, 2))": 3, "((0, 3, 2), (3, 3, 3))": 4, "((0, 3, 2), (3, 3, 4))": 5, "((0, 3, 2), (3, 4, 0))": 6, "((0, 3, 2), (3, 4, 1))": 5, "((0, 3, 2), (3, 4, 2))": 4, "((0, 3, 2), (3, 4, 3))": 5, "((0, 3, 2), (3, 4, 4))": 6, "((0, 3, 2), (4, 0, 0))": 9, "((0, 3, 2), (4, 0, 1))": 8, "((0, 3, 2), (4, 0, 2))": 7, "((0, 3, 2), (4, 0, 3))": 8, "((0, 3, 2), (4, 0, 4))": 9, "((0, 3, 2), (4, 1, 0))": 8, "((0, 3, 2), (4, 1, 1))": 7, "((0, 3, 2), (4, 1, 2))": 6, "((0, 3, 2), (4, 1, 3))": 7, "((0, 3, 2), (4, 1, 4))": 8, "((0, 3, 2), (4, 2, 0))": 7, "((0, 3, 2), (4, 2, 1))": 6, "((0, 3, 2), (4, 2, 2))": 5, "((0, 3, 2), (4, 2, 3))": 6, "((0, 3, 2), (4, 2, 4))": 7, "((0, 3, 2), (4, 3, 0))": 6, "((0, 3, 2), (4, 3, 1))": 5, "((0, 3, 2), (4, 3, 2))": 4, "((0, 3, 2), (4, 3, 3))": 5, "((0, 3, 2), (4, 3, 4))": 6, "((0, 3, 2), (4, 4, 0))": 7, "((0, 3, 2), (4, 4, 1))": 6, "((0, 3, 2), (4, 4, 2))": 5, "((0, 3, 2), (4, 4, 3))": 6, "((0, 3, 2), (4, 4, 4))": 7, "((0, 3, 3), (0, 3, 4))": 1, "((0, 3, 3), (0, 4, 0))": 4, "((0, 3, 3), (0, 4, 1))": 3, "((0, 3, 3), (0, 4, 2))": 2, "((0, 3, 3), (0, 4, 3))": 1, "((0, 3, 3), (0, 4, 4))": 2, "((0, 3, 3), (1, 0, 0))": 7, "((0, 3, 3), (1, 0, 1))": 6, "((0, 3, 3), (1, 0, 2))": 5, "((0, 3, 3), (1, 0, 3))": 4, "((0, 3, 3), (1, 0, 4))": 5, "((0, 3, 3), (1, 1, 0))": 6, "((0, 3, 3), (1, 1, 1))": 5, "((0, 3, 3), (1, 1, 2))": 4, "((0, 3, 3), (1, 1, 3))": 3, "((0, 3, 3), (1, 1, 4))": 4, "((0, 3, 3), (1, 2, 0))": 5, "((0, 3, 3), (1, 2, 1))": 4, "((0, 3, 3), (1, 2, 2))": 3, "((0, 3, 3), (1, 2, 3))": 2, "((0, 3, 3), (1, 2, 4))": 3, "((0, 3, 3), (1, 3, 0))": 4, "((0, 3, 3), (1, 3, 1))": 3, "((0, 3, 3), (1, 3, 2))": 2, "((0, 3, 3), (1, 3, 3))": 1, "((0, 3, 3), (1, 3, 4))": 2, "((0, 3, 3), (1, 4, 0))": 5, "((0, 3, 3), (1, 4, 1))": 4, "((0, 3, 3), (1, 4, 2))": 3, "((0, 3, 3), (1, 4, 3))": 2, "((0, 3, 3), (1, 4, 4))": 3, "((0, 3, 3), (2, 0, 0))": 8, "((0, 3, 3), (2, 0, 1))": 7, "((0, 3, 3), (2, 0, 2))": 6, "((0, 3, 3), (2, 0, 3))": 5, "((0, 3, 3), (2, 0, 4))": 6, "((0, 3, 3), (2, 1, 0))": 7, "((0, 3, 3), (2, 1, 1))": 6, "((0, 3, 3), (2, 1, 2))": 5, "((0, 3, 3), (2, 1, 3))": 4, "((0, 3, 3), (2, 1, 4))": 5, "((0, 3, 3), (2, 2, 0))": 6, "((0, 3, 3), (2, 2, 1))": 5, "((0, 3, 3), (2, 2, 2))": 4, "((0, 3, 3), (2, 2, 3))": 3, "((0, 3, 3), (2, 2, 4))": 4, "((0, 3, 3), (2, 3, 0))": 5, "((0, 3, 3), (2, 3, 1))": 4, "((0, 3, 3), (2, 3, 2))": 3, "((0, 3, 3), (2, 3, 3))": 2, "((0, 3, 3), (2, 3, 4))": 3, "((0, 3, 3), (2, 4, 0))": 6, "((0, 3, 3), (2, 4, 1))": 5, "((0, 3, 3), (2, 4, 2))": 4, "((0, 3, 3), (2, 4, 3))": 3, "((0, 3, 3), (2, 4, 4))": 4, "((0, 3, 3), (3, 0, 0))": 9, "((0, 3, 3), (3, 0, 1))": 8, "((0, 3, 3), (3, 0, 2))": 7, "((0, 3, 3), (3, 0, 3))": 6, "((0, 3, 3), (3, 0, 4))": 7, "((0, 3, 3), (3, 1, 0))": 8, "((0, 3, 3), (3, 1, 1))": 7, "((0, 3, 3), (3, 1, 2))": 6, "((0, 3, 3), (3, 1, 3))": 5, "((0, 3, 3), (3, 1, 4))": 6, "((0, 3, 3), (3, 2, 0))": 7, "((0, 3, 3), (3, 2, 1))": 6, "((0, 3, 3), (3, 2, 2))": 5, "((0, 3, 3), (3, 2, 3))": 4, "((0, 3, 3), (3, 2, 4))": 5, "((0, 3, 3), (3, 3, 0))": 6, "((0, 3, 3), (3, 3, 1))": 5, "((0, 3, 3), (3, 3, 2))": 4, "((0, 3, 3), (3, 3, 3))": 3, "((0, 3, 3), (3, 3, 4))": 4, "((0, 3, 3), (3, 4, 0))": 7, "((0, 3, 3), (3, 4, 1))": 6, "((0, 3, 3), (3, 4, 2))": 5, "((0, 3, 3), (3, 4, 3))": 4, "((0, 3, 3), (3, 4, 4))": 5, "((0, 3, 3), (4, 0, 0))": 10, "((0, 3, 3), (4, 0, 1))": 9, "((0, 3, 3), (4, 0, 2))": 8, "((0, 3, 3), (4, 0, 3))": 7, "((0, 3, 3), (4, 0, 4))": 8, "((0, 3, 3), (4, 1, 0))": 9, "((0, 3, 3), (4, 1, 1))": 8, "((0, 3, 3), (4, 1, 2))": 7, "((0, 3, 3), (4, 1, 3))": 6, "((0, 3, 3), (4, 1, 4))": 7, "((0, 3, 3), (4, 2, 0))": 8, "((0, 3, 3), (4, 2, 1))": 7, "((0, 3, 3), (4, 2, 2))": 6, "((0, 3, 3), (4, 2, 3))": 5, "((0, 3, 3), (4, 2, 4))": 6, "((0, 3, 3), (4, 3, 0))": 7, "((0, 3, 3), (4, 3, 1))": 6, "((0, 3, 3), (4, 3, 2))": 5, "((0, 3, 3), (4, 3, 3))": 4, "((0, 3, 3), (4, 3, 4))": 5, "((0, 3, 3), (4, 4, 0))": 8, "((0, 3, 3), (4, 4, 1))": 7, "((0, 3, 3), (4, 4, 2))": 6, "((0, 3, 3), (4, 4, 3))": 5, "((0, 3, 3), (4, 4, 4))": 6, "((0, 3, 4), (0, 4, 0))": 5, "((0, 3, 4), (0, 4, 1))": 4, "((0, 3, 4), (0, 4, 2))": 3, "((0, 3, 4), (0, 4, 3))": 2, "((0, 3, 4), (0, 4, 4))": 1, "((0, 3, 4), (1, 0, 0))": 8, "((0, 3, 4), (1, 0, 1))": 7, "((0, 3, 4), (1, 0, 2))": 6, "((0, 3, 4), (1, 0, 3))": 5, "((0, 3, 4), (1, 0, 4))": 4, "((0, 3, 4), (1, 1, 0))": 7, "((0, 3, 4), (1, 1, 1))": 6, "((0, 3, 4), (1, 1, 2))": 5, "((0, 3, 4), (1, 1, 3))": 4, "((0, 3, 4), (1, 1, 4))": 3, "((0, 3, 4), (1, 2, 0))": 6, "((0, 3, 4), (1, 2, 1))": 5, "((0, 3, 4), (1, 2, 2))": 4, "((0, 3, 4), (1, 2, 3))": 3, "((0, 3, 4), (1, 2, 4))": 2, "((0, 3, 4), (1, 3, 0))": 5, "((0, 3, 4), (1, 3, 1))": 4, "((0, 3, 4), (1, 3, 2))": 3, "((0, 3, 4), (1, 3, 3))": 2, "((0, 3, 4), (1, 3, 4))": 1, "((0, 3, 4), (1, 4, 0))": 6, "((0, 3, 4), (1, 4, 1))": 5, "((0, 3, 4), (1, 4, 2))": 4, "((0, 3, 4), (1, 4, 3))": 3, "((0, 3, 4), (1, 4, 4))": 2, "((0, 3, 4), (2, 0, 0))": 9, "((0, 3, 4), (2, 0, 1))": 8, "((0, 3, 4), (2, 0, 2))": 7, "((0, 3, 4), (2, 0, 3))": 6, "((0, 3, 4), (2, 0, 4))": 5, "((0, 3, 4), (2, 1, 0))": 8, "((0, 3, 4), (2, 1, 1))": 7, "((0, 3, 4), (2, 1, 2))": 6, "((0, 3, 4), (2, 1, 3))": 5, "((0, 3, 4), (2, 1, 4))": 4, "((0, 3, 4), (2, 2, 0))": 7, "((0, 3, 4), (2, 2, 1))": 6, "((0, 3, 4), (2, 2, 2))": 5, "((0, 3, 4), (2, 2, 3))": 4, "((0, 3, 4), (2, 2, 4))": 3, "((0, 3, 4), (2, 3, 0))": 6, "((0, 3, 4), (2, 3, 1))": 5, "((0, 3, 4), (2, 3, 2))": 4, "((0, 3, 4), (2, 3, 3))": 3, "((0, 3, 4), (2, 3, 4))": 2, "((0, 3, 4), (2, 4, 0))": 7, "((0, 3, 4), (2, 4, 1))": 6, "((0, 3, 4), (2, 4, 2))": 5, "((0, 3, 4), (2, 4, 3))": 4, "((0, 3, 4), (2, 4, 4))": 3, "((0, 3, 4), (3, 0, 0))": 10, "((0, 3, 4), (3, 0, 1))": 9, "((0, 3, 4), (3, 0, 2))": 8, "((0, 3, 4), (3, 0, 3))": 7, "((0, 3, 4), (3, 0, 4))": 6, "((0, 3, 4), (3, 1, 0))": 9, "((0, 3, 4), (3, 1, 1))": 8, "((0, 3, 4), (3, 1, 2))": 7, "((0, 3, 4), (3, 1, 3))": 6, "((0, 3, 4), (3, 1, 4))": 5, "((0, 3, 4), (3, 2, 0))": 8, "((0, 3, 4), (3, 2, 1))": 7, "((0, 3, 4), (3, 2, 2))": 6, "((0, 3, 4), (3, 2, 3))": 5, "((0, 3, 4), (3, 2, 4))": 4, "((0, 3, 4), (3, 3, 0))": 7, "((0, 3, 4), (3, 3, 1))": 6, "((0, 3, 4), (3, 3, 2))": 5, "((0, 3, 4), (3, 3, 3))": 4, "((0, 3, 4), (3, 3, 4))": 3, "((0, 3, 4), (3, 4, 0))": 8, "((0, 3, 4), (3, 4, 1))": 7, "((0, 3, 4), (3, 4, 2))": 6, "((0, 3, 4), (3, 4, 3))": 5, "((0, 3, 4), (3, 4, 4))": 4, "((0, 3, 4), (4, 0, 0))": 11, "((0, 3, 4), (4, 0, 1))": 10, "((0, 3, 4), (4, 0, 2))": 9, "((0, 3, 4), (4, 0, 3))": 8, "((0, 3, 4), (4, 0, 4))": 7, "((0, 3, 4), (4, 1, 0))": 10, "((0, 3, 4), (4, 1, 1))": 9, "((0, 3, 4), (4, 1, 2))": 8, "((0, 3, 4), (4, 1, 3))": 7, "((0, 3, 4), (4, 1, 4))": 6, "((0, 3, 4), (4, 2, 0))": 9, "((0, 3, 4), (4, 2, 1))": 8, "((0, 3, 4), (4, 2, 2))": 7, "((0, 3, 4), (4, 2, 3))": 6, "((0, 3, 4), (4, 2, 4))": 5, "((0, 3, 4), (4, 3, 0))": 8, "((0, 3, 4), (4, 3, 1))": 7, "((0, 3, 4), (4, 3, 2))": 6, "((0, 3, 4), (4, 3, 3))": 5, "((0, 3, 4), (4, 3, 4))": 4, "((0, 3, 4), (4, 4, 0))": 9, "((0, 3, 4), (4, 4, 1))": 8, "((0, 3, 4), (4, 4, 2))": 7, "((0, 3, 4), (4, 4, 3))": 6, "((0, 3, 4), (4, 4, 4))": 5, "((0, 4, 0), (0, 4, 1))": 1, "((0, 4, 0), (0, 4, 2))": 2, "((0, 4, 0), (0, 4, 3))": 3, "((0, 4, 0), (0, 4, 4))": 4, "((0, 4, 0), (1, 0, 0))": 5, "((0, 4, 0), (1, 0, 1))": 6, "((0, 4, 0), (1, 0, 2))": 7, "((0, 4, 0), (1, 0, 3))": 8, "((0, 4, 0), (1, 0, 4))": 9, "((0, 4, 0), (1, 1, 0))": 4, "((0, 4, 0), (1, 1, 1))": 5, "((0, 4, 0), (1, 1, 2))": 6, "((0, 4, 0), (1, 1, 3))": 7, "((0, 4, 0), (1, 1, 4))": 8, "((0, 4, 0), (1, 2, 0))": 3, "((0, 4, 0), (1, 2, 1))": 4, "((0, 4, 0), (1, 2, 2))": 5, "((0, 4, 0), (1, 2, 3))": 6, "((0, 4, 0), (1, 2, 4))": 7, "((0, 4, 0), (1, 3, 0))": 2, "((0, 4, 0), (1, 3, 1))": 3, "((0, 4, 0), (1, 3, 2))": 4, "((0, 4, 0), (1, 3, 3))": 5, "((0, 4, 0), (1, 3, 4))": 6, "((0, 4, 0), (1, 4, 0))": 1, "((0, 4, 0), (1, 4, 1))": 2, "((0, 4, 0), (1, 4, 2))": 3, "((0, 4, 0), (1, 4, 3))": 4, "((0, 4, 0), (1, 4, 4))": 5, "((0, 4, 0), (2, 0, 0))": 6, "((0, 4, 0), (2, 0, 1))": 7, "((0, 4, 0), (2, 0, 2))": 8, "((0, 4, 0), (2, 0, 3))": 9, "((0, 4, 0), (2, 0, 4))": 10, "((0, 4, 0), (2, 1, 0))": 5, "((0, 4, 0), (2, 1, 1))": 6, "((0, 4, 0), (2, 1, 2))": 7, "((0, 4, 0), (2, 1, 3))": 8, "((0, 4, 0), (2, 1, 4))": 9, "((0, 4, 0), (2, 2, 0))": 4, "((0, 4, 0), (2, 2, 1))": 5, "((0, 4, 0), (2, 2, 2))": 6, "((0, 4, 0), (2, 2, 3))": 7, "((0, 4, 0), (2, 2, 4))": 8, "((0, 4, 0), (2, 3, 0))": 3, "((0, 4, 0), (2, 3, 1))": 4, "((0, 4, 0), (2, 3, 2))": 5, "((0, 4, 0), (2, 3, 3))": 6, "((0, 4, 0), (2, 3, 4))": 7, "((0, 4, 0), (2, 4, 0))": 2, "((0, 4, 0), (2, 4, 1))": 3, "((0, 4, 0), (2, 4, 2))": 4, "((0, 4, 0), (2, 4, 3))": 5, "((0, 4, 0), (2, 4, 4))": 6, "((0, 4, 0), (3, 0, 0))": 7, "((0, 4, 0), (3, 0, 1))": 8, "((0, 4, 0), (3, 0, 2))": 9, "((0, 4, 0), (3, 0, 3))": 10, "((0, 4, 0), (3, 0, 4))": 11, "((0, 4, 0), (3, 1, 0))": 6, "((0, 4, 0), (3, 1, 1))": 7, "((0, 4, 0), (3, 1, 2))": 8, "((0, 4, 0), (3, 1, 3))": 9, "((0, 4, 0), (3, 1, 4))": 10, "((0, 4, 0), (3, 2, 0))": 5, "((0, 4, 0), (3, 2, 1))": 6, "((0, 4, 0), (3, 2, 2))": 7, "((0, 4, 0), (3, 2, 3))": 8, "((0, 4, 0), (3, 2, 4))": 9, "((0, 4, 0), (3, 3, 0))": 4, "((0, 4, 0), (3, 3, 1))": 5, "((0, 4, 0), (3, 3, 2))": 6, "((0, 4, 0), (3, 3, 3))": 7, "((0, 4, 0), (3, 3, 4))": 8, "((0, 4, 0), (3, 4, 0))": 3, "((0, 4, 0), (3, 4, 1))": 4, "((0, 4, 0), (3, 4, 2))": 5, "((0, 4, 0), (3, 4, 3))": 6, "((0, 4, 0), (3, 4, 4))": 7, "((0, 4, 0), (4, 0, 0))": 8, "((0, 4, 0), (4, 0, 1))": 9, "((0, 4, 0), (4, 0, 2))": 10, "((0, 4, 0), (4, 0, 3))": 11, "((0, 4, 0), (4, 0, 4))": 12, "((0, 4, 0), (4, 1, 0))": 7, "((0, 4, 0), (4, 1, 1))": 8, "((0, 4, 0), (4, 1, 2))": 9, "((0, 4, 0), (4, 1, 3))": 10, "((0, 4, 0), (4, 1, 4))": 11, "((0, 4, 0), (4, 2, 0))": 6, "((0, 4, 0), (4, 2, 1))": 7, "((0, 4, 0), (4, 2, 2))": 8, "((0, 4, 0), (4, 2, 3))": 9, "((0, 4, 0), (4, 2, 4))": 10, "((0, 4, 0), (4, 3, 0))": 5, "((0, 4, 0), (4, 3, 1))": 6, "((0, 4, 0), (4, 3, 2))": 7, "((0, 4, 0), (4, 3, 3))": 8, "((0, 4, 0), (4, 3, 4))": 9, "((0, 4, 0), (4, 4, 0))": 4, "((0, 4, 0), (4, 4, 1))": 5, "((0, 4, 0), (4, 4, 2))": 6, "((0, 4, 0), (4, 4, 3))": 7, "((0, 4, 0), (4, 4, 4))": 8, "((0, 4, 1), (0, 4, 2))": 1, "((0, 4, 1), (0, 4, 3))": 2, "((0, 4, 1), (0, 4, 4))": 3, "((0, 4, 1), (1, 0, 0))": 6, "((0, 4, 1), (1, 0, 1))": 5, "((0, 4, 1), (1, 0, 2))": 6, "((0, 4, 1), (1, 0, 3))": 7, "((0, 4, 1), (1, 0, 4))": 8, "((0, 4, 1), (1, 1, 0))": 5, "((0, 4, 1), (1, 1, 1))": 4, "((0, 4, 1), (1, 1, 2))": 5, "((0, 4, 1), (1, 1, 3))": 6, "((0, 4, 1), (1, 1, 4))": 7, "((0, 4, 1), (1, 2, 0))": 4, "((0, 4, 1), (1, 2, 1))": 3, "((0, 4, 1), (1, 2, 2))": 4, "((0, 4, 1), (1, 2, 3))": 5, "((0, 4, 1), (1, 2, 4))": 6, "((0, 4, 1), (1, 3, 0))": 3, "((0, 4, 1), (1, 3, 1))": 2, "((0, 4, 1), (1, 3, 2))": 3, "((0, 4, 1), (1, 3, 3))": 4, "((0, 4, 1), (1, 3, 4))": 5, "((0, 4, 1), (1, 4, 0))": 2, "((0, 4, 1), (1, 4, 1))": 1, "((0, 4, 1), (1, 4, 2))": 2, "((0, 4, 1), (1, 4, 3))": 3, "((0, 4, 1), (1, 4, 4))": 4, "((0, 4, 1), (2, 0, 0))": 7, "((0, 4, 1), (2, 0, 1))": 6, "((0, 4, 1), (2, 0, 2))": 7, "((0, 4, 1), (2, 0, 3))": 8, "((0, 4, 1), (2, 0, 4))": 9, "((0, 4, 1), (2, 1, 0))": 6, "((0, 4, 1), (2, 1, 1))": 5, "((0, 4, 1), (2, 1, 2))": 6, "((0, 4, 1), (2, 1, 3))": 7, "((0, 4, 1), (2, 1, 4))": 8, "((0, 4, 1), (2, 2, 0))": 5, "((0, 4, 1), (2, 2, 1))": 4, "((0, 4, 1), (2, 2, 2))": 5, "((0, 4, 1), (2, 2, 3))": 6, "((0, 4, 1), (2, 2, 4))": 7, "((0, 4, 1), (2, 3, 0))": 4, "((0, 4, 1), (2, 3, 1))": 3, "((0, 4, 1), (2, 3, 2))": 4, "((0, 4, 1), (2, 3, 3))": 5, "((0, 4, 1), (2, 3, 4))": 6, "((0, 4, 1), (2, 4, 0))": 3, "((0, 4, 1), (2, 4, 1))": 2, "((0, 4, 1), (2, 4, 2))": 3, "((0, 4, 1), (2, 4, 3))": 4, "((0, 4, 1), (2, 4, 4))": 5, "((0, 4, 1), (3, 0, 0))": 8, "((0, 4, 1), (3, 0, 1))": 7, "((0, 4, 1), (3, 0, 2))": 8, "((0, 4, 1), (3, 0, 3))": 9, "((0, 4, 1), (3, 0, 4))": 10, "((0, 4, 1), (3, 1, 0))": 7, "((0, 4, 1), (3, 1, 1))": 6, "((0, 4, 1), (3, 1, 2))": 7, "((0, 4, 1), (3, 1, 3))": 8, "((0, 4, 1), (3, 1, 4))": 9, "((0, 4, 1), (3, 2, 0))": 6, "((0, 4, 1), (3, 2, 1))": 5, "((0, 4, 1), (3, 2, 2))": 6, "((0, 4, 1), (3, 2, 3))": 7, "((0, 4, 1), (3, 2, 4))": 8, "((0, 4, 1), (3, 3, 0))": 5, "((0, 4, 1), (3, 3, 1))": 4, "((0, 4, 1), (3, 3, 2))": 5, "((0, 4, 1), (3, 3, 3))": 6, "((0, 4, 1), (3, 3, 4))": 7, "((0, 4, 1), (3, 4, 0))": 4, "((0, 4, 1), (3, 4, 1))": 3, "((0, 4, 1), (3, 4, 2))": 4, "((0, 4, 1), (3, 4, 3))": 5, "((0, 4, 1), (3, 4, 4))": 6, "((0, 4, 1), (4, 0, 0))": 9, "((0, 4, 1), (4, 0, 1))": 8, "((0, 4, 1), (4, 0, 2))": 9, "((0, 4, 1), (4, 0, 3))": 10, "((0, 4, 1), (4, 0, 4))": 11, "((0, 4, 1), (4, 1, 0))": 8, "((0, 4, 1), (4, 1, 1))": 7, "((0, 4, 1), (4, 1, 2))": 8, "((0, 4, 1), (4, 1, 3))": 9, "((0, 4, 1), (4, 1, 4))": 10, "((0, 4, 1), (4, 2, 0))": 7, "((0, 4, 1), (4, 2, 1))": 6, "((0, 4, 1), (4, 2, 2))": 7, "((0, 4, 1), (4, 2, 3))": 8, "((0, 4, 1), (4, 2, 4))": 9, "((0, 4, 1), (4, 3, 0))": 6, "((0, 4, 1), (4, 3, 1))": 5, "((0, 4, 1), (4, 3, 2))": 6, "((0, 4, 1), (4, 3, 3))": 7, "((0, 4, 1), (4, 3, 4))": 8, "((0, 4, 1), (4, 4, 0))": 5, "((0, 4, 1), (4, 4, 1))": 4, "((0, 4, 1), (4, 4, 2))": 5, "((0, 4, 1), (4, 4, 3))": 6, "((0, 4, 1), (4, 4, 4))": 7, "((0, 4, 2), (0, 4, 3))": 1, "((0, 4, 2), (0, 4, 4))": 2, "((0, 4, 2), (1, 0, 0))": 7, "((0, 4, 2), (1, 0, 1))": 6, "((0, 4, 2), (1, 0, 2))": 5, "((0, 4, 2), (1, 0, 3))": 6, "((0, 4, 2), (1, 0, 4))": 7, "((0, 4, 2), (1, 1, 0))": 6, "((0, 4, 2), (1, 1, 1))": 5, "((0, 4, 2), (1, 1, 2))": 4, "((0, 4, 2), (1, 1, 3))": 5, "((0, 4, 2), (1, 1, 4))": 6, "((0, 4, 2), (1, 2, 0))": 5, "((0, 4, 2), (1, 2, 1))": 4, "((0, 4, 2), (1, 2, 2))": 3, "((0, 4, 2), (1, 2, 3))": 4, "((0, 4, 2), (1, 2, 4))": 5, "((0, 4, 2), (1, 3, 0))": 4, "((0, 4, 2), (1, 3, 1))": 3, "((0, 4, 2), (1, 3, 2))": 2, "((0, 4, 2), (1, 3, 3))": 3, "((0, 4, 2), (1, 3, 4))": 4, "((0, 4, 2), (1, 4, 0))": 3, "((0, 4, 2), (1, 4, 1))": 2, "((0, 4, 2), (1, 4, 2))": 1, "((0, 4, 2), (1, 4, 3))": 2, "((0, 4, 2), (1, 4, 4))": 3, "((0, 4, 2), (2, 0, 0))": 8, "((0, 4, 2), (2, 0, 1))": 7, "((0, 4, 2), (2, 0, 2))": 6, "((0, 4, 2), (2, 0, 3))": 7, "((0, 4, 2), (2, 0, 4))": 8, "((0, 4, 2), (2, 1, 0))": 7, "((0, 4, 2), (2, 1, 1))": 6, "((0, 4, 2), (2, 1, 2))": 5, "((0, 4, 2), (2, 1, 3))": 6, "((0, 4, 2), (2, 1, 4))": 7, "((0, 4, 2), (2, 2, 0))": 6, "((0, 4, 2), (2, 2, 1))": 5, "((0, 4, 2), (2, 2, 2))": 4, "((0, 4, 2), (2, 2, 3))": 5, "((0, 4, 2), (2, 2, 4))": 6, "((0, 4, 2), (2, 3, 0))": 5, "((0, 4, 2), (2, 3, 1))": 4, "((0, 4, 2), (2, 3, 2))": 3, "((0, 4, 2), (2, 3, 3))": 4, "((0, 4, 2), (2, 3, 4))": 5, "((0, 4, 2), (2, 4, 0))": 4, "((0, 4, 2), (2, 4, 1))": 3, "((0, 4, 2), (2, 4, 2))": 2, "((0, 4, 2), (2, 4, 3))": 3, "((0, 4, 2), (2, 4, 4))": 4, "((0, 4, 2), (3, 0, 0))": 9, "((0, 4, 2), (3, 0, 1))": 8, "((0, 4, 2), (3, 0, 2))": 7, "((0, 4, 2), (3, 0, 3))": 8, "((0, 4, 2), (3, 0, 4))": 9, "((0, 4, 2), (3, 1, 0))": 8, "((0, 4, 2), (3, 1, 1))": 7, "((0, 4, 2), (3, 1, 2))": 6, "((0, 4, 2), (3, 1, 3))": 7, "((0, 4, 2), (3, 1, 4))": 8, "((0, 4, 2), (3, 2, 0))": 7, "((0, 4, 2), (3, 2, 1))": 6, "((0, 4, 2), (3, 2, 2))": 5, "((0, 4, 2), (3, 2, 3))": 6, "((0, 4, 2), (3, 2, 4))": 7, "((0, 4, 2), (3, 3, 0))": 6, "((0, 4, 2), (3, 3, 1))": 5, "((0, 4, 2), (3, 3, 2))": 4, "((0, 4, 2), (3, 3, 3))": 5, "((0, 4, 2), (3, 3, 4))": 6, "((0, 4, 2), (3, 4, 0))": 5, "((0, 4, 2), (3, 4, 1))": 4, "((0, 4, 2), (3, 4, 2))": 3, "((0, 4, 2), (3, 4, 3))": 4, "((0, 4, 2), (3, 4, 4))": 5, "((0, 4, 2), (4, 0, 0))": 10, "((0, 4, 2), (4, 0, 1))": 9, "((0, 4, 2), (4, 0, 2))": 8, "((0, 4, 2), (4, 0, 3))": 9, "((0, 4, 2), (4, 0, 4))": 10, "((0, 4, 2), (4, 1, 0))": 9, "((0, 4, 2), (4, 1, 1))": 8, "((0, 4, 2), (4, 1, 2))": 7, "((0, 4, 2), (4, 1, 3))": 8, "((0, 4, 2), (4, 1, 4))": 9, "((0, 4, 2), (4, 2, 0))": 8, "((0, 4, 2), (4, 2, 1))": 7, "((0, 4, 2), (4, 2, 2))": 6, "((0, 4, 2), (4, 2, 3))": 7, "((0, 4, 2), (4, 2, 4))": 8, "((0, 4, 2), (4, 3, 0))": 7, "((0, 4, 2), (4, 3, 1))": 6, "((0, 4, 2), (4, 3, 2))": 5, "((0, 4, 2), (4, 3, 3))": 6, "((0, 4, 2), (4, 3, 4))": 7, "((0, 4, 2), (4, 4, 0))": 6, "((0, 4, 2), (4, 4, 1))": 5, "((0, 4, 2), (4, 4, 2))": 4, "((0, 4, 2), (4, 4, 3))": 5, "((0, 4, 2), (4, 4, 4))": 6, "((0, 4, 3), (0, 4, 4))": 1, "((0, 4, 3), (1, 0, 0))": 8, "((0, 4, 3), (1, 0, 1))": 7, "((0, 4, 3), (1, 0, 2))": 6, "((0, 4, 3), (1, 0, 3))": 5, "((0, 4, 3), (1, 0, 4))": 6, "((0, 4, 3), (1, 1, 0))": 7, "((0, 4, 3), (1, 1, 1))": 6, "((0, 4, 3), (1, 1, 2))": 5, "((0, 4, 3), (1, 1, 3))": 4, "((0, 4, 3), (1, 1, 4))": 5, "((0, 4, 3), (1, 2, 0))": 6, "((0, 4, 3), (1, 2, 1))": 5, "((0, 4, 3), (1, 2, 2))": 4, "((0, 4, 3), (1, 2, 3))": 3, "((0, 4, 3), (1, 2, 4))": 4, "((0, 4, 3), (1, 3, 0))": 5, "((0, 4, 3), (1, 3, 1))": 4, "((0, 4, 3), (1, 3, 2))": 3, "((0, 4, 3), (1, 3, 3))": 2, "((0, 4, 3), (1, 3, 4))": 3, "((0, 4, 3), (1, 4, 0))": 4, "((0, 4, 3), (1, 4, 1))": 3, "((0, 4, 3), (1, 4, 2))": 2, "((0, 4, 3), (1, 4, 3))": 1, "((0, 4, 3), (1, 4, 4))": 2, "((0, 4, 3), (2, 0, 0))": 9, "((0, 4, 3), (2, 0, 1))": 8, "((0, 4, 3), (2, 0, 2))": 7, "((0, 4, 3), (2, 0, 3))": 6, "((0, 4, 3), (2, 0, 4))": 7, "((0, 4, 3), (2, 1, 0))": 8, "((0, 4, 3), (2, 1, 1))": 7, "((0, 4, 3), (2, 1, 2))": 6, "((0, 4, 3), (2, 1, 3))": 5, "((0, 4, 3), (2, 1, 4))": 6, "((0, 4, 3), (2, 2, 0))": 7, "((0, 4, 3), (2, 2, 1))": 6, "((0, 4, 3), (2, 2, 2))": 5, "((0, 4, 3), (2, 2, 3))": 4, "((0, 4, 3), (2, 2, 4))": 5, "((0, 4, 3), (2, 3, 0))": 6, "((0, 4, 3), (2, 3, 1))": 5, "((0, 4, 3), (2, 3, 2))": 4, "((0, 4, 3), (2, 3, 3))": 3, "((0, 4, 3), (2, 3, 4))": 4, "((0, 4, 3), (2, 4, 0))": 5, "((0, 4, 3), (2, 4, 1))": 4, "((0, 4, 3), (2, 4, 2))": 3, "((0, 4, 3), (2, 4, 3))": 2, "((0, 4, 3), (2, 4, 4))": 3, "((0, 4, 3), (3, 0, 0))": 10, "((0, 4, 3), (3, 0, 1))": 9, "((0, 4, 3), (3, 0, 2))": 8, "((0, 4, 3), (3, 0, 3))": 7, "((0, 4, 3), (3, 0, 4))": 8, "((0, 4, 3), (3, 1, 0))": 9, "((0, 4, 3), (3, 1, 1))": 8, "((0, 4, 3), (3, 1, 2))": 7, "((0, 4, 3), (3, 1, 3))": 6, "((0, 4, 3), (3, 1, 4))": 7, "((0, 4, 3), (3, 2, 0))": 8, "((0, 4, 3), (3, 2, 1))": 7, "((0, 4, 3), (3, 2, 2))": 6, "((0, 4, 3), (3, 2, 3))": 5, "((0, 4, 3), (3, 2, 4))": 6, "((0, 4, 3), (3, 3, 0))": 7, "((0, 4, 3), (3, 3, 1))": 6, "((0, 4, 3), (3, 3, 2))": 5, "((0, 4, 3), (3, 3, 3))": 4, "((0, 4, 3), (3, 3, 4))": 5, "((0, 4, 3), (3, 4, 0))": 6, "((0, 4, 3), (3, 4, 1))": 5, "((0, 4, 3), (3, 4, 2))": 4, "((0, 4, 3), (3, 4, 3))": 3, "((0, 4, 3), (3, 4, 4))": 4, "((0, 4, 3), (4, 0, 0))": 11, "((0, 4, 3), (4, 0, 1))": 10, "((0, 4, 3), (4, 0, 2))": 9, "((0, 4, 3), (4, 0, 3))": 8, "((0, 4, 3), (4, 0, 4))": 9, "((0, 4, 3), (4, 1, 0))": 10, "((0, 4, 3), (4, 1, 1))": 9, "((0, 4, 3), (4, 1, 2))": 8, "((0, 4, 3), (4, 1, 3))": 7, "((0, 4, 3), (4, 1, 4))": 8, "((0, 4, 3), (4, 2, 0))": 9, "((0, 4, 3), (4, 2, 1))": 8, "((0, 4, 3), (4, 2, 2))": 7, "((0, 4, 3), (4, 2, 3))": 6, "((0, 4, 3), (4, 2, 4))": 7, "((0, 4, 3), (4, 3, 0))": 8, "((0, 4, 3), (4, 3, 1))": 7, "((0, 4, 3), (4, 3, 2))": 6, "((0, 4, 3), (4, 3, 3))": 5, "((0, 4, 3), (4, 3, 4))": 6, "((0, 4, 3), (4, 4, 0))": 7, "((0, 4, 3), (4, 4, 1))": 6, "((0, 4, 3), (4, 4, 2))": 5, "((0, 4, 3), (4, 4, 3))": 4, "((0, 4, 3), (4, 4, 4))": 5, "((0, 4, 4), (1, 0, 0))": 9, "((0, 4, 4), (1, 0, 1))": 8, "((0, 4, 4), (1, 0, 2))": 7, "((0, 4, 4), (1, 0, 3))": 6, "((0, 4, 4), (1, 0, 4))": 5, "((0, 4, 4), (1, 1, 0))": 8, "((0, 4, 4), (1, 1, 1))": 7, "((0, 4, 4), (1, 1, 2))": 6, "((0, 4, 4), (1, 1, 3))": 5, "((0, 4, 4), (1, 1, 4))": 4, "((0, 4, 4), (1, 2, 0))": 7, "((0, 4, 4), (1, 2, 1))": 6, "((0, 4, 4), (1, 2, 2))": 5, "((0, 4, 4), (1, 2, 3))": 4, "((0, 4, 4), (1, 2, 4))": 3, "((0, 4, 4), (1, 3, 0))": 6, "((0, 4, 4), (1, 3, 1))": 5, "((0, 4, 4), (1, 3, 2))": 4, "((0, 4, 4), (1, 3, 3))": 3, "((0, 4, 4), (1, 3, 4))": 2, "((0, 4, 4), (1, 4, 0))": 5, "((0, 4, 4), (1, 4, 1))": 4, "((0, 4, 4), (1, 4, 2))": 3, "((0, 4, 4), (1, 4, 3))": 2, "((0, 4, 4), (1, 4, 4))": 1, "((0, 4, 4), (2, 0, 0))": 10, "((0, 4, 4), (2, 0, 1))": 9, "((0, 4, 4), (2, 0, 2))": 8, "((0, 4, 4), (2, 0, 3))": 7, "((0, 4, 4), (2, 0, 4))": 6, "((0, 4, 4), (2, 1, 0))": 9, "((0, 4, 4), (2, 1, 1))": 8, "((0, 4, 4), (2, 1, 2))": 7, "((0, 4, 4), (2, 1, 3))": 6, "((0, 4, 4), (2, 1, 4))": 5, "((0, 4, 4), (2, 2, 0))": 8, "((0, 4, 4), (2, 2, 1))": 7, "((0, 4, 4), (2, 2, 2))": 6, "((0, 4, 4), (2, 2, 3))": 5, "((0, 4, 4), (2, 2, 4))": 4, "((0, 4, 4), (2, 3, 0))": 7, "((0, 4, 4), (2, 3, 1))": 6, "((0, 4, 4), (2, 3, 2))": 5, "((0, 4, 4), (2, 3, 3))": 4, "((0, 4, 4), (2, 3, 4))": 3, "((0, 4, 4), (2, 4, 0))": 6, "((0, 4, 4), (2, 4, 1))": 5, "((0, 4, 4), (2, 4, 2))": 4, "((0, 4, 4), (2, 4, 3))": 3, "((0, 4, 4), (2, 4, 4))": 2, "((0, 4, 4), (3, 0, 0))": 11, "((0, 4, 4), (3, 0, 1))": 10, "((0, 4, 4), (3, 0, 2))": 9, "((0, 4, 4), (3, 0, 3))": 8, "((0, 4, 4), (3, 0, 4))": 7, "((0, 4, 4), (3, 1, 0))": 10, "((0, 4, 4), (3, 1, 1))": 9, "((0, 4, 4), (3, 1, 2))": 8, "((0, 4, 4), (3, 1, 3))": 7, "((0, 4, 4), (3, 1, 4))": 6, "((0, 4, 4), (3, 2, 0))": 9, "((0, 4, 4), (3, 2, 1))": 8, "((0, 4, 4), (3, 2, 2))": 7, "((0, 4, 4), (3, 2, 3))": 6, "((0, 4, 4), (3, 2, 4))": 5, "((0, 4, 4), (3, 3, 0))": 8, "((0, 4, 4), (3, 3, 1))": 7, "((0, 4, 4), (3, 3, 2))": 6, "((0, 4, 4), (3, 3, 3))": 5, "((0, 4, 4), (3, 3, 4))": 4, "((0, 4, 4), (3, 4, 0))": 7, "((0, 4, 4), (3, 4, 1))": 6, "((0, 4, 4), (3, 4, 2))": 5, "((0, 4, 4), (3, 4, 3))": 4, "((0, 4, 4), (3, 4, 4))": 3, "((0, 4, 4), (4, 0, 0))": 12, "((0, 4, 4), (4, 0, 1))": 11, "((0, 4, 4), (4, 0, 2))": 10, "((0, 4, 4), (4, 0, 3))": 9, "((0, 4, 4), (4, 0, 4))": 8, "((0, 4, 4), (4, 1, 0))": 11, "((0, 4, 4), (4, 1, 1))": 10, "((0, 4, 4), (4, 1, 2))": 9, "((0, 4, 4), (4, 1, 3))": 8, "((0, 4, 4), (4, 1, 4))": 7, "((0, 4, 4), (4, 2, 0))": 10, "((0, 4, 4), (4, 2, 1))": 9, "((0, 4, 4), (4, 2, 2))": 8, "((0, 4, 4), (4, 2, 3))": 7, "((0, 4, 4), (4, 2, 4))": 6, "((0, 4, 4), (4, 3, 0))": 9, "((0, 4, 4), (4, 3, 1))": 8, "((0, 4, 4), (4, 3, 2))": 7, "((0, 4, 4), (4, 3, 3))": 6, "((0, 4, 4), (4, 3, 4))": 5, "((0, 4, 4), (4, 4, 0))": 8, "((0, 4, 4), (4, 4, 1))": 7, "((0, 4, 4), (4, 4, 2))": 6, "((0, 4, 4), (4, 4, 3))": 5, "((0, 4, 4), (4, 4, 4))": 4, "((1, 0, 0), (1, 0, 1))": 1, "((1, 0, 0), (1, 0, 2))": 2, "((1, 0, 0), (1, 0, 3))": 3, "((1, 0, 0), (1, 0, 4))": 4, "((1, 0, 0), (1, 1, 0))": 1, "((1, 0, 0), (1, 1, 1))": 2, "((1, 0, 0), (1, 1, 2))": 3, "((1, 0, 0), (1, 1, 3))": 4, "((1, 0, 0), (1, 1, 4))": 5, "((1, 0, 0), (1, 2, 0))": 2, "((1, 0, 0), (1, 2, 1))": 3, "((1, 0, 0), (1, 2, 2))": 4, "((1, 0, 0), (1, 2, 3))": 5, "((1, 0, 0), (1, 2, 4))": 6, "((1, 0, 0), (1, 3, 0))": 3, "((1, 0, 0), (1, 3, 1))": 4, "((1, 0, 0), (1, 3, 2))": 5, "((1, 0, 0), (1, 3, 3))": 6, "((1, 0, 0), (1, 3, 4))": 7, "((1, 0, 0), (1, 4, 0))": 4, "((1, 0, 0), (1, 4, 1))": 5, "((1, 0, 0), (1, 4, 2))": 6, "((1, 0, 0), (1, 4, 3))": 7, "((1, 0, 0), (1, 4, 4))": 8, "((1, 0, 0), (2, 0, 0))": 1, "((1, 0, 0), (2, 0, 1))": 2, "((1, 0, 0), (2, 0, 2))": 3, "((1, 0, 0), (2, 0, 3))": 4, "((1, 0, 0), (2, 0, 4))": 5, "((1, 0, 0), (2, 1, 0))": 2, "((1, 0, 0), (2, 1, 1))": 3, "((1, 0, 0), (2, 1, 2))": 4, "((1, 0, 0), (2, 1, 3))": 5, "((1, 0, 0), (2, 1, 4))": 6, "((1, 0, 0), (2, 2, 0))": 3, "((1, 0, 0), (2, 2, 1))": 4, "((1, 0, 0), (2, 2, 2))": 5, "((1, 0, 0), (2, 2, 3))": 6, "((1, 0, 0), (2, 2, 4))": 7, "((1, 0, 0), (2, 3, 0))": 4, "((1, 0, 0), (2, 3, 1))": 5, "((1, 0, 0), (2, 3, 2))": 6, "((1, 0, 0), (2, 3, 3))": 7, "((1, 0, 0), (2, 3, 4))": 8, "((1, 0, 0), (2, 4, 0))": 5, "((1, 0, 0), (2, 4, 1))": 6, "((1, 0, 0), (2, 4, 2))": 7, "((1, 0, 0), (2, 4, 3))": 8, "((1, 0, 0), (2, 4, 4))": 9, "((1, 0, 0), (3, 0, 0))": 2, "((1, 0, 0), (3, 0, 1))": 3, "((1, 0, 0), (3, 0, 2))": 4, "((1, 0, 0), (3, 0, 3))": 5, "((1, 0, 0), (3, 0, 4))": 6, "((1, 0, 0), (3, 1, 0))": 3, "((1, 0, 0), (3, 1, 1))": 4, "((1, 0, 0), (3, 1, 2))": 5, "((1, 0, 0), (3, 1, 3))": 6, "((1, 0, 0), (3, 1, 4))": 7, "((1, 0, 0), (3, 2, 0))": 4, "((1, 0, 0), (3, 2, 1))": 5, "((1, 0, 0), (3, 2, 2))": 6, "((1, 0, 0), (3, 2, 3))": 7, "((1, 0, 0), (3, 2, 4))": 8, "((1, 0, 0), (3, 3, 0))": 5, "((1, 0, 0), (3, 3, 1))": 6, "((1, 0, 0), (3, 3, 2))": 7, "((1, 0, 0), (3, 3, 3))": 8, "((1, 0, 0), (3, 3, 4))": 9, "((1, 0, 0), (3, 4, 0))": 6, "((1, 0, 0), (3, 4, 1))": 7, "((1, 0, 0), (3, 4, 2))": 8, "((1, 0, 0), (3, 4, 3))": 9, "((1, 0, 0), (3, 4, 4))": 10, "((1, 0, 0), (4, 0, 0))": 3, "((1, 0, 0), (4, 0, 1))": 4, "((1, 0, 0), (4, 0, 2))": 5, "((1, 0, 0), (4, 0, 3))": 6, "((1, 0, 0), (4, 0, 4))": 7, "((1, 0, 0), (4, 1, 0))": 4, "((1, 0, 0), (4, 1, 1))": 5, "((1, 0, 0), (4, 1, 2))": 6, "((1, 0, 0), (4, 1, 3))": 7, "((1, 0, 0), (4, 1, 4))": 8, "((1, 0, 0), (4, 2, 0))": 5, "((1, 0, 0), (4, 2, 1))": 6, "((1, 0, 0), (4, 2, 2))": 7, "((1, 0, 0), (4, 2, 3))": 8, "((1, 0, 0), (4, 2, 4))": 9, "((1, 0, 0), (4, 3, 0))": 6, "((1, 0, 0), (4, 3, 1))": 7, "((1, 0, 0), (4, 3, 2))": 8, "((1, 0, 0), (4, 3, 3))": 9, "((1, 0, 0), (4, 3, 4))": 10, "((1, 0, 0), (4, 4, 0))": 7, "((1, 0, 0), (4, 4, 1))": 8, "((1, 0, 0), (4, 4, 2))": 9, "((1, 0, 0), (4, 4, 3))": 10, "((1, 0, 0), (4, 4, 4))": 11, "((1, 0, 1), (1, 0, 2))": 1, "((1, 0, 1), (1, 0, 3))": 2, "((1, 0, 1), (1, 0, 4))": 3, "((1, 0, 1), (1, 1, 0))": 2, "((1, 0, 1), (1, 1, 1))": 1, "((1, 0, 1), (1, 1, 2))": 2, "((1, 0, 1), (1, 1, 3))": 3, "((1, 0, 1), (1, 1, 4))": 4, "((1, 0, 1), (1, 2, 0))": 3, "((1, 0, 1), (1, 2, 1))": 2, "((1, 0, 1), (1, 2, 2))": 3, "((1, 0, 1), (1, 2, 3))": 4, "((1, 0, 1), (1, 2, 4))": 5, "((1, 0, 1), (1, 3, 0))": 4, "((1, 0, 1), (1, 3, 1))": 3, "((1, 0, 1), (1, 3, 2))": 4, "((1, 0, 1), (1, 3, 3))": 5, "((1, 0, 1), (1, 3, 4))": 6, "((1, 0, 1), (1, 4, 0))": 5, "((1, 0, 1), (1, 4, 1))": 4, "((1, 0, 1), (1, 4, 2))": 5, "((1, 0, 1), (1, 4, 3))": 6, "((1, 0, 1), (1, 4, 4))": 7, "((1, 0, 1), (2, 0, 0))": 2, "((1, 0, 1), (2, 0, 1))": 1, "((1, 0, 1), (2, 0, 2))": 2, "((1, 0, 1), (2, 0, 3))": 3, "((1, 0, 1), (2, 0, 4))": 4, "((1, 0, 1), (2, 1, 0))": 3, "((1, 0, 1), (2, 1, 1))": 2, "((1, 0, 1), (2, 1, 2))": 3, "((1, 0, 1), (2, 1, 3))": 4, "((1, 0, 1), (2, 1, 4))": 5, "((1, 0, 1), (2, 2, 0))": 4, "((1, 0, 1), (2, 2, 1))": 3, "((1, 0, 1), (2, 2, 2))": 4, "((1, 0, 1), (2, 2, 3))": 5, "((1, 0, 1), (2, 2, 4))": 6, "((1, 0, 1), (2, 3, 0))": 5, "((1, 0, 1), (2, 3, 1))": 4, "((1, 0, 1), (2, 3, 2))": 5, "((1, 0, 1), (2, 3, 3))": 6, "((1, 0, 1), (2, 3, 4))": 7, "((1, 0, 1), (2, 4, 0))": 6, "((1, 0, 1), (2, 4, 1))": 5, "((1, 0, 1), (2, 4, 2))": 6, "((1, 0, 1), (2, 4, 3))": 7, "((1, 0, 1), (2, 4, 4))": 8, "((1, 0, 1), (3, 0, 0))": 3, "((1, 0, 1), (3, 0, 1))": 2, "((1, 0, 1), (3, 0, 2))": 3, "((1, 0, 1), (3, 0, 3))": 4, "((1, 0, 1), (3, 0, 4))": 5, "((1, 0, 1), (3, 1, 0))": 4, "((1, 0, 1), (3, 1, 1))": 3, "((1, 0, 1), (3, 1, 2))": 4, "((1, 0, 1), (3, 1, 3))": 5, "((1, 0, 1), (3, 1, 4))": 6, "((1, 0, 1), (3, 2, 0))": 5, "((1, 0, 1), (3, 2, 1))": 4, "((1, 0, 1), (3, 2, 2))": 5, "((1, 0, 1), (3, 2, 3))": 6, "((1, 0, 1), (3, 2, 4))": 7, "((1, 0, 1), (3, 3, 0))": 6, "((1, 0, 1), (3, 3, 1))": 5, "((1, 0, 1), (3, 3, 2))": 6, "((1, 0, 1), (3, 3, 3))": 7, "((1, 0, 1), (3, 3, 4))": 8, "((1, 0, 1), (3, 4, 0))": 7, "((1, 0, 1), (3, 4, 1))": 6, "((1, 0, 1), (3, 4, 2))": 7, "((1, 0, 1), (3, 4, 3))": 8, "((1, 0, 1), (3, 4, 4))": 9, "((1, 0, 1), (4, 0, 0))": 4, "((1, 0, 1), (4, 0, 1))": 3, "((1, 0, 1), (4, 0, 2))": 4, "((1, 0, 1), (4, 0, 3))": 5, "((1, 0, 1), (4, 0, 4))": 6, "((1, 0, 1), (4, 1, 0))": 5, "((1, 0, 1), (4, 1, 1))": 4, "((1, 0, 1), (4, 1, 2))": 5, "((1, 0, 1), (4, 1, 3))": 6, "((1, 0, 1), (4, 1, 4))": 7, "((1, 0, 1), (4, 2, 0))": 6, "((1, 0, 1), (4, 2, 1))": 5, "((1, 0, 1), (4, 2, 2))": 6, "((1, 0, 1), (4, 2, 3))": 7, "((1, 0, 1), (4, 2, 4))": 8, "((1, 0, 1), (4, 3, 0))": 7, "((1, 0, 1), (4, 3, 1))": 6, "((1, 0, 1), (4, 3, 2))": 7, "((1, 0, 1), (4, 3, 3))": 8, "((1, 0, 1), (4, 3, 4))": 9, "((1, 0, 1), (4, 4, 0))": 8, "((1, 0, 1), (4, 4, 1))": 7, "((1, 0, 1), (4, 4, 2))": 8, "((1, 0, 1), (4, 4, 3))": 9, "((1, 0, 1), (4, 4, 4))": 10, "((1, 0, 2), (1, 0, 3))": 1, "((1, 0, 2), (1, 0, 4))": 2, "((1, 0, 2), (1, 1, 0))": 3, "((1, 0, 2), (1, 1, 1))": 2, "((1, 0, 2), (1, 1, 2))": 1, "((1, 0, 2), (1, 1, 3))": 2, "((1, 0, 2), (1, 1, 4))": 3, "((1, 0, 2), (1, 2, 0))": 4, "((1, 0, 2), (1, 2, 1))": 3, "((1, 0, 2), (1, 2, 2))": 2, "((1, 0, 2), (1, 2, 3))": 3, "((1, 0, 2), (1, 2, 4))": 4, "((1, 0, 2), (1, 3, 0))": 5, "((1, 0, 2), (1, 3, 1))": 4, "((1, 0, 2), (1, 3, 2))": 3, "((1, 0, 2), (1, 3, 3))": 4, "((1, 0, 2), (1, 3, 4))": 5, "((1, 0, 2), (1, 4, 0))": 6, "((1, 0, 2), (1, 4, 1))": 5, "((1, 0, 2), (1, 4, 2))": 4, "((1, 0, 2), (1, 4, 3))": 5, "((1, 0, 2), (1, 4, 4))": 6, "((1, 0, 2), (2, 0, 0))": 3, "((1, 0, 2), (2, 0, 1))": 2, "((1, 0, 2), (2, 0, 2))": 1, "((1, 0, 2), (2, 0, 3))": 2, "((1, 0, 2), (2, 0, 4))": 3, "((1, 0, 2), (2, 1, 0))": 4, "((1, 0, 2), (2, 1, 1))": 3, "((1, 0, 2), (2, 1, 2))": 2, "((1, 0, 2), (2, 1, 3))": 3, "((1, 0, 2), (2, 1, 4))": 4, "((1, 0, 2), (2, 2, 0))": 5, "((1, 0, 2), (2, 2, 1))": 4, "((1, 0, 2), (2, 2, 2))": 3, "((1, 0, 2), (2, 2, 3))": 4, "((1, 0, 2), (2, 2, 4))": 5, "((1, 0, 2), (2, 3, 0))": 6, "((1, 0, 2), (2, 3, 1))": 5, "((1, 0, 2), (2, 3, 2))": 4, "((1, 0, 2), (2, 3, 3))": 5, "((1, 0, 2), (2, 3, 4))": 6, "((1, 0, 2), (2, 4, 0))": 7, "((1, 0, 2), (2, 4, 1))": 6, "((1, 0, 2), (2, 4, 2))": 5, "((1, 0, 2), (2, 4, 3))": 6, "((1, 0, 2), (2, 4, 4))": 7, "((1, 0, 2), (3, 0, 0))": 4, "((1, 0, 2), (3, 0, 1))": 3, "((1, 0, 2), (3, 0, 2))": 2, "((1, 0, 2), (3, 0, 3))": 3, "((1, 0, 2), (3, 0, 4))": 4, "((1, 0, 2), (3, 1, 0))": 5, "((1, 0, 2), (3, 1, 1))": 4, "((1, 0, 2), (3, 1, 2))": 3, "((1, 0, 2), (3, 1, 3))": 4, "((1, 0, 2), (3, 1, 4))": 5, "((1, 0, 2), (3, 2, 0))": 6, "((1, 0, 2), (3, 2, 1))": 5, "((1, 0, 2), (3, 2, 2))": 4, "((1, 0, 2), (3, 2, 3))": 5, "((1, 0, 2), (3, 2, 4))": 6, "((1, 0, 2), (3, 3, 0))": 7, "((1, 0, 2), (3, 3, 1))": 6, "((1, 0, 2), (3, 3, 2))": 5, "((1, 0, 2), (3, 3, 3))": 6, "((1, 0, 2), (3, 3, 4))": 7, "((1, 0, 2), (3, 4, 0))": 8, "((1, 0, 2), (3, 4, 1))": 7, "((1, 0, 2), (3, 4, 2))": 6, "((1, 0, 2), (3, 4, 3))": 7, "((1, 0, 2), (3, 4, 4))": 8, "((1, 0, 2), (4, 0, 0))": 5, "((1, 0, 2), (4, 0, 1))": 4, "((1, 0, 2), (4, 0, 2))": 3, "((1, 0, 2), (4, 0, 3))": 4, "((1, 0, 2), (4, 0, 4))": 5, "((1, 0, 2), (4, 1, 0))": 6, "((1, 0, 2), (4, 1, 1))": 5, "((1, 0, 2), (4, 1, 2))": 4, "((1, 0, 2), (4, 1, 3))": 5, "((1, 0, 2), (4, 1, 4))": 6, "((1, 0, 2), (4, 2, 0))": 7, "((1, 0, 2), (4, 2, 1))": 6, "((1, 0, 2), (4, 2, 2))": 5, "((1, 0, 2), (4, 2, 3))": 6, "((1, 0, 2), (4, 2, 4))": 7, "((1, 0, 2), (4, 3, 0))": 8, "((1, 0, 2), (4, 3, 1))": 7, "((1, 0, 2), (4, 3, 2))": 6, "((1, 0, 2), (4, 3, 3))": 7, "((1, 0, 2), (4, 3, 4))": 8, "((1, 0, 2), (4, 4, 0))": 9, "((1, 0, 2), (4, 4, 1))": 8, "((1, 0, 2), (4, 4, 2))": 7, "((1, 0, 2), (4, 4, 3))": 8, "((1, 0, 2), (4, 4, 4))": 9, "((1, 0, 3), (1, 0, 4))": 1, "((1, 0, 3), (1, 1, 0))": 4, "((1, 0, 3), (1, 1, 1))": 3, "((1, 0, 3), (1, 1, 2))": 2, "((1, 0, 3), (1, 1, 3))": 1, "((1, 0, 3), (1, 1, 4))": 2, "((1, 0, 3), (1, 2, 0))": 5, "((1, 0, 3), (1, 2, 1))": 4, "((1, 0, 3), (1, 2, 2))": 3, "((1, 0, 3), (1, 2, 3))": 2, "((1, 0, 3), (1, 2, 4))": 3, "((1, 0, 3), (1, 3, 0))": 6, "((1, 0, 3), (1, 3, 1))": 5, "((1, 0, 3), (1, 3, 2))": 4, "((1, 0, 3), (1, 3, 3))": 3, "((1, 0, 3), (1, 3, 4))": 4, "((1, 0, 3), (1, 4, 0))": 7, "((1, 0, 3), (1, 4, 1))": 6, "((1, 0, 3), (1, 4, 2))": 5, "((1, 0, 3), (1, 4, 3))": 4, "((1, 0, 3), (1, 4, 4))": 5, "((1, 0, 3), (2, 0, 0))": 4, "((1, 0, 3), (2, 0, 1))": 3, "((1, 0, 3), (2, 0, 2))": 2, "((1, 0, 3), (2, 0, 3))": 1, "((1, 0, 3), (2, 0, 4))": 2, "((1, 0, 3), (2, 1, 0))": 5, "((1, 0, 3), (2, 1, 1))": 4, "((1, 0, 3), (2, 1, 2))": 3, "((1, 0, 3), (2, 1, 3))": 2, "((1, 0, 3), (2, 1, 4))": 3, "((1, 0, 3), (2, 2, 0))": 6, "((1, 0, 3), (2, 2, 1))": 5, "((1, 0, 3), (2, 2, 2))": 4, "((1, 0, 3), (2, 2, 3))": 3, "((1, 0, 3), (2, 2, 4))": 4, "((1, 0, 3), (2, 3, 0))": 7, "((1, 0, 3), (2, 3, 1))": 6, "((1, 0, 3), (2, 3, 2))": 5, "((1, 0, 3), (2, 3, 3))": 4, "((1, 0, 3), (2, 3, 4))": 5, "((1, 0, 3), (2, 4, 0))": 8, "((1, 0, 3), (2, 4, 1))": 7, "((1, 0, 3), (2, 4, 2))": 6, "((1, 0, 3), (2, 4, 3))": 5, "((1, 0, 3), (2, 4, 4))": 6, "((1, 0, 3), (3, 0, 0))": 5, "((1, 0, 3), (3, 0, 1))": 4, "((1, 0, 3), (3, 0, 2))": 3, "((1, 0, 3), (3, 0, 3))": 2, "((1, 0, 3), (3, 0, 4))": 3, "((1, 0, 3), (3, 1, 0))": 6, "((1, 0, 3), (3, 1, 1))": 5, "((1, 0, 3), (3, 1, 2))": 4, "((1, 0, 3), (3, 1, 3))": 3, "((1, 0, 3), (3, 1, 4))": 4, "((1, 0, 3), (3, 2, 0))": 7, "((1, 0, 3), (3, 2, 1))": 6, "((1, 0, 3), (3, 2, 2))": 5, "((1, 0, 3), (3, 2, 3))": 4, "((1, 0, 3), (3, 2, 4))": 5, "((1, 0, 3), (3, 3, 0))": 8, "((1, 0, 3), (3, 3, 1))": 7, "((1, 0, 3), (3, 3, 2))": 6, "((1, 0, 3), (3, 3, 3))": 5, "((1, 0, 3), (3, 3, 4))": 6, "((1, 0, 3), (3, 4, 0))": 9, "((1, 0, 3), (3, 4, 1))": 8, "((1, 0, 3), (3, 4, 2))": 7, "((1, 0, 3), (3, 4, 3))": 6, "((1, 0, 3), (3, 4, 4))": 7, "((1, 0, 3), (4, 0, 0))": 6, "((1, 0, 3), (4, 0, 1))": 5, "((1, 0, 3), (4, 0, 2))": 4, "((1, 0, 3), (4, 0, 3))": 3, "((1, 0, 3), (4, 0, 4))": 4, "((1, 0, 3), (4, 1, 0))": 7, "((1, 0, 3), (4, 1, 1))": 6, "((1, 0, 3), (4, 1, 2))": 5, "((1, 0, 3), (4, 1, 3))": 4, "((1, 0, 3), (4, 1, 4))": 5, "((1, 0, 3), (4, 2, 0))": 8, "((1, 0, 3), (4, 2, 1))": 7, "((1, 0, 3), (4, 2, 2))": 6, "((1, 0, 3), (4, 2, 3))": 5, "((1, 0, 3), (4, 2, 4))": 6, "((1, 0, 3), (4, 3, 0))": 9, "((1, 0, 3), (4, 3, 1))": 8, "((1, 0, 3), (4, 3, 2))": 7, "((1, 0, 3), (4, 3, 3))": 6, "((1, 0, 3), (4, 3, 4))": 7, "((1, 0, 3), (4, 4, 0))": 10, "((1, 0, 3), (4, 4, 1))": 9, "((1, 0, 3), (4, 4, 2))": 8, "((1, 0, 3), (4, 4, 3))": 7, "((1, 0, 3), (4, 4, 4))": 8, "((1, 0, 4), (1, 1, 0))": 5, "((1, 0, 4), (1, 1, 1))": 4, "((1, 0, 4), (1, 1, 2))": 3, "((1, 0, 4), (1, 1, 3))": 2, "((1, 0, 4), (1, 1, 4))": 1, "((1, 0, 4), (1, 2, 0))": 6, "((1, 0, 4), (1, 2, 1))": 5, "((1, 0, 4), (1, 2, 2))": 4, "((1, 0, 4), (1, 2, 3))": 3, "((1, 0, 4), (1, 2, 4))": 2, "((1, 0, 4), (1, 3, 0))": 7, "((1, 0, 4), (1, 3, 1))": 6, "((1, 0, 4), (1, 3, 2))": 5, "((1, 0, 4), (1, 3, 3))": 4, "((1, 0, 4), (1, 3, 4))": 3, "((1, 0, 4), (1, 4, 0))": 8, "((1, 0, 4), (1, 4, 1))": 7, "((1, 0, 4), (1, 4, 2))": 6, "((1, 0, 4), (1, 4, 3))": 5, "((1, 0, 4), (1, 4, 4))": 4, "((1, 0, 4), (2, 0, 0))": 5, "((1, 0, 4), (2, 0, 1))": 4, "((1, 0, 4), (2, 0, 2))": 3, "((1, 0, 4), (2, 0, 3))": 2, "((1, 0, 4), (2, 0, 4))": 1, "((1, 0, 4), (2, 1, 0))": 6, "((1, 0, 4), (2, 1, 1))": 5, "((1, 0, 4), (2, 1, 2))": 4, "((1, 0, 4), (2, 1, 3))": 3, "((1, 0, 4), (2, 1, 4))": 2, "((1, 0, 4), (2, 2, 0))": 7, "((1, 0, 4), (2, 2, 1))": 6, "((1, 0, 4), (2, 2, 2))": 5, "((1, 0, 4), (2, 2, 3))": 4, "((1, 0, 4), (2, 2, 4))": 3, "((1, 0, 4), (2, 3, 0))": 8, "((1, 0, 4), (2, 3, 1))": 7, "((1, 0, 4), (2, 3, 2))": 6, "((1, 0, 4), (2, 3, 3))": 5, "((1, 0, 4), (2, 3, 4))": 4, "((1, 0, 4), (2, 4, 0))": 9, "((1, 0, 4), (2, 4, 1))": 8, "((1, 0, 4), (2, 4, 2))": 7, "((1, 0, 4), (2, 4, 3))": 6, "((1, 0, 4), (2, 4, 4))": 5, "((1, 0, 4), (3, 0, 0))": 6, "((1, 0, 4), (3, 0, 1))": 5, "((1, 0, 4), (3, 0, 2))": 4, "((1, 0, 4), (3, 0, 3))": 3, "((1, 0, 4), (3, 0, 4))": 2, "((1, 0, 4), (3, 1, 0))": 7, "((1, 0, 4), (3, 1, 1))": 6, "((1, 0, 4), (3, 1, 2))": 5, "((1, 0, 4), (3, 1, 3))": 4, "((1, 0, 4), (3, 1, 4))": 3, "((1, 0, 4), (3, 2, 0))": 8, "((1, 0, 4), (3, 2, 1))": 7, "((1, 0, 4), (3, 2, 2))": 6, "((1, 0, 4), (3, 2, 3))": 5, "((1, 0, 4), (3, 2, 4))": 4, "((1, 0, 4), (3, 3, 0))": 9, "((1, 0, 4), (3, 3, 1))": 8, "((1, 0, 4), (3, 3, 2))": 7, "((1, 0, 4), (3, 3, 3))": 6, "((1, 0, 4), (3, 3, 4))": 5, "((1, 0, 4), (3, 4, 0))": 10, "((1, 0, 4), (3, 4, 1))": 9, "((1, 0, 4), (3, 4, 2))": 8, "((1, 0, 4), (3, 4, 3))": 7, "((1, 0, 4), (3, 4, 4))": 6, "((1, 0, 4), (4, 0, 0))": 7, "((1, 0, 4), (4, 0, 1))": 6, "((1, 0, 4), (4, 0, 2))": 5, "((1, 0, 4), (4, 0, 3))": 4, "((1, 0, 4), (4, 0, 4))": 3, "((1, 0, 4), (4, 1, 0))": 8, "((1, 0, 4), (4, 1, 1))": 7, "((1, 0, 4), (4, 1, 2))": 6, "((1, 0, 4), (4, 1, 3))": 5, "((1, 0, 4), (4, 1, 4))": 4, "((1, 0, 4), (4, 2, 0))": 9, "((1, 0, 4), (4, 2, 1))": 8, "((1, 0, 4), (4, 2, 2))": 7, "((1, 0, 4), (4, 2, 3))": 6, "((1, 0, 4), (4, 2, 4))": 5, "((1, 0, 4), (4, 3, 0))": 10, "((1, 0, 4), (4, 3, 1))": 9, "((1, 0, 4), (4, 3, 2))": 8, "((1, 0, 4), (4, 3, 3))": 7, "((1, 0, 4), (4, 3, 4))": 6, "((1, 0, 4), (4, 4, 0))": 11, "((1, 0, 4), (4, 4, 1))": 10, "((1, 0, 4), (4, 4, 2))": 9, "((1, 0, 4), (4, 4, 3))": 8, "((1, 0, 4), (4, 4, 4))": 7, "((1, 1, 0), (1, 1, 1))": 1, "((1, 1, 0), (1, 1, 2))": 2, "((1, 1, 0), (1, 1, 3))": 3, "((1, 1, 0), (1, 1, 4))": 4, "((1, 1, 0), (1, 2, 0))": 1, "((1, 1, 0), (1, 2, 1))": 2, "((1, 1, 0), (1, 2, 2))": 3, "((1, 1, 0), (1, 2, 3))": 4, "((1, 1, 0), (1, 2, 4))": 5, "((1, 1, 0), (1, 3, 0))": 2, "((1, 1, 0), (1, 3, 1))": 3, "((1, 1, 0), (1, 3, 2))": 4, "((1, 1, 0), (1, 3, 3))": 5, "((1, 1, 0), (1, 3, 4))": 6, "((1, 1, 0), (1, 4, 0))": 3, "((1, 1, 0), (1, 4, 1))": 4, "((1, 1, 0), (1, 4, 2))": 5, "((1, 1, 0), (1, 4, 3))": 6, "((1, 1, 0), (1, 4, 4))": 7, "((1, 1, 0), (2, 0, 0))": 2, "((1, 1, 0), (2, 0, 1))": 3, "((1, 1, 0), (2, 0, 2))": 4, "((1, 1, 0), (2, 0, 3))": 5, "((1, 1, 0), (2, 0, 4))": 6, "((1, 1, 0), (2, 1, 0))": 1, "((1, 1, 0), (2, 1, 1))": 2, "((1, 1, 0), (2, 1, 2))": 3, "((1, 1, 0), (2, 1, 3))": 4, "((1, 1, 0), (2, 1, 4))": 5, "((1, 1, 0), (2, 2, 0))": 2, "((1, 1, 0), (2, 2, 1))": 3, "((1, 1, 0), (2, 2, 2))": 4, "((1, 1, 0), (2, 2, 3))": 5, "((1, 1, 0), (2, 2, 4))": 6, "((1, 1, 0), (2, 3, 0))": 3, "((1, 1, 0), (2, 3, 1))": 4, "((1, 1, 0), (2, 3, 2))": 5, "((1, 1, 0), (2, 3, 3))": 6, "((1, 1, 0), (2, 3, 4))": 7, "((1, 1, 0), (2, 4, 0))": 4, "((1, 1, 0), (2, 4, 1))": 5, "((1, 1, 0), (2, 4, 2))": 6, "((1, 1, 0), (2, 4, 3))": 7, "((1, 1, 0), (2, 4, 4))": 8, "((1, 1, 0), (3, 0, 0))": 3, "((1, 1, 0), (3, 0, 1))": 4, "((1, 1, 0), (3, 0, 2))": 5, "((1, 1, 0), (3, 0, 3))": 6, "((1, 1, 0), (3, 0, 4))": 7, "((1, 1, 0), (3, 1, 0))": 2, "((1, 1, 0), (3, 1, 1))": 3, "((1, 1, 0), (3, 1, 2))": 4, "((1, 1, 0), (3, 1, 3))": 5, "((1, 1, 0), (3, 1, 4))": 6, "((1, 1, 0), (3, 2, 0))": 3, "((1, 1, 0), (3, 2, 1))": 4, "((1, 1, 0), (3, 2, 2))": 5, "((1, 1, 0), (3, 2, 3))": 6, "((1, 1, 0), (3, 2, 4))": 7, "((1, 1, 0), (3, 3, 0))": 4, "((1, 1, 0), (3, 3, 1))": 5, "((1, 1, 0), (3, 3, 2))": 6, "((1, 1, 0), (3, 3, 3))": 7, "((1, 1, 0), (3, 3, 4))": 8, "((1, 1, 0), (3, 4, 0))": 5, "((1, 1, 0), (3, 4, 1))": 6, "((1, 1, 0), (3, 4, 2))": 7, "((1, 1, 0), (3, 4, 3))": 8, "((1, 1, 0), (3, 4, 4))": 9, "((1, 1, 0), (4, 0, 0))": 4, "((1, 1, 0), (4, 0, 1))": 5, "((1, 1, 0), (4, 0, 2))": 6, "((1, 1, 0), (4, 0, 3))": 7, "((1, 1, 0), (4, 0, 4))": 8, "((1, 1, 0), (4, 1, 0))": 3, "((1, 1, 0), (4, 1, 1))": 4, "((1, 1, 0), (4, 1, 2))": 5, "((1, 1, 0), (4, 1, 3))": 6, "((1, 1, 0), (4, 1, 4))": 7, "((1, 1, 0), (4, 2, 0))": 4, "((1, 1, 0), (4, 2, 1))": 5, "((1, 1, 0), (4, 2, 2))": 6, "((1, 1, 0), (4, 2, 3))": 7, "((1, 1, 0), (4, 2, 4))": 8, "((1, 1, 0), (4, 3, 0))": 5, "((1, 1, 0), (4, 3, 1))": 6, "((1, 1, 0), (4, 3, 2))": 7, "((1, 1, 0), (4, 3, 3))": 8, "((1, 1, 0), (4, 3, 4))": 9, "((1, 1, 0), (4, 4, 0))": 6, "((1, 1, 0), (4, 4, 1))": 7, "((1, 1, 0), (4, 4, 2))": 8, "((1, 1, 0), (4, 4, 3))": 9, "((1, 1, 0), (4, 4, 4))": 10, "((1, 1, 1), (1, 1, 2))": 1, "((1, 1, 1), (1, 1, 3))": 2, "((1, 1, 1), (1, 1, 4))": 3, "((1, 1, 1), (1, 2, 0))": 2, "((1, 1, 1), (1, 2, 1))": 1, "((1, 1, 1), (1, 2, 2))": 2, "((1, 1, 1), (1, 2, 3))": 3, "((1, 1, 1), (1, 2, 4))": 4, "((1, 1, 1), (1, 3, 0))": 3, "((1, 1, 1), (1, 3, 1))": 2, "((1, 1, 1), (1, 3, 2))": 3, "((1, 1, 1), (1, 3, 3))": 4, "((1, 1, 1), (1, 3, 4))": 5, "((1, 1, 1), (1, 4, 0))": 4, "((1, 1, 1), (1, 4, 1))": 3, "((1, 1, 1), (1, 4, 2))": 4, "((1, 1, 1), (1, 4, 3))": 5, "((1, 1, 1), (1, 4, 4))": 6, "((1, 1, 1), (2, 0, 0))": 3, "((1, 1, 1), (2, 0, 1))": 2, "((1, 1, 1), (2, 0, 2))": 3, "((1, 1, 1), (2, 0, 3))": 4, "((1, 1, 1), (2, 0, 4))": 5, "((1, 1, 1), (2, 1, 0))": 2, "((1, 1, 1), (2, 1, 1))": 1, "((1, 1, 1), (2, 1, 2))": 2, "((1, 1, 1), (2, 1, 3))": 3, "((1, 1, 1), (2, 1, 4))": 4, "((1, 1, 1), (2, 2, 0))": 3, "((1, 1, 1), (2, 2, 1))": 2, "((1, 1, 1), (2, 2, 2))": 3, "((1, 1, 1), (2, 2, 3))": 4, "((1, 1, 1), (2, 2, 4))": 5, "((1, 1, 1), (2, 3, 0))": 4, "((1, 1, 1), (2, 3, 1))": 3, "((1, 1, 1), (2, 3, 2))": 4, "((1, 1, 1), (2, 3, 3))": 5, "((1, 1, 1), (2, 3, 4))": 6, "((1, 1, 1), (2, 4, 0))": 5, "((1, 1, 1), (2, 4, 1))": 4, "((1, 1, 1), (2, 4, 2))": 5, "((1, 1, 1), (2, 4, 3))": 6, "((1, 1, 1), (2, 4, 4))": 7, "((1, 1, 1), (3, 0, 0))": 4, "((1, 1, 1), (3, 0, 1))": 3, "((1, 1, 1), (3, 0, 2))": 4, "((1, 1, 1), (3, 0, 3))": 5, "((1, 1, 1), (3, 0, 4))": 6, "((1, 1, 1), (3, 1, 0))": 3, "((1, 1, 1), (3, 1, 1))": 2, "((1, 1, 1), (3, 1, 2))": 3, "((1, 1, 1), (3, 1, 3))": 4, "((1, 1, 1), (3, 1, 4))": 5, "((1, 1, 1), (3, 2, 0))": 4, "((1, 1, 1), (3, 2, 1))": 3, "((1, 1, 1), (3, 2, 2))": 4, "((1, 1, 1), (3, 2, 3))": 5, "((1, 1, 1), (3, 2, 4))": 6, "((1, 1, 1), (3, 3, 0))": 5, "((1, 1, 1), (3, 3, 1))": 4, "((1, 1, 1), (3, 3, 2))": 5, "((1, 1, 1), (3, 3, 3))": 6, "((1, 1, 1), (3, 3, 4))": 7, "((1, 1, 1), (3, 4, 0))": 6, "((1, 1, 1), (3, 4, 1))": 5, "((1, 1, 1), (3, 4, 2))": 6, "((1, 1, 1), (3, 4, 3))": 7, "((1, 1, 1), (3, 4, 4))": 8, "((1, 1, 1), (4, 0, 0))": 5, "((1, 1, 1), (4, 0, 1))": 4, "((1, 1, 1), (4, 0, 2))": 5, "((1, 1, 1), (4, 0, 3))": 6, "((1, 1, 1), (4, 0, 4))": 7, "((1, 1, 1), (4, 1, 0))": 4, "((1, 1, 1), (4, 1, 1))": 3, "((1, 1, 1), (4, 1, 2))": 4, "((1, 1, 1), (4, 1, 3))": 5, "((1, 1, 1), (4, 1, 4))": 6, "((1, 1, 1), (4, 2, 0))": 5, "((1, 1, 1), (4, 2, 1))": 4, "((1, 1, 1), (4, 2, 2))": 5, "((1, 1, 1), (4, 2, 3))": 6, "((1, 1, 1), (4, 2, 4))": 7, "((1, 1, 1), (4, 3, 0))": 6, "((1, 1, 1), (4, 3, 1))": 5, "((1, 1, 1), (4, 3, 2))": 6, "((1, 1, 1), (4, 3, 3))": 7, "((1, 1, 1), (4, 3, 4))": 8, "((1, 1, 1), (4, 4, 0))": 7, "((1, 1, 1), (4, 4, 1))": 6, "((1, 1, 1), (4, 4, 2))": 7, "((1, 1, 1), (4, 4, 3))": 8, "((1, 1, 1), (4, 4, 4))": 9, "((1, 1, 2), (1, 1, 3))": 1, "((1, 1, 2), (1, 1, 4))": 2, "((1, 1, 2), (1, 2, 0))": 3, "((1, 1, 2), (1, 2, 1))": 2, "((1, 1, 2), (1, 2, 2))": 1, "((1, 1, 2), (1, 2, 3))": 2, "((1, 1, 2), (1, 2, 4))": 3, "((1, 1, 2), (1, 3, 0))": 4, "((1, 1, 2), (1, 3, 1))": 3, "((1, 1, 2), (1, 3, 2))": 2, "((1, 1, 2), (1, 3, 3))": 3, "((1, 1, 2), (1, 3, 4))": 4, "((1, 1, 2), (1, 4, 0))": 5, "((1, 1, 2), (1, 4, 1))": 4, "((1, 1, 2), (1, 4, 2))": 3, "((1, 1, 2), (1, 4, 3))": 4, "((1, 1, 2), (1, 4, 4))": 5, "((1, 1, 2), (2, 0, 0))": 4, "((1, 1, 2), (2, 0, 1))": 3, "((1, 1, 2), (2, 0, 2))": 2, "((1, 1, 2), (2, 0, 3))": 3, "((1, 1, 2), (2, 0, 4))": 4, "((1, 1, 2), (2, 1, 0))": 3, "((1, 1, 2), (2, 1, 1))": 2, "((1, 1, 2), (2, 1, 2))": 1, "((1, 1, 2), (2, 1, 3))": 2, "((1, 1, 2), (2, 1, 4))": 3, "((1, 1, 2), (2, 2, 0))": 4, "((1, 1, 2), (2, 2, 1))": 3, "((1, 1, 2), (2, 2, 2))": 2, "((1, 1, 2), (2, 2, 3))": 3, "((1, 1, 2), (2, 2, 4))": 4, "((1, 1, 2), (2, 3, 0))": 5, "((1, 1, 2), (2, 3, 1))": 4, "((1, 1, 2), (2, 3, 2))": 3, "((1, 1, 2), (2, 3, 3))": 4, "((1, 1, 2), (2, 3, 4))": 5, "((1, 1, 2), (2, 4, 0))": 6, "((1, 1, 2), (2, 4, 1))": 5, "((1, 1, 2), (2, 4, 2))": 4, "((1, 1, 2), (2, 4, 3))": 5, "((1, 1, 2), (2, 4, 4))": 6, "((1, 1, 2), (3, 0, 0))": 5, "((1, 1, 2), (3, 0, 1))": 4, "((1, 1, 2), (3, 0, 2))": 3, "((1, 1, 2), (3, 0, 3))": 4, "((1, 1, 2), (3, 0, 4))": 5, "((1, 1, 2), (3, 1, 0))": 4, "((1, 1, 2), (3, 1, 1))": 3, "((1, 1, 2), (3, 1, 2))": 2, "((1, 1, 2), (3, 1, 3))": 3, "((1, 1, 2), (3, 1, 4))": 4, "((1, 1, 2), (3, 2, 0))": 5, "((1, 1, 2), (3, 2, 1))": 4, "((1, 1, 2), (3, 2, 2))": 3, "((1, 1, 2), (3, 2, 3))": 4, "((1, 1, 2), (3, 2, 4))": 5, "((1, 1, 2), (3, 3, 0))": 6, "((1, 1, 2), (3, 3, 1))": 5, "((1, 1, 2), (3, 3, 2))": 4, "((1, 1, 2), (3, 3, 3))": 5, "((1, 1, 2), (3, 3, 4))": 6, "((1, 1, 2), (3, 4, 0))": 7, "((1, 1, 2), (3, 4, 1))": 6, "((1, 1, 2), (3, 4, 2))": 5, "((1, 1, 2), (3, 4, 3))": 6, "((1, 1, 2), (3, 4, 4))": 7, "((1, 1, 2), (4, 0, 0))": 6, "((1, 1, 2), (4, 0, 1))": 5, "((1, 1, 2), (4, 0, 2))": 4, "((1, 1, 2), (4, 0, 3))": 5, "((1, 1, 2), (4, 0, 4))": 6, "((1, 1, 2), (4, 1, 0))": 5, "((1, 1, 2), (4, 1, 1))": 4, "((1, 1, 2), (4, 1, 2))": 3, "((1, 1, 2), (4, 1, 3))": 4, "((1, 1, 2), (4, 1, 4))": 5, "((1, 1, 2), (4, 2, 0))": 6, "((1, 1, 2), (4, 2, 1))": 5, "((1, 1, 2), (4, 2, 2))": 4, "((1, 1, 2), (4, 2, 3))": 5, "((1, 1, 2), (4, 2, 4))": 6, "((1, 1, 2), (4, 3, 0))": 7, "((1, 1, 2), (4, 3, 1))": 6, "((1, 1, 2), (4, 3, 2))": 5, "((1, 1, 2), (4, 3, 3))": 6, "((1, 1, 2), (4, 3, 4))": 7, "((1, 1, 2), (4, 4, 0))": 8, "((1, 1, 2), (4, 4, 1))": 7, "((1, 1, 2), (4, 4, 2))": 6, "((1, 1, 2), (4, 4, 3))": 7, "((1, 1, 2), (4, 4, 4))": 8, "((1, 1, 3), (1, 1, 4))": 1, "((1, 1, 3), (1, 2, 0))": 4, "((1, 1, 3), (1, 2, 1))": 3, "((1, 1, 3), (1, 2, 2))": 2, "((1, 1, 3), (1, 2, 3))": 1, "((1, 1, 3), (1, 2, 4))": 2, "((1, 1, 3), (1, 3, 0))": 5, "((1, 1, 3), (1, 3, 1))": 4, "((1, 1, 3), (1, 3, 2))": 3, "((1, 1, 3), (1, 3, 3))": 2, "((1, 1, 3), (1, 3, 4))": 3, "((1, 1, 3), (1, 4, 0))": 6, "((1, 1, 3), (1, 4, 1))": 5, "((1, 1, 3), (1, 4, 2))": 4, "((1, 1, 3), (1, 4, 3))": 3, "((1, 1, 3), (1, 4, 4))": 4, "((1, 1, 3), (2, 0, 0))": 5, "((1, 1, 3), (2, 0, 1))": 4, "((1, 1, 3), (2, 0, 2))": 3, "((1, 1, 3), (2, 0, 3))": 2, "((1, 1, 3), (2, 0, 4))": 3, "((1, 1, 3), (2, 1, 0))": 4, "((1, 1, 3), (2, 1, 1))": 3, "((1, 1, 3), (2, 1, 2))": 2, "((1, 1, 3), (2, 1, 3))": 1, "((1, 1, 3), (2, 1, 4))": 2, "((1, 1, 3), (2, 2, 0))": 5, "((1, 1, 3), (2, 2, 1))": 4, "((1, 1, 3), (2, 2, 2))": 3, "((1, 1, 3), (2, 2, 3))": 2, "((1, 1, 3), (2, 2, 4))": 3, "((1, 1, 3), (2, 3, 0))": 6, "((1, 1, 3), (2, 3, 1))": 5, "((1, 1, 3), (2, 3, 2))": 4, "((1, 1, 3), (2, 3, 3))": 3, "((1, 1, 3), (2, 3, 4))": 4, "((1, 1, 3), (2, 4, 0))": 7, "((1, 1, 3), (2, 4, 1))": 6, "((1, 1, 3), (2, 4, 2))": 5, "((1, 1, 3), (2, 4, 3))": 4, "((1, 1, 3), (2, 4, 4))": 5, "((1, 1, 3), (3, 0, 0))": 6, "((1, 1, 3), (3, 0, 1))": 5, "((1, 1, 3), (3, 0, 2))": 4, "((1, 1, 3), (3, 0, 3))": 3, "((1, 1, 3), (3, 0, 4))": 4, "((1, 1, 3), (3, 1, 0))": 5, "((1, 1, 3), (3, 1, 1))": 4, "((1, 1, 3), (3, 1, 2))": 3, "((1, 1, 3), (3, 1, 3))": 2, "((1, 1, 3), (3, 1, 4))": 3, "((1, 1, 3), (3, 2, 0))": 6, "((1, 1, 3), (3, 2, 1))": 5, "((1, 1, 3), (3, 2, 2))": 4, "((1, 1, 3), (3, 2, 3))": 3, "((1, 1, 3), (3, 2, 4))": 4, "((1, 1, 3), (3, 3, 0))": 7, "((1, 1, 3), (3, 3, 1))": 6, "((1, 1, 3), (3, 3, 2))": 5, "((1, 1, 3), (3, 3, 3))": 4, "((1, 1, 3), (3, 3, 4))": 5, "((1, 1, 3), (3, 4, 0))": 8, "((1, 1, 3), (3, 4, 1))": 7, "((1, 1, 3), (3, 4, 2))": 6, "((1, 1, 3), (3, 4, 3))": 5, "((1, 1, 3), (3, 4, 4))": 6, "((1, 1, 3), (4, 0, 0))": 7, "((1, 1, 3), (4, 0, 1))": 6, "((1, 1, 3), (4, 0, 2))": 5, "((1, 1, 3), (4, 0, 3))": 4, "((1, 1, 3), (4, 0, 4))": 5, "((1, 1, 3), (4, 1, 0))": 6, "((1, 1, 3), (4, 1, 1))": 5, "((1, 1, 3), (4, 1, 2))": 4, "((1, 1, 3), (4, 1, 3))": 3, "((1, 1, 3), (4, 1, 4))": 4, "((1, 1, 3), (4, 2, 0))": 7, "((1, 1, 3), (4, 2, 1))": 6, "((1, 1, 3), (4, 2, 2))": 5, "((1, 1, 3), (4, 2, 3))": 4, "((1, 1, 3), (4, 2, 4))": 5, "((1, 1, 3), (4, 3, 0))": 8, "((1, 1, 3), (4, 3, 1))": 7, "((1, 1, 3), (4, 3, 2))": 6, "((1, 1, 3), (4, 3, 3))": 5, "((1, 1, 3), (4, 3, 4))": 6, "((1, 1, 3), (4, 4, 0))": 9, "((1, 1, 3), (4, 4, 1))": 8, "((1, 1, 3), (4, 4, 2))": 7, "((1, 1, 3), (4, 4, 3))": 6, "((1, 1, 3), (4, 4, 4))": 7, "((1, 1, 4), (1, 2, 0))": 5, "((1, 1, 4), (1, 2, 1))": 4, "((1, 1, 4), (1, 2, 2))": 3, "((1, 1, 4), (1, 2, 3))": 2, "((1, 1, 4), (1, 2, 4))": 1, "((1, 1, 4), (1, 3, 0))": 6, "((1, 1, 4), (1, 3, 1))": 5, "((1, 1, 4), (1, 3, 2))": 4, "((1, 1, 4), (1, 3, 3))": 3, "((1, 1, 4), (1, 3, 4))": 2, "((1, 1, 4), (1, 4, 0))": 7, "((1, 1, 4), (1, 4, 1))": 6, "((1, 1, 4), (1, 4, 2))": 5, "((1, 1, 4), (1, 4, 3))": 4, "((1, 1, 4), (1, 4, 4))": 3, "((1, 1, 4), (2, 0, 0))": 6, "((1, 1, 4), (2, 0, 1))": 5, "((1, 1, 4), (2, 0, 2))": 4, "((1, 1, 4), (2, 0, 3))": 3, "((1, 1, 4), (2, 0, 4))": 2, "((1, 1, 4), (2, 1, 0))": 5, "((1, 1, 4), (2, 1, 1))": 4, "((1, 1, 4), (2, 1, 2))": 3, "((1, 1, 4), (2, 1, 3))": 2, "((1, 1, 4), (2, 1, 4))": 1, "((1, 1, 4), (2, 2, 0))": 6, "((1, 1, 4), (2, 2, 1))": 5, "((1, 1, 4), (2, 2, 2))": 4, "((1, 1, 4), (2, 2, 3))": 3, "((1, 1, 4), (2, 2, 4))": 2, "((1, 1, 4), (2, 3, 0))": 7, "((1, 1, 4), (2, 3, 1))": 6, "((1, 1, 4), (2, 3, 2))": 5, "((1, 1, 4), (2, 3, 3))": 4, "((1, 1, 4), (2, 3, 4))": 3, "((1, 1, 4), (2, 4, 0))": 8, "((1, 1, 4), (2, 4, 1))": 7, "((1, 1, 4), (2, 4, 2))": 6, "((1, 1, 4), (2, 4, 3))": 5, "((1, 1, 4), (2, 4, 4))": 4, "((1, 1, 4), (3, 0, 0))": 7, "((1, 1, 4), (3, 0, 1))": 6, "((1, 1, 4), (3, 0, 2))": 5, "((1, 1, 4), (3, 0, 3))": 4, "((1, 1, 4), (3, 0, 4))": 3, "((1, 1, 4), (3, 1, 0))": 6, "((1, 1, 4), (3, 1, 1))": 5, "((1, 1, 4), (3, 1, 2))": 4, "((1, 1, 4), (3, 1, 3))": 3, "((1, 1, 4), (3, 1, 4))": 2, "((1, 1, 4), (3, 2, 0))": 7, "((1, 1, 4), (3, 2, 1))": 6, "((1, 1, 4), (3, 2, 2))": 5, "((1, 1, 4), (3, 2, 3))": 4, "((1, 1, 4), (3, 2, 4))": 3, "((1, 1, 4), (3, 3, 0))": 8, "((1, 1, 4), (3, 3, 1))": 7, "((1, 1, 4), (3, 3, 2))": 6, "((1, 1, 4), (3, 3, 3))": 5, "((1, 1, 4), (3, 3, 4))": 4, "((1, 1, 4), (3, 4, 0))": 9, "((1, 1, 4), (3, 4, 1))": 8, "((1, 1, 4), (3, 4, 2))": 7, "((1, 1, 4), (3, 4, 3))": 6, "((1, 1, 4), (3, 4, 4))": 5, "((1, 1, 4), (4, 0, 0))": 8, "((1, 1, 4), (4, 0, 1))": 7, "((1, 1, 4), (4, 0, 2))": 6, "((1, 1, 4), (4, 0, 3))": 5, "((1, 1, 4), (4, 0, 4))": 4, "((1, 1, 4), (4, 1, 0))": 7, "((1, 1, 4), (4, 1, 1))": 6, "((1, 1, 4), (4, 1, 2))": 5, "((1, 1, 4), (4, 1, 3))": 4, "((1, 1, 4), (4, 1, 4))": 3, "((1, 1, 4), (4, 2, 0))": 8, "((1, 1, 4), (4, 2, 1))": 7, "((1, 1, 4), (4, 2, 2))": 6, "((1, 1, 4), (4, 2, 3))": 5, "((1, 1, 4), (4, 2, 4))": 4, "((1, 1, 4), (4, 3, 0))": 9, "((1, 1, 4), (4, 3, 1))": 8, "((1, 1, 4), (4, 3, 2))": 7, "((1, 1, 4), (4, 3, 3))": 6, "((1, 1, 4), (4, 3, 4))": 5, "((1, 1, 4), (4, 4, 0))": 10, "((1, 1, 4), (4, 4, 1))": 9, "((1, 1, 4), (4, 4, 2))": 8, "((1, 1, 4), (4, 4, 3))": 7, "((1, 1, 4), (4, 4, 4))": 6, "((1, 2, 0), (1, 2, 1))": 1, "((1, 2, 0), (1, 2, 2))": 2, "((1, 2, 0), (1, 2, 3))": 3, "((1, 2, 0), (1, 2, 4))": 4, "((1, 2, 0), (1, 3, 0))": 1, "((1, 2, 0), (1, 3, 1))": 2, "((1, 2, 0), (1, 3, 2))": 3, "((1, 2, 0), (1, 3, 3))": 4, "((1, 2, 0), (1, 3, 4))": 5, "((1, 2, 0), (1, 4, 0))": 2, "((1, 2, 0), (1, 4, 1))": 3, "((1, 2, 0), (1, 4, 2))": 4, "((1, 2, 0), (1, 4, 3))": 5, "((1, 2, 0), (1, 4, 4))": 6, "((1, 2, 0), (2, 0, 0))": 3, "((1, 2, 0), (2, 0, 1))": 4, "((1, 2, 0), (2, 0, 2))": 5, "((1, 2, 0), (2, 0, 3))": 6, "((1, 2, 0), (2, 0, 4))": 7, "((1, 2, 0), (2, 1, 0))": 2, "((1, 2, 0), (2, 1, 1))": 3, "((1, 2, 0), (2, 1, 2))": 4, "((1, 2, 0), (2, 1, 3))": 5, "((1, 2, 0), (2, 1, 4))": 6, "((1, 2, 0), (2, 2, 0))": 1, "((1, 2, 0), (2, 2, 1))": 2, "((1, 2, 0), (2, 2, 2))": 3, "((1, 2, 0), (2, 2, 3))": 4, "((1, 2, 0), (2, 2, 4))": 5, "((1, 2, 0), (2, 3, 0))": 2, "((1, 2, 0), (2, 3, 1))": 3, "((1, 2, 0), (2, 3, 2))": 4, "((1, 2, 0), (2, 3, 3))": 5, "((1, 2, 0), (2, 3, 4))": 6, "((1, 2, 0), (2, 4, 0))": 3, "((1, 2, 0), (2, 4, 1))": 4, "((1, 2, 0), (2, 4, 2))": 5, "((1, 2, 0), (2, 4, 3))": 6, "((1, 2, 0), (2, 4, 4))": 7, "((1, 2, 0), (3, 0, 0))": 4, "((1, 2, 0), (3, 0, 1))": 5, "((1, 2, 0), (3, 0, 2))": 6, "((1, 2, 0), (3, 0, 3))": 7, "((1, 2, 0), (3, 0, 4))": 8, "((1, 2, 0), (3, 1, 0))": 3, "((1, 2, 0), (3, 1, 1))": 4, "((1, 2, 0), (3, 1, 2))": 5, "((1, 2, 0), (3, 1, 3))": 6, "((1, 2, 0), (3, 1, 4))": 7, "((1, 2, 0), (3, 2, 0))": 2, "((1, 2, 0), (3, 2, 1))": 3, "((1, 2, 0), (3, 2, 2))": 4, "((1, 2, 0), (3, 2, 3))": 5, "((1, 2, 0), (3, 2, 4))": 6, "((1, 2, 0), (3, 3, 0))": 3, "((1, 2, 0), (3, 3, 1))": 4, "((1, 2, 0), (3, 3, 2))": 5, "((1, 2, 0), (3, 3, 3))": 6, "((1, 2, 0), (3, 3, 4))": 7, "((1, 2, 0), (3, 4, 0))": 4, "((1, 2, 0), (3, 4, 1))": 5, "((1, 2, 0), (3, 4, 2))": 6, "((1, 2, 0), (3, 4, 3))": 7, "((1, 2, 0), (3, 4, 4))": 8, "((1, 2, 0), (4, 0, 0))": 5, "((1, 2, 0), (4, 0, 1))": 6, "((1, 2, 0), (4, 0, 2))": 7, "((1, 2, 0), (4, 0, 3))": 8, "((1, 2, 0), (4, 0, 4))": 9, "((1, 2, 0), (4, 1, 0))": 4, "((1, 2, 0), (4, 1, 1))": 5, "((1, 2, 0), (4, 1, 2))": 6, "((1, 2, 0), (4, 1, 3))": 7, "((1, 2, 0), (4, 1, 4))": 8, "((1, 2, 0), (4, 2, 0))": 3, "((1, 2, 0), (4, 2, 1))": 4, "((1, 2, 0), (4, 2, 2))": 5, "((1, 2, 0), (4, 2, 3))": 6, "((1, 2, 0), (4, 2, 4))": 7, "((1, 2, 0), (4, 3, 0))": 4, "((1, 2, 0), (4, 3, 1))": 5, "((1, 2, 0), (4, 3, 2))": 6, "((1, 2, 0), (4, 3, 3))": 7, "((1, 2, 0), (4, 3, 4))": 8, "((1, 2, 0), (4, 4, 0))": 5, "((1, 2, 0), (4, 4, 1))": 6, "((1, 2, 0), (4, 4, 2))": 7, "((1, 2, 0), (4, 4, 3))": 8, "((1, 2, 0), (4, 4, 4))": 9, "((1, 2, 1), (1, 2, 2))": 1, "((1, 2, 1), (1, 2, 3))": 2, "((1, 2, 1), (1, 2, 4))": 3, "((1, 2, 1), (1, 3, 0))": 2, "((1, 2, 1), (1, 3, 1))": 1, "((1, 2, 1), (1, 3, 2))": 2, "((1, 2, 1), (1, 3, 3))": 3, "((1, 2, 1), (1, 3, 4))": 4, "((1, 2, 1), (1, 4, 0))": 3, "((1, 2, 1), (1, 4, 1))": 2, "((1, 2, 1), (1, 4, 2))": 3, "((1, 2, 1), (1, 4, 3))": 4, "((1, 2, 1), (1, 4, 4))": 5, "((1, 2, 1), (2, 0, 0))": 4, "((1, 2, 1), (2, 0, 1))": 3, "((1, 2, 1), (2, 0, 2))": 4, "((1, 2, 1), (2, 0, 3))": 5, "((1, 2, 1), (2, 0, 4))": 6, "((1, 2, 1), (2, 1, 0))": 3, "((1, 2, 1), (2, 1, 1))": 2, "((1, 2, 1), (2, 1, 2))": 3, "((1, 2, 1), (2, 1, 3))": 4, "((1, 2, 1), (2, 1, 4))": 5, "((1, 2, 1), (2, 2, 0))": 2, "((1, 2, 1), (2, 2, 1))": 1, "((1, 2, 1), (2, 2, 2))": 2, "((1, 2, 1), (2, 2, 3))": 3, "((1, 2, 1), (2, 2, 4))": 4, "((1, 2, 1), (2, 3, 0))": 3, "((1, 2, 1), (2, 3, 1))": 2, "((1, 2, 1), (2, 3, 2))": 3, "((1, 2, 1), (2, 3, 3))": 4, "((1, 2, 1), (2, 3, 4))": 5, "((1, 2, 1), (2, 4, 0))": 4, "((1, 2, 1), (2, 4, 1))": 3, "((1, 2, 1), (2, 4, 2))": 4, "((1, 2, 1), (2, 4, 3))": 5, "((1, 2, 1), (2, 4, 4))": 6, "((1, 2, 1), (3, 0, 0))": 5, "((1, 2, 1), (3, 0, 1))": 4, "((1, 2, 1), (3, 0, 2))": 5, "((1, 2, 1), (3, 0, 3))": 6, "((1, 2, 1), (3, 0, 4))": 7, "((1, 2, 1), (3, 1, 0))": 4, "((1, 2, 1), (3, 1, 1))": 3, "((1, 2, 1), (3, 1, 2))": 4, "((1, 2, 1), (3, 1, 3))": 5, "((1, 2, 1), (3, 1, 4))": 6, "((1, 2, 1), (3, 2, 0))": 3, "((1, 2, 1), (3, 2, 1))": 2, "((1, 2, 1), (3, 2, 2))": 3, "((1, 2, 1), (3, 2, 3))": 4, "((1, 2, 1), (3, 2, 4))": 5, "((1, 2, 1), (3, 3, 0))": 4, "((1, 2, 1), (3, 3, 1))": 3, "((1, 2, 1), (3, 3, 2))": 4, "((1, 2, 1), (3, 3, 3))": 5, "((1, 2, 1), (3, 3, 4))": 6, "((1, 2, 1), (3, 4, 0))": 5, "((1, 2, 1), (3, 4, 1))": 4, "((1, 2, 1), (3, 4, 2))": 5, "((1, 2, 1), (3, 4, 3))": 6, "((1, 2, 1), (3, 4, 4))": 7, "((1, 2, 1), (4, 0, 0))": 6, "((1, 2, 1), (4, 0, 1))": 5, "((1, 2, 1), (4, 0, 2))": 6, "((1, 2, 1), (4, 0, 3))": 7, "((1, 2, 1), (4, 0, 4))": 8, "((1, 2, 1), (4, 1, 0))": 5, "((1, 2, 1), (4, 1, 1))": 4, "((1, 2, 1), (4, 1, 2))": 5, "((1, 2, 1), (4, 1, 3))": 6, "((1, 2, 1), (4, 1, 4))": 7, "((1, 2, 1), (4, 2, 0))": 4, "((1, 2, 1), (4, 2, 1))": 3, "((1, 2, 1), (4, 2, 2))": 4, "((1, 2, 1), (4, 2, 3))": 5, "((1, 2, 1), (4, 2, 4))": 6, "((1, 2, 1), (4, 3, 0))": 5, "((1, 2, 1), (4, 3, 1))": 4, "((1, 2, 1), (4, 3, 2))": 5, "((1, 2, 1), (4, 3, 3))": 6, "((1, 2, 1), (4, 3, 4))": 7, "((1, 2, 1), (4, 4, 0))": 6, "((1, 2, 1), (4, 4, 1))": 5, "((1, 2, 1), (4, 4, 2))": 6, "((1, 2, 1), (4, 4, 3))": 7, "((1, 2, 1), (4, 4, 4))": 8, "((1, 2, 2), (1, 2, 3))": 1, "((1, 2, 2), (1, 2, 4))": 2, "((1, 2, 2), (1, 3, 0))": 3, "((1, 2, 2), (1, 3, 1))": 2, "((1, 2, 2), (1, 3, 2))": 1, "((1, 2, 2), (1, 3, 3))": 2, "((1, 2, 2), (1, 3, 4))": 3, "((1, 2, 2), (1, 4, 0))": 4, "((1, 2, 2), (1, 4, 1))": 3, "((1, 2, 2), (1, 4, 2))": 2, "((1, 2, 2), (1, 4, 3))": 3, "((1, 2, 2), (1, 4, 4))": 4, "((1, 2, 2), (2, 0, 0))": 5, "((1, 2, 2), (2, 0, 1))": 4, "((1, 2, 2), (2, 0, 2))": 3, "((1, 2, 2), (2, 0, 3))": 4, "((1, 2, 2), (2, 0, 4))": 5, "((1, 2, 2), (2, 1, 0))": 4, "((1, 2, 2), (2, 1, 1))": 3, "((1, 2, 2), (2, 1, 2))": 2, "((1, 2, 2), (2, 1, 3))": 3, "((1, 2, 2), (2, 1, 4))": 4, "((1, 2, 2), (2, 2, 0))": 3, "((1, 2, 2), (2, 2, 1))": 2, "((1, 2, 2), (2, 2, 2))": 1, "((1, 2, 2), (2, 2, 3))": 2, "((1, 2, 2), (2, 2, 4))": 3, "((1, 2, 2), (2, 3, 0))": 4, "((1, 2, 2), (2, 3, 1))": 3, "((1, 2, 2), (2, 3, 2))": 2, "((1, 2, 2), (2, 3, 3))": 3, "((1, 2, 2), (2, 3, 4))": 4, "((1, 2, 2), (2, 4, 0))": 5, "((1, 2, 2), (2, 4, 1))": 4, "((1, 2, 2), (2, 4, 2))": 3, "((1, 2, 2), (2, 4, 3))": 4, "((1, 2, 2), (2, 4, 4))": 5, "((1, 2, 2), (3, 0, 0))": 6, "((1, 2, 2), (3, 0, 1))": 5, "((1, 2, 2), (3, 0, 2))": 4, "((1, 2, 2), (3, 0, 3))": 5, "((1, 2, 2), (3, 0, 4))": 6, "((1, 2, 2), (3, 1, 0))": 5, "((1, 2, 2), (3, 1, 1))": 4, "((1, 2, 2), (3, 1, 2))": 3, "((1, 2, 2), (3, 1, 3))": 4, "((1, 2, 2), (3, 1, 4))": 5, "((1, 2, 2), (3, 2, 0))": 4, "((1, 2, 2), (3, 2, 1))": 3, "((1, 2, 2), (3, 2, 2))": 2, "((1, 2, 2), (3, 2, 3))": 3, "((1, 2, 2), (3, 2, 4))": 4, "((1, 2, 2), (3, 3, 0))": 5, "((1, 2, 2), (3, 3, 1))": 4, "((1, 2, 2), (3, 3, 2))": 3, "((1, 2, 2), (3, 3, 3))": 4, "((1, 2, 2), (3, 3, 4))": 5, "((1, 2, 2), (3, 4, 0))": 6, "((1, 2, 2), (3, 4, 1))": 5, "((1, 2, 2), (3, 4, 2))": 4, "((1, 2, 2), (3, 4, 3))": 5, "((1, 2, 2), (3, 4, 4))": 6, "((1, 2, 2), (4, 0, 0))": 7, "((1, 2, 2), (4, 0, 1))": 6, "((1, 2, 2), (4, 0, 2))": 5, "((1, 2, 2), (4, 0, 3))": 6, "((1, 2, 2), (4, 0, 4))": 7, "((1, 2, 2), (4, 1, 0))": 6, "((1, 2, 2), (4, 1, 1))": 5, "((1, 2, 2), (4, 1, 2))": 4, "((1, 2, 2), (4, 1, 3))": 5, "((1, 2, 2), (4, 1, 4))": 6, "((1, 2, 2), (4, 2, 0))": 5, "((1, 2, 2), (4, 2, 1))": 4, "((1, 2, 2), (4, 2, 2))": 3, "((1, 2, 2), (4, 2, 3))": 4, "((1, 2, 2), (4, 2, 4))": 5, "((1, 2, 2), (4, 3, 0))": 6, "((1, 2, 2), (4, 3, 1))": 5, "((1, 2, 2), (4, 3, 2))": 4, "((1, 2, 2), (4, 3, 3))": 5, "((1, 2, 2), (4, 3, 4))": 6, "((1, 2, 2), (4, 4, 0))": 7, "((1, 2, 2), (4, 4, 1))": 6, "((1, 2, 2), (4, 4, 2))": 5, "((1, 2, 2), (4, 4, 3))": 6, "((1, 2, 2), (4, 4, 4))": 7, "((1, 2, 3), (1, 2, 4))": 1, "((1, 2, 3), (1, 3, 0))": 4, "((1, 2, 3), (1, 3, 1))": 3, "((1, 2, 3), (1, 3, 2))": 2, "((1, 2, 3), (1, 3, 3))": 1, "((1, 2, 3), (1, 3, 4))": 2, "((1, 2, 3), (1, 4, 0))": 5, "((1, 2, 3), (1, 4, 1))": 4, "((1, 2, 3), (1, 4, 2))": 3, "((1, 2, 3), (1, 4, 3))": 2, "((1, 2, 3), (1, 4, 4))": 3, "((1, 2, 3), (2, 0, 0))": 6, "((1, 2, 3), (2, 0, 1))": 5, "((1, 2, 3), (2, 0, 2))": 4, "((1, 2, 3), (2, 0, 3))": 3, "((1, 2, 3), (2, 0, 4))": 4, "((1, 2, 3), (2, 1, 0))": 5, "((1, 2, 3), (2, 1, 1))": 4, "((1, 2, 3), (2, 1, 2))": 3, "((1, 2, 3), (2, 1, 3))": 2, "((1, 2, 3), (2, 1, 4))": 3, "((1, 2, 3), (2, 2, 0))": 4, "((1, 2, 3), (2, 2, 1))": 3, "((1, 2, 3), (2, 2, 2))": 2, "((1, 2, 3), (2, 2, 3))": 1, "((1, 2, 3), (2, 2, 4))": 2, "((1, 2, 3), (2, 3, 0))": 5, "((1, 2, 3), (2, 3, 1))": 4, "((1, 2, 3), (2, 3, 2))": 3, "((1, 2, 3), (2, 3, 3))": 2, "((1, 2, 3), (2, 3, 4))": 3, "((1, 2, 3), (2, 4, 0))": 6, "((1, 2, 3), (2, 4, 1))": 5, "((1, 2, 3), (2, 4, 2))": 4, "((1, 2, 3), (2, 4, 3))": 3, "((1, 2, 3), (2, 4, 4))": 4, "((1, 2, 3), (3, 0, 0))": 7, "((1, 2, 3), (3, 0, 1))": 6, "((1, 2, 3), (3, 0, 2))": 5, "((1, 2, 3), (3, 0, 3))": 4, "((1, 2, 3), (3, 0, 4))": 5, "((1, 2, 3), (3, 1, 0))": 6, "((1, 2, 3), (3, 1, 1))": 5, "((1, 2, 3), (3, 1, 2))": 4, "((1, 2, 3), (3, 1, 3))": 3, "((1, 2, 3), (3, 1, 4))": 4, "((1, 2, 3), (3, 2, 0))": 5, "((1, 2, 3), (3, 2, 1))": 4, "((1, 2, 3), (3, 2, 2))": 3, "((1, 2, 3), (3, 2, 3))": 2, "((1, 2, 3), (3, 2, 4))": 3, "((1, 2, 3), (3, 3, 0))": 6, "((1, 2, 3), (3, 3, 1))": 5, "((1, 2, 3), (3, 3, 2))": 4, "((1, 2, 3), (3, 3, 3))": 3, "((1, 2, 3), (3, 3, 4))": 4, "((1, 2, 3), (3, 4, 0))": 7, "((1, 2, 3), (3, 4, 1))": 6, "((1, 2, 3), (3, 4, 2))": 5, "((1, 2, 3), (3, 4, 3))": 4, "((1, 2, 3), (3, 4, 4))": 5, "((1, 2, 3), (4, 0, 0))": 8, "((1, 2, 3), (4, 0, 1))": 7, "((1, 2, 3), (4, 0, 2))": 6, "((1, 2, 3), (4, 0, 3))": 5, "((1, 2, 3), (4, 0, 4))": 6, "((1, 2, 3), (4, 1, 0))": 7, "((1, 2, 3), (4, 1, 1))": 6, "((1, 2, 3), (4, 1, 2))": 5, "((1, 2, 3), (4, 1, 3))": 4, "((1, 2, 3), (4, 1, 4))": 5, "((1, 2, 3), (4, 2, 0))": 6, "((1, 2, 3), (4, 2, 1))": 5, "((1, 2, 3), (4, 2, 2))": 4, "((1, 2, 3), (4, 2, 3))": 3, "((1, 2, 3), (4, 2, 4))": 4, "((1, 2, 3), (4, 3, 0))": 7, "((1, 2, 3), (4, 3, 1))": 6, "((1, 2, 3), (4, 3, 2))": 5, "((1, 2, 3), (4, 3, 3))": 4, "((1, 2, 3), (4, 3, 4))": 5, "((1, 2, 3), (4, 4, 0))": 8, "((1, 2, 3), (4, 4, 1))": 7, "((1, 2, 3), (4, 4, 2))": 6, "((1, 2, 3), (4, 4, 3))": 5, "((1, 2, 3), (4, 4, 4))": 6, "((1, 2, 4), (1, 3, 0))": 5, "((1, 2, 4), (1, 3, 1))": 4, "((1, 2, 4), (1, 3, 2))": 3, "((1, 2, 4), (1, 3, 3))": 2, "((1, 2, 4), (1, 3, 4))": 1, "((1, 2, 4), (1, 4, 0))": 6, "((1, 2, 4), (1, 4, 1))": 5, "((1, 2, 4), (1, 4, 2))": 4, "((1, 2, 4), (1, 4, 3))": 3, "((1, 2, 4), (1, 4, 4))": 2, "((1, 2, 4), (2, 0, 0))": 7, "((1, 2, 4), (2, 0, 1))": 6, "((1, 2, 4), (2, 0, 2))": 5, "((1, 2, 4), (2, 0, 3))": 4, "((1, 2, 4), (2, 0, 4))": 3, "((1, 2, 4), (2, 1, 0))": 6, "((1, 2, 4), (2, 1, 1))": 5, "((1, 2, 4), (2, 1, 2))": 4, "((1, 2, 4), (2, 1, 3))": 3, "((1, 2, 4), (2, 1, 4))": 2, "((1, 2, 4), (2, 2, 0))": 5, "((1, 2, 4), (2, 2, 1))": 4, "((1, 2, 4), (2, 2, 2))": 3, "((1, 2, 4), (2, 2, 3))": 2, "((1, 2, 4), (2, 2, 4))": 1, "((1, 2, 4), (2, 3, 0))": 6, "((1, 2, 4), (2, 3, 1))": 5, "((1, 2, 4), (2, 3, 2))": 4, "((1, 2, 4), (2, 3, 3))": 3, "((1, 2, 4), (2, 3, 4))": 2, "((1, 2, 4), (2, 4, 0))": 7, "((1, 2, 4), (2, 4, 1))": 6, "((1, 2, 4), (2, 4, 2))": 5, "((1, 2, 4), (2, 4, 3))": 4, "((1, 2, 4), (2, 4, 4))": 3, "((1, 2, 4), (3, 0, 0))": 8, "((1, 2, 4), (3, 0, 1))": 7, "((1, 2, 4), (3, 0, 2))": 6, "((1, 2, 4), (3, 0, 3))": 5, "((1, 2, 4), (3, 0, 4))": 4, "((1, 2, 4), (3, 1, 0))": 7, "((1, 2, 4), (3, 1, 1))": 6, "((1, 2, 4), (3, 1, 2))": 5, "((1, 2, 4), (3, 1, 3))": 4, "((1, 2, 4), (3, 1, 4))": 3, "((1, 2, 4), (3, 2, 0))": 6, "((1, 2, 4), (3, 2, 1))": 5, "((1, 2, 4), (3, 2, 2))": 4, "((1, 2, 4), (3, 2, 3))": 3, "((1, 2, 4), (3, 2, 4))": 2, "((1, 2, 4), (3, 3, 0))": 7, "((1, 2, 4), (3, 3, 1))": 6, "((1, 2, 4), (3, 3, 2))": 5, "((1, 2, 4), (3, 3, 3))": 4, "((1, 2, 4), (3, 3, 4))": 3, "((1, 2, 4), (3, 4, 0))": 8, "((1, 2, 4), (3, 4, 1))": 7, "((1, 2, 4), (3, 4, 2))": 6, "((1, 2, 4), (3, 4, 3))": 5, "((1, 2, 4), (3, 4, 4))": 4, "((1, 2, 4), (4, 0, 0))": 9, "((1, 2, 4), (4, 0, 1))": 8, "((1, 2, 4), (4, 0, 2))": 7, "((1, 2, 4), (4, 0, 3))": 6, "((1, 2, 4), (4, 0, 4))": 5, "((1, 2, 4), (4, 1, 0))": 8, "((1, 2, 4), (4, 1, 1))": 7, "((1, 2, 4), (4, 1, 2))": 6, "((1, 2, 4), (4, 1, 3))": 5, "((1, 2, 4), (4, 1, 4))": 4, "((1, 2, 4), (4, 2, 0))": 7, "((1, 2, 4), (4, 2, 1))": 6, "((1, 2, 4), (4, 2, 2))": 5, "((1, 2, 4), (4, 2, 3))": 4, "((1, 2, 4), (4, 2, 4))": 3, "((1, 2, 4), (4, 3, 0))": 8, "((1, 2, 4), (4, 3, 1))": 7, "((1, 2, 4), (4, 3, 2))": 6, "((1, 2, 4), (4, 3, 3))": 5, "((1, 2, 4), (4, 3, 4))": 4, "((1, 2, 4), (4, 4, 0))": 9, "((1, 2, 4), (4, 4, 1))": 8, "((1, 2, 4), (4, 4, 2))": 7, "((1, 2, 4), (4, 4, 3))": 6, "((1, 2, 4), (4, 4, 4))": 5, "((1, 3, 0), (1, 3, 1))": 1, "((1, 3, 0), (1, 3, 2))": 2, "((1, 3, 0), (1, 3, 3))": 3, "((1, 3, 0), (1, 3, 4))": 4, "((1, 3, 0), (1, 4, 0))": 1, "((1, 3, 0), (1, 4, 1))": 2, "((1, 3, 0), (1, 4, 2))": 3, "((1, 3, 0), (1, 4, 3))": 4, "((1, 3, 0), (1, 4, 4))": 5, "((1, 3, 0), (2, 0, 0))": 4, "((1, 3, 0), (2, 0, 1))": 5, "((1, 3, 0), (2, 0, 2))": 6, "((1, 3, 0), (2, 0, 3))": 7, "((1, 3, 0), (2, 0, 4))": 8, "((1, 3, 0), (2, 1, 0))": 3, "((1, 3, 0), (2, 1, 1))": 4, "((1, 3, 0), (2, 1, 2))": 5, "((1, 3, 0), (2, 1, 3))": 6, "((1, 3, 0), (2, 1, 4))": 7, "((1, 3, 0), (2, 2, 0))": 2, "((1, 3, 0), (2, 2, 1))": 3, "((1, 3, 0), (2, 2, 2))": 4, "((1, 3, 0), (2, 2, 3))": 5, "((1, 3, 0), (2, 2, 4))": 6, "((1, 3, 0), (2, 3, 0))": 1, "((1, 3, 0), (2, 3, 1))": 2, "((1, 3, 0), (2, 3, 2))": 3, "((1, 3, 0), (2, 3, 3))": 4, "((1, 3, 0), (2, 3, 4))": 5, "((1, 3, 0), (2, 4, 0))": 2, "((1, 3, 0), (2, 4, 1))": 3, "((1, 3, 0), (2, 4, 2))": 4, "((1, 3, 0), (2, 4, 3))": 5, "((1, 3, 0), (2, 4, 4))": 6, "((1, 3, 0), (3, 0, 0))": 5, "((1, 3, 0), (3, 0, 1))": 6, "((1, 3, 0), (3, 0, 2))": 7, "((1, 3, 0), (3, 0, 3))": 8, "((1, 3, 0), (3, 0, 4))": 9, "((1, 3, 0), (3, 1, 0))": 4, "((1, 3, 0), (3, 1, 1))": 5, "((1, 3, 0), (3, 1, 2))": 6, "((1, 3, 0), (3, 1, 3))": 7, "((1, 3, 0), (3, 1, 4))": 8, "((1, 3, 0), (3, 2, 0))": 3, "((1, 3, 0), (3, 2, 1))": 4, "((1, 3, 0), (3, 2, 2))": 5, "((1, 3, 0), (3, 2, 3))": 6, "((1, 3, 0), (3, 2, 4))": 7, "((1, 3, 0), (3, 3, 0))": 2, "((1, 3, 0), (3, 3, 1))": 3, "((1, 3, 0), (3, 3, 2))": 4, "((1, 3, 0), (3, 3, 3))": 5, "((1, 3, 0), (3, 3, 4))": 6, "((1, 3, 0), (3, 4, 0))": 3, "((1, 3, 0), (3, 4, 1))": 4, "((1, 3, 0), (3, 4, 2))": 5, "((1, 3, 0), (3, 4, 3))": 6, "((1, 3, 0), (3, 4, 4))": 7, "((1, 3, 0), (4, 0, 0))": 6, "((1, 3, 0), (4, 0, 1))": 7, "((1, 3, 0), (4, 0, 2))": 8, "((1, 3, 0), (4, 0, 3))": 9, "((1, 3, 0), (4, 0, 4))": 10, "((1, 3, 0), (4, 1, 0))": 5, "((1, 3, 0), (4, 1, 1))": 6, "((1, 3, 0), (4, 1, 2))": 7, "((1, 3, 0), (4, 1, 3))": 8, "((1, 3, 0), (4, 1, 4))": 9, "((1, 3, 0), (4, 2, 0))": 4, "((1, 3, 0), (4, 2, 1))": 5, "((1, 3, 0), (4, 2, 2))": 6, "((1, 3, 0), (4, 2, 3))": 7, "((1, 3, 0), (4, 2, 4))": 8, "((1, 3, 0), (4, 3, 0))": 3, "((1, 3, 0), (4, 3, 1))": 4, "((1, 3, 0), (4, 3, 2))": 5, "((1, 3, 0), (4, 3, 3))": 6, "((1, 3, 0), (4, 3, 4))": 7, "((1, 3, 0), (4, 4, 0))": 4, "((1, 3, 0), (4, 4, 1))": 5, "((1, 3, 0), (4, 4, 2))": 6, "((1, 3, 0), (4, 4, 3))": 7, "((1, 3, 0), (4, 4, 4))": 8, "((1, 3, 1), (1, 3, 2))": 1, "((1, 3, 1), (1, 3, 3))": 2, "((1, 3, 1), (1, 3, 4))": 3, "((1, 3, 1), (1, 4, 0))": 2, "((1, 3, 1), (1, 4, 1))": 1, "((1, 3, 1), (1, 4, 2))": 2, "((1, 3, 1), (1, 4, 3))": 3, "((1, 3, 1), (1, 4, 4))": 4, "((1, 3, 1), (2, 0, 0))": 5, "((1, 3, 1), (2, 0, 1))": 4, "((1, 3, 1), (2, 0, 2))": 5, "((1, 3, 1), (2, 0, 3))": 6, "((1, 3, 1), (2, 0, 4))": 7, "((1, 3, 1), (2, 1, 0))": 4, "((1, 3, 1), (2, 1, 1))": 3, "((1, 3, 1), (2, 1, 2))": 4, "((1, 3, 1), (2, 1, 3))": 5, "((1, 3, 1), (2, 1, 4))": 6, "((1, 3, 1), (2, 2, 0))": 3, "((1, 3, 1), (2, 2, 1))": 2, "((1, 3, 1), (2, 2, 2))": 3, "((1, 3, 1), (2, 2, 3))": 4, "((1, 3, 1), (2, 2, 4))": 5, "((1, 3, 1), (2, 3, 0))": 2, "((1, 3, 1), (2, 3, 1))": 1, "((1, 3, 1), (2, 3, 2))": 2, "((1, 3, 1), (2, 3, 3))": 3, "((1, 3, 1), (2, 3, 4))": 4, "((1, 3, 1), (2, 4, 0))": 3, "((1, 3, 1), (2, 4, 1))": 2, "((1, 3, 1), (2, 4, 2))": 3, "((1, 3, 1), (2, 4, 3))": 4, "((1, 3, 1), (2, 4, 4))": 5, "((1, 3, 1), (3, 0, 0))": 6, "((1, 3, 1), (3, 0, 1))": 5, "((1, 3, 1), (3, 0, 2))": 6, "((1, 3, 1), (3, 0, 3))": 7, "((1, 3, 1), (3, 0, 4))": 8, "((1, 3, 1), (3, 1, 0))": 5, "((1, 3, 1), (3, 1, 1))": 4, "((1, 3, 1), (3, 1, 2))": 5, "((1, 3, 1), (3, 1, 3))": 6, "((1, 3, 1), (3, 1, 4))": 7, "((1, 3, 1), (3, 2, 0))": 4, "((1, 3, 1), (3, 2, 1))": 3, "((1, 3, 1), (3, 2, 2))": 4, "((1, 3, 1), (3, 2, 3))": 5, "((1, 3, 1), (3, 2, 4))": 6, "((1, 3, 1), (3, 3, 0))": 3, "((1, 3, 1), (3, 3, 1))": 2, "((1, 3, 1), (3, 3, 2))": 3, "((1, 3, 1), (3, 3, 3))": 4, "((1, 3, 1), (3, 3, 4))": 5, "((1, 3, 1), (3, 4, 0))": 4, "((1, 3, 1), (3, 4, 1))": 3, "((1, 3, 1), (3, 4, 2))": 4, "((1, 3, 1), (3, 4, 3))": 5, "((1, 3, 1), (3, 4, 4))": 6, "((1, 3, 1), (4, 0, 0))": 7, "((1, 3, 1), (4, 0, 1))": 6, "((1, 3, 1), (4, 0, 2))": 7, "((1, 3, 1), (4, 0, 3))": 8, "((1, 3, 1), (4, 0, 4))": 9, "((1, 3, 1), (4, 1, 0))": 6, "((1, 3, 1), (4, 1, 1))": 5, "((1, 3, 1), (4, 1, 2))": 6, "((1, 3, 1), (4, 1, 3))": 7, "((1, 3, 1), (4, 1, 4))": 8, "((1, 3, 1), (4, 2, 0))": 5, "((1, 3, 1), (4, 2, 1))": 4, "((1, 3, 1), (4, 2, 2))": 5, "((1, 3, 1), (4, 2, 3))": 6, "((1, 3, 1), (4, 2, 4))": 7, "((1, 3, 1), (4, 3, 0))": 4, "((1, 3, 1), (4, 3, 1))": 3, "((1, 3, 1), (4, 3, 2))": 4, "((1, 3, 1), (4, 3, 3))": 5, "((1, 3, 1), (4, 3, 4))": 6, "((1, 3, 1), (4, 4, 0))": 5, "((1, 3, 1), (4, 4, 1))": 4, "((1, 3, 1), (4, 4, 2))": 5, "((1, 3, 1), (4, 4, 3))": 6, "((1, 3, 1), (4, 4, 4))": 7, "((1, 3, 2), (1, 3, 3))": 1, "((1, 3, 2), (1, 3, 4))": 2, "((1, 3, 2), (1, 4, 0))": 3, "((1, 3, 2), (1, 4, 1))": 2, "((1, 3, 2), (1, 4, 2))": 1, "((1, 3, 2), (1, 4, 3))": 2, "((1, 3, 2), (1, 4, 4))": 3, "((1, 3, 2), (2, 0, 0))": 6, "((1, 3, 2), (2, 0, 1))": 5, "((1, 3, 2), (2, 0, 2))": 4, "((1, 3, 2), (2, 0, 3))": 5, "((1, 3, 2), (2, 0, 4))": 6, "((1, 3, 2), (2, 1, 0))": 5, "((1, 3, 2), (2, 1, 1))": 4, "((1, 3, 2), (2, 1, 2))": 3, "((1, 3, 2), (2, 1, 3))": 4, "((1, 3, 2), (2, 1, 4))": 5, "((1, 3, 2), (2, 2, 0))": 4, "((1, 3, 2), (2, 2, 1))": 3, "((1, 3, 2), (2, 2, 2))": 2, "((1, 3, 2), (2, 2, 3))": 3, "((1, 3, 2), (2, 2, 4))": 4, "((1, 3, 2), (2, 3, 0))": 3, "((1, 3, 2), (2, 3, 1))": 2, "((1, 3, 2), (2, 3, 2))": 1, "((1, 3, 2), (2, 3, 3))": 2, "((1, 3, 2), (2, 3, 4))": 3, "((1, 3, 2), (2, 4, 0))": 4, "((1, 3, 2), (2, 4, 1))": 3, "((1, 3, 2), (2, 4, 2))": 2, "((1, 3, 2), (2, 4, 3))": 3, "((1, 3, 2), (2, 4, 4))": 4, "((1, 3, 2), (3, 0, 0))": 7, "((1, 3, 2), (3, 0, 1))": 6, "((1, 3, 2), (3, 0, 2))": 5, "((1, 3, 2), (3, 0, 3))": 6, "((1, 3, 2), (3, 0, 4))": 7, "((1, 3, 2), (3, 1, 0))": 6, "((1, 3, 2), (3, 1, 1))": 5, "((1, 3, 2), (3, 1, 2))": 4, "((1, 3, 2), (3, 1, 3))": 5, "((1, 3, 2), (3, 1, 4))": 6, "((1, 3, 2), (3, 2, 0))": 5, "((1, 3, 2), (3, 2, 1))": 4, "((1, 3, 2), (3, 2, 2))": 3, "((1, 3, 2), (3, 2, 3))": 4, "((1, 3, 2), (3, 2, 4))": 5, "((1, 3, 2), (3, 3, 0))": 4, "((1, 3, 2), (3, 3, 1))": 3, "((1, 3, 2), (3, 3, 2))": 2, "((1, 3, 2), (3, 3, 3))": 3, "((1, 3, 2), (3, 3, 4))": 4, "((1, 3, 2), (3, 4, 0))": 5, "((1, 3, 2), (3, 4, 1))": 4, "((1, 3, 2), (3, 4, 2))": 3, "((1, 3, 2), (3, 4, 3))": 4, "((1, 3, 2), (3, 4, 4))": 5, "((1, 3, 2), (4, 0, 0))": 8, "((1, 3, 2), (4, 0, 1))": 7, "((1, 3, 2), (4, 0, 2))": 6, "((1, 3, 2), (4, 0, 3))": 7, "((1, 3, 2), (4, 0, 4))": 8, "((1, 3, 2), (4, 1, 0))": 7, "((1, 3, 2), (4, 1, 1))": 6, "((1, 3, 2), (4, 1, 2))": 5, "((1, 3, 2), (4, 1, 3))": 6, "((1, 3, 2), (4, 1, 4))": 7, "((1, 3, 2), (4, 2, 0))": 6, "((1, 3, 2), (4, 2, 1))": 5, "((1, 3, 2), (4, 2, 2))": 4, "((1, 3, 2), (4, 2, 3))": 5, "((1, 3, 2), (4, 2, 4))": 6, "((1, 3, 2), (4, 3, 0))": 5, "((1, 3, 2), (4, 3, 1))": 4, "((1, 3, 2), (4, 3, 2))": 3, "((1, 3, 2), (4, 3, 3))": 4, "((1, 3, 2), (4, 3, 4))": 5, "((1, 3, 2), (4, 4, 0))": 6, "((1, 3, 2), (4, 4, 1))": 5, "((1, 3, 2), (4, 4, 2))": 4, "((1, 3, 2), (4, 4, 3))": 5, "((1, 3, 2), (4, 4, 4))": 6, "((1, 3, 3), (1, 3, 4))": 1, "((1, 3, 3), (1, 4, 0))": 4, "((1, 3, 3), (1, 4, 1))": 3, "((1, 3, 3), (1, 4, 2))": 2, "((1, 3, 3), (1, 4, 3))": 1, "((1, 3, 3), (1, 4, 4))": 2, "((1, 3, 3), (2, 0, 0))": 7, "((1, 3, 3), (2, 0, 1))": 6, "((1, 3, 3), (2, 0, 2))": 5, "((1, 3, 3), (2, 0, 3))": 4, "((1, 3, 3), (2, 0, 4))": 5, "((1, 3, 3), (2, 1, 0))": 6, "((1, 3, 3), (2, 1, 1))": 5, "((1, 3, 3), (2, 1, 2))": 4, "((1, 3, 3), (2, 1, 3))": 3, "((1, 3, 3), (2, 1, 4))": 4, "((1, 3, 3), (2, 2, 0))": 5, "((1, 3, 3), (2, 2, 1))": 4, "((1, 3, 3), (2, 2, 2))": 3, "((1, 3, 3), (2, 2, 3))": 2, "((1, 3, 3), (2, 2, 4))": 3, "((1, 3, 3), (2, 3, 0))": 4, "((1, 3, 3), (2, 3, 1))": 3, "((1, 3, 3), (2, 3, 2))": 2, "((1, 3, 3), (2, 3, 3))": 1, "((1, 3, 3), (2, 3, 4))": 2, "((1, 3, 3), (2, 4, 0))": 5, "((1, 3, 3), (2, 4, 1))": 4, "((1, 3, 3), (2, 4, 2))": 3, "((1, 3, 3), (2, 4, 3))": 2, "((1, 3, 3), (2, 4, 4))": 3, "((1, 3, 3), (3, 0, 0))": 8, "((1, 3, 3), (3, 0, 1))": 7, "((1, 3, 3), (3, 0, 2))": 6, "((1, 3, 3), (3, 0, 3))": 5, "((1, 3, 3), (3, 0, 4))": 6, "((1, 3, 3), (3, 1, 0))": 7, "((1, 3, 3), (3, 1, 1))": 6, "((1, 3, 3), (3, 1, 2))": 5, "((1, 3, 3), (3, 1, 3))": 4, "((1, 3, 3), (3, 1, 4))": 5, "((1, 3, 3), (3, 2, 0))": 6, "((1, 3, 3), (3, 2, 1))": 5, "((1, 3, 3), (3, 2, 2))": 4, "((1, 3, 3), (3, 2, 3))": 3, "((1, 3, 3), (3, 2, 4))": 4, "((1, 3, 3), (3, 3, 0))": 5, "((1, 3, 3), (3, 3, 1))": 4, "((1, 3, 3), (3, 3, 2))": 3, "((1, 3, 3), (3, 3, 3))": 2, "((1, 3, 3), (3, 3, 4))": 3, "((1, 3, 3), (3, 4, 0))": 6, "((1, 3, 3), (3, 4, 1))": 5, "((1, 3, 3), (3, 4, 2))": 4, "((1, 3, 3), (3, 4, 3))": 3, "((1, 3, 3), (3, 4, 4))": 4, "((1, 3, 3), (4, 0, 0))": 9, "((1, 3, 3), (4, 0, 1))": 8, "((1, 3, 3), (4, 0, 2))": 7, "((1, 3, 3), (4, 0, 3))": 6, "((1, 3, 3), (4, 0, 4))": 7, "((1, 3, 3), (4, 1, 0))": 8, "((1, 3, 3), (4, 1, 1))": 7, "((1, 3, 3), (4, 1, 2))": 6, "((1, 3, 3), (4, 1, 3))": 5, "((1, 3, 3), (4, 1, 4))": 6, "((1, 3, 3), (4, 2, 0))": 7, "((1, 3, 3), (4, 2, 1))": 6, "((1, 3, 3), (4, 2, 2))": 5, "((1, 3, 3), (4, 2, 3))": 4, "((1, 3, 3), (4, 2, 4))": 5, "((1, 3, 3), (4, 3, 0))": 6, "((1, 3, 3), (4, 3, 1))": 5, "((1, 3, 3), (4, 3, 2))": 4, "((1, 3, 3), (4, 3, 3))": 3, "((1, 3, 3), (4, 3, 4))": 4, "((1, 3, 3), (4, 4, 0))": 7, "((1, 3, 3), (4, 4, 1))": 6, "((1, 3, 3), (4, 4, 2))": 5, "((1, 3, 3), (4, 4, 3))": 4, "((1, 3, 3), (4, 4, 4))": 5, "((1, 3, 4), (1, 4, 0))": 5, "((1, 3, 4), (1, 4, 1))": 4, "((1, 3, 4), (1, 4, 2))": 3, "((1, 3, 4), (1, 4, 3))": 2, "((1, 3, 4), (1, 4, 4))": 1, "((1, 3, 4), (2, 0, 0))": 8, "((1, 3, 4), (2, 0, 1))": 7, "((1, 3, 4), (2, 0, 2))": 6, "((1, 3, 4), (2, 0, 3))": 5, "((1, 3, 4), (2, 0, 4))": 4, "((1, 3, 4), (2, 1, 0))": 7, "((1, 3, 4), (2, 1, 1))": 6, "((1, 3, 4), (2, 1, 2))": 5, "((1, 3, 4), (2, 1, 3))": 4, "((1, 3, 4), (2, 1, 4))": 3, "((1, 3, 4), (2, 2, 0))": 6, "((1, 3, 4), (2, 2, 1))": 5, "((1, 3, 4), (2, 2, 2))": 4, "((1, 3, 4), (2, 2, 3))": 3, "((1, 3, 4), (2, 2, 4))": 2, "((1, 3, 4), (2, 3, 0))": 5, "((1, 3, 4), (2, 3, 1))": 4, "((1, 3, 4), (2, 3, 2))": 3, "((1, 3, 4), (2, 3, 3))": 2, "((1, 3, 4), (2, 3, 4))": 1, "((1, 3, 4), (2, 4, 0))": 6, "((1, 3, 4), (2, 4, 1))": 5, "((1, 3, 4), (2, 4, 2))": 4, "((1, 3, 4), (2, 4, 3))": 3, "((1, 3, 4), (2, 4, 4))": 2, "((1, 3, 4), (3, 0, 0))": 9, "((1, 3, 4), (3, 0, 1))": 8, "((1, 3, 4), (3, 0, 2))": 7, "((1, 3, 4), (3, 0, 3))": 6, "((1, 3, 4), (3, 0, 4))": 5, "((1, 3, 4), (3, 1, 0))": 8, "((1, 3, 4), (3, 1, 1))": 7, "((1, 3, 4), (3, 1, 2))": 6, "((1, 3, 4), (3, 1, 3))": 5, "((1, 3, 4), (3, 1, 4))": 4, "((1, 3, 4), (3, 2, 0))": 7, "((1, 3, 4), (3, 2, 1))": 6, "((1, 3, 4), (3, 2, 2))": 5, "((1, 3, 4), (3, 2, 3))": 4, "((1, 3, 4), (3, 2, 4))": 3, "((1, 3, 4), (3, 3, 0))": 6, "((1, 3, 4), (3, 3, 1))": 5, "((1, 3, 4), (3, 3, 2))": 4, "((1, 3, 4), (3, 3, 3))": 3, "((1, 3, 4), (3, 3, 4))": 2, "((1, 3, 4), (3, 4, 0))": 7, "((1, 3, 4), (3, 4, 1))": 6, "((1, 3, 4), (3, 4, 2))": 5, "((1, 3, 4), (3, 4, 3))": 4, "((1, 3, 4), (3, 4, 4))": 3, "((1, 3, 4), (4, 0, 0))": 10, "((1, 3, 4), (4, 0, 1))": 9, "((1, 3, 4), (4, 0, 2))": 8, "((1, 3, 4), (4, 0, 3))": 7, "((1, 3, 4), (4, 0, 4))": 6, "((1, 3, 4), (4, 1, 0))": 9, "((1, 3, 4), (4, 1, 1))": 8, "((1, 3, 4), (4, 1, 2))": 7, "((1, 3, 4), (4, 1, 3))": 6, "((1, 3, 4), (4, 1, 4))": 5, "((1, 3, 4), (4, 2, 0))": 8, "((1, 3, 4), (4, 2, 1))": 7, "((1, 3, 4), (4, 2, 2))": 6, "((1, 3, 4), (4, 2, 3))": 5, "((1, 3, 4), (4, 2, 4))": 4, "((1, 3, 4), (4, 3, 0))": 7, "((1, 3, 4), (4, 3, 1))": 6, "((1, 3, 4), (4, 3, 2))": 5, "((1, 3, 4), (4, 3, 3))": 4, "((1, 3, 4), (4, 3, 4))": 3, "((1, 3, 4), (4, 4, 0))": 8, "((1, 3, 4), (4, 4, 1))": 7, "((1, 3, 4), (4, 4, 2))": 6, "((1, 3, 4), (4, 4, 3))": 5, "((1, 3, 4), (4, 4, 4))": 4, "((1, 4, 0), (1, 4, 1))": 1, "((1, 4, 0), (1, 4, 2))": 2, "((1, 4, 0), (1, 4, 3))": 3, "((1, 4, 0), (1, 4, 4))": 4, "((1, 4, 0), (2, 0, 0))": 5, "((1, 4, 0), (2, 0, 1))": 6, "((1, 4, 0), (2, 0, 2))": 7, "((1, 4, 0), (2, 0, 3))": 8, "((1, 4, 0), (2, 0, 4))": 9, "((1, 4, 0), (2, 1, 0))": 4, "((1, 4, 0), (2, 1, 1))": 5, "((1, 4, 0), (2, 1, 2))": 6, "((1, 4, 0), (2, 1, 3))": 7, "((1, 4, 0), (2, 1, 4))": 8, "((1, 4, 0), (2, 2, 0))": 3, "((1, 4, 0), (2, 2, 1))": 4, "((1, 4, 0), (2, 2, 2))": 5, "((1, 4, 0), (2, 2, 3))": 6, "((1, 4, 0), (2, 2, 4))": 7, "((1, 4, 0), (2, 3, 0))": 2, "((1, 4, 0), (2, 3, 1))": 3, "((1, 4, 0), (2, 3, 2))": 4, "((1, 4, 0), (2, 3, 3))": 5, "((1, 4, 0), (2, 3, 4))": 6, "((1, 4, 0), (2, 4, 0))": 1, "((1, 4, 0), (2, 4, 1))": 2, "((1, 4, 0), (2, 4, 2))": 3, "((1, 4, 0), (2, 4, 3))": 4, "((1, 4, 0), (2, 4, 4))": 5, "((1, 4, 0), (3, 0, 0))": 6, "((1, 4, 0), (3, 0, 1))": 7, "((1, 4, 0), (3, 0, 2))": 8, "((1, 4, 0), (3, 0, 3))": 9, "((1, 4, 0), (3, 0, 4))": 10, "((1, 4, 0), (3, 1, 0))": 5, "((1, 4, 0), (3, 1, 1))": 6, "((1, 4, 0), (3, 1, 2))": 7, "((1, 4, 0), (3, 1, 3))": 8, "((1, 4, 0), (3, 1, 4))": 9, "((1, 4, 0), (3, 2, 0))": 4, "((1, 4, 0), (3, 2, 1))": 5, "((1, 4, 0), (3, 2, 2))": 6, "((1, 4, 0), (3, 2, 3))": 7, "((1, 4, 0), (3, 2, 4))": 8, "((1, 4, 0), (3, 3, 0))": 3, "((1, 4, 0), (3, 3, 1))": 4, "((1, 4, 0), (3, 3, 2))": 5, "((1, 4, 0), (3, 3, 3))": 6, "((1, 4, 0), (3, 3, 4))": 7, "((1, 4, 0), (3, 4, 0))": 2, "((1, 4, 0), (3, 4, 1))": 3, "((1, 4, 0), (3, 4, 2))": 4, "((1, 4, 0), (3, 4, 3))": 5, "((1, 4, 0), (3, 4, 4))": 6, "((1, 4, 0), (4, 0, 0))": 7, "((1, 4, 0), (4, 0, 1))": 8, "((1, 4, 0), (4, 0, 2))": 9, "((1, 4, 0), (4, 0, 3))": 10, "((1, 4, 0), (4, 0, 4))": 11, "((1, 4, 0), (4, 1, 0))": 6, "((1, 4, 0), (4, 1, 1))": 7, "((1, 4, 0), (4, 1, 2))": 8, "((1, 4, 0), (4, 1, 3))": 9, "((1, 4, 0), (4, 1, 4))": 10, "((1, 4, 0), (4, 2, 0))": 5, "((1, 4, 0), (4, 2, 1))": 6, "((1, 4, 0), (4, 2, 2))": 7, "((1, 4, 0), (4, 2, 3))": 8, "((1, 4, 0), (4, 2, 4))": 9, "((1, 4, 0), (4, 3, 0))": 4, "((1, 4, 0), (4, 3, 1))": 5, "((1, 4, 0), (4, 3, 2))": 6, "((1, 4, 0), (4, 3, 3))": 7, "((1, 4, 0), (4, 3, 4))": 8, "((1, 4, 0), (4, 4, 0))": 3, "((1, 4, 0), (4, 4, 1))": 4, "((1, 4, 0), (4, 4, 2))": 5, "((1, 4, 0), (4, 4, 3))": 6, "((1, 4, 0), (4, 4, 4))": 7, "((1, 4, 1), (1, 4, 2))": 1, "((1, 4, 1), (1, 4, 3))": 2, "((1, 4, 1), (1, 4, 4))": 3, "((1, 4, 1), (2, 0, 0))": 6, "((1, 4, 1), (2, 0, 1))": 5, "((1, 4, 1), (2, 0, 2))": 6, "((1, 4, 1), (2, 0, 3))": 7, "((1, 4, 1), (2, 0, 4))": 8, "((1, 4, 1), (2, 1, 0))": 5, "((1, 4, 1), (2, 1, 1))": 4, "((1, 4, 1), (2, 1, 2))": 5, "((1, 4, 1), (2, 1, 3))": 6, "((1, 4, 1), (2, 1, 4))": 7, "((1, 4, 1), (2, 2, 0))": 4, "((1, 4, 1), (2, 2, 1))": 3, "((1, 4, 1), (2, 2, 2))": 4, "((1, 4, 1), (2, 2, 3))": 5, "((1, 4, 1), (2, 2, 4))": 6, "((1, 4, 1), (2, 3, 0))": 3, "((1, 4, 1), (2, 3, 1))": 2, "((1, 4, 1), (2, 3, 2))": 3, "((1, 4, 1), (2, 3, 3))": 4, "((1, 4, 1), (2, 3, 4))": 5, "((1, 4, 1), (2, 4, 0))": 2, "((1, 4, 1), (2, 4, 1))": 1, "((1, 4, 1), (2, 4, 2))": 2, "((1, 4, 1), (2, 4, 3))": 3, "((1, 4, 1), (2, 4, 4))": 4, "((1, 4, 1), (3, 0, 0))": 7, "((1, 4, 1), (3, 0, 1))": 6, "((1, 4, 1), (3, 0, 2))": 7, "((1, 4, 1), (3, 0, 3))": 8, "((1, 4, 1), (3, 0, 4))": 9, "((1, 4, 1), (3, 1, 0))": 6, "((1, 4, 1), (3, 1, 1))": 5, "((1, 4, 1), (3, 1, 2))": 6, "((1, 4, 1), (3, 1, 3))": 7, "((1, 4, 1), (3, 1, 4))": 8, "((1, 4, 1), (3, 2, 0))": 5, "((1, 4, 1), (3, 2, 1))": 4, "((1, 4, 1), (3, 2, 2))": 5, "((1, 4, 1), (3, 2, 3))": 6, "((1, 4, 1), (3, 2, 4))": 7, "((1, 4, 1), (3, 3, 0))": 4, "((1, 4, 1), (3, 3, 1))": 3, "((1, 4, 1), (3, 3, 2))": 4, "((1, 4, 1), (3, 3, 3))": 5, "((1, 4, 1), (3, 3, 4))": 6, "((1, 4, 1), (3, 4, 0))": 3, "((1, 4, 1), (3, 4, 1))": 2, "((1, 4, 1), (3, 4, 2))": 3, "((1, 4, 1), (3, 4, 3))": 4, "((1, 4, 1), (3, 4, 4))": 5, "((1, 4, 1), (4, 0, 0))": 8, "((1, 4, 1), (4, 0, 1))": 7, "((1, 4, 1), (4, 0, 2))": 8, "((1, 4, 1), (4, 0, 3))": 9, "((1, 4, 1), (4, 0, 4))": 10, "((1, 4, 1), (4, 1, 0))": 7, "((1, 4, 1), (4, 1, 1))": 6, "((1, 4, 1), (4, 1, 2))": 7, "((1, 4, 1), (4, 1, 3))": 8, "((1, 4, 1), (4, 1, 4))": 9, "((1, 4, 1), (4, 2, 0))": 6, "((1, 4, 1), (4, 2, 1))": 5, "((1, 4, 1), (4, 2, 2))": 6, "((1, 4, 1), (4, 2, 3))": 7, "((1, 4, 1), (4, 2, 4))": 8, "((1, 4, 1), (4, 3, 0))": 5, "((1, 4, 1), (4, 3, 1))": 4, "((1, 4, 1), (4, 3, 2))": 5, "((1, 4, 1), (4, 3, 3))": 6, "((1, 4, 1), (4, 3, 4))": 7, "((1, 4, 1), (4, 4, 0))": 4, "((1, 4, 1), (4, 4, 1))": 3, "((1, 4, 1), (4, 4, 2))": 4, "((1, 4, 1), (4, 4, 3))": 5, "((1, 4, 1), (4, 4, 4))": 6, "((1, 4, 2), (1, 4, 3))": 1, "((1, 4, 2), (1, 4, 4))": 2, "((1, 4, 2), (2, 0, 0))": 7, "((1, 4, 2), (2, 0, 1))": 6, "((1, 4, 2), (2, 0, 2))": 5, "((1, 4, 2), (2, 0, 3))": 6, "((1, 4, 2), (2, 0, 4))": 7, "((1, 4, 2), (2, 1, 0))": 6, "((1, 4, 2), (2, 1, 1))": 5, "((1, 4, 2), (2, 1, 2))": 4, "((1, 4, 2), (2, 1, 3))": 5, "((1, 4, 2), (2, 1, 4))": 6, "((1, 4, 2), (2, 2, 0))": 5, "((1, 4, 2), (2, 2, 1))": 4, "((1, 4, 2), (2, 2, 2))": 3, "((1, 4, 2), (2, 2, 3))": 4, "((1, 4, 2), (2, 2, 4))": 5, "((1, 4, 2), (2, 3, 0))": 4, "((1, 4, 2), (2, 3, 1))": 3, "((1, 4, 2), (2, 3, 2))": 2, "((1, 4, 2), (2, 3, 3))": 3, "((1, 4, 2), (2, 3, 4))": 4, "((1, 4, 2), (2, 4, 0))": 3, "((1, 4, 2), (2, 4, 1))": 2, "((1, 4, 2), (2, 4, 2))": 1, "((1, 4, 2), (2, 4, 3))": 2, "((1, 4, 2), (2, 4, 4))": 3, "((1, 4, 2), (3, 0, 0))": 8, "((1, 4, 2), (3, 0, 1))": 7, "((1, 4, 2), (3, 0, 2))": 6, "((1, 4, 2), (3, 0, 3))": 7, "((1, 4, 2), (3, 0, 4))": 8, "((1, 4, 2), (3, 1, 0))": 7, "((1, 4, 2), (3, 1, 1))": 6, "((1, 4, 2), (3, 1, 2))": 5, "((1, 4, 2), (3, 1, 3))": 6, "((1, 4, 2), (3, 1, 4))": 7, "((1, 4, 2), (3, 2, 0))": 6, "((1, 4, 2), (3, 2, 1))": 5, "((1, 4, 2), (3, 2, 2))": 4, "((1, 4, 2), (3, 2, 3))": 5, "((1, 4, 2), (3, 2, 4))": 6, "((1, 4, 2), (3, 3, 0))": 5, "((1, 4, 2), (3, 3, 1))": 4, "((1, 4, 2), (3, 3, 2))": 3, "((1, 4, 2), (3, 3, 3))": 4, "((1, 4, 2), (3, 3, 4))": 5, "((1, 4, 2), (3, 4, 0))": 4, "((1, 4, 2), (3, 4, 1))": 3, "((1, 4, 2), (3, 4, 2))": 2, "((1, 4, 2), (3, 4, 3))": 3, "((1, 4, 2), (3, 4, 4))": 4, "((1, 4, 2), (4, 0, 0))": 9, "((1, 4, 2), (4, 0, 1))": 8, "((1, 4, 2), (4, 0, 2))": 7, "((1, 4, 2), (4, 0, 3))": 8, "((1, 4, 2), (4, 0, 4))": 9, "((1, 4, 2), (4, 1, 0))": 8, "((1, 4, 2), (4, 1, 1))": 7, "((1, 4, 2), (4, 1, 2))": 6, "((1, 4, 2), (4, 1, 3))": 7, "((1, 4, 2), (4, 1, 4))": 8, "((1, 4, 2), (4, 2, 0))": 7, "((1, 4, 2), (4, 2, 1))": 6, "((1, 4, 2), (4, 2, 2))": 5, "((1, 4, 2), (4, 2, 3))": 6, "((1, 4, 2), (4, 2, 4))": 7, "((1, 4, 2), (4, 3, 0))": 6, "((1, 4, 2), (4, 3, 1))": 5, "((1, 4, 2), (4, 3, 2))": 4, "((1, 4, 2), (4, 3, 3))": 5, "((1, 4, 2), (4, 3, 4))": 6, "((1, 4, 2), (4, 4, 0))": 5, "((1, 4, 2), (4, 4, 1))": 4, "((1, 4, 2), (4, 4, 2))": 3, "((1, 4, 2), (4, 4, 3))": 4, "((1, 4, 2), (4, 4, 4))": 5, "((1, 4, 3), (1, 4, 4))": 1, "((1, 4, 3), (2, 0, 0))": 8, "((1, 4, 3), (2, 0, 1))": 7, "((1, 4, 3), (2, 0, 2))": 6, "((1, 4, 3), (2, 0, 3))": 5, "((1, 4, 3), (2, 0, 4))": 6, "((1, 4, 3), (2, 1, 0))": 7, "((1, 4, 3), (2, 1, 1))": 6, "((1, 4, 3), (2, 1, 2))": 5, "((1, 4, 3), (2, 1, 3))": 4, "((1, 4, 3), (2, 1, 4))": 5, "((1, 4, 3), (2, 2, 0))": 6, "((1, 4, 3), (2, 2, 1))": 5, "((1, 4, 3), (2, 2, 2))": 4, "((1, 4, 3), (2, 2, 3))": 3, "((1, 4, 3), (2, 2, 4))": 4, "((1, 4, 3), (2, 3, 0))": 5, "((1, 4, 3), (2, 3, 1))": 4, "((1, 4, 3), (2, 3, 2))": 3, "((1, 4, 3), (2, 3, 3))": 2, "((1, 4, 3), (2, 3, 4))": 3, "((1, 4, 3), (2, 4, 0))": 4, "((1, 4, 3), (2, 4, 1))": 3, "((1, 4, 3), (2, 4, 2))": 2, "((1, 4, 3), (2, 4, 3))": 1, "((1, 4, 3), (2, 4, 4))": 2, "((1, 4, 3), (3, 0, 0))": 9, "((1, 4, 3), (3, 0, 1))": 8, "((1, 4, 3), (3, 0, 2))": 7, "((1, 4, 3), (3, 0, 3))": 6, "((1, 4, 3), (3, 0, 4))": 7, "((1, 4, 3), (3, 1, 0))": 8, "((1, 4, 3), (3, 1, 1))": 7, "((1, 4, 3), (3, 1, 2))": 6, "((1, 4, 3), (3, 1, 3))": 5, "((1, 4, 3), (3, 1, 4))": 6, "((1, 4, 3), (3, 2, 0))": 7, "((1, 4, 3), (3, 2, 1))": 6, "((1, 4, 3), (3, 2, 2))": 5, "((1, 4, 3), (3, 2, 3))": 4, "((1, 4, 3), (3, 2, 4))": 5, "((1, 4, 3), (3, 3, 0))": 6, "((1, 4, 3), (3, 3, 1))": 5, "((1, 4, 3), (3, 3, 2))": 4, "((1, 4, 3), (3, 3, 3))": 3, "((1, 4, 3), (3, 3, 4))": 4, "((1, 4, 3), (3, 4, 0))": 5, "((1, 4, 3), (3, 4, 1))": 4, "((1, 4, 3), (3, 4, 2))": 3, "((1, 4, 3), (3, 4, 3))": 2, "((1, 4, 3), (3, 4, 4))": 3, "((1, 4, 3), (4, 0, 0))": 10, "((1, 4, 3), (4, 0, 1))": 9, "((1, 4, 3), (4, 0, 2))": 8, "((1, 4, 3), (4, 0, 3))": 7, "((1, 4, 3), (4, 0, 4))": 8, "((1, 4, 3), (4, 1, 0))": 9, "((1, 4, 3), (4, 1, 1))": 8, "((1, 4, 3), (4, 1, 2))": 7, "((1, 4, 3), (4, 1, 3))": 6, "((1, 4, 3), (4, 1, 4))": 7, "((1, 4, 3), (4, 2, 0))": 8, "((1, 4, 3), (4, 2, 1))": 7, "((1, 4, 3), (4, 2, 2))": 6, "((1, 4, 3), (4, 2, 3))": 5, "((1, 4, 3), (4, 2, 4))": 6, "((1, 4, 3), (4, 3, 0))": 7, "((1, 4, 3), (4, 3, 1))": 6, "((1, 4, 3), (4, 3, 2))": 5, "((1, 4, 3), (4, 3, 3))": 4, "((1, 4, 3), (4, 3, 4))": 5, "((1, 4, 3), (4, 4, 0))": 6, "((1, 4, 3), (4, 4, 1))": 5, "((1, 4, 3), (4, 4, 2))": 4, "((1, 4, 3), (4, 4, 3))": 3, "((1, 4, 3), (4, 4, 4))": 4, "((1, 4, 4), (2, 0, 0))": 9, "((1, 4, 4), (2, 0, 1))": 8, "((1, 4, 4), (2, 0, 2))": 7, "((1, 4, 4), (2, 0, 3))": 6, "((1, 4, 4), (2, 0, 4))": 5, "((1, 4, 4), (2, 1, 0))": 8, "((1, 4, 4), (2, 1, 1))": 7, "((1, 4, 4), (2, 1, 2))": 6, "((1, 4, 4), (2, 1, 3))": 5, "((1, 4, 4), (2, 1, 4))": 4, "((1, 4, 4), (2, 2, 0))": 7, "((1, 4, 4), (2, 2, 1))": 6, "((1, 4, 4), (2, 2, 2))": 5, "((1, 4, 4), (2, 2, 3))": 4, "((1, 4, 4), (2, 2, 4))": 3, "((1, 4, 4), (2, 3, 0))": 6, "((1, 4, 4), (2, 3, 1))": 5, "((1, 4, 4), (2, 3, 2))": 4, "((1, 4, 4), (2, 3, 3))": 3, "((1, 4, 4), (2, 3, 4))": 2, "((1, 4, 4), (2, 4, 0))": 5, "((1, 4, 4), (2, 4, 1))": 4, "((1, 4, 4), (2, 4, 2))": 3, "((1, 4, 4), (2, 4, 3))": 2, "((1, 4, 4), (2, 4, 4))": 1, "((1, 4, 4), (3, 0, 0))": 10, "((1, 4, 4), (3, 0, 1))": 9, "((1, 4, 4), (3, 0, 2))": 8, "((1, 4, 4), (3, 0, 3))": 7, "((1, 4, 4), (3, 0, 4))": 6, "((1, 4, 4), (3, 1, 0))": 9, "((1, 4, 4), (3, 1, 1))": 8, "((1, 4, 4), (3, 1, 2))": 7, "((1, 4, 4), (3, 1, 3))": 6, "((1, 4, 4), (3, 1, 4))": 5, "((1, 4, 4), (3, 2, 0))": 8, "((1, 4, 4), (3, 2, 1))": 7, "((1, 4, 4), (3, 2, 2))": 6, "((1, 4, 4), (3, 2, 3))": 5, "((1, 4, 4), (3, 2, 4))": 4, "((1, 4, 4), (3, 3, 0))": 7, "((1, 4, 4), (3, 3, 1))": 6, "((1, 4, 4), (3, 3, 2))": 5, "((1, 4, 4), (3, 3, 3))": 4, "((1, 4, 4), (3, 3, 4))": 3, "((1, 4, 4), (3, 4, 0))": 6, "((1, 4, 4), (3, 4, 1))": 5, "((1, 4, 4), (3, 4, 2))": 4, "((1, 4, 4), (3, 4, 3))": 3, "((1, 4, 4), (3, 4, 4))": 2, "((1, 4, 4), (4, 0, 0))": 11, "((1, 4, 4), (4, 0, 1))": 10, "((1, 4, 4), (4, 0, 2))": 9, "((1, 4, 4), (4, 0, 3))": 8, "((1, 4, 4), (4, 0, 4))": 7, "((1, 4, 4), (4, 1, 0))": 10, "((1, 4, 4), (4, 1, 1))": 9, "((1, 4, 4), (4, 1, 2))": 8, "((1, 4, 4), (4, 1, 3))": 7, "((1, 4, 4), (4, 1, 4))": 6, "((1, 4, 4), (4, 2, 0))": 9, "((1, 4, 4), (4, 2, 1))": 8, "((1, 4, 4), (4, 2, 2))": 7, "((1, 4, 4), (4, 2, 3))": 6, "((1, 4, 4), (4, 2, 4))": 5, "((1, 4, 4), (4, 3, 0))": 8, "((1, 4, 4), (4, 3, 1))": 7, "((1, 4, 4), (4, 3, 2))": 6, "((1, 4, 4), (4, 3, 3))": 5, "((1, 4, 4), (4, 3, 4))": 4, "((1, 4, 4), (4, 4, 0))": 7, "((1, 4, 4), (4, 4, 1))": 6, "((1, 4, 4), (4, 4, 2))": 5, "((1, 4, 4), (4, 4, 3))": 4, "((1, 4, 4), (4, 4, 4))": 3, "((2, 0, 0), (2, 0, 1))": 1, "((2, 0, 0), (2, 0, 2))": 2, "((2, 0, 0), (2, 0, 3))": 3, "((2, 0, 0), (2, 0, 4))": 4, "((2, 0, 0), (2, 1, 0))": 1, "((2, 0, 0), (2, 1, 1))": 2, "((2, 0, 0), (2, 1, 2))": 3, "((2, 0, 0), (2, 1, 3))": 4, "((2, 0, 0), (2, 1, 4))": 5, "((2, 0, 0), (2, 2, 0))": 2, "((2, 0, 0), (2, 2, 1))": 3, "((2, 0, 0), (2, 2, 2))": 4, "((2, 0, 0), (2, 2, 3))": 5, "((2, 0, 0), (2, 2, 4))": 6, "((2, 0, 0), (2, 3, 0))": 3, "((2, 0, 0), (2, 3, 1))": 4, "((2, 0, 0), (2, 3, 2))": 5, "((2, 0, 0), (2, 3, 3))": 6, "((2, 0, 0), (2, 3, 4))": 7, "((2, 0, 0), (2, 4, 0))": 4, "((2, 0, 0), (2, 4, 1))": 5, "((2, 0, 0), (2, 4, 2))": 6, "((2, 0, 0), (2, 4, 3))": 7, "((2, 0, 0), (2, 4, 4))": 8, "((2, 0, 0), (3, 0, 0))": 1, "((2, 0, 0), (3, 0, 1))": 2, "((2, 0, 0), (3, 0, 2))": 3, "((2, 0, 0), (3, 0, 3))": 4, "((2, 0, 0), (3, 0, 4))": 5, "((2, 0, 0), (3, 1, 0))": 2, "((2, 0, 0), (3, 1, 1))": 3, "((2, 0, 0), (3, 1, 2))": 4, "((2, 0, 0), (3, 1, 3))": 5, "((2, 0, 0), (3, 1, 4))": 6, "((2, 0, 0), (3, 2, 0))": 3, "((2, 0, 0), (3, 2, 1))": 4, "((2, 0, 0), (3, 2, 2))": 5, "((2, 0, 0), (3, 2, 3))": 6, "((2, 0, 0), (3, 2, 4))": 7, "((2, 0, 0), (3, 3, 0))": 4, "((2, 0, 0), (3, 3, 1))": 5, "((2, 0, 0), (3, 3, 2))": 6, "((2, 0, 0), (3, 3, 3))": 7, "((2, 0, 0), (3, 3, 4))": 8, "((2, 0, 0), (3, 4, 0))": 5, "((2, 0, 0), (3, 4, 1))": 6, "((2, 0, 0), (3, 4, 2))": 7, "((2, 0, 0), (3, 4, 3))": 8, "((2, 0, 0), (3, 4, 4))": 9, "((2, 0, 0), (4, 0, 0))": 2, "((2, 0, 0), (4, 0, 1))": 3, "((2, 0, 0), (4, 0, 2))": 4, "((2, 0, 0), (4, 0, 3))": 5, "((2, 0, 0), (4, 0, 4))": 6, "((2, 0, 0), (4, 1, 0))": 3, "((2, 0, 0), (4, 1, 1))": 4, "((2, 0, 0), (4, 1, 2))": 5, "((2, 0, 0), (4, 1, 3))": 6, "((2, 0, 0), (4, 1, 4))": 7, "((2, 0, 0), (4, 2, 0))": 4, "((2, 0, 0), (4, 2, 1))": 5, "((2, 0, 0), (4, 2, 2))": 6, "((2, 0, 0), (4, 2, 3))": 7, "((2, 0, 0), (4, 2, 4))": 8, "((2, 0, 0), (4, 3, 0))": 5, "((2, 0, 0), (4, 3, 1))": 6, "((2, 0, 0), (4, 3, 2))": 7, "((2, 0, 0), (4, 3, 3))": 8, "((2, 0, 0), (4, 3, 4))": 9, "((2, 0, 0), (4, 4, 0))": 6, "((2, 0, 0), (4, 4, 1))": 7, "((2, 0, 0), (4, 4, 2))": 8, "((2, 0, 0), (4, 4, 3))": 9, "((2, 0, 0), (4, 4, 4))": 10, "((2, 0, 1), (2, 0, 2))": 1, "((2, 0, 1), (2, 0, 3))": 2, "((2, 0, 1), (2, 0, 4))": 3, "((2, 0, 1), (2, 1, 0))": 2, "((2, 0, 1), (2, 1, 1))": 1, "((2, 0, 1), (2, 1, 2))": 2, "((2, 0, 1), (2, 1, 3))": 3, "((2, 0, 1), (2, 1, 4))": 4, "((2, 0, 1), (2, 2, 0))": 3, "((2, 0, 1), (2, 2, 1))": 2, "((2, 0, 1), (2, 2, 2))": 3, "((2, 0, 1), (2, 2, 3))": 4, "((2, 0, 1), (2, 2, 4))": 5, "((2, 0, 1), (2, 3, 0))": 4, "((2, 0, 1), (2, 3, 1))": 3, "((2, 0, 1), (2, 3, 2))": 4, "((2, 0, 1), (2, 3, 3))": 5, "((2, 0, 1), (2, 3, 4))": 6, "((2, 0, 1), (2, 4, 0))": 5, "((2, 0, 1), (2, 4, 1))": 4, "((2, 0, 1), (2, 4, 2))": 5, "((2, 0, 1), (2, 4, 3))": 6, "((2, 0, 1), (2, 4, 4))": 7, "((2, 0, 1), (3, 0, 0))": 2, "((2, 0, 1), (3, 0, 1))": 1, "((2, 0, 1), (3, 0, 2))": 2, "((2, 0, 1), (3, 0, 3))": 3, "((2, 0, 1), (3, 0, 4))": 4, "((2, 0, 1), (3, 1, 0))": 3, "((2, 0, 1), (3, 1, 1))": 2, "((2, 0, 1), (3, 1, 2))": 3, "((2, 0, 1), (3, 1, 3))": 4, "((2, 0, 1), (3, 1, 4))": 5, "((2, 0, 1), (3, 2, 0))": 4, "((2, 0, 1), (3, 2, 1))": 3, "((2, 0, 1), (3, 2, 2))": 4, "((2, 0, 1), (3, 2, 3))": 5, "((2, 0, 1), (3, 2, 4))": 6, "((2, 0, 1), (3, 3, 0))": 5, "((2, 0, 1), (3, 3, 1))": 4, "((2, 0, 1), (3, 3, 2))": 5, "((2, 0, 1), (3, 3, 3))": 6, "((2, 0, 1), (3, 3, 4))": 7, "((2, 0, 1), (3, 4, 0))": 6, "((2, 0, 1), (3, 4, 1))": 5, "((2, 0, 1), (3, 4, 2))": 6, "((2, 0, 1), (3, 4, 3))": 7, "((2, 0, 1), (3, 4, 4))": 8, "((2, 0, 1), (4, 0, 0))": 3, "((2, 0, 1), (4, 0, 1))": 2, "((2, 0, 1), (4, 0, 2))": 3, "((2, 0, 1), (4, 0, 3))": 4, "((2, 0, 1), (4, 0, 4))": 5, "((2, 0, 1), (4, 1, 0))": 4, "((2, 0, 1), (4, 1, 1))": 3, "((2, 0, 1), (4, 1, 2))": 4, "((2, 0, 1), (4, 1, 3))": 5, "((2, 0, 1), (4, 1, 4))": 6, "((2, 0, 1), (4, 2, 0))": 5, "((2, 0, 1), (4, 2, 1))": 4, "((2, 0, 1), (4, 2, 2))": 5, "((2, 0, 1), (4, 2, 3))": 6, "((2, 0, 1), (4, 2, 4))": 7, "((2, 0, 1), (4, 3, 0))": 6, "((2, 0, 1), (4, 3, 1))": 5, "((2, 0, 1), (4, 3, 2))": 6, "((2, 0, 1), (4, 3, 3))": 7, "((2, 0, 1), (4, 3, 4))": 8, "((2, 0, 1), (4, 4, 0))": 7, "((2, 0, 1), (4, 4, 1))": 6, "((2, 0, 1), (4, 4, 2))": 7, "((2, 0, 1), (4, 4, 3))": 8, "((2, 0, 1), (4, 4, 4))": 9, "((2, 0, 2), (2, 0, 3))": 1, "((2, 0, 2), (2, 0, 4))": 2, "((2, 0, 2), (2, 1, 0))": 3, "((2, 0, 2), (2, 1, 1))": 2, "((2, 0, 2), (2, 1, 2))": 1, "((2, 0, 2), (2, 1, 3))": 2, "((2, 0, 2), (2, 1, 4))": 3, "((2, 0, 2), (2, 2, 0))": 4, "((2, 0, 2), (2, 2, 1))": 3, "((2, 0, 2), (2, 2, 2))": 2, "((2, 0, 2), (2, 2, 3))": 3, "((2, 0, 2), (2, 2, 4))": 4, "((2, 0, 2), (2, 3, 0))": 5, "((2, 0, 2), (2, 3, 1))": 4, "((2, 0, 2), (2, 3, 2))": 3, "((2, 0, 2), (2, 3, 3))": 4, "((2, 0, 2), (2, 3, 4))": 5, "((2, 0, 2), (2, 4, 0))": 6, "((2, 0, 2), (2, 4, 1))": 5, "((2, 0, 2), (2, 4, 2))": 4, "((2, 0, 2), (2, 4, 3))": 5, "((2, 0, 2), (2, 4, 4))": 6, "((2, 0, 2), (3, 0, 0))": 3, "((2, 0, 2), (3, 0, 1))": 2, "((2, 0, 2), (3, 0, 2))": 1, "((2, 0, 2), (3, 0, 3))": 2, "((2, 0, 2), (3, 0, 4))": 3, "((2, 0, 2), (3, 1, 0))": 4, "((2, 0, 2), (3, 1, 1))": 3, "((2, 0, 2), (3, 1, 2))": 2, "((2, 0, 2), (3, 1, 3))": 3, "((2, 0, 2), (3, 1, 4))": 4, "((2, 0, 2), (3, 2, 0))": 5, "((2, 0, 2), (3, 2, 1))": 4, "((2, 0, 2), (3, 2, 2))": 3, "((2, 0, 2), (3, 2, 3))": 4, "((2, 0, 2), (3, 2, 4))": 5, "((2, 0, 2), (3, 3, 0))": 6, "((2, 0, 2), (3, 3, 1))": 5, "((2, 0, 2), (3, 3, 2))": 4, "((2, 0, 2), (3, 3, 3))": 5, "((2, 0, 2), (3, 3, 4))": 6, "((2, 0, 2), (3, 4, 0))": 7, "((2, 0, 2), (3, 4, 1))": 6, "((2, 0, 2), (3, 4, 2))": 5, "((2, 0, 2), (3, 4, 3))": 6, "((2, 0, 2), (3, 4, 4))": 7, "((2, 0, 2), (4, 0, 0))": 4, "((2, 0, 2), (4, 0, 1))": 3, "((2, 0, 2), (4, 0, 2))": 2, "((2, 0, 2), (4, 0, 3))": 3, "((2, 0, 2), (4, 0, 4))": 4, "((2, 0, 2), (4, 1, 0))": 5, "((2, 0, 2), (4, 1, 1))": 4, "((2, 0, 2), (4, 1, 2))": 3, "((2, 0, 2), (4, 1, 3))": 4, "((2, 0, 2), (4, 1, 4))": 5, "((2, 0, 2), (4, 2, 0))": 6, "((2, 0, 2), (4, 2, 1))": 5, "((2, 0, 2), (4, 2, 2))": 4, "((2, 0, 2), (4, 2, 3))": 5, "((2, 0, 2), (4, 2, 4))": 6, "((2, 0, 2), (4, 3, 0))": 7, "((2, 0, 2), (4, 3, 1))": 6, "((2, 0, 2), (4, 3, 2))": 5, "((2, 0, 2), (4, 3, 3))": 6, "((2, 0, 2), (4, 3, 4))": 7, "((2, 0, 2), (4, 4, 0))": 8, "((2, 0, 2), (4, 4, 1))": 7, "((2, 0, 2), (4, 4, 2))": 6, "((2, 0, 2), (4, 4, 3))": 7, "((2, 0, 2), (4, 4, 4))": 8, "((2, 0, 3), (2, 0, 4))": 1, "((2, 0, 3), (2, 1, 0))": 4, "((2, 0, 3), (2, 1, 1))": 3, "((2, 0, 3), (2, 1, 2))": 2, "((2, 0, 3), (2, 1, 3))": 1, "((2, 0, 3), (2, 1, 4))": 2, "((2, 0, 3), (2, 2, 0))": 5, "((2, 0, 3), (2, 2, 1))": 4, "((2, 0, 3), (2, 2, 2))": 3, "((2, 0, 3), (2, 2, 3))": 2, "((2, 0, 3), (2, 2, 4))": 3, "((2, 0, 3), (2, 3, 0))": 6, "((2, 0, 3), (2, 3, 1))": 5, "((2, 0, 3), (2, 3, 2))": 4, "((2, 0, 3), (2, 3, 3))": 3, "((2, 0, 3), (2, 3, 4))": 4, "((2, 0, 3), (2, 4, 0))": 7, "((2, 0, 3), (2, 4, 1))": 6, "((2, 0, 3), (2, 4, 2))": 5, "((2, 0, 3), (2, 4, 3))": 4, "((2, 0, 3), (2, 4, 4))": 5, "((2, 0, 3), (3, 0, 0))": 4, "((2, 0, 3), (3, 0, 1))": 3, "((2, 0, 3), (3, 0, 2))": 2, "((2, 0, 3), (3, 0, 3))": 1, "((2, 0, 3), (3, 0, 4))": 2, "((2, 0, 3), (3, 1, 0))": 5, "((2, 0, 3), (3, 1, 1))": 4, "((2, 0, 3), (3, 1, 2))": 3, "((2, 0, 3), (3, 1, 3))": 2, "((2, 0, 3), (3, 1, 4))": 3, "((2, 0, 3), (3, 2, 0))": 6, "((2, 0, 3), (3, 2, 1))": 5, "((2, 0, 3), (3, 2, 2))": 4, "((2, 0, 3), (3, 2, 3))": 3, "((2, 0, 3), (3, 2, 4))": 4, "((2, 0, 3), (3, 3, 0))": 7, "((2, 0, 3), (3, 3, 1))": 6, "((2, 0, 3), (3, 3, 2))": 5, "((2, 0, 3), (3, 3, 3))": 4, "((2, 0, 3), (3, 3, 4))": 5, "((2, 0, 3), (3, 4, 0))": 8, "((2, 0, 3), (3, 4, 1))": 7, "((2, 0, 3), (3, 4, 2))": 6, "((2, 0, 3), (3, 4, 3))": 5, "((2, 0, 3), (3, 4, 4))": 6, "((2, 0, 3), (4, 0, 0))": 5, "((2, 0, 3), (4, 0, 1))": 4, "((2, 0, 3), (4, 0, 2))": 3, "((2, 0, 3), (4, 0, 3))": 2, "((2, 0, 3), (4, 0, 4))": 3, "((2, 0, 3), (4, 1, 0))": 6, "((2, 0, 3), (4, 1, 1))": 5, "((2, 0, 3), (4, 1, 2))": 4, "((2, 0, 3), (4, 1, 3))": 3, "((2, 0, 3), (4, 1, 4))": 4, "((2, 0, 3), (4, 2, 0))": 7, "((2, 0, 3), (4, 2, 1))": 6, "((2, 0, 3), (4, 2, 2))": 5, "((2, 0, 3), (4, 2, 3))": 4, "((2, 0, 3), (4, 2, 4))": 5, "((2, 0, 3), (4, 3, 0))": 8, "((2, 0, 3), (4, 3, 1))": 7, "((2, 0, 3), (4, 3, 2))": 6, "((2, 0, 3), (4, 3, 3))": 5, "((2, 0, 3), (4, 3, 4))": 6, "((2, 0, 3), (4, 4, 0))": 9, "((2, 0, 3), (4, 4, 1))": 8, "((2, 0, 3), (4, 4, 2))": 7, "((2, 0, 3), (4, 4, 3))": 6, "((2, 0, 3), (4, 4, 4))": 7, "((2, 0, 4), (2, 1, 0))": 5, "((2, 0, 4), (2, 1, 1))": 4, "((2, 0, 4), (2, 1, 2))": 3, "((2, 0, 4), (2, 1, 3))": 2, "((2, 0, 4), (2, 1, 4))": 1, "((2, 0, 4), (2, 2, 0))": 6, "((2, 0, 4), (2, 2, 1))": 5, "((2, 0, 4), (2, 2, 2))": 4, "((2, 0, 4), (2, 2, 3))": 3, "((2, 0, 4), (2, 2, 4))": 2, "((2, 0, 4), (2, 3, 0))": 7, "((2, 0, 4), (2, 3, 1))": 6, "((2, 0, 4), (2, 3, 2))": 5, "((2, 0, 4), (2, 3, 3))": 4, "((2, 0, 4), (2, 3, 4))": 3, "((2, 0, 4), (2, 4, 0))": 8, "((2, 0, 4), (2, 4, 1))": 7, "((2, 0, 4), (2, 4, 2))": 6, "((2, 0, 4), (2, 4, 3))": 5, "((2, 0, 4), (2, 4, 4))": 4, "((2, 0, 4), (3, 0, 0))": 5, "((2, 0, 4), (3, 0, 1))": 4, "((2, 0, 4), (3, 0, 2))": 3, "((2, 0, 4), (3, 0, 3))": 2, "((2, 0, 4), (3, 0, 4))": 1, "((2, 0, 4), (3, 1, 0))": 6, "((2, 0, 4), (3, 1, 1))": 5, "((2, 0, 4), (3, 1, 2))": 4, "((2, 0, 4), (3, 1, 3))": 3, "((2, 0, 4), (3, 1, 4))": 2, "((2, 0, 4), (3, 2, 0))": 7, "((2, 0, 4), (3, 2, 1))": 6, "((2, 0, 4), (3, 2, 2))": 5, "((2, 0, 4), (3, 2, 3))": 4, "((2, 0, 4), (3, 2, 4))": 3, "((2, 0, 4), (3, 3, 0))": 8, "((2, 0, 4), (3, 3, 1))": 7, "((2, 0, 4), (3, 3, 2))": 6, "((2, 0, 4), (3, 3, 3))": 5, "((2, 0, 4), (3, 3, 4))": 4, "((2, 0, 4), (3, 4, 0))": 9, "((2, 0, 4), (3, 4, 1))": 8, "((2, 0, 4), (3, 4, 2))": 7, "((2, 0, 4), (3, 4, 3))": 6, "((2, 0, 4), (3, 4, 4))": 5, "((2, 0, 4), (4, 0, 0))": 6, "((2, 0, 4), (4, 0, 1))": 5, "((2, 0, 4), (4, 0, 2))": 4, "((2, 0, 4), (4, 0, 3))": 3, "((2, 0, 4), (4, 0, 4))": 2, "((2, 0, 4), (4, 1, 0))": 7, "((2, 0, 4), (4, 1, 1))": 6, "((2, 0, 4), (4, 1, 2))": 5, "((2, 0, 4), (4, 1, 3))": 4, "((2, 0, 4), (4, 1, 4))": 3, "((2, 0, 4), (4, 2, 0))": 8, "((2, 0, 4), (4, 2, 1))": 7, "((2, 0, 4), (4, 2, 2))": 6, "((2, 0, 4), (4, 2, 3))": 5, "((2, 0, 4), (4, 2, 4))": 4, "((2, 0, 4), (4, 3, 0))": 9, "((2, 0, 4), (4, 3, 1))": 8, "((2, 0, 4), (4, 3, 2))": 7, "((2, 0, 4), (4, 3, 3))": 6, "((2, 0, 4), (4, 3, 4))": 5, "((2, 0, 4), (4, 4, 0))": 10, "((2, 0, 4), (4, 4, 1))": 9, "((2, 0, 4), (4, 4, 2))": 8, "((2, 0, 4), (4, 4, 3))": 7, "((2, 0, 4), (4, 4, 4))": 6, "((2, 1, 0), (2, 1, 1))": 1, "((2, 1, 0), (2, 1, 2))": 2, "((2, 1, 0), (2, 1, 3))": 3, "((2, 1, 0), (2, 1, 4))": 4, "((2, 1, 0), (2, 2, 0))": 1, "((2, 1, 0), (2, 2, 1))": 2, "((2, 1, 0), (2, 2, 2))": 3, "((2, 1, 0), (2, 2, 3))": 4, "((2, 1, 0), (2, 2, 4))": 5, "((2, 1, 0), (2, 3, 0))": 2, "((2, 1, 0), (2, 3, 1))": 3, "((2, 1, 0), (2, 3, 2))": 4, "((2, 1, 0), (2, 3, 3))": 5, "((2, 1, 0), (2, 3, 4))": 6, "((2, 1, 0), (2, 4, 0))": 3, "((2, 1, 0), (2, 4, 1))": 4, "((2, 1, 0), (2, 4, 2))": 5, "((2, 1, 0), (2, 4, 3))": 6, "((2, 1, 0), (2, 4, 4))": 7, "((2, 1, 0), (3, 0, 0))": 2, "((2, 1, 0), (3, 0, 1))": 3, "((2, 1, 0), (3, 0, 2))": 4, "((2, 1, 0), (3, 0, 3))": 5, "((2, 1, 0), (3, 0, 4))": 6, "((2, 1, 0), (3, 1, 0))": 1, "((2, 1, 0), (3, 1, 1))": 2, "((2, 1, 0), (3, 1, 2))": 3, "((2, 1, 0), (3, 1, 3))": 4, "((2, 1, 0), (3, 1, 4))": 5, "((2, 1, 0), (3, 2, 0))": 2, "((2, 1, 0), (3, 2, 1))": 3, "((2, 1, 0), (3, 2, 2))": 4, "((2, 1, 0), (3, 2, 3))": 5, "((2, 1, 0), (3, 2, 4))": 6, "((2, 1, 0), (3, 3, 0))": 3, "((2, 1, 0), (3, 3, 1))": 4, "((2, 1, 0), (3, 3, 2))": 5, "((2, 1, 0), (3, 3, 3))": 6, "((2, 1, 0), (3, 3, 4))": 7, "((2, 1, 0), (3, 4, 0))": 4, "((2, 1, 0), (3, 4, 1))": 5, "((2, 1, 0), (3, 4, 2))": 6, "((2, 1, 0), (3, 4, 3))": 7, "((2, 1, 0), (3, 4, 4))": 8, "((2, 1, 0), (4, 0, 0))": 3, "((2, 1, 0), (4, 0, 1))": 4, "((2, 1, 0), (4, 0, 2))": 5, "((2, 1, 0), (4, 0, 3))": 6, "((2, 1, 0), (4, 0, 4))": 7, "((2, 1, 0), (4, 1, 0))": 2, "((2, 1, 0), (4, 1, 1))": 3, "((2, 1, 0), (4, 1, 2))": 4, "((2, 1, 0), (4, 1, 3))": 5, "((2, 1, 0), (4, 1, 4))": 6, "((2, 1, 0), (4, 2, 0))": 3, "((2, 1, 0), (4, 2, 1))": 4, "((2, 1, 0), (4, 2, 2))": 5, "((2, 1, 0), (4, 2, 3))": 6, "((2, 1, 0), (4, 2, 4))": 7, "((2, 1, 0), (4, 3, 0))": 4, "((2, 1, 0), (4, 3, 1))": 5, "((2, 1, 0), (4, 3, 2))": 6, "((2, 1, 0), (4, 3, 3))": 7, "((2, 1, 0), (4, 3, 4))": 8, "((2, 1, 0), (4, 4, 0))": 5, "((2, 1, 0), (4, 4, 1))": 6, "((2, 1, 0), (4, 4, 2))": 7, "((2, 1, 0), (4, 4, 3))": 8, "((2, 1, 0), (4, 4, 4))": 9, "((2, 1, 1), (2, 1, 2))": 1, "((2, 1, 1), (2, 1, 3))": 2, "((2, 1, 1), (2, 1, 4))": 3, "((2, 1, 1), (2, 2, 0))": 2, "((2, 1, 1), (2, 2, 1))": 1, "((2, 1, 1), (2, 2, 2))": 2, "((2, 1, 1), (2, 2, 3))": 3, "((2, 1, 1), (2, 2, 4))": 4, "((2, 1, 1), (2, 3, 0))": 3, "((2, 1, 1), (2, 3, 1))": 2, "((2, 1, 1), (2, 3, 2))": 3, "((2, 1, 1), (2, 3, 3))": 4, "((2, 1, 1), (2, 3, 4))": 5, "((2, 1, 1), (2, 4, 0))": 4, "((2, 1, 1), (2, 4, 1))": 3, "((2, 1, 1), (2, 4, 2))": 4, "((2, 1, 1), (2, 4, 3))": 5, "((2, 1, 1), (2, 4, 4))": 6, "((2, 1, 1), (3, 0, 0))": 3, "((2, 1, 1), (3, 0, 1))": 2, "((2, 1, 1), (3, 0, 2))": 3, "((2, 1, 1), (3, 0, 3))": 4, "((2, 1, 1), (3, 0, 4))": 5, "((2, 1, 1), (3, 1, 0))": 2, "((2, 1, 1), (3, 1, 1))": 1, "((2, 1, 1), (3, 1, 2))": 2, "((2, 1, 1), (3, 1, 3))": 3, "((2, 1, 1), (3, 1, 4))": 4, "((2, 1, 1), (3, 2, 0))": 3, "((2, 1, 1), (3, 2, 1))": 2, "((2, 1, 1), (3, 2, 2))": 3, "((2, 1, 1), (3, 2, 3))": 4, "((2, 1, 1), (3, 2, 4))": 5, "((2, 1, 1), (3, 3, 0))": 4, "((2, 1, 1), (3, 3, 1))": 3, "((2, 1, 1), (3, 3, 2))": 4, "((2, 1, 1), (3, 3, 3))": 5, "((2, 1, 1), (3, 3, 4))": 6, "((2, 1, 1), (3, 4, 0))": 5, "((2, 1, 1), (3, 4, 1))": 4, "((2, 1, 1), (3, 4, 2))": 5, "((2, 1, 1), (3, 4, 3))": 6, "((2, 1, 1), (3, 4, 4))": 7, "((2, 1, 1), (4, 0, 0))": 4, "((2, 1, 1), (4, 0, 1))": 3, "((2, 1, 1), (4, 0, 2))": 4, "((2, 1, 1), (4, 0, 3))": 5, "((2, 1, 1), (4, 0, 4))": 6, "((2, 1, 1), (4, 1, 0))": 3, "((2, 1, 1), (4, 1, 1))": 2, "((2, 1, 1), (4, 1, 2))": 3, "((2, 1, 1), (4, 1, 3))": 4, "((2, 1, 1), (4, 1, 4))": 5, "((2, 1, 1), (4, 2, 0))": 4, "((2, 1, 1), (4, 2, 1))": 3, "((2, 1, 1), (4, 2, 2))": 4, "((2, 1, 1), (4, 2, 3))": 5, "((2, 1, 1), (4, 2, 4))": 6, "((2, 1, 1), (4, 3, 0))": 5, "((2, 1, 1), (4, 3, 1))": 4, "((2, 1, 1), (4, 3, 2))": 5, "((2, 1, 1), (4, 3, 3))": 6, "((2, 1, 1), (4, 3, 4))": 7, "((2, 1, 1), (4, 4, 0))": 6, "((2, 1, 1), (4, 4, 1))": 5, "((2, 1, 1), (4, 4, 2))": 6, "((2, 1, 1), (4, 4, 3))": 7, "((2, 1, 1), (4, 4, 4))": 8, "((2, 1, 2), (2, 1, 3))": 1, "((2, 1, 2), (2, 1, 4))": 2, "((2, 1, 2), (2, 2, 0))": 3, "((2, 1, 2), (2, 2, 1))": 2, "((2, 1, 2), (2, 2, 2))": 1, "((2, 1, 2), (2, 2, 3))": 2, "((2, 1, 2), (2, 2, 4))": 3, "((2, 1, 2), (2, 3, 0))": 4, "((2, 1, 2), (2, 3, 1))": 3, "((2, 1, 2), (2, 3, 2))": 2, "((2, 1, 2), (2, 3, 3))": 3, "((2, 1, 2), (2, 3, 4))": 4, "((2, 1, 2), (2, 4, 0))": 5, "((2, 1, 2), (2, 4, 1))": 4, "((2, 1, 2), (2, 4, 2))": 3, "((2, 1, 2), (2, 4, 3))": 4, "((2, 1, 2), (2, 4, 4))": 5, "((2, 1, 2), (3, 0, 0))": 4, "((2, 1, 2), (3, 0, 1))": 3, "((2, 1, 2), (3, 0, 2))": 2, "((2, 1, 2), (3, 0, 3))": 3, "((2, 1, 2), (3, 0, 4))": 4, "((2, 1, 2), (3, 1, 0))": 3, "((2, 1, 2), (3, 1, 1))": 2, "((2, 1, 2), (3, 1, 2))": 1, "((2, 1, 2), (3, 1, 3))": 2, "((2, 1, 2), (3, 1, 4))": 3, "((2, 1, 2), (3, 2, 0))": 4, "((2, 1, 2), (3, 2, 1))": 3, "((2, 1, 2), (3, 2, 2))": 2, "((2, 1, 2), (3, 2, 3))": 3, "((2, 1, 2), (3, 2, 4))": 4, "((2, 1, 2), (3, 3, 0))": 5, "((2, 1, 2), (3, 3, 1))": 4, "((2, 1, 2), (3, 3, 2))": 3, "((2, 1, 2), (3, 3, 3))": 4, "((2, 1, 2), (3, 3, 4))": 5, "((2, 1, 2), (3, 4, 0))": 6, "((2, 1, 2), (3, 4, 1))": 5, "((2, 1, 2), (3, 4, 2))": 4, "((2, 1, 2), (3, 4, 3))": 5, "((2, 1, 2), (3, 4, 4))": 6, "((2, 1, 2), (4, 0, 0))": 5, "((2, 1, 2), (4, 0, 1))": 4, "((2, 1, 2), (4, 0, 2))": 3, "((2, 1, 2), (4, 0, 3))": 4, "((2, 1, 2), (4, 0, 4))": 5, "((2, 1, 2), (4, 1, 0))": 4, "((2, 1, 2), (4, 1, 1))": 3, "((2, 1, 2), (4, 1, 2))": 2, "((2, 1, 2), (4, 1, 3))": 3, "((2, 1, 2), (4, 1, 4))": 4, "((2, 1, 2), (4, 2, 0))": 5, "((2, 1, 2), (4, 2, 1))": 4, "((2, 1, 2), (4, 2, 2))": 3, "((2, 1, 2), (4, 2, 3))": 4, "((2, 1, 2), (4, 2, 4))": 5, "((2, 1, 2), (4, 3, 0))": 6, "((2, 1, 2), (4, 3, 1))": 5, "((2, 1, 2), (4, 3, 2))": 4, "((2, 1, 2), (4, 3, 3))": 5, "((2, 1, 2), (4, 3, 4))": 6, "((2, 1, 2), (4, 4, 0))": 7, "((2, 1, 2), (4, 4, 1))": 6, "((2, 1, 2), (4, 4, 2))": 5, "((2, 1, 2), (4, 4, 3))": 6, "((2, 1, 2), (4, 4, 4))": 7, "((2, 1, 3), (2, 1, 4))": 1, "((2, 1, 3), (2, 2, 0))": 4, "((2, 1, 3), (2, 2, 1))": 3, "((2, 1, 3), (2, 2, 2))": 2, "((2, 1, 3), (2, 2, 3))": 1, "((2, 1, 3), (2, 2, 4))": 2, "((2, 1, 3), (2, 3, 0))": 5, "((2, 1, 3), (2, 3, 1))": 4, "((2, 1, 3), (2, 3, 2))": 3, "((2, 1, 3), (2, 3, 3))": 2, "((2, 1, 3), (2, 3, 4))": 3, "((2, 1, 3), (2, 4, 0))": 6, "((2, 1, 3), (2, 4, 1))": 5, "((2, 1, 3), (2, 4, 2))": 4, "((2, 1, 3), (2, 4, 3))": 3, "((2, 1, 3), (2, 4, 4))": 4, "((2, 1, 3), (3, 0, 0))": 5, "((2, 1, 3), (3, 0, 1))": 4, "((2, 1, 3), (3, 0, 2))": 3, "((2, 1, 3), (3, 0, 3))": 2, "((2, 1, 3), (3, 0, 4))": 3, "((2, 1, 3), (3, 1, 0))": 4, "((2, 1, 3), (3, 1, 1))": 3, "((2, 1, 3), (3, 1, 2))": 2, "((2, 1, 3), (3, 1, 3))": 1, "((2, 1, 3), (3, 1, 4))": 2, "((2, 1, 3), (3, 2, 0))": 5, "((2, 1, 3), (3, 2, 1))": 4, "((2, 1, 3), (3, 2, 2))": 3, "((2, 1, 3), (3, 2, 3))": 2, "((2, 1, 3), (3, 2, 4))": 3, "((2, 1, 3), (3, 3, 0))": 6, "((2, 1, 3), (3, 3, 1))": 5, "((2, 1, 3), (3, 3, 2))": 4, "((2, 1, 3), (3, 3, 3))": 3, "((2, 1, 3), (3, 3, 4))": 4, "((2, 1, 3), (3, 4, 0))": 7, "((2, 1, 3), (3, 4, 1))": 6, "((2, 1, 3), (3, 4, 2))": 5, "((2, 1, 3), (3, 4, 3))": 4, "((2, 1, 3), (3, 4, 4))": 5, "((2, 1, 3), (4, 0, 0))": 6, "((2, 1, 3), (4, 0, 1))": 5, "((2, 1, 3), (4, 0, 2))": 4, "((2, 1, 3), (4, 0, 3))": 3, "((2, 1, 3), (4, 0, 4))": 4, "((2, 1, 3), (4, 1, 0))": 5, "((2, 1, 3), (4, 1, 1))": 4, "((2, 1, 3), (4, 1, 2))": 3, "((2, 1, 3), (4, 1, 3))": 2, "((2, 1, 3), (4, 1, 4))": 3, "((2, 1, 3), (4, 2, 0))": 6, "((2, 1, 3), (4, 2, 1))": 5, "((2, 1, 3), (4, 2, 2))": 4, "((2, 1, 3), (4, 2, 3))": 3, "((2, 1, 3), (4, 2, 4))": 4, "((2, 1, 3), (4, 3, 0))": 7, "((2, 1, 3), (4, 3, 1))": 6, "((2, 1, 3), (4, 3, 2))": 5, "((2, 1, 3), (4, 3, 3))": 4, "((2, 1, 3), (4, 3, 4))": 5, "((2, 1, 3), (4, 4, 0))": 8, "((2, 1, 3), (4, 4, 1))": 7, "((2, 1, 3), (4, 4, 2))": 6, "((2, 1, 3), (4, 4, 3))": 5, "((2, 1, 3), (4, 4, 4))": 6, "((2, 1, 4), (2, 2, 0))": 5, "((2, 1, 4), (2, 2, 1))": 4, "((2, 1, 4), (2, 2, 2))": 3, "((2, 1, 4), (2, 2, 3))": 2, "((2, 1, 4), (2, 2, 4))": 1, "((2, 1, 4), (2, 3, 0))": 6, "((2, 1, 4), (2, 3, 1))": 5, "((2, 1, 4), (2, 3, 2))": 4, "((2, 1, 4), (2, 3, 3))": 3, "((2, 1, 4), (2, 3, 4))": 2, "((2, 1, 4), (2, 4, 0))": 7, "((2, 1, 4), (2, 4, 1))": 6, "((2, 1, 4), (2, 4, 2))": 5, "((2, 1, 4), (2, 4, 3))": 4, "((2, 1, 4), (2, 4, 4))": 3, "((2, 1, 4), (3, 0, 0))": 6, "((2, 1, 4), (3, 0, 1))": 5, "((2, 1, 4), (3, 0, 2))": 4, "((2, 1, 4), (3, 0, 3))": 3, "((2, 1, 4), (3, 0, 4))": 2, "((2, 1, 4), (3, 1, 0))": 5, "((2, 1, 4), (3, 1, 1))": 4, "((2, 1, 4), (3, 1, 2))": 3, "((2, 1, 4), (3, 1, 3))": 2, "((2, 1, 4), (3, 1, 4))": 1, "((2, 1, 4), (3, 2, 0))": 6, "((2, 1, 4), (3, 2, 1))": 5, "((2, 1, 4), (3, 2, 2))": 4, "((2, 1, 4), (3, 2, 3))": 3, "((2, 1, 4), (3, 2, 4))": 2, "((2, 1, 4), (3, 3, 0))": 7, "((2, 1, 4), (3, 3, 1))": 6, "((2, 1, 4), (3, 3, 2))": 5, "((2, 1, 4), (3, 3, 3))": 4, "((2, 1, 4), (3, 3, 4))": 3, "((2, 1, 4), (3, 4, 0))": 8, "((2, 1, 4), (3, 4, 1))": 7, "((2, 1, 4), (3, 4, 2))": 6, "((2, 1, 4), (3, 4, 3))": 5, "((2, 1, 4), (3, 4, 4))": 4, "((2, 1, 4), (4, 0, 0))": 7, "((2, 1, 4), (4, 0, 1))": 6, "((2, 1, 4), (4, 0, 2))": 5, "((2, 1, 4), (4, 0, 3))": 4, "((2, 1, 4), (4, 0, 4))": 3, "((2, 1, 4), (4, 1, 0))": 6, "((2, 1, 4), (4, 1, 1))": 5, "((2, 1, 4), (4, 1, 2))": 4, "((2, 1, 4), (4, 1, 3))": 3, "((2, 1, 4), (4, 1, 4))": 2, "((2, 1, 4), (4, 2, 0))": 7, "((2, 1, 4), (4, 2, 1))": 6, "((2, 1, 4), (4, 2, 2))": 5, "((2, 1, 4), (4, 2, 3))": 4, "((2, 1, 4), (4, 2, 4))": 3, "((2, 1, 4), (4, 3, 0))": 8, "((2, 1, 4), (4, 3, 1))": 7, "((2, 1, 4), (4, 3, 2))": 6, "((2, 1, 4), (4, 3, 3))": 5, "((2, 1, 4), (4, 3, 4))": 4, "((2, 1, 4), (4, 4, 0))": 9, "((2, 1, 4), (4, 4, 1))": 8, "((2, 1, 4), (4, 4, 2))": 7, "((2, 1, 4), (4, 4, 3))": 6, "((2, 1, 4), (4, 4, 4))": 5, "((2, 2, 0), (2, 2, 1))": 1, "((2, 2, 0), (2, 2, 2))": 2, "((2, 2, 0), (2, 2, 3))": 3, "((2, 2, 0), (2, 2, 4))": 4, "((2, 2, 0), (2, 3, 0))": 1, "((2, 2, 0), (2, 3, 1))": 2, "((2, 2, 0), (2, 3, 2))": 3, "((2, 2, 0), (2, 3, 3))": 4, "((2, 2, 0), (2, 3, 4))": 5, "((2, 2, 0), (2, 4, 0))": 2, "((2, 2, 0), (2, 4, 1))": 3, "((2, 2, 0), (2, 4, 2))": 4, "((2, 2, 0), (2, 4, 3))": 5, "((2, 2, 0), (2, 4, 4))": 6, "((2, 2, 0), (3, 0, 0))": 3, "((2, 2, 0), (3, 0, 1))": 4, "((2, 2, 0), (3, 0, 2))": 5, "((2, 2, 0), (3, 0, 3))": 6, "((2, 2, 0), (3, 0, 4))": 7, "((2, 2, 0), (3, 1, 0))": 2, "((2, 2, 0), (3, 1, 1))": 3, "((2, 2, 0), (3, 1, 2))": 4, "((2, 2, 0), (3, 1, 3))": 5, "((2, 2, 0), (3, 1, 4))": 6, "((2, 2, 0), (3, 2, 0))": 1, "((2, 2, 0), (3, 2, 1))": 2, "((2, 2, 0), (3, 2, 2))": 3, "((2, 2, 0), (3, 2, 3))": 4, "((2, 2, 0), (3, 2, 4))": 5, "((2, 2, 0), (3, 3, 0))": 2, "((2, 2, 0), (3, 3, 1))": 3, "((2, 2, 0), (3, 3, 2))": 4, "((2, 2, 0), (3, 3, 3))": 5, "((2, 2, 0), (3, 3, 4))": 6, "((2, 2, 0), (3, 4, 0))": 3, "((2, 2, 0), (3, 4, 1))": 4, "((2, 2, 0), (3, 4, 2))": 5, "((2, 2, 0), (3, 4, 3))": 6, "((2, 2, 0), (3, 4, 4))": 7, "((2, 2, 0), (4, 0, 0))": 4, "((2, 2, 0), (4, 0, 1))": 5, "((2, 2, 0), (4, 0, 2))": 6, "((2, 2, 0), (4, 0, 3))": 7, "((2, 2, 0), (4, 0, 4))": 8, "((2, 2, 0), (4, 1, 0))": 3, "((2, 2, 0), (4, 1, 1))": 4, "((2, 2, 0), (4, 1, 2))": 5, "((2, 2, 0), (4, 1, 3))": 6, "((2, 2, 0), (4, 1, 4))": 7, "((2, 2, 0), (4, 2, 0))": 2, "((2, 2, 0), (4, 2, 1))": 3, "((2, 2, 0), (4, 2, 2))": 4, "((2, 2, 0), (4, 2, 3))": 5, "((2, 2, 0), (4, 2, 4))": 6, "((2, 2, 0), (4, 3, 0))": 3, "((2, 2, 0), (4, 3, 1))": 4, "((2, 2, 0), (4, 3, 2))": 5, "((2, 2, 0), (4, 3, 3))": 6, "((2, 2, 0), (4, 3, 4))": 7, "((2, 2, 0), (4, 4, 0))": 4, "((2, 2, 0), (4, 4, 1))": 5, "((2, 2, 0), (4, 4, 2))": 6, "((2, 2, 0), (4, 4, 3))": 7, "((2, 2, 0), (4, 4, 4))": 8, "((2, 2, 1), (2, 2, 2))": 1, "((2, 2, 1), (2, 2, 3))": 2, "((2, 2, 1), (2, 2, 4))": 3, "((2, 2, 1), (2, 3, 0))": 2, "((2, 2, 1), (2, 3, 1))": 1, "((2, 2, 1), (2, 3, 2))": 2, "((2, 2, 1), (2, 3, 3))": 3, "((2, 2, 1), (2, 3, 4))": 4, "((2, 2, 1), (2, 4, 0))": 3, "((2, 2, 1), (2, 4, 1))": 2, "((2, 2, 1), (2, 4, 2))": 3, "((2, 2, 1), (2, 4, 3))": 4, "((2, 2, 1), (2, 4, 4))": 5, "((2, 2, 1), (3, 0, 0))": 4, "((2, 2, 1), (3, 0, 1))": 3, "((2, 2, 1), (3, 0, 2))": 4, "((2, 2, 1), (3, 0, 3))": 5, "((2, 2, 1), (3, 0, 4))": 6, "((2, 2, 1), (3, 1, 0))": 3, "((2, 2, 1), (3, 1, 1))": 2, "((2, 2, 1), (3, 1, 2))": 3, "((2, 2, 1), (3, 1, 3))": 4, "((2, 2, 1), (3, 1, 4))": 5, "((2, 2, 1), (3, 2, 0))": 2, "((2, 2, 1), (3, 2, 1))": 1, "((2, 2, 1), (3, 2, 2))": 2, "((2, 2, 1), (3, 2, 3))": 3, "((2, 2, 1), (3, 2, 4))": 4, "((2, 2, 1), (3, 3, 0))": 3, "((2, 2, 1), (3, 3, 1))": 2, "((2, 2, 1), (3, 3, 2))": 3, "((2, 2, 1), (3, 3, 3))": 4, "((2, 2, 1), (3, 3, 4))": 5, "((2, 2, 1), (3, 4, 0))": 4, "((2, 2, 1), (3, 4, 1))": 3, "((2, 2, 1), (3, 4, 2))": 4, "((2, 2, 1), (3, 4, 3))": 5, "((2, 2, 1), (3, 4, 4))": 6, "((2, 2, 1), (4, 0, 0))": 5, "((2, 2, 1), (4, 0, 1))": 4, "((2, 2, 1), (4, 0, 2))": 5, "((2, 2, 1), (4, 0, 3))": 6, "((2, 2, 1), (4, 0, 4))": 7, "((2, 2, 1), (4, 1, 0))": 4, "((2, 2, 1), (4, 1, 1))": 3, "((2, 2, 1), (4, 1, 2))": 4, "((2, 2, 1), (4, 1, 3))": 5, "((2, 2, 1), (4, 1, 4))": 6, "((2, 2, 1), (4, 2, 0))": 3, "((2, 2, 1), (4, 2, 1))": 2, "((2, 2, 1), (4, 2, 2))": 3, "((2, 2, 1), (4, 2, 3))": 4, "((2, 2, 1), (4, 2, 4))": 5, "((2, 2, 1), (4, 3, 0))": 4, "((2, 2, 1), (4, 3, 1))": 3, "((2, 2, 1), (4, 3, 2))": 4, "((2, 2, 1), (4, 3, 3))": 5, "((2, 2, 1), (4, 3, 4))": 6, "((2, 2, 1), (4, 4, 0))": 5, "((2, 2, 1), (4, 4, 1))": 4, "((2, 2, 1), (4, 4, 2))": 5, "((2, 2, 1), (4, 4, 3))": 6, "((2, 2, 1), (4, 4, 4))": 7, "((2, 2, 2), (2, 2, 3))": 1, "((2, 2, 2), (2, 2, 4))": 2, "((2, 2, 2), (2, 3, 0))": 3, "((2, 2, 2), (2, 3, 1))": 2, "((2, 2, 2), (2, 3, 2))": 1, "((2, 2, 2), (2, 3, 3))": 2, "((2, 2, 2), (2, 3, 4))": 3, "((2, 2, 2), (2, 4, 0))": 4, "((2, 2, 2), (2, 4, 1))": 3, "((2, 2, 2), (2, 4, 2))": 2, "((2, 2, 2), (2, 4, 3))": 3, "((2, 2, 2), (2, 4, 4))": 4, "((2, 2, 2), (3, 0, 0))": 5, "((2, 2, 2), (3, 0, 1))": 4, "((2, 2, 2), (3, 0, 2))": 3, "((2, 2, 2), (3, 0, 3))": 4, "((2, 2, 2), (3, 0, 4))": 5, "((2, 2, 2), (3, 1, 0))": 4, "((2, 2, 2), (3, 1, 1))": 3, "((2, 2, 2), (3, 1, 2))": 2, "((2, 2, 2), (3, 1, 3))": 3, "((2, 2, 2), (3, 1, 4))": 4, "((2, 2, 2), (3, 2, 0))": 3, "((2, 2, 2), (3, 2, 1))": 2, "((2, 2, 2), (3, 2, 2))": 1, "((2, 2, 2), (3, 2, 3))": 2, "((2, 2, 2), (3, 2, 4))": 3, "((2, 2, 2), (3, 3, 0))": 4, "((2, 2, 2), (3, 3, 1))": 3, "((2, 2, 2), (3, 3, 2))": 2, "((2, 2, 2), (3, 3, 3))": 3, "((2, 2, 2), (3, 3, 4))": 4, "((2, 2, 2), (3, 4, 0))": 5, "((2, 2, 2), (3, 4, 1))": 4, "((2, 2, 2), (3, 4, 2))": 3, "((2, 2, 2), (3, 4, 3))": 4, "((2, 2, 2), (3, 4, 4))": 5, "((2, 2, 2), (4, 0, 0))": 6, "((2, 2, 2), (4, 0, 1))": 5, "((2, 2, 2), (4, 0, 2))": 4, "((2, 2, 2), (4, 0, 3))": 5, "((2, 2, 2), (4, 0, 4))": 6, "((2, 2, 2), (4, 1, 0))": 5, "((2, 2, 2), (4, 1, 1))": 4, "((2, 2, 2), (4, 1, 2))": 3, "((2, 2, 2), (4, 1, 3))": 4, "((2, 2, 2), (4, 1, 4))": 5, "((2, 2, 2), (4, 2, 0))": 4, "((2, 2, 2), (4, 2, 1))": 3, "((2, 2, 2), (4, 2, 2))": 2, "((2, 2, 2), (4, 2, 3))": 3, "((2, 2, 2), (4, 2, 4))": 4, "((2, 2, 2), (4, 3, 0))": 5, "((2, 2, 2), (4, 3, 1))": 4, "((2, 2, 2), (4, 3, 2))": 3, "((2, 2, 2), (4, 3, 3))": 4, "((2, 2, 2), (4, 3, 4))": 5, "((2, 2, 2), (4, 4, 0))": 6, "((2, 2, 2), (4, 4, 1))": 5, "((2, 2, 2), (4, 4, 2))": 4, "((2, 2, 2), (4, 4, 3))": 5, "((2, 2, 2), (4, 4, 4))": 6, "((2, 2, 3), (2, 2, 4))": 1, "((2, 2, 3), (2, 3, 0))": 4, "((2, 2, 3), (2, 3, 1))": 3, "((2, 2, 3), (2, 3, 2))": 2, "((2, 2, 3), (2, 3, 3))": 1, "((2, 2, 3), (2, 3, 4))": 2, "((2, 2, 3), (2, 4, 0))": 5, "((2, 2, 3), (2, 4, 1))": 4, "((2, 2, 3), (2, 4, 2))": 3, "((2, 2, 3), (2, 4, 3))": 2, "((2, 2, 3), (2, 4, 4))": 3, "((2, 2, 3), (3, 0, 0))": 6, "((2, 2, 3), (3, 0, 1))": 5, "((2, 2, 3), (3, 0, 2))": 4, "((2, 2, 3), (3, 0, 3))": 3, "((2, 2, 3), (3, 0, 4))": 4, "((2, 2, 3), (3, 1, 0))": 5, "((2, 2, 3), (3, 1, 1))": 4, "((2, 2, 3), (3, 1, 2))": 3, "((2, 2, 3), (3, 1, 3))": 2, "((2, 2, 3), (3, 1, 4))": 3, "((2, 2, 3), (3, 2, 0))": 4, "((2, 2, 3), (3, 2, 1))": 3, "((2, 2, 3), (3, 2, 2))": 2, "((2, 2, 3), (3, 2, 3))": 1, "((2, 2, 3), (3, 2, 4))": 2, "((2, 2, 3), (3, 3, 0))": 5, "((2, 2, 3), (3, 3, 1))": 4, "((2, 2, 3), (3, 3, 2))": 3, "((2, 2, 3), (3, 3, 3))": 2, "((2, 2, 3), (3, 3, 4))": 3, "((2, 2, 3), (3, 4, 0))": 6, "((2, 2, 3), (3, 4, 1))": 5, "((2, 2, 3), (3, 4, 2))": 4, "((2, 2, 3), (3, 4, 3))": 3, "((2, 2, 3), (3, 4, 4))": 4, "((2, 2, 3), (4, 0, 0))": 7, "((2, 2, 3), (4, 0, 1))": 6, "((2, 2, 3), (4, 0, 2))": 5, "((2, 2, 3), (4, 0, 3))": 4, "((2, 2, 3), (4, 0, 4))": 5, "((2, 2, 3), (4, 1, 0))": 6, "((2, 2, 3), (4, 1, 1))": 5, "((2, 2, 3), (4, 1, 2))": 4, "((2, 2, 3), (4, 1, 3))": 3, "((2, 2, 3), (4, 1, 4))": 4, "((2, 2, 3), (4, 2, 0))": 5, "((2, 2, 3), (4, 2, 1))": 4, "((2, 2, 3), (4, 2, 2))": 3, "((2, 2, 3), (4, 2, 3))": 2, "((2, 2, 3), (4, 2, 4))": 3, "((2, 2, 3), (4, 3, 0))": 6, "((2, 2, 3), (4, 3, 1))": 5, "((2, 2, 3), (4, 3, 2))": 4, "((2, 2, 3), (4, 3, 3))": 3, "((2, 2, 3), (4, 3, 4))": 4, "((2, 2, 3), (4, 4, 0))": 7, "((2, 2, 3), (4, 4, 1))": 6, "((2, 2, 3), (4, 4, 2))": 5, "((2, 2, 3), (4, 4, 3))": 4, "((2, 2, 3), (4, 4, 4))": 5, "((2, 2, 4), (2, 3, 0))": 5, "((2, 2, 4), (2, 3, 1))": 4, "((2, 2, 4), (2, 3, 2))": 3, "((2, 2, 4), (2, 3, 3))": 2, "((2, 2, 4), (2, 3, 4))": 1, "((2, 2, 4), (2, 4, 0))": 6, "((2, 2, 4), (2, 4, 1))": 5, "((2, 2, 4), (2, 4, 2))": 4, "((2, 2, 4), (2, 4, 3))": 3, "((2, 2, 4), (2, 4, 4))": 2, "((2, 2, 4), (3, 0, 0))": 7, "((2, 2, 4), (3, 0, 1))": 6, "((2, 2, 4), (3, 0, 2))": 5, "((2, 2, 4), (3, 0, 3))": 4, "((2, 2, 4), (3, 0, 4))": 3, "((2, 2, 4), (3, 1, 0))": 6, "((2, 2, 4), (3, 1, 1))": 5, "((2, 2, 4), (3, 1, 2))": 4, "((2, 2, 4), (3, 1, 3))": 3, "((2, 2, 4), (3, 1, 4))": 2, "((2, 2, 4), (3, 2, 0))": 5, "((2, 2, 4), (3, 2, 1))": 4, "((2, 2, 4), (3, 2, 2))": 3, "((2, 2, 4), (3, 2, 3))": 2, "((2, 2, 4), (3, 2, 4))": 1, "((2, 2, 4), (3, 3, 0))": 6, "((2, 2, 4), (3, 3, 1))": 5, "((2, 2, 4), (3, 3, 2))": 4, "((2, 2, 4), (3, 3, 3))": 3, "((2, 2, 4), (3, 3, 4))": 2, "((2, 2, 4), (3, 4, 0))": 7, "((2, 2, 4), (3, 4, 1))": 6, "((2, 2, 4), (3, 4, 2))": 5, "((2, 2, 4), (3, 4, 3))": 4, "((2, 2, 4), (3, 4, 4))": 3, "((2, 2, 4), (4, 0, 0))": 8, "((2, 2, 4), (4, 0, 1))": 7, "((2, 2, 4), (4, 0, 2))": 6, "((2, 2, 4), (4, 0, 3))": 5, "((2, 2, 4), (4, 0, 4))": 4, "((2, 2, 4), (4, 1, 0))": 7, "((2, 2, 4), (4, 1, 1))": 6, "((2, 2, 4), (4, 1, 2))": 5, "((2, 2, 4), (4, 1, 3))": 4, "((2, 2, 4), (4, 1, 4))": 3, "((2, 2, 4), (4, 2, 0))": 6, "((2, 2, 4), (4, 2, 1))": 5, "((2, 2, 4), (4, 2, 2))": 4, "((2, 2, 4), (4, 2, 3))": 3, "((2, 2, 4), (4, 2, 4))": 2, "((2, 2, 4), (4, 3, 0))": 7, "((2, 2, 4), (4, 3, 1))": 6, "((2, 2, 4), (4, 3, 2))": 5, "((2, 2, 4), (4, 3, 3))": 4, "((2, 2, 4), (4, 3, 4))": 3, "((2, 2, 4), (4, 4, 0))": 8, "((2, 2, 4), (4, 4, 1))": 7, "((2, 2, 4), (4, 4, 2))": 6, "((2, 2, 4), (4, 4, 3))": 5, "((2, 2, 4), (4, 4, 4))": 4, "((2, 3, 0), (2, 3, 1))": 1, "((2, 3, 0), (2, 3, 2))": 2, "((2, 3, 0), (2, 3, 3))": 3, "((2, 3, 0), (2, 3, 4))": 4, "((2, 3, 0), (2, 4, 0))": 1, "((2, 3, 0), (2, 4, 1))": 2, "((2, 3, 0), (2, 4, 2))": 3, "((2, 3, 0), (2, 4, 3))": 4, "((2, 3, 0), (2, 4, 4))": 5, "((2, 3, 0), (3, 0, 0))": 4, "((2, 3, 0), (3, 0, 1))": 5, "((2, 3, 0), (3, 0, 2))": 6, "((2, 3, 0), (3, 0, 3))": 7, "((2, 3, 0), (3, 0, 4))": 8, "((2, 3, 0), (3, 1, 0))": 3, "((2, 3, 0), (3, 1, 1))": 4, "((2, 3, 0), (3, 1, 2))": 5, "((2, 3, 0), (3, 1, 3))": 6, "((2, 3, 0), (3, 1, 4))": 7, "((2, 3, 0), (3, 2, 0))": 2, "((2, 3, 0), (3, 2, 1))": 3, "((2, 3, 0), (3, 2, 2))": 4, "((2, 3, 0), (3, 2, 3))": 5, "((2, 3, 0), (3, 2, 4))": 6, "((2, 3, 0), (3, 3, 0))": 1, "((2, 3, 0), (3, 3, 1))": 2, "((2, 3, 0), (3, 3, 2))": 3, "((2, 3, 0), (3, 3, 3))": 4, "((2, 3, 0), (3, 3, 4))": 5, "((2, 3, 0), (3, 4, 0))": 2, "((2, 3, 0), (3, 4, 1))": 3, "((2, 3, 0), (3, 4, 2))": 4, "((2, 3, 0), (3, 4, 3))": 5, "((2, 3, 0), (3, 4, 4))": 6, "((2, 3, 0), (4, 0, 0))": 5, "((2, 3, 0), (4, 0, 1))": 6, "((2, 3, 0), (4, 0, 2))": 7, "((2, 3, 0), (4, 0, 3))": 8, "((2, 3, 0), (4, 0, 4))": 9, "((2, 3, 0), (4, 1, 0))": 4, "((2, 3, 0), (4, 1, 1))": 5, "((2, 3, 0), (4, 1, 2))": 6, "((2, 3, 0), (4, 1, 3))": 7, "((2, 3, 0), (4, 1, 4))": 8, "((2, 3, 0), (4, 2, 0))": 3, "((2, 3, 0), (4, 2, 1))": 4, "((2, 3, 0), (4, 2, 2))": 5, "((2, 3, 0), (4, 2, 3))": 6, "((2, 3, 0), (4, 2, 4))": 7, "((2, 3, 0), (4, 3, 0))": 2, "((2, 3, 0), (4, 3, 1))": 3, "((2, 3, 0), (4, 3, 2))": 4, "((2, 3, 0), (4, 3, 3))": 5, "((2, 3, 0), (4, 3, 4))": 6, "((2, 3, 0), (4, 4, 0))": 3, "((2, 3, 0), (4, 4, 1))": 4, "((2, 3, 0), (4, 4, 2))": 5, "((2, 3, 0), (4, 4, 3))": 6, "((2, 3, 0), (4, 4, 4))": 7, "((2, 3, 1), (2, 3, 2))": 1, "((2, 3, 1), (2, 3, 3))": 2, "((2, 3, 1), (2, 3, 4))": 3, "((2, 3, 1), (2, 4, 0))": 2, "((2, 3, 1), (2, 4, 1))": 1, "((2, 3, 1), (2, 4, 2))": 2, "((2, 3, 1), (2, 4, 3))": 3, "((2, 3, 1), (2, 4, 4))": 4, "((2, 3, 1), (3, 0, 0))": 5, "((2, 3, 1), (3, 0, 1))": 4, "((2, 3, 1), (3, 0, 2))": 5, "((2, 3, 1), (3, 0, 3))": 6, "((2, 3, 1), (3, 0, 4))": 7, "((2, 3, 1), (3, 1, 0))": 4, "((2, 3, 1), (3, 1, 1))": 3, "((2, 3, 1), (3, 1, 2))": 4, "((2, 3, 1), (3, 1, 3))": 5, "((2, 3, 1), (3, 1, 4))": 6, "((2, 3, 1), (3, 2, 0))": 3, "((2, 3, 1), (3, 2, 1))": 2, "((2, 3, 1), (3, 2, 2))": 3, "((2, 3, 1), (3, 2, 3))": 4, "((2, 3, 1), (3, 2, 4))": 5, "((2, 3, 1), (3, 3, 0))": 2, "((2, 3, 1), (3, 3, 1))": 1, "((2, 3, 1), (3, 3, 2))": 2, "((2, 3, 1), (3, 3, 3))": 3, "((2, 3, 1), (3, 3, 4))": 4, "((2, 3, 1), (3, 4, 0))": 3, "((2, 3, 1), (3, 4, 1))": 2, "((2, 3, 1), (3, 4, 2))": 3, "((2, 3, 1), (3, 4, 3))": 4, "((2, 3, 1), (3, 4, 4))": 5, "((2, 3, 1), (4, 0, 0))": 6, "((2, 3, 1), (4, 0, 1))": 5, "((2, 3, 1), (4, 0, 2))": 6, "((2, 3, 1), (4, 0, 3))": 7, "((2, 3, 1), (4, 0, 4))": 8, "((2, 3, 1), (4, 1, 0))": 5, "((2, 3, 1), (4, 1, 1))": 4, "((2, 3, 1), (4, 1, 2))": 5, "((2, 3, 1), (4, 1, 3))": 6, "((2, 3, 1), (4, 1, 4))": 7, "((2, 3, 1), (4, 2, 0))": 4, "((2, 3, 1), (4, 2, 1))": 3, "((2, 3, 1), (4, 2, 2))": 4, "((2, 3, 1), (4, 2, 3))": 5, "((2, 3, 1), (4, 2, 4))": 6, "((2, 3, 1), (4, 3, 0))": 3, "((2, 3, 1), (4, 3, 1))": 2, "((2, 3, 1), (4, 3, 2))": 3, "((2, 3, 1), (4, 3, 3))": 4, "((2, 3, 1), (4, 3, 4))": 5, "((2, 3, 1), (4, 4, 0))": 4, "((2, 3, 1), (4, 4, 1))": 3, "((2, 3, 1), (4, 4, 2))": 4, "((2, 3, 1), (4, 4, 3))": 5, "((2, 3, 1), (4, 4, 4))": 6, "((2, 3, 2), (2, 3, 3))": 1, "((2, 3, 2), (2, 3, 4))": 2, "((2, 3, 2), (2, 4, 0))": 3, "((2, 3, 2), (2, 4, 1))": 2, "((2, 3, 2), (2, 4, 2))": 1, "((2, 3, 2), (2, 4, 3))": 2, "((2, 3, 2), (2, 4, 4))": 3, "((2, 3, 2), (3, 0, 0))": 6, "((2, 3, 2), (3, 0, 1))": 5, "((2, 3, 2), (3, 0, 2))": 4, "((2, 3, 2), (3, 0, 3))": 5, "((2, 3, 2), (3, 0, 4))": 6, "((2, 3, 2), (3, 1, 0))": 5, "((2, 3, 2), (3, 1, 1))": 4, "((2, 3, 2), (3, 1, 2))": 3, "((2, 3, 2), (3, 1, 3))": 4, "((2, 3, 2), (3, 1, 4))": 5, "((2, 3, 2), (3, 2, 0))": 4, "((2, 3, 2), (3, 2, 1))": 3, "((2, 3, 2), (3, 2, 2))": 2, "((2, 3, 2), (3, 2, 3))": 3, "((2, 3, 2), (3, 2, 4))": 4, "((2, 3, 2), (3, 3, 0))": 3, "((2, 3, 2), (3, 3, 1))": 2, "((2, 3, 2), (3, 3, 2))": 1, "((2, 3, 2), (3, 3, 3))": 2, "((2, 3, 2), (3, 3, 4))": 3, "((2, 3, 2), (3, 4, 0))": 4, "((2, 3, 2), (3, 4, 1))": 3, "((2, 3, 2), (3, 4, 2))": 2, "((2, 3, 2), (3, 4, 3))": 3, "((2, 3, 2), (3, 4, 4))": 4, "((2, 3, 2), (4, 0, 0))": 7, "((2, 3, 2), (4, 0, 1))": 6, "((2, 3, 2), (4, 0, 2))": 5, "((2, 3, 2), (4, 0, 3))": 6, "((2, 3, 2), (4, 0, 4))": 7, "((2, 3, 2), (4, 1, 0))": 6, "((2, 3, 2), (4, 1, 1))": 5, "((2, 3, 2), (4, 1, 2))": 4, "((2, 3, 2), (4, 1, 3))": 5, "((2, 3, 2), (4, 1, 4))": 6, "((2, 3, 2), (4, 2, 0))": 5, "((2, 3, 2), (4, 2, 1))": 4, "((2, 3, 2), (4, 2, 2))": 3, "((2, 3, 2), (4, 2, 3))": 4, "((2, 3, 2), (4, 2, 4))": 5, "((2, 3, 2), (4, 3, 0))": 4, "((2, 3, 2), (4, 3, 1))": 3, "((2, 3, 2), (4, 3, 2))": 2, "((2, 3, 2), (4, 3, 3))": 3, "((2, 3, 2), (4, 3, 4))": 4, "((2, 3, 2), (4, 4, 0))": 5, "((2, 3, 2), (4, 4, 1))": 4, "((2, 3, 2), (4, 4, 2))": 3, "((2, 3, 2), (4, 4, 3))": 4, "((2, 3, 2), (4, 4, 4))": 5, "((2, 3, 3), (2, 3, 4))": 1, "((2, 3, 3), (2, 4, 0))": 4, "((2, 3, 3), (2, 4, 1))": 3, "((2, 3, 3), (2, 4, 2))": 2, "((2, 3, 3), (2, 4, 3))": 1, "((2, 3, 3), (2, 4, 4))": 2, "((2, 3, 3), (3, 0, 0))": 7, "((2, 3, 3), (3, 0, 1))": 6, "((2, 3, 3), (3, 0, 2))": 5, "((2, 3, 3), (3, 0, 3))": 4, "((2, 3, 3), (3, 0, 4))": 5, "((2, 3, 3), (3, 1, 0))": 6, "((2, 3, 3), (3, 1, 1))": 5, "((2, 3, 3), (3, 1, 2))": 4, "((2, 3, 3), (3, 1, 3))": 3, "((2, 3, 3), (3, 1, 4))": 4, "((2, 3, 3), (3, 2, 0))": 5, "((2, 3, 3), (3, 2, 1))": 4, "((2, 3, 3), (3, 2, 2))": 3, "((2, 3, 3), (3, 2, 3))": 2, "((2, 3, 3), (3, 2, 4))": 3, "((2, 3, 3), (3, 3, 0))": 4, "((2, 3, 3), (3, 3, 1))": 3, "((2, 3, 3), (3, 3, 2))": 2, "((2, 3, 3), (3, 3, 3))": 1, "((2, 3, 3), (3, 3, 4))": 2, "((2, 3, 3), (3, 4, 0))": 5, "((2, 3, 3), (3, 4, 1))": 4, "((2, 3, 3), (3, 4, 2))": 3, "((2, 3, 3), (3, 4, 3))": 2, "((2, 3, 3), (3, 4, 4))": 3, "((2, 3, 3), (4, 0, 0))": 8, "((2, 3, 3), (4, 0, 1))": 7, "((2, 3, 3), (4, 0, 2))": 6, "((2, 3, 3), (4, 0, 3))": 5, "((2, 3, 3), (4, 0, 4))": 6, "((2, 3, 3), (4, 1, 0))": 7, "((2, 3, 3), (4, 1, 1))": 6, "((2, 3, 3), (4, 1, 2))": 5, "((2, 3, 3), (4, 1, 3))": 4, "((2, 3, 3), (4, 1, 4))": 5, "((2, 3, 3), (4, 2, 0))": 6, "((2, 3, 3), (4, 2, 1))": 5, "((2, 3, 3), (4, 2, 2))": 4, "((2, 3, 3), (4, 2, 3))": 3, "((2, 3, 3), (4, 2, 4))": 4, "((2, 3, 3), (4, 3, 0))": 5, "((2, 3, 3), (4, 3, 1))": 4, "((2, 3, 3), (4, 3, 2))": 3, "((2, 3, 3), (4, 3, 3))": 2, "((2, 3, 3), (4, 3, 4))": 3, "((2, 3, 3), (4, 4, 0))": 6, "((2, 3, 3), (4, 4, 1))": 5, "((2, 3, 3), (4, 4, 2))": 4, "((2, 3, 3), (4, 4, 3))": 3, "((2, 3, 3), (4, 4, 4))": 4, "((2, 3, 4), (2, 4, 0))": 5, "((2, 3, 4), (2, 4, 1))": 4, "((2, 3, 4), (2, 4, 2))": 3, "((2, 3, 4), (2, 4, 3))": 2, "((2, 3, 4), (2, 4, 4))": 1, "((2, 3, 4), (3, 0, 0))": 8, "((2, 3, 4), (3, 0, 1))": 7, "((2, 3, 4), (3, 0, 2))": 6, "((2, 3, 4), (3, 0, 3))": 5, "((2, 3, 4), (3, 0, 4))": 4, "((2, 3, 4), (3, 1, 0))": 7, "((2, 3, 4), (3, 1, 1))": 6, "((2, 3, 4), (3, 1, 2))": 5, "((2, 3, 4), (3, 1, 3))": 4, "((2, 3, 4), (3, 1, 4))": 3, "((2, 3, 4), (3, 2, 0))": 6, "((2, 3, 4), (3, 2, 1))": 5, "((2, 3, 4), (3, 2, 2))": 4, "((2, 3, 4), (3, 2, 3))": 3, "((2, 3, 4), (3, 2, 4))": 2, "((2, 3, 4), (3, 3, 0))": 5, "((2, 3, 4), (3, 3, 1))": 4, "((2, 3, 4), (3, 3, 2))": 3, "((2, 3, 4), (3, 3, 3))": 2, "((2, 3, 4), (3, 3, 4))": 1, "((2, 3, 4), (3, 4, 0))": 6, "((2, 3, 4), (3, 4, 1))": 5, "((2, 3, 4), (3, 4, 2))": 4, "((2, 3, 4), (3, 4, 3))": 3, "((2, 3, 4), (3, 4, 4))": 2, "((2, 3, 4), (4, 0, 0))": 9, "((2, 3, 4), (4, 0, 1))": 8, "((2, 3, 4), (4, 0, 2))": 7, "((2, 3, 4), (4, 0, 3))": 6, "((2, 3, 4), (4, 0, 4))": 5, "((2, 3, 4), (4, 1, 0))": 8, "((2, 3, 4), (4, 1, 1))": 7, "((2, 3, 4), (4, 1, 2))": 6, "((2, 3, 4), (4, 1, 3))": 5, "((2, 3, 4), (4, 1, 4))": 4, "((2, 3, 4), (4, 2, 0))": 7, "((2, 3, 4), (4, 2, 1))": 6, "((2, 3, 4), (4, 2, 2))": 5, "((2, 3, 4), (4, 2, 3))": 4, "((2, 3, 4), (4, 2, 4))": 3, "((2, 3, 4), (4, 3, 0))": 6, "((2, 3, 4), (4, 3, 1))": 5, "((2, 3, 4), (4, 3, 2))": 4, "((2, 3, 4), (4, 3, 3))": 3, "((2, 3, 4), (4, 3, 4))": 2, "((2, 3, 4), (4, 4, 0))": 7, "((2, 3, 4), (4, 4, 1))": 6, "((2, 3, 4), (4, 4, 2))": 5, "((2, 3, 4), (4, 4, 3))": 4, "((2, 3, 4), (4, 4, 4))": 3, "((2, 4, 0), (2, 4, 1))": 1, "((2, 4, 0), (2, 4, 2))": 2, "((2, 4, 0), (2, 4, 3))": 3, "((2, 4, 0), (2, 4, 4))": 4, "((2, 4, 0), (3, 0, 0))": 5, "((2, 4, 0), (3, 0, 1))": 6, "((2, 4, 0), (3, 0, 2))": 7, "((2, 4, 0), (3, 0, 3))": 8, "((2, 4, 0), (3, 0, 4))": 9, "((2, 4, 0), (3, 1, 0))": 4, "((2, 4, 0), (3, 1, 1))": 5, "((2, 4, 0), (3, 1, 2))": 6, "((2, 4, 0), (3, 1, 3))": 7, "((2, 4, 0), (3, 1, 4))": 8, "((2, 4, 0), (3, 2, 0))": 3, "((2, 4, 0), (3, 2, 1))": 4, "((2, 4, 0), (3, 2, 2))": 5, "((2, 4, 0), (3, 2, 3))": 6, "((2, 4, 0), (3, 2, 4))": 7, "((2, 4, 0), (3, 3, 0))": 2, "((2, 4, 0), (3, 3, 1))": 3, "((2, 4, 0), (3, 3, 2))": 4, "((2, 4, 0), (3, 3, 3))": 5, "((2, 4, 0), (3, 3, 4))": 6, "((2, 4, 0), (3, 4, 0))": 1, "((2, 4, 0), (3, 4, 1))": 2, "((2, 4, 0), (3, 4, 2))": 3, "((2, 4, 0), (3, 4, 3))": 4, "((2, 4, 0), (3, 4, 4))": 5, "((2, 4, 0), (4, 0, 0))": 6, "((2, 4, 0), (4, 0, 1))": 7, "((2, 4, 0), (4, 0, 2))": 8, "((2, 4, 0), (4, 0, 3))": 9, "((2, 4, 0), (4, 0, 4))": 10, "((2, 4, 0), (4, 1, 0))": 5, "((2, 4, 0), (4, 1, 1))": 6, "((2, 4, 0), (4, 1, 2))": 7, "((2, 4, 0), (4, 1, 3))": 8, "((2, 4, 0), (4, 1, 4))": 9, "((2, 4, 0), (4, 2, 0))": 4, "((2, 4, 0), (4, 2, 1))": 5, "((2, 4, 0), (4, 2, 2))": 6, "((2, 4, 0), (4, 2, 3))": 7, "((2, 4, 0), (4, 2, 4))": 8, "((2, 4, 0), (4, 3, 0))": 3, "((2, 4, 0), (4, 3, 1))": 4, "((2, 4, 0), (4, 3, 2))": 5, "((2, 4, 0), (4, 3, 3))": 6, "((2, 4, 0), (4, 3, 4))": 7, "((2, 4, 0), (4, 4, 0))": 2, "((2, 4, 0), (4, 4, 1))": 3, "((2, 4, 0), (4, 4, 2))": 4, "((2, 4, 0), (4, 4, 3))": 5, "((2, 4, 0), (4, 4, 4))": 6, "((2, 4, 1), (2, 4, 2))": 1, "((2, 4, 1), (2, 4, 3))": 2, "((2, 4, 1), (2, 4, 4))": 3, "((2, 4, 1), (3, 0, 0))": 6, "((2, 4, 1), (3, 0, 1))": 5, "((2, 4, 1), (3, 0, 2))": 6, "((2, 4, 1), (3, 0, 3))": 7, "((2, 4, 1), (3, 0, 4))": 8, "((2, 4, 1), (3, 1, 0))": 5, "((2, 4, 1), (3, 1, 1))": 4, "((2, 4, 1), (3, 1, 2))": 5, "((2, 4, 1), (3, 1, 3))": 6, "((2, 4, 1), (3, 1, 4))": 7, "((2, 4, 1), (3, 2, 0))": 4, "((2, 4, 1), (3, 2, 1))": 3, "((2, 4, 1), (3, 2, 2))": 4, "((2, 4, 1), (3, 2, 3))": 5, "((2, 4, 1), (3, 2, 4))": 6, "((2, 4, 1), (3, 3, 0))": 3, "((2, 4, 1), (3, 3, 1))": 2, "((2, 4, 1), (3, 3, 2))": 3, "((2, 4, 1), (3, 3, 3))": 4, "((2, 4, 1), (3, 3, 4))": 5, "((2, 4, 1), (3, 4, 0))": 2, "((2, 4, 1), (3, 4, 1))": 1, "((2, 4, 1), (3, 4, 2))": 2, "((2, 4, 1), (3, 4, 3))": 3, "((2, 4, 1), (3, 4, 4))": 4, "((2, 4, 1), (4, 0, 0))": 7, "((2, 4, 1), (4, 0, 1))": 6, "((2, 4, 1), (4, 0, 2))": 7, "((2, 4, 1), (4, 0, 3))": 8, "((2, 4, 1), (4, 0, 4))": 9, "((2, 4, 1), (4, 1, 0))": 6, "((2, 4, 1), (4, 1, 1))": 5, "((2, 4, 1), (4, 1, 2))": 6, "((2, 4, 1), (4, 1, 3))": 7, "((2, 4, 1), (4, 1, 4))": 8, "((2, 4, 1), (4, 2, 0))": 5, "((2, 4, 1), (4, 2, 1))": 4, "((2, 4, 1), (4, 2, 2))": 5, "((2, 4, 1), (4, 2, 3))": 6, "((2, 4, 1), (4, 2, 4))": 7, "((2, 4, 1), (4, 3, 0))": 4, "((2, 4, 1), (4, 3, 1))": 3, "((2, 4, 1), (4, 3, 2))": 4, "((2, 4, 1), (4, 3, 3))": 5, "((2, 4, 1), (4, 3, 4))": 6, "((2, 4, 1), (4, 4, 0))": 3, "((2, 4, 1), (4, 4, 1))": 2, "((2, 4, 1), (4, 4, 2))": 3, "((2, 4, 1), (4, 4, 3))": 4, "((2, 4, 1), (4, 4, 4))": 5, "((2, 4, 2), (2, 4, 3))": 1, "((2, 4, 2), (2, 4, 4))": 2, "((2, 4, 2), (3, 0, 0))": 7, "((2, 4, 2), (3, 0, 1))": 6, "((2, 4, 2), (3, 0, 2))": 5, "((2, 4, 2), (3, 0, 3))": 6, "((2, 4, 2), (3, 0, 4))": 7, "((2, 4, 2), (3, 1, 0))": 6, "((2, 4, 2), (3, 1, 1))": 5, "((2, 4, 2), (3, 1, 2))": 4, "((2, 4, 2), (3, 1, 3))": 5, "((2, 4, 2), (3, 1, 4))": 6, "((2, 4, 2), (3, 2, 0))": 5, "((2, 4, 2), (3, 2, 1))": 4, "((2, 4, 2), (3, 2, 2))": 3, "((2, 4, 2), (3, 2, 3))": 4, "((2, 4, 2), (3, 2, 4))": 5, "((2, 4, 2), (3, 3, 0))": 4, "((2, 4, 2), (3, 3, 1))": 3, "((2, 4, 2), (3, 3, 2))": 2, "((2, 4, 2), (3, 3, 3))": 3, "((2, 4, 2), (3, 3, 4))": 4, "((2, 4, 2), (3, 4, 0))": 3, "((2, 4, 2), (3, 4, 1))": 2, "((2, 4, 2), (3, 4, 2))": 1, "((2, 4, 2), (3, 4, 3))": 2, "((2, 4, 2), (3, 4, 4))": 3, "((2, 4, 2), (4, 0, 0))": 8, "((2, 4, 2), (4, 0, 1))": 7, "((2, 4, 2), (4, 0, 2))": 6, "((2, 4, 2), (4, 0, 3))": 7, "((2, 4, 2), (4, 0, 4))": 8, "((2, 4, 2), (4, 1, 0))": 7, "((2, 4, 2), (4, 1, 1))": 6, "((2, 4, 2), (4, 1, 2))": 5, "((2, 4, 2), (4, 1, 3))": 6, "((2, 4, 2), (4, 1, 4))": 7, "((2, 4, 2), (4, 2, 0))": 6, "((2, 4, 2), (4, 2, 1))": 5, "((2, 4, 2), (4, 2, 2))": 4, "((2, 4, 2), (4, 2, 3))": 5, "((2, 4, 2), (4, 2, 4))": 6, "((2, 4, 2), (4, 3, 0))": 5, "((2, 4, 2), (4, 3, 1))": 4, "((2, 4, 2), (4, 3, 2))": 3, "((2, 4, 2), (4, 3, 3))": 4, "((2, 4, 2), (4, 3, 4))": 5, "((2, 4, 2), (4, 4, 0))": 4, "((2, 4, 2), (4, 4, 1))": 3, "((2, 4, 2), (4, 4, 2))": 2, "((2, 4, 2), (4, 4, 3))": 3, "((2, 4, 2), (4, 4, 4))": 4, "((2, 4, 3), (2, 4, 4))": 1, "((2, 4, 3), (3, 0, 0))": 8, "((2, 4, 3), (3, 0, 1))": 7, "((2, 4, 3), (3, 0, 2))": 6, "((2, 4, 3), (3, 0, 3))": 5, "((2, 4, 3), (3, 0, 4))": 6, "((2, 4, 3), (3, 1, 0))": 7, "((2, 4, 3), (3, 1, 1))": 6, "((2, 4, 3), (3, 1, 2))": 5, "((2, 4, 3), (3, 1, 3))": 4, "((2, 4, 3), (3, 1, 4))": 5, "((2, 4, 3), (3, 2, 0))": 6, "((2, 4, 3), (3, 2, 1))": 5, "((2, 4, 3), (3, 2, 2))": 4, "((2, 4, 3), (3, 2, 3))": 3, "((2, 4, 3), (3, 2, 4))": 4, "((2, 4, 3), (3, 3, 0))": 5, "((2, 4, 3), (3, 3, 1))": 4, "((2, 4, 3), (3, 3, 2))": 3, "((2, 4, 3), (3, 3, 3))": 2, "((2, 4, 3), (3, 3, 4))": 3, "((2, 4, 3), (3, 4, 0))": 4, "((2, 4, 3), (3, 4, 1))": 3, "((2, 4, 3), (3, 4, 2))": 2, "((2, 4, 3), (3, 4, 3))": 1, "((2, 4, 3), (3, 4, 4))": 2, "((2, 4, 3), (4, 0, 0))": 9, "((2, 4, 3), (4, 0, 1))": 8, "((2, 4, 3), (4, 0, 2))": 7, "((2, 4, 3), (4, 0, 3))": 6, "((2, 4, 3), (4, 0, 4))": 7, "((2, 4, 3), (4, 1, 0))": 8, "((2, 4, 3), (4, 1, 1))": 7, "((2, 4, 3), (4, 1, 2))": 6, "((2, 4, 3), (4, 1, 3))": 5, "((2, 4, 3), (4, 1, 4))": 6, "((2, 4, 3), (4, 2, 0))": 7, "((2, 4, 3), (4, 2, 1))": 6, "((2, 4, 3), (4, 2, 2))": 5, "((2, 4, 3), (4, 2, 3))": 4, "((2, 4, 3), (4, 2, 4))": 5, "((2, 4, 3), (4, 3, 0))": 6, "((2, 4, 3), (4, 3, 1))": 5, "((2, 4, 3), (4, 3, 2))": 4, "((2, 4, 3), (4, 3, 3))": 3, "((2, 4, 3), (4, 3, 4))": 4, "((2, 4, 3), (4, 4, 0))": 5, "((2, 4, 3), (4, 4, 1))": 4, "((2, 4, 3), (4, 4, 2))": 3, "((2, 4, 3), (4, 4, 3))": 2, "((2, 4, 3), (4, 4, 4))": 3, "((2, 4, 4), (3, 0, 0))": 9, "((2, 4, 4), (3, 0, 1))": 8, "((2, 4, 4), (3, 0, 2))": 7, "((2, 4, 4), (3, 0, 3))": 6, "((2, 4, 4), (3, 0, 4))": 5, "((2, 4, 4), (3, 1, 0))": 8, "((2, 4, 4), (3, 1, 1))": 7, "((2, 4, 4), (3, 1, 2))": 6, "((2, 4, 4), (3, 1, 3))": 5, "((2, 4, 4), (3, 1, 4))": 4, "((2, 4, 4), (3, 2, 0))": 7, "((2, 4, 4), (3, 2, 1))": 6, "((2, 4, 4), (3, 2, 2))": 5, "((2, 4, 4), (3, 2, 3))": 4, "((2, 4, 4), (3, 2, 4))": 3, "((2, 4, 4), (3, 3, 0))": 6, "((2, 4, 4), (3, 3, 1))": 5, "((2, 4, 4), (3, 3, 2))": 4, "((2, 4, 4), (3, 3, 3))": 3, "((2, 4, 4), (3, 3, 4))": 2, "((2, 4, 4), (3, 4, 0))": 5, "((2, 4, 4), (3, 4, 1))": 4, "((2, 4, 4), (3, 4, 2))": 3, "((2, 4, 4), (3, 4, 3))": 2, "((2, 4, 4), (3, 4, 4))": 1, "((2, 4, 4), (4, 0, 0))": 10, "((2, 4, 4), (4, 0, 1))": 9, "((2, 4, 4), (4, 0, 2))": 8, "((2, 4, 4), (4, 0, 3))": 7, "((2, 4, 4), (4, 0, 4))": 6, "((2, 4, 4), (4, 1, 0))": 9, "((2, 4, 4), (4, 1, 1))": 8, "((2, 4, 4), (4, 1, 2))": 7, "((2, 4, 4), (4, 1, 3))": 6, "((2, 4, 4), (4, 1, 4))": 5, "((2, 4, 4), (4, 2, 0))": 8, "((2, 4, 4), (4, 2, 1))": 7, "((2, 4, 4), (4, 2, 2))": 6, "((2, 4, 4), (4, 2, 3))": 5, "((2, 4, 4), (4, 2, 4))": 4, "((2, 4, 4), (4, 3, 0))": 7, "((2, 4, 4), (4, 3, 1))": 6, "((2, 4, 4), (4, 3, 2))": 5, "((2, 4, 4), (4, 3, 3))": 4, "((2, 4, 4), (4, 3, 4))": 3, "((2, 4, 4), (4, 4, 0))": 6, "((2, 4, 4), (4, 4, 1))": 5, "((2, 4, 4), (4, 4, 2))": 4, "((2, 4, 4), (4, 4, 3))": 3, "((2, 4, 4), (4, 4, 4))": 2, "((3, 0, 0), (3, 0, 1))": 1, "((3, 0, 0), (3, 0, 2))": 2, "((3, 0, 0), (3, 0, 3))": 3, "((3, 0, 0), (3, 0, 4))": 4, "((3, 0, 0), (3, 1, 0))": 1, "((3, 0, 0), (3, 1, 1))": 2, "((3, 0, 0), (3, 1, 2))": 3, "((3, 0, 0), (3, 1, 3))": 4, "((3, 0, 0), (3, 1, 4))": 5, "((3, 0, 0), (3, 2, 0))": 2, "((3, 0, 0), (3, 2, 1))": 3, "((3, 0, 0), (3, 2, 2))": 4, "((3, 0, 0), (3, 2, 3))": 5, "((3, 0, 0), (3, 2, 4))": 6, "((3, 0, 0), (3, 3, 0))": 3, "((3, 0, 0), (3, 3, 1))": 4, "((3, 0, 0), (3, 3, 2))": 5, "((3, 0, 0), (3, 3, 3))": 6, "((3, 0, 0), (3, 3, 4))": 7, "((3, 0, 0), (3, 4, 0))": 4, "((3, 0, 0), (3, 4, 1))": 5, "((3, 0, 0), (3, 4, 2))": 6, "((3, 0, 0), (3, 4, 3))": 7, "((3, 0, 0), (3, 4, 4))": 8, "((3, 0, 0), (4, 0, 0))": 1, "((3, 0, 0), (4, 0, 1))": 2, "((3, 0, 0), (4, 0, 2))": 3, "((3, 0, 0), (4, 0, 3))": 4, "((3, 0, 0), (4, 0, 4))": 5, "((3, 0, 0), (4, 1, 0))": 2, "((3, 0, 0), (4, 1, 1))": 3, "((3, 0, 0), (4, 1, 2))": 4, "((3, 0, 0), (4, 1, 3))": 5, "((3, 0, 0), (4, 1, 4))": 6, "((3, 0, 0), (4, 2, 0))": 3, "((3, 0, 0), (4, 2, 1))": 4, "((3, 0, 0), (4, 2, 2))": 5, "((3, 0, 0), (4, 2, 3))": 6, "((3, 0, 0), (4, 2, 4))": 7, "((3, 0, 0), (4, 3, 0))": 4, "((3, 0, 0), (4, 3, 1))": 5, "((3, 0, 0), (4, 3, 2))": 6, "((3, 0, 0), (4, 3, 3))": 7, "((3, 0, 0), (4, 3, 4))": 8, "((3, 0, 0), (4, 4, 0))": 5, "((3, 0, 0), (4, 4, 1))": 6, "((3, 0, 0), (4, 4, 2))": 7, "((3, 0, 0), (4, 4, 3))": 8, "((3, 0, 0), (4, 4, 4))": 9, "((3, 0, 1), (3, 0, 2))": 1, "((3, 0, 1), (3, 0, 3))": 2, "((3, 0, 1), (3, 0, 4))": 3, "((3, 0, 1), (3, 1, 0))": 2, "((3, 0, 1), (3, 1, 1))": 1, "((3, 0, 1), (3, 1, 2))": 2, "((3, 0, 1), (3, 1, 3))": 3, "((3, 0, 1), (3, 1, 4))": 4, "((3, 0, 1), (3, 2, 0))": 3, "((3, 0, 1), (3, 2, 1))": 2, "((3, 0, 1), (3, 2, 2))": 3, "((3, 0, 1), (3, 2, 3))": 4, "((3, 0, 1), (3, 2, 4))": 5, "((3, 0, 1), (3, 3, 0))": 4, "((3, 0, 1), (3, 3, 1))": 3, "((3, 0, 1), (3, 3, 2))": 4, "((3, 0, 1), (3, 3, 3))": 5, "((3, 0, 1), (3, 3, 4))": 6, "((3, 0, 1), (3, 4, 0))": 5, "((3, 0, 1), (3, 4, 1))": 4, "((3, 0, 1), (3, 4, 2))": 5, "((3, 0, 1), (3, 4, 3))": 6, "((3, 0, 1), (3, 4, 4))": 7, "((3, 0, 1), (4, 0, 0))": 2, "((3, 0, 1), (4, 0, 1))": 1, "((3, 0, 1), (4, 0, 2))": 2, "((3, 0, 1), (4, 0, 3))": 3, "((3, 0, 1), (4, 0, 4))": 4, "((3, 0, 1), (4, 1, 0))": 3, "((3, 0, 1), (4, 1, 1))": 2, "((3, 0, 1), (4, 1, 2))": 3, "((3, 0, 1), (4, 1, 3))": 4, "((3, 0, 1), (4, 1, 4))": 5, "((3, 0, 1), (4, 2, 0))": 4, "((3, 0, 1), (4, 2, 1))": 3, "((3, 0, 1), (4, 2, 2))": 4, "((3, 0, 1), (4, 2, 3))": 5, "((3, 0, 1), (4, 2, 4))": 6, "((3, 0, 1), (4, 3, 0))": 5, "((3, 0, 1), (4, 3, 1))": 4, "((3, 0, 1), (4, 3, 2))": 5, "((3, 0, 1), (4, 3, 3))": 6, "((3, 0, 1), (4, 3, 4))": 7, "((3, 0, 1), (4, 4, 0))": 6, "((3, 0, 1), (4, 4, 1))": 5, "((3, 0, 1), (4, 4, 2))": 6, "((3, 0, 1), (4, 4, 3))": 7, "((3, 0, 1), (4, 4, 4))": 8, "((3, 0, 2), (3, 0, 3))": 1, "((3, 0, 2), (3, 0, 4))": 2, "((3, 0, 2), (3, 1, 0))": 3, "((3, 0, 2), (3, 1, 1))": 2, "((3, 0, 2), (3, 1, 2))": 1, "((3, 0, 2), (3, 1, 3))": 2, "((3, 0, 2), (3, 1, 4))": 3, "((3, 0, 2), (3, 2, 0))": 4, "((3, 0, 2), (3, 2, 1))": 3, "((3, 0, 2), (3, 2, 2))": 2, "((3, 0, 2), (3, 2, 3))": 3, "((3, 0, 2), (3, 2, 4))": 4, "((3, 0, 2), (3, 3, 0))": 5, "((3, 0, 2), (3, 3, 1))": 4, "((3, 0, 2), (3, 3, 2))": 3, "((3, 0, 2), (3, 3, 3))": 4, "((3, 0, 2), (3, 3, 4))": 5, "((3, 0, 2), (3, 4, 0))": 6, "((3, 0, 2), (3, 4, 1))": 5, "((3, 0, 2), (3, 4, 2))": 4, "((3, 0, 2), (3, 4, 3))": 5, "((3, 0, 2), (3, 4, 4))": 6, "((3, 0, 2), (4, 0, 0))": 3, "((3, 0, 2), (4, 0, 1))": 2, "((3, 0, 2), (4, 0, 2))": 1, "((3, 0, 2), (4, 0, 3))": 2, "((3, 0, 2), (4, 0, 4))": 3, "((3, 0, 2), (4, 1, 0))": 4, "((3, 0, 2), (4, 1, 1))": 3, "((3, 0, 2), (4, 1, 2))": 2, "((3, 0, 2), (4, 1, 3))": 3, "((3, 0, 2), (4, 1, 4))": 4, "((3, 0, 2), (4, 2, 0))": 5, "((3, 0, 2), (4, 2, 1))": 4, "((3, 0, 2), (4, 2, 2))": 3, "((3, 0, 2), (4, 2, 3))": 4, "((3, 0, 2), (4, 2, 4))": 5, "((3, 0, 2), (4, 3, 0))": 6, "((3, 0, 2), (4, 3, 1))": 5, "((3, 0, 2), (4, 3, 2))": 4, "((3, 0, 2), (4, 3, 3))": 5, "((3, 0, 2), (4, 3, 4))": 6, "((3, 0, 2), (4, 4, 0))": 7, "((3, 0, 2), (4, 4, 1))": 6, "((3, 0, 2), (4, 4, 2))": 5, "((3, 0, 2), (4, 4, 3))": 6, "((3, 0, 2), (4, 4, 4))": 7, "((3, 0, 3), (3, 0, 4))": 1, "((3, 0, 3), (3, 1, 0))": 4, "((3, 0, 3), (3, 1, 1))": 3, "((3, 0, 3), (3, 1, 2))": 2, "((3, 0, 3), (3, 1, 3))": 1, "((3, 0, 3), (3, 1, 4))": 2, "((3, 0, 3), (3, 2, 0))": 5, "((3, 0, 3), (3, 2, 1))": 4, "((3, 0, 3), (3, 2, 2))": 3, "((3, 0, 3), (3, 2, 3))": 2, "((3, 0, 3), (3, 2, 4))": 3, "((3, 0, 3), (3, 3, 0))": 6, "((3, 0, 3), (3, 3, 1))": 5, "((3, 0, 3), (3, 3, 2))": 4, "((3, 0, 3), (3, 3, 3))": 3, "((3, 0, 3), (3, 3, 4))": 4, "((3, 0, 3), (3, 4, 0))": 7, "((3, 0, 3), (3, 4, 1))": 6, "((3, 0, 3), (3, 4, 2))": 5, "((3, 0, 3), (3, 4, 3))": 4, "((3, 0, 3), (3, 4, 4))": 5, "((3, 0, 3), (4, 0, 0))": 4, "((3, 0, 3), (4, 0, 1))": 3, "((3, 0, 3), (4, 0, 2))": 2, "((3, 0, 3), (4, 0, 3))": 1, "((3, 0, 3), (4, 0, 4))": 2, "((3, 0, 3), (4, 1, 0))": 5, "((3, 0, 3), (4, 1, 1))": 4, "((3, 0, 3), (4, 1, 2))": 3, "((3, 0, 3), (4, 1, 3))": 2, "((3, 0, 3), (4, 1, 4))": 3, "((3, 0, 3), (4, 2, 0))": 6, "((3, 0, 3), (4, 2, 1))": 5, "((3, 0, 3), (4, 2, 2))": 4, "((3, 0, 3), (4, 2, 3))": 3, "((3, 0, 3), (4, 2, 4))": 4, "((3, 0, 3), (4, 3, 0))": 7, "((3, 0, 3), (4, 3, 1))": 6, "((3, 0, 3), (4, 3, 2))": 5, "((3, 0, 3), (4, 3, 3))": 4, "((3, 0, 3), (4, 3, 4))": 5, "((3, 0, 3), (4, 4, 0))": 8, "((3, 0, 3), (4, 4, 1))": 7, "((3, 0, 3), (4, 4, 2))": 6, "((3, 0, 3), (4, 4, 3))": 5, "((3, 0, 3), (4, 4, 4))": 6, "((3, 0, 4), (3, 1, 0))": 5, "((3, 0, 4), (3, 1, 1))": 4, "((3, 0, 4), (3, 1, 2))": 3, "((3, 0, 4), (3, 1, 3))": 2, "((3, 0, 4), (3, 1, 4))": 1, "((3, 0, 4), (3, 2, 0))": 6, "((3, 0, 4), (3, 2, 1))": 5, "((3, 0, 4), (3, 2, 2))": 4, "((3, 0, 4), (3, 2, 3))": 3, "((3, 0, 4), (3, 2, 4))": 2, "((3, 0, 4), (3, 3, 0))": 7, "((3, 0, 4), (3, 3, 1))": 6, "((3, 0, 4), (3, 3, 2))": 5, "((3, 0, 4), (3, 3, 3))": 4, "((3, 0, 4), (3, 3, 4))": 3, "((3, 0, 4), (3, 4, 0))": 8, "((3, 0, 4), (3, 4, 1))": 7, "((3, 0, 4), (3, 4, 2))": 6, "((3, 0, 4), (3, 4, 3))": 5, "((3, 0, 4), (3, 4, 4))": 4, "((3, 0, 4), (4, 0, 0))": 5, "((3, 0, 4), (4, 0, 1))": 4, "((3, 0, 4), (4, 0, 2))": 3, "((3, 0, 4), (4, 0, 3))": 2, "((3, 0, 4), (4, 0, 4))": 1, "((3, 0, 4), (4, 1, 0))": 6, "((3, 0, 4), (4, 1, 1))": 5, "((3, 0, 4), (4, 1, 2))": 4, "((3, 0, 4), (4, 1, 3))": 3, "((3, 0, 4), (4, 1, 4))": 2, "((3, 0, 4), (4, 2, 0))": 7, "((3, 0, 4), (4, 2, 1))": 6, "((3, 0, 4), (4, 2, 2))": 5, "((3, 0, 4), (4, 2, 3))": 4, "((3, 0, 4), (4, 2, 4))": 3, "((3, 0, 4), (4, 3, 0))": 8, "((3, 0, 4), (4, 3, 1))": 7, "((3, 0, 4), (4, 3, 2))": 6, "((3, 0, 4), (4, 3, 3))": 5, "((3, 0, 4), (4, 3, 4))": 4, "((3, 0, 4), (4, 4, 0))": 9, "((3, 0, 4), (4, 4, 1))": 8, "((3, 0, 4), (4, 4, 2))": 7, "((3, 0, 4), (4, 4, 3))": 6, "((3, 0, 4), (4, 4, 4))": 5, "((3, 1, 0), (3, 1, 1))": 1, "((3, 1, 0), (3, 1, 2))": 2, "((3, 1, 0), (3, 1, 3))": 3, "((3, 1, 0), (3, 1, 4))": 4, "((3, 1, 0), (3, 2, 0))": 1, "((3, 1, 0), (3, 2, 1))": 2, "((3, 1, 0), (3, 2, 2))": 3, "((3, 1, 0), (3, 2, 3))": 4, "((3, 1, 0), (3, 2, 4))": 5, "((3, 1, 0), (3, 3, 0))": 2, "((3, 1, 0), (3, 3, 1))": 3, "((3, 1, 0), (3, 3, 2))": 4, "((3, 1, 0), (3, 3, 3))": 5, "((3, 1, 0), (3, 3, 4))": 6, "((3, 1, 0), (3, 4, 0))": 3, "((3, 1, 0), (3, 4, 1))": 4, "((3, 1, 0), (3, 4, 2))": 5, "((3, 1, 0), (3, 4, 3))": 6, "((3, 1, 0), (3, 4, 4))": 7, "((3, 1, 0), (4, 0, 0))": 2, "((3, 1, 0), (4, 0, 1))": 3, "((3, 1, 0), (4, 0, 2))": 4, "((3, 1, 0), (4, 0, 3))": 5, "((3, 1, 0), (4, 0, 4))": 6, "((3, 1, 0), (4, 1, 0))": 1, "((3, 1, 0), (4, 1, 1))": 2, "((3, 1, 0), (4, 1, 2))": 3, "((3, 1, 0), (4, 1, 3))": 4, "((3, 1, 0), (4, 1, 4))": 5, "((3, 1, 0), (4, 2, 0))": 2, "((3, 1, 0), (4, 2, 1))": 3, "((3, 1, 0), (4, 2, 2))": 4, "((3, 1, 0), (4, 2, 3))": 5, "((3, 1, 0), (4, 2, 4))": 6, "((3, 1, 0), (4, 3, 0))": 3, "((3, 1, 0), (4, 3, 1))": 4, "((3, 1, 0), (4, 3, 2))": 5, "((3, 1, 0), (4, 3, 3))": 6, "((3, 1, 0), (4, 3, 4))": 7, "((3, 1, 0), (4, 4, 0))": 4, "((3, 1, 0), (4, 4, 1))": 5, "((3, 1, 0), (4, 4, 2))": 6, "((3, 1, 0), (4, 4, 3))": 7, "((3, 1, 0), (4, 4, 4))": 8, "((3, 1, 1), (3, 1, 2))": 1, "((3, 1, 1), (3, 1, 3))": 2, "((3, 1, 1), (3, 1, 4))": 3, "((3, 1, 1), (3, 2, 0))": 2, "((3, 1, 1), (3, 2, 1))": 1, "((3, 1, 1), (3, 2, 2))": 2, "((3, 1, 1), (3, 2, 3))": 3, "((3, 1, 1), (3, 2, 4))": 4, "((3, 1, 1), (3, 3, 0))": 3, "((3, 1, 1), (3, 3, 1))": 2, "((3, 1, 1), (3, 3, 2))": 3, "((3, 1, 1), (3, 3, 3))": 4, "((3, 1, 1), (3, 3, 4))": 5, "((3, 1, 1), (3, 4, 0))": 4, "((3, 1, 1), (3, 4, 1))": 3, "((3, 1, 1), (3, 4, 2))": 4, "((3, 1, 1), (3, 4, 3))": 5, "((3, 1, 1), (3, 4, 4))": 6, "((3, 1, 1), (4, 0, 0))": 3, "((3, 1, 1), (4, 0, 1))": 2, "((3, 1, 1), (4, 0, 2))": 3, "((3, 1, 1), (4, 0, 3))": 4, "((3, 1, 1), (4, 0, 4))": 5, "((3, 1, 1), (4, 1, 0))": 2, "((3, 1, 1), (4, 1, 1))": 1, "((3, 1, 1), (4, 1, 2))": 2, "((3, 1, 1), (4, 1, 3))": 3, "((3, 1, 1), (4, 1, 4))": 4, "((3, 1, 1), (4, 2, 0))": 3, "((3, 1, 1), (4, 2, 1))": 2, "((3, 1, 1), (4, 2, 2))": 3, "((3, 1, 1), (4, 2, 3))": 4, "((3, 1, 1), (4, 2, 4))": 5, "((3, 1, 1), (4, 3, 0))": 4, "((3, 1, 1), (4, 3, 1))": 3, "((3, 1, 1), (4, 3, 2))": 4, "((3, 1, 1), (4, 3, 3))": 5, "((3, 1, 1), (4, 3, 4))": 6, "((3, 1, 1), (4, 4, 0))": 5, "((3, 1, 1), (4, 4, 1))": 4, "((3, 1, 1), (4, 4, 2))": 5, "((3, 1, 1), (4, 4, 3))": 6, "((3, 1, 1), (4, 4, 4))": 7, "((3, 1, 2), (3, 1, 3))": 1, "((3, 1, 2), (3, 1, 4))": 2, "((3, 1, 2), (3, 2, 0))": 3, "((3, 1, 2), (3, 2, 1))": 2, "((3, 1, 2), (3, 2, 2))": 1, "((3, 1, 2), (3, 2, 3))": 2, "((3, 1, 2), (3, 2, 4))": 3, "((3, 1, 2), (3, 3, 0))": 4, "((3, 1, 2), (3, 3, 1))": 3, "((3, 1, 2), (3, 3, 2))": 2, "((3, 1, 2), (3, 3, 3))": 3, "((3, 1, 2), (3, 3, 4))": 4, "((3, 1, 2), (3, 4, 0))": 5, "((3, 1, 2), (3, 4, 1))": 4, "((3, 1, 2), (3, 4, 2))": 3, "((3, 1, 2), (3, 4, 3))": 4, "((3, 1, 2), (3, 4, 4))": 5, "((3, 1, 2), (4, 0, 0))": 4, "((3, 1, 2), (4, 0, 1))": 3, "((3, 1, 2), (4, 0, 2))": 2, "((3, 1, 2), (4, 0, 3))": 3, "((3, 1, 2), (4, 0, 4))": 4, "((3, 1, 2), (4, 1, 0))": 3, "((3, 1, 2), (4, 1, 1))": 2, "((3, 1, 2), (4, 1, 2))": 1, "((3, 1, 2), (4, 1, 3))": 2, "((3, 1, 2), (4, 1, 4))": 3, "((3, 1, 2), (4, 2, 0))": 4, "((3, 1, 2), (4, 2, 1))": 3, "((3, 1, 2), (4, 2, 2))": 2, "((3, 1, 2), (4, 2, 3))": 3, "((3, 1, 2), (4, 2, 4))": 4, "((3, 1, 2), (4, 3, 0))": 5, "((3, 1, 2), (4, 3, 1))": 4, "((3, 1, 2), (4, 3, 2))": 3, "((3, 1, 2), (4, 3, 3))": 4, "((3, 1, 2), (4, 3, 4))": 5, "((3, 1, 2), (4, 4, 0))": 6, "((3, 1, 2), (4, 4, 1))": 5, "((3, 1, 2), (4, 4, 2))": 4, "((3, 1, 2), (4, 4, 3))": 5, "((3, 1, 2), (4, 4, 4))": 6, "((3, 1, 3), (3, 1, 4))": 1, "((3, 1, 3), (3, 2, 0))": 4, "((3, 1, 3), (3, 2, 1))": 3, "((3, 1, 3), (3, 2, 2))": 2, "((3, 1, 3), (3, 2, 3))": 1, "((3, 1, 3), (3, 2, 4))": 2, "((3, 1, 3), (3, 3, 0))": 5, "((3, 1, 3), (3, 3, 1))": 4, "((3, 1, 3), (3, 3, 2))": 3, "((3, 1, 3), (3, 3, 3))": 2, "((3, 1, 3), (3, 3, 4))": 3, "((3, 1, 3), (3, 4, 0))": 6, "((3, 1, 3), (3, 4, 1))": 5, "((3, 1, 3), (3, 4, 2))": 4, "((3, 1, 3), (3, 4, 3))": 3, "((3, 1, 3), (3, 4, 4))": 4, "((3, 1, 3), (4, 0, 0))": 5, "((3, 1, 3), (4, 0, 1))": 4, "((3, 1, 3), (4, 0, 2))": 3, "((3, 1, 3), (4, 0, 3))": 2, "((3, 1, 3), (4, 0, 4))": 3, "((3, 1, 3), (4, 1, 0))": 4, "((3, 1, 3), (4, 1, 1))": 3, "((3, 1, 3), (4, 1, 2))": 2, "((3, 1, 3), (4, 1, 3))": 1, "((3, 1, 3), (4, 1, 4))": 2, "((3, 1, 3), (4, 2, 0))": 5, "((3, 1, 3), (4, 2, 1))": 4, "((3, 1, 3), (4, 2, 2))": 3, "((3, 1, 3), (4, 2, 3))": 2, "((3, 1, 3), (4, 2, 4))": 3, "((3, 1, 3), (4, 3, 0))": 6, "((3, 1, 3), (4, 3, 1))": 5, "((3, 1, 3), (4, 3, 2))": 4, "((3, 1, 3), (4, 3, 3))": 3, "((3, 1, 3), (4, 3, 4))": 4, "((3, 1, 3), (4, 4, 0))": 7, "((3, 1, 3), (4, 4, 1))": 6, "((3, 1, 3), (4, 4, 2))": 5, "((3, 1, 3), (4, 4, 3))": 4, "((3, 1, 3), (4, 4, 4))": 5, "((3, 1, 4), (3, 2, 0))": 5, "((3, 1, 4), (3, 2, 1))": 4, "((3, 1, 4), (3, 2, 2))": 3, "((3, 1, 4), (3, 2, 3))": 2, "((3, 1, 4), (3, 2, 4))": 1, "((3, 1, 4), (3, 3, 0))": 6, "((3, 1, 4), (3, 3, 1))": 5, "((3, 1, 4), (3, 3, 2))": 4, "((3, 1, 4), (3, 3, 3))": 3, "((3, 1, 4), (3, 3, 4))": 2, "((3, 1, 4), (3, 4, 0))": 7, "((3, 1, 4), (3, 4, 1))": 6, "((3, 1, 4), (3, 4, 2))": 5, "((3, 1, 4), (3, 4, 3))": 4, "((3, 1, 4), (3, 4, 4))": 3, "((3, 1, 4), (4, 0, 0))": 6, "((3, 1, 4), (4, 0, 1))": 5, "((3, 1, 4), (4, 0, 2))": 4, "((3, 1, 4), (4, 0, 3))": 3, "((3, 1, 4), (4, 0, 4))": 2, "((3, 1, 4), (4, 1, 0))": 5, "((3, 1, 4), (4, 1, 1))": 4, "((3, 1, 4), (4, 1, 2))": 3, "((3, 1, 4), (4, 1, 3))": 2, "((3, 1, 4), (4, 1, 4))": 1, "((3, 1, 4), (4, 2, 0))": 6, "((3, 1, 4), (4, 2, 1))": 5, "((3, 1, 4), (4, 2, 2))": 4, "((3, 1, 4), (4, 2, 3))": 3, "((3, 1, 4), (4, 2, 4))": 2, "((3, 1, 4), (4, 3, 0))": 7, "((3, 1, 4), (4, 3, 1))": 6, "((3, 1, 4), (4, 3, 2))": 5, "((3, 1, 4), (4, 3, 3))": 4, "((3, 1, 4), (4, 3, 4))": 3, "((3, 1, 4), (4, 4, 0))": 8, "((3, 1, 4), (4, 4, 1))": 7, "((3, 1, 4), (4, 4, 2))": 6, "((3, 1, 4), (4, 4, 3))": 5, "((3, 1, 4), (4, 4, 4))": 4, "((3, 2, 0), (3, 2, 1))": 1, "((3, 2, 0), (3, 2, 2))": 2, "((3, 2, 0), (3, 2, 3))": 3, "((3, 2, 0), (3, 2, 4))": 4, "((3, 2, 0), (3, 3, 0))": 1, "((3, 2, 0), (3, 3, 1))": 2, "((3, 2, 0), (3, 3, 2))": 3, "((3, 2, 0), (3, 3, 3))": 4, "((3, 2, 0), (3, 3, 4))": 5, "((3, 2, 0), (3, 4, 0))": 2, "((3, 2, 0), (3, 4, 1))": 3, "((3, 2, 0), (3, 4, 2))": 4, "((3, 2, 0), (3, 4, 3))": 5, "((3, 2, 0), (3, 4, 4))": 6, "((3, 2, 0), (4, 0, 0))": 3, "((3, 2, 0), (4, 0, 1))": 4, "((3, 2, 0), (4, 0, 2))": 5, "((3, 2, 0), (4, 0, 3))": 6, "((3, 2, 0), (4, 0, 4))": 7, "((3, 2, 0), (4, 1, 0))": 2, "((3, 2, 0), (4, 1, 1))": 3, "((3, 2, 0), (4, 1, 2))": 4, "((3, 2, 0), (4, 1, 3))": 5, "((3, 2, 0), (4, 1, 4))": 6, "((3, 2, 0), (4, 2, 0))": 1, "((3, 2, 0), (4, 2, 1))": 2, "((3, 2, 0), (4, 2, 2))": 3, "((3, 2, 0), (4, 2, 3))": 4, "((3, 2, 0), (4, 2, 4))": 5, "((3, 2, 0), (4, 3, 0))": 2, "((3, 2, 0), (4, 3, 1))": 3, "((3, 2, 0), (4, 3, 2))": 4, "((3, 2, 0), (4, 3, 3))": 5, "((3, 2, 0), (4, 3, 4))": 6, "((3, 2, 0), (4, 4, 0))": 3, "((3, 2, 0), (4, 4, 1))": 4, "((3, 2, 0), (4, 4, 2))": 5, "((3, 2, 0), (4, 4, 3))": 6, "((3, 2, 0), (4, 4, 4))": 7, "((3, 2, 1), (3, 2, 2))": 1, "((3, 2, 1), (3, 2, 3))": 2, "((3, 2, 1), (3, 2, 4))": 3, "((3, 2, 1), (3, 3, 0))": 2, "((3, 2, 1), (3, 3, 1))": 1, "((3, 2, 1), (3, 3, 2))": 2, "((3, 2, 1), (3, 3, 3))": 3, "((3, 2, 1), (3, 3, 4))": 4, "((3, 2, 1), (3, 4, 0))": 3, "((3, 2, 1), (3, 4, 1))": 2, "((3, 2, 1), (3, 4, 2))": 3, "((3, 2, 1), (3, 4, 3))": 4, "((3, 2, 1), (3, 4, 4))": 5, "((3, 2, 1), (4, 0, 0))": 4, "((3, 2, 1), (4, 0, 1))": 3, "((3, 2, 1), (4, 0, 2))": 4, "((3, 2, 1), (4, 0, 3))": 5, "((3, 2, 1), (4, 0, 4))": 6, "((3, 2, 1), (4, 1, 0))": 3, "((3, 2, 1), (4, 1, 1))": 2, "((3, 2, 1), (4, 1, 2))": 3, "((3, 2, 1), (4, 1, 3))": 4, "((3, 2, 1), (4, 1, 4))": 5, "((3, 2, 1), (4, 2, 0))": 2, "((3, 2, 1), (4, 2, 1))": 1, "((3, 2, 1), (4, 2, 2))": 2, "((3, 2, 1), (4, 2, 3))": 3, "((3, 2, 1), (4, 2, 4))": 4, "((3, 2, 1), (4, 3, 0))": 3, "((3, 2, 1), (4, 3, 1))": 2, "((3, 2, 1), (4, 3, 2))": 3, "((3, 2, 1), (4, 3, 3))": 4, "((3, 2, 1), (4, 3, 4))": 5, "((3, 2, 1), (4, 4, 0))": 4, "((3, 2, 1), (4, 4, 1))": 3, "((3, 2, 1), (4, 4, 2))": 4, "((3, 2, 1), (4, 4, 3))": 5, "((3, 2, 1), (4, 4, 4))": 6, "((3, 2, 2), (3, 2, 3))": 1, "((3, 2, 2), (3, 2, 4))": 2, "((3, 2, 2), (3, 3, 0))": 3, "((3, 2, 2), (3, 3, 1))": 2, "((3, 2, 2), (3, 3, 2))": 1, "((3, 2, 2), (3, 3, 3))": 2, "((3, 2, 2), (3, 3, 4))": 3, "((3, 2, 2), (3, 4, 0))": 4, "((3, 2, 2), (3, 4, 1))": 3, "((3, 2, 2), (3, 4, 2))": 2, "((3, 2, 2), (3, 4, 3))": 3, "((3, 2, 2), (3, 4, 4))": 4, "((3, 2, 2), (4, 0, 0))": 5, "((3, 2, 2), (4, 0, 1))": 4, "((3, 2, 2), (4, 0, 2))": 3, "((3, 2, 2), (4, 0, 3))": 4, "((3, 2, 2), (4, 0, 4))": 5, "((3, 2, 2), (4, 1, 0))": 4, "((3, 2, 2), (4, 1, 1))": 3, "((3, 2, 2), (4, 1, 2))": 2, "((3, 2, 2), (4, 1, 3))": 3, "((3, 2, 2), (4, 1, 4))": 4, "((3, 2, 2), (4, 2, 0))": 3, "((3, 2, 2), (4, 2, 1))": 2, "((3, 2, 2), (4, 2, 2))": 1, "((3, 2, 2), (4, 2, 3))": 2, "((3, 2, 2), (4, 2, 4))": 3, "((3, 2, 2), (4, 3, 0))": 4, "((3, 2, 2), (4, 3, 1))": 3, "((3, 2, 2), (4, 3, 2))": 2, "((3, 2, 2), (4, 3, 3))": 3, "((3, 2, 2), (4, 3, 4))": 4, "((3, 2, 2), (4, 4, 0))": 5, "((3, 2, 2), (4, 4, 1))": 4, "((3, 2, 2), (4, 4, 2))": 3, "((3, 2, 2), (4, 4, 3))": 4, "((3, 2, 2), (4, 4, 4))": 5, "((3, 2, 3), (3, 2, 4))": 1, "((3, 2, 3), (3, 3, 0))": 4, "((3, 2, 3), (3, 3, 1))": 3, "((3, 2, 3), (3, 3, 2))": 2, "((3, 2, 3), (3, 3, 3))": 1, "((3, 2, 3), (3, 3, 4))": 2, "((3, 2, 3), (3, 4, 0))": 5, "((3, 2, 3), (3, 4, 1))": 4, "((3, 2, 3), (3, 4, 2))": 3, "((3, 2, 3), (3, 4, 3))": 2, "((3, 2, 3), (3, 4, 4))": 3, "((3, 2, 3), (4, 0, 0))": 6, "((3, 2, 3), (4, 0, 1))": 5, "((3, 2, 3), (4, 0, 2))": 4, "((3, 2, 3), (4, 0, 3))": 3, "((3, 2, 3), (4, 0, 4))": 4, "((3, 2, 3), (4, 1, 0))": 5, "((3, 2, 3), (4, 1, 1))": 4, "((3, 2, 3), (4, 1, 2))": 3, "((3, 2, 3), (4, 1, 3))": 2, "((3, 2, 3), (4, 1, 4))": 3, "((3, 2, 3), (4, 2, 0))": 4, "((3, 2, 3), (4, 2, 1))": 3, "((3, 2, 3), (4, 2, 2))": 2, "((3, 2, 3), (4, 2, 3))": 1, "((3, 2, 3), (4, 2, 4))": 2, "((3, 2, 3), (4, 3, 0))": 5, "((3, 2, 3), (4, 3, 1))": 4, "((3, 2, 3), (4, 3, 2))": 3, "((3, 2, 3), (4, 3, 3))": 2, "((3, 2, 3), (4, 3, 4))": 3, "((3, 2, 3), (4, 4, 0))": 6, "((3, 2, 3), (4, 4, 1))": 5, "((3, 2, 3), (4, 4, 2))": 4, "((3, 2, 3), (4, 4, 3))": 3, "((3, 2, 3), (4, 4, 4))": 4, "((3, 2, 4), (3, 3, 0))": 5, "((3, 2, 4), (3, 3, 1))": 4, "((3, 2, 4), (3, 3, 2))": 3, "((3, 2, 4), (3, 3, 3))": 2, "((3, 2, 4), (3, 3, 4))": 1, "((3, 2, 4), (3, 4, 0))": 6, "((3, 2, 4), (3, 4, 1))": 5, "((3, 2, 4), (3, 4, 2))": 4, "((3, 2, 4), (3, 4, 3))": 3, "((3, 2, 4), (3, 4, 4))": 2, "((3, 2, 4), (4, 0, 0))": 7, "((3, 2, 4), (4, 0, 1))": 6, "((3, 2, 4), (4, 0, 2))": 5, "((3, 2, 4), (4, 0, 3))": 4, "((3, 2, 4), (4, 0, 4))": 3, "((3, 2, 4), (4, 1, 0))": 6, "((3, 2, 4), (4, 1, 1))": 5, "((3, 2, 4), (4, 1, 2))": 4, "((3, 2, 4), (4, 1, 3))": 3, "((3, 2, 4), (4, 1, 4))": 2, "((3, 2, 4), (4, 2, 0))": 5, "((3, 2, 4), (4, 2, 1))": 4, "((3, 2, 4), (4, 2, 2))": 3, "((3, 2, 4), (4, 2, 3))": 2, "((3, 2, 4), (4, 2, 4))": 1, "((3, 2, 4), (4, 3, 0))": 6, "((3, 2, 4), (4, 3, 1))": 5, "((3, 2, 4), (4, 3, 2))": 4, "((3, 2, 4), (4, 3, 3))": 3, "((3, 2, 4), (4, 3, 4))": 2, "((3, 2, 4), (4, 4, 0))": 7, "((3, 2, 4), (4, 4, 1))": 6, "((3, 2, 4), (4, 4, 2))": 5, "((3, 2, 4), (4, 4, 3))": 4, "((3, 2, 4), (4, 4, 4))": 3, "((3, 3, 0), (3, 3, 1))": 1, "((3, 3, 0), (3, 3, 2))": 2, "((3, 3, 0), (3, 3, 3))": 3, "((3, 3, 0), (3, 3, 4))": 4, "((3, 3, 0), (3, 4, 0))": 1, "((3, 3, 0), (3, 4, 1))": 2, "((3, 3, 0), (3, 4, 2))": 3, "((3, 3, 0), (3, 4, 3))": 4, "((3, 3, 0), (3, 4, 4))": 5, "((3, 3, 0), (4, 0, 0))": 4, "((3, 3, 0), (4, 0, 1))": 5, "((3, 3, 0), (4, 0, 2))": 6, "((3, 3, 0), (4, 0, 3))": 7, "((3, 3, 0), (4, 0, 4))": 8, "((3, 3, 0), (4, 1, 0))": 3, "((3, 3, 0), (4, 1, 1))": 4, "((3, 3, 0), (4, 1, 2))": 5, "((3, 3, 0), (4, 1, 3))": 6, "((3, 3, 0), (4, 1, 4))": 7, "((3, 3, 0), (4, 2, 0))": 2, "((3, 3, 0), (4, 2, 1))": 3, "((3, 3, 0), (4, 2, 2))": 4, "((3, 3, 0), (4, 2, 3))": 5, "((3, 3, 0), (4, 2, 4))": 6, "((3, 3, 0), (4, 3, 0))": 1, "((3, 3, 0), (4, 3, 1))": 2, "((3, 3, 0), (4, 3, 2))": 3, "((3, 3, 0), (4, 3, 3))": 4, "((3, 3, 0), (4, 3, 4))": 5, "((3, 3, 0), (4, 4, 0))": 2, "((3, 3, 0), (4, 4, 1))": 3, "((3, 3, 0), (4, 4, 2))": 4, "((3, 3, 0), (4, 4, 3))": 5, "((3, 3, 0), (4, 4, 4))": 6, "((3, 3, 1), (3, 3, 2))": 1, "((3, 3, 1), (3, 3, 3))": 2, "((3, 3, 1), (3, 3, 4))": 3, "((3, 3, 1), (3, 4, 0))": 2, "((3, 3, 1), (3, 4, 1))": 1, "((3, 3, 1), (3, 4, 2))": 2, "((3, 3, 1), (3, 4, 3))": 3, "((3, 3, 1), (3, 4, 4))": 4, "((3, 3, 1), (4, 0, 0))": 5, "((3, 3, 1), (4, 0, 1))": 4, "((3, 3, 1), (4, 0, 2))": 5, "((3, 3, 1), (4, 0, 3))": 6, "((3, 3, 1), (4, 0, 4))": 7, "((3, 3, 1), (4, 1, 0))": 4, "((3, 3, 1), (4, 1, 1))": 3, "((3, 3, 1), (4, 1, 2))": 4, "((3, 3, 1), (4, 1, 3))": 5, "((3, 3, 1), (4, 1, 4))": 6, "((3, 3, 1), (4, 2, 0))": 3, "((3, 3, 1), (4, 2, 1))": 2, "((3, 3, 1), (4, 2, 2))": 3, "((3, 3, 1), (4, 2, 3))": 4, "((3, 3, 1), (4, 2, 4))": 5, "((3, 3, 1), (4, 3, 0))": 2, "((3, 3, 1), (4, 3, 1))": 1, "((3, 3, 1), (4, 3, 2))": 2, "((3, 3, 1), (4, 3, 3))": 3, "((3, 3, 1), (4, 3, 4))": 4, "((3, 3, 1), (4, 4, 0))": 3, "((3, 3, 1), (4, 4, 1))": 2, "((3, 3, 1), (4, 4, 2))": 3, "((3, 3, 1), (4, 4, 3))": 4, "((3, 3, 1), (4, 4, 4))": 5, "((3, 3, 2), (3, 3, 3))": 1, "((3, 3, 2), (3, 3, 4))": 2, "((3, 3, 2), (3, 4, 0))": 3, "((3, 3, 2), (3, 4, 1))": 2, "((3, 3, 2), (3, 4, 2))": 1, "((3, 3, 2), (3, 4, 3))": 2, "((3, 3, 2), (3, 4, 4))": 3, "((3, 3, 2), (4, 0, 0))": 6, "((3, 3, 2), (4, 0, 1))": 5, "((3, 3, 2), (4, 0, 2))": 4, "((3, 3, 2), (4, 0, 3))": 5, "((3, 3, 2), (4, 0, 4))": 6, "((3, 3, 2), (4, 1, 0))": 5, "((3, 3, 2), (4, 1, 1))": 4, "((3, 3, 2), (4, 1, 2))": 3, "((3, 3, 2), (4, 1, 3))": 4, "((3, 3, 2), (4, 1, 4))": 5, "((3, 3, 2), (4, 2, 0))": 4, "((3, 3, 2), (4, 2, 1))": 3, "((3, 3, 2), (4, 2, 2))": 2, "((3, 3, 2), (4, 2, 3))": 3, "((3, 3, 2), (4, 2, 4))": 4, "((3, 3, 2), (4, 3, 0))": 3, "((3, 3, 2), (4, 3, 1))": 2, "((3, 3, 2), (4, 3, 2))": 1, "((3, 3, 2), (4, 3, 3))": 2, "((3, 3, 2), (4, 3, 4))": 3, "((3, 3, 2), (4, 4, 0))": 4, "((3, 3, 2), (4, 4, 1))": 3, "((3, 3, 2), (4, 4, 2))": 2, "((3, 3, 2), (4, 4, 3))": 3, "((3, 3, 2), (4, 4, 4))": 4, "((3, 3, 3), (3, 3, 4))": 1, "((3, 3, 3), (3, 4, 0))": 4, "((3, 3, 3), (3, 4, 1))": 3, "((3, 3, 3), (3, 4, 2))": 2, "((3, 3, 3), (3, 4, 3))": 1, "((3, 3, 3), (3, 4, 4))": 2, "((3, 3, 3), (4, 0, 0))": 7, "((3, 3, 3), (4, 0, 1))": 6, "((3, 3, 3), (4, 0, 2))": 5, "((3, 3, 3), (4, 0, 3))": 4, "((3, 3, 3), (4, 0, 4))": 5, "((3, 3, 3), (4, 1, 0))": 6, "((3, 3, 3), (4, 1, 1))": 5, "((3, 3, 3), (4, 1, 2))": 4, "((3, 3, 3), (4, 1, 3))": 3, "((3, 3, 3), (4, 1, 4))": 4, "((3, 3, 3), (4, 2, 0))": 5, "((3, 3, 3), (4, 2, 1))": 4, "((3, 3, 3), (4, 2, 2))": 3, "((3, 3, 3), (4, 2, 3))": 2, "((3, 3, 3), (4, 2, 4))": 3, "((3, 3, 3), (4, 3, 0))": 4, "((3, 3, 3), (4, 3, 1))": 3, "((3, 3, 3), (4, 3, 2))": 2, "((3, 3, 3), (4, 3, 3))": 1, "((3, 3, 3), (4, 3, 4))": 2, "((3, 3, 3), (4, 4, 0))": 5, "((3, 3, 3), (4, 4, 1))": 4, "((3, 3, 3), (4, 4, 2))": 3, "((3, 3, 3), (4, 4, 3))": 2, "((3, 3, 3), (4, 4, 4))": 3, "((3, 3, 4), (3, 4, 0))": 5, "((3, 3, 4), (3, 4, 1))": 4, "((3, 3, 4), (3, 4, 2))": 3, "((3, 3, 4), (3, 4, 3))": 2, "((3, 3, 4), (3, 4, 4))": 1, "((3, 3, 4), (4, 0, 0))": 8, "((3, 3, 4), (4, 0, 1))": 7, "((3, 3, 4), (4, 0, 2))": 6, "((3, 3, 4), (4, 0, 3))": 5, "((3, 3, 4), (4, 0, 4))": 4, "((3, 3, 4), (4, 1, 0))": 7, "((3, 3, 4), (4, 1, 1))": 6, "((3, 3, 4), (4, 1, 2))": 5, "((3, 3, 4), (4, 1, 3))": 4, "((3, 3, 4), (4, 1, 4))": 3, "((3, 3, 4), (4, 2, 0))": 6, "((3, 3, 4), (4, 2, 1))": 5, "((3, 3, 4), (4, 2, 2))": 4, "((3, 3, 4), (4, 2, 3))": 3, "((3, 3, 4), (4, 2, 4))": 2, "((3, 3, 4), (4, 3, 0))": 5, "((3, 3, 4), (4, 3, 1))": 4, "((3, 3, 4), (4, 3, 2))": 3, "((3, 3, 4), (4, 3, 3))": 2, "((3, 3, 4), (4, 3, 4))": 1, "((3, 3, 4), (4, 4, 0))": 6, "((3, 3, 4), (4, 4, 1))": 5, "((3, 3, 4), (4, 4, 2))": 4, "((3, 3, 4), (4, 4, 3))": 3, "((3, 3, 4), (4, 4, 4))": 2, "((3, 4, 0), (3, 4, 1))": 1, "((3, 4, 0), (3, 4, 2))": 2, "((3, 4, 0), (3, 4, 3))": 3, "((3, 4, 0), (3, 4, 4))": 4, "((3, 4, 0), (4, 0, 0))": 5, "((3, 4, 0), (4, 0, 1))": 6, "((3, 4, 0), (4, 0, 2))": 7, "((3, 4, 0), (4, 0, 3))": 8, "((3, 4, 0), (4, 0, 4))": 9, "((3, 4, 0), (4, 1, 0))": 4, "((3, 4, 0), (4, 1, 1))": 5, "((3, 4, 0), (4, 1, 2))": 6, "((3, 4, 0), (4, 1, 3))": 7, "((3, 4, 0), (4, 1, 4))": 8, "((3, 4, 0), (4, 2, 0))": 3, "((3, 4, 0), (4, 2, 1))": 4, "((3, 4, 0), (4, 2, 2))": 5, "((3, 4, 0), (4, 2, 3))": 6, "((3, 4, 0), (4, 2, 4))": 7, "((3, 4, 0), (4, 3, 0))": 2, "((3, 4, 0), (4, 3, 1))": 3, "((3, 4, 0), (4, 3, 2))": 4, "((3, 4, 0), (4, 3, 3))": 5, "((3, 4, 0), (4, 3, 4))": 6, "((3, 4, 0), (4, 4, 0))": 1, "((3, 4, 0), (4, 4, 1))": 2, "((3, 4, 0), (4, 4, 2))": 3, "((3, 4, 0), (4, 4, 3))": 4, "((3, 4, 0), (4, 4, 4))": 5, "((3, 4, 1), (3, 4, 2))": 1, "((3, 4, 1), (3, 4, 3))": 2, "((3, 4, 1), (3, 4, 4))": 3, "((3, 4, 1), (4, 0, 0))": 6, "((3, 4, 1), (4, 0, 1))": 5, "((3, 4, 1), (4, 0, 2))": 6, "((3, 4, 1), (4, 0, 3))": 7, "((3, 4, 1), (4, 0, 4))": 8, "((3, 4, 1), (4, 1, 0))": 5, "((3, 4, 1), (4, 1, 1))": 4, "((3, 4, 1), (4, 1, 2))": 5, "((3, 4, 1), (4, 1, 3))": 6, "((3, 4, 1), (4, 1, 4))": 7, "((3, 4, 1), (4, 2, 0))": 4, "((3, 4, 1), (4, 2, 1))": 3, "((3, 4, 1), (4, 2, 2))": 4, "((3, 4, 1), (4, 2, 3))": 5, "((3, 4, 1), (4, 2, 4))": 6, "((3, 4, 1), (4, 3, 0))": 3, "((3, 4, 1), (4, 3, 1))": 2, "((3, 4, 1), (4, 3, 2))": 3, "((3, 4, 1), (4, 3, 3))": 4, "((3, 4, 1), (4, 3, 4))": 5, "((3, 4, 1), (4, 4, 0))": 2, "((3, 4, 1), (4, 4, 1))": 1, "((3, 4, 1), (4, 4, 2))": 2, "((3, 4, 1), (4, 4, 3))": 3, "((3, 4, 1), (4, 4, 4))": 4, "((3, 4, 2), (3, 4, 3))": 1, "((3, 4, 2), (3, 4, 4))": 2, "((3, 4, 2), (4, 0, 0))": 7, "((3, 4, 2), (4, 0, 1))": 6, "((3, 4, 2), (4, 0, 2))": 5, "((3, 4, 2), (4, 0, 3))": 6, "((3, 4, 2), (4, 0, 4))": 7, "((3, 4, 2), (4, 1, 0))": 6, "((3, 4, 2), (4, 1, 1))": 5, "((3, 4, 2), (4, 1, 2))": 4, "((3, 4, 2), (4, 1, 3))": 5, "((3, 4, 2), (4, 1, 4))": 6, "((3, 4, 2), (4, 2, 0))": 5, "((3, 4, 2), (4, 2, 1))": 4, "((3, 4, 2), (4, 2, 2))": 3, "((3, 4, 2), (4, 2, 3))": 4, "((3, 4, 2), (4, 2, 4))": 5, "((3, 4, 2), (4, 3, 0))": 4, "((3, 4, 2), (4, 3, 1))": 3, "((3, 4, 2), (4, 3, 2))": 2, "((3, 4, 2), (4, 3, 3))": 3, "((3, 4, 2), (4, 3, 4))": 4, "((3, 4, 2), (4, 4, 0))": 3, "((3, 4, 2), (4, 4, 1))": 2, "((3, 4, 2), (4, 4, 2))": 1, "((3, 4, 2), (4, 4, 3))": 2, "((3, 4, 2), (4, 4, 4))": 3, "((3, 4, 3), (3, 4, 4))": 1, "((3, 4, 3), (4, 0, 0))": 8, "((3, 4, 3), (4, 0, 1))": 7, "((3, 4, 3), (4, 0, 2))": 6, "((3, 4, 3), (4, 0, 3))": 5, "((3, 4, 3), (4, 0, 4))": 6, "((3, 4, 3), (4, 1, 0))": 7, "((3, 4, 3), (4, 1, 1))": 6, "((3, 4, 3), (4, 1, 2))": 5, "((3, 4, 3), (4, 1, 3))": 4, "((3, 4, 3), (4, 1, 4))": 5, "((3, 4, 3), (4, 2, 0))": 6, "((3, 4, 3), (4, 2, 1))": 5, "((3, 4, 3), (4, 2, 2))": 4, "((3, 4, 3), (4, 2, 3))": 3, "((3, 4, 3), (4, 2, 4))": 4, "((3, 4, 3), (4, 3, 0))": 5, "((3, 4, 3), (4, 3, 1))": 4, "((3, 4, 3), (4, 3, 2))": 3, "((3, 4, 3), (4, 3, 3))": 2, "((3, 4, 3), (4, 3, 4))": 3, "((3, 4, 3), (4, 4, 0))": 4, "((3, 4, 3), (4, 4, 1))": 3, "((3, 4, 3), (4, 4, 2))": 2, "((3, 4, 3), (4, 4, 3))": 1, "((3, 4, 3), (4, 4, 4))": 2, "((3, 4, 4), (4, 0, 0))": 9, "((3, 4, 4), (4, 0, 1))": 8, "((3, 4, 4), (4, 0, 2))": 7, "((3, 4, 4), (4, 0, 3))": 6, "((3, 4, 4), (4, 0, 4))": 5, "((3, 4, 4), (4, 1, 0))": 8, "((3, 4, 4), (4, 1, 1))": 7, "((3, 4, 4), (4, 1, 2))": 6, "((3, 4, 4), (4, 1, 3))": 5, "((3, 4, 4), (4, 1, 4))": 4, "((3, 4, 4), (4, 2, 0))": 7, "((3, 4, 4), (4, 2, 1))": 6, "((3, 4, 4), (4, 2, 2))": 5, "((3, 4, 4), (4, 2, 3))": 4, "((3, 4, 4), (4, 2, 4))": 3, "((3, 4, 4), (4, 3, 0))": 6, "((3, 4, 4), (4, 3, 1))": 5, "((3, 4, 4), (4, 3, 2))": 4, "((3, 4, 4), (4, 3, 3))": 3, "((3, 4, 4), (4, 3, 4))": 2, "((3, 4, 4), (4, 4, 0))": 5, "((3, 4, 4), (4, 4, 1))": 4, "((3, 4, 4), (4, 4, 2))": 3, "((3, 4, 4), (4, 4, 3))": 2, "((3, 4, 4), (4, 4, 4))": 1, "((4, 0, 0), (4, 0, 1))": 1, "((4, 0, 0), (4, 0, 2))": 2, "((4, 0, 0), (4, 0, 3))": 3, "((4, 0, 0), (4, 0, 4))": 4, "((4, 0, 0), (4, 1, 0))": 1, "((4, 0, 0), (4, 1, 1))": 2, "((4, 0, 0), (4, 1, 2))": 3, "((4, 0, 0), (4, 1, 3))": 4, "((4, 0, 0), (4, 1, 4))": 5, "((4, 0, 0), (4, 2, 0))": 2, "((4, 0, 0), (4, 2, 1))": 3, "((4, 0, 0), (4, 2, 2))": 4, "((4, 0, 0), (4, 2, 3))": 5, "((4, 0, 0), (4, 2, 4))": 6, "((4, 0, 0), (4, 3, 0))": 3, "((4, 0, 0), (4, 3, 1))": 4, "((4, 0, 0), (4, 3, 2))": 5, "((4, 0, 0), (4, 3, 3))": 6, "((4, 0, 0), (4, 3, 4))": 7, "((4, 0, 0), (4, 4, 0))": 4, "((4, 0, 0), (4, 4, 1))": 5, "((4, 0, 0), (4, 4, 2))": 6, "((4, 0, 0), (4, 4, 3))": 7, "((4, 0, 0), (4, 4, 4))": 8, "((4, 0, 1), (4, 0, 2))": 1, "((4, 0, 1), (4, 0, 3))": 2, "((4, 0, 1), (4, 0, 4))": 3, "((4, 0, 1), (4, 1, 0))": 2, "((4, 0, 1), (4, 1, 1))": 1, "((4, 0, 1), (4, 1, 2))": 2, "((4, 0, 1), (4, 1, 3))": 3, "((4, 0, 1), (4, 1, 4))": 4, "((4, 0, 1), (4, 2, 0))": 3, "((4, 0, 1), (4, 2, 1))": 2, "((4, 0, 1), (4, 2, 2))": 3, "((4, 0, 1), (4, 2, 3))": 4, "((4, 0, 1), (4, 2, 4))": 5, "((4, 0, 1), (4, 3, 0))": 4, "((4, 0, 1), (4, 3, 1))": 3, "((4, 0, 1), (4, 3, 2))": 4, "((4, 0, 1), (4, 3, 3))": 5, "((4, 0, 1), (4, 3, 4))": 6, "((4, 0, 1), (4, 4, 0))": 5, "((4, 0, 1), (4, 4, 1))": 4, "((4, 0, 1), (4, 4, 2))": 5, "((4, 0, 1), (4, 4, 3))": 6, "((4, 0, 1), (4, 4, 4))": 7, "((4, 0, 2), (4, 0, 3))": 1, "((4, 0, 2), (4, 0, 4))": 2, "((4, 0, 2), (4, 1, 0))": 3, "((4, 0, 2), (4, 1, 1))": 2, "((4, 0, 2), (4, 1, 2))": 1, "((4, 0, 2), (4, 1, 3))": 2, "((4, 0, 2), (4, 1, 4))": 3, "((4, 0, 2), (4, 2, 0))": 4, "((4, 0, 2), (4, 2, 1))": 3, "((4, 0, 2), (4, 2, 2))": 2, "((4, 0, 2), (4, 2, 3))": 3, "((4, 0, 2), (4, 2, 4))": 4, "((4, 0, 2), (4, 3, 0))": 5, "((4, 0, 2), (4, 3, 1))": 4, "((4, 0, 2), (4, 3, 2))": 3, "((4, 0, 2), (4, 3, 3))": 4, "((4, 0, 2), (4, 3, 4))": 5, "((4, 0, 2), (4, 4, 0))": 6, "((4, 0, 2), (4, 4, 1))": 5, "((4, 0, 2), (4, 4, 2))": 4, "((4, 0, 2), (4, 4, 3))": 5, "((4, 0, 2), (4, 4, 4))": 6, "((4, 0, 3), (4, 0, 4))": 1, "((4, 0, 3), (4, 1, 0))": 4, "((4, 0, 3), (4, 1, 1))": 3, "((4, 0, 3), (4, 1, 2))": 2, "((4, 0, 3), (4, 1, 3))": 1, "((4, 0, 3), (4, 1, 4))": 2, "((4, 0, 3), (4, 2, 0))": 5, "((4, 0, 3), (4, 2, 1))": 4, "((4, 0, 3), (4, 2, 2))": 3, "((4, 0, 3), (4, 2, 3))": 2, "((4, 0, 3), (4, 2, 4))": 3, "((4, 0, 3), (4, 3, 0))": 6, "((4, 0, 3), (4, 3, 1))": 5, "((4, 0, 3), (4, 3, 2))": 4, "((4, 0, 3), (4, 3, 3))": 3, "((4, 0, 3), (4, 3, 4))": 4, "((4, 0, 3), (4, 4, 0))": 7, "((4, 0, 3), (4, 4, 1))": 6, "((4, 0, 3), (4, 4, 2))": 5, "((4, 0, 3), (4, 4, 3))": 4, "((4, 0, 3), (4, 4, 4))": 5, "((4, 0, 4), (4, 1, 0))": 5, "((4, 0, 4), (4, 1, 1))": 4, "((4, 0, 4), (4, 1, 2))": 3, "((4, 0, 4), (4, 1, 3))": 2, "((4, 0, 4), (4, 1, 4))": 1, "((4, 0, 4), (4, 2, 0))": 6, "((4, 0, 4), (4, 2, 1))": 5, "((4, 0, 4), (4, 2, 2))": 4, "((4, 0, 4), (4, 2, 3))": 3, "((4, 0, 4), (4, 2, 4))": 2, "((4, 0, 4), (4, 3, 0))": 7, "((4, 0, 4), (4, 3, 1))": 6, "((4, 0, 4), (4, 3, 2))": 5, "((4, 0, 4), (4, 3, 3))": 4, "((4, 0, 4), (4, 3, 4))": 3, "((4, 0, 4), (4, 4, 0))": 8, "((4, 0, 4), (4, 4, 1))": 7, "((4, 0, 4), (4, 4, 2))": 6, "((4, 0, 4), (4, 4, 3))": 5, "((4, 0, 4), (4, 4, 4))": 4, "((4, 1, 0), (4, 1, 1))": 1, "((4, 1, 0), (4, 1, 2))": 2, "((4, 1, 0), (4, 1, 3))": 3, "((4, 1, 0), (4, 1, 4))": 4, "((4, 1, 0), (4, 2, 0))": 1, "((4, 1, 0), (4, 2, 1))": 2, "((4, 1, 0), (4, 2, 2))": 3, "((4, 1, 0), (4, 2, 3))": 4, "((4, 1, 0), (4, 2, 4))": 5, "((4, 1, 0), (4, 3, 0))": 2, "((4, 1, 0), (4, 3, 1))": 3, "((4, 1, 0), (4, 3, 2))": 4, "((4, 1, 0), (4, 3, 3))": 5, "((4, 1, 0), (4, 3, 4))": 6, "((4, 1, 0), (4, 4, 0))": 3, "((4, 1, 0), (4, 4, 1))": 4, "((4, 1, 0), (4, 4, 2))": 5, "((4, 1, 0), (4, 4, 3))": 6, "((4, 1, 0), (4, 4, 4))": 7, "((4, 1, 1), (4, 1, 2))": 1, "((4, 1, 1), (4, 1, 3))": 2, "((4, 1, 1), (4, 1, 4))": 3, "((4, 1, 1), (4, 2, 0))": 2, "((4, 1, 1), (4, 2, 1))": 1, "((4, 1, 1), (4, 2, 2))": 2, "((4, 1, 1), (4, 2, 3))": 3, "((4, 1, 1), (4, 2, 4))": 4, "((4, 1, 1), (4, 3, 0))": 3, "((4, 1, 1), (4, 3, 1))": 2, "((4, 1, 1), (4, 3, 2))": 3, "((4, 1, 1), (4, 3, 3))": 4, "((4, 1, 1), (4, 3, 4))": 5, "((4, 1, 1), (4, 4, 0))": 4, "((4, 1, 1), (4, 4, 1))": 3, "((4, 1, 1), (4, 4, 2))": 4, "((4, 1, 1), (4, 4, 3))": 5, "((4, 1, 1), (4, 4, 4))": 6, "((4, 1, 2), (4, 1, 3))": 1, "((4, 1, 2), (4, 1, 4))": 2, "((4, 1, 2), (4, 2, 0))": 3, "((4, 1, 2), (4, 2, 1))": 2, "((4, 1, 2), (4, 2, 2))": 1, "((4, 1, 2), (4, 2, 3))": 2, "((4, 1, 2), (4, 2, 4))": 3, "((4, 1, 2), (4, 3, 0))": 4, "((4, 1, 2), (4, 3, 1))": 3, "((4, 1, 2), (4, 3, 2))": 2, "((4, 1, 2), (4, 3, 3))": 3, "((4, 1, 2), (4, 3, 4))": 4, "((4, 1, 2), (4, 4, 0))": 5, "((4, 1, 2), (4, 4, 1))": 4, "((4, 1, 2), (4, 4, 2))": 3, "((4, 1, 2), (4, 4, 3))": 4, "((4, 1, 2), (4, 4, 4))": 5, "((4, 1, 3), (4, 1, 4))": 1, "((4, 1, 3), (4, 2, 0))": 4, "((4, 1, 3), (4, 2, 1))": 3, "((4, 1, 3), (4, 2, 2))": 2, "((4, 1, 3), (4, 2, 3))": 1, "((4, 1, 3), (4, 2, 4))": 2, "((4, 1, 3), (4, 3, 0))": 5, "((4, 1, 3), (4, 3, 1))": 4, "((4, 1, 3), (4, 3, 2))": 3, "((4, 1, 3), (4, 3, 3))": 2, "((4, 1, 3), (4, 3, 4))": 3, "((4, 1, 3), (4, 4, 0))": 6, "((4, 1, 3), (4, 4, 1))": 5, "((4, 1, 3), (4, 4, 2))": 4, "((4, 1, 3), (4, 4, 3))": 3, "((4, 1, 3), (4, 4, 4))": 4, "((4, 1, 4), (4, 2, 0))": 5, "((4, 1, 4), (4, 2, 1))": 4, "((4, 1, 4), (4, 2, 2))": 3, "((4, 1, 4), (4, 2, 3))": 2, "((4, 1, 4), (4, 2, 4))": 1, "((4, 1, 4), (4, 3, 0))": 6, "((4, 1, 4), (4, 3, 1))": 5, "((4, 1, 4), (4, 3, 2))": 4, "((4, 1, 4), (4, 3, 3))": 3, "((4, 1, 4), (4, 3, 4))": 2, "((4, 1, 4), (4, 4, 0))": 7, "((4, 1, 4), (4, 4, 1))": 6, "((4, 1, 4), (4, 4, 2))": 5, "((4, 1, 4), (4, 4, 3))": 4, "((4, 1, 4), (4, 4, 4))": 3, "((4, 2, 0), (4, 2, 1))": 1, "((4, 2, 0), (4, 2, 2))": 2, "((4, 2, 0), (4, 2, 3))": 3, "((4, 2, 0), (4, 2, 4))": 4, "((4, 2, 0), (4, 3, 0))": 1, "((4, 2, 0), (4, 3, 1))": 2, "((4, 2, 0), (4, 3, 2))": 3, "((4, 2, 0), (4, 3, 3))": 4, "((4, 2, 0), (4, 3, 4))": 5, "((4, 2, 0), (4, 4, 0))": 2, "((4, 2, 0), (4, 4, 1))": 3, "((4, 2, 0), (4, 4, 2))": 4, "((4, 2, 0), (4, 4, 3))": 5, "((4, 2, 0), (4, 4, 4))": 6, "((4, 2, 1), (4, 2, 2))": 1, "((4, 2, 1), (4, 2, 3))": 2, "((4, 2, 1), (4, 2, 4))": 3, "((4, 2, 1), (4, 3, 0))": 2, "((4, 2, 1), (4, 3, 1))": 1, "((4, 2, 1), (4, 3, 2))": 2, "((4, 2, 1), (4, 3, 3))": 3, "((4, 2, 1), (4, 3, 4))": 4, "((4, 2, 1), (4, 4, 0))": 3, "((4, 2, 1), (4, 4, 1))": 2, "((4, 2, 1), (4, 4, 2))": 3, "((4, 2, 1), (4, 4, 3))": 4, "((4, 2, 1), (4, 4, 4))": 5, "((4, 2, 2), (4, 2, 3))": 1, "((4, 2, 2), (4, 2, 4))": 2, "((4, 2, 2), (4, 3, 0))": 3, "((4, 2, 2), (4, 3, 1))": 2, "((4, 2, 2), (4, 3, 2))": 1, "((4, 2, 2), (4, 3, 3))": 2, "((4, 2, 2), (4, 3, 4))": 3, "((4, 2, 2), (4, 4, 0))": 4, "((4, 2, 2), (4, 4, 1))": 3, "((4, 2, 2), (4, 4, 2))": 2, "((4, 2, 2), (4, 4, 3))": 3, "((4, 2, 2), (4, 4, 4))": 4, "((4, 2, 3), (4, 2, 4))": 1, "((4, 2, 3), (4, 3, 0))": 4, "((4, 2, 3), (4, 3, 1))": 3, "((4, 2, 3), (4, 3, 2))": 2, "((4, 2, 3), (4, 3, 3))": 1, "((4, 2, 3), (4, 3, 4))": 2, "((4, 2, 3), (4, 4, 0))": 5, "((4, 2, 3), (4, 4, 1))": 4, "((4, 2, 3), (4, 4, 2))": 3, "((4, 2, 3), (4, 4, 3))": 2, "((4, 2, 3), (4, 4, 4))": 3, "((4, 2, 4), (4, 3, 0))": 5, "((4, 2, 4), (4, 3, 1))": 4, "((4, 2, 4), (4, 3, 2))": 3, "((4, 2, 4), (4, 3, 3))": 2, "((4, 2, 4), (4, 3, 4))": 1, "((4, 2, 4), (4, 4, 0))": 6, "((4, 2, 4), (4, 4, 1))": 5, "((4, 2, 4), (4, 4, 2))": 4, "((4, 2, 4), (4, 4, 3))": 3, "((4, 2, 4), (4, 4, 4))": 2, "((4, 3, 0), (4, 3, 1))": 1, "((4, 3, 0), (4, 3, 2))": 2, "((4, 3, 0), (4, 3, 3))": 3, "((4, 3, 0), (4, 3, 4))": 4, "((4, 3, 0), (4, 4, 0))": 1, "((4, 3, 0), (4, 4, 1))": 2, "((4, 3, 0), (4, 4, 2))": 3, "((4, 3, 0), (4, 4, 3))": 4, "((4, 3, 0), (4, 4, 4))": 5, "((4, 3, 1), (4, 3, 2))": 1, "((4, 3, 1), (4, 3, 3))": 2, "((4, 3, 1), (4, 3, 4))": 3, "((4, 3, 1), (4, 4, 0))": 2, "((4, 3, 1), (4, 4, 1))": 1, "((4, 3, 1), (4, 4, 2))": 2, "((4, 3, 1), (4, 4, 3))": 3, "((4, 3, 1), (4, 4, 4))": 4, "((4, 3, 2), (4, 3, 3))": 1, "((4, 3, 2), (4, 3, 4))": 2, "((4, 3, 2), (4, 4, 0))": 3, "((4, 3, 2), (4, 4, 1))": 2, "((4, 3, 2), (4, 4, 2))": 1, "((4, 3, 2), (4, 4, 3))": 2, "((4, 3, 2), (4, 4, 4))": 3, "((4, 3, 3), (4, 3, 4))": 1, "((4, 3, 3), (4, 4, 0))": 4, "((4, 3, 3), (4, 4, 1))": 3, "((4, 3, 3), (4, 4, 2))": 2, "((4, 3, 3), (4, 4, 3))": 1, "((4, 3, 3), (4, 4, 4))": 2, "((4, 3, 4), (4, 4, 0))": 5, "((4, 3, 4), (4, 4, 1))": 4, "((4, 3, 4), (4, 4, 2))": 3, "((4, 3, 4), (4, 4, 3))": 2, "((4, 3, 4), (4, 4, 4))": 1, "((4, 4, 0), (4, 4, 1))": 1, "((4, 4, 0), (4, 4, 2))": 2, "((4, 4, 0), (4, 4, 3))": 3, "((4, 4, 0), (4, 4, 4))": 4, "((4, 4, 1), (4, 4, 2))": 1, "((4, 4, 1), (4, 4, 3))": 2, "((4, 4, 1), (4, 4, 4))": 3, "((4, 4, 2), (4, 4, 3))": 1, "((4, 4, 2), (4, 4, 4))": 2, "((4, 4, 3), (4, 4, 4))": 1}
