# Supplementary material for: Network cartographs for interpretable visualizations
Source: Nat Comput Sci. 2022 Feb 24;2(2):84–9. doi: 10.1038/s43588-022-00199-z (PMC10766564; doi:10.1038/s43588-022-00199-z)
Supplement: Supplementary file 1 — Statistical data. [file 43588_2022_199_MOESM1_ESM.zip › Figure1/dist_network_512_cube.txt]

{"((0, 0, 0), (0, 0, 1))": 1, "((0, 0, 0), (0, 0, 2))": 2, "((0, 0, 0), (0, 0, 3))": 3, "((0, 0, 0), (0, 0, 4))": 4, "((0, 0, 0), (0, 0, 5))": 5, "((0, 0, 0), (0, 0, 6))": 6, "((0, 0, 0), (0, 0, 7))": 7, "((0, 0, 0), (0, 1, 0))": 1, "((0, 0, 0), (0, 1, 1))": 2, "((0, 0, 0), (0, 1, 2))": 3, "((0, 0, 0), (0, 1, 3))": 4, "((0, 0, 0), (0, 1, 4))": 5, "((0, 0, 0), (0, 1, 5))": 6, "((0, 0, 0), (0, 1, 6))": 7, "((0, 0, 0), (0, 1, 7))": 8, "((0, 0, 0), (0, 2, 0))": 2, "((0, 0, 0), (0, 2, 1))": 3, "((0, 0, 0), (0, 2, 2))": 4, "((0, 0, 0), (0, 2, 3))": 5, "((0, 0, 0), (0, 2, 4))": 6, "((0, 0, 0), (0, 2, 5))": 7, "((0, 0, 0), (0, 2, 6))": 8, "((0, 0, 0), (0, 2, 7))": 9, "((0, 0, 0), (0, 3, 0))": 3, "((0, 0, 0), (0, 3, 1))": 4, "((0, 0, 0), (0, 3, 2))": 5, "((0, 0, 0), (0, 3, 3))": 6, "((0, 0, 0), (0, 3, 4))": 7, "((0, 0, 0), (0, 3, 5))": 8, "((0, 0, 0), (0, 3, 6))": 9, "((0, 0, 0), (0, 3, 7))": 10, "((0, 0, 0), (0, 4, 0))": 4, "((0, 0, 0), (0, 4, 1))": 5, "((0, 0, 0), (0, 4, 2))": 6, "((0, 0, 0), (0, 4, 3))": 7, "((0, 0, 0), (0, 4, 4))": 8, "((0, 0, 0), (0, 4, 5))": 9, "((0, 0, 0), (0, 4, 6))": 10, "((0, 0, 0), (0, 4, 7))": 11, "((0, 0, 0), (0, 5, 0))": 5, "((0, 0, 0), (0, 5, 1))": 6, "((0, 0, 0), (0, 5, 2))": 7, "((0, 0, 0), (0, 5, 3))": 8, "((0, 0, 0), (0, 5, 4))": 9, "((0, 0, 0), (0, 5, 5))": 10, "((0, 0, 0), (0, 5, 6))": 11, "((0, 0, 0), (0, 5, 7))": 12, "((0, 0, 0), (0, 6, 0))": 6, "((0, 0, 0), (0, 6, 1))": 7, "((0, 0, 0), (0, 6, 2))": 8, "((0, 0, 0), (0, 6, 3))": 9, "((0, 0, 0), (0, 6, 4))": 10, "((0, 0, 0), (0, 6, 5))": 11, "((0, 0, 0), (0, 6, 6))": 12, "((0, 0, 0), (0, 6, 7))": 13, "((0, 0, 0), (0, 7, 0))": 7, "((0, 0, 0), (0, 7, 1))": 8, "((0, 0, 0), (0, 7, 2))": 9, "((0, 0, 0), (0, 7, 3))": 10, "((0, 0, 0), (0, 7, 4))": 11, "((0, 0, 0), (0, 7, 5))": 12, "((0, 0, 0), (0, 7, 6))": 13, "((0, 0, 0), (0, 7, 7))": 14, "((0, 0, 0), (1, 0, 0))": 1, "((0, 0, 0), (1, 0, 1))": 2, "((0, 0, 0), (1, 0, 2))": 3, "((0, 0, 0), (1, 0, 3))": 4, "((0, 0, 0), (1, 0, 4))": 5, "((0, 0, 0), (1, 0, 5))": 6, "((0, 0, 0), (1, 0, 6))": 7, "((0, 0, 0), (1, 0, 7))": 8, "((0, 0, 0), (1, 1, 0))": 2, "((0, 0, 0), (1, 1, 1))": 3, "((0, 0, 0), (1, 1, 2))": 4, "((0, 0, 0), (1, 1, 3))": 5, "((0, 0, 0), (1, 1, 4))": 6, "((0, 0, 0), (1, 1, 5))": 7, "((0, 0, 0), (1, 1, 6))": 8, "((0, 0, 0), (1, 1, 7))": 9, "((0, 0, 0), (1, 2, 0))": 3, "((0, 0, 0), (1, 2, 1))": 4, "((0, 0, 0), (1, 2, 2))": 5, "((0, 0, 0), (1, 2, 3))": 6, "((0, 0, 0), (1, 2, 4))": 7, "((0, 0, 0), (1, 2, 5))": 8, "((0, 0, 0), (1, 2, 6))": 9, "((0, 0, 0), (1, 2, 7))": 10, "((0, 0, 0), (1, 3, 0))": 4, "((0, 0, 0), (1, 3, 1))": 5, "((0, 0, 0), (1, 3, 2))": 6, "((0, 0, 0), (1, 3, 3))": 7, "((0, 0, 0), (1, 3, 4))": 8, "((0, 0, 0), (1, 3, 5))": 9, "((0, 0, 0), (1, 3, 6))": 10, "((0, 0, 0), (1, 3, 7))": 11, "((0, 0, 0), (1, 4, 0))": 5, "((0, 0, 0), (1, 4, 1))": 6, "((0, 0, 0), (1, 4, 2))": 7, "((0, 0, 0), (1, 4, 3))": 8, "((0, 0, 0), (1, 4, 4))": 9, "((0, 0, 0), (1, 4, 5))": 10, "((0, 0, 0), (1, 4, 6))": 11, "((0, 0, 0), (1, 4, 7))": 12, "((0, 0, 0), (1, 5, 0))": 6, "((0, 0, 0), (1, 5, 1))": 7, "((0, 0, 0), (1, 5, 2))": 8, "((0, 0, 0), (1, 5, 3))": 9, "((0, 0, 0), (1, 5, 4))": 10, "((0, 0, 0), (1, 5, 5))": 11, "((0, 0, 0), (1, 5, 6))": 12, "((0, 0, 0), (1, 5, 7))": 13, "((0, 0, 0), (1, 6, 0))": 7, "((0, 0, 0), (1, 6, 1))": 8, "((0, 0, 0), (1, 6, 2))": 9, "((0, 0, 0), (1, 6, 3))": 10, "((0, 0, 0), (1, 6, 4))": 11, "((0, 0, 0), (1, 6, 5))": 12, "((0, 0, 0), (1, 6, 6))": 13, "((0, 0, 0), (1, 6, 7))": 14, "((0, 0, 0), (1, 7, 0))": 8, "((0, 0, 0), (1, 7, 1))": 9, "((0, 0, 0), (1, 7, 2))": 10, "((0, 0, 0), (1, 7, 3))": 11, "((0, 0, 0), (1, 7, 4))": 12, "((0, 0, 0), (1, 7, 5))": 13, "((0, 0, 0), (1, 7, 6))": 14, "((0, 0, 0), (1, 7, 7))": 15, "((0, 0, 0), (2, 0, 0))": 2, "((0, 0, 0), (2, 0, 1))": 3, "((0, 0, 0), (2, 0, 2))": 4, "((0, 0, 0), (2, 0, 3))": 5, "((0, 0, 0), (2, 0, 4))": 6, "((0, 0, 0), (2, 0, 5))": 7, "((0, 0, 0), (2, 0, 6))": 8, "((0, 0, 0), (2, 0, 7))": 9, "((0, 0, 0), (2, 1, 0))": 3, "((0, 0, 0), (2, 1, 1))": 4, "((0, 0, 0), (2, 1, 2))": 5, "((0, 0, 0), (2, 1, 3))": 6, "((0, 0, 0), (2, 1, 4))": 7, "((0, 0, 0), (2, 1, 5))": 8, "((0, 0, 0), (2, 1, 6))": 9, "((0, 0, 0), (2, 1, 7))": 10, "((0, 0, 0), (2, 2, 0))": 4, "((0, 0, 0), (2, 2, 1))": 5, "((0, 0, 0), (2, 2, 2))": 6, "((0, 0, 0), (2, 2, 3))": 7, "((0, 0, 0), (2, 2, 4))": 8, "((0, 0, 0), (2, 2, 5))": 9, "((0, 0, 0), (2, 2, 6))": 10, "((0, 0, 0), (2, 2, 7))": 11, "((0, 0, 0), (2, 3, 0))": 5, "((0, 0, 0), (2, 3, 1))": 6, "((0, 0, 0), (2, 3, 2))": 7, "((0, 0, 0), (2, 3, 3))": 8, "((0, 0, 0), (2, 3, 4))": 9, "((0, 0, 0), (2, 3, 5))": 10, "((0, 0, 0), (2, 3, 6))": 11, "((0, 0, 0), (2, 3, 7))": 12, "((0, 0, 0), (2, 4, 0))": 6, "((0, 0, 0), (2, 4, 1))": 7, "((0, 0, 0), (2, 4, 2))": 8, "((0, 0, 0), (2, 4, 3))": 9, "((0, 0, 0), (2, 4, 4))": 10, "((0, 0, 0), (2, 4, 5))": 11, "((0, 0, 0), (2, 4, 6))": 12, "((0, 0, 0), (2, 4, 7))": 13, "((0, 0, 0), (2, 5, 0))": 7, "((0, 0, 0), (2, 5, 1))": 8, "((0, 0, 0), (2, 5, 2))": 9, "((0, 0, 0), (2, 5, 3))": 10, "((0, 0, 0), (2, 5, 4))": 11, "((0, 0, 0), (2, 5, 5))": 12, "((0, 0, 0), (2, 5, 6))": 13, "((0, 0, 0), (2, 5, 7))": 14, "((0, 0, 0), (2, 6, 0))": 8, "((0, 0, 0), (2, 6, 1))": 9, "((0, 0, 0), (2, 6, 2))": 10, "((0, 0, 0), (2, 6, 3))": 11, "((0, 0, 0), (2, 6, 4))": 12, "((0, 0, 0), (2, 6, 5))": 13, "((0, 0, 0), (2, 6, 6))": 14, "((0, 0, 0), (2, 6, 7))": 15, "((0, 0, 0), (2, 7, 0))": 9, "((0, 0, 0), (2, 7, 1))": 10, "((0, 0, 0), (2, 7, 2))": 11, "((0, 0, 0), (2, 7, 3))": 12, "((0, 0, 0), (2, 7, 4))": 13, "((0, 0, 0), (2, 7, 5))": 14, "((0, 0, 0), (2, 7, 6))": 15, "((0, 0, 0), (2, 7, 7))": 16, "((0, 0, 0), (3, 0, 0))": 3, "((0, 0, 0), (3, 0, 1))": 4, "((0, 0, 0), (3, 0, 2))": 5, "((0, 0, 0), (3, 0, 3))": 6, "((0, 0, 0), (3, 0, 4))": 7, "((0, 0, 0), (3, 0, 5))": 8, "((0, 0, 0), (3, 0, 6))": 9, "((0, 0, 0), (3, 0, 7))": 10, "((0, 0, 0), (3, 1, 0))": 4, "((0, 0, 0), (3, 1, 1))": 5, "((0, 0, 0), (3, 1, 2))": 6, "((0, 0, 0), (3, 1, 3))": 7, "((0, 0, 0), (3, 1, 4))": 8, "((0, 0, 0), (3, 1, 5))": 9, "((0, 0, 0), (3, 1, 6))": 10, "((0, 0, 0), (3, 1, 7))": 11, "((0, 0, 0), (3, 2, 0))": 5, "((0, 0, 0), (3, 2, 1))": 6, "((0, 0, 0), (3, 2, 2))": 7, "((0, 0, 0), (3, 2, 3))": 8, "((0, 0, 0), (3, 2, 4))": 9, "((0, 0, 0), (3, 2, 5))": 10, "((0, 0, 0), (3, 2, 6))": 11, "((0, 0, 0), (3, 2, 7))": 12, "((0, 0, 0), (3, 3, 0))": 6, "((0, 0, 0), (3, 3, 1))": 7, "((0, 0, 0), (3, 3, 2))": 8, "((0, 0, 0), (3, 3, 3))": 9, "((0, 0, 0), (3, 3, 4))": 10, "((0, 0, 0), (3, 3, 5))": 11, "((0, 0, 0), (3, 3, 6))": 12, "((0, 0, 0), (3, 3, 7))": 13, "((0, 0, 0), (3, 4, 0))": 7, "((0, 0, 0), (3, 4, 1))": 8, "((0, 0, 0), (3, 4, 2))": 9, "((0, 0, 0), (3, 4, 3))": 10, "((0, 0, 0), (3, 4, 4))": 11, "((0, 0, 0), (3, 4, 5))": 12, "((0, 0, 0), (3, 4, 6))": 13, "((0, 0, 0), (3, 4, 7))": 14, "((0, 0, 0), (3, 5, 0))": 8, "((0, 0, 0), (3, 5, 1))": 9, "((0, 0, 0), (3, 5, 2))": 10, "((0, 0, 0), (3, 5, 3))": 11, "((0, 0, 0), (3, 5, 4))": 12, "((0, 0, 0), (3, 5, 5))": 13, "((0, 0, 0), (3, 5, 6))": 14, "((0, 0, 0), (3, 5, 7))": 15, "((0, 0, 0), (3, 6, 0))": 9, "((0, 0, 0), (3, 6, 1))": 10, "((0, 0, 0), (3, 6, 2))": 11, "((0, 0, 0), (3, 6, 3))": 12, "((0, 0, 0), (3, 6, 4))": 13, "((0, 0, 0), (3, 6, 5))": 14, "((0, 0, 0), (3, 6, 6))": 15, "((0, 0, 0), (3, 6, 7))": 16, "((0, 0, 0), (3, 7, 0))": 10, "((0, 0, 0), (3, 7, 1))": 11, "((0, 0, 0), (3, 7, 2))": 12, "((0, 0, 0), (3, 7, 3))": 13, "((0, 0, 0), (3, 7, 4))": 14, "((0, 0, 0), (3, 7, 5))": 15, "((0, 0, 0), (3, 7, 6))": 16, "((0, 0, 0), (3, 7, 7))": 17, "((0, 0, 0), (4, 0, 0))": 4, "((0, 0, 0), (4, 0, 1))": 5, "((0, 0, 0), (4, 0, 2))": 6, "((0, 0, 0), (4, 0, 3))": 7, "((0, 0, 0), (4, 0, 4))": 8, "((0, 0, 0), (4, 0, 5))": 9, "((0, 0, 0), (4, 0, 6))": 10, "((0, 0, 0), (4, 0, 7))": 11, "((0, 0, 0), (4, 1, 0))": 5, "((0, 0, 0), (4, 1, 1))": 6, "((0, 0, 0), (4, 1, 2))": 7, "((0, 0, 0), (4, 1, 3))": 8, "((0, 0, 0), (4, 1, 4))": 9, "((0, 0, 0), (4, 1, 5))": 10, "((0, 0, 0), (4, 1, 6))": 11, "((0, 0, 0), (4, 1, 7))": 12, "((0, 0, 0), (4, 2, 0))": 6, "((0, 0, 0), (4, 2, 1))": 7, "((0, 0, 0), (4, 2, 2))": 8, "((0, 0, 0), (4, 2, 3))": 9, "((0, 0, 0), (4, 2, 4))": 10, "((0, 0, 0), (4, 2, 5))": 11, "((0, 0, 0), (4, 2, 6))": 12, "((0, 0, 0), (4, 2, 7))": 13, "((0, 0, 0), (4, 3, 0))": 7, "((0, 0, 0), (4, 3, 1))": 8, "((0, 0, 0), (4, 3, 2))": 9, "((0, 0, 0), (4, 3, 3))": 10, "((0, 0, 0), (4, 3, 4))": 11, "((0, 0, 0), (4, 3, 5))": 12, "((0, 0, 0), (4, 3, 6))": 13, "((0, 0, 0), (4, 3, 7))": 14, "((0, 0, 0), (4, 4, 0))": 8, "((0, 0, 0), (4, 4, 1))": 9, "((0, 0, 0), (4, 4, 2))": 10, "((0, 0, 0), (4, 4, 3))": 11, "((0, 0, 0), (4, 4, 4))": 12, "((0, 0, 0), (4, 4, 5))": 13, "((0, 0, 0), (4, 4, 6))": 14, "((0, 0, 0), (4, 4, 7))": 15, "((0, 0, 0), (4, 5, 0))": 9, "((0, 0, 0), (4, 5, 1))": 10, "((0, 0, 0), (4, 5, 2))": 11, "((0, 0, 0), (4, 5, 3))": 12, "((0, 0, 0), (4, 5, 4))": 13, "((0, 0, 0), (4, 5, 5))": 14, "((0, 0, 0), (4, 5, 6))": 15, "((0, 0, 0), (4, 5, 7))": 16, "((0, 0, 0), (4, 6, 0))": 10, "((0, 0, 0), (4, 6, 1))": 11, "((0, 0, 0), (4, 6, 2))": 12, "((0, 0, 0), (4, 6, 3))": 13, "((0, 0, 0), (4, 6, 4))": 14, "((0, 0, 0), (4, 6, 5))": 15, "((0, 0, 0), (4, 6, 6))": 16, "((0, 0, 0), (4, 6, 7))": 17, "((0, 0, 0), (4, 7, 0))": 11, "((0, 0, 0), (4, 7, 1))": 12, "((0, 0, 0), (4, 7, 2))": 13, "((0, 0, 0), (4, 7, 3))": 14, "((0, 0, 0), (4, 7, 4))": 15, "((0, 0, 0), (4, 7, 5))": 16, "((0, 0, 0), (4, 7, 6))": 17, "((0, 0, 0), (4, 7, 7))": 18, "((0, 0, 0), (5, 0, 0))": 5, "((0, 0, 0), (5, 0, 1))": 6, "((0, 0, 0), (5, 0, 2))": 7, "((0, 0, 0), (5, 0, 3))": 8, "((0, 0, 0), (5, 0, 4))": 9, "((0, 0, 0), (5, 0, 5))": 10, "((0, 0, 0), (5, 0, 6))": 11, "((0, 0, 0), (5, 0, 7))": 12, "((0, 0, 0), (5, 1, 0))": 6, "((0, 0, 0), (5, 1, 1))": 7, "((0, 0, 0), (5, 1, 2))": 8, "((0, 0, 0), (5, 1, 3))": 9, "((0, 0, 0), (5, 1, 4))": 10, "((0, 0, 0), (5, 1, 5))": 11, "((0, 0, 0), (5, 1, 6))": 12, "((0, 0, 0), (5, 1, 7))": 13, "((0, 0, 0), (5, 2, 0))": 7, "((0, 0, 0), (5, 2, 1))": 8, "((0, 0, 0), (5, 2, 2))": 9, "((0, 0, 0), (5, 2, 3))": 10, "((0, 0, 0), (5, 2, 4))": 11, "((0, 0, 0), (5, 2, 5))": 12, "((0, 0, 0), (5, 2, 6))": 13, "((0, 0, 0), (5, 2, 7))": 14, "((0, 0, 0), (5, 3, 0))": 8, "((0, 0, 0), (5, 3, 1))": 9, "((0, 0, 0), (5, 3, 2))": 10, "((0, 0, 0), (5, 3, 3))": 11, "((0, 0, 0), (5, 3, 4))": 12, "((0, 0, 0), (5, 3, 5))": 13, "((0, 0, 0), (5, 3, 6))": 14, "((0, 0, 0), (5, 3, 7))": 15, "((0, 0, 0), (5, 4, 0))": 9, "((0, 0, 0), (5, 4, 1))": 10, "((0, 0, 0), (5, 4, 2))": 11, "((0, 0, 0), (5, 4, 3))": 12, "((0, 0, 0), (5, 4, 4))": 13, "((0, 0, 0), (5, 4, 5))": 14, "((0, 0, 0), (5, 4, 6))": 15, "((0, 0, 0), (5, 4, 7))": 16, "((0, 0, 0), (5, 5, 0))": 10, "((0, 0, 0), (5, 5, 1))": 11, "((0, 0, 0), (5, 5, 2))": 12, "((0, 0, 0), (5, 5, 3))": 13, "((0, 0, 0), (5, 5, 4))": 14, "((0, 0, 0), (5, 5, 5))": 15, "((0, 0, 0), (5, 5, 6))": 16, "((0, 0, 0), (5, 5, 7))": 17, "((0, 0, 0), (5, 6, 0))": 11, "((0, 0, 0), (5, 6, 1))": 12, "((0, 0, 0), (5, 6, 2))": 13, "((0, 0, 0), (5, 6, 3))": 14, "((0, 0, 0), (5, 6, 4))": 15, "((0, 0, 0), (5, 6, 5))": 16, "((0, 0, 0), (5, 6, 6))": 17, "((0, 0, 0), (5, 6, 7))": 18, "((0, 0, 0), (5, 7, 0))": 12, "((0, 0, 0), (5, 7, 1))": 13, "((0, 0, 0), (5, 7, 2))": 14, "((0, 0, 0), (5, 7, 3))": 15, "((0, 0, 0), (5, 7, 4))": 16, "((0, 0, 0), (5, 7, 5))": 17, "((0, 0, 0), (5, 7, 6))": 18, "((0, 0, 0), (5, 7, 7))": 19, "((0, 0, 0), (6, 0, 0))": 6, "((0, 0, 0), (6, 0, 1))": 7, "((0, 0, 0), (6, 0, 2))": 8, "((0, 0, 0), (6, 0, 3))": 9, "((0, 0, 0), (6, 0, 4))": 10, "((0, 0, 0), (6, 0, 5))": 11, "((0, 0, 0), (6, 0, 6))": 12, "((0, 0, 0), (6, 0, 7))": 13, "((0, 0, 0), (6, 1, 0))": 7, "((0, 0, 0), (6, 1, 1))": 8, "((0, 0, 0), (6, 1, 2))": 9, "((0, 0, 0), (6, 1, 3))": 10, "((0, 0, 0), (6, 1, 4))": 11, "((0, 0, 0), (6, 1, 5))": 12, "((0, 0, 0), (6, 1, 6))": 13, "((0, 0, 0), (6, 1, 7))": 14, "((0, 0, 0), (6, 2, 0))": 8, "((0, 0, 0), (6, 2, 1))": 9, "((0, 0, 0), (6, 2, 2))": 10, "((0, 0, 0), (6, 2, 3))": 11, "((0, 0, 0), (6, 2, 4))": 12, "((0, 0, 0), (6, 2, 5))": 13, "((0, 0, 0), (6, 2, 6))": 14, "((0, 0, 0), (6, 2, 7))": 15, "((0, 0, 0), (6, 3, 0))": 9, "((0, 0, 0), (6, 3, 1))": 10, "((0, 0, 0), (6, 3, 2))": 11, "((0, 0, 0), (6, 3, 3))": 12, "((0, 0, 0), (6, 3, 4))": 13, "((0, 0, 0), (6, 3, 5))": 14, "((0, 0, 0), (6, 3, 6))": 15, "((0, 0, 0), (6, 3, 7))": 16, "((0, 0, 0), (6, 4, 0))": 10, "((0, 0, 0), (6, 4, 1))": 11, "((0, 0, 0), (6, 4, 2))": 12, "((0, 0, 0), (6, 4, 3))": 13, "((0, 0, 0), (6, 4, 4))": 14, "((0, 0, 0), (6, 4, 5))": 15, "((0, 0, 0), (6, 4, 6))": 16, "((0, 0, 0), (6, 4, 7))": 17, "((0, 0, 0), (6, 5, 0))": 11, "((0, 0, 0), (6, 5, 1))": 12, "((0, 0, 0), (6, 5, 2))": 13, "((0, 0, 0), (6, 5, 3))": 14, "((0, 0, 0), (6, 5, 4))": 15, "((0, 0, 0), (6, 5, 5))": 16, "((0, 0, 0), (6, 5, 6))": 17, "((0, 0, 0), (6, 5, 7))": 18, "((0, 0, 0), (6, 6, 0))": 12, "((0, 0, 0), (6, 6, 1))": 13, "((0, 0, 0), (6, 6, 2))": 14, "((0, 0, 0), (6, 6, 3))": 15, "((0, 0, 0), (6, 6, 4))": 16, "((0, 0, 0), (6, 6, 5))": 17, "((0, 0, 0), (6, 6, 6))": 18, "((0, 0, 0), (6, 6, 7))": 19, "((0, 0, 0), (6, 7, 0))": 13, "((0, 0, 0), (6, 7, 1))": 14, "((0, 0, 0), (6, 7, 2))": 15, "((0, 0, 0), (6, 7, 3))": 16, "((0, 0, 0), (6, 7, 4))": 17, "((0, 0, 0), (6, 7, 5))": 18, "((0, 0, 0), (6, 7, 6))": 19, "((0, 0, 0), (6, 7, 7))": 20, "((0, 0, 0), (7, 0, 0))": 7, "((0, 0, 0), (7, 0, 1))": 8, "((0, 0, 0), (7, 0, 2))": 9, "((0, 0, 0), (7, 0, 3))": 10, "((0, 0, 0), (7, 0, 4))": 11, "((0, 0, 0), (7, 0, 5))": 12, "((0, 0, 0), (7, 0, 6))": 13, "((0, 0, 0), (7, 0, 7))": 14, "((0, 0, 0), (7, 1, 0))": 8, "((0, 0, 0), (7, 1, 1))": 9, "((0, 0, 0), (7, 1, 2))": 10, "((0, 0, 0), (7, 1, 3))": 11, "((0, 0, 0), (7, 1, 4))": 12, "((0, 0, 0), (7, 1, 5))": 13, "((0, 0, 0), (7, 1, 6))": 14, "((0, 0, 0), (7, 1, 7))": 15, "((0, 0, 0), (7, 2, 0))": 9, "((0, 0, 0), (7, 2, 1))": 10, "((0, 0, 0), (7, 2, 2))": 11, "((0, 0, 0), (7, 2, 3))": 12, "((0, 0, 0), (7, 2, 4))": 13, "((0, 0, 0), (7, 2, 5))": 14, "((0, 0, 0), (7, 2, 6))": 15, "((0, 0, 0), (7, 2, 7))": 16, "((0, 0, 0), (7, 3, 0))": 10, "((0, 0, 0), (7, 3, 1))": 11, "((0, 0, 0), (7, 3, 2))": 12, "((0, 0, 0), (7, 3, 3))": 13, "((0, 0, 0), (7, 3, 4))": 14, "((0, 0, 0), (7, 3, 5))": 15, "((0, 0, 0), (7, 3, 6))": 16, "((0, 0, 0), (7, 3, 7))": 17, "((0, 0, 0), (7, 4, 0))": 11, "((0, 0, 0), (7, 4, 1))": 12, "((0, 0, 0), (7, 4, 2))": 13, "((0, 0, 0), (7, 4, 3))": 14, "((0, 0, 0), (7, 4, 4))": 15, "((0, 0, 0), (7, 4, 5))": 16, "((0, 0, 0), (7, 4, 6))": 17, "((0, 0, 0), (7, 4, 7))": 18, "((0, 0, 0), (7, 5, 0))": 12, "((0, 0, 0), (7, 5, 1))": 13, "((0, 0, 0), (7, 5, 2))": 14, "((0, 0, 0), (7, 5, 3))": 15, "((0, 0, 0), (7, 5, 4))": 16, "((0, 0, 0), (7, 5, 5))": 17, "((0, 0, 0), (7, 5, 6))": 18, "((0, 0, 0), (7, 5, 7))": 19, "((0, 0, 0), (7, 6, 0))": 13, "((0, 0, 0), (7, 6, 1))": 14, "((0, 0, 0), (7, 6, 2))": 15, "((0, 0, 0), (7, 6, 3))": 16, "((0, 0, 0), (7, 6, 4))": 17, "((0, 0, 0), (7, 6, 5))": 18, "((0, 0, 0), (7, 6, 6))": 19, "((0, 0, 0), (7, 6, 7))": 20, "((0, 0, 0), (7, 7, 0))": 14, "((0, 0, 0), (7, 7, 1))": 15, "((0, 0, 0), (7, 7, 2))": 16, "((0, 0, 0), (7, 7, 3))": 17, "((0, 0, 0), (7, 7, 4))": 18, "((0, 0, 0), (7, 7, 5))": 19, "((0, 0, 0), (7, 7, 6))": 20, "((0, 0, 0), (7, 7, 7))": 21, "((0, 0, 1), (0, 0, 2))": 1, "((0, 0, 1), (0, 0, 3))": 2, "((0, 0, 1), (0, 0, 4))": 3, "((0, 0, 1), (0, 0, 5))": 4, "((0, 0, 1), (0, 0, 6))": 5, "((0, 0, 1), (0, 0, 7))": 6, "((0, 0, 1), (0, 1, 0))": 2, "((0, 0, 1), (0, 1, 1))": 1, "((0, 0, 1), (0, 1, 2))": 2, "((0, 0, 1), (0, 1, 3))": 3, "((0, 0, 1), (0, 1, 4))": 4, "((0, 0, 1), (0, 1, 5))": 5, "((0, 0, 1), (0, 1, 6))": 6, "((0, 0, 1), (0, 1, 7))": 7, "((0, 0, 1), (0, 2, 0))": 3, "((0, 0, 1), (0, 2, 1))": 2, "((0, 0, 1), (0, 2, 2))": 3, "((0, 0, 1), (0, 2, 3))": 4, "((0, 0, 1), (0, 2, 4))": 5, "((0, 0, 1), (0, 2, 5))": 6, "((0, 0, 1), (0, 2, 6))": 7, "((0, 0, 1), (0, 2, 7))": 8, "((0, 0, 1), (0, 3, 0))": 4, "((0, 0, 1), (0, 3, 1))": 3, "((0, 0, 1), (0, 3, 2))": 4, "((0, 0, 1), (0, 3, 3))": 5, "((0, 0, 1), (0, 3, 4))": 6, "((0, 0, 1), (0, 3, 5))": 7, "((0, 0, 1), (0, 3, 6))": 8, "((0, 0, 1), (0, 3, 7))": 9, "((0, 0, 1), (0, 4, 0))": 5, "((0, 0, 1), (0, 4, 1))": 4, "((0, 0, 1), (0, 4, 2))": 5, "((0, 0, 1), (0, 4, 3))": 6, "((0, 0, 1), (0, 4, 4))": 7, "((0, 0, 1), (0, 4, 5))": 8, "((0, 0, 1), (0, 4, 6))": 9, "((0, 0, 1), (0, 4, 7))": 10, "((0, 0, 1), (0, 5, 0))": 6, "((0, 0, 1), (0, 5, 1))": 5, "((0, 0, 1), (0, 5, 2))": 6, "((0, 0, 1), (0, 5, 3))": 7, "((0, 0, 1), (0, 5, 4))": 8, "((0, 0, 1), (0, 5, 5))": 9, "((0, 0, 1), (0, 5, 6))": 10, "((0, 0, 1), (0, 5, 7))": 11, "((0, 0, 1), (0, 6, 0))": 7, "((0, 0, 1), (0, 6, 1))": 6, "((0, 0, 1), (0, 6, 2))": 7, "((0, 0, 1), (0, 6, 3))": 8, "((0, 0, 1), (0, 6, 4))": 9, "((0, 0, 1), (0, 6, 5))": 10, "((0, 0, 1), (0, 6, 6))": 11, "((0, 0, 1), (0, 6, 7))": 12, "((0, 0, 1), (0, 7, 0))": 8, "((0, 0, 1), (0, 7, 1))": 7, "((0, 0, 1), (0, 7, 2))": 8, "((0, 0, 1), (0, 7, 3))": 9, "((0, 0, 1), (0, 7, 4))": 10, "((0, 0, 1), (0, 7, 5))": 11, "((0, 0, 1), (0, 7, 6))": 12, "((0, 0, 1), (0, 7, 7))": 13, "((0, 0, 1), (1, 0, 0))": 2, "((0, 0, 1), (1, 0, 1))": 1, "((0, 0, 1), (1, 0, 2))": 2, "((0, 0, 1), (1, 0, 3))": 3, "((0, 0, 1), (1, 0, 4))": 4, "((0, 0, 1), (1, 0, 5))": 5, "((0, 0, 1), (1, 0, 6))": 6, "((0, 0, 1), (1, 0, 7))": 7, "((0, 0, 1), (1, 1, 0))": 3, "((0, 0, 1), (1, 1, 1))": 2, "((0, 0, 1), (1, 1, 2))": 3, "((0, 0, 1), (1, 1, 3))": 4, "((0, 0, 1), (1, 1, 4))": 5, "((0, 0, 1), (1, 1, 5))": 6, "((0, 0, 1), (1, 1, 6))": 7, "((0, 0, 1), (1, 1, 7))": 8, "((0, 0, 1), (1, 2, 0))": 4, "((0, 0, 1), (1, 2, 1))": 3, "((0, 0, 1), (1, 2, 2))": 4, "((0, 0, 1), (1, 2, 3))": 5, "((0, 0, 1), (1, 2, 4))": 6, "((0, 0, 1), (1, 2, 5))": 7, "((0, 0, 1), (1, 2, 6))": 8, "((0, 0, 1), (1, 2, 7))": 9, "((0, 0, 1), (1, 3, 0))": 5, "((0, 0, 1), (1, 3, 1))": 4, "((0, 0, 1), (1, 3, 2))": 5, "((0, 0, 1), (1, 3, 3))": 6, "((0, 0, 1), (1, 3, 4))": 7, "((0, 0, 1), (1, 3, 5))": 8, "((0, 0, 1), (1, 3, 6))": 9, "((0, 0, 1), (1, 3, 7))": 10, "((0, 0, 1), (1, 4, 0))": 6, "((0, 0, 1), (1, 4, 1))": 5, "((0, 0, 1), (1, 4, 2))": 6, "((0, 0, 1), (1, 4, 3))": 7, "((0, 0, 1), (1, 4, 4))": 8, "((0, 0, 1), (1, 4, 5))": 9, "((0, 0, 1), (1, 4, 6))": 10, "((0, 0, 1), (1, 4, 7))": 11, "((0, 0, 1), (1, 5, 0))": 7, "((0, 0, 1), (1, 5, 1))": 6, "((0, 0, 1), (1, 5, 2))": 7, "((0, 0, 1), (1, 5, 3))": 8, "((0, 0, 1), (1, 5, 4))": 9, "((0, 0, 1), (1, 5, 5))": 10, "((0, 0, 1), (1, 5, 6))": 11, "((0, 0, 1), (1, 5, 7))": 12, "((0, 0, 1), (1, 6, 0))": 8, "((0, 0, 1), (1, 6, 1))": 7, "((0, 0, 1), (1, 6, 2))": 8, "((0, 0, 1), (1, 6, 3))": 9, "((0, 0, 1), (1, 6, 4))": 10, "((0, 0, 1), (1, 6, 5))": 11, "((0, 0, 1), (1, 6, 6))": 12, "((0, 0, 1), (1, 6, 7))": 13, "((0, 0, 1), (1, 7, 0))": 9, "((0, 0, 1), (1, 7, 1))": 8, "((0, 0, 1), (1, 7, 2))": 9, "((0, 0, 1), (1, 7, 3))": 10, "((0, 0, 1), (1, 7, 4))": 11, "((0, 0, 1), (1, 7, 5))": 12, "((0, 0, 1), (1, 7, 6))": 13, "((0, 0, 1), (1, 7, 7))": 14, "((0, 0, 1), (2, 0, 0))": 3, "((0, 0, 1), (2, 0, 1))": 2, "((0, 0, 1), (2, 0, 2))": 3, "((0, 0, 1), (2, 0, 3))": 4, "((0, 0, 1), (2, 0, 4))": 5, "((0, 0, 1), (2, 0, 5))": 6, "((0, 0, 1), (2, 0, 6))": 7, "((0, 0, 1), (2, 0, 7))": 8, "((0, 0, 1), (2, 1, 0))": 4, "((0, 0, 1), (2, 1, 1))": 3, "((0, 0, 1), (2, 1, 2))": 4, "((0, 0, 1), (2, 1, 3))": 5, "((0, 0, 1), (2, 1, 4))": 6, "((0, 0, 1), (2, 1, 5))": 7, "((0, 0, 1), (2, 1, 6))": 8, "((0, 0, 1), (2, 1, 7))": 9, "((0, 0, 1), (2, 2, 0))": 5, "((0, 0, 1), (2, 2, 1))": 4, "((0, 0, 1), (2, 2, 2))": 5, "((0, 0, 1), (2, 2, 3))": 6, "((0, 0, 1), (2, 2, 4))": 7, "((0, 0, 1), (2, 2, 5))": 8, "((0, 0, 1), (2, 2, 6))": 9, "((0, 0, 1), (2, 2, 7))": 10, "((0, 0, 1), (2, 3, 0))": 6, "((0, 0, 1), (2, 3, 1))": 5, "((0, 0, 1), (2, 3, 2))": 6, "((0, 0, 1), (2, 3, 3))": 7, "((0, 0, 1), (2, 3, 4))": 8, "((0, 0, 1), (2, 3, 5))": 9, "((0, 0, 1), (2, 3, 6))": 10, "((0, 0, 1), (2, 3, 7))": 11, "((0, 0, 1), (2, 4, 0))": 7, "((0, 0, 1), (2, 4, 1))": 6, "((0, 0, 1), (2, 4, 2))": 7, "((0, 0, 1), (2, 4, 3))": 8, "((0, 0, 1), (2, 4, 4))": 9, "((0, 0, 1), (2, 4, 5))": 10, "((0, 0, 1), (2, 4, 6))": 11, "((0, 0, 1), (2, 4, 7))": 12, "((0, 0, 1), (2, 5, 0))": 8, "((0, 0, 1), (2, 5, 1))": 7, "((0, 0, 1), (2, 5, 2))": 8, "((0, 0, 1), (2, 5, 3))": 9, "((0, 0, 1), (2, 5, 4))": 10, "((0, 0, 1), (2, 5, 5))": 11, "((0, 0, 1), (2, 5, 6))": 12, "((0, 0, 1), (2, 5, 7))": 13, "((0, 0, 1), (2, 6, 0))": 9, "((0, 0, 1), (2, 6, 1))": 8, "((0, 0, 1), (2, 6, 2))": 9, "((0, 0, 1), (2, 6, 3))": 10, "((0, 0, 1), (2, 6, 4))": 11, "((0, 0, 1), (2, 6, 5))": 12, "((0, 0, 1), (2, 6, 6))": 13, "((0, 0, 1), (2, 6, 7))": 14, "((0, 0, 1), (2, 7, 0))": 10, "((0, 0, 1), (2, 7, 1))": 9, "((0, 0, 1), (2, 7, 2))": 10, "((0, 0, 1), (2, 7, 3))": 11, "((0, 0, 1), (2, 7, 4))": 12, "((0, 0, 1), (2, 7, 5))": 13, "((0, 0, 1), (2, 7, 6))": 14, "((0, 0, 1), (2, 7, 7))": 15, "((0, 0, 1), (3, 0, 0))": 4, "((0, 0, 1), (3, 0, 1))": 3, "((0, 0, 1), (3, 0, 2))": 4, "((0, 0, 1), (3, 0, 3))": 5, "((0, 0, 1), (3, 0, 4))": 6, "((0, 0, 1), (3, 0, 5))": 7, "((0, 0, 1), (3, 0, 6))": 8, "((0, 0, 1), (3, 0, 7))": 9, "((0, 0, 1), (3, 1, 0))": 5, "((0, 0, 1), (3, 1, 1))": 4, "((0, 0, 1), (3, 1, 2))": 5, "((0, 0, 1), (3, 1, 3))": 6, "((0, 0, 1), (3, 1, 4))": 7, "((0, 0, 1), (3, 1, 5))": 8, "((0, 0, 1), (3, 1, 6))": 9, "((0, 0, 1), (3, 1, 7))": 10, "((0, 0, 1), (3, 2, 0))": 6, "((0, 0, 1), (3, 2, 1))": 5, "((0, 0, 1), (3, 2, 2))": 6, "((0, 0, 1), (3, 2, 3))": 7, "((0, 0, 1), (3, 2, 4))": 8, "((0, 0, 1), (3, 2, 5))": 9, "((0, 0, 1), (3, 2, 6))": 10, "((0, 0, 1), (3, 2, 7))": 11, "((0, 0, 1), (3, 3, 0))": 7, "((0, 0, 1), (3, 3, 1))": 6, "((0, 0, 1), (3, 3, 2))": 7, "((0, 0, 1), (3, 3, 3))": 8, "((0, 0, 1), (3, 3, 4))": 9, "((0, 0, 1), (3, 3, 5))": 10, "((0, 0, 1), (3, 3, 6))": 11, "((0, 0, 1), (3, 3, 7))": 12, "((0, 0, 1), (3, 4, 0))": 8, "((0, 0, 1), (3, 4, 1))": 7, "((0, 0, 1), (3, 4, 2))": 8, "((0, 0, 1), (3, 4, 3))": 9, "((0, 0, 1), (3, 4, 4))": 10, "((0, 0, 1), (3, 4, 5))": 11, "((0, 0, 1), (3, 4, 6))": 12, "((0, 0, 1), (3, 4, 7))": 13, "((0, 0, 1), (3, 5, 0))": 9, "((0, 0, 1), (3, 5, 1))": 8, "((0, 0, 1), (3, 5, 2))": 9, "((0, 0, 1), (3, 5, 3))": 10, "((0, 0, 1), (3, 5, 4))": 11, "((0, 0, 1), (3, 5, 5))": 12, "((0, 0, 1), (3, 5, 6))": 13, "((0, 0, 1), (3, 5, 7))": 14, "((0, 0, 1), (3, 6, 0))": 10, "((0, 0, 1), (3, 6, 1))": 9, "((0, 0, 1), (3, 6, 2))": 10, "((0, 0, 1), (3, 6, 3))": 11, "((0, 0, 1), (3, 6, 4))": 12, "((0, 0, 1), (3, 6, 5))": 13, "((0, 0, 1), (3, 6, 6))": 14, "((0, 0, 1), (3, 6, 7))": 15, "((0, 0, 1), (3, 7, 0))": 11, "((0, 0, 1), (3, 7, 1))": 10, "((0, 0, 1), (3, 7, 2))": 11, "((0, 0, 1), (3, 7, 3))": 12, "((0, 0, 1), (3, 7, 4))": 13, "((0, 0, 1), (3, 7, 5))": 14, "((0, 0, 1), (3, 7, 6))": 15, "((0, 0, 1), (3, 7, 7))": 16, "((0, 0, 1), (4, 0, 0))": 5, "((0, 0, 1), (4, 0, 1))": 4, "((0, 0, 1), (4, 0, 2))": 5, "((0, 0, 1), (4, 0, 3))": 6, "((0, 0, 1), (4, 0, 4))": 7, "((0, 0, 1), (4, 0, 5))": 8, "((0, 0, 1), (4, 0, 6))": 9, "((0, 0, 1), (4, 0, 7))": 10, "((0, 0, 1), (4, 1, 0))": 6, "((0, 0, 1), (4, 1, 1))": 5, "((0, 0, 1), (4, 1, 2))": 6, "((0, 0, 1), (4, 1, 3))": 7, "((0, 0, 1), (4, 1, 4))": 8, "((0, 0, 1), (4, 1, 5))": 9, "((0, 0, 1), (4, 1, 6))": 10, "((0, 0, 1), (4, 1, 7))": 11, "((0, 0, 1), (4, 2, 0))": 7, "((0, 0, 1), (4, 2, 1))": 6, "((0, 0, 1), (4, 2, 2))": 7, "((0, 0, 1), (4, 2, 3))": 8, "((0, 0, 1), (4, 2, 4))": 9, "((0, 0, 1), (4, 2, 5))": 10, "((0, 0, 1), (4, 2, 6))": 11, "((0, 0, 1), (4, 2, 7))": 12, "((0, 0, 1), (4, 3, 0))": 8, "((0, 0, 1), (4, 3, 1))": 7, "((0, 0, 1), (4, 3, 2))": 8, "((0, 0, 1), (4, 3, 3))": 9, "((0, 0, 1), (4, 3, 4))": 10, "((0, 0, 1), (4, 3, 5))": 11, "((0, 0, 1), (4, 3, 6))": 12, "((0, 0, 1), (4, 3, 7))": 13, "((0, 0, 1), (4, 4, 0))": 9, "((0, 0, 1), (4, 4, 1))": 8, "((0, 0, 1), (4, 4, 2))": 9, "((0, 0, 1), (4, 4, 3))": 10, "((0, 0, 1), (4, 4, 4))": 11, "((0, 0, 1), (4, 4, 5))": 12, "((0, 0, 1), (4, 4, 6))": 13, "((0, 0, 1), (4, 4, 7))": 14, "((0, 0, 1), (4, 5, 0))": 10, "((0, 0, 1), (4, 5, 1))": 9, "((0, 0, 1), (4, 5, 2))": 10, "((0, 0, 1), (4, 5, 3))": 11, "((0, 0, 1), (4, 5, 4))": 12, "((0, 0, 1), (4, 5, 5))": 13, "((0, 0, 1), (4, 5, 6))": 14, "((0, 0, 1), (4, 5, 7))": 15, "((0, 0, 1), (4, 6, 0))": 11, "((0, 0, 1), (4, 6, 1))": 10, "((0, 0, 1), (4, 6, 2))": 11, "((0, 0, 1), (4, 6, 3))": 12, "((0, 0, 1), (4, 6, 4))": 13, "((0, 0, 1), (4, 6, 5))": 14, "((0, 0, 1), (4, 6, 6))": 15, "((0, 0, 1), (4, 6, 7))": 16, "((0, 0, 1), (4, 7, 0))": 12, "((0, 0, 1), (4, 7, 1))": 11, "((0, 0, 1), (4, 7, 2))": 12, "((0, 0, 1), (4, 7, 3))": 13, "((0, 0, 1), (4, 7, 4))": 14, "((0, 0, 1), (4, 7, 5))": 15, "((0, 0, 1), (4, 7, 6))": 16, "((0, 0, 1), (4, 7, 7))": 17, "((0, 0, 1), (5, 0, 0))": 6, "((0, 0, 1), (5, 0, 1))": 5, "((0, 0, 1), (5, 0, 2))": 6, "((0, 0, 1), (5, 0, 3))": 7, "((0, 0, 1), (5, 0, 4))": 8, "((0, 0, 1), (5, 0, 5))": 9, "((0, 0, 1), (5, 0, 6))": 10, "((0, 0, 1), (5, 0, 7))": 11, "((0, 0, 1), (5, 1, 0))": 7, "((0, 0, 1), (5, 1, 1))": 6, "((0, 0, 1), (5, 1, 2))": 7, "((0, 0, 1), (5, 1, 3))": 8, "((0, 0, 1), (5, 1, 4))": 9, "((0, 0, 1), (5, 1, 5))": 10, "((0, 0, 1), (5, 1, 6))": 11, "((0, 0, 1), (5, 1, 7))": 12, "((0, 0, 1), (5, 2, 0))": 8, "((0, 0, 1), (5, 2, 1))": 7, "((0, 0, 1), (5, 2, 2))": 8, "((0, 0, 1), (5, 2, 3))": 9, "((0, 0, 1), (5, 2, 4))": 10, "((0, 0, 1), (5, 2, 5))": 11, "((0, 0, 1), (5, 2, 6))": 12, "((0, 0, 1), (5, 2, 7))": 13, "((0, 0, 1), (5, 3, 0))": 9, "((0, 0, 1), (5, 3, 1))": 8, "((0, 0, 1), (5, 3, 2))": 9, "((0, 0, 1), (5, 3, 3))": 10, "((0, 0, 1), (5, 3, 4))": 11, "((0, 0, 1), (5, 3, 5))": 12, "((0, 0, 1), (5, 3, 6))": 13, "((0, 0, 1), (5, 3, 7))": 14, "((0, 0, 1), (5, 4, 0))": 10, "((0, 0, 1), (5, 4, 1))": 9, "((0, 0, 1), (5, 4, 2))": 10, "((0, 0, 1), (5, 4, 3))": 11, "((0, 0, 1), (5, 4, 4))": 12, "((0, 0, 1), (5, 4, 5))": 13, "((0, 0, 1), (5, 4, 6))": 14, "((0, 0, 1), (5, 4, 7))": 15, "((0, 0, 1), (5, 5, 0))": 11, "((0, 0, 1), (5, 5, 1))": 10, "((0, 0, 1), (5, 5, 2))": 11, "((0, 0, 1), (5, 5, 3))": 12, "((0, 0, 1), (5, 5, 4))": 13, "((0, 0, 1), (5, 5, 5))": 14, "((0, 0, 1), (5, 5, 6))": 15, "((0, 0, 1), (5, 5, 7))": 16, "((0, 0, 1), (5, 6, 0))": 12, "((0, 0, 1), (5, 6, 1))": 11, "((0, 0, 1), (5, 6, 2))": 12, "((0, 0, 1), (5, 6, 3))": 13, "((0, 0, 1), (5, 6, 4))": 14, "((0, 0, 1), (5, 6, 5))": 15, "((0, 0, 1), (5, 6, 6))": 16, "((0, 0, 1), (5, 6, 7))": 17, "((0, 0, 1), (5, 7, 0))": 13, "((0, 0, 1), (5, 7, 1))": 12, "((0, 0, 1), (5, 7, 2))": 13, "((0, 0, 1), (5, 7, 3))": 14, "((0, 0, 1), (5, 7, 4))": 15, "((0, 0, 1), (5, 7, 5))": 16, "((0, 0, 1), (5, 7, 6))": 17, "((0, 0, 1), (5, 7, 7))": 18, "((0, 0, 1), (6, 0, 0))": 7, "((0, 0, 1), (6, 0, 1))": 6, "((0, 0, 1), (6, 0, 2))": 7, "((0, 0, 1), (6, 0, 3))": 8, "((0, 0, 1), (6, 0, 4))": 9, "((0, 0, 1), (6, 0, 5))": 10, "((0, 0, 1), (6, 0, 6))": 11, "((0, 0, 1), (6, 0, 7))": 12, "((0, 0, 1), (6, 1, 0))": 8, "((0, 0, 1), (6, 1, 1))": 7, "((0, 0, 1), (6, 1, 2))": 8, "((0, 0, 1), (6, 1, 3))": 9, "((0, 0, 1), (6, 1, 4))": 10, "((0, 0, 1), (6, 1, 5))": 11, "((0, 0, 1), (6, 1, 6))": 12, "((0, 0, 1), (6, 1, 7))": 13, "((0, 0, 1), (6, 2, 0))": 9, "((0, 0, 1), (6, 2, 1))": 8, "((0, 0, 1), (6, 2, 2))": 9, "((0, 0, 1), (6, 2, 3))": 10, "((0, 0, 1), (6, 2, 4))": 11, "((0, 0, 1), (6, 2, 5))": 12, "((0, 0, 1), (6, 2, 6))": 13, "((0, 0, 1), (6, 2, 7))": 14, "((0, 0, 1), (6, 3, 0))": 10, "((0, 0, 1), (6, 3, 1))": 9, "((0, 0, 1), (6, 3, 2))": 10, "((0, 0, 1), (6, 3, 3))": 11, "((0, 0, 1), (6, 3, 4))": 12, "((0, 0, 1), (6, 3, 5))": 13, "((0, 0, 1), (6, 3, 6))": 14, "((0, 0, 1), (6, 3, 7))": 15, "((0, 0, 1), (6, 4, 0))": 11, "((0, 0, 1), (6, 4, 1))": 10, "((0, 0, 1), (6, 4, 2))": 11, "((0, 0, 1), (6, 4, 3))": 12, "((0, 0, 1), (6, 4, 4))": 13, "((0, 0, 1), (6, 4, 5))": 14, "((0, 0, 1), (6, 4, 6))": 15, "((0, 0, 1), (6, 4, 7))": 16, "((0, 0, 1), (6, 5, 0))": 12, "((0, 0, 1), (6, 5, 1))": 11, "((0, 0, 1), (6, 5, 2))": 12, "((0, 0, 1), (6, 5, 3))": 13, "((0, 0, 1), (6, 5, 4))": 14, "((0, 0, 1), (6, 5, 5))": 15, "((0, 0, 1), (6, 5, 6))": 16, "((0, 0, 1), (6, 5, 7))": 17, "((0, 0, 1), (6, 6, 0))": 13, "((0, 0, 1), (6, 6, 1))": 12, "((0, 0, 1), (6, 6, 2))": 13, "((0, 0, 1), (6, 6, 3))": 14, "((0, 0, 1), (6, 6, 4))": 15, "((0, 0, 1), (6, 6, 5))": 16, "((0, 0, 1), (6, 6, 6))": 17, "((0, 0, 1), (6, 6, 7))": 18, "((0, 0, 1), (6, 7, 0))": 14, "((0, 0, 1), (6, 7, 1))": 13, "((0, 0, 1), (6, 7, 2))": 14, "((0, 0, 1), (6, 7, 3))": 15, "((0, 0, 1), (6, 7, 4))": 16, "((0, 0, 1), (6, 7, 5))": 17, "((0, 0, 1), (6, 7, 6))": 18, "((0, 0, 1), (6, 7, 7))": 19, "((0, 0, 1), (7, 0, 0))": 8, "((0, 0, 1), (7, 0, 1))": 7, "((0, 0, 1), (7, 0, 2))": 8, "((0, 0, 1), (7, 0, 3))": 9, "((0, 0, 1), (7, 0, 4))": 10, "((0, 0, 1), (7, 0, 5))": 11, "((0, 0, 1), (7, 0, 6))": 12, "((0, 0, 1), (7, 0, 7))": 13, "((0, 0, 1), (7, 1, 0))": 9, "((0, 0, 1), (7, 1, 1))": 8, "((0, 0, 1), (7, 1, 2))": 9, "((0, 0, 1), (7, 1, 3))": 10, "((0, 0, 1), (7, 1, 4))": 11, "((0, 0, 1), (7, 1, 5))": 12, "((0, 0, 1), (7, 1, 6))": 13, "((0, 0, 1), (7, 1, 7))": 14, "((0, 0, 1), (7, 2, 0))": 10, "((0, 0, 1), (7, 2, 1))": 9, "((0, 0, 1), (7, 2, 2))": 10, "((0, 0, 1), (7, 2, 3))": 11, "((0, 0, 1), (7, 2, 4))": 12, "((0, 0, 1), (7, 2, 5))": 13, "((0, 0, 1), (7, 2, 6))": 14, "((0, 0, 1), (7, 2, 7))": 15, "((0, 0, 1), (7, 3, 0))": 11, "((0, 0, 1), (7, 3, 1))": 10, "((0, 0, 1), (7, 3, 2))": 11, "((0, 0, 1), (7, 3, 3))": 12, "((0, 0, 1), (7, 3, 4))": 13, "((0, 0, 1), (7, 3, 5))": 14, "((0, 0, 1), (7, 3, 6))": 15, "((0, 0, 1), (7, 3, 7))": 16, "((0, 0, 1), (7, 4, 0))": 12, "((0, 0, 1), (7, 4, 1))": 11, "((0, 0, 1), (7, 4, 2))": 12, "((0, 0, 1), (7, 4, 3))": 13, "((0, 0, 1), (7, 4, 4))": 14, "((0, 0, 1), (7, 4, 5))": 15, "((0, 0, 1), (7, 4, 6))": 16, "((0, 0, 1), (7, 4, 7))": 17, "((0, 0, 1), (7, 5, 0))": 13, "((0, 0, 1), (7, 5, 1))": 12, "((0, 0, 1), (7, 5, 2))": 13, "((0, 0, 1), (7, 5, 3))": 14, "((0, 0, 1), (7, 5, 4))": 15, "((0, 0, 1), (7, 5, 5))": 16, "((0, 0, 1), (7, 5, 6))": 17, "((0, 0, 1), (7, 5, 7))": 18, "((0, 0, 1), (7, 6, 0))": 14, "((0, 0, 1), (7, 6, 1))": 13, "((0, 0, 1), (7, 6, 2))": 14, "((0, 0, 1), (7, 6, 3))": 15, "((0, 0, 1), (7, 6, 4))": 16, "((0, 0, 1), (7, 6, 5))": 17, "((0, 0, 1), (7, 6, 6))": 18, "((0, 0, 1), (7, 6, 7))": 19, "((0, 0, 1), (7, 7, 0))": 15, "((0, 0, 1), (7, 7, 1))": 14, "((0, 0, 1), (7, 7, 2))": 15, "((0, 0, 1), (7, 7, 3))": 16, "((0, 0, 1), (7, 7, 4))": 17, "((0, 0, 1), (7, 7, 5))": 18, "((0, 0, 1), (7, 7, 6))": 19, "((0, 0, 1), (7, 7, 7))": 20, "((0, 0, 2), (0, 0, 3))": 1, "((0, 0, 2), (0, 0, 4))": 2, "((0, 0, 2), (0, 0, 5))": 3, "((0, 0, 2), (0, 0, 6))": 4, "((0, 0, 2), (0, 0, 7))": 5, "((0, 0, 2), (0, 1, 0))": 3, "((0, 0, 2), (0, 1, 1))": 2, "((0, 0, 2), (0, 1, 2))": 1, "((0, 0, 2), (0, 1, 3))": 2, "((0, 0, 2), (0, 1, 4))": 3, "((0, 0, 2), (0, 1, 5))": 4, "((0, 0, 2), (0, 1, 6))": 5, "((0, 0, 2), (0, 1, 7))": 6, "((0, 0, 2), (0, 2, 0))": 4, "((0, 0, 2), (0, 2, 1))": 3, "((0, 0, 2), (0, 2, 2))": 2, "((0, 0, 2), (0, 2, 3))": 3, "((0, 0, 2), (0, 2, 4))": 4, "((0, 0, 2), (0, 2, 5))": 5, "((0, 0, 2), (0, 2, 6))": 6, "((0, 0, 2), (0, 2, 7))": 7, "((0, 0, 2), (0, 3, 0))": 5, "((0, 0, 2), (0, 3, 1))": 4, "((0, 0, 2), (0, 3, 2))": 3, "((0, 0, 2), (0, 3, 3))": 4, "((0, 0, 2), (0, 3, 4))": 5, "((0, 0, 2), (0, 3, 5))": 6, "((0, 0, 2), (0, 3, 6))": 7, "((0, 0, 2), (0, 3, 7))": 8, "((0, 0, 2), (0, 4, 0))": 6, "((0, 0, 2), (0, 4, 1))": 5, "((0, 0, 2), (0, 4, 2))": 4, "((0, 0, 2), (0, 4, 3))": 5, "((0, 0, 2), (0, 4, 4))": 6, "((0, 0, 2), (0, 4, 5))": 7, "((0, 0, 2), (0, 4, 6))": 8, "((0, 0, 2), (0, 4, 7))": 9, "((0, 0, 2), (0, 5, 0))": 7, "((0, 0, 2), (0, 5, 1))": 6, "((0, 0, 2), (0, 5, 2))": 5, "((0, 0, 2), (0, 5, 3))": 6, "((0, 0, 2), (0, 5, 4))": 7, "((0, 0, 2), (0, 5, 5))": 8, "((0, 0, 2), (0, 5, 6))": 9, "((0, 0, 2), (0, 5, 7))": 10, "((0, 0, 2), (0, 6, 0))": 8, "((0, 0, 2), (0, 6, 1))": 7, "((0, 0, 2), (0, 6, 2))": 6, "((0, 0, 2), (0, 6, 3))": 7, "((0, 0, 2), (0, 6, 4))": 8, "((0, 0, 2), (0, 6, 5))": 9, "((0, 0, 2), (0, 6, 6))": 10, "((0, 0, 2), (0, 6, 7))": 11, "((0, 0, 2), (0, 7, 0))": 9, "((0, 0, 2), (0, 7, 1))": 8, "((0, 0, 2), (0, 7, 2))": 7, "((0, 0, 2), (0, 7, 3))": 8, "((0, 0, 2), (0, 7, 4))": 9, "((0, 0, 2), (0, 7, 5))": 10, "((0, 0, 2), (0, 7, 6))": 11, "((0, 0, 2), (0, 7, 7))": 12, "((0, 0, 2), (1, 0, 0))": 3, "((0, 0, 2), (1, 0, 1))": 2, "((0, 0, 2), (1, 0, 2))": 1, "((0, 0, 2), (1, 0, 3))": 2, "((0, 0, 2), (1, 0, 4))": 3, "((0, 0, 2), (1, 0, 5))": 4, "((0, 0, 2), (1, 0, 6))": 5, "((0, 0, 2), (1, 0, 7))": 6, "((0, 0, 2), (1, 1, 0))": 4, "((0, 0, 2), (1, 1, 1))": 3, "((0, 0, 2), (1, 1, 2))": 2, "((0, 0, 2), (1, 1, 3))": 3, "((0, 0, 2), (1, 1, 4))": 4, "((0, 0, 2), (1, 1, 5))": 5, "((0, 0, 2), (1, 1, 6))": 6, "((0, 0, 2), (1, 1, 7))": 7, "((0, 0, 2), (1, 2, 0))": 5, "((0, 0, 2), (1, 2, 1))": 4, "((0, 0, 2), (1, 2, 2))": 3, "((0, 0, 2), (1, 2, 3))": 4, "((0, 0, 2), (1, 2, 4))": 5, "((0, 0, 2), (1, 2, 5))": 6, "((0, 0, 2), (1, 2, 6))": 7, "((0, 0, 2), (1, 2, 7))": 8, "((0, 0, 2), (1, 3, 0))": 6, "((0, 0, 2), (1, 3, 1))": 5, "((0, 0, 2), (1, 3, 2))": 4, "((0, 0, 2), (1, 3, 3))": 5, "((0, 0, 2), (1, 3, 4))": 6, "((0, 0, 2), (1, 3, 5))": 7, "((0, 0, 2), (1, 3, 6))": 8, "((0, 0, 2), (1, 3, 7))": 9, "((0, 0, 2), (1, 4, 0))": 7, "((0, 0, 2), (1, 4, 1))": 6, "((0, 0, 2), (1, 4, 2))": 5, "((0, 0, 2), (1, 4, 3))": 6, "((0, 0, 2), (1, 4, 4))": 7, "((0, 0, 2), (1, 4, 5))": 8, "((0, 0, 2), (1, 4, 6))": 9, "((0, 0, 2), (1, 4, 7))": 10, "((0, 0, 2), (1, 5, 0))": 8, "((0, 0, 2), (1, 5, 1))": 7, "((0, 0, 2), (1, 5, 2))": 6, "((0, 0, 2), (1, 5, 3))": 7, "((0, 0, 2), (1, 5, 4))": 8, "((0, 0, 2), (1, 5, 5))": 9, "((0, 0, 2), (1, 5, 6))": 10, "((0, 0, 2), (1, 5, 7))": 11, "((0, 0, 2), (1, 6, 0))": 9, "((0, 0, 2), (1, 6, 1))": 8, "((0, 0, 2), (1, 6, 2))": 7, "((0, 0, 2), (1, 6, 3))": 8, "((0, 0, 2), (1, 6, 4))": 9, "((0, 0, 2), (1, 6, 5))": 10, "((0, 0, 2), (1, 6, 6))": 11, "((0, 0, 2), (1, 6, 7))": 12, "((0, 0, 2), (1, 7, 0))": 10, "((0, 0, 2), (1, 7, 1))": 9, "((0, 0, 2), (1, 7, 2))": 8, "((0, 0, 2), (1, 7, 3))": 9, "((0, 0, 2), (1, 7, 4))": 10, "((0, 0, 2), (1, 7, 5))": 11, "((0, 0, 2), (1, 7, 6))": 12, "((0, 0, 2), (1, 7, 7))": 13, "((0, 0, 2), (2, 0, 0))": 4, "((0, 0, 2), (2, 0, 1))": 3, "((0, 0, 2), (2, 0, 2))": 2, "((0, 0, 2), (2, 0, 3))": 3, "((0, 0, 2), (2, 0, 4))": 4, "((0, 0, 2), (2, 0, 5))": 5, "((0, 0, 2), (2, 0, 6))": 6, "((0, 0, 2), (2, 0, 7))": 7, "((0, 0, 2), (2, 1, 0))": 5, "((0, 0, 2), (2, 1, 1))": 4, "((0, 0, 2), (2, 1, 2))": 3, "((0, 0, 2), (2, 1, 3))": 4, "((0, 0, 2), (2, 1, 4))": 5, "((0, 0, 2), (2, 1, 5))": 6, "((0, 0, 2), (2, 1, 6))": 7, "((0, 0, 2), (2, 1, 7))": 8, "((0, 0, 2), (2, 2, 0))": 6, "((0, 0, 2), (2, 2, 1))": 5, "((0, 0, 2), (2, 2, 2))": 4, "((0, 0, 2), (2, 2, 3))": 5, "((0, 0, 2), (2, 2, 4))": 6, "((0, 0, 2), (2, 2, 5))": 7, "((0, 0, 2), (2, 2, 6))": 8, "((0, 0, 2), (2, 2, 7))": 9, "((0, 0, 2), (2, 3, 0))": 7, "((0, 0, 2), (2, 3, 1))": 6, "((0, 0, 2), (2, 3, 2))": 5, "((0, 0, 2), (2, 3, 3))": 6, "((0, 0, 2), (2, 3, 4))": 7, "((0, 0, 2), (2, 3, 5))": 8, "((0, 0, 2), (2, 3, 6))": 9, "((0, 0, 2), (2, 3, 7))": 10, "((0, 0, 2), (2, 4, 0))": 8, "((0, 0, 2), (2, 4, 1))": 7, "((0, 0, 2), (2, 4, 2))": 6, "((0, 0, 2), (2, 4, 3))": 7, "((0, 0, 2), (2, 4, 4))": 8, "((0, 0, 2), (2, 4, 5))": 9, "((0, 0, 2), (2, 4, 6))": 10, "((0, 0, 2), (2, 4, 7))": 11, "((0, 0, 2), (2, 5, 0))": 9, "((0, 0, 2), (2, 5, 1))": 8, "((0, 0, 2), (2, 5, 2))": 7, "((0, 0, 2), (2, 5, 3))": 8, "((0, 0, 2), (2, 5, 4))": 9, "((0, 0, 2), (2, 5, 5))": 10, "((0, 0, 2), (2, 5, 6))": 11, "((0, 0, 2), (2, 5, 7))": 12, "((0, 0, 2), (2, 6, 0))": 10, "((0, 0, 2), (2, 6, 1))": 9, "((0, 0, 2), (2, 6, 2))": 8, "((0, 0, 2), (2, 6, 3))": 9, "((0, 0, 2), (2, 6, 4))": 10, "((0, 0, 2), (2, 6, 5))": 11, "((0, 0, 2), (2, 6, 6))": 12, "((0, 0, 2), (2, 6, 7))": 13, "((0, 0, 2), (2, 7, 0))": 11, "((0, 0, 2), (2, 7, 1))": 10, "((0, 0, 2), (2, 7, 2))": 9, "((0, 0, 2), (2, 7, 3))": 10, "((0, 0, 2), (2, 7, 4))": 11, "((0, 0, 2), (2, 7, 5))": 12, "((0, 0, 2), (2, 7, 6))": 13, "((0, 0, 2), (2, 7, 7))": 14, "((0, 0, 2), (3, 0, 0))": 5, "((0, 0, 2), (3, 0, 1))": 4, "((0, 0, 2), (3, 0, 2))": 3, "((0, 0, 2), (3, 0, 3))": 4, "((0, 0, 2), (3, 0, 4))": 5, "((0, 0, 2), (3, 0, 5))": 6, "((0, 0, 2), (3, 0, 6))": 7, "((0, 0, 2), (3, 0, 7))": 8, "((0, 0, 2), (3, 1, 0))": 6, "((0, 0, 2), (3, 1, 1))": 5, "((0, 0, 2), (3, 1, 2))": 4, "((0, 0, 2), (3, 1, 3))": 5, "((0, 0, 2), (3, 1, 4))": 6, "((0, 0, 2), (3, 1, 5))": 7, "((0, 0, 2), (3, 1, 6))": 8, "((0, 0, 2), (3, 1, 7))": 9, "((0, 0, 2), (3, 2, 0))": 7, "((0, 0, 2), (3, 2, 1))": 6, "((0, 0, 2), (3, 2, 2))": 5, "((0, 0, 2), (3, 2, 3))": 6, "((0, 0, 2), (3, 2, 4))": 7, "((0, 0, 2), (3, 2, 5))": 8, "((0, 0, 2), (3, 2, 6))": 9, "((0, 0, 2), (3, 2, 7))": 10, "((0, 0, 2), (3, 3, 0))": 8, "((0, 0, 2), (3, 3, 1))": 7, "((0, 0, 2), (3, 3, 2))": 6, "((0, 0, 2), (3, 3, 3))": 7, "((0, 0, 2), (3, 3, 4))": 8, "((0, 0, 2), (3, 3, 5))": 9, "((0, 0, 2), (3, 3, 6))": 10, "((0, 0, 2), (3, 3, 7))": 11, "((0, 0, 2), (3, 4, 0))": 9, "((0, 0, 2), (3, 4, 1))": 8, "((0, 0, 2), (3, 4, 2))": 7, "((0, 0, 2), (3, 4, 3))": 8, "((0, 0, 2), (3, 4, 4))": 9, "((0, 0, 2), (3, 4, 5))": 10, "((0, 0, 2), (3, 4, 6))": 11, "((0, 0, 2), (3, 4, 7))": 12, "((0, 0, 2), (3, 5, 0))": 10, "((0, 0, 2), (3, 5, 1))": 9, "((0, 0, 2), (3, 5, 2))": 8, "((0, 0, 2), (3, 5, 3))": 9, "((0, 0, 2), (3, 5, 4))": 10, "((0, 0, 2), (3, 5, 5))": 11, "((0, 0, 2), (3, 5, 6))": 12, "((0, 0, 2), (3, 5, 7))": 13, "((0, 0, 2), (3, 6, 0))": 11, "((0, 0, 2), (3, 6, 1))": 10, "((0, 0, 2), (3, 6, 2))": 9, "((0, 0, 2), (3, 6, 3))": 10, "((0, 0, 2), (3, 6, 4))": 11, "((0, 0, 2), (3, 6, 5))": 12, "((0, 0, 2), (3, 6, 6))": 13, "((0, 0, 2), (3, 6, 7))": 14, "((0, 0, 2), (3, 7, 0))": 12, "((0, 0, 2), (3, 7, 1))": 11, "((0, 0, 2), (3, 7, 2))": 10, "((0, 0, 2), (3, 7, 3))": 11, "((0, 0, 2), (3, 7, 4))": 12, "((0, 0, 2), (3, 7, 5))": 13, "((0, 0, 2), (3, 7, 6))": 14, "((0, 0, 2), (3, 7, 7))": 15, "((0, 0, 2), (4, 0, 0))": 6, "((0, 0, 2), (4, 0, 1))": 5, "((0, 0, 2), (4, 0, 2))": 4, "((0, 0, 2), (4, 0, 3))": 5, "((0, 0, 2), (4, 0, 4))": 6, "((0, 0, 2), (4, 0, 5))": 7, "((0, 0, 2), (4, 0, 6))": 8, "((0, 0, 2), (4, 0, 7))": 9, "((0, 0, 2), (4, 1, 0))": 7, "((0, 0, 2), (4, 1, 1))": 6, "((0, 0, 2), (4, 1, 2))": 5, "((0, 0, 2), (4, 1, 3))": 6, "((0, 0, 2), (4, 1, 4))": 7, "((0, 0, 2), (4, 1, 5))": 8, "((0, 0, 2), (4, 1, 6))": 9, "((0, 0, 2), (4, 1, 7))": 10, "((0, 0, 2), (4, 2, 0))": 8, "((0, 0, 2), (4, 2, 1))": 7, "((0, 0, 2), (4, 2, 2))": 6, "((0, 0, 2), (4, 2, 3))": 7, "((0, 0, 2), (4, 2, 4))": 8, "((0, 0, 2), (4, 2, 5))": 9, "((0, 0, 2), (4, 2, 6))": 10, "((0, 0, 2), (4, 2, 7))": 11, "((0, 0, 2), (4, 3, 0))": 9, "((0, 0, 2), (4, 3, 1))": 8, "((0, 0, 2), (4, 3, 2))": 7, "((0, 0, 2), (4, 3, 3))": 8, "((0, 0, 2), (4, 3, 4))": 9, "((0, 0, 2), (4, 3, 5))": 10, "((0, 0, 2), (4, 3, 6))": 11, "((0, 0, 2), (4, 3, 7))": 12, "((0, 0, 2), (4, 4, 0))": 10, "((0, 0, 2), (4, 4, 1))": 9, "((0, 0, 2), (4, 4, 2))": 8, "((0, 0, 2), (4, 4, 3))": 9, "((0, 0, 2), (4, 4, 4))": 10, "((0, 0, 2), (4, 4, 5))": 11, "((0, 0, 2), (4, 4, 6))": 12, "((0, 0, 2), (4, 4, 7))": 13, "((0, 0, 2), (4, 5, 0))": 11, "((0, 0, 2), (4, 5, 1))": 10, "((0, 0, 2), (4, 5, 2))": 9, "((0, 0, 2), (4, 5, 3))": 10, "((0, 0, 2), (4, 5, 4))": 11, "((0, 0, 2), (4, 5, 5))": 12, "((0, 0, 2), (4, 5, 6))": 13, "((0, 0, 2), (4, 5, 7))": 14, "((0, 0, 2), (4, 6, 0))": 12, "((0, 0, 2), (4, 6, 1))": 11, "((0, 0, 2), (4, 6, 2))": 10, "((0, 0, 2), (4, 6, 3))": 11, "((0, 0, 2), (4, 6, 4))": 12, "((0, 0, 2), (4, 6, 5))": 13, "((0, 0, 2), (4, 6, 6))": 14, "((0, 0, 2), (4, 6, 7))": 15, "((0, 0, 2), (4, 7, 0))": 13, "((0, 0, 2), (4, 7, 1))": 12, "((0, 0, 2), (4, 7, 2))": 11, "((0, 0, 2), (4, 7, 3))": 12, "((0, 0, 2), (4, 7, 4))": 13, "((0, 0, 2), (4, 7, 5))": 14, "((0, 0, 2), (4, 7, 6))": 15, "((0, 0, 2), (4, 7, 7))": 16, "((0, 0, 2), (5, 0, 0))": 7, "((0, 0, 2), (5, 0, 1))": 6, "((0, 0, 2), (5, 0, 2))": 5, "((0, 0, 2), (5, 0, 3))": 6, "((0, 0, 2), (5, 0, 4))": 7, "((0, 0, 2), (5, 0, 5))": 8, "((0, 0, 2), (5, 0, 6))": 9, "((0, 0, 2), (5, 0, 7))": 10, "((0, 0, 2), (5, 1, 0))": 8, "((0, 0, 2), (5, 1, 1))": 7, "((0, 0, 2), (5, 1, 2))": 6, "((0, 0, 2), (5, 1, 3))": 7, "((0, 0, 2), (5, 1, 4))": 8, "((0, 0, 2), (5, 1, 5))": 9, "((0, 0, 2), (5, 1, 6))": 10, "((0, 0, 2), (5, 1, 7))": 11, "((0, 0, 2), (5, 2, 0))": 9, "((0, 0, 2), (5, 2, 1))": 8, "((0, 0, 2), (5, 2, 2))": 7, "((0, 0, 2), (5, 2, 3))": 8, "((0, 0, 2), (5, 2, 4))": 9, "((0, 0, 2), (5, 2, 5))": 10, "((0, 0, 2), (5, 2, 6))": 11, "((0, 0, 2), (5, 2, 7))": 12, "((0, 0, 2), (5, 3, 0))": 10, "((0, 0, 2), (5, 3, 1))": 9, "((0, 0, 2), (5, 3, 2))": 8, "((0, 0, 2), (5, 3, 3))": 9, "((0, 0, 2), (5, 3, 4))": 10, "((0, 0, 2), (5, 3, 5))": 11, "((0, 0, 2), (5, 3, 6))": 12, "((0, 0, 2), (5, 3, 7))": 13, "((0, 0, 2), (5, 4, 0))": 11, "((0, 0, 2), (5, 4, 1))": 10, "((0, 0, 2), (5, 4, 2))": 9, "((0, 0, 2), (5, 4, 3))": 10, "((0, 0, 2), (5, 4, 4))": 11, "((0, 0, 2), (5, 4, 5))": 12, "((0, 0, 2), (5, 4, 6))": 13, "((0, 0, 2), (5, 4, 7))": 14, "((0, 0, 2), (5, 5, 0))": 12, "((0, 0, 2), (5, 5, 1))": 11, "((0, 0, 2), (5, 5, 2))": 10, "((0, 0, 2), (5, 5, 3))": 11, "((0, 0, 2), (5, 5, 4))": 12, "((0, 0, 2), (5, 5, 5))": 13, "((0, 0, 2), (5, 5, 6))": 14, "((0, 0, 2), (5, 5, 7))": 15, "((0, 0, 2), (5, 6, 0))": 13, "((0, 0, 2), (5, 6, 1))": 12, "((0, 0, 2), (5, 6, 2))": 11, "((0, 0, 2), (5, 6, 3))": 12, "((0, 0, 2), (5, 6, 4))": 13, "((0, 0, 2), (5, 6, 5))": 14, "((0, 0, 2), (5, 6, 6))": 15, "((0, 0, 2), (5, 6, 7))": 16, "((0, 0, 2), (5, 7, 0))": 14, "((0, 0, 2), (5, 7, 1))": 13, "((0, 0, 2), (5, 7, 2))": 12, "((0, 0, 2), (5, 7, 3))": 13, "((0, 0, 2), (5, 7, 4))": 14, "((0, 0, 2), (5, 7, 5))": 15, "((0, 0, 2), (5, 7, 6))": 16, "((0, 0, 2), (5, 7, 7))": 17, "((0, 0, 2), (6, 0, 0))": 8, "((0, 0, 2), (6, 0, 1))": 7, "((0, 0, 2), (6, 0, 2))": 6, "((0, 0, 2), (6, 0, 3))": 7, "((0, 0, 2), (6, 0, 4))": 8, "((0, 0, 2), (6, 0, 5))": 9, "((0, 0, 2), (6, 0, 6))": 10, "((0, 0, 2), (6, 0, 7))": 11, "((0, 0, 2), (6, 1, 0))": 9, "((0, 0, 2), (6, 1, 1))": 8, "((0, 0, 2), (6, 1, 2))": 7, "((0, 0, 2), (6, 1, 3))": 8, "((0, 0, 2), (6, 1, 4))": 9, "((0, 0, 2), (6, 1, 5))": 10, "((0, 0, 2), (6, 1, 6))": 11, "((0, 0, 2), (6, 1, 7))": 12, "((0, 0, 2), (6, 2, 0))": 10, "((0, 0, 2), (6, 2, 1))": 9, "((0, 0, 2), (6, 2, 2))": 8, "((0, 0, 2), (6, 2, 3))": 9, "((0, 0, 2), (6, 2, 4))": 10, "((0, 0, 2), (6, 2, 5))": 11, "((0, 0, 2), (6, 2, 6))": 12, "((0, 0, 2), (6, 2, 7))": 13, "((0, 0, 2), (6, 3, 0))": 11, "((0, 0, 2), (6, 3, 1))": 10, "((0, 0, 2), (6, 3, 2))": 9, "((0, 0, 2), (6, 3, 3))": 10, "((0, 0, 2), (6, 3, 4))": 11, "((0, 0, 2), (6, 3, 5))": 12, "((0, 0, 2), (6, 3, 6))": 13, "((0, 0, 2), (6, 3, 7))": 14, "((0, 0, 2), (6, 4, 0))": 12, "((0, 0, 2), (6, 4, 1))": 11, "((0, 0, 2), (6, 4, 2))": 10, "((0, 0, 2), (6, 4, 3))": 11, "((0, 0, 2), (6, 4, 4))": 12, "((0, 0, 2), (6, 4, 5))": 13, "((0, 0, 2), (6, 4, 6))": 14, "((0, 0, 2), (6, 4, 7))": 15, "((0, 0, 2), (6, 5, 0))": 13, "((0, 0, 2), (6, 5, 1))": 12, "((0, 0, 2), (6, 5, 2))": 11, "((0, 0, 2), (6, 5, 3))": 12, "((0, 0, 2), (6, 5, 4))": 13, "((0, 0, 2), (6, 5, 5))": 14, "((0, 0, 2), (6, 5, 6))": 15, "((0, 0, 2), (6, 5, 7))": 16, "((0, 0, 2), (6, 6, 0))": 14, "((0, 0, 2), (6, 6, 1))": 13, "((0, 0, 2), (6, 6, 2))": 12, "((0, 0, 2), (6, 6, 3))": 13, "((0, 0, 2), (6, 6, 4))": 14, "((0, 0, 2), (6, 6, 5))": 15, "((0, 0, 2), (6, 6, 6))": 16, "((0, 0, 2), (6, 6, 7))": 17, "((0, 0, 2), (6, 7, 0))": 15, "((0, 0, 2), (6, 7, 1))": 14, "((0, 0, 2), (6, 7, 2))": 13, "((0, 0, 2), (6, 7, 3))": 14, "((0, 0, 2), (6, 7, 4))": 15, "((0, 0, 2), (6, 7, 5))": 16, "((0, 0, 2), (6, 7, 6))": 17, "((0, 0, 2), (6, 7, 7))": 18, "((0, 0, 2), (7, 0, 0))": 9, "((0, 0, 2), (7, 0, 1))": 8, "((0, 0, 2), (7, 0, 2))": 7, "((0, 0, 2), (7, 0, 3))": 8, "((0, 0, 2), (7, 0, 4))": 9, "((0, 0, 2), (7, 0, 5))": 10, "((0, 0, 2), (7, 0, 6))": 11, "((0, 0, 2), (7, 0, 7))": 12, "((0, 0, 2), (7, 1, 0))": 10, "((0, 0, 2), (7, 1, 1))": 9, "((0, 0, 2), (7, 1, 2))": 8, "((0, 0, 2), (7, 1, 3))": 9, "((0, 0, 2), (7, 1, 4))": 10, "((0, 0, 2), (7, 1, 5))": 11, "((0, 0, 2), (7, 1, 6))": 12, "((0, 0, 2), (7, 1, 7))": 13, "((0, 0, 2), (7, 2, 0))": 11, "((0, 0, 2), (7, 2, 1))": 10, "((0, 0, 2), (7, 2, 2))": 9, "((0, 0, 2), (7, 2, 3))": 10, "((0, 0, 2), (7, 2, 4))": 11, "((0, 0, 2), (7, 2, 5))": 12, "((0, 0, 2), (7, 2, 6))": 13, "((0, 0, 2), (7, 2, 7))": 14, "((0, 0, 2), (7, 3, 0))": 12, "((0, 0, 2), (7, 3, 1))": 11, "((0, 0, 2), (7, 3, 2))": 10, "((0, 0, 2), (7, 3, 3))": 11, "((0, 0, 2), (7, 3, 4))": 12, "((0, 0, 2), (7, 3, 5))": 13, "((0, 0, 2), (7, 3, 6))": 14, "((0, 0, 2), (7, 3, 7))": 15, "((0, 0, 2), (7, 4, 0))": 13, "((0, 0, 2), (7, 4, 1))": 12, "((0, 0, 2), (7, 4, 2))": 11, "((0, 0, 2), (7, 4, 3))": 12, "((0, 0, 2), (7, 4, 4))": 13, "((0, 0, 2), (7, 4, 5))": 14, "((0, 0, 2), (7, 4, 6))": 15, "((0, 0, 2), (7, 4, 7))": 16, "((0, 0, 2), (7, 5, 0))": 14, "((0, 0, 2), (7, 5, 1))": 13, "((0, 0, 2), (7, 5, 2))": 12, "((0, 0, 2), (7, 5, 3))": 13, "((0, 0, 2), (7, 5, 4))": 14, "((0, 0, 2), (7, 5, 5))": 15, "((0, 0, 2), (7, 5, 6))": 16, "((0, 0, 2), (7, 5, 7))": 17, "((0, 0, 2), (7, 6, 0))": 15, "((0, 0, 2), (7, 6, 1))": 14, "((0, 0, 2), (7, 6, 2))": 13, "((0, 0, 2), (7, 6, 3))": 14, "((0, 0, 2), (7, 6, 4))": 15, "((0, 0, 2), (7, 6, 5))": 16, "((0, 0, 2), (7, 6, 6))": 17, "((0, 0, 2), (7, 6, 7))": 18, "((0, 0, 2), (7, 7, 0))": 16, "((0, 0, 2), (7, 7, 1))": 15, "((0, 0, 2), (7, 7, 2))": 14, "((0, 0, 2), (7, 7, 3))": 15, "((0, 0, 2), (7, 7, 4))": 16, "((0, 0, 2), (7, 7, 5))": 17, "((0, 0, 2), (7, 7, 6))": 18, "((0, 0, 2), (7, 7, 7))": 19, "((0, 0, 3), (0, 0, 4))": 1, "((0, 0, 3), (0, 0, 5))": 2, "((0, 0, 3), (0, 0, 6))": 3, "((0, 0, 3), (0, 0, 7))": 4, "((0, 0, 3), (0, 1, 0))": 4, "((0, 0, 3), (0, 1, 1))": 3, "((0, 0, 3), (0, 1, 2))": 2, "((0, 0, 3), (0, 1, 3))": 1, "((0, 0, 3), (0, 1, 4))": 2, "((0, 0, 3), (0, 1, 5))": 3, "((0, 0, 3), (0, 1, 6))": 4, "((0, 0, 3), (0, 1, 7))": 5, "((0, 0, 3), (0, 2, 0))": 5, "((0, 0, 3), (0, 2, 1))": 4, "((0, 0, 3), (0, 2, 2))": 3, "((0, 0, 3), (0, 2, 3))": 2, "((0, 0, 3), (0, 2, 4))": 3, "((0, 0, 3), (0, 2, 5))": 4, "((0, 0, 3), (0, 2, 6))": 5, "((0, 0, 3), (0, 2, 7))": 6, "((0, 0, 3), (0, 3, 0))": 6, "((0, 0, 3), (0, 3, 1))": 5, "((0, 0, 3), (0, 3, 2))": 4, "((0, 0, 3), (0, 3, 3))": 3, "((0, 0, 3), (0, 3, 4))": 4, "((0, 0, 3), (0, 3, 5))": 5, "((0, 0, 3), (0, 3, 6))": 6, "((0, 0, 3), (0, 3, 7))": 7, "((0, 0, 3), (0, 4, 0))": 7, "((0, 0, 3), (0, 4, 1))": 6, "((0, 0, 3), (0, 4, 2))": 5, "((0, 0, 3), (0, 4, 3))": 4, "((0, 0, 3), (0, 4, 4))": 5, "((0, 0, 3), (0, 4, 5))": 6, "((0, 0, 3), (0, 4, 6))": 7, "((0, 0, 3), (0, 4, 7))": 8, "((0, 0, 3), (0, 5, 0))": 8, "((0, 0, 3), (0, 5, 1))": 7, "((0, 0, 3), (0, 5, 2))": 6, "((0, 0, 3), (0, 5, 3))": 5, "((0, 0, 3), (0, 5, 4))": 6, "((0, 0, 3), (0, 5, 5))": 7, "((0, 0, 3), (0, 5, 6))": 8, "((0, 0, 3), (0, 5, 7))": 9, "((0, 0, 3), (0, 6, 0))": 9, "((0, 0, 3), (0, 6, 1))": 8, "((0, 0, 3), (0, 6, 2))": 7, "((0, 0, 3), (0, 6, 3))": 6, "((0, 0, 3), (0, 6, 4))": 7, "((0, 0, 3), (0, 6, 5))": 8, "((0, 0, 3), (0, 6, 6))": 9, "((0, 0, 3), (0, 6, 7))": 10, "((0, 0, 3), (0, 7, 0))": 10, "((0, 0, 3), (0, 7, 1))": 9, "((0, 0, 3), (0, 7, 2))": 8, "((0, 0, 3), (0, 7, 3))": 7, "((0, 0, 3), (0, 7, 4))": 8, "((0, 0, 3), (0, 7, 5))": 9, "((0, 0, 3), (0, 7, 6))": 10, "((0, 0, 3), (0, 7, 7))": 11, "((0, 0, 3), (1, 0, 0))": 4, "((0, 0, 3), (1, 0, 1))": 3, "((0, 0, 3), (1, 0, 2))": 2, "((0, 0, 3), (1, 0, 3))": 1, "((0, 0, 3), (1, 0, 4))": 2, "((0, 0, 3), (1, 0, 5))": 3, "((0, 0, 3), (1, 0, 6))": 4, "((0, 0, 3), (1, 0, 7))": 5, "((0, 0, 3), (1, 1, 0))": 5, "((0, 0, 3), (1, 1, 1))": 4, "((0, 0, 3), (1, 1, 2))": 3, "((0, 0, 3), (1, 1, 3))": 2, "((0, 0, 3), (1, 1, 4))": 3, "((0, 0, 3), (1, 1, 5))": 4, "((0, 0, 3), (1, 1, 6))": 5, "((0, 0, 3), (1, 1, 7))": 6, "((0, 0, 3), (1, 2, 0))": 6, "((0, 0, 3), (1, 2, 1))": 5, "((0, 0, 3), (1, 2, 2))": 4, "((0, 0, 3), (1, 2, 3))": 3, "((0, 0, 3), (1, 2, 4))": 4, "((0, 0, 3), (1, 2, 5))": 5, "((0, 0, 3), (1, 2, 6))": 6, "((0, 0, 3), (1, 2, 7))": 7, "((0, 0, 3), (1, 3, 0))": 7, "((0, 0, 3), (1, 3, 1))": 6, "((0, 0, 3), (1, 3, 2))": 5, "((0, 0, 3), (1, 3, 3))": 4, "((0, 0, 3), (1, 3, 4))": 5, "((0, 0, 3), (1, 3, 5))": 6, "((0, 0, 3), (1, 3, 6))": 7, "((0, 0, 3), (1, 3, 7))": 8, "((0, 0, 3), (1, 4, 0))": 8, "((0, 0, 3), (1, 4, 1))": 7, "((0, 0, 3), (1, 4, 2))": 6, "((0, 0, 3), (1, 4, 3))": 5, "((0, 0, 3), (1, 4, 4))": 6, "((0, 0, 3), (1, 4, 5))": 7, "((0, 0, 3), (1, 4, 6))": 8, "((0, 0, 3), (1, 4, 7))": 9, "((0, 0, 3), (1, 5, 0))": 9, "((0, 0, 3), (1, 5, 1))": 8, "((0, 0, 3), (1, 5, 2))": 7, "((0, 0, 3), (1, 5, 3))": 6, "((0, 0, 3), (1, 5, 4))": 7, "((0, 0, 3), (1, 5, 5))": 8, "((0, 0, 3), (1, 5, 6))": 9, "((0, 0, 3), (1, 5, 7))": 10, "((0, 0, 3), (1, 6, 0))": 10, "((0, 0, 3), (1, 6, 1))": 9, "((0, 0, 3), (1, 6, 2))": 8, "((0, 0, 3), (1, 6, 3))": 7, "((0, 0, 3), (1, 6, 4))": 8, "((0, 0, 3), (1, 6, 5))": 9, "((0, 0, 3), (1, 6, 6))": 10, "((0, 0, 3), (1, 6, 7))": 11, "((0, 0, 3), (1, 7, 0))": 11, "((0, 0, 3), (1, 7, 1))": 10, "((0, 0, 3), (1, 7, 2))": 9, "((0, 0, 3), (1, 7, 3))": 8, "((0, 0, 3), (1, 7, 4))": 9, "((0, 0, 3), (1, 7, 5))": 10, "((0, 0, 3), (1, 7, 6))": 11, "((0, 0, 3), (1, 7, 7))": 12, "((0, 0, 3), (2, 0, 0))": 5, "((0, 0, 3), (2, 0, 1))": 4, "((0, 0, 3), (2, 0, 2))": 3, "((0, 0, 3), (2, 0, 3))": 2, "((0, 0, 3), (2, 0, 4))": 3, "((0, 0, 3), (2, 0, 5))": 4, "((0, 0, 3), (2, 0, 6))": 5, "((0, 0, 3), (2, 0, 7))": 6, "((0, 0, 3), (2, 1, 0))": 6, "((0, 0, 3), (2, 1, 1))": 5, "((0, 0, 3), (2, 1, 2))": 4, "((0, 0, 3), (2, 1, 3))": 3, "((0, 0, 3), (2, 1, 4))": 4, "((0, 0, 3), (2, 1, 5))": 5, "((0, 0, 3), (2, 1, 6))": 6, "((0, 0, 3), (2, 1, 7))": 7, "((0, 0, 3), (2, 2, 0))": 7, "((0, 0, 3), (2, 2, 1))": 6, "((0, 0, 3), (2, 2, 2))": 5, "((0, 0, 3), (2, 2, 3))": 4, "((0, 0, 3), (2, 2, 4))": 5, "((0, 0, 3), (2, 2, 5))": 6, "((0, 0, 3), (2, 2, 6))": 7, "((0, 0, 3), (2, 2, 7))": 8, "((0, 0, 3), (2, 3, 0))": 8, "((0, 0, 3), (2, 3, 1))": 7, "((0, 0, 3), (2, 3, 2))": 6, "((0, 0, 3), (2, 3, 3))": 5, "((0, 0, 3), (2, 3, 4))": 6, "((0, 0, 3), (2, 3, 5))": 7, "((0, 0, 3), (2, 3, 6))": 8, "((0, 0, 3), (2, 3, 7))": 9, "((0, 0, 3), (2, 4, 0))": 9, "((0, 0, 3), (2, 4, 1))": 8, "((0, 0, 3), (2, 4, 2))": 7, "((0, 0, 3), (2, 4, 3))": 6, "((0, 0, 3), (2, 4, 4))": 7, "((0, 0, 3), (2, 4, 5))": 8, "((0, 0, 3), (2, 4, 6))": 9, "((0, 0, 3), (2, 4, 7))": 10, "((0, 0, 3), (2, 5, 0))": 10, "((0, 0, 3), (2, 5, 1))": 9, "((0, 0, 3), (2, 5, 2))": 8, "((0, 0, 3), (2, 5, 3))": 7, "((0, 0, 3), (2, 5, 4))": 8, "((0, 0, 3), (2, 5, 5))": 9, "((0, 0, 3), (2, 5, 6))": 10, "((0, 0, 3), (2, 5, 7))": 11, "((0, 0, 3), (2, 6, 0))": 11, "((0, 0, 3), (2, 6, 1))": 10, "((0, 0, 3), (2, 6, 2))": 9, "((0, 0, 3), (2, 6, 3))": 8, "((0, 0, 3), (2, 6, 4))": 9, "((0, 0, 3), (2, 6, 5))": 10, "((0, 0, 3), (2, 6, 6))": 11, "((0, 0, 3), (2, 6, 7))": 12, "((0, 0, 3), (2, 7, 0))": 12, "((0, 0, 3), (2, 7, 1))": 11, "((0, 0, 3), (2, 7, 2))": 10, "((0, 0, 3), (2, 7, 3))": 9, "((0, 0, 3), (2, 7, 4))": 10, "((0, 0, 3), (2, 7, 5))": 11, "((0, 0, 3), (2, 7, 6))": 12, "((0, 0, 3), (2, 7, 7))": 13, "((0, 0, 3), (3, 0, 0))": 6, "((0, 0, 3), (3, 0, 1))": 5, "((0, 0, 3), (3, 0, 2))": 4, "((0, 0, 3), (3, 0, 3))": 3, "((0, 0, 3), (3, 0, 4))": 4, "((0, 0, 3), (3, 0, 5))": 5, "((0, 0, 3), (3, 0, 6))": 6, "((0, 0, 3), (3, 0, 7))": 7, "((0, 0, 3), (3, 1, 0))": 7, "((0, 0, 3), (3, 1, 1))": 6, "((0, 0, 3), (3, 1, 2))": 5, "((0, 0, 3), (3, 1, 3))": 4, "((0, 0, 3), (3, 1, 4))": 5, "((0, 0, 3), (3, 1, 5))": 6, "((0, 0, 3), (3, 1, 6))": 7, "((0, 0, 3), (3, 1, 7))": 8, "((0, 0, 3), (3, 2, 0))": 8, "((0, 0, 3), (3, 2, 1))": 7, "((0, 0, 3), (3, 2, 2))": 6, "((0, 0, 3), (3, 2, 3))": 5, "((0, 0, 3), (3, 2, 4))": 6, "((0, 0, 3), (3, 2, 5))": 7, "((0, 0, 3), (3, 2, 6))": 8, "((0, 0, 3), (3, 2, 7))": 9, "((0, 0, 3), (3, 3, 0))": 9, "((0, 0, 3), (3, 3, 1))": 8, "((0, 0, 3), (3, 3, 2))": 7, "((0, 0, 3), (3, 3, 3))": 6, "((0, 0, 3), (3, 3, 4))": 7, "((0, 0, 3), (3, 3, 5))": 8, "((0, 0, 3), (3, 3, 6))": 9, "((0, 0, 3), (3, 3, 7))": 10, "((0, 0, 3), (3, 4, 0))": 10, "((0, 0, 3), (3, 4, 1))": 9, "((0, 0, 3), (3, 4, 2))": 8, "((0, 0, 3), (3, 4, 3))": 7, "((0, 0, 3), (3, 4, 4))": 8, "((0, 0, 3), (3, 4, 5))": 9, "((0, 0, 3), (3, 4, 6))": 10, "((0, 0, 3), (3, 4, 7))": 11, "((0, 0, 3), (3, 5, 0))": 11, "((0, 0, 3), (3, 5, 1))": 10, "((0, 0, 3), (3, 5, 2))": 9, "((0, 0, 3), (3, 5, 3))": 8, "((0, 0, 3), (3, 5, 4))": 9, "((0, 0, 3), (3, 5, 5))": 10, "((0, 0, 3), (3, 5, 6))": 11, "((0, 0, 3), (3, 5, 7))": 12, "((0, 0, 3), (3, 6, 0))": 12, "((0, 0, 3), (3, 6, 1))": 11, "((0, 0, 3), (3, 6, 2))": 10, "((0, 0, 3), (3, 6, 3))": 9, "((0, 0, 3), (3, 6, 4))": 10, "((0, 0, 3), (3, 6, 5))": 11, "((0, 0, 3), (3, 6, 6))": 12, "((0, 0, 3), (3, 6, 7))": 13, "((0, 0, 3), (3, 7, 0))": 13, "((0, 0, 3), (3, 7, 1))": 12, "((0, 0, 3), (3, 7, 2))": 11, "((0, 0, 3), (3, 7, 3))": 10, "((0, 0, 3), (3, 7, 4))": 11, "((0, 0, 3), (3, 7, 5))": 12, "((0, 0, 3), (3, 7, 6))": 13, "((0, 0, 3), (3, 7, 7))": 14, "((0, 0, 3), (4, 0, 0))": 7, "((0, 0, 3), (4, 0, 1))": 6, "((0, 0, 3), (4, 0, 2))": 5, "((0, 0, 3), (4, 0, 3))": 4, "((0, 0, 3), (4, 0, 4))": 5, "((0, 0, 3), (4, 0, 5))": 6, "((0, 0, 3), (4, 0, 6))": 7, "((0, 0, 3), (4, 0, 7))": 8, "((0, 0, 3), (4, 1, 0))": 8, "((0, 0, 3), (4, 1, 1))": 7, "((0, 0, 3), (4, 1, 2))": 6, "((0, 0, 3), (4, 1, 3))": 5, "((0, 0, 3), (4, 1, 4))": 6, "((0, 0, 3), (4, 1, 5))": 7, "((0, 0, 3), (4, 1, 6))": 8, "((0, 0, 3), (4, 1, 7))": 9, "((0, 0, 3), (4, 2, 0))": 9, "((0, 0, 3), (4, 2, 1))": 8, "((0, 0, 3), (4, 2, 2))": 7, "((0, 0, 3), (4, 2, 3))": 6, "((0, 0, 3), (4, 2, 4))": 7, "((0, 0, 3), (4, 2, 5))": 8, "((0, 0, 3), (4, 2, 6))": 9, "((0, 0, 3), (4, 2, 7))": 10, "((0, 0, 3), (4, 3, 0))": 10, "((0, 0, 3), (4, 3, 1))": 9, "((0, 0, 3), (4, 3, 2))": 8, "((0, 0, 3), (4, 3, 3))": 7, "((0, 0, 3), (4, 3, 4))": 8, "((0, 0, 3), (4, 3, 5))": 9, "((0, 0, 3), (4, 3, 6))": 10, "((0, 0, 3), (4, 3, 7))": 11, "((0, 0, 3), (4, 4, 0))": 11, "((0, 0, 3), (4, 4, 1))": 10, "((0, 0, 3), (4, 4, 2))": 9, "((0, 0, 3), (4, 4, 3))": 8, "((0, 0, 3), (4, 4, 4))": 9, "((0, 0, 3), (4, 4, 5))": 10, "((0, 0, 3), (4, 4, 6))": 11, "((0, 0, 3), (4, 4, 7))": 12, "((0, 0, 3), (4, 5, 0))": 12, "((0, 0, 3), (4, 5, 1))": 11, "((0, 0, 3), (4, 5, 2))": 10, "((0, 0, 3), (4, 5, 3))": 9, "((0, 0, 3), (4, 5, 4))": 10, "((0, 0, 3), (4, 5, 5))": 11, "((0, 0, 3), (4, 5, 6))": 12, "((0, 0, 3), (4, 5, 7))": 13, "((0, 0, 3), (4, 6, 0))": 13, "((0, 0, 3), (4, 6, 1))": 12, "((0, 0, 3), (4, 6, 2))": 11, "((0, 0, 3), (4, 6, 3))": 10, "((0, 0, 3), (4, 6, 4))": 11, "((0, 0, 3), (4, 6, 5))": 12, "((0, 0, 3), (4, 6, 6))": 13, "((0, 0, 3), (4, 6, 7))": 14, "((0, 0, 3), (4, 7, 0))": 14, "((0, 0, 3), (4, 7, 1))": 13, "((0, 0, 3), (4, 7, 2))": 12, "((0, 0, 3), (4, 7, 3))": 11, "((0, 0, 3), (4, 7, 4))": 12, "((0, 0, 3), (4, 7, 5))": 13, "((0, 0, 3), (4, 7, 6))": 14, "((0, 0, 3), (4, 7, 7))": 15, "((0, 0, 3), (5, 0, 0))": 8, "((0, 0, 3), (5, 0, 1))": 7, "((0, 0, 3), (5, 0, 2))": 6, "((0, 0, 3), (5, 0, 3))": 5, "((0, 0, 3), (5, 0, 4))": 6, "((0, 0, 3), (5, 0, 5))": 7, "((0, 0, 3), (5, 0, 6))": 8, "((0, 0, 3), (5, 0, 7))": 9, "((0, 0, 3), (5, 1, 0))": 9, "((0, 0, 3), (5, 1, 1))": 8, "((0, 0, 3), (5, 1, 2))": 7, "((0, 0, 3), (5, 1, 3))": 6, "((0, 0, 3), (5, 1, 4))": 7, "((0, 0, 3), (5, 1, 5))": 8, "((0, 0, 3), (5, 1, 6))": 9, "((0, 0, 3), (5, 1, 7))": 10, "((0, 0, 3), (5, 2, 0))": 10, "((0, 0, 3), (5, 2, 1))": 9, "((0, 0, 3), (5, 2, 2))": 8, "((0, 0, 3), (5, 2, 3))": 7, "((0, 0, 3), (5, 2, 4))": 8, "((0, 0, 3), (5, 2, 5))": 9, "((0, 0, 3), (5, 2, 6))": 10, "((0, 0, 3), (5, 2, 7))": 11, "((0, 0, 3), (5, 3, 0))": 11, "((0, 0, 3), (5, 3, 1))": 10, "((0, 0, 3), (5, 3, 2))": 9, "((0, 0, 3), (5, 3, 3))": 8, "((0, 0, 3), (5, 3, 4))": 9, "((0, 0, 3), (5, 3, 5))": 10, "((0, 0, 3), (5, 3, 6))": 11, "((0, 0, 3), (5, 3, 7))": 12, "((0, 0, 3), (5, 4, 0))": 12, "((0, 0, 3), (5, 4, 1))": 11, "((0, 0, 3), (5, 4, 2))": 10, "((0, 0, 3), (5, 4, 3))": 9, "((0, 0, 3), (5, 4, 4))": 10, "((0, 0, 3), (5, 4, 5))": 11, "((0, 0, 3), (5, 4, 6))": 12, "((0, 0, 3), (5, 4, 7))": 13, "((0, 0, 3), (5, 5, 0))": 13, "((0, 0, 3), (5, 5, 1))": 12, "((0, 0, 3), (5, 5, 2))": 11, "((0, 0, 3), (5, 5, 3))": 10, "((0, 0, 3), (5, 5, 4))": 11, "((0, 0, 3), (5, 5, 5))": 12, "((0, 0, 3), (5, 5, 6))": 13, "((0, 0, 3), (5, 5, 7))": 14, "((0, 0, 3), (5, 6, 0))": 14, "((0, 0, 3), (5, 6, 1))": 13, "((0, 0, 3), (5, 6, 2))": 12, "((0, 0, 3), (5, 6, 3))": 11, "((0, 0, 3), (5, 6, 4))": 12, "((0, 0, 3), (5, 6, 5))": 13, "((0, 0, 3), (5, 6, 6))": 14, "((0, 0, 3), (5, 6, 7))": 15, "((0, 0, 3), (5, 7, 0))": 15, "((0, 0, 3), (5, 7, 1))": 14, "((0, 0, 3), (5, 7, 2))": 13, "((0, 0, 3), (5, 7, 3))": 12, "((0, 0, 3), (5, 7, 4))": 13, "((0, 0, 3), (5, 7, 5))": 14, "((0, 0, 3), (5, 7, 6))": 15, "((0, 0, 3), (5, 7, 7))": 16, "((0, 0, 3), (6, 0, 0))": 9, "((0, 0, 3), (6, 0, 1))": 8, "((0, 0, 3), (6, 0, 2))": 7, "((0, 0, 3), (6, 0, 3))": 6, "((0, 0, 3), (6, 0, 4))": 7, "((0, 0, 3), (6, 0, 5))": 8, "((0, 0, 3), (6, 0, 6))": 9, "((0, 0, 3), (6, 0, 7))": 10, "((0, 0, 3), (6, 1, 0))": 10, "((0, 0, 3), (6, 1, 1))": 9, "((0, 0, 3), (6, 1, 2))": 8, "((0, 0, 3), (6, 1, 3))": 7, "((0, 0, 3), (6, 1, 4))": 8, "((0, 0, 3), (6, 1, 5))": 9, "((0, 0, 3), (6, 1, 6))": 10, "((0, 0, 3), (6, 1, 7))": 11, "((0, 0, 3), (6, 2, 0))": 11, "((0, 0, 3), (6, 2, 1))": 10, "((0, 0, 3), (6, 2, 2))": 9, "((0, 0, 3), (6, 2, 3))": 8, "((0, 0, 3), (6, 2, 4))": 9, "((0, 0, 3), (6, 2, 5))": 10, "((0, 0, 3), (6, 2, 6))": 11, "((0, 0, 3), (6, 2, 7))": 12, "((0, 0, 3), (6, 3, 0))": 12, "((0, 0, 3), (6, 3, 1))": 11, "((0, 0, 3), (6, 3, 2))": 10, "((0, 0, 3), (6, 3, 3))": 9, "((0, 0, 3), (6, 3, 4))": 10, "((0, 0, 3), (6, 3, 5))": 11, "((0, 0, 3), (6, 3, 6))": 12, "((0, 0, 3), (6, 3, 7))": 13, "((0, 0, 3), (6, 4, 0))": 13, "((0, 0, 3), (6, 4, 1))": 12, "((0, 0, 3), (6, 4, 2))": 11, "((0, 0, 3), (6, 4, 3))": 10, "((0, 0, 3), (6, 4, 4))": 11, "((0, 0, 3), (6, 4, 5))": 12, "((0, 0, 3), (6, 4, 6))": 13, "((0, 0, 3), (6, 4, 7))": 14, "((0, 0, 3), (6, 5, 0))": 14, "((0, 0, 3), (6, 5, 1))": 13, "((0, 0, 3), (6, 5, 2))": 12, "((0, 0, 3), (6, 5, 3))": 11, "((0, 0, 3), (6, 5, 4))": 12, "((0, 0, 3), (6, 5, 5))": 13, "((0, 0, 3), (6, 5, 6))": 14, "((0, 0, 3), (6, 5, 7))": 15, "((0, 0, 3), (6, 6, 0))": 15, "((0, 0, 3), (6, 6, 1))": 14, "((0, 0, 3), (6, 6, 2))": 13, "((0, 0, 3), (6, 6, 3))": 12, "((0, 0, 3), (6, 6, 4))": 13, "((0, 0, 3), (6, 6, 5))": 14, "((0, 0, 3), (6, 6, 6))": 15, "((0, 0, 3), (6, 6, 7))": 16, "((0, 0, 3), (6, 7, 0))": 16, "((0, 0, 3), (6, 7, 1))": 15, "((0, 0, 3), (6, 7, 2))": 14, "((0, 0, 3), (6, 7, 3))": 13, "((0, 0, 3), (6, 7, 4))": 14, "((0, 0, 3), (6, 7, 5))": 15, "((0, 0, 3), (6, 7, 6))": 16, "((0, 0, 3), (6, 7, 7))": 17, "((0, 0, 3), (7, 0, 0))": 10, "((0, 0, 3), (7, 0, 1))": 9, "((0, 0, 3), (7, 0, 2))": 8, "((0, 0, 3), (7, 0, 3))": 7, "((0, 0, 3), (7, 0, 4))": 8, "((0, 0, 3), (7, 0, 5))": 9, "((0, 0, 3), (7, 0, 6))": 10, "((0, 0, 3), (7, 0, 7))": 11, "((0, 0, 3), (7, 1, 0))": 11, "((0, 0, 3), (7, 1, 1))": 10, "((0, 0, 3), (7, 1, 2))": 9, "((0, 0, 3), (7, 1, 3))": 8, "((0, 0, 3), (7, 1, 4))": 9, "((0, 0, 3), (7, 1, 5))": 10, "((0, 0, 3), (7, 1, 6))": 11, "((0, 0, 3), (7, 1, 7))": 12, "((0, 0, 3), (7, 2, 0))": 12, "((0, 0, 3), (7, 2, 1))": 11, "((0, 0, 3), (7, 2, 2))": 10, "((0, 0, 3), (7, 2, 3))": 9, "((0, 0, 3), (7, 2, 4))": 10, "((0, 0, 3), (7, 2, 5))": 11, "((0, 0, 3), (7, 2, 6))": 12, "((0, 0, 3), (7, 2, 7))": 13, "((0, 0, 3), (7, 3, 0))": 13, "((0, 0, 3), (7, 3, 1))": 12, "((0, 0, 3), (7, 3, 2))": 11, "((0, 0, 3), (7, 3, 3))": 10, "((0, 0, 3), (7, 3, 4))": 11, "((0, 0, 3), (7, 3, 5))": 12, "((0, 0, 3), (7, 3, 6))": 13, "((0, 0, 3), (7, 3, 7))": 14, "((0, 0, 3), (7, 4, 0))": 14, "((0, 0, 3), (7, 4, 1))": 13, "((0, 0, 3), (7, 4, 2))": 12, "((0, 0, 3), (7, 4, 3))": 11, "((0, 0, 3), (7, 4, 4))": 12, "((0, 0, 3), (7, 4, 5))": 13, "((0, 0, 3), (7, 4, 6))": 14, "((0, 0, 3), (7, 4, 7))": 15, "((0, 0, 3), (7, 5, 0))": 15, "((0, 0, 3), (7, 5, 1))": 14, "((0, 0, 3), (7, 5, 2))": 13, "((0, 0, 3), (7, 5, 3))": 12, "((0, 0, 3), (7, 5, 4))": 13, "((0, 0, 3), (7, 5, 5))": 14, "((0, 0, 3), (7, 5, 6))": 15, "((0, 0, 3), (7, 5, 7))": 16, "((0, 0, 3), (7, 6, 0))": 16, "((0, 0, 3), (7, 6, 1))": 15, "((0, 0, 3), (7, 6, 2))": 14, "((0, 0, 3), (7, 6, 3))": 13, "((0, 0, 3), (7, 6, 4))": 14, "((0, 0, 3), (7, 6, 5))": 15, "((0, 0, 3), (7, 6, 6))": 16, "((0, 0, 3), (7, 6, 7))": 17, "((0, 0, 3), (7, 7, 0))": 17, "((0, 0, 3), (7, 7, 1))": 16, "((0, 0, 3), (7, 7, 2))": 15, "((0, 0, 3), (7, 7, 3))": 14, "((0, 0, 3), (7, 7, 4))": 15, "((0, 0, 3), (7, 7, 5))": 16, "((0, 0, 3), (7, 7, 6))": 17, "((0, 0, 3), (7, 7, 7))": 18, "((0, 0, 4), (0, 0, 5))": 1, "((0, 0, 4), (0, 0, 6))": 2, "((0, 0, 4), (0, 0, 7))": 3, "((0, 0, 4), (0, 1, 0))": 5, "((0, 0, 4), (0, 1, 1))": 4, "((0, 0, 4), (0, 1, 2))": 3, "((0, 0, 4), (0, 1, 3))": 2, "((0, 0, 4), (0, 1, 4))": 1, "((0, 0, 4), (0, 1, 5))": 2, "((0, 0, 4), (0, 1, 6))": 3, "((0, 0, 4), (0, 1, 7))": 4, "((0, 0, 4), (0, 2, 0))": 6, "((0, 0, 4), (0, 2, 1))": 5, "((0, 0, 4), (0, 2, 2))": 4, "((0, 0, 4), (0, 2, 3))": 3, "((0, 0, 4), (0, 2, 4))": 2, "((0, 0, 4), (0, 2, 5))": 3, "((0, 0, 4), (0, 2, 6))": 4, "((0, 0, 4), (0, 2, 7))": 5, "((0, 0, 4), (0, 3, 0))": 7, "((0, 0, 4), (0, 3, 1))": 6, "((0, 0, 4), (0, 3, 2))": 5, "((0, 0, 4), (0, 3, 3))": 4, "((0, 0, 4), (0, 3, 4))": 3, "((0, 0, 4), (0, 3, 5))": 4, "((0, 0, 4), (0, 3, 6))": 5, "((0, 0, 4), (0, 3, 7))": 6, "((0, 0, 4), (0, 4, 0))": 8, "((0, 0, 4), (0, 4, 1))": 7, "((0, 0, 4), (0, 4, 2))": 6, "((0, 0, 4), (0, 4, 3))": 5, "((0, 0, 4), (0, 4, 4))": 4, "((0, 0, 4), (0, 4, 5))": 5, "((0, 0, 4), (0, 4, 6))": 6, "((0, 0, 4), (0, 4, 7))": 7, "((0, 0, 4), (0, 5, 0))": 9, "((0, 0, 4), (0, 5, 1))": 8, "((0, 0, 4), (0, 5, 2))": 7, "((0, 0, 4), (0, 5, 3))": 6, "((0, 0, 4), (0, 5, 4))": 5, "((0, 0, 4), (0, 5, 5))": 6, "((0, 0, 4), (0, 5, 6))": 7, "((0, 0, 4), (0, 5, 7))": 8, "((0, 0, 4), (0, 6, 0))": 10, "((0, 0, 4), (0, 6, 1))": 9, "((0, 0, 4), (0, 6, 2))": 8, "((0, 0, 4), (0, 6, 3))": 7, "((0, 0, 4), (0, 6, 4))": 6, "((0, 0, 4), (0, 6, 5))": 7, "((0, 0, 4), (0, 6, 6))": 8, "((0, 0, 4), (0, 6, 7))": 9, "((0, 0, 4), (0, 7, 0))": 11, "((0, 0, 4), (0, 7, 1))": 10, "((0, 0, 4), (0, 7, 2))": 9, "((0, 0, 4), (0, 7, 3))": 8, "((0, 0, 4), (0, 7, 4))": 7, "((0, 0, 4), (0, 7, 5))": 8, "((0, 0, 4), (0, 7, 6))": 9, "((0, 0, 4), (0, 7, 7))": 10, "((0, 0, 4), (1, 0, 0))": 5, "((0, 0, 4), (1, 0, 1))": 4, "((0, 0, 4), (1, 0, 2))": 3, "((0, 0, 4), (1, 0, 3))": 2, "((0, 0, 4), (1, 0, 4))": 1, "((0, 0, 4), (1, 0, 5))": 2, "((0, 0, 4), (1, 0, 6))": 3, "((0, 0, 4), (1, 0, 7))": 4, "((0, 0, 4), (1, 1, 0))": 6, "((0, 0, 4), (1, 1, 1))": 5, "((0, 0, 4), (1, 1, 2))": 4, "((0, 0, 4), (1, 1, 3))": 3, "((0, 0, 4), (1, 1, 4))": 2, "((0, 0, 4), (1, 1, 5))": 3, "((0, 0, 4), (1, 1, 6))": 4, "((0, 0, 4), (1, 1, 7))": 5, "((0, 0, 4), (1, 2, 0))": 7, "((0, 0, 4), (1, 2, 1))": 6, "((0, 0, 4), (1, 2, 2))": 5, "((0, 0, 4), (1, 2, 3))": 4, "((0, 0, 4), (1, 2, 4))": 3, "((0, 0, 4), (1, 2, 5))": 4, "((0, 0, 4), (1, 2, 6))": 5, "((0, 0, 4), (1, 2, 7))": 6, "((0, 0, 4), (1, 3, 0))": 8, "((0, 0, 4), (1, 3, 1))": 7, "((0, 0, 4), (1, 3, 2))": 6, "((0, 0, 4), (1, 3, 3))": 5, "((0, 0, 4), (1, 3, 4))": 4, "((0, 0, 4), (1, 3, 5))": 5, "((0, 0, 4), (1, 3, 6))": 6, "((0, 0, 4), (1, 3, 7))": 7, "((0, 0, 4), (1, 4, 0))": 9, "((0, 0, 4), (1, 4, 1))": 8, "((0, 0, 4), (1, 4, 2))": 7, "((0, 0, 4), (1, 4, 3))": 6, "((0, 0, 4), (1, 4, 4))": 5, "((0, 0, 4), (1, 4, 5))": 6, "((0, 0, 4), (1, 4, 6))": 7, "((0, 0, 4), (1, 4, 7))": 8, "((0, 0, 4), (1, 5, 0))": 10, "((0, 0, 4), (1, 5, 1))": 9, "((0, 0, 4), (1, 5, 2))": 8, "((0, 0, 4), (1, 5, 3))": 7, "((0, 0, 4), (1, 5, 4))": 6, "((0, 0, 4), (1, 5, 5))": 7, "((0, 0, 4), (1, 5, 6))": 8, "((0, 0, 4), (1, 5, 7))": 9, "((0, 0, 4), (1, 6, 0))": 11, "((0, 0, 4), (1, 6, 1))": 10, "((0, 0, 4), (1, 6, 2))": 9, "((0, 0, 4), (1, 6, 3))": 8, "((0, 0, 4), (1, 6, 4))": 7, "((0, 0, 4), (1, 6, 5))": 8, "((0, 0, 4), (1, 6, 6))": 9, "((0, 0, 4), (1, 6, 7))": 10, "((0, 0, 4), (1, 7, 0))": 12, "((0, 0, 4), (1, 7, 1))": 11, "((0, 0, 4), (1, 7, 2))": 10, "((0, 0, 4), (1, 7, 3))": 9, "((0, 0, 4), (1, 7, 4))": 8, "((0, 0, 4), (1, 7, 5))": 9, "((0, 0, 4), (1, 7, 6))": 10, "((0, 0, 4), (1, 7, 7))": 11, "((0, 0, 4), (2, 0, 0))": 6, "((0, 0, 4), (2, 0, 1))": 5, "((0, 0, 4), (2, 0, 2))": 4, "((0, 0, 4), (2, 0, 3))": 3, "((0, 0, 4), (2, 0, 4))": 2, "((0, 0, 4), (2, 0, 5))": 3, "((0, 0, 4), (2, 0, 6))": 4, "((0, 0, 4), (2, 0, 7))": 5, "((0, 0, 4), (2, 1, 0))": 7, "((0, 0, 4), (2, 1, 1))": 6, "((0, 0, 4), (2, 1, 2))": 5, "((0, 0, 4), (2, 1, 3))": 4, "((0, 0, 4), (2, 1, 4))": 3, "((0, 0, 4), (2, 1, 5))": 4, "((0, 0, 4), (2, 1, 6))": 5, "((0, 0, 4), (2, 1, 7))": 6, "((0, 0, 4), (2, 2, 0))": 8, "((0, 0, 4), (2, 2, 1))": 7, "((0, 0, 4), (2, 2, 2))": 6, "((0, 0, 4), (2, 2, 3))": 5, "((0, 0, 4), (2, 2, 4))": 4, "((0, 0, 4), (2, 2, 5))": 5, "((0, 0, 4), (2, 2, 6))": 6, "((0, 0, 4), (2, 2, 7))": 7, "((0, 0, 4), (2, 3, 0))": 9, "((0, 0, 4), (2, 3, 1))": 8, "((0, 0, 4), (2, 3, 2))": 7, "((0, 0, 4), (2, 3, 3))": 6, "((0, 0, 4), (2, 3, 4))": 5, "((0, 0, 4), (2, 3, 5))": 6, "((0, 0, 4), (2, 3, 6))": 7, "((0, 0, 4), (2, 3, 7))": 8, "((0, 0, 4), (2, 4, 0))": 10, "((0, 0, 4), (2, 4, 1))": 9, "((0, 0, 4), (2, 4, 2))": 8, "((0, 0, 4), (2, 4, 3))": 7, "((0, 0, 4), (2, 4, 4))": 6, "((0, 0, 4), (2, 4, 5))": 7, "((0, 0, 4), (2, 4, 6))": 8, "((0, 0, 4), (2, 4, 7))": 9, "((0, 0, 4), (2, 5, 0))": 11, "((0, 0, 4), (2, 5, 1))": 10, "((0, 0, 4), (2, 5, 2))": 9, "((0, 0, 4), (2, 5, 3))": 8, "((0, 0, 4), (2, 5, 4))": 7, "((0, 0, 4), (2, 5, 5))": 8, "((0, 0, 4), (2, 5, 6))": 9, "((0, 0, 4), (2, 5, 7))": 10, "((0, 0, 4), (2, 6, 0))": 12, "((0, 0, 4), (2, 6, 1))": 11, "((0, 0, 4), (2, 6, 2))": 10, "((0, 0, 4), (2, 6, 3))": 9, "((0, 0, 4), (2, 6, 4))": 8, "((0, 0, 4), (2, 6, 5))": 9, "((0, 0, 4), (2, 6, 6))": 10, "((0, 0, 4), (2, 6, 7))": 11, "((0, 0, 4), (2, 7, 0))": 13, "((0, 0, 4), (2, 7, 1))": 12, "((0, 0, 4), (2, 7, 2))": 11, "((0, 0, 4), (2, 7, 3))": 10, "((0, 0, 4), (2, 7, 4))": 9, "((0, 0, 4), (2, 7, 5))": 10, "((0, 0, 4), (2, 7, 6))": 11, "((0, 0, 4), (2, 7, 7))": 12, "((0, 0, 4), (3, 0, 0))": 7, "((0, 0, 4), (3, 0, 1))": 6, "((0, 0, 4), (3, 0, 2))": 5, "((0, 0, 4), (3, 0, 3))": 4, "((0, 0, 4), (3, 0, 4))": 3, "((0, 0, 4), (3, 0, 5))": 4, "((0, 0, 4), (3, 0, 6))": 5, "((0, 0, 4), (3, 0, 7))": 6, "((0, 0, 4), (3, 1, 0))": 8, "((0, 0, 4), (3, 1, 1))": 7, "((0, 0, 4), (3, 1, 2))": 6, "((0, 0, 4), (3, 1, 3))": 5, "((0, 0, 4), (3, 1, 4))": 4, "((0, 0, 4), (3, 1, 5))": 5, "((0, 0, 4), (3, 1, 6))": 6, "((0, 0, 4), (3, 1, 7))": 7, "((0, 0, 4), (3, 2, 0))": 9, "((0, 0, 4), (3, 2, 1))": 8, "((0, 0, 4), (3, 2, 2))": 7, "((0, 0, 4), (3, 2, 3))": 6, "((0, 0, 4), (3, 2, 4))": 5, "((0, 0, 4), (3, 2, 5))": 6, "((0, 0, 4), (3, 2, 6))": 7, "((0, 0, 4), (3, 2, 7))": 8, "((0, 0, 4), (3, 3, 0))": 10, "((0, 0, 4), (3, 3, 1))": 9, "((0, 0, 4), (3, 3, 2))": 8, "((0, 0, 4), (3, 3, 3))": 7, "((0, 0, 4), (3, 3, 4))": 6, "((0, 0, 4), (3, 3, 5))": 7, "((0, 0, 4), (3, 3, 6))": 8, "((0, 0, 4), (3, 3, 7))": 9, "((0, 0, 4), (3, 4, 0))": 11, "((0, 0, 4), (3, 4, 1))": 10, "((0, 0, 4), (3, 4, 2))": 9, "((0, 0, 4), (3, 4, 3))": 8, "((0, 0, 4), (3, 4, 4))": 7, "((0, 0, 4), (3, 4, 5))": 8, "((0, 0, 4), (3, 4, 6))": 9, "((0, 0, 4), (3, 4, 7))": 10, "((0, 0, 4), (3, 5, 0))": 12, "((0, 0, 4), (3, 5, 1))": 11, "((0, 0, 4), (3, 5, 2))": 10, "((0, 0, 4), (3, 5, 3))": 9, "((0, 0, 4), (3, 5, 4))": 8, "((0, 0, 4), (3, 5, 5))": 9, "((0, 0, 4), (3, 5, 6))": 10, "((0, 0, 4), (3, 5, 7))": 11, "((0, 0, 4), (3, 6, 0))": 13, "((0, 0, 4), (3, 6, 1))": 12, "((0, 0, 4), (3, 6, 2))": 11, "((0, 0, 4), (3, 6, 3))": 10, "((0, 0, 4), (3, 6, 4))": 9, "((0, 0, 4), (3, 6, 5))": 10, "((0, 0, 4), (3, 6, 6))": 11, "((0, 0, 4), (3, 6, 7))": 12, "((0, 0, 4), (3, 7, 0))": 14, "((0, 0, 4), (3, 7, 1))": 13, "((0, 0, 4), (3, 7, 2))": 12, "((0, 0, 4), (3, 7, 3))": 11, "((0, 0, 4), (3, 7, 4))": 10, "((0, 0, 4), (3, 7, 5))": 11, "((0, 0, 4), (3, 7, 6))": 12, "((0, 0, 4), (3, 7, 7))": 13, "((0, 0, 4), (4, 0, 0))": 8, "((0, 0, 4), (4, 0, 1))": 7, "((0, 0, 4), (4, 0, 2))": 6, "((0, 0, 4), (4, 0, 3))": 5, "((0, 0, 4), (4, 0, 4))": 4, "((0, 0, 4), (4, 0, 5))": 5, "((0, 0, 4), (4, 0, 6))": 6, "((0, 0, 4), (4, 0, 7))": 7, "((0, 0, 4), (4, 1, 0))": 9, "((0, 0, 4), (4, 1, 1))": 8, "((0, 0, 4), (4, 1, 2))": 7, "((0, 0, 4), (4, 1, 3))": 6, "((0, 0, 4), (4, 1, 4))": 5, "((0, 0, 4), (4, 1, 5))": 6, "((0, 0, 4), (4, 1, 6))": 7, "((0, 0, 4), (4, 1, 7))": 8, "((0, 0, 4), (4, 2, 0))": 10, "((0, 0, 4), (4, 2, 1))": 9, "((0, 0, 4), (4, 2, 2))": 8, "((0, 0, 4), (4, 2, 3))": 7, "((0, 0, 4), (4, 2, 4))": 6, "((0, 0, 4), (4, 2, 5))": 7, "((0, 0, 4), (4, 2, 6))": 8, "((0, 0, 4), (4, 2, 7))": 9, "((0, 0, 4), (4, 3, 0))": 11, "((0, 0, 4), (4, 3, 1))": 10, "((0, 0, 4), (4, 3, 2))": 9, "((0, 0, 4), (4, 3, 3))": 8, "((0, 0, 4), (4, 3, 4))": 7, "((0, 0, 4), (4, 3, 5))": 8, "((0, 0, 4), (4, 3, 6))": 9, "((0, 0, 4), (4, 3, 7))": 10, "((0, 0, 4), (4, 4, 0))": 12, "((0, 0, 4), (4, 4, 1))": 11, "((0, 0, 4), (4, 4, 2))": 10, "((0, 0, 4), (4, 4, 3))": 9, "((0, 0, 4), (4, 4, 4))": 8, "((0, 0, 4), (4, 4, 5))": 9, "((0, 0, 4), (4, 4, 6))": 10, "((0, 0, 4), (4, 4, 7))": 11, "((0, 0, 4), (4, 5, 0))": 13, "((0, 0, 4), (4, 5, 1))": 12, "((0, 0, 4), (4, 5, 2))": 11, "((0, 0, 4), (4, 5, 3))": 10, "((0, 0, 4), (4, 5, 4))": 9, "((0, 0, 4), (4, 5, 5))": 10, "((0, 0, 4), (4, 5, 6))": 11, "((0, 0, 4), (4, 5, 7))": 12, "((0, 0, 4), (4, 6, 0))": 14, "((0, 0, 4), (4, 6, 1))": 13, "((0, 0, 4), (4, 6, 2))": 12, "((0, 0, 4), (4, 6, 3))": 11, "((0, 0, 4), (4, 6, 4))": 10, "((0, 0, 4), (4, 6, 5))": 11, "((0, 0, 4), (4, 6, 6))": 12, "((0, 0, 4), (4, 6, 7))": 13, "((0, 0, 4), (4, 7, 0))": 15, "((0, 0, 4), (4, 7, 1))": 14, "((0, 0, 4), (4, 7, 2))": 13, "((0, 0, 4), (4, 7, 3))": 12, "((0, 0, 4), (4, 7, 4))": 11, "((0, 0, 4), (4, 7, 5))": 12, "((0, 0, 4), (4, 7, 6))": 13, "((0, 0, 4), (4, 7, 7))": 14, "((0, 0, 4), (5, 0, 0))": 9, "((0, 0, 4), (5, 0, 1))": 8, "((0, 0, 4), (5, 0, 2))": 7, "((0, 0, 4), (5, 0, 3))": 6, "((0, 0, 4), (5, 0, 4))": 5, "((0, 0, 4), (5, 0, 5))": 6, "((0, 0, 4), (5, 0, 6))": 7, "((0, 0, 4), (5, 0, 7))": 8, "((0, 0, 4), (5, 1, 0))": 10, "((0, 0, 4), (5, 1, 1))": 9, "((0, 0, 4), (5, 1, 2))": 8, "((0, 0, 4), (5, 1, 3))": 7, "((0, 0, 4), (5, 1, 4))": 6, "((0, 0, 4), (5, 1, 5))": 7, "((0, 0, 4), (5, 1, 6))": 8, "((0, 0, 4), (5, 1, 7))": 9, "((0, 0, 4), (5, 2, 0))": 11, "((0, 0, 4), (5, 2, 1))": 10, "((0, 0, 4), (5, 2, 2))": 9, "((0, 0, 4), (5, 2, 3))": 8, "((0, 0, 4), (5, 2, 4))": 7, "((0, 0, 4), (5, 2, 5))": 8, "((0, 0, 4), (5, 2, 6))": 9, "((0, 0, 4), (5, 2, 7))": 10, "((0, 0, 4), (5, 3, 0))": 12, "((0, 0, 4), (5, 3, 1))": 11, "((0, 0, 4), (5, 3, 2))": 10, "((0, 0, 4), (5, 3, 3))": 9, "((0, 0, 4), (5, 3, 4))": 8, "((0, 0, 4), (5, 3, 5))": 9, "((0, 0, 4), (5, 3, 6))": 10, "((0, 0, 4), (5, 3, 7))": 11, "((0, 0, 4), (5, 4, 0))": 13, "((0, 0, 4), (5, 4, 1))": 12, "((0, 0, 4), (5, 4, 2))": 11, "((0, 0, 4), (5, 4, 3))": 10, "((0, 0, 4), (5, 4, 4))": 9, "((0, 0, 4), (5, 4, 5))": 10, "((0, 0, 4), (5, 4, 6))": 11, "((0, 0, 4), (5, 4, 7))": 12, "((0, 0, 4), (5, 5, 0))": 14, "((0, 0, 4), (5, 5, 1))": 13, "((0, 0, 4), (5, 5, 2))": 12, "((0, 0, 4), (5, 5, 3))": 11, "((0, 0, 4), (5, 5, 4))": 10, "((0, 0, 4), (5, 5, 5))": 11, "((0, 0, 4), (5, 5, 6))": 12, "((0, 0, 4), (5, 5, 7))": 13, "((0, 0, 4), (5, 6, 0))": 15, "((0, 0, 4), (5, 6, 1))": 14, "((0, 0, 4), (5, 6, 2))": 13, "((0, 0, 4), (5, 6, 3))": 12, "((0, 0, 4), (5, 6, 4))": 11, "((0, 0, 4), (5, 6, 5))": 12, "((0, 0, 4), (5, 6, 6))": 13, "((0, 0, 4), (5, 6, 7))": 14, "((0, 0, 4), (5, 7, 0))": 16, "((0, 0, 4), (5, 7, 1))": 15, "((0, 0, 4), (5, 7, 2))": 14, "((0, 0, 4), (5, 7, 3))": 13, "((0, 0, 4), (5, 7, 4))": 12, "((0, 0, 4), (5, 7, 5))": 13, "((0, 0, 4), (5, 7, 6))": 14, "((0, 0, 4), (5, 7, 7))": 15, "((0, 0, 4), (6, 0, 0))": 10, "((0, 0, 4), (6, 0, 1))": 9, "((0, 0, 4), (6, 0, 2))": 8, "((0, 0, 4), (6, 0, 3))": 7, "((0, 0, 4), (6, 0, 4))": 6, "((0, 0, 4), (6, 0, 5))": 7, "((0, 0, 4), (6, 0, 6))": 8, "((0, 0, 4), (6, 0, 7))": 9, "((0, 0, 4), (6, 1, 0))": 11, "((0, 0, 4), (6, 1, 1))": 10, "((0, 0, 4), (6, 1, 2))": 9, "((0, 0, 4), (6, 1, 3))": 8, "((0, 0, 4), (6, 1, 4))": 7, "((0, 0, 4), (6, 1, 5))": 8, "((0, 0, 4), (6, 1, 6))": 9, "((0, 0, 4), (6, 1, 7))": 10, "((0, 0, 4), (6, 2, 0))": 12, "((0, 0, 4), (6, 2, 1))": 11, "((0, 0, 4), (6, 2, 2))": 10, "((0, 0, 4), (6, 2, 3))": 9, "((0, 0, 4), (6, 2, 4))": 8, "((0, 0, 4), (6, 2, 5))": 9, "((0, 0, 4), (6, 2, 6))": 10, "((0, 0, 4), (6, 2, 7))": 11, "((0, 0, 4), (6, 3, 0))": 13, "((0, 0, 4), (6, 3, 1))": 12, "((0, 0, 4), (6, 3, 2))": 11, "((0, 0, 4), (6, 3, 3))": 10, "((0, 0, 4), (6, 3, 4))": 9, "((0, 0, 4), (6, 3, 5))": 10, "((0, 0, 4), (6, 3, 6))": 11, "((0, 0, 4), (6, 3, 7))": 12, "((0, 0, 4), (6, 4, 0))": 14, "((0, 0, 4), (6, 4, 1))": 13, "((0, 0, 4), (6, 4, 2))": 12, "((0, 0, 4), (6, 4, 3))": 11, "((0, 0, 4), (6, 4, 4))": 10, "((0, 0, 4), (6, 4, 5))": 11, "((0, 0, 4), (6, 4, 6))": 12, "((0, 0, 4), (6, 4, 7))": 13, "((0, 0, 4), (6, 5, 0))": 15, "((0, 0, 4), (6, 5, 1))": 14, "((0, 0, 4), (6, 5, 2))": 13, "((0, 0, 4), (6, 5, 3))": 12, "((0, 0, 4), (6, 5, 4))": 11, "((0, 0, 4), (6, 5, 5))": 12, "((0, 0, 4), (6, 5, 6))": 13, "((0, 0, 4), (6, 5, 7))": 14, "((0, 0, 4), (6, 6, 0))": 16, "((0, 0, 4), (6, 6, 1))": 15, "((0, 0, 4), (6, 6, 2))": 14, "((0, 0, 4), (6, 6, 3))": 13, "((0, 0, 4), (6, 6, 4))": 12, "((0, 0, 4), (6, 6, 5))": 13, "((0, 0, 4), (6, 6, 6))": 14, "((0, 0, 4), (6, 6, 7))": 15, "((0, 0, 4), (6, 7, 0))": 17, "((0, 0, 4), (6, 7, 1))": 16, "((0, 0, 4), (6, 7, 2))": 15, "((0, 0, 4), (6, 7, 3))": 14, "((0, 0, 4), (6, 7, 4))": 13, "((0, 0, 4), (6, 7, 5))": 14, "((0, 0, 4), (6, 7, 6))": 15, "((0, 0, 4), (6, 7, 7))": 16, "((0, 0, 4), (7, 0, 0))": 11, "((0, 0, 4), (7, 0, 1))": 10, "((0, 0, 4), (7, 0, 2))": 9, "((0, 0, 4), (7, 0, 3))": 8, "((0, 0, 4), (7, 0, 4))": 7, "((0, 0, 4), (7, 0, 5))": 8, "((0, 0, 4), (7, 0, 6))": 9, "((0, 0, 4), (7, 0, 7))": 10, "((0, 0, 4), (7, 1, 0))": 12, "((0, 0, 4), (7, 1, 1))": 11, "((0, 0, 4), (7, 1, 2))": 10, "((0, 0, 4), (7, 1, 3))": 9, "((0, 0, 4), (7, 1, 4))": 8, "((0, 0, 4), (7, 1, 5))": 9, "((0, 0, 4), (7, 1, 6))": 10, "((0, 0, 4), (7, 1, 7))": 11, "((0, 0, 4), (7, 2, 0))": 13, "((0, 0, 4), (7, 2, 1))": 12, "((0, 0, 4), (7, 2, 2))": 11, "((0, 0, 4), (7, 2, 3))": 10, "((0, 0, 4), (7, 2, 4))": 9, "((0, 0, 4), (7, 2, 5))": 10, "((0, 0, 4), (7, 2, 6))": 11, "((0, 0, 4), (7, 2, 7))": 12, "((0, 0, 4), (7, 3, 0))": 14, "((0, 0, 4), (7, 3, 1))": 13, "((0, 0, 4), (7, 3, 2))": 12, "((0, 0, 4), (7, 3, 3))": 11, "((0, 0, 4), (7, 3, 4))": 10, "((0, 0, 4), (7, 3, 5))": 11, "((0, 0, 4), (7, 3, 6))": 12, "((0, 0, 4), (7, 3, 7))": 13, "((0, 0, 4), (7, 4, 0))": 15, "((0, 0, 4), (7, 4, 1))": 14, "((0, 0, 4), (7, 4, 2))": 13, "((0, 0, 4), (7, 4, 3))": 12, "((0, 0, 4), (7, 4, 4))": 11, "((0, 0, 4), (7, 4, 5))": 12, "((0, 0, 4), (7, 4, 6))": 13, "((0, 0, 4), (7, 4, 7))": 14, "((0, 0, 4), (7, 5, 0))": 16, "((0, 0, 4), (7, 5, 1))": 15, "((0, 0, 4), (7, 5, 2))": 14, "((0, 0, 4), (7, 5, 3))": 13, "((0, 0, 4), (7, 5, 4))": 12, "((0, 0, 4), (7, 5, 5))": 13, "((0, 0, 4), (7, 5, 6))": 14, "((0, 0, 4), (7, 5, 7))": 15, "((0, 0, 4), (7, 6, 0))": 17, "((0, 0, 4), (7, 6, 1))": 16, "((0, 0, 4), (7, 6, 2))": 15, "((0, 0, 4), (7, 6, 3))": 14, "((0, 0, 4), (7, 6, 4))": 13, "((0, 0, 4), (7, 6, 5))": 14, "((0, 0, 4), (7, 6, 6))": 15, "((0, 0, 4), (7, 6, 7))": 16, "((0, 0, 4), (7, 7, 0))": 18, "((0, 0, 4), (7, 7, 1))": 17, "((0, 0, 4), (7, 7, 2))": 16, "((0, 0, 4), (7, 7, 3))": 15, "((0, 0, 4), (7, 7, 4))": 14, "((0, 0, 4), (7, 7, 5))": 15, "((0, 0, 4), (7, 7, 6))": 16, "((0, 0, 4), (7, 7, 7))": 17, "((0, 0, 5), (0, 0, 6))": 1, "((0, 0, 5), (0, 0, 7))": 2, "((0, 0, 5), (0, 1, 0))": 6, "((0, 0, 5), (0, 1, 1))": 5, "((0, 0, 5), (0, 1, 2))": 4, "((0, 0, 5), (0, 1, 3))": 3, "((0, 0, 5), (0, 1, 4))": 2, "((0, 0, 5), (0, 1, 5))": 1, "((0, 0, 5), (0, 1, 6))": 2, "((0, 0, 5), (0, 1, 7))": 3, "((0, 0, 5), (0, 2, 0))": 7, "((0, 0, 5), (0, 2, 1))": 6, "((0, 0, 5), (0, 2, 2))": 5, "((0, 0, 5), (0, 2, 3))": 4, "((0, 0, 5), (0, 2, 4))": 3, "((0, 0, 5), (0, 2, 5))": 2, "((0, 0, 5), (0, 2, 6))": 3, "((0, 0, 5), (0, 2, 7))": 4, "((0, 0, 5), (0, 3, 0))": 8, "((0, 0, 5), (0, 3, 1))": 7, "((0, 0, 5), (0, 3, 2))": 6, "((0, 0, 5), (0, 3, 3))": 5, "((0, 0, 5), (0, 3, 4))": 4, "((0, 0, 5), (0, 3, 5))": 3, "((0, 0, 5), (0, 3, 6))": 4, "((0, 0, 5), (0, 3, 7))": 5, "((0, 0, 5), (0, 4, 0))": 9, "((0, 0, 5), (0, 4, 1))": 8, "((0, 0, 5), (0, 4, 2))": 7, "((0, 0, 5), (0, 4, 3))": 6, "((0, 0, 5), (0, 4, 4))": 5, "((0, 0, 5), (0, 4, 5))": 4, "((0, 0, 5), (0, 4, 6))": 5, "((0, 0, 5), (0, 4, 7))": 6, "((0, 0, 5), (0, 5, 0))": 10, "((0, 0, 5), (0, 5, 1))": 9, "((0, 0, 5), (0, 5, 2))": 8, "((0, 0, 5), (0, 5, 3))": 7, "((0, 0, 5), (0, 5, 4))": 6, "((0, 0, 5), (0, 5, 5))": 5, "((0, 0, 5), (0, 5, 6))": 6, "((0, 0, 5), (0, 5, 7))": 7, "((0, 0, 5), (0, 6, 0))": 11, "((0, 0, 5), (0, 6, 1))": 10, "((0, 0, 5), (0, 6, 2))": 9, "((0, 0, 5), (0, 6, 3))": 8, "((0, 0, 5), (0, 6, 4))": 7, "((0, 0, 5), (0, 6, 5))": 6, "((0, 0, 5), (0, 6, 6))": 7, "((0, 0, 5), (0, 6, 7))": 8, "((0, 0, 5), (0, 7, 0))": 12, "((0, 0, 5), (0, 7, 1))": 11, "((0, 0, 5), (0, 7, 2))": 10, "((0, 0, 5), (0, 7, 3))": 9, "((0, 0, 5), (0, 7, 4))": 8, "((0, 0, 5), (0, 7, 5))": 7, "((0, 0, 5), (0, 7, 6))": 8, "((0, 0, 5), (0, 7, 7))": 9, "((0, 0, 5), (1, 0, 0))": 6, "((0, 0, 5), (1, 0, 1))": 5, "((0, 0, 5), (1, 0, 2))": 4, "((0, 0, 5), (1, 0, 3))": 3, "((0, 0, 5), (1, 0, 4))": 2, "((0, 0, 5), (1, 0, 5))": 1, "((0, 0, 5), (1, 0, 6))": 2, "((0, 0, 5), (1, 0, 7))": 3, "((0, 0, 5), (1, 1, 0))": 7, "((0, 0, 5), (1, 1, 1))": 6, "((0, 0, 5), (1, 1, 2))": 5, "((0, 0, 5), (1, 1, 3))": 4, "((0, 0, 5), (1, 1, 4))": 3, "((0, 0, 5), (1, 1, 5))": 2, "((0, 0, 5), (1, 1, 6))": 3, "((0, 0, 5), (1, 1, 7))": 4, "((0, 0, 5), (1, 2, 0))": 8, "((0, 0, 5), (1, 2, 1))": 7, "((0, 0, 5), (1, 2, 2))": 6, "((0, 0, 5), (1, 2, 3))": 5, "((0, 0, 5), (1, 2, 4))": 4, "((0, 0, 5), (1, 2, 5))": 3, "((0, 0, 5), (1, 2, 6))": 4, "((0, 0, 5), (1, 2, 7))": 5, "((0, 0, 5), (1, 3, 0))": 9, "((0, 0, 5), (1, 3, 1))": 8, "((0, 0, 5), (1, 3, 2))": 7, "((0, 0, 5), (1, 3, 3))": 6, "((0, 0, 5), (1, 3, 4))": 5, "((0, 0, 5), (1, 3, 5))": 4, "((0, 0, 5), (1, 3, 6))": 5, "((0, 0, 5), (1, 3, 7))": 6, "((0, 0, 5), (1, 4, 0))": 10, "((0, 0, 5), (1, 4, 1))": 9, "((0, 0, 5), (1, 4, 2))": 8, "((0, 0, 5), (1, 4, 3))": 7, "((0, 0, 5), (1, 4, 4))": 6, "((0, 0, 5), (1, 4, 5))": 5, "((0, 0, 5), (1, 4, 6))": 6, "((0, 0, 5), (1, 4, 7))": 7, "((0, 0, 5), (1, 5, 0))": 11, "((0, 0, 5), (1, 5, 1))": 10, "((0, 0, 5), (1, 5, 2))": 9, "((0, 0, 5), (1, 5, 3))": 8, "((0, 0, 5), (1, 5, 4))": 7, "((0, 0, 5), (1, 5, 5))": 6, "((0, 0, 5), (1, 5, 6))": 7, "((0, 0, 5), (1, 5, 7))": 8, "((0, 0, 5), (1, 6, 0))": 12, "((0, 0, 5), (1, 6, 1))": 11, "((0, 0, 5), (1, 6, 2))": 10, "((0, 0, 5), (1, 6, 3))": 9, "((0, 0, 5), (1, 6, 4))": 8, "((0, 0, 5), (1, 6, 5))": 7, "((0, 0, 5), (1, 6, 6))": 8, "((0, 0, 5), (1, 6, 7))": 9, "((0, 0, 5), (1, 7, 0))": 13, "((0, 0, 5), (1, 7, 1))": 12, "((0, 0, 5), (1, 7, 2))": 11, "((0, 0, 5), (1, 7, 3))": 10, "((0, 0, 5), (1, 7, 4))": 9, "((0, 0, 5), (1, 7, 5))": 8, "((0, 0, 5), (1, 7, 6))": 9, "((0, 0, 5), (1, 7, 7))": 10, "((0, 0, 5), (2, 0, 0))": 7, "((0, 0, 5), (2, 0, 1))": 6, "((0, 0, 5), (2, 0, 2))": 5, "((0, 0, 5), (2, 0, 3))": 4, "((0, 0, 5), (2, 0, 4))": 3, "((0, 0, 5), (2, 0, 5))": 2, "((0, 0, 5), (2, 0, 6))": 3, "((0, 0, 5), (2, 0, 7))": 4, "((0, 0, 5), (2, 1, 0))": 8, "((0, 0, 5), (2, 1, 1))": 7, "((0, 0, 5), (2, 1, 2))": 6, "((0, 0, 5), (2, 1, 3))": 5, "((0, 0, 5), (2, 1, 4))": 4, "((0, 0, 5), (2, 1, 5))": 3, "((0, 0, 5), (2, 1, 6))": 4, "((0, 0, 5), (2, 1, 7))": 5, "((0, 0, 5), (2, 2, 0))": 9, "((0, 0, 5), (2, 2, 1))": 8, "((0, 0, 5), (2, 2, 2))": 7, "((0, 0, 5), (2, 2, 3))": 6, "((0, 0, 5), (2, 2, 4))": 5, "((0, 0, 5), (2, 2, 5))": 4, "((0, 0, 5), (2, 2, 6))": 5, "((0, 0, 5), (2, 2, 7))": 6, "((0, 0, 5), (2, 3, 0))": 10, "((0, 0, 5), (2, 3, 1))": 9, "((0, 0, 5), (2, 3, 2))": 8, "((0, 0, 5), (2, 3, 3))": 7, "((0, 0, 5), (2, 3, 4))": 6, "((0, 0, 5), (2, 3, 5))": 5, "((0, 0, 5), (2, 3, 6))": 6, "((0, 0, 5), (2, 3, 7))": 7, "((0, 0, 5), (2, 4, 0))": 11, "((0, 0, 5), (2, 4, 1))": 10, "((0, 0, 5), (2, 4, 2))": 9, "((0, 0, 5), (2, 4, 3))": 8, "((0, 0, 5), (2, 4, 4))": 7, "((0, 0, 5), (2, 4, 5))": 6, "((0, 0, 5), (2, 4, 6))": 7, "((0, 0, 5), (2, 4, 7))": 8, "((0, 0, 5), (2, 5, 0))": 12, "((0, 0, 5), (2, 5, 1))": 11, "((0, 0, 5), (2, 5, 2))": 10, "((0, 0, 5), (2, 5, 3))": 9, "((0, 0, 5), (2, 5, 4))": 8, "((0, 0, 5), (2, 5, 5))": 7, "((0, 0, 5), (2, 5, 6))": 8, "((0, 0, 5), (2, 5, 7))": 9, "((0, 0, 5), (2, 6, 0))": 13, "((0, 0, 5), (2, 6, 1))": 12, "((0, 0, 5), (2, 6, 2))": 11, "((0, 0, 5), (2, 6, 3))": 10, "((0, 0, 5), (2, 6, 4))": 9, "((0, 0, 5), (2, 6, 5))": 8, "((0, 0, 5), (2, 6, 6))": 9, "((0, 0, 5), (2, 6, 7))": 10, "((0, 0, 5), (2, 7, 0))": 14, "((0, 0, 5), (2, 7, 1))": 13, "((0, 0, 5), (2, 7, 2))": 12, "((0, 0, 5), (2, 7, 3))": 11, "((0, 0, 5), (2, 7, 4))": 10, "((0, 0, 5), (2, 7, 5))": 9, "((0, 0, 5), (2, 7, 6))": 10, "((0, 0, 5), (2, 7, 7))": 11, "((0, 0, 5), (3, 0, 0))": 8, "((0, 0, 5), (3, 0, 1))": 7, "((0, 0, 5), (3, 0, 2))": 6, "((0, 0, 5), (3, 0, 3))": 5, "((0, 0, 5), (3, 0, 4))": 4, "((0, 0, 5), (3, 0, 5))": 3, "((0, 0, 5), (3, 0, 6))": 4, "((0, 0, 5), (3, 0, 7))": 5, "((0, 0, 5), (3, 1, 0))": 9, "((0, 0, 5), (3, 1, 1))": 8, "((0, 0, 5), (3, 1, 2))": 7, "((0, 0, 5), (3, 1, 3))": 6, "((0, 0, 5), (3, 1, 4))": 5, "((0, 0, 5), (3, 1, 5))": 4, "((0, 0, 5), (3, 1, 6))": 5, "((0, 0, 5), (3, 1, 7))": 6, "((0, 0, 5), (3, 2, 0))": 10, "((0, 0, 5), (3, 2, 1))": 9, "((0, 0, 5), (3, 2, 2))": 8, "((0, 0, 5), (3, 2, 3))": 7, "((0, 0, 5), (3, 2, 4))": 6, "((0, 0, 5), (3, 2, 5))": 5, "((0, 0, 5), (3, 2, 6))": 6, "((0, 0, 5), (3, 2, 7))": 7, "((0, 0, 5), (3, 3, 0))": 11, "((0, 0, 5), (3, 3, 1))": 10, "((0, 0, 5), (3, 3, 2))": 9, "((0, 0, 5), (3, 3, 3))": 8, "((0, 0, 5), (3, 3, 4))": 7, "((0, 0, 5), (3, 3, 5))": 6, "((0, 0, 5), (3, 3, 6))": 7, "((0, 0, 5), (3, 3, 7))": 8, "((0, 0, 5), (3, 4, 0))": 12, "((0, 0, 5), (3, 4, 1))": 11, "((0, 0, 5), (3, 4, 2))": 10, "((0, 0, 5), (3, 4, 3))": 9, "((0, 0, 5), (3, 4, 4))": 8, "((0, 0, 5), (3, 4, 5))": 7, "((0, 0, 5), (3, 4, 6))": 8, "((0, 0, 5), (3, 4, 7))": 9, "((0, 0, 5), (3, 5, 0))": 13, "((0, 0, 5), (3, 5, 1))": 12, "((0, 0, 5), (3, 5, 2))": 11, "((0, 0, 5), (3, 5, 3))": 10, "((0, 0, 5), (3, 5, 4))": 9, "((0, 0, 5), (3, 5, 5))": 8, "((0, 0, 5), (3, 5, 6))": 9, "((0, 0, 5), (3, 5, 7))": 10, "((0, 0, 5), (3, 6, 0))": 14, "((0, 0, 5), (3, 6, 1))": 13, "((0, 0, 5), (3, 6, 2))": 12, "((0, 0, 5), (3, 6, 3))": 11, "((0, 0, 5), (3, 6, 4))": 10, "((0, 0, 5), (3, 6, 5))": 9, "((0, 0, 5), (3, 6, 6))": 10, "((0, 0, 5), (3, 6, 7))": 11, "((0, 0, 5), (3, 7, 0))": 15, "((0, 0, 5), (3, 7, 1))": 14, "((0, 0, 5), (3, 7, 2))": 13, "((0, 0, 5), (3, 7, 3))": 12, "((0, 0, 5), (3, 7, 4))": 11, "((0, 0, 5), (3, 7, 5))": 10, "((0, 0, 5), (3, 7, 6))": 11, "((0, 0, 5), (3, 7, 7))": 12, "((0, 0, 5), (4, 0, 0))": 9, "((0, 0, 5), (4, 0, 1))": 8, "((0, 0, 5), (4, 0, 2))": 7, "((0, 0, 5), (4, 0, 3))": 6, "((0, 0, 5), (4, 0, 4))": 5, "((0, 0, 5), (4, 0, 5))": 4, "((0, 0, 5), (4, 0, 6))": 5, "((0, 0, 5), (4, 0, 7))": 6, "((0, 0, 5), (4, 1, 0))": 10, "((0, 0, 5), (4, 1, 1))": 9, "((0, 0, 5), (4, 1, 2))": 8, "((0, 0, 5), (4, 1, 3))": 7, "((0, 0, 5), (4, 1, 4))": 6, "((0, 0, 5), (4, 1, 5))": 5, "((0, 0, 5), (4, 1, 6))": 6, "((0, 0, 5), (4, 1, 7))": 7, "((0, 0, 5), (4, 2, 0))": 11, "((0, 0, 5), (4, 2, 1))": 10, "((0, 0, 5), (4, 2, 2))": 9, "((0, 0, 5), (4, 2, 3))": 8, "((0, 0, 5), (4, 2, 4))": 7, "((0, 0, 5), (4, 2, 5))": 6, "((0, 0, 5), (4, 2, 6))": 7, "((0, 0, 5), (4, 2, 7))": 8, "((0, 0, 5), (4, 3, 0))": 12, "((0, 0, 5), (4, 3, 1))": 11, "((0, 0, 5), (4, 3, 2))": 10, "((0, 0, 5), (4, 3, 3))": 9, "((0, 0, 5), (4, 3, 4))": 8, "((0, 0, 5), (4, 3, 5))": 7, "((0, 0, 5), (4, 3, 6))": 8, "((0, 0, 5), (4, 3, 7))": 9, "((0, 0, 5), (4, 4, 0))": 13, "((0, 0, 5), (4, 4, 1))": 12, "((0, 0, 5), (4, 4, 2))": 11, "((0, 0, 5), (4, 4, 3))": 10, "((0, 0, 5), (4, 4, 4))": 9, "((0, 0, 5), (4, 4, 5))": 8, "((0, 0, 5), (4, 4, 6))": 9, "((0, 0, 5), (4, 4, 7))": 10, "((0, 0, 5), (4, 5, 0))": 14, "((0, 0, 5), (4, 5, 1))": 13, "((0, 0, 5), (4, 5, 2))": 12, "((0, 0, 5), (4, 5, 3))": 11, "((0, 0, 5), (4, 5, 4))": 10, "((0, 0, 5), (4, 5, 5))": 9, "((0, 0, 5), (4, 5, 6))": 10, "((0, 0, 5), (4, 5, 7))": 11, "((0, 0, 5), (4, 6, 0))": 15, "((0, 0, 5), (4, 6, 1))": 14, "((0, 0, 5), (4, 6, 2))": 13, "((0, 0, 5), (4, 6, 3))": 12, "((0, 0, 5), (4, 6, 4))": 11, "((0, 0, 5), (4, 6, 5))": 10, "((0, 0, 5), (4, 6, 6))": 11, "((0, 0, 5), (4, 6, 7))": 12, "((0, 0, 5), (4, 7, 0))": 16, "((0, 0, 5), (4, 7, 1))": 15, "((0, 0, 5), (4, 7, 2))": 14, "((0, 0, 5), (4, 7, 3))": 13, "((0, 0, 5), (4, 7, 4))": 12, "((0, 0, 5), (4, 7, 5))": 11, "((0, 0, 5), (4, 7, 6))": 12, "((0, 0, 5), (4, 7, 7))": 13, "((0, 0, 5), (5, 0, 0))": 10, "((0, 0, 5), (5, 0, 1))": 9, "((0, 0, 5), (5, 0, 2))": 8, "((0, 0, 5), (5, 0, 3))": 7, "((0, 0, 5), (5, 0, 4))": 6, "((0, 0, 5), (5, 0, 5))": 5, "((0, 0, 5), (5, 0, 6))": 6, "((0, 0, 5), (5, 0, 7))": 7, "((0, 0, 5), (5, 1, 0))": 11, "((0, 0, 5), (5, 1, 1))": 10, "((0, 0, 5), (5, 1, 2))": 9, "((0, 0, 5), (5, 1, 3))": 8, "((0, 0, 5), (5, 1, 4))": 7, "((0, 0, 5), (5, 1, 5))": 6, "((0, 0, 5), (5, 1, 6))": 7, "((0, 0, 5), (5, 1, 7))": 8, "((0, 0, 5), (5, 2, 0))": 12, "((0, 0, 5), (5, 2, 1))": 11, "((0, 0, 5), (5, 2, 2))": 10, "((0, 0, 5), (5, 2, 3))": 9, "((0, 0, 5), (5, 2, 4))": 8, "((0, 0, 5), (5, 2, 5))": 7, "((0, 0, 5), (5, 2, 6))": 8, "((0, 0, 5), (5, 2, 7))": 9, "((0, 0, 5), (5, 3, 0))": 13, "((0, 0, 5), (5, 3, 1))": 12, "((0, 0, 5), (5, 3, 2))": 11, "((0, 0, 5), (5, 3, 3))": 10, "((0, 0, 5), (5, 3, 4))": 9, "((0, 0, 5), (5, 3, 5))": 8, "((0, 0, 5), (5, 3, 6))": 9, "((0, 0, 5), (5, 3, 7))": 10, "((0, 0, 5), (5, 4, 0))": 14, "((0, 0, 5), (5, 4, 1))": 13, "((0, 0, 5), (5, 4, 2))": 12, "((0, 0, 5), (5, 4, 3))": 11, "((0, 0, 5), (5, 4, 4))": 10, "((0, 0, 5), (5, 4, 5))": 9, "((0, 0, 5), (5, 4, 6))": 10, "((0, 0, 5), (5, 4, 7))": 11, "((0, 0, 5), (5, 5, 0))": 15, "((0, 0, 5), (5, 5, 1))": 14, "((0, 0, 5), (5, 5, 2))": 13, "((0, 0, 5), (5, 5, 3))": 12, "((0, 0, 5), (5, 5, 4))": 11, "((0, 0, 5), (5, 5, 5))": 10, "((0, 0, 5), (5, 5, 6))": 11, "((0, 0, 5), (5, 5, 7))": 12, "((0, 0, 5), (5, 6, 0))": 16, "((0, 0, 5), (5, 6, 1))": 15, "((0, 0, 5), (5, 6, 2))": 14, "((0, 0, 5), (5, 6, 3))": 13, "((0, 0, 5), (5, 6, 4))": 12, "((0, 0, 5), (5, 6, 5))": 11, "((0, 0, 5), (5, 6, 6))": 12, "((0, 0, 5), (5, 6, 7))": 13, "((0, 0, 5), (5, 7, 0))": 17, "((0, 0, 5), (5, 7, 1))": 16, "((0, 0, 5), (5, 7, 2))": 15, "((0, 0, 5), (5, 7, 3))": 14, "((0, 0, 5), (5, 7, 4))": 13, "((0, 0, 5), (5, 7, 5))": 12, "((0, 0, 5), (5, 7, 6))": 13, "((0, 0, 5), (5, 7, 7))": 14, "((0, 0, 5), (6, 0, 0))": 11, "((0, 0, 5), (6, 0, 1))": 10, "((0, 0, 5), (6, 0, 2))": 9, "((0, 0, 5), (6, 0, 3))": 8, "((0, 0, 5), (6, 0, 4))": 7, "((0, 0, 5), (6, 0, 5))": 6, "((0, 0, 5), (6, 0, 6))": 7, "((0, 0, 5), (6, 0, 7))": 8, "((0, 0, 5), (6, 1, 0))": 12, "((0, 0, 5), (6, 1, 1))": 11, "((0, 0, 5), (6, 1, 2))": 10, "((0, 0, 5), (6, 1, 3))": 9, "((0, 0, 5), (6, 1, 4))": 8, "((0, 0, 5), (6, 1, 5))": 7, "((0, 0, 5), (6, 1, 6))": 8, "((0, 0, 5), (6, 1, 7))": 9, "((0, 0, 5), (6, 2, 0))": 13, "((0, 0, 5), (6, 2, 1))": 12, "((0, 0, 5), (6, 2, 2))": 11, "((0, 0, 5), (6, 2, 3))": 10, "((0, 0, 5), (6, 2, 4))": 9, "((0, 0, 5), (6, 2, 5))": 8, "((0, 0, 5), (6, 2, 6))": 9, "((0, 0, 5), (6, 2, 7))": 10, "((0, 0, 5), (6, 3, 0))": 14, "((0, 0, 5), (6, 3, 1))": 13, "((0, 0, 5), (6, 3, 2))": 12, "((0, 0, 5), (6, 3, 3))": 11, "((0, 0, 5), (6, 3, 4))": 10, "((0, 0, 5), (6, 3, 5))": 9, "((0, 0, 5), (6, 3, 6))": 10, "((0, 0, 5), (6, 3, 7))": 11, "((0, 0, 5), (6, 4, 0))": 15, "((0, 0, 5), (6, 4, 1))": 14, "((0, 0, 5), (6, 4, 2))": 13, "((0, 0, 5), (6, 4, 3))": 12, "((0, 0, 5), (6, 4, 4))": 11, "((0, 0, 5), (6, 4, 5))": 10, "((0, 0, 5), (6, 4, 6))": 11, "((0, 0, 5), (6, 4, 7))": 12, "((0, 0, 5), (6, 5, 0))": 16, "((0, 0, 5), (6, 5, 1))": 15, "((0, 0, 5), (6, 5, 2))": 14, "((0, 0, 5), (6, 5, 3))": 13, "((0, 0, 5), (6, 5, 4))": 12, "((0, 0, 5), (6, 5, 5))": 11, "((0, 0, 5), (6, 5, 6))": 12, "((0, 0, 5), (6, 5, 7))": 13, "((0, 0, 5), (6, 6, 0))": 17, "((0, 0, 5), (6, 6, 1))": 16, "((0, 0, 5), (6, 6, 2))": 15, "((0, 0, 5), (6, 6, 3))": 14, "((0, 0, 5), (6, 6, 4))": 13, "((0, 0, 5), (6, 6, 5))": 12, "((0, 0, 5), (6, 6, 6))": 13, "((0, 0, 5), (6, 6, 7))": 14, "((0, 0, 5), (6, 7, 0))": 18, "((0, 0, 5), (6, 7, 1))": 17, "((0, 0, 5), (6, 7, 2))": 16, "((0, 0, 5), (6, 7, 3))": 15, "((0, 0, 5), (6, 7, 4))": 14, "((0, 0, 5), (6, 7, 5))": 13, "((0, 0, 5), (6, 7, 6))": 14, "((0, 0, 5), (6, 7, 7))": 15, "((0, 0, 5), (7, 0, 0))": 12, "((0, 0, 5), (7, 0, 1))": 11, "((0, 0, 5), (7, 0, 2))": 10, "((0, 0, 5), (7, 0, 3))": 9, "((0, 0, 5), (7, 0, 4))": 8, "((0, 0, 5), (7, 0, 5))": 7, "((0, 0, 5), (7, 0, 6))": 8, "((0, 0, 5), (7, 0, 7))": 9, "((0, 0, 5), (7, 1, 0))": 13, "((0, 0, 5), (7, 1, 1))": 12, "((0, 0, 5), (7, 1, 2))": 11, "((0, 0, 5), (7, 1, 3))": 10, "((0, 0, 5), (7, 1, 4))": 9, "((0, 0, 5), (7, 1, 5))": 8, "((0, 0, 5), (7, 1, 6))": 9, "((0, 0, 5), (7, 1, 7))": 10, "((0, 0, 5), (7, 2, 0))": 14, "((0, 0, 5), (7, 2, 1))": 13, "((0, 0, 5), (7, 2, 2))": 12, "((0, 0, 5), (7, 2, 3))": 11, "((0, 0, 5), (7, 2, 4))": 10, "((0, 0, 5), (7, 2, 5))": 9, "((0, 0, 5), (7, 2, 6))": 10, "((0, 0, 5), (7, 2, 7))": 11, "((0, 0, 5), (7, 3, 0))": 15, "((0, 0, 5), (7, 3, 1))": 14, "((0, 0, 5), (7, 3, 2))": 13, "((0, 0, 5), (7, 3, 3))": 12, "((0, 0, 5), (7, 3, 4))": 11, "((0, 0, 5), (7, 3, 5))": 10, "((0, 0, 5), (7, 3, 6))": 11, "((0, 0, 5), (7, 3, 7))": 12, "((0, 0, 5), (7, 4, 0))": 16, "((0, 0, 5), (7, 4, 1))": 15, "((0, 0, 5), (7, 4, 2))": 14, "((0, 0, 5), (7, 4, 3))": 13, "((0, 0, 5), (7, 4, 4))": 12, "((0, 0, 5), (7, 4, 5))": 11, "((0, 0, 5), (7, 4, 6))": 12, "((0, 0, 5), (7, 4, 7))": 13, "((0, 0, 5), (7, 5, 0))": 17, "((0, 0, 5), (7, 5, 1))": 16, "((0, 0, 5), (7, 5, 2))": 15, "((0, 0, 5), (7, 5, 3))": 14, "((0, 0, 5), (7, 5, 4))": 13, "((0, 0, 5), (7, 5, 5))": 12, "((0, 0, 5), (7, 5, 6))": 13, "((0, 0, 5), (7, 5, 7))": 14, "((0, 0, 5), (7, 6, 0))": 18, "((0, 0, 5), (7, 6, 1))": 17, "((0, 0, 5), (7, 6, 2))": 16, "((0, 0, 5), (7, 6, 3))": 15, "((0, 0, 5), (7, 6, 4))": 14, "((0, 0, 5), (7, 6, 5))": 13, "((0, 0, 5), (7, 6, 6))": 14, "((0, 0, 5), (7, 6, 7))": 15, "((0, 0, 5), (7, 7, 0))": 19, "((0, 0, 5), (7, 7, 1))": 18, "((0, 0, 5), (7, 7, 2))": 17, "((0, 0, 5), (7, 7, 3))": 16, "((0, 0, 5), (7, 7, 4))": 15, "((0, 0, 5), (7, 7, 5))": 14, "((0, 0, 5), (7, 7, 6))": 15, "((0, 0, 5), (7, 7, 7))": 16, "((0, 0, 6), (0, 0, 7))": 1, "((0, 0, 6), (0, 1, 0))": 7, "((0, 0, 6), (0, 1, 1))": 6, "((0, 0, 6), (0, 1, 2))": 5, "((0, 0, 6), (0, 1, 3))": 4, "((0, 0, 6), (0, 1, 4))": 3, "((0, 0, 6), (0, 1, 5))": 2, "((0, 0, 6), (0, 1, 6))": 1, "((0, 0, 6), (0, 1, 7))": 2, "((0, 0, 6), (0, 2, 0))": 8, "((0, 0, 6), (0, 2, 1))": 7, "((0, 0, 6), (0, 2, 2))": 6, "((0, 0, 6), (0, 2, 3))": 5, "((0, 0, 6), (0, 2, 4))": 4, "((0, 0, 6), (0, 2, 5))": 3, "((0, 0, 6), (0, 2, 6))": 2, "((0, 0, 6), (0, 2, 7))": 3, "((0, 0, 6), (0, 3, 0))": 9, "((0, 0, 6), (0, 3, 1))": 8, "((0, 0, 6), (0, 3, 2))": 7, "((0, 0, 6), (0, 3, 3))": 6, "((0, 0, 6), (0, 3, 4))": 5, "((0, 0, 6), (0, 3, 5))": 4, "((0, 0, 6), (0, 3, 6))": 3, "((0, 0, 6), (0, 3, 7))": 4, "((0, 0, 6), (0, 4, 0))": 10, "((0, 0, 6), (0, 4, 1))": 9, "((0, 0, 6), (0, 4, 2))": 8, "((0, 0, 6), (0, 4, 3))": 7, "((0, 0, 6), (0, 4, 4))": 6, "((0, 0, 6), (0, 4, 5))": 5, "((0, 0, 6), (0, 4, 6))": 4, "((0, 0, 6), (0, 4, 7))": 5, "((0, 0, 6), (0, 5, 0))": 11, "((0, 0, 6), (0, 5, 1))": 10, "((0, 0, 6), (0, 5, 2))": 9, "((0, 0, 6), (0, 5, 3))": 8, "((0, 0, 6), (0, 5, 4))": 7, "((0, 0, 6), (0, 5, 5))": 6, "((0, 0, 6), (0, 5, 6))": 5, "((0, 0, 6), (0, 5, 7))": 6, "((0, 0, 6), (0, 6, 0))": 12, "((0, 0, 6), (0, 6, 1))": 11, "((0, 0, 6), (0, 6, 2))": 10, "((0, 0, 6), (0, 6, 3))": 9, "((0, 0, 6), (0, 6, 4))": 8, "((0, 0, 6), (0, 6, 5))": 7, "((0, 0, 6), (0, 6, 6))": 6, "((0, 0, 6), (0, 6, 7))": 7, "((0, 0, 6), (0, 7, 0))": 13, "((0, 0, 6), (0, 7, 1))": 12, "((0, 0, 6), (0, 7, 2))": 11, "((0, 0, 6), (0, 7, 3))": 10, "((0, 0, 6), (0, 7, 4))": 9, "((0, 0, 6), (0, 7, 5))": 8, "((0, 0, 6), (0, 7, 6))": 7, "((0, 0, 6), (0, 7, 7))": 8, "((0, 0, 6), (1, 0, 0))": 7, "((0, 0, 6), (1, 0, 1))": 6, "((0, 0, 6), (1, 0, 2))": 5, "((0, 0, 6), (1, 0, 3))": 4, "((0, 0, 6), (1, 0, 4))": 3, "((0, 0, 6), (1, 0, 5))": 2, "((0, 0, 6), (1, 0, 6))": 1, "((0, 0, 6), (1, 0, 7))": 2, "((0, 0, 6), (1, 1, 0))": 8, "((0, 0, 6), (1, 1, 1))": 7, "((0, 0, 6), (1, 1, 2))": 6, "((0, 0, 6), (1, 1, 3))": 5, "((0, 0, 6), (1, 1, 4))": 4, "((0, 0, 6), (1, 1, 5))": 3, "((0, 0, 6), (1, 1, 6))": 2, "((0, 0, 6), (1, 1, 7))": 3, "((0, 0, 6), (1, 2, 0))": 9, "((0, 0, 6), (1, 2, 1))": 8, "((0, 0, 6), (1, 2, 2))": 7, "((0, 0, 6), (1, 2, 3))": 6, "((0, 0, 6), (1, 2, 4))": 5, "((0, 0, 6), (1, 2, 5))": 4, "((0, 0, 6), (1, 2, 6))": 3, "((0, 0, 6), (1, 2, 7))": 4, "((0, 0, 6), (1, 3, 0))": 10, "((0, 0, 6), (1, 3, 1))": 9, "((0, 0, 6), (1, 3, 2))": 8, "((0, 0, 6), (1, 3, 3))": 7, "((0, 0, 6), (1, 3, 4))": 6, "((0, 0, 6), (1, 3, 5))": 5, "((0, 0, 6), (1, 3, 6))": 4, "((0, 0, 6), (1, 3, 7))": 5, "((0, 0, 6), (1, 4, 0))": 11, "((0, 0, 6), (1, 4, 1))": 10, "((0, 0, 6), (1, 4, 2))": 9, "((0, 0, 6), (1, 4, 3))": 8, "((0, 0, 6), (1, 4, 4))": 7, "((0, 0, 6), (1, 4, 5))": 6, "((0, 0, 6), (1, 4, 6))": 5, "((0, 0, 6), (1, 4, 7))": 6, "((0, 0, 6), (1, 5, 0))": 12, "((0, 0, 6), (1, 5, 1))": 11, "((0, 0, 6), (1, 5, 2))": 10, "((0, 0, 6), (1, 5, 3))": 9, "((0, 0, 6), (1, 5, 4))": 8, "((0, 0, 6), (1, 5, 5))": 7, "((0, 0, 6), (1, 5, 6))": 6, "((0, 0, 6), (1, 5, 7))": 7, "((0, 0, 6), (1, 6, 0))": 13, "((0, 0, 6), (1, 6, 1))": 12, "((0, 0, 6), (1, 6, 2))": 11, "((0, 0, 6), (1, 6, 3))": 10, "((0, 0, 6), (1, 6, 4))": 9, "((0, 0, 6), (1, 6, 5))": 8, "((0, 0, 6), (1, 6, 6))": 7, "((0, 0, 6), (1, 6, 7))": 8, "((0, 0, 6), (1, 7, 0))": 14, "((0, 0, 6), (1, 7, 1))": 13, "((0, 0, 6), (1, 7, 2))": 12, "((0, 0, 6), (1, 7, 3))": 11, "((0, 0, 6), (1, 7, 4))": 10, "((0, 0, 6), (1, 7, 5))": 9, "((0, 0, 6), (1, 7, 6))": 8, "((0, 0, 6), (1, 7, 7))": 9, "((0, 0, 6), (2, 0, 0))": 8, "((0, 0, 6), (2, 0, 1))": 7, "((0, 0, 6), (2, 0, 2))": 6, "((0, 0, 6), (2, 0, 3))": 5, "((0, 0, 6), (2, 0, 4))": 4, "((0, 0, 6), (2, 0, 5))": 3, "((0, 0, 6), (2, 0, 6))": 2, "((0, 0, 6), (2, 0, 7))": 3, "((0, 0, 6), (2, 1, 0))": 9, "((0, 0, 6), (2, 1, 1))": 8, "((0, 0, 6), (2, 1, 2))": 7, "((0, 0, 6), (2, 1, 3))": 6, "((0, 0, 6), (2, 1, 4))": 5, "((0, 0, 6), (2, 1, 5))": 4, "((0, 0, 6), (2, 1, 6))": 3, "((0, 0, 6), (2, 1, 7))": 4, "((0, 0, 6), (2, 2, 0))": 10, "((0, 0, 6), (2, 2, 1))": 9, "((0, 0, 6), (2, 2, 2))": 8, "((0, 0, 6), (2, 2, 3))": 7, "((0, 0, 6), (2, 2, 4))": 6, "((0, 0, 6), (2, 2, 5))": 5, "((0, 0, 6), (2, 2, 6))": 4, "((0, 0, 6), (2, 2, 7))": 5, "((0, 0, 6), (2, 3, 0))": 11, "((0, 0, 6), (2, 3, 1))": 10, "((0, 0, 6), (2, 3, 2))": 9, "((0, 0, 6), (2, 3, 3))": 8, "((0, 0, 6), (2, 3, 4))": 7, "((0, 0, 6), (2, 3, 5))": 6, "((0, 0, 6), (2, 3, 6))": 5, "((0, 0, 6), (2, 3, 7))": 6, "((0, 0, 6), (2, 4, 0))": 12, "((0, 0, 6), (2, 4, 1))": 11, "((0, 0, 6), (2, 4, 2))": 10, "((0, 0, 6), (2, 4, 3))": 9, "((0, 0, 6), (2, 4, 4))": 8, "((0, 0, 6), (2, 4, 5))": 7, "((0, 0, 6), (2, 4, 6))": 6, "((0, 0, 6), (2, 4, 7))": 7, "((0, 0, 6), (2, 5, 0))": 13, "((0, 0, 6), (2, 5, 1))": 12, "((0, 0, 6), (2, 5, 2))": 11, "((0, 0, 6), (2, 5, 3))": 10, "((0, 0, 6), (2, 5, 4))": 9, "((0, 0, 6), (2, 5, 5))": 8, "((0, 0, 6), (2, 5, 6))": 7, "((0, 0, 6), (2, 5, 7))": 8, "((0, 0, 6), (2, 6, 0))": 14, "((0, 0, 6), (2, 6, 1))": 13, "((0, 0, 6), (2, 6, 2))": 12, "((0, 0, 6), (2, 6, 3))": 11, "((0, 0, 6), (2, 6, 4))": 10, "((0, 0, 6), (2, 6, 5))": 9, "((0, 0, 6), (2, 6, 6))": 8, "((0, 0, 6), (2, 6, 7))": 9, "((0, 0, 6), (2, 7, 0))": 15, "((0, 0, 6), (2, 7, 1))": 14, "((0, 0, 6), (2, 7, 2))": 13, "((0, 0, 6), (2, 7, 3))": 12, "((0, 0, 6), (2, 7, 4))": 11, "((0, 0, 6), (2, 7, 5))": 10, "((0, 0, 6), (2, 7, 6))": 9, "((0, 0, 6), (2, 7, 7))": 10, "((0, 0, 6), (3, 0, 0))": 9, "((0, 0, 6), (3, 0, 1))": 8, "((0, 0, 6), (3, 0, 2))": 7, "((0, 0, 6), (3, 0, 3))": 6, "((0, 0, 6), (3, 0, 4))": 5, "((0, 0, 6), (3, 0, 5))": 4, "((0, 0, 6), (3, 0, 6))": 3, "((0, 0, 6), (3, 0, 7))": 4, "((0, 0, 6), (3, 1, 0))": 10, "((0, 0, 6), (3, 1, 1))": 9, "((0, 0, 6), (3, 1, 2))": 8, "((0, 0, 6), (3, 1, 3))": 7, "((0, 0, 6), (3, 1, 4))": 6, "((0, 0, 6), (3, 1, 5))": 5, "((0, 0, 6), (3, 1, 6))": 4, "((0, 0, 6), (3, 1, 7))": 5, "((0, 0, 6), (3, 2, 0))": 11, "((0, 0, 6), (3, 2, 1))": 10, "((0, 0, 6), (3, 2, 2))": 9, "((0, 0, 6), (3, 2, 3))": 8, "((0, 0, 6), (3, 2, 4))": 7, "((0, 0, 6), (3, 2, 5))": 6, "((0, 0, 6), (3, 2, 6))": 5, "((0, 0, 6), (3, 2, 7))": 6, "((0, 0, 6), (3, 3, 0))": 12, "((0, 0, 6), (3, 3, 1))": 11, "((0, 0, 6), (3, 3, 2))": 10, "((0, 0, 6), (3, 3, 3))": 9, "((0, 0, 6), (3, 3, 4))": 8, "((0, 0, 6), (3, 3, 5))": 7, "((0, 0, 6), (3, 3, 6))": 6, "((0, 0, 6), (3, 3, 7))": 7, "((0, 0, 6), (3, 4, 0))": 13, "((0, 0, 6), (3, 4, 1))": 12, "((0, 0, 6), (3, 4, 2))": 11, "((0, 0, 6), (3, 4, 3))": 10, "((0, 0, 6), (3, 4, 4))": 9, "((0, 0, 6), (3, 4, 5))": 8, "((0, 0, 6), (3, 4, 6))": 7, "((0, 0, 6), (3, 4, 7))": 8, "((0, 0, 6), (3, 5, 0))": 14, "((0, 0, 6), (3, 5, 1))": 13, "((0, 0, 6), (3, 5, 2))": 12, "((0, 0, 6), (3, 5, 3))": 11, "((0, 0, 6), (3, 5, 4))": 10, "((0, 0, 6), (3, 5, 5))": 9, "((0, 0, 6), (3, 5, 6))": 8, "((0, 0, 6), (3, 5, 7))": 9, "((0, 0, 6), (3, 6, 0))": 15, "((0, 0, 6), (3, 6, 1))": 14, "((0, 0, 6), (3, 6, 2))": 13, "((0, 0, 6), (3, 6, 3))": 12, "((0, 0, 6), (3, 6, 4))": 11, "((0, 0, 6), (3, 6, 5))": 10, "((0, 0, 6), (3, 6, 6))": 9, "((0, 0, 6), (3, 6, 7))": 10, "((0, 0, 6), (3, 7, 0))": 16, "((0, 0, 6), (3, 7, 1))": 15, "((0, 0, 6), (3, 7, 2))": 14, "((0, 0, 6), (3, 7, 3))": 13, "((0, 0, 6), (3, 7, 4))": 12, "((0, 0, 6), (3, 7, 5))": 11, "((0, 0, 6), (3, 7, 6))": 10, "((0, 0, 6), (3, 7, 7))": 11, "((0, 0, 6), (4, 0, 0))": 10, "((0, 0, 6), (4, 0, 1))": 9, "((0, 0, 6), (4, 0, 2))": 8, "((0, 0, 6), (4, 0, 3))": 7, "((0, 0, 6), (4, 0, 4))": 6, "((0, 0, 6), (4, 0, 5))": 5, "((0, 0, 6), (4, 0, 6))": 4, "((0, 0, 6), (4, 0, 7))": 5, "((0, 0, 6), (4, 1, 0))": 11, "((0, 0, 6), (4, 1, 1))": 10, "((0, 0, 6), (4, 1, 2))": 9, "((0, 0, 6), (4, 1, 3))": 8, "((0, 0, 6), (4, 1, 4))": 7, "((0, 0, 6), (4, 1, 5))": 6, "((0, 0, 6), (4, 1, 6))": 5, "((0, 0, 6), (4, 1, 7))": 6, "((0, 0, 6), (4, 2, 0))": 12, "((0, 0, 6), (4, 2, 1))": 11, "((0, 0, 6), (4, 2, 2))": 10, "((0, 0, 6), (4, 2, 3))": 9, "((0, 0, 6), (4, 2, 4))": 8, "((0, 0, 6), (4, 2, 5))": 7, "((0, 0, 6), (4, 2, 6))": 6, "((0, 0, 6), (4, 2, 7))": 7, "((0, 0, 6), (4, 3, 0))": 13, "((0, 0, 6), (4, 3, 1))": 12, "((0, 0, 6), (4, 3, 2))": 11, "((0, 0, 6), (4, 3, 3))": 10, "((0, 0, 6), (4, 3, 4))": 9, "((0, 0, 6), (4, 3, 5))": 8, "((0, 0, 6), (4, 3, 6))": 7, "((0, 0, 6), (4, 3, 7))": 8, "((0, 0, 6), (4, 4, 0))": 14, "((0, 0, 6), (4, 4, 1))": 13, "((0, 0, 6), (4, 4, 2))": 12, "((0, 0, 6), (4, 4, 3))": 11, "((0, 0, 6), (4, 4, 4))": 10, "((0, 0, 6), (4, 4, 5))": 9, "((0, 0, 6), (4, 4, 6))": 8, "((0, 0, 6), (4, 4, 7))": 9, "((0, 0, 6), (4, 5, 0))": 15, "((0, 0, 6), (4, 5, 1))": 14, "((0, 0, 6), (4, 5, 2))": 13, "((0, 0, 6), (4, 5, 3))": 12, "((0, 0, 6), (4, 5, 4))": 11, "((0, 0, 6), (4, 5, 5))": 10, "((0, 0, 6), (4, 5, 6))": 9, "((0, 0, 6), (4, 5, 7))": 10, "((0, 0, 6), (4, 6, 0))": 16, "((0, 0, 6), (4, 6, 1))": 15, "((0, 0, 6), (4, 6, 2))": 14, "((0, 0, 6), (4, 6, 3))": 13, "((0, 0, 6), (4, 6, 4))": 12, "((0, 0, 6), (4, 6, 5))": 11, "((0, 0, 6), (4, 6, 6))": 10, "((0, 0, 6), (4, 6, 7))": 11, "((0, 0, 6), (4, 7, 0))": 17, "((0, 0, 6), (4, 7, 1))": 16, "((0, 0, 6), (4, 7, 2))": 15, "((0, 0, 6), (4, 7, 3))": 14, "((0, 0, 6), (4, 7, 4))": 13, "((0, 0, 6), (4, 7, 5))": 12, "((0, 0, 6), (4, 7, 6))": 11, "((0, 0, 6), (4, 7, 7))": 12, "((0, 0, 6), (5, 0, 0))": 11, "((0, 0, 6), (5, 0, 1))": 10, "((0, 0, 6), (5, 0, 2))": 9, "((0, 0, 6), (5, 0, 3))": 8, "((0, 0, 6), (5, 0, 4))": 7, "((0, 0, 6), (5, 0, 5))": 6, "((0, 0, 6), (5, 0, 6))": 5, "((0, 0, 6), (5, 0, 7))": 6, "((0, 0, 6), (5, 1, 0))": 12, "((0, 0, 6), (5, 1, 1))": 11, "((0, 0, 6), (5, 1, 2))": 10, "((0, 0, 6), (5, 1, 3))": 9, "((0, 0, 6), (5, 1, 4))": 8, "((0, 0, 6), (5, 1, 5))": 7, "((0, 0, 6), (5, 1, 6))": 6, "((0, 0, 6), (5, 1, 7))": 7, "((0, 0, 6), (5, 2, 0))": 13, "((0, 0, 6), (5, 2, 1))": 12, "((0, 0, 6), (5, 2, 2))": 11, "((0, 0, 6), (5, 2, 3))": 10, "((0, 0, 6), (5, 2, 4))": 9, "((0, 0, 6), (5, 2, 5))": 8, "((0, 0, 6), (5, 2, 6))": 7, "((0, 0, 6), (5, 2, 7))": 8, "((0, 0, 6), (5, 3, 0))": 14, "((0, 0, 6), (5, 3, 1))": 13, "((0, 0, 6), (5, 3, 2))": 12, "((0, 0, 6), (5, 3, 3))": 11, "((0, 0, 6), (5, 3, 4))": 10, "((0, 0, 6), (5, 3, 5))": 9, "((0, 0, 6), (5, 3, 6))": 8, "((0, 0, 6), (5, 3, 7))": 9, "((0, 0, 6), (5, 4, 0))": 15, "((0, 0, 6), (5, 4, 1))": 14, "((0, 0, 6), (5, 4, 2))": 13, "((0, 0, 6), (5, 4, 3))": 12, "((0, 0, 6), (5, 4, 4))": 11, "((0, 0, 6), (5, 4, 5))": 10, "((0, 0, 6), (5, 4, 6))": 9, "((0, 0, 6), (5, 4, 7))": 10, "((0, 0, 6), (5, 5, 0))": 16, "((0, 0, 6), (5, 5, 1))": 15, "((0, 0, 6), (5, 5, 2))": 14, "((0, 0, 6), (5, 5, 3))": 13, "((0, 0, 6), (5, 5, 4))": 12, "((0, 0, 6), (5, 5, 5))": 11, "((0, 0, 6), (5, 5, 6))": 10, "((0, 0, 6), (5, 5, 7))": 11, "((0, 0, 6), (5, 6, 0))": 17, "((0, 0, 6), (5, 6, 1))": 16, "((0, 0, 6), (5, 6, 2))": 15, "((0, 0, 6), (5, 6, 3))": 14, "((0, 0, 6), (5, 6, 4))": 13, "((0, 0, 6), (5, 6, 5))": 12, "((0, 0, 6), (5, 6, 6))": 11, "((0, 0, 6), (5, 6, 7))": 12, "((0, 0, 6), (5, 7, 0))": 18, "((0, 0, 6), (5, 7, 1))": 17, "((0, 0, 6), (5, 7, 2))": 16, "((0, 0, 6), (5, 7, 3))": 15, "((0, 0, 6), (5, 7, 4))": 14, "((0, 0, 6), (5, 7, 5))": 13, "((0, 0, 6), (5, 7, 6))": 12, "((0, 0, 6), (5, 7, 7))": 13, "((0, 0, 6), (6, 0, 0))": 12, "((0, 0, 6), (6, 0, 1))": 11, "((0, 0, 6), (6, 0, 2))": 10, "((0, 0, 6), (6, 0, 3))": 9, "((0, 0, 6), (6, 0, 4))": 8, "((0, 0, 6), (6, 0, 5))": 7, "((0, 0, 6), (6, 0, 6))": 6, "((0, 0, 6), (6, 0, 7))": 7, "((0, 0, 6), (6, 1, 0))": 13, "((0, 0, 6), (6, 1, 1))": 12, "((0, 0, 6), (6, 1, 2))": 11, "((0, 0, 6), (6, 1, 3))": 10, "((0, 0, 6), (6, 1, 4))": 9, "((0, 0, 6), (6, 1, 5))": 8, "((0, 0, 6), (6, 1, 6))": 7, "((0, 0, 6), (6, 1, 7))": 8, "((0, 0, 6), (6, 2, 0))": 14, "((0, 0, 6), (6, 2, 1))": 13, "((0, 0, 6), (6, 2, 2))": 12, "((0, 0, 6), (6, 2, 3))": 11, "((0, 0, 6), (6, 2, 4))": 10, "((0, 0, 6), (6, 2, 5))": 9, "((0, 0, 6), (6, 2, 6))": 8, "((0, 0, 6), (6, 2, 7))": 9, "((0, 0, 6), (6, 3, 0))": 15, "((0, 0, 6), (6, 3, 1))": 14, "((0, 0, 6), (6, 3, 2))": 13, "((0, 0, 6), (6, 3, 3))": 12, "((0, 0, 6), (6, 3, 4))": 11, "((0, 0, 6), (6, 3, 5))": 10, "((0, 0, 6), (6, 3, 6))": 9, "((0, 0, 6), (6, 3, 7))": 10, "((0, 0, 6), (6, 4, 0))": 16, "((0, 0, 6), (6, 4, 1))": 15, "((0, 0, 6), (6, 4, 2))": 14, "((0, 0, 6), (6, 4, 3))": 13, "((0, 0, 6), (6, 4, 4))": 12, "((0, 0, 6), (6, 4, 5))": 11, "((0, 0, 6), (6, 4, 6))": 10, "((0, 0, 6), (6, 4, 7))": 11, "((0, 0, 6), (6, 5, 0))": 17, "((0, 0, 6), (6, 5, 1))": 16, "((0, 0, 6), (6, 5, 2))": 15, "((0, 0, 6), (6, 5, 3))": 14, "((0, 0, 6), (6, 5, 4))": 13, "((0, 0, 6), (6, 5, 5))": 12, "((0, 0, 6), (6, 5, 6))": 11, "((0, 0, 6), (6, 5, 7))": 12, "((0, 0, 6), (6, 6, 0))": 18, "((0, 0, 6), (6, 6, 1))": 17, "((0, 0, 6), (6, 6, 2))": 16, "((0, 0, 6), (6, 6, 3))": 15, "((0, 0, 6), (6, 6, 4))": 14, "((0, 0, 6), (6, 6, 5))": 13, "((0, 0, 6), (6, 6, 6))": 12, "((0, 0, 6), (6, 6, 7))": 13, "((0, 0, 6), (6, 7, 0))": 19, "((0, 0, 6), (6, 7, 1))": 18, "((0, 0, 6), (6, 7, 2))": 17, "((0, 0, 6), (6, 7, 3))": 16, "((0, 0, 6), (6, 7, 4))": 15, "((0, 0, 6), (6, 7, 5))": 14, "((0, 0, 6), (6, 7, 6))": 13, "((0, 0, 6), (6, 7, 7))": 14, "((0, 0, 6), (7, 0, 0))": 13, "((0, 0, 6), (7, 0, 1))": 12, "((0, 0, 6), (7, 0, 2))": 11, "((0, 0, 6), (7, 0, 3))": 10, "((0, 0, 6), (7, 0, 4))": 9, "((0, 0, 6), (7, 0, 5))": 8, "((0, 0, 6), (7, 0, 6))": 7, "((0, 0, 6), (7, 0, 7))": 8, "((0, 0, 6), (7, 1, 0))": 14, "((0, 0, 6), (7, 1, 1))": 13, "((0, 0, 6), (7, 1, 2))": 12, "((0, 0, 6), (7, 1, 3))": 11, "((0, 0, 6), (7, 1, 4))": 10, "((0, 0, 6), (7, 1, 5))": 9, "((0, 0, 6), (7, 1, 6))": 8, "((0, 0, 6), (7, 1, 7))": 9, "((0, 0, 6), (7, 2, 0))": 15, "((0, 0, 6), (7, 2, 1))": 14, "((0, 0, 6), (7, 2, 2))": 13, "((0, 0, 6), (7, 2, 3))": 12, "((0, 0, 6), (7, 2, 4))": 11, "((0, 0, 6), (7, 2, 5))": 10, "((0, 0, 6), (7, 2, 6))": 9, "((0, 0, 6), (7, 2, 7))": 10, "((0, 0, 6), (7, 3, 0))": 16, "((0, 0, 6), (7, 3, 1))": 15, "((0, 0, 6), (7, 3, 2))": 14, "((0, 0, 6), (7, 3, 3))": 13, "((0, 0, 6), (7, 3, 4))": 12, "((0, 0, 6), (7, 3, 5))": 11, "((0, 0, 6), (7, 3, 6))": 10, "((0, 0, 6), (7, 3, 7))": 11, "((0, 0, 6), (7, 4, 0))": 17, "((0, 0, 6), (7, 4, 1))": 16, "((0, 0, 6), (7, 4, 2))": 15, "((0, 0, 6), (7, 4, 3))": 14, "((0, 0, 6), (7, 4, 4))": 13, "((0, 0, 6), (7, 4, 5))": 12, "((0, 0, 6), (7, 4, 6))": 11, "((0, 0, 6), (7, 4, 7))": 12, "((0, 0, 6), (7, 5, 0))": 18, "((0, 0, 6), (7, 5, 1))": 17, "((0, 0, 6), (7, 5, 2))": 16, "((0, 0, 6), (7, 5, 3))": 15, "((0, 0, 6), (7, 5, 4))": 14, "((0, 0, 6), (7, 5, 5))": 13, "((0, 0, 6), (7, 5, 6))": 12, "((0, 0, 6), (7, 5, 7))": 13, "((0, 0, 6), (7, 6, 0))": 19, "((0, 0, 6), (7, 6, 1))": 18, "((0, 0, 6), (7, 6, 2))": 17, "((0, 0, 6), (7, 6, 3))": 16, "((0, 0, 6), (7, 6, 4))": 15, "((0, 0, 6), (7, 6, 5))": 14, "((0, 0, 6), (7, 6, 6))": 13, "((0, 0, 6), (7, 6, 7))": 14, "((0, 0, 6), (7, 7, 0))": 20, "((0, 0, 6), (7, 7, 1))": 19, "((0, 0, 6), (7, 7, 2))": 18, "((0, 0, 6), (7, 7, 3))": 17, "((0, 0, 6), (7, 7, 4))": 16, "((0, 0, 6), (7, 7, 5))": 15, "((0, 0, 6), (7, 7, 6))": 14, "((0, 0, 6), (7, 7, 7))": 15, "((0, 0, 7), (0, 1, 0))": 8, "((0, 0, 7), (0, 1, 1))": 7, "((0, 0, 7), (0, 1, 2))": 6, "((0, 0, 7), (0, 1, 3))": 5, "((0, 0, 7), (0, 1, 4))": 4, "((0, 0, 7), (0, 1, 5))": 3, "((0, 0, 7), (0, 1, 6))": 2, "((0, 0, 7), (0, 1, 7))": 1, "((0, 0, 7), (0, 2, 0))": 9, "((0, 0, 7), (0, 2, 1))": 8, "((0, 0, 7), (0, 2, 2))": 7, "((0, 0, 7), (0, 2, 3))": 6, "((0, 0, 7), (0, 2, 4))": 5, "((0, 0, 7), (0, 2, 5))": 4, "((0, 0, 7), (0, 2, 6))": 3, "((0, 0, 7), (0, 2, 7))": 2, "((0, 0, 7), (0, 3, 0))": 10, "((0, 0, 7), (0, 3, 1))": 9, "((0, 0, 7), (0, 3, 2))": 8, "((0, 0, 7), (0, 3, 3))": 7, "((0, 0, 7), (0, 3, 4))": 6, "((0, 0, 7), (0, 3, 5))": 5, "((0, 0, 7), (0, 3, 6))": 4, "((0, 0, 7), (0, 3, 7))": 3, "((0, 0, 7), (0, 4, 0))": 11, "((0, 0, 7), (0, 4, 1))": 10, "((0, 0, 7), (0, 4, 2))": 9, "((0, 0, 7), (0, 4, 3))": 8, "((0, 0, 7), (0, 4, 4))": 7, "((0, 0, 7), (0, 4, 5))": 6, "((0, 0, 7), (0, 4, 6))": 5, "((0, 0, 7), (0, 4, 7))": 4, "((0, 0, 7), (0, 5, 0))": 12, "((0, 0, 7), (0, 5, 1))": 11, "((0, 0, 7), (0, 5, 2))": 10, "((0, 0, 7), (0, 5, 3))": 9, "((0, 0, 7), (0, 5, 4))": 8, "((0, 0, 7), (0, 5, 5))": 7, "((0, 0, 7), (0, 5, 6))": 6, "((0, 0, 7), (0, 5, 7))": 5, "((0, 0, 7), (0, 6, 0))": 13, "((0, 0, 7), (0, 6, 1))": 12, "((0, 0, 7), (0, 6, 2))": 11, "((0, 0, 7), (0, 6, 3))": 10, "((0, 0, 7), (0, 6, 4))": 9, "((0, 0, 7), (0, 6, 5))": 8, "((0, 0, 7), (0, 6, 6))": 7, "((0, 0, 7), (0, 6, 7))": 6, "((0, 0, 7), (0, 7, 0))": 14, "((0, 0, 7), (0, 7, 1))": 13, "((0, 0, 7), (0, 7, 2))": 12, "((0, 0, 7), (0, 7, 3))": 11, "((0, 0, 7), (0, 7, 4))": 10, "((0, 0, 7), (0, 7, 5))": 9, "((0, 0, 7), (0, 7, 6))": 8, "((0, 0, 7), (0, 7, 7))": 7, "((0, 0, 7), (1, 0, 0))": 8, "((0, 0, 7), (1, 0, 1))": 7, "((0, 0, 7), (1, 0, 2))": 6, "((0, 0, 7), (1, 0, 3))": 5, "((0, 0, 7), (1, 0, 4))": 4, "((0, 0, 7), (1, 0, 5))": 3, "((0, 0, 7), (1, 0, 6))": 2, "((0, 0, 7), (1, 0, 7))": 1, "((0, 0, 7), (1, 1, 0))": 9, "((0, 0, 7), (1, 1, 1))": 8, "((0, 0, 7), (1, 1, 2))": 7, "((0, 0, 7), (1, 1, 3))": 6, "((0, 0, 7), (1, 1, 4))": 5, "((0, 0, 7), (1, 1, 5))": 4, "((0, 0, 7), (1, 1, 6))": 3, "((0, 0, 7), (1, 1, 7))": 2, "((0, 0, 7), (1, 2, 0))": 10, "((0, 0, 7), (1, 2, 1))": 9, "((0, 0, 7), (1, 2, 2))": 8, "((0, 0, 7), (1, 2, 3))": 7, "((0, 0, 7), (1, 2, 4))": 6, "((0, 0, 7), (1, 2, 5))": 5, "((0, 0, 7), (1, 2, 6))": 4, "((0, 0, 7), (1, 2, 7))": 3, "((0, 0, 7), (1, 3, 0))": 11, "((0, 0, 7), (1, 3, 1))": 10, "((0, 0, 7), (1, 3, 2))": 9, "((0, 0, 7), (1, 3, 3))": 8, "((0, 0, 7), (1, 3, 4))": 7, "((0, 0, 7), (1, 3, 5))": 6, "((0, 0, 7), (1, 3, 6))": 5, "((0, 0, 7), (1, 3, 7))": 4, "((0, 0, 7), (1, 4, 0))": 12, "((0, 0, 7), (1, 4, 1))": 11, "((0, 0, 7), (1, 4, 2))": 10, "((0, 0, 7), (1, 4, 3))": 9, "((0, 0, 7), (1, 4, 4))": 8, "((0, 0, 7), (1, 4, 5))": 7, "((0, 0, 7), (1, 4, 6))": 6, "((0, 0, 7), (1, 4, 7))": 5, "((0, 0, 7), (1, 5, 0))": 13, "((0, 0, 7), (1, 5, 1))": 12, "((0, 0, 7), (1, 5, 2))": 11, "((0, 0, 7), (1, 5, 3))": 10, "((0, 0, 7), (1, 5, 4))": 9, "((0, 0, 7), (1, 5, 5))": 8, "((0, 0, 7), (1, 5, 6))": 7, "((0, 0, 7), (1, 5, 7))": 6, "((0, 0, 7), (1, 6, 0))": 14, "((0, 0, 7), (1, 6, 1))": 13, "((0, 0, 7), (1, 6, 2))": 12, "((0, 0, 7), (1, 6, 3))": 11, "((0, 0, 7), (1, 6, 4))": 10, "((0, 0, 7), (1, 6, 5))": 9, "((0, 0, 7), (1, 6, 6))": 8, "((0, 0, 7), (1, 6, 7))": 7, "((0, 0, 7), (1, 7, 0))": 15, "((0, 0, 7), (1, 7, 1))": 14, "((0, 0, 7), (1, 7, 2))": 13, "((0, 0, 7), (1, 7, 3))": 12, "((0, 0, 7), (1, 7, 4))": 11, "((0, 0, 7), (1, 7, 5))": 10, "((0, 0, 7), (1, 7, 6))": 9, "((0, 0, 7), (1, 7, 7))": 8, "((0, 0, 7), (2, 0, 0))": 9, "((0, 0, 7), (2, 0, 1))": 8, "((0, 0, 7), (2, 0, 2))": 7, "((0, 0, 7), (2, 0, 3))": 6, "((0, 0, 7), (2, 0, 4))": 5, "((0, 0, 7), (2, 0, 5))": 4, "((0, 0, 7), (2, 0, 6))": 3, "((0, 0, 7), (2, 0, 7))": 2, "((0, 0, 7), (2, 1, 0))": 10, "((0, 0, 7), (2, 1, 1))": 9, "((0, 0, 7), (2, 1, 2))": 8, "((0, 0, 7), (2, 1, 3))": 7, "((0, 0, 7), (2, 1, 4))": 6, "((0, 0, 7), (2, 1, 5))": 5, "((0, 0, 7), (2, 1, 6))": 4, "((0, 0, 7), (2, 1, 7))": 3, "((0, 0, 7), (2, 2, 0))": 11, "((0, 0, 7), (2, 2, 1))": 10, "((0, 0, 7), (2, 2, 2))": 9, "((0, 0, 7), (2, 2, 3))": 8, "((0, 0, 7), (2, 2, 4))": 7, "((0, 0, 7), (2, 2, 5))": 6, "((0, 0, 7), (2, 2, 6))": 5, "((0, 0, 7), (2, 2, 7))": 4, "((0, 0, 7), (2, 3, 0))": 12, "((0, 0, 7), (2, 3, 1))": 11, "((0, 0, 7), (2, 3, 2))": 10, "((0, 0, 7), (2, 3, 3))": 9, "((0, 0, 7), (2, 3, 4))": 8, "((0, 0, 7), (2, 3, 5))": 7, "((0, 0, 7), (2, 3, 6))": 6, "((0, 0, 7), (2, 3, 7))": 5, "((0, 0, 7), (2, 4, 0))": 13, "((0, 0, 7), (2, 4, 1))": 12, "((0, 0, 7), (2, 4, 2))": 11, "((0, 0, 7), (2, 4, 3))": 10, "((0, 0, 7), (2, 4, 4))": 9, "((0, 0, 7), (2, 4, 5))": 8, "((0, 0, 7), (2, 4, 6))": 7, "((0, 0, 7), (2, 4, 7))": 6, "((0, 0, 7), (2, 5, 0))": 14, "((0, 0, 7), (2, 5, 1))": 13, "((0, 0, 7), (2, 5, 2))": 12, "((0, 0, 7), (2, 5, 3))": 11, "((0, 0, 7), (2, 5, 4))": 10, "((0, 0, 7), (2, 5, 5))": 9, "((0, 0, 7), (2, 5, 6))": 8, "((0, 0, 7), (2, 5, 7))": 7, "((0, 0, 7), (2, 6, 0))": 15, "((0, 0, 7), (2, 6, 1))": 14, "((0, 0, 7), (2, 6, 2))": 13, "((0, 0, 7), (2, 6, 3))": 12, "((0, 0, 7), (2, 6, 4))": 11, "((0, 0, 7), (2, 6, 5))": 10, "((0, 0, 7), (2, 6, 6))": 9, "((0, 0, 7), (2, 6, 7))": 8, "((0, 0, 7), (2, 7, 0))": 16, "((0, 0, 7), (2, 7, 1))": 15, "((0, 0, 7), (2, 7, 2))": 14, "((0, 0, 7), (2, 7, 3))": 13, "((0, 0, 7), (2, 7, 4))": 12, "((0, 0, 7), (2, 7, 5))": 11, "((0, 0, 7), (2, 7, 6))": 10, "((0, 0, 7), (2, 7, 7))": 9, "((0, 0, 7), (3, 0, 0))": 10, "((0, 0, 7), (3, 0, 1))": 9, "((0, 0, 7), (3, 0, 2))": 8, "((0, 0, 7), (3, 0, 3))": 7, "((0, 0, 7), (3, 0, 4))": 6, "((0, 0, 7), (3, 0, 5))": 5, "((0, 0, 7), (3, 0, 6))": 4, "((0, 0, 7), (3, 0, 7))": 3, "((0, 0, 7), (3, 1, 0))": 11, "((0, 0, 7), (3, 1, 1))": 10, "((0, 0, 7), (3, 1, 2))": 9, "((0, 0, 7), (3, 1, 3))": 8, "((0, 0, 7), (3, 1, 4))": 7, "((0, 0, 7), (3, 1, 5))": 6, "((0, 0, 7), (3, 1, 6))": 5, "((0, 0, 7), (3, 1, 7))": 4, "((0, 0, 7), (3, 2, 0))": 12, "((0, 0, 7), (3, 2, 1))": 11, "((0, 0, 7), (3, 2, 2))": 10, "((0, 0, 7), (3, 2, 3))": 9, "((0, 0, 7), (3, 2, 4))": 8, "((0, 0, 7), (3, 2, 5))": 7, "((0, 0, 7), (3, 2, 6))": 6, "((0, 0, 7), (3, 2, 7))": 5, "((0, 0, 7), (3, 3, 0))": 13, "((0, 0, 7), (3, 3, 1))": 12, "((0, 0, 7), (3, 3, 2))": 11, "((0, 0, 7), (3, 3, 3))": 10, "((0, 0, 7), (3, 3, 4))": 9, "((0, 0, 7), (3, 3, 5))": 8, "((0, 0, 7), (3, 3, 6))": 7, "((0, 0, 7), (3, 3, 7))": 6, "((0, 0, 7), (3, 4, 0))": 14, "((0, 0, 7), (3, 4, 1))": 13, "((0, 0, 7), (3, 4, 2))": 12, "((0, 0, 7), (3, 4, 3))": 11, "((0, 0, 7), (3, 4, 4))": 10, "((0, 0, 7), (3, 4, 5))": 9, "((0, 0, 7), (3, 4, 6))": 8, "((0, 0, 7), (3, 4, 7))": 7, "((0, 0, 7), (3, 5, 0))": 15, "((0, 0, 7), (3, 5, 1))": 14, "((0, 0, 7), (3, 5, 2))": 13, "((0, 0, 7), (3, 5, 3))": 12, "((0, 0, 7), (3, 5, 4))": 11, "((0, 0, 7), (3, 5, 5))": 10, "((0, 0, 7), (3, 5, 6))": 9, "((0, 0, 7), (3, 5, 7))": 8, "((0, 0, 7), (3, 6, 0))": 16, "((0, 0, 7), (3, 6, 1))": 15, "((0, 0, 7), (3, 6, 2))": 14, "((0, 0, 7), (3, 6, 3))": 13, "((0, 0, 7), (3, 6, 4))": 12, "((0, 0, 7), (3, 6, 5))": 11, "((0, 0, 7), (3, 6, 6))": 10, "((0, 0, 7), (3, 6, 7))": 9, "((0, 0, 7), (3, 7, 0))": 17, "((0, 0, 7), (3, 7, 1))": 16, "((0, 0, 7), (3, 7, 2))": 15, "((0, 0, 7), (3, 7, 3))": 14, "((0, 0, 7), (3, 7, 4))": 13, "((0, 0, 7), (3, 7, 5))": 12, "((0, 0, 7), (3, 7, 6))": 11, "((0, 0, 7), (3, 7, 7))": 10, "((0, 0, 7), (4, 0, 0))": 11, "((0, 0, 7), (4, 0, 1))": 10, "((0, 0, 7), (4, 0, 2))": 9, "((0, 0, 7), (4, 0, 3))": 8, "((0, 0, 7), (4, 0, 4))": 7, "((0, 0, 7), (4, 0, 5))": 6, "((0, 0, 7), (4, 0, 6))": 5, "((0, 0, 7), (4, 0, 7))": 4, "((0, 0, 7), (4, 1, 0))": 12, "((0, 0, 7), (4, 1, 1))": 11, "((0, 0, 7), (4, 1, 2))": 10, "((0, 0, 7), (4, 1, 3))": 9, "((0, 0, 7), (4, 1, 4))": 8, "((0, 0, 7), (4, 1, 5))": 7, "((0, 0, 7), (4, 1, 6))": 6, "((0, 0, 7), (4, 1, 7))": 5, "((0, 0, 7), (4, 2, 0))": 13, "((0, 0, 7), (4, 2, 1))": 12, "((0, 0, 7), (4, 2, 2))": 11, "((0, 0, 7), (4, 2, 3))": 10, "((0, 0, 7), (4, 2, 4))": 9, "((0, 0, 7), (4, 2, 5))": 8, "((0, 0, 7), (4, 2, 6))": 7, "((0, 0, 7), (4, 2, 7))": 6, "((0, 0, 7), (4, 3, 0))": 14, "((0, 0, 7), (4, 3, 1))": 13, "((0, 0, 7), (4, 3, 2))": 12, "((0, 0, 7), (4, 3, 3))": 11, "((0, 0, 7), (4, 3, 4))": 10, "((0, 0, 7), (4, 3, 5))": 9, "((0, 0, 7), (4, 3, 6))": 8, "((0, 0, 7), (4, 3, 7))": 7, "((0, 0, 7), (4, 4, 0))": 15, "((0, 0, 7), (4, 4, 1))": 14, "((0, 0, 7), (4, 4, 2))": 13, "((0, 0, 7), (4, 4, 3))": 12, "((0, 0, 7), (4, 4, 4))": 11, "((0, 0, 7), (4, 4, 5))": 10, "((0, 0, 7), (4, 4, 6))": 9, "((0, 0, 7), (4, 4, 7))": 8, "((0, 0, 7), (4, 5, 0))": 16, "((0, 0, 7), (4, 5, 1))": 15, "((0, 0, 7), (4, 5, 2))": 14, "((0, 0, 7), (4, 5, 3))": 13, "((0, 0, 7), (4, 5, 4))": 12, "((0, 0, 7), (4, 5, 5))": 11, "((0, 0, 7), (4, 5, 6))": 10, "((0, 0, 7), (4, 5, 7))": 9, "((0, 0, 7), (4, 6, 0))": 17, "((0, 0, 7), (4, 6, 1))": 16, "((0, 0, 7), (4, 6, 2))": 15, "((0, 0, 7), (4, 6, 3))": 14, "((0, 0, 7), (4, 6, 4))": 13, "((0, 0, 7), (4, 6, 5))": 12, "((0, 0, 7), (4, 6, 6))": 11, "((0, 0, 7), (4, 6, 7))": 10, "((0, 0, 7), (4, 7, 0))": 18, "((0, 0, 7), (4, 7, 1))": 17, "((0, 0, 7), (4, 7, 2))": 16, "((0, 0, 7), (4, 7, 3))": 15, "((0, 0, 7), (4, 7, 4))": 14, "((0, 0, 7), (4, 7, 5))": 13, "((0, 0, 7), (4, 7, 6))": 12, "((0, 0, 7), (4, 7, 7))": 11, "((0, 0, 7), (5, 0, 0))": 12, "((0, 0, 7), (5, 0, 1))": 11, "((0, 0, 7), (5, 0, 2))": 10, "((0, 0, 7), (5, 0, 3))": 9, "((0, 0, 7), (5, 0, 4))": 8, "((0, 0, 7), (5, 0, 5))": 7, "((0, 0, 7), (5, 0, 6))": 6, "((0, 0, 7), (5, 0, 7))": 5, "((0, 0, 7), (5, 1, 0))": 13, "((0, 0, 7), (5, 1, 1))": 12, "((0, 0, 7), (5, 1, 2))": 11, "((0, 0, 7), (5, 1, 3))": 10, "((0, 0, 7), (5, 1, 4))": 9, "((0, 0, 7), (5, 1, 5))": 8, "((0, 0, 7), (5, 1, 6))": 7, "((0, 0, 7), (5, 1, 7))": 6, "((0, 0, 7), (5, 2, 0))": 14, "((0, 0, 7), (5, 2, 1))": 13, "((0, 0, 7), (5, 2, 2))": 12, "((0, 0, 7), (5, 2, 3))": 11, "((0, 0, 7), (5, 2, 4))": 10, "((0, 0, 7), (5, 2, 5))": 9, "((0, 0, 7), (5, 2, 6))": 8, "((0, 0, 7), (5, 2, 7))": 7, "((0, 0, 7), (5, 3, 0))": 15, "((0, 0, 7), (5, 3, 1))": 14, "((0, 0, 7), (5, 3, 2))": 13, "((0, 0, 7), (5, 3, 3))": 12, "((0, 0, 7), (5, 3, 4))": 11, "((0, 0, 7), (5, 3, 5))": 10, "((0, 0, 7), (5, 3, 6))": 9, "((0, 0, 7), (5, 3, 7))": 8, "((0, 0, 7), (5, 4, 0))": 16, "((0, 0, 7), (5, 4, 1))": 15, "((0, 0, 7), (5, 4, 2))": 14, "((0, 0, 7), (5, 4, 3))": 13, "((0, 0, 7), (5, 4, 4))": 12, "((0, 0, 7), (5, 4, 5))": 11, "((0, 0, 7), (5, 4, 6))": 10, "((0, 0, 7), (5, 4, 7))": 9, "((0, 0, 7), (5, 5, 0))": 17, "((0, 0, 7), (5, 5, 1))": 16, "((0, 0, 7), (5, 5, 2))": 15, "((0, 0, 7), (5, 5, 3))": 14, "((0, 0, 7), (5, 5, 4))": 13, "((0, 0, 7), (5, 5, 5))": 12, "((0, 0, 7), (5, 5, 6))": 11, "((0, 0, 7), (5, 5, 7))": 10, "((0, 0, 7), (5, 6, 0))": 18, "((0, 0, 7), (5, 6, 1))": 17, "((0, 0, 7), (5, 6, 2))": 16, "((0, 0, 7), (5, 6, 3))": 15, "((0, 0, 7), (5, 6, 4))": 14, "((0, 0, 7), (5, 6, 5))": 13, "((0, 0, 7), (5, 6, 6))": 12, "((0, 0, 7), (5, 6, 7))": 11, "((0, 0, 7), (5, 7, 0))": 19, "((0, 0, 7), (5, 7, 1))": 18, "((0, 0, 7), (5, 7, 2))": 17, "((0, 0, 7), (5, 7, 3))": 16, "((0, 0, 7), (5, 7, 4))": 15, "((0, 0, 7), (5, 7, 5))": 14, "((0, 0, 7), (5, 7, 6))": 13, "((0, 0, 7), (5, 7, 7))": 12, "((0, 0, 7), (6, 0, 0))": 13, "((0, 0, 7), (6, 0, 1))": 12, "((0, 0, 7), (6, 0, 2))": 11, "((0, 0, 7), (6, 0, 3))": 10, "((0, 0, 7), (6, 0, 4))": 9, "((0, 0, 7), (6, 0, 5))": 8, "((0, 0, 7), (6, 0, 6))": 7, "((0, 0, 7), (6, 0, 7))": 6, "((0, 0, 7), (6, 1, 0))": 14, "((0, 0, 7), (6, 1, 1))": 13, "((0, 0, 7), (6, 1, 2))": 12, "((0, 0, 7), (6, 1, 3))": 11, "((0, 0, 7), (6, 1, 4))": 10, "((0, 0, 7), (6, 1, 5))": 9, "((0, 0, 7), (6, 1, 6))": 8, "((0, 0, 7), (6, 1, 7))": 7, "((0, 0, 7), (6, 2, 0))": 15, "((0, 0, 7), (6, 2, 1))": 14, "((0, 0, 7), (6, 2, 2))": 13, "((0, 0, 7), (6, 2, 3))": 12, "((0, 0, 7), (6, 2, 4))": 11, "((0, 0, 7), (6, 2, 5))": 10, "((0, 0, 7), (6, 2, 6))": 9, "((0, 0, 7), (6, 2, 7))": 8, "((0, 0, 7), (6, 3, 0))": 16, "((0, 0, 7), (6, 3, 1))": 15, "((0, 0, 7), (6, 3, 2))": 14, "((0, 0, 7), (6, 3, 3))": 13, "((0, 0, 7), (6, 3, 4))": 12, "((0, 0, 7), (6, 3, 5))": 11, "((0, 0, 7), (6, 3, 6))": 10, "((0, 0, 7), (6, 3, 7))": 9, "((0, 0, 7), (6, 4, 0))": 17, "((0, 0, 7), (6, 4, 1))": 16, "((0, 0, 7), (6, 4, 2))": 15, "((0, 0, 7), (6, 4, 3))": 14, "((0, 0, 7), (6, 4, 4))": 13, "((0, 0, 7), (6, 4, 5))": 12, "((0, 0, 7), (6, 4, 6))": 11, "((0, 0, 7), (6, 4, 7))": 10, "((0, 0, 7), (6, 5, 0))": 18, "((0, 0, 7), (6, 5, 1))": 17, "((0, 0, 7), (6, 5, 2))": 16, "((0, 0, 7), (6, 5, 3))": 15, "((0, 0, 7), (6, 5, 4))": 14, "((0, 0, 7), (6, 5, 5))": 13, "((0, 0, 7), (6, 5, 6))": 12, "((0, 0, 7), (6, 5, 7))": 11, "((0, 0, 7), (6, 6, 0))": 19, "((0, 0, 7), (6, 6, 1))": 18, "((0, 0, 7), (6, 6, 2))": 17, "((0, 0, 7), (6, 6, 3))": 16, "((0, 0, 7), (6, 6, 4))": 15, "((0, 0, 7), (6, 6, 5))": 14, "((0, 0, 7), (6, 6, 6))": 13, "((0, 0, 7), (6, 6, 7))": 12, "((0, 0, 7), (6, 7, 0))": 20, "((0, 0, 7), (6, 7, 1))": 19, "((0, 0, 7), (6, 7, 2))": 18, "((0, 0, 7), (6, 7, 3))": 17, "((0, 0, 7), (6, 7, 4))": 16, "((0, 0, 7), (6, 7, 5))": 15, "((0, 0, 7), (6, 7, 6))": 14, "((0, 0, 7), (6, 7, 7))": 13, "((0, 0, 7), (7, 0, 0))": 14, "((0, 0, 7), (7, 0, 1))": 13, "((0, 0, 7), (7, 0, 2))": 12, "((0, 0, 7), (7, 0, 3))": 11, "((0, 0, 7), (7, 0, 4))": 10, "((0, 0, 7), (7, 0, 5))": 9, "((0, 0, 7), (7, 0, 6))": 8, "((0, 0, 7), (7, 0, 7))": 7, "((0, 0, 7), (7, 1, 0))": 15, "((0, 0, 7), (7, 1, 1))": 14, "((0, 0, 7), (7, 1, 2))": 13, "((0, 0, 7), (7, 1, 3))": 12, "((0, 0, 7), (7, 1, 4))": 11, "((0, 0, 7), (7, 1, 5))": 10, "((0, 0, 7), (7, 1, 6))": 9, "((0, 0, 7), (7, 1, 7))": 8, "((0, 0, 7), (7, 2, 0))": 16, "((0, 0, 7), (7, 2, 1))": 15, "((0, 0, 7), (7, 2, 2))": 14, "((0, 0, 7), (7, 2, 3))": 13, "((0, 0, 7), (7, 2, 4))": 12, "((0, 0, 7), (7, 2, 5))": 11, "((0, 0, 7), (7, 2, 6))": 10, "((0, 0, 7), (7, 2, 7))": 9, "((0, 0, 7), (7, 3, 0))": 17, "((0, 0, 7), (7, 3, 1))": 16, "((0, 0, 7), (7, 3, 2))": 15, "((0, 0, 7), (7, 3, 3))": 14, "((0, 0, 7), (7, 3, 4))": 13, "((0, 0, 7), (7, 3, 5))": 12, "((0, 0, 7), (7, 3, 6))": 11, "((0, 0, 7), (7, 3, 7))": 10, "((0, 0, 7), (7, 4, 0))": 18, "((0, 0, 7), (7, 4, 1))": 17, "((0, 0, 7), (7, 4, 2))": 16, "((0, 0, 7), (7, 4, 3))": 15, "((0, 0, 7), (7, 4, 4))": 14, "((0, 0, 7), (7, 4, 5))": 13, "((0, 0, 7), (7, 4, 6))": 12, "((0, 0, 7), (7, 4, 7))": 11, "((0, 0, 7), (7, 5, 0))": 19, "((0, 0, 7), (7, 5, 1))": 18, "((0, 0, 7), (7, 5, 2))": 17, "((0, 0, 7), (7, 5, 3))": 16, "((0, 0, 7), (7, 5, 4))": 15, "((0, 0, 7), (7, 5, 5))": 14, "((0, 0, 7), (7, 5, 6))": 13, "((0, 0, 7), (7, 5, 7))": 12, "((0, 0, 7), (7, 6, 0))": 20, "((0, 0, 7), (7, 6, 1))": 19, "((0, 0, 7), (7, 6, 2))": 18, "((0, 0, 7), (7, 6, 3))": 17, "((0, 0, 7), (7, 6, 4))": 16, "((0, 0, 7), (7, 6, 5))": 15, "((0, 0, 7), (7, 6, 6))": 14, "((0, 0, 7), (7, 6, 7))": 13, "((0, 0, 7), (7, 7, 0))": 21, "((0, 0, 7), (7, 7, 1))": 20, "((0, 0, 7), (7, 7, 2))": 19, "((0, 0, 7), (7, 7, 3))": 18, "((0, 0, 7), (7, 7, 4))": 17, "((0, 0, 7), (7, 7, 5))": 16, "((0, 0, 7), (7, 7, 6))": 15, "((0, 0, 7), (7, 7, 7))": 14, "((0, 1, 0), (0, 1, 1))": 1, "((0, 1, 0), (0, 1, 2))": 2, "((0, 1, 0), (0, 1, 3))": 3, "((0, 1, 0), (0, 1, 4))": 4, "((0, 1, 0), (0, 1, 5))": 5, "((0, 1, 0), (0, 1, 6))": 6, "((0, 1, 0), (0, 1, 7))": 7, "((0, 1, 0), (0, 2, 0))": 1, "((0, 1, 0), (0, 2, 1))": 2, "((0, 1, 0), (0, 2, 2))": 3, "((0, 1, 0), (0, 2, 3))": 4, "((0, 1, 0), (0, 2, 4))": 5, "((0, 1, 0), (0, 2, 5))": 6, "((0, 1, 0), (0, 2, 6))": 7, "((0, 1, 0), (0, 2, 7))": 8, "((0, 1, 0), (0, 3, 0))": 2, "((0, 1, 0), (0, 3, 1))": 3, "((0, 1, 0), (0, 3, 2))": 4, "((0, 1, 0), (0, 3, 3))": 5, "((0, 1, 0), (0, 3, 4))": 6, "((0, 1, 0), (0, 3, 5))": 7, "((0, 1, 0), (0, 3, 6))": 8, "((0, 1, 0), (0, 3, 7))": 9, "((0, 1, 0), (0, 4, 0))": 3, "((0, 1, 0), (0, 4, 1))": 4, "((0, 1, 0), (0, 4, 2))": 5, "((0, 1, 0), (0, 4, 3))": 6, "((0, 1, 0), (0, 4, 4))": 7, "((0, 1, 0), (0, 4, 5))": 8, "((0, 1, 0), (0, 4, 6))": 9, "((0, 1, 0), (0, 4, 7))": 10, "((0, 1, 0), (0, 5, 0))": 4, "((0, 1, 0), (0, 5, 1))": 5, "((0, 1, 0), (0, 5, 2))": 6, "((0, 1, 0), (0, 5, 3))": 7, "((0, 1, 0), (0, 5, 4))": 8, "((0, 1, 0), (0, 5, 5))": 9, "((0, 1, 0), (0, 5, 6))": 10, "((0, 1, 0), (0, 5, 7))": 11, "((0, 1, 0), (0, 6, 0))": 5, "((0, 1, 0), (0, 6, 1))": 6, "((0, 1, 0), (0, 6, 2))": 7, "((0, 1, 0), (0, 6, 3))": 8, "((0, 1, 0), (0, 6, 4))": 9, "((0, 1, 0), (0, 6, 5))": 10, "((0, 1, 0), (0, 6, 6))": 11, "((0, 1, 0), (0, 6, 7))": 12, "((0, 1, 0), (0, 7, 0))": 6, "((0, 1, 0), (0, 7, 1))": 7, "((0, 1, 0), (0, 7, 2))": 8, "((0, 1, 0), (0, 7, 3))": 9, "((0, 1, 0), (0, 7, 4))": 10, "((0, 1, 0), (0, 7, 5))": 11, "((0, 1, 0), (0, 7, 6))": 12, "((0, 1, 0), (0, 7, 7))": 13, "((0, 1, 0), (1, 0, 0))": 2, "((0, 1, 0), (1, 0, 1))": 3, "((0, 1, 0), (1, 0, 2))": 4, "((0, 1, 0), (1, 0, 3))": 5, "((0, 1, 0), (1, 0, 4))": 6, "((0, 1, 0), (1, 0, 5))": 7, "((0, 1, 0), (1, 0, 6))": 8, "((0, 1, 0), (1, 0, 7))": 9, "((0, 1, 0), (1, 1, 0))": 1, "((0, 1, 0), (1, 1, 1))": 2, "((0, 1, 0), (1, 1, 2))": 3, "((0, 1, 0), (1, 1, 3))": 4, "((0, 1, 0), (1, 1, 4))": 5, "((0, 1, 0), (1, 1, 5))": 6, "((0, 1, 0), (1, 1, 6))": 7, "((0, 1, 0), (1, 1, 7))": 8, "((0, 1, 0), (1, 2, 0))": 2, "((0, 1, 0), (1, 2, 1))": 3, "((0, 1, 0), (1, 2, 2))": 4, "((0, 1, 0), (1, 2, 3))": 5, "((0, 1, 0), (1, 2, 4))": 6, "((0, 1, 0), (1, 2, 5))": 7, "((0, 1, 0), (1, 2, 6))": 8, "((0, 1, 0), (1, 2, 7))": 9, "((0, 1, 0), (1, 3, 0))": 3, "((0, 1, 0), (1, 3, 1))": 4, "((0, 1, 0), (1, 3, 2))": 5, "((0, 1, 0), (1, 3, 3))": 6, "((0, 1, 0), (1, 3, 4))": 7, "((0, 1, 0), (1, 3, 5))": 8, "((0, 1, 0), (1, 3, 6))": 9, "((0, 1, 0), (1, 3, 7))": 10, "((0, 1, 0), (1, 4, 0))": 4, "((0, 1, 0), (1, 4, 1))": 5, "((0, 1, 0), (1, 4, 2))": 6, "((0, 1, 0), (1, 4, 3))": 7, "((0, 1, 0), (1, 4, 4))": 8, "((0, 1, 0), (1, 4, 5))": 9, "((0, 1, 0), (1, 4, 6))": 10, "((0, 1, 0), (1, 4, 7))": 11, "((0, 1, 0), (1, 5, 0))": 5, "((0, 1, 0), (1, 5, 1))": 6, "((0, 1, 0), (1, 5, 2))": 7, "((0, 1, 0), (1, 5, 3))": 8, "((0, 1, 0), (1, 5, 4))": 9, "((0, 1, 0), (1, 5, 5))": 10, "((0, 1, 0), (1, 5, 6))": 11, "((0, 1, 0), (1, 5, 7))": 12, "((0, 1, 0), (1, 6, 0))": 6, "((0, 1, 0), (1, 6, 1))": 7, "((0, 1, 0), (1, 6, 2))": 8, "((0, 1, 0), (1, 6, 3))": 9, "((0, 1, 0), (1, 6, 4))": 10, "((0, 1, 0), (1, 6, 5))": 11, "((0, 1, 0), (1, 6, 6))": 12, "((0, 1, 0), (1, 6, 7))": 13, "((0, 1, 0), (1, 7, 0))": 7, "((0, 1, 0), (1, 7, 1))": 8, "((0, 1, 0), (1, 7, 2))": 9, "((0, 1, 0), (1, 7, 3))": 10, "((0, 1, 0), (1, 7, 4))": 11, "((0, 1, 0), (1, 7, 5))": 12, "((0, 1, 0), (1, 7, 6))": 13, "((0, 1, 0), (1, 7, 7))": 14, "((0, 1, 0), (2, 0, 0))": 3, "((0, 1, 0), (2, 0, 1))": 4, "((0, 1, 0), (2, 0, 2))": 5, "((0, 1, 0), (2, 0, 3))": 6, "((0, 1, 0), (2, 0, 4))": 7, "((0, 1, 0), (2, 0, 5))": 8, "((0, 1, 0), (2, 0, 6))": 9, "((0, 1, 0), (2, 0, 7))": 10, "((0, 1, 0), (2, 1, 0))": 2, "((0, 1, 0), (2, 1, 1))": 3, "((0, 1, 0), (2, 1, 2))": 4, "((0, 1, 0), (2, 1, 3))": 5, "((0, 1, 0), (2, 1, 4))": 6, "((0, 1, 0), (2, 1, 5))": 7, "((0, 1, 0), (2, 1, 6))": 8, "((0, 1, 0), (2, 1, 7))": 9, "((0, 1, 0), (2, 2, 0))": 3, "((0, 1, 0), (2, 2, 1))": 4, "((0, 1, 0), (2, 2, 2))": 5, "((0, 1, 0), (2, 2, 3))": 6, "((0, 1, 0), (2, 2, 4))": 7, "((0, 1, 0), (2, 2, 5))": 8, "((0, 1, 0), (2, 2, 6))": 9, "((0, 1, 0), (2, 2, 7))": 10, "((0, 1, 0), (2, 3, 0))": 4, "((0, 1, 0), (2, 3, 1))": 5, "((0, 1, 0), (2, 3, 2))": 6, "((0, 1, 0), (2, 3, 3))": 7, "((0, 1, 0), (2, 3, 4))": 8, "((0, 1, 0), (2, 3, 5))": 9, "((0, 1, 0), (2, 3, 6))": 10, "((0, 1, 0), (2, 3, 7))": 11, "((0, 1, 0), (2, 4, 0))": 5, "((0, 1, 0), (2, 4, 1))": 6, "((0, 1, 0), (2, 4, 2))": 7, "((0, 1, 0), (2, 4, 3))": 8, "((0, 1, 0), (2, 4, 4))": 9, "((0, 1, 0), (2, 4, 5))": 10, "((0, 1, 0), (2, 4, 6))": 11, "((0, 1, 0), (2, 4, 7))": 12, "((0, 1, 0), (2, 5, 0))": 6, "((0, 1, 0), (2, 5, 1))": 7, "((0, 1, 0), (2, 5, 2))": 8, "((0, 1, 0), (2, 5, 3))": 9, "((0, 1, 0), (2, 5, 4))": 10, "((0, 1, 0), (2, 5, 5))": 11, "((0, 1, 0), (2, 5, 6))": 12, "((0, 1, 0), (2, 5, 7))": 13, "((0, 1, 0), (2, 6, 0))": 7, "((0, 1, 0), (2, 6, 1))": 8, "((0, 1, 0), (2, 6, 2))": 9, "((0, 1, 0), (2, 6, 3))": 10, "((0, 1, 0), (2, 6, 4))": 11, "((0, 1, 0), (2, 6, 5))": 12, "((0, 1, 0), (2, 6, 6))": 13, "((0, 1, 0), (2, 6, 7))": 14, "((0, 1, 0), (2, 7, 0))": 8, "((0, 1, 0), (2, 7, 1))": 9, "((0, 1, 0), (2, 7, 2))": 10, "((0, 1, 0), (2, 7, 3))": 11, "((0, 1, 0), (2, 7, 4))": 12, "((0, 1, 0), (2, 7, 5))": 13, "((0, 1, 0), (2, 7, 6))": 14, "((0, 1, 0), (2, 7, 7))": 15, "((0, 1, 0), (3, 0, 0))": 4, "((0, 1, 0), (3, 0, 1))": 5, "((0, 1, 0), (3, 0, 2))": 6, "((0, 1, 0), (3, 0, 3))": 7, "((0, 1, 0), (3, 0, 4))": 8, "((0, 1, 0), (3, 0, 5))": 9, "((0, 1, 0), (3, 0, 6))": 10, "((0, 1, 0), (3, 0, 7))": 11, "((0, 1, 0), (3, 1, 0))": 3, "((0, 1, 0), (3, 1, 1))": 4, "((0, 1, 0), (3, 1, 2))": 5, "((0, 1, 0), (3, 1, 3))": 6, "((0, 1, 0), (3, 1, 4))": 7, "((0, 1, 0), (3, 1, 5))": 8, "((0, 1, 0), (3, 1, 6))": 9, "((0, 1, 0), (3, 1, 7))": 10, "((0, 1, 0), (3, 2, 0))": 4, "((0, 1, 0), (3, 2, 1))": 5, "((0, 1, 0), (3, 2, 2))": 6, "((0, 1, 0), (3, 2, 3))": 7, "((0, 1, 0), (3, 2, 4))": 8, "((0, 1, 0), (3, 2, 5))": 9, "((0, 1, 0), (3, 2, 6))": 10, "((0, 1, 0), (3, 2, 7))": 11, "((0, 1, 0), (3, 3, 0))": 5, "((0, 1, 0), (3, 3, 1))": 6, "((0, 1, 0), (3, 3, 2))": 7, "((0, 1, 0), (3, 3, 3))": 8, "((0, 1, 0), (3, 3, 4))": 9, "((0, 1, 0), (3, 3, 5))": 10, "((0, 1, 0), (3, 3, 6))": 11, "((0, 1, 0), (3, 3, 7))": 12, "((0, 1, 0), (3, 4, 0))": 6, "((0, 1, 0), (3, 4, 1))": 7, "((0, 1, 0), (3, 4, 2))": 8, "((0, 1, 0), (3, 4, 3))": 9, "((0, 1, 0), (3, 4, 4))": 10, "((0, 1, 0), (3, 4, 5))": 11, "((0, 1, 0), (3, 4, 6))": 12, "((0, 1, 0), (3, 4, 7))": 13, "((0, 1, 0), (3, 5, 0))": 7, "((0, 1, 0), (3, 5, 1))": 8, "((0, 1, 0), (3, 5, 2))": 9, "((0, 1, 0), (3, 5, 3))": 10, "((0, 1, 0), (3, 5, 4))": 11, "((0, 1, 0), (3, 5, 5))": 12, "((0, 1, 0), (3, 5, 6))": 13, "((0, 1, 0), (3, 5, 7))": 14, "((0, 1, 0), (3, 6, 0))": 8, "((0, 1, 0), (3, 6, 1))": 9, "((0, 1, 0), (3, 6, 2))": 10, "((0, 1, 0), (3, 6, 3))": 11, "((0, 1, 0), (3, 6, 4))": 12, "((0, 1, 0), (3, 6, 5))": 13, "((0, 1, 0), (3, 6, 6))": 14, "((0, 1, 0), (3, 6, 7))": 15, "((0, 1, 0), (3, 7, 0))": 9, "((0, 1, 0), (3, 7, 1))": 10, "((0, 1, 0), (3, 7, 2))": 11, "((0, 1, 0), (3, 7, 3))": 12, "((0, 1, 0), (3, 7, 4))": 13, "((0, 1, 0), (3, 7, 5))": 14, "((0, 1, 0), (3, 7, 6))": 15, "((0, 1, 0), (3, 7, 7))": 16, "((0, 1, 0), (4, 0, 0))": 5, "((0, 1, 0), (4, 0, 1))": 6, "((0, 1, 0), (4, 0, 2))": 7, "((0, 1, 0), (4, 0, 3))": 8, "((0, 1, 0), (4, 0, 4))": 9, "((0, 1, 0), (4, 0, 5))": 10, "((0, 1, 0), (4, 0, 6))": 11, "((0, 1, 0), (4, 0, 7))": 12, "((0, 1, 0), (4, 1, 0))": 4, "((0, 1, 0), (4, 1, 1))": 5, "((0, 1, 0), (4, 1, 2))": 6, "((0, 1, 0), (4, 1, 3))": 7, "((0, 1, 0), (4, 1, 4))": 8, "((0, 1, 0), (4, 1, 5))": 9, "((0, 1, 0), (4, 1, 6))": 10, "((0, 1, 0), (4, 1, 7))": 11, "((0, 1, 0), (4, 2, 0))": 5, "((0, 1, 0), (4, 2, 1))": 6, "((0, 1, 0), (4, 2, 2))": 7, "((0, 1, 0), (4, 2, 3))": 8, "((0, 1, 0), (4, 2, 4))": 9, "((0, 1, 0), (4, 2, 5))": 10, "((0, 1, 0), (4, 2, 6))": 11, "((0, 1, 0), (4, 2, 7))": 12, "((0, 1, 0), (4, 3, 0))": 6, "((0, 1, 0), (4, 3, 1))": 7, "((0, 1, 0), (4, 3, 2))": 8, "((0, 1, 0), (4, 3, 3))": 9, "((0, 1, 0), (4, 3, 4))": 10, "((0, 1, 0), (4, 3, 5))": 11, "((0, 1, 0), (4, 3, 6))": 12, "((0, 1, 0), (4, 3, 7))": 13, "((0, 1, 0), (4, 4, 0))": 7, "((0, 1, 0), (4, 4, 1))": 8, "((0, 1, 0), (4, 4, 2))": 9, "((0, 1, 0), (4, 4, 3))": 10, "((0, 1, 0), (4, 4, 4))": 11, "((0, 1, 0), (4, 4, 5))": 12, "((0, 1, 0), (4, 4, 6))": 13, "((0, 1, 0), (4, 4, 7))": 14, "((0, 1, 0), (4, 5, 0))": 8, "((0, 1, 0), (4, 5, 1))": 9, "((0, 1, 0), (4, 5, 2))": 10, "((0, 1, 0), (4, 5, 3))": 11, "((0, 1, 0), (4, 5, 4))": 12, "((0, 1, 0), (4, 5, 5))": 13, "((0, 1, 0), (4, 5, 6))": 14, "((0, 1, 0), (4, 5, 7))": 15, "((0, 1, 0), (4, 6, 0))": 9, "((0, 1, 0), (4, 6, 1))": 10, "((0, 1, 0), (4, 6, 2))": 11, "((0, 1, 0), (4, 6, 3))": 12, "((0, 1, 0), (4, 6, 4))": 13, "((0, 1, 0), (4, 6, 5))": 14, "((0, 1, 0), (4, 6, 6))": 15, "((0, 1, 0), (4, 6, 7))": 16, "((0, 1, 0), (4, 7, 0))": 10, "((0, 1, 0), (4, 7, 1))": 11, "((0, 1, 0), (4, 7, 2))": 12, "((0, 1, 0), (4, 7, 3))": 13, "((0, 1, 0), (4, 7, 4))": 14, "((0, 1, 0), (4, 7, 5))": 15, "((0, 1, 0), (4, 7, 6))": 16, "((0, 1, 0), (4, 7, 7))": 17, "((0, 1, 0), (5, 0, 0))": 6, "((0, 1, 0), (5, 0, 1))": 7, "((0, 1, 0), (5, 0, 2))": 8, "((0, 1, 0), (5, 0, 3))": 9, "((0, 1, 0), (5, 0, 4))": 10, "((0, 1, 0), (5, 0, 5))": 11, "((0, 1, 0), (5, 0, 6))": 12, "((0, 1, 0), (5, 0, 7))": 13, "((0, 1, 0), (5, 1, 0))": 5, "((0, 1, 0), (5, 1, 1))": 6, "((0, 1, 0), (5, 1, 2))": 7, "((0, 1, 0), (5, 1, 3))": 8, "((0, 1, 0), (5, 1, 4))": 9, "((0, 1, 0), (5, 1, 5))": 10, "((0, 1, 0), (5, 1, 6))": 11, "((0, 1, 0), (5, 1, 7))": 12, "((0, 1, 0), (5, 2, 0))": 6, "((0, 1, 0), (5, 2, 1))": 7, "((0, 1, 0), (5, 2, 2))": 8, "((0, 1, 0), (5, 2, 3))": 9, "((0, 1, 0), (5, 2, 4))": 10, "((0, 1, 0), (5, 2, 5))": 11, "((0, 1, 0), (5, 2, 6))": 12, "((0, 1, 0), (5, 2, 7))": 13, "((0, 1, 0), (5, 3, 0))": 7, "((0, 1, 0), (5, 3, 1))": 8, "((0, 1, 0), (5, 3, 2))": 9, "((0, 1, 0), (5, 3, 3))": 10, "((0, 1, 0), (5, 3, 4))": 11, "((0, 1, 0), (5, 3, 5))": 12, "((0, 1, 0), (5, 3, 6))": 13, "((0, 1, 0), (5, 3, 7))": 14, "((0, 1, 0), (5, 4, 0))": 8, "((0, 1, 0), (5, 4, 1))": 9, "((0, 1, 0), (5, 4, 2))": 10, "((0, 1, 0), (5, 4, 3))": 11, "((0, 1, 0), (5, 4, 4))": 12, "((0, 1, 0), (5, 4, 5))": 13, "((0, 1, 0), (5, 4, 6))": 14, "((0, 1, 0), (5, 4, 7))": 15, "((0, 1, 0), (5, 5, 0))": 9, "((0, 1, 0), (5, 5, 1))": 10, "((0, 1, 0), (5, 5, 2))": 11, "((0, 1, 0), (5, 5, 3))": 12, "((0, 1, 0), (5, 5, 4))": 13, "((0, 1, 0), (5, 5, 5))": 14, "((0, 1, 0), (5, 5, 6))": 15, "((0, 1, 0), (5, 5, 7))": 16, "((0, 1, 0), (5, 6, 0))": 10, "((0, 1, 0), (5, 6, 1))": 11, "((0, 1, 0), (5, 6, 2))": 12, "((0, 1, 0), (5, 6, 3))": 13, "((0, 1, 0), (5, 6, 4))": 14, "((0, 1, 0), (5, 6, 5))": 15, "((0, 1, 0), (5, 6, 6))": 16, "((0, 1, 0), (5, 6, 7))": 17, "((0, 1, 0), (5, 7, 0))": 11, "((0, 1, 0), (5, 7, 1))": 12, "((0, 1, 0), (5, 7, 2))": 13, "((0, 1, 0), (5, 7, 3))": 14, "((0, 1, 0), (5, 7, 4))": 15, "((0, 1, 0), (5, 7, 5))": 16, "((0, 1, 0), (5, 7, 6))": 17, "((0, 1, 0), (5, 7, 7))": 18, "((0, 1, 0), (6, 0, 0))": 7, "((0, 1, 0), (6, 0, 1))": 8, "((0, 1, 0), (6, 0, 2))": 9, "((0, 1, 0), (6, 0, 3))": 10, "((0, 1, 0), (6, 0, 4))": 11, "((0, 1, 0), (6, 0, 5))": 12, "((0, 1, 0), (6, 0, 6))": 13, "((0, 1, 0), (6, 0, 7))": 14, "((0, 1, 0), (6, 1, 0))": 6, "((0, 1, 0), (6, 1, 1))": 7, "((0, 1, 0), (6, 1, 2))": 8, "((0, 1, 0), (6, 1, 3))": 9, "((0, 1, 0), (6, 1, 4))": 10, "((0, 1, 0), (6, 1, 5))": 11, "((0, 1, 0), (6, 1, 6))": 12, "((0, 1, 0), (6, 1, 7))": 13, "((0, 1, 0), (6, 2, 0))": 7, "((0, 1, 0), (6, 2, 1))": 8, "((0, 1, 0), (6, 2, 2))": 9, "((0, 1, 0), (6, 2, 3))": 10, "((0, 1, 0), (6, 2, 4))": 11, "((0, 1, 0), (6, 2, 5))": 12, "((0, 1, 0), (6, 2, 6))": 13, "((0, 1, 0), (6, 2, 7))": 14, "((0, 1, 0), (6, 3, 0))": 8, "((0, 1, 0), (6, 3, 1))": 9, "((0, 1, 0), (6, 3, 2))": 10, "((0, 1, 0), (6, 3, 3))": 11, "((0, 1, 0), (6, 3, 4))": 12, "((0, 1, 0), (6, 3, 5))": 13, "((0, 1, 0), (6, 3, 6))": 14, "((0, 1, 0), (6, 3, 7))": 15, "((0, 1, 0), (6, 4, 0))": 9, "((0, 1, 0), (6, 4, 1))": 10, "((0, 1, 0), (6, 4, 2))": 11, "((0, 1, 0), (6, 4, 3))": 12, "((0, 1, 0), (6, 4, 4))": 13, "((0, 1, 0), (6, 4, 5))": 14, "((0, 1, 0), (6, 4, 6))": 15, "((0, 1, 0), (6, 4, 7))": 16, "((0, 1, 0), (6, 5, 0))": 10, "((0, 1, 0), (6, 5, 1))": 11, "((0, 1, 0), (6, 5, 2))": 12, "((0, 1, 0), (6, 5, 3))": 13, "((0, 1, 0), (6, 5, 4))": 14, "((0, 1, 0), (6, 5, 5))": 15, "((0, 1, 0), (6, 5, 6))": 16, "((0, 1, 0), (6, 5, 7))": 17, "((0, 1, 0), (6, 6, 0))": 11, "((0, 1, 0), (6, 6, 1))": 12, "((0, 1, 0), (6, 6, 2))": 13, "((0, 1, 0), (6, 6, 3))": 14, "((0, 1, 0), (6, 6, 4))": 15, "((0, 1, 0), (6, 6, 5))": 16, "((0, 1, 0), (6, 6, 6))": 17, "((0, 1, 0), (6, 6, 7))": 18, "((0, 1, 0), (6, 7, 0))": 12, "((0, 1, 0), (6, 7, 1))": 13, "((0, 1, 0), (6, 7, 2))": 14, "((0, 1, 0), (6, 7, 3))": 15, "((0, 1, 0), (6, 7, 4))": 16, "((0, 1, 0), (6, 7, 5))": 17, "((0, 1, 0), (6, 7, 6))": 18, "((0, 1, 0), (6, 7, 7))": 19, "((0, 1, 0), (7, 0, 0))": 8, "((0, 1, 0), (7, 0, 1))": 9, "((0, 1, 0), (7, 0, 2))": 10, "((0, 1, 0), (7, 0, 3))": 11, "((0, 1, 0), (7, 0, 4))": 12, "((0, 1, 0), (7, 0, 5))": 13, "((0, 1, 0), (7, 0, 6))": 14, "((0, 1, 0), (7, 0, 7))": 15, "((0, 1, 0), (7, 1, 0))": 7, "((0, 1, 0), (7, 1, 1))": 8, "((0, 1, 0), (7, 1, 2))": 9, "((0, 1, 0), (7, 1, 3))": 10, "((0, 1, 0), (7, 1, 4))": 11, "((0, 1, 0), (7, 1, 5))": 12, "((0, 1, 0), (7, 1, 6))": 13, "((0, 1, 0), (7, 1, 7))": 14, "((0, 1, 0), (7, 2, 0))": 8, "((0, 1, 0), (7, 2, 1))": 9, "((0, 1, 0), (7, 2, 2))": 10, "((0, 1, 0), (7, 2, 3))": 11, "((0, 1, 0), (7, 2, 4))": 12, "((0, 1, 0), (7, 2, 5))": 13, "((0, 1, 0), (7, 2, 6))": 14, "((0, 1, 0), (7, 2, 7))": 15, "((0, 1, 0), (7, 3, 0))": 9, "((0, 1, 0), (7, 3, 1))": 10, "((0, 1, 0), (7, 3, 2))": 11, "((0, 1, 0), (7, 3, 3))": 12, "((0, 1, 0), (7, 3, 4))": 13, "((0, 1, 0), (7, 3, 5))": 14, "((0, 1, 0), (7, 3, 6))": 15, "((0, 1, 0), (7, 3, 7))": 16, "((0, 1, 0), (7, 4, 0))": 10, "((0, 1, 0), (7, 4, 1))": 11, "((0, 1, 0), (7, 4, 2))": 12, "((0, 1, 0), (7, 4, 3))": 13, "((0, 1, 0), (7, 4, 4))": 14, "((0, 1, 0), (7, 4, 5))": 15, "((0, 1, 0), (7, 4, 6))": 16, "((0, 1, 0), (7, 4, 7))": 17, "((0, 1, 0), (7, 5, 0))": 11, "((0, 1, 0), (7, 5, 1))": 12, "((0, 1, 0), (7, 5, 2))": 13, "((0, 1, 0), (7, 5, 3))": 14, "((0, 1, 0), (7, 5, 4))": 15, "((0, 1, 0), (7, 5, 5))": 16, "((0, 1, 0), (7, 5, 6))": 17, "((0, 1, 0), (7, 5, 7))": 18, "((0, 1, 0), (7, 6, 0))": 12, "((0, 1, 0), (7, 6, 1))": 13, "((0, 1, 0), (7, 6, 2))": 14, "((0, 1, 0), (7, 6, 3))": 15, "((0, 1, 0), (7, 6, 4))": 16, "((0, 1, 0), (7, 6, 5))": 17, "((0, 1, 0), (7, 6, 6))": 18, "((0, 1, 0), (7, 6, 7))": 19, "((0, 1, 0), (7, 7, 0))": 13, "((0, 1, 0), (7, 7, 1))": 14, "((0, 1, 0), (7, 7, 2))": 15, "((0, 1, 0), (7, 7, 3))": 16, "((0, 1, 0), (7, 7, 4))": 17, "((0, 1, 0), (7, 7, 5))": 18, "((0, 1, 0), (7, 7, 6))": 19, "((0, 1, 0), (7, 7, 7))": 20, "((0, 1, 1), (0, 1, 2))": 1, "((0, 1, 1), (0, 1, 3))": 2, "((0, 1, 1), (0, 1, 4))": 3, "((0, 1, 1), (0, 1, 5))": 4, "((0, 1, 1), (0, 1, 6))": 5, "((0, 1, 1), (0, 1, 7))": 6, "((0, 1, 1), (0, 2, 0))": 2, "((0, 1, 1), (0, 2, 1))": 1, "((0, 1, 1), (0, 2, 2))": 2, "((0, 1, 1), (0, 2, 3))": 3, "((0, 1, 1), (0, 2, 4))": 4, "((0, 1, 1), (0, 2, 5))": 5, "((0, 1, 1), (0, 2, 6))": 6, "((0, 1, 1), (0, 2, 7))": 7, "((0, 1, 1), (0, 3, 0))": 3, "((0, 1, 1), (0, 3, 1))": 2, "((0, 1, 1), (0, 3, 2))": 3, "((0, 1, 1), (0, 3, 3))": 4, "((0, 1, 1), (0, 3, 4))": 5, "((0, 1, 1), (0, 3, 5))": 6, "((0, 1, 1), (0, 3, 6))": 7, "((0, 1, 1), (0, 3, 7))": 8, "((0, 1, 1), (0, 4, 0))": 4, "((0, 1, 1), (0, 4, 1))": 3, "((0, 1, 1), (0, 4, 2))": 4, "((0, 1, 1), (0, 4, 3))": 5, "((0, 1, 1), (0, 4, 4))": 6, "((0, 1, 1), (0, 4, 5))": 7, "((0, 1, 1), (0, 4, 6))": 8, "((0, 1, 1), (0, 4, 7))": 9, "((0, 1, 1), (0, 5, 0))": 5, "((0, 1, 1), (0, 5, 1))": 4, "((0, 1, 1), (0, 5, 2))": 5, "((0, 1, 1), (0, 5, 3))": 6, "((0, 1, 1), (0, 5, 4))": 7, "((0, 1, 1), (0, 5, 5))": 8, "((0, 1, 1), (0, 5, 6))": 9, "((0, 1, 1), (0, 5, 7))": 10, "((0, 1, 1), (0, 6, 0))": 6, "((0, 1, 1), (0, 6, 1))": 5, "((0, 1, 1), (0, 6, 2))": 6, "((0, 1, 1), (0, 6, 3))": 7, "((0, 1, 1), (0, 6, 4))": 8, "((0, 1, 1), (0, 6, 5))": 9, "((0, 1, 1), (0, 6, 6))": 10, "((0, 1, 1), (0, 6, 7))": 11, "((0, 1, 1), (0, 7, 0))": 7, "((0, 1, 1), (0, 7, 1))": 6, "((0, 1, 1), (0, 7, 2))": 7, "((0, 1, 1), (0, 7, 3))": 8, "((0, 1, 1), (0, 7, 4))": 9, "((0, 1, 1), (0, 7, 5))": 10, "((0, 1, 1), (0, 7, 6))": 11, "((0, 1, 1), (0, 7, 7))": 12, "((0, 1, 1), (1, 0, 0))": 3, "((0, 1, 1), (1, 0, 1))": 2, "((0, 1, 1), (1, 0, 2))": 3, "((0, 1, 1), (1, 0, 3))": 4, "((0, 1, 1), (1, 0, 4))": 5, "((0, 1, 1), (1, 0, 5))": 6, "((0, 1, 1), (1, 0, 6))": 7, "((0, 1, 1), (1, 0, 7))": 8, "((0, 1, 1), (1, 1, 0))": 2, "((0, 1, 1), (1, 1, 1))": 1, "((0, 1, 1), (1, 1, 2))": 2, "((0, 1, 1), (1, 1, 3))": 3, "((0, 1, 1), (1, 1, 4))": 4, "((0, 1, 1), (1, 1, 5))": 5, "((0, 1, 1), (1, 1, 6))": 6, "((0, 1, 1), (1, 1, 7))": 7, "((0, 1, 1), (1, 2, 0))": 3, "((0, 1, 1), (1, 2, 1))": 2, "((0, 1, 1), (1, 2, 2))": 3, "((0, 1, 1), (1, 2, 3))": 4, "((0, 1, 1), (1, 2, 4))": 5, "((0, 1, 1), (1, 2, 5))": 6, "((0, 1, 1), (1, 2, 6))": 7, "((0, 1, 1), (1, 2, 7))": 8, "((0, 1, 1), (1, 3, 0))": 4, "((0, 1, 1), (1, 3, 1))": 3, "((0, 1, 1), (1, 3, 2))": 4, "((0, 1, 1), (1, 3, 3))": 5, "((0, 1, 1), (1, 3, 4))": 6, "((0, 1, 1), (1, 3, 5))": 7, "((0, 1, 1), (1, 3, 6))": 8, "((0, 1, 1), (1, 3, 7))": 9, "((0, 1, 1), (1, 4, 0))": 5, "((0, 1, 1), (1, 4, 1))": 4, "((0, 1, 1), (1, 4, 2))": 5, "((0, 1, 1), (1, 4, 3))": 6, "((0, 1, 1), (1, 4, 4))": 7, "((0, 1, 1), (1, 4, 5))": 8, "((0, 1, 1), (1, 4, 6))": 9, "((0, 1, 1), (1, 4, 7))": 10, "((0, 1, 1), (1, 5, 0))": 6, "((0, 1, 1), (1, 5, 1))": 5, "((0, 1, 1), (1, 5, 2))": 6, "((0, 1, 1), (1, 5, 3))": 7, "((0, 1, 1), (1, 5, 4))": 8, "((0, 1, 1), (1, 5, 5))": 9, "((0, 1, 1), (1, 5, 6))": 10, "((0, 1, 1), (1, 5, 7))": 11, "((0, 1, 1), (1, 6, 0))": 7, "((0, 1, 1), (1, 6, 1))": 6, "((0, 1, 1), (1, 6, 2))": 7, "((0, 1, 1), (1, 6, 3))": 8, "((0, 1, 1), (1, 6, 4))": 9, "((0, 1, 1), (1, 6, 5))": 10, "((0, 1, 1), (1, 6, 6))": 11, "((0, 1, 1), (1, 6, 7))": 12, "((0, 1, 1), (1, 7, 0))": 8, "((0, 1, 1), (1, 7, 1))": 7, "((0, 1, 1), (1, 7, 2))": 8, "((0, 1, 1), (1, 7, 3))": 9, "((0, 1, 1), (1, 7, 4))": 10, "((0, 1, 1), (1, 7, 5))": 11, "((0, 1, 1), (1, 7, 6))": 12, "((0, 1, 1), (1, 7, 7))": 13, "((0, 1, 1), (2, 0, 0))": 4, "((0, 1, 1), (2, 0, 1))": 3, "((0, 1, 1), (2, 0, 2))": 4, "((0, 1, 1), (2, 0, 3))": 5, "((0, 1, 1), (2, 0, 4))": 6, "((0, 1, 1), (2, 0, 5))": 7, "((0, 1, 1), (2, 0, 6))": 8, "((0, 1, 1), (2, 0, 7))": 9, "((0, 1, 1), (2, 1, 0))": 3, "((0, 1, 1), (2, 1, 1))": 2, "((0, 1, 1), (2, 1, 2))": 3, "((0, 1, 1), (2, 1, 3))": 4, "((0, 1, 1), (2, 1, 4))": 5, "((0, 1, 1), (2, 1, 5))": 6, "((0, 1, 1), (2, 1, 6))": 7, "((0, 1, 1), (2, 1, 7))": 8, "((0, 1, 1), (2, 2, 0))": 4, "((0, 1, 1), (2, 2, 1))": 3, "((0, 1, 1), (2, 2, 2))": 4, "((0, 1, 1), (2, 2, 3))": 5, "((0, 1, 1), (2, 2, 4))": 6, "((0, 1, 1), (2, 2, 5))": 7, "((0, 1, 1), (2, 2, 6))": 8, "((0, 1, 1), (2, 2, 7))": 9, "((0, 1, 1), (2, 3, 0))": 5, "((0, 1, 1), (2, 3, 1))": 4, "((0, 1, 1), (2, 3, 2))": 5, "((0, 1, 1), (2, 3, 3))": 6, "((0, 1, 1), (2, 3, 4))": 7, "((0, 1, 1), (2, 3, 5))": 8, "((0, 1, 1), (2, 3, 6))": 9, "((0, 1, 1), (2, 3, 7))": 10, "((0, 1, 1), (2, 4, 0))": 6, "((0, 1, 1), (2, 4, 1))": 5, "((0, 1, 1), (2, 4, 2))": 6, "((0, 1, 1), (2, 4, 3))": 7, "((0, 1, 1), (2, 4, 4))": 8, "((0, 1, 1), (2, 4, 5))": 9, "((0, 1, 1), (2, 4, 6))": 10, "((0, 1, 1), (2, 4, 7))": 11, "((0, 1, 1), (2, 5, 0))": 7, "((0, 1, 1), (2, 5, 1))": 6, "((0, 1, 1), (2, 5, 2))": 7, "((0, 1, 1), (2, 5, 3))": 8, "((0, 1, 1), (2, 5, 4))": 9, "((0, 1, 1), (2, 5, 5))": 10, "((0, 1, 1), (2, 5, 6))": 11, "((0, 1, 1), (2, 5, 7))": 12, "((0, 1, 1), (2, 6, 0))": 8, "((0, 1, 1), (2, 6, 1))": 7, "((0, 1, 1), (2, 6, 2))": 8, "((0, 1, 1), (2, 6, 3))": 9, "((0, 1, 1), (2, 6, 4))": 10, "((0, 1, 1), (2, 6, 5))": 11, "((0, 1, 1), (2, 6, 6))": 12, "((0, 1, 1), (2, 6, 7))": 13, "((0, 1, 1), (2, 7, 0))": 9, "((0, 1, 1), (2, 7, 1))": 8, "((0, 1, 1), (2, 7, 2))": 9, "((0, 1, 1), (2, 7, 3))": 10, "((0, 1, 1), (2, 7, 4))": 11, "((0, 1, 1), (2, 7, 5))": 12, "((0, 1, 1), (2, 7, 6))": 13, "((0, 1, 1), (2, 7, 7))": 14, "((0, 1, 1), (3, 0, 0))": 5, "((0, 1, 1), (3, 0, 1))": 4, "((0, 1, 1), (3, 0, 2))": 5, "((0, 1, 1), (3, 0, 3))": 6, "((0, 1, 1), (3, 0, 4))": 7, "((0, 1, 1), (3, 0, 5))": 8, "((0, 1, 1), (3, 0, 6))": 9, "((0, 1, 1), (3, 0, 7))": 10, "((0, 1, 1), (3, 1, 0))": 4, "((0, 1, 1), (3, 1, 1))": 3, "((0, 1, 1), (3, 1, 2))": 4, "((0, 1, 1), (3, 1, 3))": 5, "((0, 1, 1), (3, 1, 4))": 6, "((0, 1, 1), (3, 1, 5))": 7, "((0, 1, 1), (3, 1, 6))": 8, "((0, 1, 1), (3, 1, 7))": 9, "((0, 1, 1), (3, 2, 0))": 5, "((0, 1, 1), (3, 2, 1))": 4, "((0, 1, 1), (3, 2, 2))": 5, "((0, 1, 1), (3, 2, 3))": 6, "((0, 1, 1), (3, 2, 4))": 7, "((0, 1, 1), (3, 2, 5))": 8, "((0, 1, 1), (3, 2, 6))": 9, "((0, 1, 1), (3, 2, 7))": 10, "((0, 1, 1), (3, 3, 0))": 6, "((0, 1, 1), (3, 3, 1))": 5, "((0, 1, 1), (3, 3, 2))": 6, "((0, 1, 1), (3, 3, 3))": 7, "((0, 1, 1), (3, 3, 4))": 8, "((0, 1, 1), (3, 3, 5))": 9, "((0, 1, 1), (3, 3, 6))": 10, "((0, 1, 1), (3, 3, 7))": 11, "((0, 1, 1), (3, 4, 0))": 7, "((0, 1, 1), (3, 4, 1))": 6, "((0, 1, 1), (3, 4, 2))": 7, "((0, 1, 1), (3, 4, 3))": 8, "((0, 1, 1), (3, 4, 4))": 9, "((0, 1, 1), (3, 4, 5))": 10, "((0, 1, 1), (3, 4, 6))": 11, "((0, 1, 1), (3, 4, 7))": 12, "((0, 1, 1), (3, 5, 0))": 8, "((0, 1, 1), (3, 5, 1))": 7, "((0, 1, 1), (3, 5, 2))": 8, "((0, 1, 1), (3, 5, 3))": 9, "((0, 1, 1), (3, 5, 4))": 10, "((0, 1, 1), (3, 5, 5))": 11, "((0, 1, 1), (3, 5, 6))": 12, "((0, 1, 1), (3, 5, 7))": 13, "((0, 1, 1), (3, 6, 0))": 9, "((0, 1, 1), (3, 6, 1))": 8, "((0, 1, 1), (3, 6, 2))": 9, "((0, 1, 1), (3, 6, 3))": 10, "((0, 1, 1), (3, 6, 4))": 11, "((0, 1, 1), (3, 6, 5))": 12, "((0, 1, 1), (3, 6, 6))": 13, "((0, 1, 1), (3, 6, 7))": 14, "((0, 1, 1), (3, 7, 0))": 10, "((0, 1, 1), (3, 7, 1))": 9, "((0, 1, 1), (3, 7, 2))": 10, "((0, 1, 1), (3, 7, 3))": 11, "((0, 1, 1), (3, 7, 4))": 12, "((0, 1, 1), (3, 7, 5))": 13, "((0, 1, 1), (3, 7, 6))": 14, "((0, 1, 1), (3, 7, 7))": 15, "((0, 1, 1), (4, 0, 0))": 6, "((0, 1, 1), (4, 0, 1))": 5, "((0, 1, 1), (4, 0, 2))": 6, "((0, 1, 1), (4, 0, 3))": 7, "((0, 1, 1), (4, 0, 4))": 8, "((0, 1, 1), (4, 0, 5))": 9, "((0, 1, 1), (4, 0, 6))": 10, "((0, 1, 1), (4, 0, 7))": 11, "((0, 1, 1), (4, 1, 0))": 5, "((0, 1, 1), (4, 1, 1))": 4, "((0, 1, 1), (4, 1, 2))": 5, "((0, 1, 1), (4, 1, 3))": 6, "((0, 1, 1), (4, 1, 4))": 7, "((0, 1, 1), (4, 1, 5))": 8, "((0, 1, 1), (4, 1, 6))": 9, "((0, 1, 1), (4, 1, 7))": 10, "((0, 1, 1), (4, 2, 0))": 6, "((0, 1, 1), (4, 2, 1))": 5, "((0, 1, 1), (4, 2, 2))": 6, "((0, 1, 1), (4, 2, 3))": 7, "((0, 1, 1), (4, 2, 4))": 8, "((0, 1, 1), (4, 2, 5))": 9, "((0, 1, 1), (4, 2, 6))": 10, "((0, 1, 1), (4, 2, 7))": 11, "((0, 1, 1), (4, 3, 0))": 7, "((0, 1, 1), (4, 3, 1))": 6, "((0, 1, 1), (4, 3, 2))": 7, "((0, 1, 1), (4, 3, 3))": 8, "((0, 1, 1), (4, 3, 4))": 9, "((0, 1, 1), (4, 3, 5))": 10, "((0, 1, 1), (4, 3, 6))": 11, "((0, 1, 1), (4, 3, 7))": 12, "((0, 1, 1), (4, 4, 0))": 8, "((0, 1, 1), (4, 4, 1))": 7, "((0, 1, 1), (4, 4, 2))": 8, "((0, 1, 1), (4, 4, 3))": 9, "((0, 1, 1), (4, 4, 4))": 10, "((0, 1, 1), (4, 4, 5))": 11, "((0, 1, 1), (4, 4, 6))": 12, "((0, 1, 1), (4, 4, 7))": 13, "((0, 1, 1), (4, 5, 0))": 9, "((0, 1, 1), (4, 5, 1))": 8, "((0, 1, 1), (4, 5, 2))": 9, "((0, 1, 1), (4, 5, 3))": 10, "((0, 1, 1), (4, 5, 4))": 11, "((0, 1, 1), (4, 5, 5))": 12, "((0, 1, 1), (4, 5, 6))": 13, "((0, 1, 1), (4, 5, 7))": 14, "((0, 1, 1), (4, 6, 0))": 10, "((0, 1, 1), (4, 6, 1))": 9, "((0, 1, 1), (4, 6, 2))": 10, "((0, 1, 1), (4, 6, 3))": 11, "((0, 1, 1), (4, 6, 4))": 12, "((0, 1, 1), (4, 6, 5))": 13, "((0, 1, 1), (4, 6, 6))": 14, "((0, 1, 1), (4, 6, 7))": 15, "((0, 1, 1), (4, 7, 0))": 11, "((0, 1, 1), (4, 7, 1))": 10, "((0, 1, 1), (4, 7, 2))": 11, "((0, 1, 1), (4, 7, 3))": 12, "((0, 1, 1), (4, 7, 4))": 13, "((0, 1, 1), (4, 7, 5))": 14, "((0, 1, 1), (4, 7, 6))": 15, "((0, 1, 1), (4, 7, 7))": 16, "((0, 1, 1), (5, 0, 0))": 7, "((0, 1, 1), (5, 0, 1))": 6, "((0, 1, 1), (5, 0, 2))": 7, "((0, 1, 1), (5, 0, 3))": 8, "((0, 1, 1), (5, 0, 4))": 9, "((0, 1, 1), (5, 0, 5))": 10, "((0, 1, 1), (5, 0, 6))": 11, "((0, 1, 1), (5, 0, 7))": 12, "((0, 1, 1), (5, 1, 0))": 6, "((0, 1, 1), (5, 1, 1))": 5, "((0, 1, 1), (5, 1, 2))": 6, "((0, 1, 1), (5, 1, 3))": 7, "((0, 1, 1), (5, 1, 4))": 8, "((0, 1, 1), (5, 1, 5))": 9, "((0, 1, 1), (5, 1, 6))": 10, "((0, 1, 1), (5, 1, 7))": 11, "((0, 1, 1), (5, 2, 0))": 7, "((0, 1, 1), (5, 2, 1))": 6, "((0, 1, 1), (5, 2, 2))": 7, "((0, 1, 1), (5, 2, 3))": 8, "((0, 1, 1), (5, 2, 4))": 9, "((0, 1, 1), (5, 2, 5))": 10, "((0, 1, 1), (5, 2, 6))": 11, "((0, 1, 1), (5, 2, 7))": 12, "((0, 1, 1), (5, 3, 0))": 8, "((0, 1, 1), (5, 3, 1))": 7, "((0, 1, 1), (5, 3, 2))": 8, "((0, 1, 1), (5, 3, 3))": 9, "((0, 1, 1), (5, 3, 4))": 10, "((0, 1, 1), (5, 3, 5))": 11, "((0, 1, 1), (5, 3, 6))": 12, "((0, 1, 1), (5, 3, 7))": 13, "((0, 1, 1), (5, 4, 0))": 9, "((0, 1, 1), (5, 4, 1))": 8, "((0, 1, 1), (5, 4, 2))": 9, "((0, 1, 1), (5, 4, 3))": 10, "((0, 1, 1), (5, 4, 4))": 11, "((0, 1, 1), (5, 4, 5))": 12, "((0, 1, 1), (5, 4, 6))": 13, "((0, 1, 1), (5, 4, 7))": 14, "((0, 1, 1), (5, 5, 0))": 10, "((0, 1, 1), (5, 5, 1))": 9, "((0, 1, 1), (5, 5, 2))": 10, "((0, 1, 1), (5, 5, 3))": 11, "((0, 1, 1), (5, 5, 4))": 12, "((0, 1, 1), (5, 5, 5))": 13, "((0, 1, 1), (5, 5, 6))": 14, "((0, 1, 1), (5, 5, 7))": 15, "((0, 1, 1), (5, 6, 0))": 11, "((0, 1, 1), (5, 6, 1))": 10, "((0, 1, 1), (5, 6, 2))": 11, "((0, 1, 1), (5, 6, 3))": 12, "((0, 1, 1), (5, 6, 4))": 13, "((0, 1, 1), (5, 6, 5))": 14, "((0, 1, 1), (5, 6, 6))": 15, "((0, 1, 1), (5, 6, 7))": 16, "((0, 1, 1), (5, 7, 0))": 12, "((0, 1, 1), (5, 7, 1))": 11, "((0, 1, 1), (5, 7, 2))": 12, "((0, 1, 1), (5, 7, 3))": 13, "((0, 1, 1), (5, 7, 4))": 14, "((0, 1, 1), (5, 7, 5))": 15, "((0, 1, 1), (5, 7, 6))": 16, "((0, 1, 1), (5, 7, 7))": 17, "((0, 1, 1), (6, 0, 0))": 8, "((0, 1, 1), (6, 0, 1))": 7, "((0, 1, 1), (6, 0, 2))": 8, "((0, 1, 1), (6, 0, 3))": 9, "((0, 1, 1), (6, 0, 4))": 10, "((0, 1, 1), (6, 0, 5))": 11, "((0, 1, 1), (6, 0, 6))": 12, "((0, 1, 1), (6, 0, 7))": 13, "((0, 1, 1), (6, 1, 0))": 7, "((0, 1, 1), (6, 1, 1))": 6, "((0, 1, 1), (6, 1, 2))": 7, "((0, 1, 1), (6, 1, 3))": 8, "((0, 1, 1), (6, 1, 4))": 9, "((0, 1, 1), (6, 1, 5))": 10, "((0, 1, 1), (6, 1, 6))": 11, "((0, 1, 1), (6, 1, 7))": 12, "((0, 1, 1), (6, 2, 0))": 8, "((0, 1, 1), (6, 2, 1))": 7, "((0, 1, 1), (6, 2, 2))": 8, "((0, 1, 1), (6, 2, 3))": 9, "((0, 1, 1), (6, 2, 4))": 10, "((0, 1, 1), (6, 2, 5))": 11, "((0, 1, 1), (6, 2, 6))": 12, "((0, 1, 1), (6, 2, 7))": 13, "((0, 1, 1), (6, 3, 0))": 9, "((0, 1, 1), (6, 3, 1))": 8, "((0, 1, 1), (6, 3, 2))": 9, "((0, 1, 1), (6, 3, 3))": 10, "((0, 1, 1), (6, 3, 4))": 11, "((0, 1, 1), (6, 3, 5))": 12, "((0, 1, 1), (6, 3, 6))": 13, "((0, 1, 1), (6, 3, 7))": 14, "((0, 1, 1), (6, 4, 0))": 10, "((0, 1, 1), (6, 4, 1))": 9, "((0, 1, 1), (6, 4, 2))": 10, "((0, 1, 1), (6, 4, 3))": 11, "((0, 1, 1), (6, 4, 4))": 12, "((0, 1, 1), (6, 4, 5))": 13, "((0, 1, 1), (6, 4, 6))": 14, "((0, 1, 1), (6, 4, 7))": 15, "((0, 1, 1), (6, 5, 0))": 11, "((0, 1, 1), (6, 5, 1))": 10, "((0, 1, 1), (6, 5, 2))": 11, "((0, 1, 1), (6, 5, 3))": 12, "((0, 1, 1), (6, 5, 4))": 13, "((0, 1, 1), (6, 5, 5))": 14, "((0, 1, 1), (6, 5, 6))": 15, "((0, 1, 1), (6, 5, 7))": 16, "((0, 1, 1), (6, 6, 0))": 12, "((0, 1, 1), (6, 6, 1))": 11, "((0, 1, 1), (6, 6, 2))": 12, "((0, 1, 1), (6, 6, 3))": 13, "((0, 1, 1), (6, 6, 4))": 14, "((0, 1, 1), (6, 6, 5))": 15, "((0, 1, 1), (6, 6, 6))": 16, "((0, 1, 1), (6, 6, 7))": 17, "((0, 1, 1), (6, 7, 0))": 13, "((0, 1, 1), (6, 7, 1))": 12, "((0, 1, 1), (6, 7, 2))": 13, "((0, 1, 1), (6, 7, 3))": 14, "((0, 1, 1), (6, 7, 4))": 15, "((0, 1, 1), (6, 7, 5))": 16, "((0, 1, 1), (6, 7, 6))": 17, "((0, 1, 1), (6, 7, 7))": 18, "((0, 1, 1), (7, 0, 0))": 9, "((0, 1, 1), (7, 0, 1))": 8, "((0, 1, 1), (7, 0, 2))": 9, "((0, 1, 1), (7, 0, 3))": 10, "((0, 1, 1), (7, 0, 4))": 11, "((0, 1, 1), (7, 0, 5))": 12, "((0, 1, 1), (7, 0, 6))": 13, "((0, 1, 1), (7, 0, 7))": 14, "((0, 1, 1), (7, 1, 0))": 8, "((0, 1, 1), (7, 1, 1))": 7, "((0, 1, 1), (7, 1, 2))": 8, "((0, 1, 1), (7, 1, 3))": 9, "((0, 1, 1), (7, 1, 4))": 10, "((0, 1, 1), (7, 1, 5))": 11, "((0, 1, 1), (7, 1, 6))": 12, "((0, 1, 1), (7, 1, 7))": 13, "((0, 1, 1), (7, 2, 0))": 9, "((0, 1, 1), (7, 2, 1))": 8, "((0, 1, 1), (7, 2, 2))": 9, "((0, 1, 1), (7, 2, 3))": 10, "((0, 1, 1), (7, 2, 4))": 11, "((0, 1, 1), (7, 2, 5))": 12, "((0, 1, 1), (7, 2, 6))": 13, "((0, 1, 1), (7, 2, 7))": 14, "((0, 1, 1), (7, 3, 0))": 10, "((0, 1, 1), (7, 3, 1))": 9, "((0, 1, 1), (7, 3, 2))": 10, "((0, 1, 1), (7, 3, 3))": 11, "((0, 1, 1), (7, 3, 4))": 12, "((0, 1, 1), (7, 3, 5))": 13, "((0, 1, 1), (7, 3, 6))": 14, "((0, 1, 1), (7, 3, 7))": 15, "((0, 1, 1), (7, 4, 0))": 11, "((0, 1, 1), (7, 4, 1))": 10, "((0, 1, 1), (7, 4, 2))": 11, "((0, 1, 1), (7, 4, 3))": 12, "((0, 1, 1), (7, 4, 4))": 13, "((0, 1, 1), (7, 4, 5))": 14, "((0, 1, 1), (7, 4, 6))": 15, "((0, 1, 1), (7, 4, 7))": 16, "((0, 1, 1), (7, 5, 0))": 12, "((0, 1, 1), (7, 5, 1))": 11, "((0, 1, 1), (7, 5, 2))": 12, "((0, 1, 1), (7, 5, 3))": 13, "((0, 1, 1), (7, 5, 4))": 14, "((0, 1, 1), (7, 5, 5))": 15, "((0, 1, 1), (7, 5, 6))": 16, "((0, 1, 1), (7, 5, 7))": 17, "((0, 1, 1), (7, 6, 0))": 13, "((0, 1, 1), (7, 6, 1))": 12, "((0, 1, 1), (7, 6, 2))": 13, "((0, 1, 1), (7, 6, 3))": 14, "((0, 1, 1), (7, 6, 4))": 15, "((0, 1, 1), (7, 6, 5))": 16, "((0, 1, 1), (7, 6, 6))": 17, "((0, 1, 1), (7, 6, 7))": 18, "((0, 1, 1), (7, 7, 0))": 14, "((0, 1, 1), (7, 7, 1))": 13, "((0, 1, 1), (7, 7, 2))": 14, "((0, 1, 1), (7, 7, 3))": 15, "((0, 1, 1), (7, 7, 4))": 16, "((0, 1, 1), (7, 7, 5))": 17, "((0, 1, 1), (7, 7, 6))": 18, "((0, 1, 1), (7, 7, 7))": 19, "((0, 1, 2), (0, 1, 3))": 1, "((0, 1, 2), (0, 1, 4))": 2, "((0, 1, 2), (0, 1, 5))": 3, "((0, 1, 2), (0, 1, 6))": 4, "((0, 1, 2), (0, 1, 7))": 5, "((0, 1, 2), (0, 2, 0))": 3, "((0, 1, 2), (0, 2, 1))": 2, "((0, 1, 2), (0, 2, 2))": 1, "((0, 1, 2), (0, 2, 3))": 2, "((0, 1, 2), (0, 2, 4))": 3, "((0, 1, 2), (0, 2, 5))": 4, "((0, 1, 2), (0, 2, 6))": 5, "((0, 1, 2), (0, 2, 7))": 6, "((0, 1, 2), (0, 3, 0))": 4, "((0, 1, 2), (0, 3, 1))": 3, "((0, 1, 2), (0, 3, 2))": 2, "((0, 1, 2), (0, 3, 3))": 3, "((0, 1, 2), (0, 3, 4))": 4, "((0, 1, 2), (0, 3, 5))": 5, "((0, 1, 2), (0, 3, 6))": 6, "((0, 1, 2), (0, 3, 7))": 7, "((0, 1, 2), (0, 4, 0))": 5, "((0, 1, 2), (0, 4, 1))": 4, "((0, 1, 2), (0, 4, 2))": 3, "((0, 1, 2), (0, 4, 3))": 4, "((0, 1, 2), (0, 4, 4))": 5, "((0, 1, 2), (0, 4, 5))": 6, "((0, 1, 2), (0, 4, 6))": 7, "((0, 1, 2), (0, 4, 7))": 8, "((0, 1, 2), (0, 5, 0))": 6, "((0, 1, 2), (0, 5, 1))": 5, "((0, 1, 2), (0, 5, 2))": 4, "((0, 1, 2), (0, 5, 3))": 5, "((0, 1, 2), (0, 5, 4))": 6, "((0, 1, 2), (0, 5, 5))": 7, "((0, 1, 2), (0, 5, 6))": 8, "((0, 1, 2), (0, 5, 7))": 9, "((0, 1, 2), (0, 6, 0))": 7, "((0, 1, 2), (0, 6, 1))": 6, "((0, 1, 2), (0, 6, 2))": 5, "((0, 1, 2), (0, 6, 3))": 6, "((0, 1, 2), (0, 6, 4))": 7, "((0, 1, 2), (0, 6, 5))": 8, "((0, 1, 2), (0, 6, 6))": 9, "((0, 1, 2), (0, 6, 7))": 10, "((0, 1, 2), (0, 7, 0))": 8, "((0, 1, 2), (0, 7, 1))": 7, "((0, 1, 2), (0, 7, 2))": 6, "((0, 1, 2), (0, 7, 3))": 7, "((0, 1, 2), (0, 7, 4))": 8, "((0, 1, 2), (0, 7, 5))": 9, "((0, 1, 2), (0, 7, 6))": 10, "((0, 1, 2), (0, 7, 7))": 11, "((0, 1, 2), (1, 0, 0))": 4, "((0, 1, 2), (1, 0, 1))": 3, "((0, 1, 2), (1, 0, 2))": 2, "((0, 1, 2), (1, 0, 3))": 3, "((0, 1, 2), (1, 0, 4))": 4, "((0, 1, 2), (1, 0, 5))": 5, "((0, 1, 2), (1, 0, 6))": 6, "((0, 1, 2), (1, 0, 7))": 7, "((0, 1, 2), (1, 1, 0))": 3, "((0, 1, 2), (1, 1, 1))": 2, "((0, 1, 2), (1, 1, 2))": 1, "((0, 1, 2), (1, 1, 3))": 2, "((0, 1, 2), (1, 1, 4))": 3, "((0, 1, 2), (1, 1, 5))": 4, "((0, 1, 2), (1, 1, 6))": 5, "((0, 1, 2), (1, 1, 7))": 6, "((0, 1, 2), (1, 2, 0))": 4, "((0, 1, 2), (1, 2, 1))": 3, "((0, 1, 2), (1, 2, 2))": 2, "((0, 1, 2), (1, 2, 3))": 3, "((0, 1, 2), (1, 2, 4))": 4, "((0, 1, 2), (1, 2, 5))": 5, "((0, 1, 2), (1, 2, 6))": 6, "((0, 1, 2), (1, 2, 7))": 7, "((0, 1, 2), (1, 3, 0))": 5, "((0, 1, 2), (1, 3, 1))": 4, "((0, 1, 2), (1, 3, 2))": 3, "((0, 1, 2), (1, 3, 3))": 4, "((0, 1, 2), (1, 3, 4))": 5, "((0, 1, 2), (1, 3, 5))": 6, "((0, 1, 2), (1, 3, 6))": 7, "((0, 1, 2), (1, 3, 7))": 8, "((0, 1, 2), (1, 4, 0))": 6, "((0, 1, 2), (1, 4, 1))": 5, "((0, 1, 2), (1, 4, 2))": 4, "((0, 1, 2), (1, 4, 3))": 5, "((0, 1, 2), (1, 4, 4))": 6, "((0, 1, 2), (1, 4, 5))": 7, "((0, 1, 2), (1, 4, 6))": 8, "((0, 1, 2), (1, 4, 7))": 9, "((0, 1, 2), (1, 5, 0))": 7, "((0, 1, 2), (1, 5, 1))": 6, "((0, 1, 2), (1, 5, 2))": 5, "((0, 1, 2), (1, 5, 3))": 6, "((0, 1, 2), (1, 5, 4))": 7, "((0, 1, 2), (1, 5, 5))": 8, "((0, 1, 2), (1, 5, 6))": 9, "((0, 1, 2), (1, 5, 7))": 10, "((0, 1, 2), (1, 6, 0))": 8, "((0, 1, 2), (1, 6, 1))": 7, "((0, 1, 2), (1, 6, 2))": 6, "((0, 1, 2), (1, 6, 3))": 7, "((0, 1, 2), (1, 6, 4))": 8, "((0, 1, 2), (1, 6, 5))": 9, "((0, 1, 2), (1, 6, 6))": 10, "((0, 1, 2), (1, 6, 7))": 11, "((0, 1, 2), (1, 7, 0))": 9, "((0, 1, 2), (1, 7, 1))": 8, "((0, 1, 2), (1, 7, 2))": 7, "((0, 1, 2), (1, 7, 3))": 8, "((0, 1, 2), (1, 7, 4))": 9, "((0, 1, 2), (1, 7, 5))": 10, "((0, 1, 2), (1, 7, 6))": 11, "((0, 1, 2), (1, 7, 7))": 12, "((0, 1, 2), (2, 0, 0))": 5, "((0, 1, 2), (2, 0, 1))": 4, "((0, 1, 2), (2, 0, 2))": 3, "((0, 1, 2), (2, 0, 3))": 4, "((0, 1, 2), (2, 0, 4))": 5, "((0, 1, 2), (2, 0, 5))": 6, "((0, 1, 2), (2, 0, 6))": 7, "((0, 1, 2), (2, 0, 7))": 8, "((0, 1, 2), (2, 1, 0))": 4, "((0, 1, 2), (2, 1, 1))": 3, "((0, 1, 2), (2, 1, 2))": 2, "((0, 1, 2), (2, 1, 3))": 3, "((0, 1, 2), (2, 1, 4))": 4, "((0, 1, 2), (2, 1, 5))": 5, "((0, 1, 2), (2, 1, 6))": 6, "((0, 1, 2), (2, 1, 7))": 7, "((0, 1, 2), (2, 2, 0))": 5, "((0, 1, 2), (2, 2, 1))": 4, "((0, 1, 2), (2, 2, 2))": 3, "((0, 1, 2), (2, 2, 3))": 4, "((0, 1, 2), (2, 2, 4))": 5, "((0, 1, 2), (2, 2, 5))": 6, "((0, 1, 2), (2, 2, 6))": 7, "((0, 1, 2), (2, 2, 7))": 8, "((0, 1, 2), (2, 3, 0))": 6, "((0, 1, 2), (2, 3, 1))": 5, "((0, 1, 2), (2, 3, 2))": 4, "((0, 1, 2), (2, 3, 3))": 5, "((0, 1, 2), (2, 3, 4))": 6, "((0, 1, 2), (2, 3, 5))": 7, "((0, 1, 2), (2, 3, 6))": 8, "((0, 1, 2), (2, 3, 7))": 9, "((0, 1, 2), (2, 4, 0))": 7, "((0, 1, 2), (2, 4, 1))": 6, "((0, 1, 2), (2, 4, 2))": 5, "((0, 1, 2), (2, 4, 3))": 6, "((0, 1, 2), (2, 4, 4))": 7, "((0, 1, 2), (2, 4, 5))": 8, "((0, 1, 2), (2, 4, 6))": 9, "((0, 1, 2), (2, 4, 7))": 10, "((0, 1, 2), (2, 5, 0))": 8, "((0, 1, 2), (2, 5, 1))": 7, "((0, 1, 2), (2, 5, 2))": 6, "((0, 1, 2), (2, 5, 3))": 7, "((0, 1, 2), (2, 5, 4))": 8, "((0, 1, 2), (2, 5, 5))": 9, "((0, 1, 2), (2, 5, 6))": 10, "((0, 1, 2), (2, 5, 7))": 11, "((0, 1, 2), (2, 6, 0))": 9, "((0, 1, 2), (2, 6, 1))": 8, "((0, 1, 2), (2, 6, 2))": 7, "((0, 1, 2), (2, 6, 3))": 8, "((0, 1, 2), (2, 6, 4))": 9, "((0, 1, 2), (2, 6, 5))": 10, "((0, 1, 2), (2, 6, 6))": 11, "((0, 1, 2), (2, 6, 7))": 12, "((0, 1, 2), (2, 7, 0))": 10, "((0, 1, 2), (2, 7, 1))": 9, "((0, 1, 2), (2, 7, 2))": 8, "((0, 1, 2), (2, 7, 3))": 9, "((0, 1, 2), (2, 7, 4))": 10, "((0, 1, 2), (2, 7, 5))": 11, "((0, 1, 2), (2, 7, 6))": 12, "((0, 1, 2), (2, 7, 7))": 13, "((0, 1, 2), (3, 0, 0))": 6, "((0, 1, 2), (3, 0, 1))": 5, "((0, 1, 2), (3, 0, 2))": 4, "((0, 1, 2), (3, 0, 3))": 5, "((0, 1, 2), (3, 0, 4))": 6, "((0, 1, 2), (3, 0, 5))": 7, "((0, 1, 2), (3, 0, 6))": 8, "((0, 1, 2), (3, 0, 7))": 9, "((0, 1, 2), (3, 1, 0))": 5, "((0, 1, 2), (3, 1, 1))": 4, "((0, 1, 2), (3, 1, 2))": 3, "((0, 1, 2), (3, 1, 3))": 4, "((0, 1, 2), (3, 1, 4))": 5, "((0, 1, 2), (3, 1, 5))": 6, "((0, 1, 2), (3, 1, 6))": 7, "((0, 1, 2), (3, 1, 7))": 8, "((0, 1, 2), (3, 2, 0))": 6, "((0, 1, 2), (3, 2, 1))": 5, "((0, 1, 2), (3, 2, 2))": 4, "((0, 1, 2), (3, 2, 3))": 5, "((0, 1, 2), (3, 2, 4))": 6, "((0, 1, 2), (3, 2, 5))": 7, "((0, 1, 2), (3, 2, 6))": 8, "((0, 1, 2), (3, 2, 7))": 9, "((0, 1, 2), (3, 3, 0))": 7, "((0, 1, 2), (3, 3, 1))": 6, "((0, 1, 2), (3, 3, 2))": 5, "((0, 1, 2), (3, 3, 3))": 6, "((0, 1, 2), (3, 3, 4))": 7, "((0, 1, 2), (3, 3, 5))": 8, "((0, 1, 2), (3, 3, 6))": 9, "((0, 1, 2), (3, 3, 7))": 10, "((0, 1, 2), (3, 4, 0))": 8, "((0, 1, 2), (3, 4, 1))": 7, "((0, 1, 2), (3, 4, 2))": 6, "((0, 1, 2), (3, 4, 3))": 7, "((0, 1, 2), (3, 4, 4))": 8, "((0, 1, 2), (3, 4, 5))": 9, "((0, 1, 2), (3, 4, 6))": 10, "((0, 1, 2), (3, 4, 7))": 11, "((0, 1, 2), (3, 5, 0))": 9, "((0, 1, 2), (3, 5, 1))": 8, "((0, 1, 2), (3, 5, 2))": 7, "((0, 1, 2), (3, 5, 3))": 8, "((0, 1, 2), (3, 5, 4))": 9, "((0, 1, 2), (3, 5, 5))": 10, "((0, 1, 2), (3, 5, 6))": 11, "((0, 1, 2), (3, 5, 7))": 12, "((0, 1, 2), (3, 6, 0))": 10, "((0, 1, 2), (3, 6, 1))": 9, "((0, 1, 2), (3, 6, 2))": 8, "((0, 1, 2), (3, 6, 3))": 9, "((0, 1, 2), (3, 6, 4))": 10, "((0, 1, 2), (3, 6, 5))": 11, "((0, 1, 2), (3, 6, 6))": 12, "((0, 1, 2), (3, 6, 7))": 13, "((0, 1, 2), (3, 7, 0))": 11, "((0, 1, 2), (3, 7, 1))": 10, "((0, 1, 2), (3, 7, 2))": 9, "((0, 1, 2), (3, 7, 3))": 10, "((0, 1, 2), (3, 7, 4))": 11, "((0, 1, 2), (3, 7, 5))": 12, "((0, 1, 2), (3, 7, 6))": 13, "((0, 1, 2), (3, 7, 7))": 14, "((0, 1, 2), (4, 0, 0))": 7, "((0, 1, 2), (4, 0, 1))": 6, "((0, 1, 2), (4, 0, 2))": 5, "((0, 1, 2), (4, 0, 3))": 6, "((0, 1, 2), (4, 0, 4))": 7, "((0, 1, 2), (4, 0, 5))": 8, "((0, 1, 2), (4, 0, 6))": 9, "((0, 1, 2), (4, 0, 7))": 10, "((0, 1, 2), (4, 1, 0))": 6, "((0, 1, 2), (4, 1, 1))": 5, "((0, 1, 2), (4, 1, 2))": 4, "((0, 1, 2), (4, 1, 3))": 5, "((0, 1, 2), (4, 1, 4))": 6, "((0, 1, 2), (4, 1, 5))": 7, "((0, 1, 2), (4, 1, 6))": 8, "((0, 1, 2), (4, 1, 7))": 9, "((0, 1, 2), (4, 2, 0))": 7, "((0, 1, 2), (4, 2, 1))": 6, "((0, 1, 2), (4, 2, 2))": 5, "((0, 1, 2), (4, 2, 3))": 6, "((0, 1, 2), (4, 2, 4))": 7, "((0, 1, 2), (4, 2, 5))": 8, "((0, 1, 2), (4, 2, 6))": 9, "((0, 1, 2), (4, 2, 7))": 10, "((0, 1, 2), (4, 3, 0))": 8, "((0, 1, 2), (4, 3, 1))": 7, "((0, 1, 2), (4, 3, 2))": 6, "((0, 1, 2), (4, 3, 3))": 7, "((0, 1, 2), (4, 3, 4))": 8, "((0, 1, 2), (4, 3, 5))": 9, "((0, 1, 2), (4, 3, 6))": 10, "((0, 1, 2), (4, 3, 7))": 11, "((0, 1, 2), (4, 4, 0))": 9, "((0, 1, 2), (4, 4, 1))": 8, "((0, 1, 2), (4, 4, 2))": 7, "((0, 1, 2), (4, 4, 3))": 8, "((0, 1, 2), (4, 4, 4))": 9, "((0, 1, 2), (4, 4, 5))": 10, "((0, 1, 2), (4, 4, 6))": 11, "((0, 1, 2), (4, 4, 7))": 12, "((0, 1, 2), (4, 5, 0))": 10, "((0, 1, 2), (4, 5, 1))": 9, "((0, 1, 2), (4, 5, 2))": 8, "((0, 1, 2), (4, 5, 3))": 9, "((0, 1, 2), (4, 5, 4))": 10, "((0, 1, 2), (4, 5, 5))": 11, "((0, 1, 2), (4, 5, 6))": 12, "((0, 1, 2), (4, 5, 7))": 13, "((0, 1, 2), (4, 6, 0))": 11, "((0, 1, 2), (4, 6, 1))": 10, "((0, 1, 2), (4, 6, 2))": 9, "((0, 1, 2), (4, 6, 3))": 10, "((0, 1, 2), (4, 6, 4))": 11, "((0, 1, 2), (4, 6, 5))": 12, "((0, 1, 2), (4, 6, 6))": 13, "((0, 1, 2), (4, 6, 7))": 14, "((0, 1, 2), (4, 7, 0))": 12, "((0, 1, 2), (4, 7, 1))": 11, "((0, 1, 2), (4, 7, 2))": 10, "((0, 1, 2), (4, 7, 3))": 11, "((0, 1, 2), (4, 7, 4))": 12, "((0, 1, 2), (4, 7, 5))": 13, "((0, 1, 2), (4, 7, 6))": 14, "((0, 1, 2), (4, 7, 7))": 15, "((0, 1, 2), (5, 0, 0))": 8, "((0, 1, 2), (5, 0, 1))": 7, "((0, 1, 2), (5, 0, 2))": 6, "((0, 1, 2), (5, 0, 3))": 7, "((0, 1, 2), (5, 0, 4))": 8, "((0, 1, 2), (5, 0, 5))": 9, "((0, 1, 2), (5, 0, 6))": 10, "((0, 1, 2), (5, 0, 7))": 11, "((0, 1, 2), (5, 1, 0))": 7, "((0, 1, 2), (5, 1, 1))": 6, "((0, 1, 2), (5, 1, 2))": 5, "((0, 1, 2), (5, 1, 3))": 6, "((0, 1, 2), (5, 1, 4))": 7, "((0, 1, 2), (5, 1, 5))": 8, "((0, 1, 2), (5, 1, 6))": 9, "((0, 1, 2), (5, 1, 7))": 10, "((0, 1, 2), (5, 2, 0))": 8, "((0, 1, 2), (5, 2, 1))": 7, "((0, 1, 2), (5, 2, 2))": 6, "((0, 1, 2), (5, 2, 3))": 7, "((0, 1, 2), (5, 2, 4))": 8, "((0, 1, 2), (5, 2, 5))": 9, "((0, 1, 2), (5, 2, 6))": 10, "((0, 1, 2), (5, 2, 7))": 11, "((0, 1, 2), (5, 3, 0))": 9, "((0, 1, 2), (5, 3, 1))": 8, "((0, 1, 2), (5, 3, 2))": 7, "((0, 1, 2), (5, 3, 3))": 8, "((0, 1, 2), (5, 3, 4))": 9, "((0, 1, 2), (5, 3, 5))": 10, "((0, 1, 2), (5, 3, 6))": 11, "((0, 1, 2), (5, 3, 7))": 12, "((0, 1, 2), (5, 4, 0))": 10, "((0, 1, 2), (5, 4, 1))": 9, "((0, 1, 2), (5, 4, 2))": 8, "((0, 1, 2), (5, 4, 3))": 9, "((0, 1, 2), (5, 4, 4))": 10, "((0, 1, 2), (5, 4, 5))": 11, "((0, 1, 2), (5, 4, 6))": 12, "((0, 1, 2), (5, 4, 7))": 13, "((0, 1, 2), (5, 5, 0))": 11, "((0, 1, 2), (5, 5, 1))": 10, "((0, 1, 2), (5, 5, 2))": 9, "((0, 1, 2), (5, 5, 3))": 10, "((0, 1, 2), (5, 5, 4))": 11, "((0, 1, 2), (5, 5, 5))": 12, "((0, 1, 2), (5, 5, 6))": 13, "((0, 1, 2), (5, 5, 7))": 14, "((0, 1, 2), (5, 6, 0))": 12, "((0, 1, 2), (5, 6, 1))": 11, "((0, 1, 2), (5, 6, 2))": 10, "((0, 1, 2), (5, 6, 3))": 11, "((0, 1, 2), (5, 6, 4))": 12, "((0, 1, 2), (5, 6, 5))": 13, "((0, 1, 2), (5, 6, 6))": 14, "((0, 1, 2), (5, 6, 7))": 15, "((0, 1, 2), (5, 7, 0))": 13, "((0, 1, 2), (5, 7, 1))": 12, "((0, 1, 2), (5, 7, 2))": 11, "((0, 1, 2), (5, 7, 3))": 12, "((0, 1, 2), (5, 7, 4))": 13, "((0, 1, 2), (5, 7, 5))": 14, "((0, 1, 2), (5, 7, 6))": 15, "((0, 1, 2), (5, 7, 7))": 16, "((0, 1, 2), (6, 0, 0))": 9, "((0, 1, 2), (6, 0, 1))": 8, "((0, 1, 2), (6, 0, 2))": 7, "((0, 1, 2), (6, 0, 3))": 8, "((0, 1, 2), (6, 0, 4))": 9, "((0, 1, 2), (6, 0, 5))": 10, "((0, 1, 2), (6, 0, 6))": 11, "((0, 1, 2), (6, 0, 7))": 12, "((0, 1, 2), (6, 1, 0))": 8, "((0, 1, 2), (6, 1, 1))": 7, "((0, 1, 2), (6, 1, 2))": 6, "((0, 1, 2), (6, 1, 3))": 7, "((0, 1, 2), (6, 1, 4))": 8, "((0, 1, 2), (6, 1, 5))": 9, "((0, 1, 2), (6, 1, 6))": 10, "((0, 1, 2), (6, 1, 7))": 11, "((0, 1, 2), (6, 2, 0))": 9, "((0, 1, 2), (6, 2, 1))": 8, "((0, 1, 2), (6, 2, 2))": 7, "((0, 1, 2), (6, 2, 3))": 8, "((0, 1, 2), (6, 2, 4))": 9, "((0, 1, 2), (6, 2, 5))": 10, "((0, 1, 2), (6, 2, 6))": 11, "((0, 1, 2), (6, 2, 7))": 12, "((0, 1, 2), (6, 3, 0))": 10, "((0, 1, 2), (6, 3, 1))": 9, "((0, 1, 2), (6, 3, 2))": 8, "((0, 1, 2), (6, 3, 3))": 9, "((0, 1, 2), (6, 3, 4))": 10, "((0, 1, 2), (6, 3, 5))": 11, "((0, 1, 2), (6, 3, 6))": 12, "((0, 1, 2), (6, 3, 7))": 13, "((0, 1, 2), (6, 4, 0))": 11, "((0, 1, 2), (6, 4, 1))": 10, "((0, 1, 2), (6, 4, 2))": 9, "((0, 1, 2), (6, 4, 3))": 10, "((0, 1, 2), (6, 4, 4))": 11, "((0, 1, 2), (6, 4, 5))": 12, "((0, 1, 2), (6, 4, 6))": 13, "((0, 1, 2), (6, 4, 7))": 14, "((0, 1, 2), (6, 5, 0))": 12, "((0, 1, 2), (6, 5, 1))": 11, "((0, 1, 2), (6, 5, 2))": 10, "((0, 1, 2), (6, 5, 3))": 11, "((0, 1, 2), (6, 5, 4))": 12, "((0, 1, 2), (6, 5, 5))": 13, "((0, 1, 2), (6, 5, 6))": 14, "((0, 1, 2), (6, 5, 7))": 15, "((0, 1, 2), (6, 6, 0))": 13, "((0, 1, 2), (6, 6, 1))": 12, "((0, 1, 2), (6, 6, 2))": 11, "((0, 1, 2), (6, 6, 3))": 12, "((0, 1, 2), (6, 6, 4))": 13, "((0, 1, 2), (6, 6, 5))": 14, "((0, 1, 2), (6, 6, 6))": 15, "((0, 1, 2), (6, 6, 7))": 16, "((0, 1, 2), (6, 7, 0))": 14, "((0, 1, 2), (6, 7, 1))": 13, "((0, 1, 2), (6, 7, 2))": 12, "((0, 1, 2), (6, 7, 3))": 13, "((0, 1, 2), (6, 7, 4))": 14, "((0, 1, 2), (6, 7, 5))": 15, "((0, 1, 2), (6, 7, 6))": 16, "((0, 1, 2), (6, 7, 7))": 17, "((0, 1, 2), (7, 0, 0))": 10, "((0, 1, 2), (7, 0, 1))": 9, "((0, 1, 2), (7, 0, 2))": 8, "((0, 1, 2), (7, 0, 3))": 9, "((0, 1, 2), (7, 0, 4))": 10, "((0, 1, 2), (7, 0, 5))": 11, "((0, 1, 2), (7, 0, 6))": 12, "((0, 1, 2), (7, 0, 7))": 13, "((0, 1, 2), (7, 1, 0))": 9, "((0, 1, 2), (7, 1, 1))": 8, "((0, 1, 2), (7, 1, 2))": 7, "((0, 1, 2), (7, 1, 3))": 8, "((0, 1, 2), (7, 1, 4))": 9, "((0, 1, 2), (7, 1, 5))": 10, "((0, 1, 2), (7, 1, 6))": 11, "((0, 1, 2), (7, 1, 7))": 12, "((0, 1, 2), (7, 2, 0))": 10, "((0, 1, 2), (7, 2, 1))": 9, "((0, 1, 2), (7, 2, 2))": 8, "((0, 1, 2), (7, 2, 3))": 9, "((0, 1, 2), (7, 2, 4))": 10, "((0, 1, 2), (7, 2, 5))": 11, "((0, 1, 2), (7, 2, 6))": 12, "((0, 1, 2), (7, 2, 7))": 13, "((0, 1, 2), (7, 3, 0))": 11, "((0, 1, 2), (7, 3, 1))": 10, "((0, 1, 2), (7, 3, 2))": 9, "((0, 1, 2), (7, 3, 3))": 10, "((0, 1, 2), (7, 3, 4))": 11, "((0, 1, 2), (7, 3, 5))": 12, "((0, 1, 2), (7, 3, 6))": 13, "((0, 1, 2), (7, 3, 7))": 14, "((0, 1, 2), (7, 4, 0))": 12, "((0, 1, 2), (7, 4, 1))": 11, "((0, 1, 2), (7, 4, 2))": 10, "((0, 1, 2), (7, 4, 3))": 11, "((0, 1, 2), (7, 4, 4))": 12, "((0, 1, 2), (7, 4, 5))": 13, "((0, 1, 2), (7, 4, 6))": 14, "((0, 1, 2), (7, 4, 7))": 15, "((0, 1, 2), (7, 5, 0))": 13, "((0, 1, 2), (7, 5, 1))": 12, "((0, 1, 2), (7, 5, 2))": 11, "((0, 1, 2), (7, 5, 3))": 12, "((0, 1, 2), (7, 5, 4))": 13, "((0, 1, 2), (7, 5, 5))": 14, "((0, 1, 2), (7, 5, 6))": 15, "((0, 1, 2), (7, 5, 7))": 16, "((0, 1, 2), (7, 6, 0))": 14, "((0, 1, 2), (7, 6, 1))": 13, "((0, 1, 2), (7, 6, 2))": 12, "((0, 1, 2), (7, 6, 3))": 13, "((0, 1, 2), (7, 6, 4))": 14, "((0, 1, 2), (7, 6, 5))": 15, "((0, 1, 2), (7, 6, 6))": 16, "((0, 1, 2), (7, 6, 7))": 17, "((0, 1, 2), (7, 7, 0))": 15, "((0, 1, 2), (7, 7, 1))": 14, "((0, 1, 2), (7, 7, 2))": 13, "((0, 1, 2), (7, 7, 3))": 14, "((0, 1, 2), (7, 7, 4))": 15, "((0, 1, 2), (7, 7, 5))": 16, "((0, 1, 2), (7, 7, 6))": 17, "((0, 1, 2), (7, 7, 7))": 18, "((0, 1, 3), (0, 1, 4))": 1, "((0, 1, 3), (0, 1, 5))": 2, "((0, 1, 3), (0, 1, 6))": 3, "((0, 1, 3), (0, 1, 7))": 4, "((0, 1, 3), (0, 2, 0))": 4, "((0, 1, 3), (0, 2, 1))": 3, "((0, 1, 3), (0, 2, 2))": 2, "((0, 1, 3), (0, 2, 3))": 1, "((0, 1, 3), (0, 2, 4))": 2, "((0, 1, 3), (0, 2, 5))": 3, "((0, 1, 3), (0, 2, 6))": 4, "((0, 1, 3), (0, 2, 7))": 5, "((0, 1, 3), (0, 3, 0))": 5, "((0, 1, 3), (0, 3, 1))": 4, "((0, 1, 3), (0, 3, 2))": 3, "((0, 1, 3), (0, 3, 3))": 2, "((0, 1, 3), (0, 3, 4))": 3, "((0, 1, 3), (0, 3, 5))": 4, "((0, 1, 3), (0, 3, 6))": 5, "((0, 1, 3), (0, 3, 7))": 6, "((0, 1, 3), (0, 4, 0))": 6, "((0, 1, 3), (0, 4, 1))": 5, "((0, 1, 3), (0, 4, 2))": 4, "((0, 1, 3), (0, 4, 3))": 3, "((0, 1, 3), (0, 4, 4))": 4, "((0, 1, 3), (0, 4, 5))": 5, "((0, 1, 3), (0, 4, 6))": 6, "((0, 1, 3), (0, 4, 7))": 7, "((0, 1, 3), (0, 5, 0))": 7, "((0, 1, 3), (0, 5, 1))": 6, "((0, 1, 3), (0, 5, 2))": 5, "((0, 1, 3), (0, 5, 3))": 4, "((0, 1, 3), (0, 5, 4))": 5, "((0, 1, 3), (0, 5, 5))": 6, "((0, 1, 3), (0, 5, 6))": 7, "((0, 1, 3), (0, 5, 7))": 8, "((0, 1, 3), (0, 6, 0))": 8, "((0, 1, 3), (0, 6, 1))": 7, "((0, 1, 3), (0, 6, 2))": 6, "((0, 1, 3), (0, 6, 3))": 5, "((0, 1, 3), (0, 6, 4))": 6, "((0, 1, 3), (0, 6, 5))": 7, "((0, 1, 3), (0, 6, 6))": 8, "((0, 1, 3), (0, 6, 7))": 9, "((0, 1, 3), (0, 7, 0))": 9, "((0, 1, 3), (0, 7, 1))": 8, "((0, 1, 3), (0, 7, 2))": 7, "((0, 1, 3), (0, 7, 3))": 6, "((0, 1, 3), (0, 7, 4))": 7, "((0, 1, 3), (0, 7, 5))": 8, "((0, 1, 3), (0, 7, 6))": 9, "((0, 1, 3), (0, 7, 7))": 10, "((0, 1, 3), (1, 0, 0))": 5, "((0, 1, 3), (1, 0, 1))": 4, "((0, 1, 3), (1, 0, 2))": 3, "((0, 1, 3), (1, 0, 3))": 2, "((0, 1, 3), (1, 0, 4))": 3, "((0, 1, 3), (1, 0, 5))": 4, "((0, 1, 3), (1, 0, 6))": 5, "((0, 1, 3), (1, 0, 7))": 6, "((0, 1, 3), (1, 1, 0))": 4, "((0, 1, 3), (1, 1, 1))": 3, "((0, 1, 3), (1, 1, 2))": 2, "((0, 1, 3), (1, 1, 3))": 1, "((0, 1, 3), (1, 1, 4))": 2, "((0, 1, 3), (1, 1, 5))": 3, "((0, 1, 3), (1, 1, 6))": 4, "((0, 1, 3), (1, 1, 7))": 5, "((0, 1, 3), (1, 2, 0))": 5, "((0, 1, 3), (1, 2, 1))": 4, "((0, 1, 3), (1, 2, 2))": 3, "((0, 1, 3), (1, 2, 3))": 2, "((0, 1, 3), (1, 2, 4))": 3, "((0, 1, 3), (1, 2, 5))": 4, "((0, 1, 3), (1, 2, 6))": 5, "((0, 1, 3), (1, 2, 7))": 6, "((0, 1, 3), (1, 3, 0))": 6, "((0, 1, 3), (1, 3, 1))": 5, "((0, 1, 3), (1, 3, 2))": 4, "((0, 1, 3), (1, 3, 3))": 3, "((0, 1, 3), (1, 3, 4))": 4, "((0, 1, 3), (1, 3, 5))": 5, "((0, 1, 3), (1, 3, 6))": 6, "((0, 1, 3), (1, 3, 7))": 7, "((0, 1, 3), (1, 4, 0))": 7, "((0, 1, 3), (1, 4, 1))": 6, "((0, 1, 3), (1, 4, 2))": 5, "((0, 1, 3), (1, 4, 3))": 4, "((0, 1, 3), (1, 4, 4))": 5, "((0, 1, 3), (1, 4, 5))": 6, "((0, 1, 3), (1, 4, 6))": 7, "((0, 1, 3), (1, 4, 7))": 8, "((0, 1, 3), (1, 5, 0))": 8, "((0, 1, 3), (1, 5, 1))": 7, "((0, 1, 3), (1, 5, 2))": 6, "((0, 1, 3), (1, 5, 3))": 5, "((0, 1, 3), (1, 5, 4))": 6, "((0, 1, 3), (1, 5, 5))": 7, "((0, 1, 3), (1, 5, 6))": 8, "((0, 1, 3), (1, 5, 7))": 9, "((0, 1, 3), (1, 6, 0))": 9, "((0, 1, 3), (1, 6, 1))": 8, "((0, 1, 3), (1, 6, 2))": 7, "((0, 1, 3), (1, 6, 3))": 6, "((0, 1, 3), (1, 6, 4))": 7, "((0, 1, 3), (1, 6, 5))": 8, "((0, 1, 3), (1, 6, 6))": 9, "((0, 1, 3), (1, 6, 7))": 10, "((0, 1, 3), (1, 7, 0))": 10, "((0, 1, 3), (1, 7, 1))": 9, "((0, 1, 3), (1, 7, 2))": 8, "((0, 1, 3), (1, 7, 3))": 7, "((0, 1, 3), (1, 7, 4))": 8, "((0, 1, 3), (1, 7, 5))": 9, "((0, 1, 3), (1, 7, 6))": 10, "((0, 1, 3), (1, 7, 7))": 11, "((0, 1, 3), (2, 0, 0))": 6, "((0, 1, 3), (2, 0, 1))": 5, "((0, 1, 3), (2, 0, 2))": 4, "((0, 1, 3), (2, 0, 3))": 3, "((0, 1, 3), (2, 0, 4))": 4, "((0, 1, 3), (2, 0, 5))": 5, "((0, 1, 3), (2, 0, 6))": 6, "((0, 1, 3), (2, 0, 7))": 7, "((0, 1, 3), (2, 1, 0))": 5, "((0, 1, 3), (2, 1, 1))": 4, "((0, 1, 3), (2, 1, 2))": 3, "((0, 1, 3), (2, 1, 3))": 2, "((0, 1, 3), (2, 1, 4))": 3, "((0, 1, 3), (2, 1, 5))": 4, "((0, 1, 3), (2, 1, 6))": 5, "((0, 1, 3), (2, 1, 7))": 6, "((0, 1, 3), (2, 2, 0))": 6, "((0, 1, 3), (2, 2, 1))": 5, "((0, 1, 3), (2, 2, 2))": 4, "((0, 1, 3), (2, 2, 3))": 3, "((0, 1, 3), (2, 2, 4))": 4, "((0, 1, 3), (2, 2, 5))": 5, "((0, 1, 3), (2, 2, 6))": 6, "((0, 1, 3), (2, 2, 7))": 7, "((0, 1, 3), (2, 3, 0))": 7, "((0, 1, 3), (2, 3, 1))": 6, "((0, 1, 3), (2, 3, 2))": 5, "((0, 1, 3), (2, 3, 3))": 4, "((0, 1, 3), (2, 3, 4))": 5, "((0, 1, 3), (2, 3, 5))": 6, "((0, 1, 3), (2, 3, 6))": 7, "((0, 1, 3), (2, 3, 7))": 8, "((0, 1, 3), (2, 4, 0))": 8, "((0, 1, 3), (2, 4, 1))": 7, "((0, 1, 3), (2, 4, 2))": 6, "((0, 1, 3), (2, 4, 3))": 5, "((0, 1, 3), (2, 4, 4))": 6, "((0, 1, 3), (2, 4, 5))": 7, "((0, 1, 3), (2, 4, 6))": 8, "((0, 1, 3), (2, 4, 7))": 9, "((0, 1, 3), (2, 5, 0))": 9, "((0, 1, 3), (2, 5, 1))": 8, "((0, 1, 3), (2, 5, 2))": 7, "((0, 1, 3), (2, 5, 3))": 6, "((0, 1, 3), (2, 5, 4))": 7, "((0, 1, 3), (2, 5, 5))": 8, "((0, 1, 3), (2, 5, 6))": 9, "((0, 1, 3), (2, 5, 7))": 10, "((0, 1, 3), (2, 6, 0))": 10, "((0, 1, 3), (2, 6, 1))": 9, "((0, 1, 3), (2, 6, 2))": 8, "((0, 1, 3), (2, 6, 3))": 7, "((0, 1, 3), (2, 6, 4))": 8, "((0, 1, 3), (2, 6, 5))": 9, "((0, 1, 3), (2, 6, 6))": 10, "((0, 1, 3), (2, 6, 7))": 11, "((0, 1, 3), (2, 7, 0))": 11, "((0, 1, 3), (2, 7, 1))": 10, "((0, 1, 3), (2, 7, 2))": 9, "((0, 1, 3), (2, 7, 3))": 8, "((0, 1, 3), (2, 7, 4))": 9, "((0, 1, 3), (2, 7, 5))": 10, "((0, 1, 3), (2, 7, 6))": 11, "((0, 1, 3), (2, 7, 7))": 12, "((0, 1, 3), (3, 0, 0))": 7, "((0, 1, 3), (3, 0, 1))": 6, "((0, 1, 3), (3, 0, 2))": 5, "((0, 1, 3), (3, 0, 3))": 4, "((0, 1, 3), (3, 0, 4))": 5, "((0, 1, 3), (3, 0, 5))": 6, "((0, 1, 3), (3, 0, 6))": 7, "((0, 1, 3), (3, 0, 7))": 8, "((0, 1, 3), (3, 1, 0))": 6, "((0, 1, 3), (3, 1, 1))": 5, "((0, 1, 3), (3, 1, 2))": 4, "((0, 1, 3), (3, 1, 3))": 3, "((0, 1, 3), (3, 1, 4))": 4, "((0, 1, 3), (3, 1, 5))": 5, "((0, 1, 3), (3, 1, 6))": 6, "((0, 1, 3), (3, 1, 7))": 7, "((0, 1, 3), (3, 2, 0))": 7, "((0, 1, 3), (3, 2, 1))": 6, "((0, 1, 3), (3, 2, 2))": 5, "((0, 1, 3), (3, 2, 3))": 4, "((0, 1, 3), (3, 2, 4))": 5, "((0, 1, 3), (3, 2, 5))": 6, "((0, 1, 3), (3, 2, 6))": 7, "((0, 1, 3), (3, 2, 7))": 8, "((0, 1, 3), (3, 3, 0))": 8, "((0, 1, 3), (3, 3, 1))": 7, "((0, 1, 3), (3, 3, 2))": 6, "((0, 1, 3), (3, 3, 3))": 5, "((0, 1, 3), (3, 3, 4))": 6, "((0, 1, 3), (3, 3, 5))": 7, "((0, 1, 3), (3, 3, 6))": 8, "((0, 1, 3), (3, 3, 7))": 9, "((0, 1, 3), (3, 4, 0))": 9, "((0, 1, 3), (3, 4, 1))": 8, "((0, 1, 3), (3, 4, 2))": 7, "((0, 1, 3), (3, 4, 3))": 6, "((0, 1, 3), (3, 4, 4))": 7, "((0, 1, 3), (3, 4, 5))": 8, "((0, 1, 3), (3, 4, 6))": 9, "((0, 1, 3), (3, 4, 7))": 10, "((0, 1, 3), (3, 5, 0))": 10, "((0, 1, 3), (3, 5, 1))": 9, "((0, 1, 3), (3, 5, 2))": 8, "((0, 1, 3), (3, 5, 3))": 7, "((0, 1, 3), (3, 5, 4))": 8, "((0, 1, 3), (3, 5, 5))": 9, "((0, 1, 3), (3, 5, 6))": 10, "((0, 1, 3), (3, 5, 7))": 11, "((0, 1, 3), (3, 6, 0))": 11, "((0, 1, 3), (3, 6, 1))": 10, "((0, 1, 3), (3, 6, 2))": 9, "((0, 1, 3), (3, 6, 3))": 8, "((0, 1, 3), (3, 6, 4))": 9, "((0, 1, 3), (3, 6, 5))": 10, "((0, 1, 3), (3, 6, 6))": 11, "((0, 1, 3), (3, 6, 7))": 12, "((0, 1, 3), (3, 7, 0))": 12, "((0, 1, 3), (3, 7, 1))": 11, "((0, 1, 3), (3, 7, 2))": 10, "((0, 1, 3), (3, 7, 3))": 9, "((0, 1, 3), (3, 7, 4))": 10, "((0, 1, 3), (3, 7, 5))": 11, "((0, 1, 3), (3, 7, 6))": 12, "((0, 1, 3), (3, 7, 7))": 13, "((0, 1, 3), (4, 0, 0))": 8, "((0, 1, 3), (4, 0, 1))": 7, "((0, 1, 3), (4, 0, 2))": 6, "((0, 1, 3), (4, 0, 3))": 5, "((0, 1, 3), (4, 0, 4))": 6, "((0, 1, 3), (4, 0, 5))": 7, "((0, 1, 3), (4, 0, 6))": 8, "((0, 1, 3), (4, 0, 7))": 9, "((0, 1, 3), (4, 1, 0))": 7, "((0, 1, 3), (4, 1, 1))": 6, "((0, 1, 3), (4, 1, 2))": 5, "((0, 1, 3), (4, 1, 3))": 4, "((0, 1, 3), (4, 1, 4))": 5, "((0, 1, 3), (4, 1, 5))": 6, "((0, 1, 3), (4, 1, 6))": 7, "((0, 1, 3), (4, 1, 7))": 8, "((0, 1, 3), (4, 2, 0))": 8, "((0, 1, 3), (4, 2, 1))": 7, "((0, 1, 3), (4, 2, 2))": 6, "((0, 1, 3), (4, 2, 3))": 5, "((0, 1, 3), (4, 2, 4))": 6, "((0, 1, 3), (4, 2, 5))": 7, "((0, 1, 3), (4, 2, 6))": 8, "((0, 1, 3), (4, 2, 7))": 9, "((0, 1, 3), (4, 3, 0))": 9, "((0, 1, 3), (4, 3, 1))": 8, "((0, 1, 3), (4, 3, 2))": 7, "((0, 1, 3), (4, 3, 3))": 6, "((0, 1, 3), (4, 3, 4))": 7, "((0, 1, 3), (4, 3, 5))": 8, "((0, 1, 3), (4, 3, 6))": 9, "((0, 1, 3), (4, 3, 7))": 10, "((0, 1, 3), (4, 4, 0))": 10, "((0, 1, 3), (4, 4, 1))": 9, "((0, 1, 3), (4, 4, 2))": 8, "((0, 1, 3), (4, 4, 3))": 7, "((0, 1, 3), (4, 4, 4))": 8, "((0, 1, 3), (4, 4, 5))": 9, "((0, 1, 3), (4, 4, 6))": 10, "((0, 1, 3), (4, 4, 7))": 11, "((0, 1, 3), (4, 5, 0))": 11, "((0, 1, 3), (4, 5, 1))": 10, "((0, 1, 3), (4, 5, 2))": 9, "((0, 1, 3), (4, 5, 3))": 8, "((0, 1, 3), (4, 5, 4))": 9, "((0, 1, 3), (4, 5, 5))": 10, "((0, 1, 3), (4, 5, 6))": 11, "((0, 1, 3), (4, 5, 7))": 12, "((0, 1, 3), (4, 6, 0))": 12, "((0, 1, 3), (4, 6, 1))": 11, "((0, 1, 3), (4, 6, 2))": 10, "((0, 1, 3), (4, 6, 3))": 9, "((0, 1, 3), (4, 6, 4))": 10, "((0, 1, 3), (4, 6, 5))": 11, "((0, 1, 3), (4, 6, 6))": 12, "((0, 1, 3), (4, 6, 7))": 13, "((0, 1, 3), (4, 7, 0))": 13, "((0, 1, 3), (4, 7, 1))": 12, "((0, 1, 3), (4, 7, 2))": 11, "((0, 1, 3), (4, 7, 3))": 10, "((0, 1, 3), (4, 7, 4))": 11, "((0, 1, 3), (4, 7, 5))": 12, "((0, 1, 3), (4, 7, 6))": 13, "((0, 1, 3), (4, 7, 7))": 14, "((0, 1, 3), (5, 0, 0))": 9, "((0, 1, 3), (5, 0, 1))": 8, "((0, 1, 3), (5, 0, 2))": 7, "((0, 1, 3), (5, 0, 3))": 6, "((0, 1, 3), (5, 0, 4))": 7, "((0, 1, 3), (5, 0, 5))": 8, "((0, 1, 3), (5, 0, 6))": 9, "((0, 1, 3), (5, 0, 7))": 10, "((0, 1, 3), (5, 1, 0))": 8, "((0, 1, 3), (5, 1, 1))": 7, "((0, 1, 3), (5, 1, 2))": 6, "((0, 1, 3), (5, 1, 3))": 5, "((0, 1, 3), (5, 1, 4))": 6, "((0, 1, 3), (5, 1, 5))": 7, "((0, 1, 3), (5, 1, 6))": 8, "((0, 1, 3), (5, 1, 7))": 9, "((0, 1, 3), (5, 2, 0))": 9, "((0, 1, 3), (5, 2, 1))": 8, "((0, 1, 3), (5, 2, 2))": 7, "((0, 1, 3), (5, 2, 3))": 6, "((0, 1, 3), (5, 2, 4))": 7, "((0, 1, 3), (5, 2, 5))": 8, "((0, 1, 3), (5, 2, 6))": 9, "((0, 1, 3), (5, 2, 7))": 10, "((0, 1, 3), (5, 3, 0))": 10, "((0, 1, 3), (5, 3, 1))": 9, "((0, 1, 3), (5, 3, 2))": 8, "((0, 1, 3), (5, 3, 3))": 7, "((0, 1, 3), (5, 3, 4))": 8, "((0, 1, 3), (5, 3, 5))": 9, "((0, 1, 3), (5, 3, 6))": 10, "((0, 1, 3), (5, 3, 7))": 11, "((0, 1, 3), (5, 4, 0))": 11, "((0, 1, 3), (5, 4, 1))": 10, "((0, 1, 3), (5, 4, 2))": 9, "((0, 1, 3), (5, 4, 3))": 8, "((0, 1, 3), (5, 4, 4))": 9, "((0, 1, 3), (5, 4, 5))": 10, "((0, 1, 3), (5, 4, 6))": 11, "((0, 1, 3), (5, 4, 7))": 12, "((0, 1, 3), (5, 5, 0))": 12, "((0, 1, 3), (5, 5, 1))": 11, "((0, 1, 3), (5, 5, 2))": 10, "((0, 1, 3), (5, 5, 3))": 9, "((0, 1, 3), (5, 5, 4))": 10, "((0, 1, 3), (5, 5, 5))": 11, "((0, 1, 3), (5, 5, 6))": 12, "((0, 1, 3), (5, 5, 7))": 13, "((0, 1, 3), (5, 6, 0))": 13, "((0, 1, 3), (5, 6, 1))": 12, "((0, 1, 3), (5, 6, 2))": 11, "((0, 1, 3), (5, 6, 3))": 10, "((0, 1, 3), (5, 6, 4))": 11, "((0, 1, 3), (5, 6, 5))": 12, "((0, 1, 3), (5, 6, 6))": 13, "((0, 1, 3), (5, 6, 7))": 14, "((0, 1, 3), (5, 7, 0))": 14, "((0, 1, 3), (5, 7, 1))": 13, "((0, 1, 3), (5, 7, 2))": 12, "((0, 1, 3), (5, 7, 3))": 11, "((0, 1, 3), (5, 7, 4))": 12, "((0, 1, 3), (5, 7, 5))": 13, "((0, 1, 3), (5, 7, 6))": 14, "((0, 1, 3), (5, 7, 7))": 15, "((0, 1, 3), (6, 0, 0))": 10, "((0, 1, 3), (6, 0, 1))": 9, "((0, 1, 3), (6, 0, 2))": 8, "((0, 1, 3), (6, 0, 3))": 7, "((0, 1, 3), (6, 0, 4))": 8, "((0, 1, 3), (6, 0, 5))": 9, "((0, 1, 3), (6, 0, 6))": 10, "((0, 1, 3), (6, 0, 7))": 11, "((0, 1, 3), (6, 1, 0))": 9, "((0, 1, 3), (6, 1, 1))": 8, "((0, 1, 3), (6, 1, 2))": 7, "((0, 1, 3), (6, 1, 3))": 6, "((0, 1, 3), (6, 1, 4))": 7, "((0, 1, 3), (6, 1, 5))": 8, "((0, 1, 3), (6, 1, 6))": 9, "((0, 1, 3), (6, 1, 7))": 10, "((0, 1, 3), (6, 2, 0))": 10, "((0, 1, 3), (6, 2, 1))": 9, "((0, 1, 3), (6, 2, 2))": 8, "((0, 1, 3), (6, 2, 3))": 7, "((0, 1, 3), (6, 2, 4))": 8, "((0, 1, 3), (6, 2, 5))": 9, "((0, 1, 3), (6, 2, 6))": 10, "((0, 1, 3), (6, 2, 7))": 11, "((0, 1, 3), (6, 3, 0))": 11, "((0, 1, 3), (6, 3, 1))": 10, "((0, 1, 3), (6, 3, 2))": 9, "((0, 1, 3), (6, 3, 3))": 8, "((0, 1, 3), (6, 3, 4))": 9, "((0, 1, 3), (6, 3, 5))": 10, "((0, 1, 3), (6, 3, 6))": 11, "((0, 1, 3), (6, 3, 7))": 12, "((0, 1, 3), (6, 4, 0))": 12, "((0, 1, 3), (6, 4, 1))": 11, "((0, 1, 3), (6, 4, 2))": 10, "((0, 1, 3), (6, 4, 3))": 9, "((0, 1, 3), (6, 4, 4))": 10, "((0, 1, 3), (6, 4, 5))": 11, "((0, 1, 3), (6, 4, 6))": 12, "((0, 1, 3), (6, 4, 7))": 13, "((0, 1, 3), (6, 5, 0))": 13, "((0, 1, 3), (6, 5, 1))": 12, "((0, 1, 3), (6, 5, 2))": 11, "((0, 1, 3), (6, 5, 3))": 10, "((0, 1, 3), (6, 5, 4))": 11, "((0, 1, 3), (6, 5, 5))": 12, "((0, 1, 3), (6, 5, 6))": 13, "((0, 1, 3), (6, 5, 7))": 14, "((0, 1, 3), (6, 6, 0))": 14, "((0, 1, 3), (6, 6, 1))": 13, "((0, 1, 3), (6, 6, 2))": 12, "((0, 1, 3), (6, 6, 3))": 11, "((0, 1, 3), (6, 6, 4))": 12, "((0, 1, 3), (6, 6, 5))": 13, "((0, 1, 3), (6, 6, 6))": 14, "((0, 1, 3), (6, 6, 7))": 15, "((0, 1, 3), (6, 7, 0))": 15, "((0, 1, 3), (6, 7, 1))": 14, "((0, 1, 3), (6, 7, 2))": 13, "((0, 1, 3), (6, 7, 3))": 12, "((0, 1, 3), (6, 7, 4))": 13, "((0, 1, 3), (6, 7, 5))": 14, "((0, 1, 3), (6, 7, 6))": 15, "((0, 1, 3), (6, 7, 7))": 16, "((0, 1, 3), (7, 0, 0))": 11, "((0, 1, 3), (7, 0, 1))": 10, "((0, 1, 3), (7, 0, 2))": 9, "((0, 1, 3), (7, 0, 3))": 8, "((0, 1, 3), (7, 0, 4))": 9, "((0, 1, 3), (7, 0, 5))": 10, "((0, 1, 3), (7, 0, 6))": 11, "((0, 1, 3), (7, 0, 7))": 12, "((0, 1, 3), (7, 1, 0))": 10, "((0, 1, 3), (7, 1, 1))": 9, "((0, 1, 3), (7, 1, 2))": 8, "((0, 1, 3), (7, 1, 3))": 7, "((0, 1, 3), (7, 1, 4))": 8, "((0, 1, 3), (7, 1, 5))": 9, "((0, 1, 3), (7, 1, 6))": 10, "((0, 1, 3), (7, 1, 7))": 11, "((0, 1, 3), (7, 2, 0))": 11, "((0, 1, 3), (7, 2, 1))": 10, "((0, 1, 3), (7, 2, 2))": 9, "((0, 1, 3), (7, 2, 3))": 8, "((0, 1, 3), (7, 2, 4))": 9, "((0, 1, 3), (7, 2, 5))": 10, "((0, 1, 3), (7, 2, 6))": 11, "((0, 1, 3), (7, 2, 7))": 12, "((0, 1, 3), (7, 3, 0))": 12, "((0, 1, 3), (7, 3, 1))": 11, "((0, 1, 3), (7, 3, 2))": 10, "((0, 1, 3), (7, 3, 3))": 9, "((0, 1, 3), (7, 3, 4))": 10, "((0, 1, 3), (7, 3, 5))": 11, "((0, 1, 3), (7, 3, 6))": 12, "((0, 1, 3), (7, 3, 7))": 13, "((0, 1, 3), (7, 4, 0))": 13, "((0, 1, 3), (7, 4, 1))": 12, "((0, 1, 3), (7, 4, 2))": 11, "((0, 1, 3), (7, 4, 3))": 10, "((0, 1, 3), (7, 4, 4))": 11, "((0, 1, 3), (7, 4, 5))": 12, "((0, 1, 3), (7, 4, 6))": 13, "((0, 1, 3), (7, 4, 7))": 14, "((0, 1, 3), (7, 5, 0))": 14, "((0, 1, 3), (7, 5, 1))": 13, "((0, 1, 3), (7, 5, 2))": 12, "((0, 1, 3), (7, 5, 3))": 11, "((0, 1, 3), (7, 5, 4))": 12, "((0, 1, 3), (7, 5, 5))": 13, "((0, 1, 3), (7, 5, 6))": 14, "((0, 1, 3), (7, 5, 7))": 15, "((0, 1, 3), (7, 6, 0))": 15, "((0, 1, 3), (7, 6, 1))": 14, "((0, 1, 3), (7, 6, 2))": 13, "((0, 1, 3), (7, 6, 3))": 12, "((0, 1, 3), (7, 6, 4))": 13, "((0, 1, 3), (7, 6, 5))": 14, "((0, 1, 3), (7, 6, 6))": 15, "((0, 1, 3), (7, 6, 7))": 16, "((0, 1, 3), (7, 7, 0))": 16, "((0, 1, 3), (7, 7, 1))": 15, "((0, 1, 3), (7, 7, 2))": 14, "((0, 1, 3), (7, 7, 3))": 13, "((0, 1, 3), (7, 7, 4))": 14, "((0, 1, 3), (7, 7, 5))": 15, "((0, 1, 3), (7, 7, 6))": 16, "((0, 1, 3), (7, 7, 7))": 17, "((0, 1, 4), (0, 1, 5))": 1, "((0, 1, 4), (0, 1, 6))": 2, "((0, 1, 4), (0, 1, 7))": 3, "((0, 1, 4), (0, 2, 0))": 5, "((0, 1, 4), (0, 2, 1))": 4, "((0, 1, 4), (0, 2, 2))": 3, "((0, 1, 4), (0, 2, 3))": 2, "((0, 1, 4), (0, 2, 4))": 1, "((0, 1, 4), (0, 2, 5))": 2, "((0, 1, 4), (0, 2, 6))": 3, "((0, 1, 4), (0, 2, 7))": 4, "((0, 1, 4), (0, 3, 0))": 6, "((0, 1, 4), (0, 3, 1))": 5, "((0, 1, 4), (0, 3, 2))": 4, "((0, 1, 4), (0, 3, 3))": 3, "((0, 1, 4), (0, 3, 4))": 2, "((0, 1, 4), (0, 3, 5))": 3, "((0, 1, 4), (0, 3, 6))": 4, "((0, 1, 4), (0, 3, 7))": 5, "((0, 1, 4), (0, 4, 0))": 7, "((0, 1, 4), (0, 4, 1))": 6, "((0, 1, 4), (0, 4, 2))": 5, "((0, 1, 4), (0, 4, 3))": 4, "((0, 1, 4), (0, 4, 4))": 3, "((0, 1, 4), (0, 4, 5))": 4, "((0, 1, 4), (0, 4, 6))": 5, "((0, 1, 4), (0, 4, 7))": 6, "((0, 1, 4), (0, 5, 0))": 8, "((0, 1, 4), (0, 5, 1))": 7, "((0, 1, 4), (0, 5, 2))": 6, "((0, 1, 4), (0, 5, 3))": 5, "((0, 1, 4), (0, 5, 4))": 4, "((0, 1, 4), (0, 5, 5))": 5, "((0, 1, 4), (0, 5, 6))": 6, "((0, 1, 4), (0, 5, 7))": 7, "((0, 1, 4), (0, 6, 0))": 9, "((0, 1, 4), (0, 6, 1))": 8, "((0, 1, 4), (0, 6, 2))": 7, "((0, 1, 4), (0, 6, 3))": 6, "((0, 1, 4), (0, 6, 4))": 5, "((0, 1, 4), (0, 6, 5))": 6, "((0, 1, 4), (0, 6, 6))": 7, "((0, 1, 4), (0, 6, 7))": 8, "((0, 1, 4), (0, 7, 0))": 10, "((0, 1, 4), (0, 7, 1))": 9, "((0, 1, 4), (0, 7, 2))": 8, "((0, 1, 4), (0, 7, 3))": 7, "((0, 1, 4), (0, 7, 4))": 6, "((0, 1, 4), (0, 7, 5))": 7, "((0, 1, 4), (0, 7, 6))": 8, "((0, 1, 4), (0, 7, 7))": 9, "((0, 1, 4), (1, 0, 0))": 6, "((0, 1, 4), (1, 0, 1))": 5, "((0, 1, 4), (1, 0, 2))": 4, "((0, 1, 4), (1, 0, 3))": 3, "((0, 1, 4), (1, 0, 4))": 2, "((0, 1, 4), (1, 0, 5))": 3, "((0, 1, 4), (1, 0, 6))": 4, "((0, 1, 4), (1, 0, 7))": 5, "((0, 1, 4), (1, 1, 0))": 5, "((0, 1, 4), (1, 1, 1))": 4, "((0, 1, 4), (1, 1, 2))": 3, "((0, 1, 4), (1, 1, 3))": 2, "((0, 1, 4), (1, 1, 4))": 1, "((0, 1, 4), (1, 1, 5))": 2, "((0, 1, 4), (1, 1, 6))": 3, "((0, 1, 4), (1, 1, 7))": 4, "((0, 1, 4), (1, 2, 0))": 6, "((0, 1, 4), (1, 2, 1))": 5, "((0, 1, 4), (1, 2, 2))": 4, "((0, 1, 4), (1, 2, 3))": 3, "((0, 1, 4), (1, 2, 4))": 2, "((0, 1, 4), (1, 2, 5))": 3, "((0, 1, 4), (1, 2, 6))": 4, "((0, 1, 4), (1, 2, 7))": 5, "((0, 1, 4), (1, 3, 0))": 7, "((0, 1, 4), (1, 3, 1))": 6, "((0, 1, 4), (1, 3, 2))": 5, "((0, 1, 4), (1, 3, 3))": 4, "((0, 1, 4), (1, 3, 4))": 3, "((0, 1, 4), (1, 3, 5))": 4, "((0, 1, 4), (1, 3, 6))": 5, "((0, 1, 4), (1, 3, 7))": 6, "((0, 1, 4), (1, 4, 0))": 8, "((0, 1, 4), (1, 4, 1))": 7, "((0, 1, 4), (1, 4, 2))": 6, "((0, 1, 4), (1, 4, 3))": 5, "((0, 1, 4), (1, 4, 4))": 4, "((0, 1, 4), (1, 4, 5))": 5, "((0, 1, 4), (1, 4, 6))": 6, "((0, 1, 4), (1, 4, 7))": 7, "((0, 1, 4), (1, 5, 0))": 9, "((0, 1, 4), (1, 5, 1))": 8, "((0, 1, 4), (1, 5, 2))": 7, "((0, 1, 4), (1, 5, 3))": 6, "((0, 1, 4), (1, 5, 4))": 5, "((0, 1, 4), (1, 5, 5))": 6, "((0, 1, 4), (1, 5, 6))": 7, "((0, 1, 4), (1, 5, 7))": 8, "((0, 1, 4), (1, 6, 0))": 10, "((0, 1, 4), (1, 6, 1))": 9, "((0, 1, 4), (1, 6, 2))": 8, "((0, 1, 4), (1, 6, 3))": 7, "((0, 1, 4), (1, 6, 4))": 6, "((0, 1, 4), (1, 6, 5))": 7, "((0, 1, 4), (1, 6, 6))": 8, "((0, 1, 4), (1, 6, 7))": 9, "((0, 1, 4), (1, 7, 0))": 11, "((0, 1, 4), (1, 7, 1))": 10, "((0, 1, 4), (1, 7, 2))": 9, "((0, 1, 4), (1, 7, 3))": 8, "((0, 1, 4), (1, 7, 4))": 7, "((0, 1, 4), (1, 7, 5))": 8, "((0, 1, 4), (1, 7, 6))": 9, "((0, 1, 4), (1, 7, 7))": 10, "((0, 1, 4), (2, 0, 0))": 7, "((0, 1, 4), (2, 0, 1))": 6, "((0, 1, 4), (2, 0, 2))": 5, "((0, 1, 4), (2, 0, 3))": 4, "((0, 1, 4), (2, 0, 4))": 3, "((0, 1, 4), (2, 0, 5))": 4, "((0, 1, 4), (2, 0, 6))": 5, "((0, 1, 4), (2, 0, 7))": 6, "((0, 1, 4), (2, 1, 0))": 6, "((0, 1, 4), (2, 1, 1))": 5, "((0, 1, 4), (2, 1, 2))": 4, "((0, 1, 4), (2, 1, 3))": 3, "((0, 1, 4), (2, 1, 4))": 2, "((0, 1, 4), (2, 1, 5))": 3, "((0, 1, 4), (2, 1, 6))": 4, "((0, 1, 4), (2, 1, 7))": 5, "((0, 1, 4), (2, 2, 0))": 7, "((0, 1, 4), (2, 2, 1))": 6, "((0, 1, 4), (2, 2, 2))": 5, "((0, 1, 4), (2, 2, 3))": 4, "((0, 1, 4), (2, 2, 4))": 3, "((0, 1, 4), (2, 2, 5))": 4, "((0, 1, 4), (2, 2, 6))": 5, "((0, 1, 4), (2, 2, 7))": 6, "((0, 1, 4), (2, 3, 0))": 8, "((0, 1, 4), (2, 3, 1))": 7, "((0, 1, 4), (2, 3, 2))": 6, "((0, 1, 4), (2, 3, 3))": 5, "((0, 1, 4), (2, 3, 4))": 4, "((0, 1, 4), (2, 3, 5))": 5, "((0, 1, 4), (2, 3, 6))": 6, "((0, 1, 4), (2, 3, 7))": 7, "((0, 1, 4), (2, 4, 0))": 9, "((0, 1, 4), (2, 4, 1))": 8, "((0, 1, 4), (2, 4, 2))": 7, "((0, 1, 4), (2, 4, 3))": 6, "((0, 1, 4), (2, 4, 4))": 5, "((0, 1, 4), (2, 4, 5))": 6, "((0, 1, 4), (2, 4, 6))": 7, "((0, 1, 4), (2, 4, 7))": 8, "((0, 1, 4), (2, 5, 0))": 10, "((0, 1, 4), (2, 5, 1))": 9, "((0, 1, 4), (2, 5, 2))": 8, "((0, 1, 4), (2, 5, 3))": 7, "((0, 1, 4), (2, 5, 4))": 6, "((0, 1, 4), (2, 5, 5))": 7, "((0, 1, 4), (2, 5, 6))": 8, "((0, 1, 4), (2, 5, 7))": 9, "((0, 1, 4), (2, 6, 0))": 11, "((0, 1, 4), (2, 6, 1))": 10, "((0, 1, 4), (2, 6, 2))": 9, "((0, 1, 4), (2, 6, 3))": 8, "((0, 1, 4), (2, 6, 4))": 7, "((0, 1, 4), (2, 6, 5))": 8, "((0, 1, 4), (2, 6, 6))": 9, "((0, 1, 4), (2, 6, 7))": 10, "((0, 1, 4), (2, 7, 0))": 12, "((0, 1, 4), (2, 7, 1))": 11, "((0, 1, 4), (2, 7, 2))": 10, "((0, 1, 4), (2, 7, 3))": 9, "((0, 1, 4), (2, 7, 4))": 8, "((0, 1, 4), (2, 7, 5))": 9, "((0, 1, 4), (2, 7, 6))": 10, "((0, 1, 4), (2, 7, 7))": 11, "((0, 1, 4), (3, 0, 0))": 8, "((0, 1, 4), (3, 0, 1))": 7, "((0, 1, 4), (3, 0, 2))": 6, "((0, 1, 4), (3, 0, 3))": 5, "((0, 1, 4), (3, 0, 4))": 4, "((0, 1, 4), (3, 0, 5))": 5, "((0, 1, 4), (3, 0, 6))": 6, "((0, 1, 4), (3, 0, 7))": 7, "((0, 1, 4), (3, 1, 0))": 7, "((0, 1, 4), (3, 1, 1))": 6, "((0, 1, 4), (3, 1, 2))": 5, "((0, 1, 4), (3, 1, 3))": 4, "((0, 1, 4), (3, 1, 4))": 3, "((0, 1, 4), (3, 1, 5))": 4, "((0, 1, 4), (3, 1, 6))": 5, "((0, 1, 4), (3, 1, 7))": 6, "((0, 1, 4), (3, 2, 0))": 8, "((0, 1, 4), (3, 2, 1))": 7, "((0, 1, 4), (3, 2, 2))": 6, "((0, 1, 4), (3, 2, 3))": 5, "((0, 1, 4), (3, 2, 4))": 4, "((0, 1, 4), (3, 2, 5))": 5, "((0, 1, 4), (3, 2, 6))": 6, "((0, 1, 4), (3, 2, 7))": 7, "((0, 1, 4), (3, 3, 0))": 9, "((0, 1, 4), (3, 3, 1))": 8, "((0, 1, 4), (3, 3, 2))": 7, "((0, 1, 4), (3, 3, 3))": 6, "((0, 1, 4), (3, 3, 4))": 5, "((0, 1, 4), (3, 3, 5))": 6, "((0, 1, 4), (3, 3, 6))": 7, "((0, 1, 4), (3, 3, 7))": 8, "((0, 1, 4), (3, 4, 0))": 10, "((0, 1, 4), (3, 4, 1))": 9, "((0, 1, 4), (3, 4, 2))": 8, "((0, 1, 4), (3, 4, 3))": 7, "((0, 1, 4), (3, 4, 4))": 6, "((0, 1, 4), (3, 4, 5))": 7, "((0, 1, 4), (3, 4, 6))": 8, "((0, 1, 4), (3, 4, 7))": 9, "((0, 1, 4), (3, 5, 0))": 11, "((0, 1, 4), (3, 5, 1))": 10, "((0, 1, 4), (3, 5, 2))": 9, "((0, 1, 4), (3, 5, 3))": 8, "((0, 1, 4), (3, 5, 4))": 7, "((0, 1, 4), (3, 5, 5))": 8, "((0, 1, 4), (3, 5, 6))": 9, "((0, 1, 4), (3, 5, 7))": 10, "((0, 1, 4), (3, 6, 0))": 12, "((0, 1, 4), (3, 6, 1))": 11, "((0, 1, 4), (3, 6, 2))": 10, "((0, 1, 4), (3, 6, 3))": 9, "((0, 1, 4), (3, 6, 4))": 8, "((0, 1, 4), (3, 6, 5))": 9, "((0, 1, 4), (3, 6, 6))": 10, "((0, 1, 4), (3, 6, 7))": 11, "((0, 1, 4), (3, 7, 0))": 13, "((0, 1, 4), (3, 7, 1))": 12, "((0, 1, 4), (3, 7, 2))": 11, "((0, 1, 4), (3, 7, 3))": 10, "((0, 1, 4), (3, 7, 4))": 9, "((0, 1, 4), (3, 7, 5))": 10, "((0, 1, 4), (3, 7, 6))": 11, "((0, 1, 4), (3, 7, 7))": 12, "((0, 1, 4), (4, 0, 0))": 9, "((0, 1, 4), (4, 0, 1))": 8, "((0, 1, 4), (4, 0, 2))": 7, "((0, 1, 4), (4, 0, 3))": 6, "((0, 1, 4), (4, 0, 4))": 5, "((0, 1, 4), (4, 0, 5))": 6, "((0, 1, 4), (4, 0, 6))": 7, "((0, 1, 4), (4, 0, 7))": 8, "((0, 1, 4), (4, 1, 0))": 8, "((0, 1, 4), (4, 1, 1))": 7, "((0, 1, 4), (4, 1, 2))": 6, "((0, 1, 4), (4, 1, 3))": 5, "((0, 1, 4), (4, 1, 4))": 4, "((0, 1, 4), (4, 1, 5))": 5, "((0, 1, 4), (4, 1, 6))": 6, "((0, 1, 4), (4, 1, 7))": 7, "((0, 1, 4), (4, 2, 0))": 9, "((0, 1, 4), (4, 2, 1))": 8, "((0, 1, 4), (4, 2, 2))": 7, "((0, 1, 4), (4, 2, 3))": 6, "((0, 1, 4), (4, 2, 4))": 5, "((0, 1, 4), (4, 2, 5))": 6, "((0, 1, 4), (4, 2, 6))": 7, "((0, 1, 4), (4, 2, 7))": 8, "((0, 1, 4), (4, 3, 0))": 10, "((0, 1, 4), (4, 3, 1))": 9, "((0, 1, 4), (4, 3, 2))": 8, "((0, 1, 4), (4, 3, 3))": 7, "((0, 1, 4), (4, 3, 4))": 6, "((0, 1, 4), (4, 3, 5))": 7, "((0, 1, 4), (4, 3, 6))": 8, "((0, 1, 4), (4, 3, 7))": 9, "((0, 1, 4), (4, 4, 0))": 11, "((0, 1, 4), (4, 4, 1))": 10, "((0, 1, 4), (4, 4, 2))": 9, "((0, 1, 4), (4, 4, 3))": 8, "((0, 1, 4), (4, 4, 4))": 7, "((0, 1, 4), (4, 4, 5))": 8, "((0, 1, 4), (4, 4, 6))": 9, "((0, 1, 4), (4, 4, 7))": 10, "((0, 1, 4), (4, 5, 0))": 12, "((0, 1, 4), (4, 5, 1))": 11, "((0, 1, 4), (4, 5, 2))": 10, "((0, 1, 4), (4, 5, 3))": 9, "((0, 1, 4), (4, 5, 4))": 8, "((0, 1, 4), (4, 5, 5))": 9, "((0, 1, 4), (4, 5, 6))": 10, "((0, 1, 4), (4, 5, 7))": 11, "((0, 1, 4), (4, 6, 0))": 13, "((0, 1, 4), (4, 6, 1))": 12, "((0, 1, 4), (4, 6, 2))": 11, "((0, 1, 4), (4, 6, 3))": 10, "((0, 1, 4), (4, 6, 4))": 9, "((0, 1, 4), (4, 6, 5))": 10, "((0, 1, 4), (4, 6, 6))": 11, "((0, 1, 4), (4, 6, 7))": 12, "((0, 1, 4), (4, 7, 0))": 14, "((0, 1, 4), (4, 7, 1))": 13, "((0, 1, 4), (4, 7, 2))": 12, "((0, 1, 4), (4, 7, 3))": 11, "((0, 1, 4), (4, 7, 4))": 10, "((0, 1, 4), (4, 7, 5))": 11, "((0, 1, 4), (4, 7, 6))": 12, "((0, 1, 4), (4, 7, 7))": 13, "((0, 1, 4), (5, 0, 0))": 10, "((0, 1, 4), (5, 0, 1))": 9, "((0, 1, 4), (5, 0, 2))": 8, "((0, 1, 4), (5, 0, 3))": 7, "((0, 1, 4), (5, 0, 4))": 6, "((0, 1, 4), (5, 0, 5))": 7, "((0, 1, 4), (5, 0, 6))": 8, "((0, 1, 4), (5, 0, 7))": 9, "((0, 1, 4), (5, 1, 0))": 9, "((0, 1, 4), (5, 1, 1))": 8, "((0, 1, 4), (5, 1, 2))": 7, "((0, 1, 4), (5, 1, 3))": 6, "((0, 1, 4), (5, 1, 4))": 5, "((0, 1, 4), (5, 1, 5))": 6, "((0, 1, 4), (5, 1, 6))": 7, "((0, 1, 4), (5, 1, 7))": 8, "((0, 1, 4), (5, 2, 0))": 10, "((0, 1, 4), (5, 2, 1))": 9, "((0, 1, 4), (5, 2, 2))": 8, "((0, 1, 4), (5, 2, 3))": 7, "((0, 1, 4), (5, 2, 4))": 6, "((0, 1, 4), (5, 2, 5))": 7, "((0, 1, 4), (5, 2, 6))": 8, "((0, 1, 4), (5, 2, 7))": 9, "((0, 1, 4), (5, 3, 0))": 11, "((0, 1, 4), (5, 3, 1))": 10, "((0, 1, 4), (5, 3, 2))": 9, "((0, 1, 4), (5, 3, 3))": 8, "((0, 1, 4), (5, 3, 4))": 7, "((0, 1, 4), (5, 3, 5))": 8, "((0, 1, 4), (5, 3, 6))": 9, "((0, 1, 4), (5, 3, 7))": 10, "((0, 1, 4), (5, 4, 0))": 12, "((0, 1, 4), (5, 4, 1))": 11, "((0, 1, 4), (5, 4, 2))": 10, "((0, 1, 4), (5, 4, 3))": 9, "((0, 1, 4), (5, 4, 4))": 8, "((0, 1, 4), (5, 4, 5))": 9, "((0, 1, 4), (5, 4, 6))": 10, "((0, 1, 4), (5, 4, 7))": 11, "((0, 1, 4), (5, 5, 0))": 13, "((0, 1, 4), (5, 5, 1))": 12, "((0, 1, 4), (5, 5, 2))": 11, "((0, 1, 4), (5, 5, 3))": 10, "((0, 1, 4), (5, 5, 4))": 9, "((0, 1, 4), (5, 5, 5))": 10, "((0, 1, 4), (5, 5, 6))": 11, "((0, 1, 4), (5, 5, 7))": 12, "((0, 1, 4), (5, 6, 0))": 14, "((0, 1, 4), (5, 6, 1))": 13, "((0, 1, 4), (5, 6, 2))": 12, "((0, 1, 4), (5, 6, 3))": 11, "((0, 1, 4), (5, 6, 4))": 10, "((0, 1, 4), (5, 6, 5))": 11, "((0, 1, 4), (5, 6, 6))": 12, "((0, 1, 4), (5, 6, 7))": 13, "((0, 1, 4), (5, 7, 0))": 15, "((0, 1, 4), (5, 7, 1))": 14, "((0, 1, 4), (5, 7, 2))": 13, "((0, 1, 4), (5, 7, 3))": 12, "((0, 1, 4), (5, 7, 4))": 11, "((0, 1, 4), (5, 7, 5))": 12, "((0, 1, 4), (5, 7, 6))": 13, "((0, 1, 4), (5, 7, 7))": 14, "((0, 1, 4), (6, 0, 0))": 11, "((0, 1, 4), (6, 0, 1))": 10, "((0, 1, 4), (6, 0, 2))": 9, "((0, 1, 4), (6, 0, 3))": 8, "((0, 1, 4), (6, 0, 4))": 7, "((0, 1, 4), (6, 0, 5))": 8, "((0, 1, 4), (6, 0, 6))": 9, "((0, 1, 4), (6, 0, 7))": 10, "((0, 1, 4), (6, 1, 0))": 10, "((0, 1, 4), (6, 1, 1))": 9, "((0, 1, 4), (6, 1, 2))": 8, "((0, 1, 4), (6, 1, 3))": 7, "((0, 1, 4), (6, 1, 4))": 6, "((0, 1, 4), (6, 1, 5))": 7, "((0, 1, 4), (6, 1, 6))": 8, "((0, 1, 4), (6, 1, 7))": 9, "((0, 1, 4), (6, 2, 0))": 11, "((0, 1, 4), (6, 2, 1))": 10, "((0, 1, 4), (6, 2, 2))": 9, "((0, 1, 4), (6, 2, 3))": 8, "((0, 1, 4), (6, 2, 4))": 7, "((0, 1, 4), (6, 2, 5))": 8, "((0, 1, 4), (6, 2, 6))": 9, "((0, 1, 4), (6, 2, 7))": 10, "((0, 1, 4), (6, 3, 0))": 12, "((0, 1, 4), (6, 3, 1))": 11, "((0, 1, 4), (6, 3, 2))": 10, "((0, 1, 4), (6, 3, 3))": 9, "((0, 1, 4), (6, 3, 4))": 8, "((0, 1, 4), (6, 3, 5))": 9, "((0, 1, 4), (6, 3, 6))": 10, "((0, 1, 4), (6, 3, 7))": 11, "((0, 1, 4), (6, 4, 0))": 13, "((0, 1, 4), (6, 4, 1))": 12, "((0, 1, 4), (6, 4, 2))": 11, "((0, 1, 4), (6, 4, 3))": 10, "((0, 1, 4), (6, 4, 4))": 9, "((0, 1, 4), (6, 4, 5))": 10, "((0, 1, 4), (6, 4, 6))": 11, "((0, 1, 4), (6, 4, 7))": 12, "((0, 1, 4), (6, 5, 0))": 14, "((0, 1, 4), (6, 5, 1))": 13, "((0, 1, 4), (6, 5, 2))": 12, "((0, 1, 4), (6, 5, 3))": 11, "((0, 1, 4), (6, 5, 4))": 10, "((0, 1, 4), (6, 5, 5))": 11, "((0, 1, 4), (6, 5, 6))": 12, "((0, 1, 4), (6, 5, 7))": 13, "((0, 1, 4), (6, 6, 0))": 15, "((0, 1, 4), (6, 6, 1))": 14, "((0, 1, 4), (6, 6, 2))": 13, "((0, 1, 4), (6, 6, 3))": 12, "((0, 1, 4), (6, 6, 4))": 11, "((0, 1, 4), (6, 6, 5))": 12, "((0, 1, 4), (6, 6, 6))": 13, "((0, 1, 4), (6, 6, 7))": 14, "((0, 1, 4), (6, 7, 0))": 16, "((0, 1, 4), (6, 7, 1))": 15, "((0, 1, 4), (6, 7, 2))": 14, "((0, 1, 4), (6, 7, 3))": 13, "((0, 1, 4), (6, 7, 4))": 12, "((0, 1, 4), (6, 7, 5))": 13, "((0, 1, 4), (6, 7, 6))": 14, "((0, 1, 4), (6, 7, 7))": 15, "((0, 1, 4), (7, 0, 0))": 12, "((0, 1, 4), (7, 0, 1))": 11, "((0, 1, 4), (7, 0, 2))": 10, "((0, 1, 4), (7, 0, 3))": 9, "((0, 1, 4), (7, 0, 4))": 8, "((0, 1, 4), (7, 0, 5))": 9, "((0, 1, 4), (7, 0, 6))": 10, "((0, 1, 4), (7, 0, 7))": 11, "((0, 1, 4), (7, 1, 0))": 11, "((0, 1, 4), (7, 1, 1))": 10, "((0, 1, 4), (7, 1, 2))": 9, "((0, 1, 4), (7, 1, 3))": 8, "((0, 1, 4), (7, 1, 4))": 7, "((0, 1, 4), (7, 1, 5))": 8, "((0, 1, 4), (7, 1, 6))": 9, "((0, 1, 4), (7, 1, 7))": 10, "((0, 1, 4), (7, 2, 0))": 12, "((0, 1, 4), (7, 2, 1))": 11, "((0, 1, 4), (7, 2, 2))": 10, "((0, 1, 4), (7, 2, 3))": 9, "((0, 1, 4), (7, 2, 4))": 8, "((0, 1, 4), (7, 2, 5))": 9, "((0, 1, 4), (7, 2, 6))": 10, "((0, 1, 4), (7, 2, 7))": 11, "((0, 1, 4), (7, 3, 0))": 13, "((0, 1, 4), (7, 3, 1))": 12, "((0, 1, 4), (7, 3, 2))": 11, "((0, 1, 4), (7, 3, 3))": 10, "((0, 1, 4), (7, 3, 4))": 9, "((0, 1, 4), (7, 3, 5))": 10, "((0, 1, 4), (7, 3, 6))": 11, "((0, 1, 4), (7, 3, 7))": 12, "((0, 1, 4), (7, 4, 0))": 14, "((0, 1, 4), (7, 4, 1))": 13, "((0, 1, 4), (7, 4, 2))": 12, "((0, 1, 4), (7, 4, 3))": 11, "((0, 1, 4), (7, 4, 4))": 10, "((0, 1, 4), (7, 4, 5))": 11, "((0, 1, 4), (7, 4, 6))": 12, "((0, 1, 4), (7, 4, 7))": 13, "((0, 1, 4), (7, 5, 0))": 15, "((0, 1, 4), (7, 5, 1))": 14, "((0, 1, 4), (7, 5, 2))": 13, "((0, 1, 4), (7, 5, 3))": 12, "((0, 1, 4), (7, 5, 4))": 11, "((0, 1, 4), (7, 5, 5))": 12, "((0, 1, 4), (7, 5, 6))": 13, "((0, 1, 4), (7, 5, 7))": 14, "((0, 1, 4), (7, 6, 0))": 16, "((0, 1, 4), (7, 6, 1))": 15, "((0, 1, 4), (7, 6, 2))": 14, "((0, 1, 4), (7, 6, 3))": 13, "((0, 1, 4), (7, 6, 4))": 12, "((0, 1, 4), (7, 6, 5))": 13, "((0, 1, 4), (7, 6, 6))": 14, "((0, 1, 4), (7, 6, 7))": 15, "((0, 1, 4), (7, 7, 0))": 17, "((0, 1, 4), (7, 7, 1))": 16, "((0, 1, 4), (7, 7, 2))": 15, "((0, 1, 4), (7, 7, 3))": 14, "((0, 1, 4), (7, 7, 4))": 13, "((0, 1, 4), (7, 7, 5))": 14, "((0, 1, 4), (7, 7, 6))": 15, "((0, 1, 4), (7, 7, 7))": 16, "((0, 1, 5), (0, 1, 6))": 1, "((0, 1, 5), (0, 1, 7))": 2, "((0, 1, 5), (0, 2, 0))": 6, "((0, 1, 5), (0, 2, 1))": 5, "((0, 1, 5), (0, 2, 2))": 4, "((0, 1, 5), (0, 2, 3))": 3, "((0, 1, 5), (0, 2, 4))": 2, "((0, 1, 5), (0, 2, 5))": 1, "((0, 1, 5), (0, 2, 6))": 2, "((0, 1, 5), (0, 2, 7))": 3, "((0, 1, 5), (0, 3, 0))": 7, "((0, 1, 5), (0, 3, 1))": 6, "((0, 1, 5), (0, 3, 2))": 5, "((0, 1, 5), (0, 3, 3))": 4, "((0, 1, 5), (0, 3, 4))": 3, "((0, 1, 5), (0, 3, 5))": 2, "((0, 1, 5), (0, 3, 6))": 3, "((0, 1, 5), (0, 3, 7))": 4, "((0, 1, 5), (0, 4, 0))": 8, "((0, 1, 5), (0, 4, 1))": 7, "((0, 1, 5), (0, 4, 2))": 6, "((0, 1, 5), (0, 4, 3))": 5, "((0, 1, 5), (0, 4, 4))": 4, "((0, 1, 5), (0, 4, 5))": 3, "((0, 1, 5), (0, 4, 6))": 4, "((0, 1, 5), (0, 4, 7))": 5, "((0, 1, 5), (0, 5, 0))": 9, "((0, 1, 5), (0, 5, 1))": 8, "((0, 1, 5), (0, 5, 2))": 7, "((0, 1, 5), (0, 5, 3))": 6, "((0, 1, 5), (0, 5, 4))": 5, "((0, 1, 5), (0, 5, 5))": 4, "((0, 1, 5), (0, 5, 6))": 5, "((0, 1, 5), (0, 5, 7))": 6, "((0, 1, 5), (0, 6, 0))": 10, "((0, 1, 5), (0, 6, 1))": 9, "((0, 1, 5), (0, 6, 2))": 8, "((0, 1, 5), (0, 6, 3))": 7, "((0, 1, 5), (0, 6, 4))": 6, "((0, 1, 5), (0, 6, 5))": 5, "((0, 1, 5), (0, 6, 6))": 6, "((0, 1, 5), (0, 6, 7))": 7, "((0, 1, 5), (0, 7, 0))": 11, "((0, 1, 5), (0, 7, 1))": 10, "((0, 1, 5), (0, 7, 2))": 9, "((0, 1, 5), (0, 7, 3))": 8, "((0, 1, 5), (0, 7, 4))": 7, "((0, 1, 5), (0, 7, 5))": 6, "((0, 1, 5), (0, 7, 6))": 7, "((0, 1, 5), (0, 7, 7))": 8, "((0, 1, 5), (1, 0, 0))": 7, "((0, 1, 5), (1, 0, 1))": 6, "((0, 1, 5), (1, 0, 2))": 5, "((0, 1, 5), (1, 0, 3))": 4, "((0, 1, 5), (1, 0, 4))": 3, "((0, 1, 5), (1, 0, 5))": 2, "((0, 1, 5), (1, 0, 6))": 3, "((0, 1, 5), (1, 0, 7))": 4, "((0, 1, 5), (1, 1, 0))": 6, "((0, 1, 5), (1, 1, 1))": 5, "((0, 1, 5), (1, 1, 2))": 4, "((0, 1, 5), (1, 1, 3))": 3, "((0, 1, 5), (1, 1, 4))": 2, "((0, 1, 5), (1, 1, 5))": 1, "((0, 1, 5), (1, 1, 6))": 2, "((0, 1, 5), (1, 1, 7))": 3, "((0, 1, 5), (1, 2, 0))": 7, "((0, 1, 5), (1, 2, 1))": 6, "((0, 1, 5), (1, 2, 2))": 5, "((0, 1, 5), (1, 2, 3))": 4, "((0, 1, 5), (1, 2, 4))": 3, "((0, 1, 5), (1, 2, 5))": 2, "((0, 1, 5), (1, 2, 6))": 3, "((0, 1, 5), (1, 2, 7))": 4, "((0, 1, 5), (1, 3, 0))": 8, "((0, 1, 5), (1, 3, 1))": 7, "((0, 1, 5), (1, 3, 2))": 6, "((0, 1, 5), (1, 3, 3))": 5, "((0, 1, 5), (1, 3, 4))": 4, "((0, 1, 5), (1, 3, 5))": 3, "((0, 1, 5), (1, 3, 6))": 4, "((0, 1, 5), (1, 3, 7))": 5, "((0, 1, 5), (1, 4, 0))": 9, "((0, 1, 5), (1, 4, 1))": 8, "((0, 1, 5), (1, 4, 2))": 7, "((0, 1, 5), (1, 4, 3))": 6, "((0, 1, 5), (1, 4, 4))": 5, "((0, 1, 5), (1, 4, 5))": 4, "((0, 1, 5), (1, 4, 6))": 5, "((0, 1, 5), (1, 4, 7))": 6, "((0, 1, 5), (1, 5, 0))": 10, "((0, 1, 5), (1, 5, 1))": 9, "((0, 1, 5), (1, 5, 2))": 8, "((0, 1, 5), (1, 5, 3))": 7, "((0, 1, 5), (1, 5, 4))": 6, "((0, 1, 5), (1, 5, 5))": 5, "((0, 1, 5), (1, 5, 6))": 6, "((0, 1, 5), (1, 5, 7))": 7, "((0, 1, 5), (1, 6, 0))": 11, "((0, 1, 5), (1, 6, 1))": 10, "((0, 1, 5), (1, 6, 2))": 9, "((0, 1, 5), (1, 6, 3))": 8, "((0, 1, 5), (1, 6, 4))": 7, "((0, 1, 5), (1, 6, 5))": 6, "((0, 1, 5), (1, 6, 6))": 7, "((0, 1, 5), (1, 6, 7))": 8, "((0, 1, 5), (1, 7, 0))": 12, "((0, 1, 5), (1, 7, 1))": 11, "((0, 1, 5), (1, 7, 2))": 10, "((0, 1, 5), (1, 7, 3))": 9, "((0, 1, 5), (1, 7, 4))": 8, "((0, 1, 5), (1, 7, 5))": 7, "((0, 1, 5), (1, 7, 6))": 8, "((0, 1, 5), (1, 7, 7))": 9, "((0, 1, 5), (2, 0, 0))": 8, "((0, 1, 5), (2, 0, 1))": 7, "((0, 1, 5), (2, 0, 2))": 6, "((0, 1, 5), (2, 0, 3))": 5, "((0, 1, 5), (2, 0, 4))": 4, "((0, 1, 5), (2, 0, 5))": 3, "((0, 1, 5), (2, 0, 6))": 4, "((0, 1, 5), (2, 0, 7))": 5, "((0, 1, 5), (2, 1, 0))": 7, "((0, 1, 5), (2, 1, 1))": 6, "((0, 1, 5), (2, 1, 2))": 5, "((0, 1, 5), (2, 1, 3))": 4, "((0, 1, 5), (2, 1, 4))": 3, "((0, 1, 5), (2, 1, 5))": 2, "((0, 1, 5), (2, 1, 6))": 3, "((0, 1, 5), (2, 1, 7))": 4, "((0, 1, 5), (2, 2, 0))": 8, "((0, 1, 5), (2, 2, 1))": 7, "((0, 1, 5), (2, 2, 2))": 6, "((0, 1, 5), (2, 2, 3))": 5, "((0, 1, 5), (2, 2, 4))": 4, "((0, 1, 5), (2, 2, 5))": 3, "((0, 1, 5), (2, 2, 6))": 4, "((0, 1, 5), (2, 2, 7))": 5, "((0, 1, 5), (2, 3, 0))": 9, "((0, 1, 5), (2, 3, 1))": 8, "((0, 1, 5), (2, 3, 2))": 7, "((0, 1, 5), (2, 3, 3))": 6, "((0, 1, 5), (2, 3, 4))": 5, "((0, 1, 5), (2, 3, 5))": 4, "((0, 1, 5), (2, 3, 6))": 5, "((0, 1, 5), (2, 3, 7))": 6, "((0, 1, 5), (2, 4, 0))": 10, "((0, 1, 5), (2, 4, 1))": 9, "((0, 1, 5), (2, 4, 2))": 8, "((0, 1, 5), (2, 4, 3))": 7, "((0, 1, 5), (2, 4, 4))": 6, "((0, 1, 5), (2, 4, 5))": 5, "((0, 1, 5), (2, 4, 6))": 6, "((0, 1, 5), (2, 4, 7))": 7, "((0, 1, 5), (2, 5, 0))": 11, "((0, 1, 5), (2, 5, 1))": 10, "((0, 1, 5), (2, 5, 2))": 9, "((0, 1, 5), (2, 5, 3))": 8, "((0, 1, 5), (2, 5, 4))": 7, "((0, 1, 5), (2, 5, 5))": 6, "((0, 1, 5), (2, 5, 6))": 7, "((0, 1, 5), (2, 5, 7))": 8, "((0, 1, 5), (2, 6, 0))": 12, "((0, 1, 5), (2, 6, 1))": 11, "((0, 1, 5), (2, 6, 2))": 10, "((0, 1, 5), (2, 6, 3))": 9, "((0, 1, 5), (2, 6, 4))": 8, "((0, 1, 5), (2, 6, 5))": 7, "((0, 1, 5), (2, 6, 6))": 8, "((0, 1, 5), (2, 6, 7))": 9, "((0, 1, 5), (2, 7, 0))": 13, "((0, 1, 5), (2, 7, 1))": 12, "((0, 1, 5), (2, 7, 2))": 11, "((0, 1, 5), (2, 7, 3))": 10, "((0, 1, 5), (2, 7, 4))": 9, "((0, 1, 5), (2, 7, 5))": 8, "((0, 1, 5), (2, 7, 6))": 9, "((0, 1, 5), (2, 7, 7))": 10, "((0, 1, 5), (3, 0, 0))": 9, "((0, 1, 5), (3, 0, 1))": 8, "((0, 1, 5), (3, 0, 2))": 7, "((0, 1, 5), (3, 0, 3))": 6, "((0, 1, 5), (3, 0, 4))": 5, "((0, 1, 5), (3, 0, 5))": 4, "((0, 1, 5), (3, 0, 6))": 5, "((0, 1, 5), (3, 0, 7))": 6, "((0, 1, 5), (3, 1, 0))": 8, "((0, 1, 5), (3, 1, 1))": 7, "((0, 1, 5), (3, 1, 2))": 6, "((0, 1, 5), (3, 1, 3))": 5, "((0, 1, 5), (3, 1, 4))": 4, "((0, 1, 5), (3, 1, 5))": 3, "((0, 1, 5), (3, 1, 6))": 4, "((0, 1, 5), (3, 1, 7))": 5, "((0, 1, 5), (3, 2, 0))": 9, "((0, 1, 5), (3, 2, 1))": 8, "((0, 1, 5), (3, 2, 2))": 7, "((0, 1, 5), (3, 2, 3))": 6, "((0, 1, 5), (3, 2, 4))": 5, "((0, 1, 5), (3, 2, 5))": 4, "((0, 1, 5), (3, 2, 6))": 5, "((0, 1, 5), (3, 2, 7))": 6, "((0, 1, 5), (3, 3, 0))": 10, "((0, 1, 5), (3, 3, 1))": 9, "((0, 1, 5), (3, 3, 2))": 8, "((0, 1, 5), (3, 3, 3))": 7, "((0, 1, 5), (3, 3, 4))": 6, "((0, 1, 5), (3, 3, 5))": 5, "((0, 1, 5), (3, 3, 6))": 6, "((0, 1, 5), (3, 3, 7))": 7, "((0, 1, 5), (3, 4, 0))": 11, "((0, 1, 5), (3, 4, 1))": 10, "((0, 1, 5), (3, 4, 2))": 9, "((0, 1, 5), (3, 4, 3))": 8, "((0, 1, 5), (3, 4, 4))": 7, "((0, 1, 5), (3, 4, 5))": 6, "((0, 1, 5), (3, 4, 6))": 7, "((0, 1, 5), (3, 4, 7))": 8, "((0, 1, 5), (3, 5, 0))": 12, "((0, 1, 5), (3, 5, 1))": 11, "((0, 1, 5), (3, 5, 2))": 10, "((0, 1, 5), (3, 5, 3))": 9, "((0, 1, 5), (3, 5, 4))": 8, "((0, 1, 5), (3, 5, 5))": 7, "((0, 1, 5), (3, 5, 6))": 8, "((0, 1, 5), (3, 5, 7))": 9, "((0, 1, 5), (3, 6, 0))": 13, "((0, 1, 5), (3, 6, 1))": 12, "((0, 1, 5), (3, 6, 2))": 11, "((0, 1, 5), (3, 6, 3))": 10, "((0, 1, 5), (3, 6, 4))": 9, "((0, 1, 5), (3, 6, 5))": 8, "((0, 1, 5), (3, 6, 6))": 9, "((0, 1, 5), (3, 6, 7))": 10, "((0, 1, 5), (3, 7, 0))": 14, "((0, 1, 5), (3, 7, 1))": 13, "((0, 1, 5), (3, 7, 2))": 12, "((0, 1, 5), (3, 7, 3))": 11, "((0, 1, 5), (3, 7, 4))": 10, "((0, 1, 5), (3, 7, 5))": 9, "((0, 1, 5), (3, 7, 6))": 10, "((0, 1, 5), (3, 7, 7))": 11, "((0, 1, 5), (4, 0, 0))": 10, "((0, 1, 5), (4, 0, 1))": 9, "((0, 1, 5), (4, 0, 2))": 8, "((0, 1, 5), (4, 0, 3))": 7, "((0, 1, 5), (4, 0, 4))": 6, "((0, 1, 5), (4, 0, 5))": 5, "((0, 1, 5), (4, 0, 6))": 6, "((0, 1, 5), (4, 0, 7))": 7, "((0, 1, 5), (4, 1, 0))": 9, "((0, 1, 5), (4, 1, 1))": 8, "((0, 1, 5), (4, 1, 2))": 7, "((0, 1, 5), (4, 1, 3))": 6, "((0, 1, 5), (4, 1, 4))": 5, "((0, 1, 5), (4, 1, 5))": 4, "((0, 1, 5), (4, 1, 6))": 5, "((0, 1, 5), (4, 1, 7))": 6, "((0, 1, 5), (4, 2, 0))": 10, "((0, 1, 5), (4, 2, 1))": 9, "((0, 1, 5), (4, 2, 2))": 8, "((0, 1, 5), (4, 2, 3))": 7, "((0, 1, 5), (4, 2, 4))": 6, "((0, 1, 5), (4, 2, 5))": 5, "((0, 1, 5), (4, 2, 6))": 6, "((0, 1, 5), (4, 2, 7))": 7, "((0, 1, 5), (4, 3, 0))": 11, "((0, 1, 5), (4, 3, 1))": 10, "((0, 1, 5), (4, 3, 2))": 9, "((0, 1, 5), (4, 3, 3))": 8, "((0, 1, 5), (4, 3, 4))": 7, "((0, 1, 5), (4, 3, 5))": 6, "((0, 1, 5), (4, 3, 6))": 7, "((0, 1, 5), (4, 3, 7))": 8, "((0, 1, 5), (4, 4, 0))": 12, "((0, 1, 5), (4, 4, 1))": 11, "((0, 1, 5), (4, 4, 2))": 10, "((0, 1, 5), (4, 4, 3))": 9, "((0, 1, 5), (4, 4, 4))": 8, "((0, 1, 5), (4, 4, 5))": 7, "((0, 1, 5), (4, 4, 6))": 8, "((0, 1, 5), (4, 4, 7))": 9, "((0, 1, 5), (4, 5, 0))": 13, "((0, 1, 5), (4, 5, 1))": 12, "((0, 1, 5), (4, 5, 2))": 11, "((0, 1, 5), (4, 5, 3))": 10, "((0, 1, 5), (4, 5, 4))": 9, "((0, 1, 5), (4, 5, 5))": 8, "((0, 1, 5), (4, 5, 6))": 9, "((0, 1, 5), (4, 5, 7))": 10, "((0, 1, 5), (4, 6, 0))": 14, "((0, 1, 5), (4, 6, 1))": 13, "((0, 1, 5), (4, 6, 2))": 12, "((0, 1, 5), (4, 6, 3))": 11, "((0, 1, 5), (4, 6, 4))": 10, "((0, 1, 5), (4, 6, 5))": 9, "((0, 1, 5), (4, 6, 6))": 10, "((0, 1, 5), (4, 6, 7))": 11, "((0, 1, 5), (4, 7, 0))": 15, "((0, 1, 5), (4, 7, 1))": 14, "((0, 1, 5), (4, 7, 2))": 13, "((0, 1, 5), (4, 7, 3))": 12, "((0, 1, 5), (4, 7, 4))": 11, "((0, 1, 5), (4, 7, 5))": 10, "((0, 1, 5), (4, 7, 6))": 11, "((0, 1, 5), (4, 7, 7))": 12, "((0, 1, 5), (5, 0, 0))": 11, "((0, 1, 5), (5, 0, 1))": 10, "((0, 1, 5), (5, 0, 2))": 9, "((0, 1, 5), (5, 0, 3))": 8, "((0, 1, 5), (5, 0, 4))": 7, "((0, 1, 5), (5, 0, 5))": 6, "((0, 1, 5), (5, 0, 6))": 7, "((0, 1, 5), (5, 0, 7))": 8, "((0, 1, 5), (5, 1, 0))": 10, "((0, 1, 5), (5, 1, 1))": 9, "((0, 1, 5), (5, 1, 2))": 8, "((0, 1, 5), (5, 1, 3))": 7, "((0, 1, 5), (5, 1, 4))": 6, "((0, 1, 5), (5, 1, 5))": 5, "((0, 1, 5), (5, 1, 6))": 6, "((0, 1, 5), (5, 1, 7))": 7, "((0, 1, 5), (5, 2, 0))": 11, "((0, 1, 5), (5, 2, 1))": 10, "((0, 1, 5), (5, 2, 2))": 9, "((0, 1, 5), (5, 2, 3))": 8, "((0, 1, 5), (5, 2, 4))": 7, "((0, 1, 5), (5, 2, 5))": 6, "((0, 1, 5), (5, 2, 6))": 7, "((0, 1, 5), (5, 2, 7))": 8, "((0, 1, 5), (5, 3, 0))": 12, "((0, 1, 5), (5, 3, 1))": 11, "((0, 1, 5), (5, 3, 2))": 10, "((0, 1, 5), (5, 3, 3))": 9, "((0, 1, 5), (5, 3, 4))": 8, "((0, 1, 5), (5, 3, 5))": 7, "((0, 1, 5), (5, 3, 6))": 8, "((0, 1, 5), (5, 3, 7))": 9, "((0, 1, 5), (5, 4, 0))": 13, "((0, 1, 5), (5, 4, 1))": 12, "((0, 1, 5), (5, 4, 2))": 11, "((0, 1, 5), (5, 4, 3))": 10, "((0, 1, 5), (5, 4, 4))": 9, "((0, 1, 5), (5, 4, 5))": 8, "((0, 1, 5), (5, 4, 6))": 9, "((0, 1, 5), (5, 4, 7))": 10, "((0, 1, 5), (5, 5, 0))": 14, "((0, 1, 5), (5, 5, 1))": 13, "((0, 1, 5), (5, 5, 2))": 12, "((0, 1, 5), (5, 5, 3))": 11, "((0, 1, 5), (5, 5, 4))": 10, "((0, 1, 5), (5, 5, 5))": 9, "((0, 1, 5), (5, 5, 6))": 10, "((0, 1, 5), (5, 5, 7))": 11, "((0, 1, 5), (5, 6, 0))": 15, "((0, 1, 5), (5, 6, 1))": 14, "((0, 1, 5), (5, 6, 2))": 13, "((0, 1, 5), (5, 6, 3))": 12, "((0, 1, 5), (5, 6, 4))": 11, "((0, 1, 5), (5, 6, 5))": 10, "((0, 1, 5), (5, 6, 6))": 11, "((0, 1, 5), (5, 6, 7))": 12, "((0, 1, 5), (5, 7, 0))": 16, "((0, 1, 5), (5, 7, 1))": 15, "((0, 1, 5), (5, 7, 2))": 14, "((0, 1, 5), (5, 7, 3))": 13, "((0, 1, 5), (5, 7, 4))": 12, "((0, 1, 5), (5, 7, 5))": 11, "((0, 1, 5), (5, 7, 6))": 12, "((0, 1, 5), (5, 7, 7))": 13, "((0, 1, 5), (6, 0, 0))": 12, "((0, 1, 5), (6, 0, 1))": 11, "((0, 1, 5), (6, 0, 2))": 10, "((0, 1, 5), (6, 0, 3))": 9, "((0, 1, 5), (6, 0, 4))": 8, "((0, 1, 5), (6, 0, 5))": 7, "((0, 1, 5), (6, 0, 6))": 8, "((0, 1, 5), (6, 0, 7))": 9, "((0, 1, 5), (6, 1, 0))": 11, "((0, 1, 5), (6, 1, 1))": 10, "((0, 1, 5), (6, 1, 2))": 9, "((0, 1, 5), (6, 1, 3))": 8, "((0, 1, 5), (6, 1, 4))": 7, "((0, 1, 5), (6, 1, 5))": 6, "((0, 1, 5), (6, 1, 6))": 7, "((0, 1, 5), (6, 1, 7))": 8, "((0, 1, 5), (6, 2, 0))": 12, "((0, 1, 5), (6, 2, 1))": 11, "((0, 1, 5), (6, 2, 2))": 10, "((0, 1, 5), (6, 2, 3))": 9, "((0, 1, 5), (6, 2, 4))": 8, "((0, 1, 5), (6, 2, 5))": 7, "((0, 1, 5), (6, 2, 6))": 8, "((0, 1, 5), (6, 2, 7))": 9, "((0, 1, 5), (6, 3, 0))": 13, "((0, 1, 5), (6, 3, 1))": 12, "((0, 1, 5), (6, 3, 2))": 11, "((0, 1, 5), (6, 3, 3))": 10, "((0, 1, 5), (6, 3, 4))": 9, "((0, 1, 5), (6, 3, 5))": 8, "((0, 1, 5), (6, 3, 6))": 9, "((0, 1, 5), (6, 3, 7))": 10, "((0, 1, 5), (6, 4, 0))": 14, "((0, 1, 5), (6, 4, 1))": 13, "((0, 1, 5), (6, 4, 2))": 12, "((0, 1, 5), (6, 4, 3))": 11, "((0, 1, 5), (6, 4, 4))": 10, "((0, 1, 5), (6, 4, 5))": 9, "((0, 1, 5), (6, 4, 6))": 10, "((0, 1, 5), (6, 4, 7))": 11, "((0, 1, 5), (6, 5, 0))": 15, "((0, 1, 5), (6, 5, 1))": 14, "((0, 1, 5), (6, 5, 2))": 13, "((0, 1, 5), (6, 5, 3))": 12, "((0, 1, 5), (6, 5, 4))": 11, "((0, 1, 5), (6, 5, 5))": 10, "((0, 1, 5), (6, 5, 6))": 11, "((0, 1, 5), (6, 5, 7))": 12, "((0, 1, 5), (6, 6, 0))": 16, "((0, 1, 5), (6, 6, 1))": 15, "((0, 1, 5), (6, 6, 2))": 14, "((0, 1, 5), (6, 6, 3))": 13, "((0, 1, 5), (6, 6, 4))": 12, "((0, 1, 5), (6, 6, 5))": 11, "((0, 1, 5), (6, 6, 6))": 12, "((0, 1, 5), (6, 6, 7))": 13, "((0, 1, 5), (6, 7, 0))": 17, "((0, 1, 5), (6, 7, 1))": 16, "((0, 1, 5), (6, 7, 2))": 15, "((0, 1, 5), (6, 7, 3))": 14, "((0, 1, 5), (6, 7, 4))": 13, "((0, 1, 5), (6, 7, 5))": 12, "((0, 1, 5), (6, 7, 6))": 13, "((0, 1, 5), (6, 7, 7))": 14, "((0, 1, 5), (7, 0, 0))": 13, "((0, 1, 5), (7, 0, 1))": 12, "((0, 1, 5), (7, 0, 2))": 11, "((0, 1, 5), (7, 0, 3))": 10, "((0, 1, 5), (7, 0, 4))": 9, "((0, 1, 5), (7, 0, 5))": 8, "((0, 1, 5), (7, 0, 6))": 9, "((0, 1, 5), (7, 0, 7))": 10, "((0, 1, 5), (7, 1, 0))": 12, "((0, 1, 5), (7, 1, 1))": 11, "((0, 1, 5), (7, 1, 2))": 10, "((0, 1, 5), (7, 1, 3))": 9, "((0, 1, 5), (7, 1, 4))": 8, "((0, 1, 5), (7, 1, 5))": 7, "((0, 1, 5), (7, 1, 6))": 8, "((0, 1, 5), (7, 1, 7))": 9, "((0, 1, 5), (7, 2, 0))": 13, "((0, 1, 5), (7, 2, 1))": 12, "((0, 1, 5), (7, 2, 2))": 11, "((0, 1, 5), (7, 2, 3))": 10, "((0, 1, 5), (7, 2, 4))": 9, "((0, 1, 5), (7, 2, 5))": 8, "((0, 1, 5), (7, 2, 6))": 9, "((0, 1, 5), (7, 2, 7))": 10, "((0, 1, 5), (7, 3, 0))": 14, "((0, 1, 5), (7, 3, 1))": 13, "((0, 1, 5), (7, 3, 2))": 12, "((0, 1, 5), (7, 3, 3))": 11, "((0, 1, 5), (7, 3, 4))": 10, "((0, 1, 5), (7, 3, 5))": 9, "((0, 1, 5), (7, 3, 6))": 10, "((0, 1, 5), (7, 3, 7))": 11, "((0, 1, 5), (7, 4, 0))": 15, "((0, 1, 5), (7, 4, 1))": 14, "((0, 1, 5), (7, 4, 2))": 13, "((0, 1, 5), (7, 4, 3))": 12, "((0, 1, 5), (7, 4, 4))": 11, "((0, 1, 5), (7, 4, 5))": 10, "((0, 1, 5), (7, 4, 6))": 11, "((0, 1, 5), (7, 4, 7))": 12, "((0, 1, 5), (7, 5, 0))": 16, "((0, 1, 5), (7, 5, 1))": 15, "((0, 1, 5), (7, 5, 2))": 14, "((0, 1, 5), (7, 5, 3))": 13, "((0, 1, 5), (7, 5, 4))": 12, "((0, 1, 5), (7, 5, 5))": 11, "((0, 1, 5), (7, 5, 6))": 12, "((0, 1, 5), (7, 5, 7))": 13, "((0, 1, 5), (7, 6, 0))": 17, "((0, 1, 5), (7, 6, 1))": 16, "((0, 1, 5), (7, 6, 2))": 15, "((0, 1, 5), (7, 6, 3))": 14, "((0, 1, 5), (7, 6, 4))": 13, "((0, 1, 5), (7, 6, 5))": 12, "((0, 1, 5), (7, 6, 6))": 13, "((0, 1, 5), (7, 6, 7))": 14, "((0, 1, 5), (7, 7, 0))": 18, "((0, 1, 5), (7, 7, 1))": 17, "((0, 1, 5), (7, 7, 2))": 16, "((0, 1, 5), (7, 7, 3))": 15, "((0, 1, 5), (7, 7, 4))": 14, "((0, 1, 5), (7, 7, 5))": 13, "((0, 1, 5), (7, 7, 6))": 14, "((0, 1, 5), (7, 7, 7))": 15, "((0, 1, 6), (0, 1, 7))": 1, "((0, 1, 6), (0, 2, 0))": 7, "((0, 1, 6), (0, 2, 1))": 6, "((0, 1, 6), (0, 2, 2))": 5, "((0, 1, 6), (0, 2, 3))": 4, "((0, 1, 6), (0, 2, 4))": 3, "((0, 1, 6), (0, 2, 5))": 2, "((0, 1, 6), (0, 2, 6))": 1, "((0, 1, 6), (0, 2, 7))": 2, "((0, 1, 6), (0, 3, 0))": 8, "((0, 1, 6), (0, 3, 1))": 7, "((0, 1, 6), (0, 3, 2))": 6, "((0, 1, 6), (0, 3, 3))": 5, "((0, 1, 6), (0, 3, 4))": 4, "((0, 1, 6), (0, 3, 5))": 3, "((0, 1, 6), (0, 3, 6))": 2, "((0, 1, 6), (0, 3, 7))": 3, "((0, 1, 6), (0, 4, 0))": 9, "((0, 1, 6), (0, 4, 1))": 8, "((0, 1, 6), (0, 4, 2))": 7, "((0, 1, 6), (0, 4, 3))": 6, "((0, 1, 6), (0, 4, 4))": 5, "((0, 1, 6), (0, 4, 5))": 4, "((0, 1, 6), (0, 4, 6))": 3, "((0, 1, 6), (0, 4, 7))": 4, "((0, 1, 6), (0, 5, 0))": 10, "((0, 1, 6), (0, 5, 1))": 9, "((0, 1, 6), (0, 5, 2))": 8, "((0, 1, 6), (0, 5, 3))": 7, "((0, 1, 6), (0, 5, 4))": 6, "((0, 1, 6), (0, 5, 5))": 5, "((0, 1, 6), (0, 5, 6))": 4, "((0, 1, 6), (0, 5, 7))": 5, "((0, 1, 6), (0, 6, 0))": 11, "((0, 1, 6), (0, 6, 1))": 10, "((0, 1, 6), (0, 6, 2))": 9, "((0, 1, 6), (0, 6, 3))": 8, "((0, 1, 6), (0, 6, 4))": 7, "((0, 1, 6), (0, 6, 5))": 6, "((0, 1, 6), (0, 6, 6))": 5, "((0, 1, 6), (0, 6, 7))": 6, "((0, 1, 6), (0, 7, 0))": 12, "((0, 1, 6), (0, 7, 1))": 11, "((0, 1, 6), (0, 7, 2))": 10, "((0, 1, 6), (0, 7, 3))": 9, "((0, 1, 6), (0, 7, 4))": 8, "((0, 1, 6), (0, 7, 5))": 7, "((0, 1, 6), (0, 7, 6))": 6, "((0, 1, 6), (0, 7, 7))": 7, "((0, 1, 6), (1, 0, 0))": 8, "((0, 1, 6), (1, 0, 1))": 7, "((0, 1, 6), (1, 0, 2))": 6, "((0, 1, 6), (1, 0, 3))": 5, "((0, 1, 6), (1, 0, 4))": 4, "((0, 1, 6), (1, 0, 5))": 3, "((0, 1, 6), (1, 0, 6))": 2, "((0, 1, 6), (1, 0, 7))": 3, "((0, 1, 6), (1, 1, 0))": 7, "((0, 1, 6), (1, 1, 1))": 6, "((0, 1, 6), (1, 1, 2))": 5, "((0, 1, 6), (1, 1, 3))": 4, "((0, 1, 6), (1, 1, 4))": 3, "((0, 1, 6), (1, 1, 5))": 2, "((0, 1, 6), (1, 1, 6))": 1, "((0, 1, 6), (1, 1, 7))": 2, "((0, 1, 6), (1, 2, 0))": 8, "((0, 1, 6), (1, 2, 1))": 7, "((0, 1, 6), (1, 2, 2))": 6, "((0, 1, 6), (1, 2, 3))": 5, "((0, 1, 6), (1, 2, 4))": 4, "((0, 1, 6), (1, 2, 5))": 3, "((0, 1, 6), (1, 2, 6))": 2, "((0, 1, 6), (1, 2, 7))": 3, "((0, 1, 6), (1, 3, 0))": 9, "((0, 1, 6), (1, 3, 1))": 8, "((0, 1, 6), (1, 3, 2))": 7, "((0, 1, 6), (1, 3, 3))": 6, "((0, 1, 6), (1, 3, 4))": 5, "((0, 1, 6), (1, 3, 5))": 4, "((0, 1, 6), (1, 3, 6))": 3, "((0, 1, 6), (1, 3, 7))": 4, "((0, 1, 6), (1, 4, 0))": 10, "((0, 1, 6), (1, 4, 1))": 9, "((0, 1, 6), (1, 4, 2))": 8, "((0, 1, 6), (1, 4, 3))": 7, "((0, 1, 6), (1, 4, 4))": 6, "((0, 1, 6), (1, 4, 5))": 5, "((0, 1, 6), (1, 4, 6))": 4, "((0, 1, 6), (1, 4, 7))": 5, "((0, 1, 6), (1, 5, 0))": 11, "((0, 1, 6), (1, 5, 1))": 10, "((0, 1, 6), (1, 5, 2))": 9, "((0, 1, 6), (1, 5, 3))": 8, "((0, 1, 6), (1, 5, 4))": 7, "((0, 1, 6), (1, 5, 5))": 6, "((0, 1, 6), (1, 5, 6))": 5, "((0, 1, 6), (1, 5, 7))": 6, "((0, 1, 6), (1, 6, 0))": 12, "((0, 1, 6), (1, 6, 1))": 11, "((0, 1, 6), (1, 6, 2))": 10, "((0, 1, 6), (1, 6, 3))": 9, "((0, 1, 6), (1, 6, 4))": 8, "((0, 1, 6), (1, 6, 5))": 7, "((0, 1, 6), (1, 6, 6))": 6, "((0, 1, 6), (1, 6, 7))": 7, "((0, 1, 6), (1, 7, 0))": 13, "((0, 1, 6), (1, 7, 1))": 12, "((0, 1, 6), (1, 7, 2))": 11, "((0, 1, 6), (1, 7, 3))": 10, "((0, 1, 6), (1, 7, 4))": 9, "((0, 1, 6), (1, 7, 5))": 8, "((0, 1, 6), (1, 7, 6))": 7, "((0, 1, 6), (1, 7, 7))": 8, "((0, 1, 6), (2, 0, 0))": 9, "((0, 1, 6), (2, 0, 1))": 8, "((0, 1, 6), (2, 0, 2))": 7, "((0, 1, 6), (2, 0, 3))": 6, "((0, 1, 6), (2, 0, 4))": 5, "((0, 1, 6), (2, 0, 5))": 4, "((0, 1, 6), (2, 0, 6))": 3, "((0, 1, 6), (2, 0, 7))": 4, "((0, 1, 6), (2, 1, 0))": 8, "((0, 1, 6), (2, 1, 1))": 7, "((0, 1, 6), (2, 1, 2))": 6, "((0, 1, 6), (2, 1, 3))": 5, "((0, 1, 6), (2, 1, 4))": 4, "((0, 1, 6), (2, 1, 5))": 3, "((0, 1, 6), (2, 1, 6))": 2, "((0, 1, 6), (2, 1, 7))": 3, "((0, 1, 6), (2, 2, 0))": 9, "((0, 1, 6), (2, 2, 1))": 8, "((0, 1, 6), (2, 2, 2))": 7, "((0, 1, 6), (2, 2, 3))": 6, "((0, 1, 6), (2, 2, 4))": 5, "((0, 1, 6), (2, 2, 5))": 4, "((0, 1, 6), (2, 2, 6))": 3, "((0, 1, 6), (2, 2, 7))": 4, "((0, 1, 6), (2, 3, 0))": 10, "((0, 1, 6), (2, 3, 1))": 9, "((0, 1, 6), (2, 3, 2))": 8, "((0, 1, 6), (2, 3, 3))": 7, "((0, 1, 6), (2, 3, 4))": 6, "((0, 1, 6), (2, 3, 5))": 5, "((0, 1, 6), (2, 3, 6))": 4, "((0, 1, 6), (2, 3, 7))": 5, "((0, 1, 6), (2, 4, 0))": 11, "((0, 1, 6), (2, 4, 1))": 10, "((0, 1, 6), (2, 4, 2))": 9, "((0, 1, 6), (2, 4, 3))": 8, "((0, 1, 6), (2, 4, 4))": 7, "((0, 1, 6), (2, 4, 5))": 6, "((0, 1, 6), (2, 4, 6))": 5, "((0, 1, 6), (2, 4, 7))": 6, "((0, 1, 6), (2, 5, 0))": 12, "((0, 1, 6), (2, 5, 1))": 11, "((0, 1, 6), (2, 5, 2))": 10, "((0, 1, 6), (2, 5, 3))": 9, "((0, 1, 6), (2, 5, 4))": 8, "((0, 1, 6), (2, 5, 5))": 7, "((0, 1, 6), (2, 5, 6))": 6, "((0, 1, 6), (2, 5, 7))": 7, "((0, 1, 6), (2, 6, 0))": 13, "((0, 1, 6), (2, 6, 1))": 12, "((0, 1, 6), (2, 6, 2))": 11, "((0, 1, 6), (2, 6, 3))": 10, "((0, 1, 6), (2, 6, 4))": 9, "((0, 1, 6), (2, 6, 5))": 8, "((0, 1, 6), (2, 6, 6))": 7, "((0, 1, 6), (2, 6, 7))": 8, "((0, 1, 6), (2, 7, 0))": 14, "((0, 1, 6), (2, 7, 1))": 13, "((0, 1, 6), (2, 7, 2))": 12, "((0, 1, 6), (2, 7, 3))": 11, "((0, 1, 6), (2, 7, 4))": 10, "((0, 1, 6), (2, 7, 5))": 9, "((0, 1, 6), (2, 7, 6))": 8, "((0, 1, 6), (2, 7, 7))": 9, "((0, 1, 6), (3, 0, 0))": 10, "((0, 1, 6), (3, 0, 1))": 9, "((0, 1, 6), (3, 0, 2))": 8, "((0, 1, 6), (3, 0, 3))": 7, "((0, 1, 6), (3, 0, 4))": 6, "((0, 1, 6), (3, 0, 5))": 5, "((0, 1, 6), (3, 0, 6))": 4, "((0, 1, 6), (3, 0, 7))": 5, "((0, 1, 6), (3, 1, 0))": 9, "((0, 1, 6), (3, 1, 1))": 8, "((0, 1, 6), (3, 1, 2))": 7, "((0, 1, 6), (3, 1, 3))": 6, "((0, 1, 6), (3, 1, 4))": 5, "((0, 1, 6), (3, 1, 5))": 4, "((0, 1, 6), (3, 1, 6))": 3, "((0, 1, 6), (3, 1, 7))": 4, "((0, 1, 6), (3, 2, 0))": 10, "((0, 1, 6), (3, 2, 1))": 9, "((0, 1, 6), (3, 2, 2))": 8, "((0, 1, 6), (3, 2, 3))": 7, "((0, 1, 6), (3, 2, 4))": 6, "((0, 1, 6), (3, 2, 5))": 5, "((0, 1, 6), (3, 2, 6))": 4, "((0, 1, 6), (3, 2, 7))": 5, "((0, 1, 6), (3, 3, 0))": 11, "((0, 1, 6), (3, 3, 1))": 10, "((0, 1, 6), (3, 3, 2))": 9, "((0, 1, 6), (3, 3, 3))": 8, "((0, 1, 6), (3, 3, 4))": 7, "((0, 1, 6), (3, 3, 5))": 6, "((0, 1, 6), (3, 3, 6))": 5, "((0, 1, 6), (3, 3, 7))": 6, "((0, 1, 6), (3, 4, 0))": 12, "((0, 1, 6), (3, 4, 1))": 11, "((0, 1, 6), (3, 4, 2))": 10, "((0, 1, 6), (3, 4, 3))": 9, "((0, 1, 6), (3, 4, 4))": 8, "((0, 1, 6), (3, 4, 5))": 7, "((0, 1, 6), (3, 4, 6))": 6, "((0, 1, 6), (3, 4, 7))": 7, "((0, 1, 6), (3, 5, 0))": 13, "((0, 1, 6), (3, 5, 1))": 12, "((0, 1, 6), (3, 5, 2))": 11, "((0, 1, 6), (3, 5, 3))": 10, "((0, 1, 6), (3, 5, 4))": 9, "((0, 1, 6), (3, 5, 5))": 8, "((0, 1, 6), (3, 5, 6))": 7, "((0, 1, 6), (3, 5, 7))": 8, "((0, 1, 6), (3, 6, 0))": 14, "((0, 1, 6), (3, 6, 1))": 13, "((0, 1, 6), (3, 6, 2))": 12, "((0, 1, 6), (3, 6, 3))": 11, "((0, 1, 6), (3, 6, 4))": 10, "((0, 1, 6), (3, 6, 5))": 9, "((0, 1, 6), (3, 6, 6))": 8, "((0, 1, 6), (3, 6, 7))": 9, "((0, 1, 6), (3, 7, 0))": 15, "((0, 1, 6), (3, 7, 1))": 14, "((0, 1, 6), (3, 7, 2))": 13, "((0, 1, 6), (3, 7, 3))": 12, "((0, 1, 6), (3, 7, 4))": 11, "((0, 1, 6), (3, 7, 5))": 10, "((0, 1, 6), (3, 7, 6))": 9, "((0, 1, 6), (3, 7, 7))": 10, "((0, 1, 6), (4, 0, 0))": 11, "((0, 1, 6), (4, 0, 1))": 10, "((0, 1, 6), (4, 0, 2))": 9, "((0, 1, 6), (4, 0, 3))": 8, "((0, 1, 6), (4, 0, 4))": 7, "((0, 1, 6), (4, 0, 5))": 6, "((0, 1, 6), (4, 0, 6))": 5, "((0, 1, 6), (4, 0, 7))": 6, "((0, 1, 6), (4, 1, 0))": 10, "((0, 1, 6), (4, 1, 1))": 9, "((0, 1, 6), (4, 1, 2))": 8, "((0, 1, 6), (4, 1, 3))": 7, "((0, 1, 6), (4, 1, 4))": 6, "((0, 1, 6), (4, 1, 5))": 5, "((0, 1, 6), (4, 1, 6))": 4, "((0, 1, 6), (4, 1, 7))": 5, "((0, 1, 6), (4, 2, 0))": 11, "((0, 1, 6), (4, 2, 1))": 10, "((0, 1, 6), (4, 2, 2))": 9, "((0, 1, 6), (4, 2, 3))": 8, "((0, 1, 6), (4, 2, 4))": 7, "((0, 1, 6), (4, 2, 5))": 6, "((0, 1, 6), (4, 2, 6))": 5, "((0, 1, 6), (4, 2, 7))": 6, "((0, 1, 6), (4, 3, 0))": 12, "((0, 1, 6), (4, 3, 1))": 11, "((0, 1, 6), (4, 3, 2))": 10, "((0, 1, 6), (4, 3, 3))": 9, "((0, 1, 6), (4, 3, 4))": 8, "((0, 1, 6), (4, 3, 5))": 7, "((0, 1, 6), (4, 3, 6))": 6, "((0, 1, 6), (4, 3, 7))": 7, "((0, 1, 6), (4, 4, 0))": 13, "((0, 1, 6), (4, 4, 1))": 12, "((0, 1, 6), (4, 4, 2))": 11, "((0, 1, 6), (4, 4, 3))": 10, "((0, 1, 6), (4, 4, 4))": 9, "((0, 1, 6), (4, 4, 5))": 8, "((0, 1, 6), (4, 4, 6))": 7, "((0, 1, 6), (4, 4, 7))": 8, "((0, 1, 6), (4, 5, 0))": 14, "((0, 1, 6), (4, 5, 1))": 13, "((0, 1, 6), (4, 5, 2))": 12, "((0, 1, 6), (4, 5, 3))": 11, "((0, 1, 6), (4, 5, 4))": 10, "((0, 1, 6), (4, 5, 5))": 9, "((0, 1, 6), (4, 5, 6))": 8, "((0, 1, 6), (4, 5, 7))": 9, "((0, 1, 6), (4, 6, 0))": 15, "((0, 1, 6), (4, 6, 1))": 14, "((0, 1, 6), (4, 6, 2))": 13, "((0, 1, 6), (4, 6, 3))": 12, "((0, 1, 6), (4, 6, 4))": 11, "((0, 1, 6), (4, 6, 5))": 10, "((0, 1, 6), (4, 6, 6))": 9, "((0, 1, 6), (4, 6, 7))": 10, "((0, 1, 6), (4, 7, 0))": 16, "((0, 1, 6), (4, 7, 1))": 15, "((0, 1, 6), (4, 7, 2))": 14, "((0, 1, 6), (4, 7, 3))": 13, "((0, 1, 6), (4, 7, 4))": 12, "((0, 1, 6), (4, 7, 5))": 11, "((0, 1, 6), (4, 7, 6))": 10, "((0, 1, 6), (4, 7, 7))": 11, "((0, 1, 6), (5, 0, 0))": 12, "((0, 1, 6), (5, 0, 1))": 11, "((0, 1, 6), (5, 0, 2))": 10, "((0, 1, 6), (5, 0, 3))": 9, "((0, 1, 6), (5, 0, 4))": 8, "((0, 1, 6), (5, 0, 5))": 7, "((0, 1, 6), (5, 0, 6))": 6, "((0, 1, 6), (5, 0, 7))": 7, "((0, 1, 6), (5, 1, 0))": 11, "((0, 1, 6), (5, 1, 1))": 10, "((0, 1, 6), (5, 1, 2))": 9, "((0, 1, 6), (5, 1, 3))": 8, "((0, 1, 6), (5, 1, 4))": 7, "((0, 1, 6), (5, 1, 5))": 6, "((0, 1, 6), (5, 1, 6))": 5, "((0, 1, 6), (5, 1, 7))": 6, "((0, 1, 6), (5, 2, 0))": 12, "((0, 1, 6), (5, 2, 1))": 11, "((0, 1, 6), (5, 2, 2))": 10, "((0, 1, 6), (5, 2, 3))": 9, "((0, 1, 6), (5, 2, 4))": 8, "((0, 1, 6), (5, 2, 5))": 7, "((0, 1, 6), (5, 2, 6))": 6, "((0, 1, 6), (5, 2, 7))": 7, "((0, 1, 6), (5, 3, 0))": 13, "((0, 1, 6), (5, 3, 1))": 12, "((0, 1, 6), (5, 3, 2))": 11, "((0, 1, 6), (5, 3, 3))": 10, "((0, 1, 6), (5, 3, 4))": 9, "((0, 1, 6), (5, 3, 5))": 8, "((0, 1, 6), (5, 3, 6))": 7, "((0, 1, 6), (5, 3, 7))": 8, "((0, 1, 6), (5, 4, 0))": 14, "((0, 1, 6), (5, 4, 1))": 13, "((0, 1, 6), (5, 4, 2))": 12, "((0, 1, 6), (5, 4, 3))": 11, "((0, 1, 6), (5, 4, 4))": 10, "((0, 1, 6), (5, 4, 5))": 9, "((0, 1, 6), (5, 4, 6))": 8, "((0, 1, 6), (5, 4, 7))": 9, "((0, 1, 6), (5, 5, 0))": 15, "((0, 1, 6), (5, 5, 1))": 14, "((0, 1, 6), (5, 5, 2))": 13, "((0, 1, 6), (5, 5, 3))": 12, "((0, 1, 6), (5, 5, 4))": 11, "((0, 1, 6), (5, 5, 5))": 10, "((0, 1, 6), (5, 5, 6))": 9, "((0, 1, 6), (5, 5, 7))": 10, "((0, 1, 6), (5, 6, 0))": 16, "((0, 1, 6), (5, 6, 1))": 15, "((0, 1, 6), (5, 6, 2))": 14, "((0, 1, 6), (5, 6, 3))": 13, "((0, 1, 6), (5, 6, 4))": 12, "((0, 1, 6), (5, 6, 5))": 11, "((0, 1, 6), (5, 6, 6))": 10, "((0, 1, 6), (5, 6, 7))": 11, "((0, 1, 6), (5, 7, 0))": 17, "((0, 1, 6), (5, 7, 1))": 16, "((0, 1, 6), (5, 7, 2))": 15, "((0, 1, 6), (5, 7, 3))": 14, "((0, 1, 6), (5, 7, 4))": 13, "((0, 1, 6), (5, 7, 5))": 12, "((0, 1, 6), (5, 7, 6))": 11, "((0, 1, 6), (5, 7, 7))": 12, "((0, 1, 6), (6, 0, 0))": 13, "((0, 1, 6), (6, 0, 1))": 12, "((0, 1, 6), (6, 0, 2))": 11, "((0, 1, 6), (6, 0, 3))": 10, "((0, 1, 6), (6, 0, 4))": 9, "((0, 1, 6), (6, 0, 5))": 8, "((0, 1, 6), (6, 0, 6))": 7, "((0, 1, 6), (6, 0, 7))": 8, "((0, 1, 6), (6, 1, 0))": 12, "((0, 1, 6), (6, 1, 1))": 11, "((0, 1, 6), (6, 1, 2))": 10, "((0, 1, 6), (6, 1, 3))": 9, "((0, 1, 6), (6, 1, 4))": 8, "((0, 1, 6), (6, 1, 5))": 7, "((0, 1, 6), (6, 1, 6))": 6, "((0, 1, 6), (6, 1, 7))": 7, "((0, 1, 6), (6, 2, 0))": 13, "((0, 1, 6), (6, 2, 1))": 12, "((0, 1, 6), (6, 2, 2))": 11, "((0, 1, 6), (6, 2, 3))": 10, "((0, 1, 6), (6, 2, 4))": 9, "((0, 1, 6), (6, 2, 5))": 8, "((0, 1, 6), (6, 2, 6))": 7, "((0, 1, 6), (6, 2, 7))": 8, "((0, 1, 6), (6, 3, 0))": 14, "((0, 1, 6), (6, 3, 1))": 13, "((0, 1, 6), (6, 3, 2))": 12, "((0, 1, 6), (6, 3, 3))": 11, "((0, 1, 6), (6, 3, 4))": 10, "((0, 1, 6), (6, 3, 5))": 9, "((0, 1, 6), (6, 3, 6))": 8, "((0, 1, 6), (6, 3, 7))": 9, "((0, 1, 6), (6, 4, 0))": 15, "((0, 1, 6), (6, 4, 1))": 14, "((0, 1, 6), (6, 4, 2))": 13, "((0, 1, 6), (6, 4, 3))": 12, "((0, 1, 6), (6, 4, 4))": 11, "((0, 1, 6), (6, 4, 5))": 10, "((0, 1, 6), (6, 4, 6))": 9, "((0, 1, 6), (6, 4, 7))": 10, "((0, 1, 6), (6, 5, 0))": 16, "((0, 1, 6), (6, 5, 1))": 15, "((0, 1, 6), (6, 5, 2))": 14, "((0, 1, 6), (6, 5, 3))": 13, "((0, 1, 6), (6, 5, 4))": 12, "((0, 1, 6), (6, 5, 5))": 11, "((0, 1, 6), (6, 5, 6))": 10, "((0, 1, 6), (6, 5, 7))": 11, "((0, 1, 6), (6, 6, 0))": 17, "((0, 1, 6), (6, 6, 1))": 16, "((0, 1, 6), (6, 6, 2))": 15, "((0, 1, 6), (6, 6, 3))": 14, "((0, 1, 6), (6, 6, 4))": 13, "((0, 1, 6), (6, 6, 5))": 12, "((0, 1, 6), (6, 6, 6))": 11, "((0, 1, 6), (6, 6, 7))": 12, "((0, 1, 6), (6, 7, 0))": 18, "((0, 1, 6), (6, 7, 1))": 17, "((0, 1, 6), (6, 7, 2))": 16, "((0, 1, 6), (6, 7, 3))": 15, "((0, 1, 6), (6, 7, 4))": 14, "((0, 1, 6), (6, 7, 5))": 13, "((0, 1, 6), (6, 7, 6))": 12, "((0, 1, 6), (6, 7, 7))": 13, "((0, 1, 6), (7, 0, 0))": 14, "((0, 1, 6), (7, 0, 1))": 13, "((0, 1, 6), (7, 0, 2))": 12, "((0, 1, 6), (7, 0, 3))": 11, "((0, 1, 6), (7, 0, 4))": 10, "((0, 1, 6), (7, 0, 5))": 9, "((0, 1, 6), (7, 0, 6))": 8, "((0, 1, 6), (7, 0, 7))": 9, "((0, 1, 6), (7, 1, 0))": 13, "((0, 1, 6), (7, 1, 1))": 12, "((0, 1, 6), (7, 1, 2))": 11, "((0, 1, 6), (7, 1, 3))": 10, "((0, 1, 6), (7, 1, 4))": 9, "((0, 1, 6), (7, 1, 5))": 8, "((0, 1, 6), (7, 1, 6))": 7, "((0, 1, 6), (7, 1, 7))": 8, "((0, 1, 6), (7, 2, 0))": 14, "((0, 1, 6), (7, 2, 1))": 13, "((0, 1, 6), (7, 2, 2))": 12, "((0, 1, 6), (7, 2, 3))": 11, "((0, 1, 6), (7, 2, 4))": 10, "((0, 1, 6), (7, 2, 5))": 9, "((0, 1, 6), (7, 2, 6))": 8, "((0, 1, 6), (7, 2, 7))": 9, "((0, 1, 6), (7, 3, 0))": 15, "((0, 1, 6), (7, 3, 1))": 14, "((0, 1, 6), (7, 3, 2))": 13, "((0, 1, 6), (7, 3, 3))": 12, "((0, 1, 6), (7, 3, 4))": 11, "((0, 1, 6), (7, 3, 5))": 10, "((0, 1, 6), (7, 3, 6))": 9, "((0, 1, 6), (7, 3, 7))": 10, "((0, 1, 6), (7, 4, 0))": 16, "((0, 1, 6), (7, 4, 1))": 15, "((0, 1, 6), (7, 4, 2))": 14, "((0, 1, 6), (7, 4, 3))": 13, "((0, 1, 6), (7, 4, 4))": 12, "((0, 1, 6), (7, 4, 5))": 11, "((0, 1, 6), (7, 4, 6))": 10, "((0, 1, 6), (7, 4, 7))": 11, "((0, 1, 6), (7, 5, 0))": 17, "((0, 1, 6), (7, 5, 1))": 16, "((0, 1, 6), (7, 5, 2))": 15, "((0, 1, 6), (7, 5, 3))": 14, "((0, 1, 6), (7, 5, 4))": 13, "((0, 1, 6), (7, 5, 5))": 12, "((0, 1, 6), (7, 5, 6))": 11, "((0, 1, 6), (7, 5, 7))": 12, "((0, 1, 6), (7, 6, 0))": 18, "((0, 1, 6), (7, 6, 1))": 17, "((0, 1, 6), (7, 6, 2))": 16, "((0, 1, 6), (7, 6, 3))": 15, "((0, 1, 6), (7, 6, 4))": 14, "((0, 1, 6), (7, 6, 5))": 13, "((0, 1, 6), (7, 6, 6))": 12, "((0, 1, 6), (7, 6, 7))": 13, "((0, 1, 6), (7, 7, 0))": 19, "((0, 1, 6), (7, 7, 1))": 18, "((0, 1, 6), (7, 7, 2))": 17, "((0, 1, 6), (7, 7, 3))": 16, "((0, 1, 6), (7, 7, 4))": 15, "((0, 1, 6), (7, 7, 5))": 14, "((0, 1, 6), (7, 7, 6))": 13, "((0, 1, 6), (7, 7, 7))": 14, "((0, 1, 7), (0, 2, 0))": 8, "((0, 1, 7), (0, 2, 1))": 7, "((0, 1, 7), (0, 2, 2))": 6, "((0, 1, 7), (0, 2, 3))": 5, "((0, 1, 7), (0, 2, 4))": 4, "((0, 1, 7), (0, 2, 5))": 3, "((0, 1, 7), (0, 2, 6))": 2, "((0, 1, 7), (0, 2, 7))": 1, "((0, 1, 7), (0, 3, 0))": 9, "((0, 1, 7), (0, 3, 1))": 8, "((0, 1, 7), (0, 3, 2))": 7, "((0, 1, 7), (0, 3, 3))": 6, "((0, 1, 7), (0, 3, 4))": 5, "((0, 1, 7), (0, 3, 5))": 4, "((0, 1, 7), (0, 3, 6))": 3, "((0, 1, 7), (0, 3, 7))": 2, "((0, 1, 7), (0, 4, 0))": 10, "((0, 1, 7), (0, 4, 1))": 9, "((0, 1, 7), (0, 4, 2))": 8, "((0, 1, 7), (0, 4, 3))": 7, "((0, 1, 7), (0, 4, 4))": 6, "((0, 1, 7), (0, 4, 5))": 5, "((0, 1, 7), (0, 4, 6))": 4, "((0, 1, 7), (0, 4, 7))": 3, "((0, 1, 7), (0, 5, 0))": 11, "((0, 1, 7), (0, 5, 1))": 10, "((0, 1, 7), (0, 5, 2))": 9, "((0, 1, 7), (0, 5, 3))": 8, "((0, 1, 7), (0, 5, 4))": 7, "((0, 1, 7), (0, 5, 5))": 6, "((0, 1, 7), (0, 5, 6))": 5, "((0, 1, 7), (0, 5, 7))": 4, "((0, 1, 7), (0, 6, 0))": 12, "((0, 1, 7), (0, 6, 1))": 11, "((0, 1, 7), (0, 6, 2))": 10, "((0, 1, 7), (0, 6, 3))": 9, "((0, 1, 7), (0, 6, 4))": 8, "((0, 1, 7), (0, 6, 5))": 7, "((0, 1, 7), (0, 6, 6))": 6, "((0, 1, 7), (0, 6, 7))": 5, "((0, 1, 7), (0, 7, 0))": 13, "((0, 1, 7), (0, 7, 1))": 12, "((0, 1, 7), (0, 7, 2))": 11, "((0, 1, 7), (0, 7, 3))": 10, "((0, 1, 7), (0, 7, 4))": 9, "((0, 1, 7), (0, 7, 5))": 8, "((0, 1, 7), (0, 7, 6))": 7, "((0, 1, 7), (0, 7, 7))": 6, "((0, 1, 7), (1, 0, 0))": 9, "((0, 1, 7), (1, 0, 1))": 8, "((0, 1, 7), (1, 0, 2))": 7, "((0, 1, 7), (1, 0, 3))": 6, "((0, 1, 7), (1, 0, 4))": 5, "((0, 1, 7), (1, 0, 5))": 4, "((0, 1, 7), (1, 0, 6))": 3, "((0, 1, 7), (1, 0, 7))": 2, "((0, 1, 7), (1, 1, 0))": 8, "((0, 1, 7), (1, 1, 1))": 7, "((0, 1, 7), (1, 1, 2))": 6, "((0, 1, 7), (1, 1, 3))": 5, "((0, 1, 7), (1, 1, 4))": 4, "((0, 1, 7), (1, 1, 5))": 3, "((0, 1, 7), (1, 1, 6))": 2, "((0, 1, 7), (1, 1, 7))": 1, "((0, 1, 7), (1, 2, 0))": 9, "((0, 1, 7), (1, 2, 1))": 8, "((0, 1, 7), (1, 2, 2))": 7, "((0, 1, 7), (1, 2, 3))": 6, "((0, 1, 7), (1, 2, 4))": 5, "((0, 1, 7), (1, 2, 5))": 4, "((0, 1, 7), (1, 2, 6))": 3, "((0, 1, 7), (1, 2, 7))": 2, "((0, 1, 7), (1, 3, 0))": 10, "((0, 1, 7), (1, 3, 1))": 9, "((0, 1, 7), (1, 3, 2))": 8, "((0, 1, 7), (1, 3, 3))": 7, "((0, 1, 7), (1, 3, 4))": 6, "((0, 1, 7), (1, 3, 5))": 5, "((0, 1, 7), (1, 3, 6))": 4, "((0, 1, 7), (1, 3, 7))": 3, "((0, 1, 7), (1, 4, 0))": 11, "((0, 1, 7), (1, 4, 1))": 10, "((0, 1, 7), (1, 4, 2))": 9, "((0, 1, 7), (1, 4, 3))": 8, "((0, 1, 7), (1, 4, 4))": 7, "((0, 1, 7), (1, 4, 5))": 6, "((0, 1, 7), (1, 4, 6))": 5, "((0, 1, 7), (1, 4, 7))": 4, "((0, 1, 7), (1, 5, 0))": 12, "((0, 1, 7), (1, 5, 1))": 11, "((0, 1, 7), (1, 5, 2))": 10, "((0, 1, 7), (1, 5, 3))": 9, "((0, 1, 7), (1, 5, 4))": 8, "((0, 1, 7), (1, 5, 5))": 7, "((0, 1, 7), (1, 5, 6))": 6, "((0, 1, 7), (1, 5, 7))": 5, "((0, 1, 7), (1, 6, 0))": 13, "((0, 1, 7), (1, 6, 1))": 12, "((0, 1, 7), (1, 6, 2))": 11, "((0, 1, 7), (1, 6, 3))": 10, "((0, 1, 7), (1, 6, 4))": 9, "((0, 1, 7), (1, 6, 5))": 8, "((0, 1, 7), (1, 6, 6))": 7, "((0, 1, 7), (1, 6, 7))": 6, "((0, 1, 7), (1, 7, 0))": 14, "((0, 1, 7), (1, 7, 1))": 13, "((0, 1, 7), (1, 7, 2))": 12, "((0, 1, 7), (1, 7, 3))": 11, "((0, 1, 7), (1, 7, 4))": 10, "((0, 1, 7), (1, 7, 5))": 9, "((0, 1, 7), (1, 7, 6))": 8, "((0, 1, 7), (1, 7, 7))": 7, "((0, 1, 7), (2, 0, 0))": 10, "((0, 1, 7), (2, 0, 1))": 9, "((0, 1, 7), (2, 0, 2))": 8, "((0, 1, 7), (2, 0, 3))": 7, "((0, 1, 7), (2, 0, 4))": 6, "((0, 1, 7), (2, 0, 5))": 5, "((0, 1, 7), (2, 0, 6))": 4, "((0, 1, 7), (2, 0, 7))": 3, "((0, 1, 7), (2, 1, 0))": 9, "((0, 1, 7), (2, 1, 1))": 8, "((0, 1, 7), (2, 1, 2))": 7, "((0, 1, 7), (2, 1, 3))": 6, "((0, 1, 7), (2, 1, 4))": 5, "((0, 1, 7), (2, 1, 5))": 4, "((0, 1, 7), (2, 1, 6))": 3, "((0, 1, 7), (2, 1, 7))": 2, "((0, 1, 7), (2, 2, 0))": 10, "((0, 1, 7), (2, 2, 1))": 9, "((0, 1, 7), (2, 2, 2))": 8, "((0, 1, 7), (2, 2, 3))": 7, "((0, 1, 7), (2, 2, 4))": 6, "((0, 1, 7), (2, 2, 5))": 5, "((0, 1, 7), (2, 2, 6))": 4, "((0, 1, 7), (2, 2, 7))": 3, "((0, 1, 7), (2, 3, 0))": 11, "((0, 1, 7), (2, 3, 1))": 10, "((0, 1, 7), (2, 3, 2))": 9, "((0, 1, 7), (2, 3, 3))": 8, "((0, 1, 7), (2, 3, 4))": 7, "((0, 1, 7), (2, 3, 5))": 6, "((0, 1, 7), (2, 3, 6))": 5, "((0, 1, 7), (2, 3, 7))": 4, "((0, 1, 7), (2, 4, 0))": 12, "((0, 1, 7), (2, 4, 1))": 11, "((0, 1, 7), (2, 4, 2))": 10, "((0, 1, 7), (2, 4, 3))": 9, "((0, 1, 7), (2, 4, 4))": 8, "((0, 1, 7), (2, 4, 5))": 7, "((0, 1, 7), (2, 4, 6))": 6, "((0, 1, 7), (2, 4, 7))": 5, "((0, 1, 7), (2, 5, 0))": 13, "((0, 1, 7), (2, 5, 1))": 12, "((0, 1, 7), (2, 5, 2))": 11, "((0, 1, 7), (2, 5, 3))": 10, "((0, 1, 7), (2, 5, 4))": 9, "((0, 1, 7), (2, 5, 5))": 8, "((0, 1, 7), (2, 5, 6))": 7, "((0, 1, 7), (2, 5, 7))": 6, "((0, 1, 7), (2, 6, 0))": 14, "((0, 1, 7), (2, 6, 1))": 13, "((0, 1, 7), (2, 6, 2))": 12, "((0, 1, 7), (2, 6, 3))": 11, "((0, 1, 7), (2, 6, 4))": 10, "((0, 1, 7), (2, 6, 5))": 9, "((0, 1, 7), (2, 6, 6))": 8, "((0, 1, 7), (2, 6, 7))": 7, "((0, 1, 7), (2, 7, 0))": 15, "((0, 1, 7), (2, 7, 1))": 14, "((0, 1, 7), (2, 7, 2))": 13, "((0, 1, 7), (2, 7, 3))": 12, "((0, 1, 7), (2, 7, 4))": 11, "((0, 1, 7), (2, 7, 5))": 10, "((0, 1, 7), (2, 7, 6))": 9, "((0, 1, 7), (2, 7, 7))": 8, "((0, 1, 7), (3, 0, 0))": 11, "((0, 1, 7), (3, 0, 1))": 10, "((0, 1, 7), (3, 0, 2))": 9, "((0, 1, 7), (3, 0, 3))": 8, "((0, 1, 7), (3, 0, 4))": 7, "((0, 1, 7), (3, 0, 5))": 6, "((0, 1, 7), (3, 0, 6))": 5, "((0, 1, 7), (3, 0, 7))": 4, "((0, 1, 7), (3, 1, 0))": 10, "((0, 1, 7), (3, 1, 1))": 9, "((0, 1, 7), (3, 1, 2))": 8, "((0, 1, 7), (3, 1, 3))": 7, "((0, 1, 7), (3, 1, 4))": 6, "((0, 1, 7), (3, 1, 5))": 5, "((0, 1, 7), (3, 1, 6))": 4, "((0, 1, 7), (3, 1, 7))": 3, "((0, 1, 7), (3, 2, 0))": 11, "((0, 1, 7), (3, 2, 1))": 10, "((0, 1, 7), (3, 2, 2))": 9, "((0, 1, 7), (3, 2, 3))": 8, "((0, 1, 7), (3, 2, 4))": 7, "((0, 1, 7), (3, 2, 5))": 6, "((0, 1, 7), (3, 2, 6))": 5, "((0, 1, 7), (3, 2, 7))": 4, "((0, 1, 7), (3, 3, 0))": 12, "((0, 1, 7), (3, 3, 1))": 11, "((0, 1, 7), (3, 3, 2))": 10, "((0, 1, 7), (3, 3, 3))": 9, "((0, 1, 7), (3, 3, 4))": 8, "((0, 1, 7), (3, 3, 5))": 7, "((0, 1, 7), (3, 3, 6))": 6, "((0, 1, 7), (3, 3, 7))": 5, "((0, 1, 7), (3, 4, 0))": 13, "((0, 1, 7), (3, 4, 1))": 12, "((0, 1, 7), (3, 4, 2))": 11, "((0, 1, 7), (3, 4, 3))": 10, "((0, 1, 7), (3, 4, 4))": 9, "((0, 1, 7), (3, 4, 5))": 8, "((0, 1, 7), (3, 4, 6))": 7, "((0, 1, 7), (3, 4, 7))": 6, "((0, 1, 7), (3, 5, 0))": 14, "((0, 1, 7), (3, 5, 1))": 13, "((0, 1, 7), (3, 5, 2))": 12, "((0, 1, 7), (3, 5, 3))": 11, "((0, 1, 7), (3, 5, 4))": 10, "((0, 1, 7), (3, 5, 5))": 9, "((0, 1, 7), (3, 5, 6))": 8, "((0, 1, 7), (3, 5, 7))": 7, "((0, 1, 7), (3, 6, 0))": 15, "((0, 1, 7), (3, 6, 1))": 14, "((0, 1, 7), (3, 6, 2))": 13, "((0, 1, 7), (3, 6, 3))": 12, "((0, 1, 7), (3, 6, 4))": 11, "((0, 1, 7), (3, 6, 5))": 10, "((0, 1, 7), (3, 6, 6))": 9, "((0, 1, 7), (3, 6, 7))": 8, "((0, 1, 7), (3, 7, 0))": 16, "((0, 1, 7), (3, 7, 1))": 15, "((0, 1, 7), (3, 7, 2))": 14, "((0, 1, 7), (3, 7, 3))": 13, "((0, 1, 7), (3, 7, 4))": 12, "((0, 1, 7), (3, 7, 5))": 11, "((0, 1, 7), (3, 7, 6))": 10, "((0, 1, 7), (3, 7, 7))": 9, "((0, 1, 7), (4, 0, 0))": 12, "((0, 1, 7), (4, 0, 1))": 11, "((0, 1, 7), (4, 0, 2))": 10, "((0, 1, 7), (4, 0, 3))": 9, "((0, 1, 7), (4, 0, 4))": 8, "((0, 1, 7), (4, 0, 5))": 7, "((0, 1, 7), (4, 0, 6))": 6, "((0, 1, 7), (4, 0, 7))": 5, "((0, 1, 7), (4, 1, 0))": 11, "((0, 1, 7), (4, 1, 1))": 10, "((0, 1, 7), (4, 1, 2))": 9, "((0, 1, 7), (4, 1, 3))": 8, "((0, 1, 7), (4, 1, 4))": 7, "((0, 1, 7), (4, 1, 5))": 6, "((0, 1, 7), (4, 1, 6))": 5, "((0, 1, 7), (4, 1, 7))": 4, "((0, 1, 7), (4, 2, 0))": 12, "((0, 1, 7), (4, 2, 1))": 11, "((0, 1, 7), (4, 2, 2))": 10, "((0, 1, 7), (4, 2, 3))": 9, "((0, 1, 7), (4, 2, 4))": 8, "((0, 1, 7), (4, 2, 5))": 7, "((0, 1, 7), (4, 2, 6))": 6, "((0, 1, 7), (4, 2, 7))": 5, "((0, 1, 7), (4, 3, 0))": 13, "((0, 1, 7), (4, 3, 1))": 12, "((0, 1, 7), (4, 3, 2))": 11, "((0, 1, 7), (4, 3, 3))": 10, "((0, 1, 7), (4, 3, 4))": 9, "((0, 1, 7), (4, 3, 5))": 8, "((0, 1, 7), (4, 3, 6))": 7, "((0, 1, 7), (4, 3, 7))": 6, "((0, 1, 7), (4, 4, 0))": 14, "((0, 1, 7), (4, 4, 1))": 13, "((0, 1, 7), (4, 4, 2))": 12, "((0, 1, 7), (4, 4, 3))": 11, "((0, 1, 7), (4, 4, 4))": 10, "((0, 1, 7), (4, 4, 5))": 9, "((0, 1, 7), (4, 4, 6))": 8, "((0, 1, 7), (4, 4, 7))": 7, "((0, 1, 7), (4, 5, 0))": 15, "((0, 1, 7), (4, 5, 1))": 14, "((0, 1, 7), (4, 5, 2))": 13, "((0, 1, 7), (4, 5, 3))": 12, "((0, 1, 7), (4, 5, 4))": 11, "((0, 1, 7), (4, 5, 5))": 10, "((0, 1, 7), (4, 5, 6))": 9, "((0, 1, 7), (4, 5, 7))": 8, "((0, 1, 7), (4, 6, 0))": 16, "((0, 1, 7), (4, 6, 1))": 15, "((0, 1, 7), (4, 6, 2))": 14, "((0, 1, 7), (4, 6, 3))": 13, "((0, 1, 7), (4, 6, 4))": 12, "((0, 1, 7), (4, 6, 5))": 11, "((0, 1, 7), (4, 6, 6))": 10, "((0, 1, 7), (4, 6, 7))": 9, "((0, 1, 7), (4, 7, 0))": 17, "((0, 1, 7), (4, 7, 1))": 16, "((0, 1, 7), (4, 7, 2))": 15, "((0, 1, 7), (4, 7, 3))": 14, "((0, 1, 7), (4, 7, 4))": 13, "((0, 1, 7), (4, 7, 5))": 12, "((0, 1, 7), (4, 7, 6))": 11, "((0, 1, 7), (4, 7, 7))": 10, "((0, 1, 7), (5, 0, 0))": 13, "((0, 1, 7), (5, 0, 1))": 12, "((0, 1, 7), (5, 0, 2))": 11, "((0, 1, 7), (5, 0, 3))": 10, "((0, 1, 7), (5, 0, 4))": 9, "((0, 1, 7), (5, 0, 5))": 8, "((0, 1, 7), (5, 0, 6))": 7, "((0, 1, 7), (5, 0, 7))": 6, "((0, 1, 7), (5, 1, 0))": 12, "((0, 1, 7), (5, 1, 1))": 11, "((0, 1, 7), (5, 1, 2))": 10, "((0, 1, 7), (5, 1, 3))": 9, "((0, 1, 7), (5, 1, 4))": 8, "((0, 1, 7), (5, 1, 5))": 7, "((0, 1, 7), (5, 1, 6))": 6, "((0, 1, 7), (5, 1, 7))": 5, "((0, 1, 7), (5, 2, 0))": 13, "((0, 1, 7), (5, 2, 1))": 12, "((0, 1, 7), (5, 2, 2))": 11, "((0, 1, 7), (5, 2, 3))": 10, "((0, 1, 7), (5, 2, 4))": 9, "((0, 1, 7), (5, 2, 5))": 8, "((0, 1, 7), (5, 2, 6))": 7, "((0, 1, 7), (5, 2, 7))": 6, "((0, 1, 7), (5, 3, 0))": 14, "((0, 1, 7), (5, 3, 1))": 13, "((0, 1, 7), (5, 3, 2))": 12, "((0, 1, 7), (5, 3, 3))": 11, "((0, 1, 7), (5, 3, 4))": 10, "((0, 1, 7), (5, 3, 5))": 9, "((0, 1, 7), (5, 3, 6))": 8, "((0, 1, 7), (5, 3, 7))": 7, "((0, 1, 7), (5, 4, 0))": 15, "((0, 1, 7), (5, 4, 1))": 14, "((0, 1, 7), (5, 4, 2))": 13, "((0, 1, 7), (5, 4, 3))": 12, "((0, 1, 7), (5, 4, 4))": 11, "((0, 1, 7), (5, 4, 5))": 10, "((0, 1, 7), (5, 4, 6))": 9, "((0, 1, 7), (5, 4, 7))": 8, "((0, 1, 7), (5, 5, 0))": 16, "((0, 1, 7), (5, 5, 1))": 15, "((0, 1, 7), (5, 5, 2))": 14, "((0, 1, 7), (5, 5, 3))": 13, "((0, 1, 7), (5, 5, 4))": 12, "((0, 1, 7), (5, 5, 5))": 11, "((0, 1, 7), (5, 5, 6))": 10, "((0, 1, 7), (5, 5, 7))": 9, "((0, 1, 7), (5, 6, 0))": 17, "((0, 1, 7), (5, 6, 1))": 16, "((0, 1, 7), (5, 6, 2))": 15, "((0, 1, 7), (5, 6, 3))": 14, "((0, 1, 7), (5, 6, 4))": 13, "((0, 1, 7), (5, 6, 5))": 12, "((0, 1, 7), (5, 6, 6))": 11, "((0, 1, 7), (5, 6, 7))": 10, "((0, 1, 7), (5, 7, 0))": 18, "((0, 1, 7), (5, 7, 1))": 17, "((0, 1, 7), (5, 7, 2))": 16, "((0, 1, 7), (5, 7, 3))": 15, "((0, 1, 7), (5, 7, 4))": 14, "((0, 1, 7), (5, 7, 5))": 13, "((0, 1, 7), (5, 7, 6))": 12, "((0, 1, 7), (5, 7, 7))": 11, "((0, 1, 7), (6, 0, 0))": 14, "((0, 1, 7), (6, 0, 1))": 13, "((0, 1, 7), (6, 0, 2))": 12, "((0, 1, 7), (6, 0, 3))": 11, "((0, 1, 7), (6, 0, 4))": 10, "((0, 1, 7), (6, 0, 5))": 9, "((0, 1, 7), (6, 0, 6))": 8, "((0, 1, 7), (6, 0, 7))": 7, "((0, 1, 7), (6, 1, 0))": 13, "((0, 1, 7), (6, 1, 1))": 12, "((0, 1, 7), (6, 1, 2))": 11, "((0, 1, 7), (6, 1, 3))": 10, "((0, 1, 7), (6, 1, 4))": 9, "((0, 1, 7), (6, 1, 5))": 8, "((0, 1, 7), (6, 1, 6))": 7, "((0, 1, 7), (6, 1, 7))": 6, "((0, 1, 7), (6, 2, 0))": 14, "((0, 1, 7), (6, 2, 1))": 13, "((0, 1, 7), (6, 2, 2))": 12, "((0, 1, 7), (6, 2, 3))": 11, "((0, 1, 7), (6, 2, 4))": 10, "((0, 1, 7), (6, 2, 5))": 9, "((0, 1, 7), (6, 2, 6))": 8, "((0, 1, 7), (6, 2, 7))": 7, "((0, 1, 7), (6, 3, 0))": 15, "((0, 1, 7), (6, 3, 1))": 14, "((0, 1, 7), (6, 3, 2))": 13, "((0, 1, 7), (6, 3, 3))": 12, "((0, 1, 7), (6, 3, 4))": 11, "((0, 1, 7), (6, 3, 5))": 10, "((0, 1, 7), (6, 3, 6))": 9, "((0, 1, 7), (6, 3, 7))": 8, "((0, 1, 7), (6, 4, 0))": 16, "((0, 1, 7), (6, 4, 1))": 15, "((0, 1, 7), (6, 4, 2))": 14, "((0, 1, 7), (6, 4, 3))": 13, "((0, 1, 7), (6, 4, 4))": 12, "((0, 1, 7), (6, 4, 5))": 11, "((0, 1, 7), (6, 4, 6))": 10, "((0, 1, 7), (6, 4, 7))": 9, "((0, 1, 7), (6, 5, 0))": 17, "((0, 1, 7), (6, 5, 1))": 16, "((0, 1, 7), (6, 5, 2))": 15, "((0, 1, 7), (6, 5, 3))": 14, "((0, 1, 7), (6, 5, 4))": 13, "((0, 1, 7), (6, 5, 5))": 12, "((0, 1, 7), (6, 5, 6))": 11, "((0, 1, 7), (6, 5, 7))": 10, "((0, 1, 7), (6, 6, 0))": 18, "((0, 1, 7), (6, 6, 1))": 17, "((0, 1, 7), (6, 6, 2))": 16, "((0, 1, 7), (6, 6, 3))": 15, "((0, 1, 7), (6, 6, 4))": 14, "((0, 1, 7), (6, 6, 5))": 13, "((0, 1, 7), (6, 6, 6))": 12, "((0, 1, 7), (6, 6, 7))": 11, "((0, 1, 7), (6, 7, 0))": 19, "((0, 1, 7), (6, 7, 1))": 18, "((0, 1, 7), (6, 7, 2))": 17, "((0, 1, 7), (6, 7, 3))": 16, "((0, 1, 7), (6, 7, 4))": 15, "((0, 1, 7), (6, 7, 5))": 14, "((0, 1, 7), (6, 7, 6))": 13, "((0, 1, 7), (6, 7, 7))": 12, "((0, 1, 7), (7, 0, 0))": 15, "((0, 1, 7), (7, 0, 1))": 14, "((0, 1, 7), (7, 0, 2))": 13, "((0, 1, 7), (7, 0, 3))": 12, "((0, 1, 7), (7, 0, 4))": 11, "((0, 1, 7), (7, 0, 5))": 10, "((0, 1, 7), (7, 0, 6))": 9, "((0, 1, 7), (7, 0, 7))": 8, "((0, 1, 7), (7, 1, 0))": 14, "((0, 1, 7), (7, 1, 1))": 13, "((0, 1, 7), (7, 1, 2))": 12, "((0, 1, 7), (7, 1, 3))": 11, "((0, 1, 7), (7, 1, 4))": 10, "((0, 1, 7), (7, 1, 5))": 9, "((0, 1, 7), (7, 1, 6))": 8, "((0, 1, 7), (7, 1, 7))": 7, "((0, 1, 7), (7, 2, 0))": 15, "((0, 1, 7), (7, 2, 1))": 14, "((0, 1, 7), (7, 2, 2))": 13, "((0, 1, 7), (7, 2, 3))": 12, "((0, 1, 7), (7, 2, 4))": 11, "((0, 1, 7), (7, 2, 5))": 10, "((0, 1, 7), (7, 2, 6))": 9, "((0, 1, 7), (7, 2, 7))": 8, "((0, 1, 7), (7, 3, 0))": 16, "((0, 1, 7), (7, 3, 1))": 15, "((0, 1, 7), (7, 3, 2))": 14, "((0, 1, 7), (7, 3, 3))": 13, "((0, 1, 7), (7, 3, 4))": 12, "((0, 1, 7), (7, 3, 5))": 11, "((0, 1, 7), (7, 3, 6))": 10, "((0, 1, 7), (7, 3, 7))": 9, "((0, 1, 7), (7, 4, 0))": 17, "((0, 1, 7), (7, 4, 1))": 16, "((0, 1, 7), (7, 4, 2))": 15, "((0, 1, 7), (7, 4, 3))": 14, "((0, 1, 7), (7, 4, 4))": 13, "((0, 1, 7), (7, 4, 5))": 12, "((0, 1, 7), (7, 4, 6))": 11, "((0, 1, 7), (7, 4, 7))": 10, "((0, 1, 7), (7, 5, 0))": 18, "((0, 1, 7), (7, 5, 1))": 17, "((0, 1, 7), (7, 5, 2))": 16, "((0, 1, 7), (7, 5, 3))": 15, "((0, 1, 7), (7, 5, 4))": 14, "((0, 1, 7), (7, 5, 5))": 13, "((0, 1, 7), (7, 5, 6))": 12, "((0, 1, 7), (7, 5, 7))": 11, "((0, 1, 7), (7, 6, 0))": 19, "((0, 1, 7), (7, 6, 1))": 18, "((0, 1, 7), (7, 6, 2))": 17, "((0, 1, 7), (7, 6, 3))": 16, "((0, 1, 7), (7, 6, 4))": 15, "((0, 1, 7), (7, 6, 5))": 14, "((0, 1, 7), (7, 6, 6))": 13, "((0, 1, 7), (7, 6, 7))": 12, "((0, 1, 7), (7, 7, 0))": 20, "((0, 1, 7), (7, 7, 1))": 19, "((0, 1, 7), (7, 7, 2))": 18, "((0, 1, 7), (7, 7, 3))": 17, "((0, 1, 7), (7, 7, 4))": 16, "((0, 1, 7), (7, 7, 5))": 15, "((0, 1, 7), (7, 7, 6))": 14, "((0, 1, 7), (7, 7, 7))": 13, "((0, 2, 0), (0, 2, 1))": 1, "((0, 2, 0), (0, 2, 2))": 2, "((0, 2, 0), (0, 2, 3))": 3, "((0, 2, 0), (0, 2, 4))": 4, "((0, 2, 0), (0, 2, 5))": 5, "((0, 2, 0), (0, 2, 6))": 6, "((0, 2, 0), (0, 2, 7))": 7, "((0, 2, 0), (0, 3, 0))": 1, "((0, 2, 0), (0, 3, 1))": 2, "((0, 2, 0), (0, 3, 2))": 3, "((0, 2, 0), (0, 3, 3))": 4, "((0, 2, 0), (0, 3, 4))": 5, "((0, 2, 0), (0, 3, 5))": 6, "((0, 2, 0), (0, 3, 6))": 7, "((0, 2, 0), (0, 3, 7))": 8, "((0, 2, 0), (0, 4, 0))": 2, "((0, 2, 0), (0, 4, 1))": 3, "((0, 2, 0), (0, 4, 2))": 4, "((0, 2, 0), (0, 4, 3))": 5, "((0, 2, 0), (0, 4, 4))": 6, "((0, 2, 0), (0, 4, 5))": 7, "((0, 2, 0), (0, 4, 6))": 8, "((0, 2, 0), (0, 4, 7))": 9, "((0, 2, 0), (0, 5, 0))": 3, "((0, 2, 0), (0, 5, 1))": 4, "((0, 2, 0), (0, 5, 2))": 5, "((0, 2, 0), (0, 5, 3))": 6, "((0, 2, 0), (0, 5, 4))": 7, "((0, 2, 0), (0, 5, 5))": 8, "((0, 2, 0), (0, 5, 6))": 9, "((0, 2, 0), (0, 5, 7))": 10, "((0, 2, 0), (0, 6, 0))": 4, "((0, 2, 0), (0, 6, 1))": 5, "((0, 2, 0), (0, 6, 2))": 6, "((0, 2, 0), (0, 6, 3))": 7, "((0, 2, 0), (0, 6, 4))": 8, "((0, 2, 0), (0, 6, 5))": 9, "((0, 2, 0), (0, 6, 6))": 10, "((0, 2, 0), (0, 6, 7))": 11, "((0, 2, 0), (0, 7, 0))": 5, "((0, 2, 0), (0, 7, 1))": 6, "((0, 2, 0), (0, 7, 2))": 7, "((0, 2, 0), (0, 7, 3))": 8, "((0, 2, 0), (0, 7, 4))": 9, "((0, 2, 0), (0, 7, 5))": 10, "((0, 2, 0), (0, 7, 6))": 11, "((0, 2, 0), (0, 7, 7))": 12, "((0, 2, 0), (1, 0, 0))": 3, "((0, 2, 0), (1, 0, 1))": 4, "((0, 2, 0), (1, 0, 2))": 5, "((0, 2, 0), (1, 0, 3))": 6, "((0, 2, 0), (1, 0, 4))": 7, "((0, 2, 0), (1, 0, 5))": 8, "((0, 2, 0), (1, 0, 6))": 9, "((0, 2, 0), (1, 0, 7))": 10, "((0, 2, 0), (1, 1, 0))": 2, "((0, 2, 0), (1, 1, 1))": 3, "((0, 2, 0), (1, 1, 2))": 4, "((0, 2, 0), (1, 1, 3))": 5, "((0, 2, 0), (1, 1, 4))": 6, "((0, 2, 0), (1, 1, 5))": 7, "((0, 2, 0), (1, 1, 6))": 8, "((0, 2, 0), (1, 1, 7))": 9, "((0, 2, 0), (1, 2, 0))": 1, "((0, 2, 0), (1, 2, 1))": 2, "((0, 2, 0), (1, 2, 2))": 3, "((0, 2, 0), (1, 2, 3))": 4, "((0, 2, 0), (1, 2, 4))": 5, "((0, 2, 0), (1, 2, 5))": 6, "((0, 2, 0), (1, 2, 6))": 7, "((0, 2, 0), (1, 2, 7))": 8, "((0, 2, 0), (1, 3, 0))": 2, "((0, 2, 0), (1, 3, 1))": 3, "((0, 2, 0), (1, 3, 2))": 4, "((0, 2, 0), (1, 3, 3))": 5, "((0, 2, 0), (1, 3, 4))": 6, "((0, 2, 0), (1, 3, 5))": 7, "((0, 2, 0), (1, 3, 6))": 8, "((0, 2, 0), (1, 3, 7))": 9, "((0, 2, 0), (1, 4, 0))": 3, "((0, 2, 0), (1, 4, 1))": 4, "((0, 2, 0), (1, 4, 2))": 5, "((0, 2, 0), (1, 4, 3))": 6, "((0, 2, 0), (1, 4, 4))": 7, "((0, 2, 0), (1, 4, 5))": 8, "((0, 2, 0), (1, 4, 6))": 9, "((0, 2, 0), (1, 4, 7))": 10, "((0, 2, 0), (1, 5, 0))": 4, "((0, 2, 0), (1, 5, 1))": 5, "((0, 2, 0), (1, 5, 2))": 6, "((0, 2, 0), (1, 5, 3))": 7, "((0, 2, 0), (1, 5, 4))": 8, "((0, 2, 0), (1, 5, 5))": 9, "((0, 2, 0), (1, 5, 6))": 10, "((0, 2, 0), (1, 5, 7))": 11, "((0, 2, 0), (1, 6, 0))": 5, "((0, 2, 0), (1, 6, 1))": 6, "((0, 2, 0), (1, 6, 2))": 7, "((0, 2, 0), (1, 6, 3))": 8, "((0, 2, 0), (1, 6, 4))": 9, "((0, 2, 0), (1, 6, 5))": 10, "((0, 2, 0), (1, 6, 6))": 11, "((0, 2, 0), (1, 6, 7))": 12, "((0, 2, 0), (1, 7, 0))": 6, "((0, 2, 0), (1, 7, 1))": 7, "((0, 2, 0), (1, 7, 2))": 8, "((0, 2, 0), (1, 7, 3))": 9, "((0, 2, 0), (1, 7, 4))": 10, "((0, 2, 0), (1, 7, 5))": 11, "((0, 2, 0), (1, 7, 6))": 12, "((0, 2, 0), (1, 7, 7))": 13, "((0, 2, 0), (2, 0, 0))": 4, "((0, 2, 0), (2, 0, 1))": 5, "((0, 2, 0), (2, 0, 2))": 6, "((0, 2, 0), (2, 0, 3))": 7, "((0, 2, 0), (2, 0, 4))": 8, "((0, 2, 0), (2, 0, 5))": 9, "((0, 2, 0), (2, 0, 6))": 10, "((0, 2, 0), (2, 0, 7))": 11, "((0, 2, 0), (2, 1, 0))": 3, "((0, 2, 0), (2, 1, 1))": 4, "((0, 2, 0), (2, 1, 2))": 5, "((0, 2, 0), (2, 1, 3))": 6, "((0, 2, 0), (2, 1, 4))": 7, "((0, 2, 0), (2, 1, 5))": 8, "((0, 2, 0), (2, 1, 6))": 9, "((0, 2, 0), (2, 1, 7))": 10, "((0, 2, 0), (2, 2, 0))": 2, "((0, 2, 0), (2, 2, 1))": 3, "((0, 2, 0), (2, 2, 2))": 4, "((0, 2, 0), (2, 2, 3))": 5, "((0, 2, 0), (2, 2, 4))": 6, "((0, 2, 0), (2, 2, 5))": 7, "((0, 2, 0), (2, 2, 6))": 8, "((0, 2, 0), (2, 2, 7))": 9, "((0, 2, 0), (2, 3, 0))": 3, "((0, 2, 0), (2, 3, 1))": 4, "((0, 2, 0), (2, 3, 2))": 5, "((0, 2, 0), (2, 3, 3))": 6, "((0, 2, 0), (2, 3, 4))": 7, "((0, 2, 0), (2, 3, 5))": 8, "((0, 2, 0), (2, 3, 6))": 9, "((0, 2, 0), (2, 3, 7))": 10, "((0, 2, 0), (2, 4, 0))": 4, "((0, 2, 0), (2, 4, 1))": 5, "((0, 2, 0), (2, 4, 2))": 6, "((0, 2, 0), (2, 4, 3))": 7, "((0, 2, 0), (2, 4, 4))": 8, "((0, 2, 0), (2, 4, 5))": 9, "((0, 2, 0), (2, 4, 6))": 10, "((0, 2, 0), (2, 4, 7))": 11, "((0, 2, 0), (2, 5, 0))": 5, "((0, 2, 0), (2, 5, 1))": 6, "((0, 2, 0), (2, 5, 2))": 7, "((0, 2, 0), (2, 5, 3))": 8, "((0, 2, 0), (2, 5, 4))": 9, "((0, 2, 0), (2, 5, 5))": 10, "((0, 2, 0), (2, 5, 6))": 11, "((0, 2, 0), (2, 5, 7))": 12, "((0, 2, 0), (2, 6, 0))": 6, "((0, 2, 0), (2, 6, 1))": 7, "((0, 2, 0), (2, 6, 2))": 8, "((0, 2, 0), (2, 6, 3))": 9, "((0, 2, 0), (2, 6, 4))": 10, "((0, 2, 0), (2, 6, 5))": 11, "((0, 2, 0), (2, 6, 6))": 12, "((0, 2, 0), (2, 6, 7))": 13, "((0, 2, 0), (2, 7, 0))": 7, "((0, 2, 0), (2, 7, 1))": 8, "((0, 2, 0), (2, 7, 2))": 9, "((0, 2, 0), (2, 7, 3))": 10, "((0, 2, 0), (2, 7, 4))": 11, "((0, 2, 0), (2, 7, 5))": 12, "((0, 2, 0), (2, 7, 6))": 13, "((0, 2, 0), (2, 7, 7))": 14, "((0, 2, 0), (3, 0, 0))": 5, "((0, 2, 0), (3, 0, 1))": 6, "((0, 2, 0), (3, 0, 2))": 7, "((0, 2, 0), (3, 0, 3))": 8, "((0, 2, 0), (3, 0, 4))": 9, "((0, 2, 0), (3, 0, 5))": 10, "((0, 2, 0), (3, 0, 6))": 11, "((0, 2, 0), (3, 0, 7))": 12, "((0, 2, 0), (3, 1, 0))": 4, "((0, 2, 0), (3, 1, 1))": 5, "((0, 2, 0), (3, 1, 2))": 6, "((0, 2, 0), (3, 1, 3))": 7, "((0, 2, 0), (3, 1, 4))": 8, "((0, 2, 0), (3, 1, 5))": 9, "((0, 2, 0), (3, 1, 6))": 10, "((0, 2, 0), (3, 1, 7))": 11, "((0, 2, 0), (3, 2, 0))": 3, "((0, 2, 0), (3, 2, 1))": 4, "((0, 2, 0), (3, 2, 2))": 5, "((0, 2, 0), (3, 2, 3))": 6, "((0, 2, 0), (3, 2, 4))": 7, "((0, 2, 0), (3, 2, 5))": 8, "((0, 2, 0), (3, 2, 6))": 9, "((0, 2, 0), (3, 2, 7))": 10, "((0, 2, 0), (3, 3, 0))": 4, "((0, 2, 0), (3, 3, 1))": 5, "((0, 2, 0), (3, 3, 2))": 6, "((0, 2, 0), (3, 3, 3))": 7, "((0, 2, 0), (3, 3, 4))": 8, "((0, 2, 0), (3, 3, 5))": 9, "((0, 2, 0), (3, 3, 6))": 10, "((0, 2, 0), (3, 3, 7))": 11, "((0, 2, 0), (3, 4, 0))": 5, "((0, 2, 0), (3, 4, 1))": 6, "((0, 2, 0), (3, 4, 2))": 7, "((0, 2, 0), (3, 4, 3))": 8, "((0, 2, 0), (3, 4, 4))": 9, "((0, 2, 0), (3, 4, 5))": 10, "((0, 2, 0), (3, 4, 6))": 11, "((0, 2, 0), (3, 4, 7))": 12, "((0, 2, 0), (3, 5, 0))": 6, "((0, 2, 0), (3, 5, 1))": 7, "((0, 2, 0), (3, 5, 2))": 8, "((0, 2, 0), (3, 5, 3))": 9, "((0, 2, 0), (3, 5, 4))": 10, "((0, 2, 0), (3, 5, 5))": 11, "((0, 2, 0), (3, 5, 6))": 12, "((0, 2, 0), (3, 5, 7))": 13, "((0, 2, 0), (3, 6, 0))": 7, "((0, 2, 0), (3, 6, 1))": 8, "((0, 2, 0), (3, 6, 2))": 9, "((0, 2, 0), (3, 6, 3))": 10, "((0, 2, 0), (3, 6, 4))": 11, "((0, 2, 0), (3, 6, 5))": 12, "((0, 2, 0), (3, 6, 6))": 13, "((0, 2, 0), (3, 6, 7))": 14, "((0, 2, 0), (3, 7, 0))": 8, "((0, 2, 0), (3, 7, 1))": 9, "((0, 2, 0), (3, 7, 2))": 10, "((0, 2, 0), (3, 7, 3))": 11, "((0, 2, 0), (3, 7, 4))": 12, "((0, 2, 0), (3, 7, 5))": 13, "((0, 2, 0), (3, 7, 6))": 14, "((0, 2, 0), (3, 7, 7))": 15, "((0, 2, 0), (4, 0, 0))": 6, "((0, 2, 0), (4, 0, 1))": 7, "((0, 2, 0), (4, 0, 2))": 8, "((0, 2, 0), (4, 0, 3))": 9, "((0, 2, 0), (4, 0, 4))": 10, "((0, 2, 0), (4, 0, 5))": 11, "((0, 2, 0), (4, 0, 6))": 12, "((0, 2, 0), (4, 0, 7))": 13, "((0, 2, 0), (4, 1, 0))": 5, "((0, 2, 0), (4, 1, 1))": 6, "((0, 2, 0), (4, 1, 2))": 7, "((0, 2, 0), (4, 1, 3))": 8, "((0, 2, 0), (4, 1, 4))": 9, "((0, 2, 0), (4, 1, 5))": 10, "((0, 2, 0), (4, 1, 6))": 11, "((0, 2, 0), (4, 1, 7))": 12, "((0, 2, 0), (4, 2, 0))": 4, "((0, 2, 0), (4, 2, 1))": 5, "((0, 2, 0), (4, 2, 2))": 6, "((0, 2, 0), (4, 2, 3))": 7, "((0, 2, 0), (4, 2, 4))": 8, "((0, 2, 0), (4, 2, 5))": 9, "((0, 2, 0), (4, 2, 6))": 10, "((0, 2, 0), (4, 2, 7))": 11, "((0, 2, 0), (4, 3, 0))": 5, "((0, 2, 0), (4, 3, 1))": 6, "((0, 2, 0), (4, 3, 2))": 7, "((0, 2, 0), (4, 3, 3))": 8, "((0, 2, 0), (4, 3, 4))": 9, "((0, 2, 0), (4, 3, 5))": 10, "((0, 2, 0), (4, 3, 6))": 11, "((0, 2, 0), (4, 3, 7))": 12, "((0, 2, 0), (4, 4, 0))": 6, "((0, 2, 0), (4, 4, 1))": 7, "((0, 2, 0), (4, 4, 2))": 8, "((0, 2, 0), (4, 4, 3))": 9, "((0, 2, 0), (4, 4, 4))": 10, "((0, 2, 0), (4, 4, 5))": 11, "((0, 2, 0), (4, 4, 6))": 12, "((0, 2, 0), (4, 4, 7))": 13, "((0, 2, 0), (4, 5, 0))": 7, "((0, 2, 0), (4, 5, 1))": 8, "((0, 2, 0), (4, 5, 2))": 9, "((0, 2, 0), (4, 5, 3))": 10, "((0, 2, 0), (4, 5, 4))": 11, "((0, 2, 0), (4, 5, 5))": 12, "((0, 2, 0), (4, 5, 6))": 13, "((0, 2, 0), (4, 5, 7))": 14, "((0, 2, 0), (4, 6, 0))": 8, "((0, 2, 0), (4, 6, 1))": 9, "((0, 2, 0), (4, 6, 2))": 10, "((0, 2, 0), (4, 6, 3))": 11, "((0, 2, 0), (4, 6, 4))": 12, "((0, 2, 0), (4, 6, 5))": 13, "((0, 2, 0), (4, 6, 6))": 14, "((0, 2, 0), (4, 6, 7))": 15, "((0, 2, 0), (4, 7, 0))": 9, "((0, 2, 0), (4, 7, 1))": 10, "((0, 2, 0), (4, 7, 2))": 11, "((0, 2, 0), (4, 7, 3))": 12, "((0, 2, 0), (4, 7, 4))": 13, "((0, 2, 0), (4, 7, 5))": 14, "((0, 2, 0), (4, 7, 6))": 15, "((0, 2, 0), (4, 7, 7))": 16, "((0, 2, 0), (5, 0, 0))": 7, "((0, 2, 0), (5, 0, 1))": 8, "((0, 2, 0), (5, 0, 2))": 9, "((0, 2, 0), (5, 0, 3))": 10, "((0, 2, 0), (5, 0, 4))": 11, "((0, 2, 0), (5, 0, 5))": 12, "((0, 2, 0), (5, 0, 6))": 13, "((0, 2, 0), (5, 0, 7))": 14, "((0, 2, 0), (5, 1, 0))": 6, "((0, 2, 0), (5, 1, 1))": 7, "((0, 2, 0), (5, 1, 2))": 8, "((0, 2, 0), (5, 1, 3))": 9, "((0, 2, 0), (5, 1, 4))": 10, "((0, 2, 0), (5, 1, 5))": 11, "((0, 2, 0), (5, 1, 6))": 12, "((0, 2, 0), (5, 1, 7))": 13, "((0, 2, 0), (5, 2, 0))": 5, "((0, 2, 0), (5, 2, 1))": 6, "((0, 2, 0), (5, 2, 2))": 7, "((0, 2, 0), (5, 2, 3))": 8, "((0, 2, 0), (5, 2, 4))": 9, "((0, 2, 0), (5, 2, 5))": 10, "((0, 2, 0), (5, 2, 6))": 11, "((0, 2, 0), (5, 2, 7))": 12, "((0, 2, 0), (5, 3, 0))": 6, "((0, 2, 0), (5, 3, 1))": 7, "((0, 2, 0), (5, 3, 2))": 8, "((0, 2, 0), (5, 3, 3))": 9, "((0, 2, 0), (5, 3, 4))": 10, "((0, 2, 0), (5, 3, 5))": 11, "((0, 2, 0), (5, 3, 6))": 12, "((0, 2, 0), (5, 3, 7))": 13, "((0, 2, 0), (5, 4, 0))": 7, "((0, 2, 0), (5, 4, 1))": 8, "((0, 2, 0), (5, 4, 2))": 9, "((0, 2, 0), (5, 4, 3))": 10, "((0, 2, 0), (5, 4, 4))": 11, "((0, 2, 0), (5, 4, 5))": 12, "((0, 2, 0), (5, 4, 6))": 13, "((0, 2, 0), (5, 4, 7))": 14, "((0, 2, 0), (5, 5, 0))": 8, "((0, 2, 0), (5, 5, 1))": 9, "((0, 2, 0), (5, 5, 2))": 10, "((0, 2, 0), (5, 5, 3))": 11, "((0, 2, 0), (5, 5, 4))": 12, "((0, 2, 0), (5, 5, 5))": 13, "((0, 2, 0), (5, 5, 6))": 14, "((0, 2, 0), (5, 5, 7))": 15, "((0, 2, 0), (5, 6, 0))": 9, "((0, 2, 0), (5, 6, 1))": 10, "((0, 2, 0), (5, 6, 2))": 11, "((0, 2, 0), (5, 6, 3))": 12, "((0, 2, 0), (5, 6, 4))": 13, "((0, 2, 0), (5, 6, 5))": 14, "((0, 2, 0), (5, 6, 6))": 15, "((0, 2, 0), (5, 6, 7))": 16, "((0, 2, 0), (5, 7, 0))": 10, "((0, 2, 0), (5, 7, 1))": 11, "((0, 2, 0), (5, 7, 2))": 12, "((0, 2, 0), (5, 7, 3))": 13, "((0, 2, 0), (5, 7, 4))": 14, "((0, 2, 0), (5, 7, 5))": 15, "((0, 2, 0), (5, 7, 6))": 16, "((0, 2, 0), (5, 7, 7))": 17, "((0, 2, 0), (6, 0, 0))": 8, "((0, 2, 0), (6, 0, 1))": 9, "((0, 2, 0), (6, 0, 2))": 10, "((0, 2, 0), (6, 0, 3))": 11, "((0, 2, 0), (6, 0, 4))": 12, "((0, 2, 0), (6, 0, 5))": 13, "((0, 2, 0), (6, 0, 6))": 14, "((0, 2, 0), (6, 0, 7))": 15, "((0, 2, 0), (6, 1, 0))": 7, "((0, 2, 0), (6, 1, 1))": 8, "((0, 2, 0), (6, 1, 2))": 9, "((0, 2, 0), (6, 1, 3))": 10, "((0, 2, 0), (6, 1, 4))": 11, "((0, 2, 0), (6, 1, 5))": 12, "((0, 2, 0), (6, 1, 6))": 13, "((0, 2, 0), (6, 1, 7))": 14, "((0, 2, 0), (6, 2, 0))": 6, "((0, 2, 0), (6, 2, 1))": 7, "((0, 2, 0), (6, 2, 2))": 8, "((0, 2, 0), (6, 2, 3))": 9, "((0, 2, 0), (6, 2, 4))": 10, "((0, 2, 0), (6, 2, 5))": 11, "((0, 2, 0), (6, 2, 6))": 12, "((0, 2, 0), (6, 2, 7))": 13, "((0, 2, 0), (6, 3, 0))": 7, "((0, 2, 0), (6, 3, 1))": 8, "((0, 2, 0), (6, 3, 2))": 9, "((0, 2, 0), (6, 3, 3))": 10, "((0, 2, 0), (6, 3, 4))": 11, "((0, 2, 0), (6, 3, 5))": 12, "((0, 2, 0), (6, 3, 6))": 13, "((0, 2, 0), (6, 3, 7))": 14, "((0, 2, 0), (6, 4, 0))": 8, "((0, 2, 0), (6, 4, 1))": 9, "((0, 2, 0), (6, 4, 2))": 10, "((0, 2, 0), (6, 4, 3))": 11, "((0, 2, 0), (6, 4, 4))": 12, "((0, 2, 0), (6, 4, 5))": 13, "((0, 2, 0), (6, 4, 6))": 14, "((0, 2, 0), (6, 4, 7))": 15, "((0, 2, 0), (6, 5, 0))": 9, "((0, 2, 0), (6, 5, 1))": 10, "((0, 2, 0), (6, 5, 2))": 11, "((0, 2, 0), (6, 5, 3))": 12, "((0, 2, 0), (6, 5, 4))": 13, "((0, 2, 0), (6, 5, 5))": 14, "((0, 2, 0), (6, 5, 6))": 15, "((0, 2, 0), (6, 5, 7))": 16, "((0, 2, 0), (6, 6, 0))": 10, "((0, 2, 0), (6, 6, 1))": 11, "((0, 2, 0), (6, 6, 2))": 12, "((0, 2, 0), (6, 6, 3))": 13, "((0, 2, 0), (6, 6, 4))": 14, "((0, 2, 0), (6, 6, 5))": 15, "((0, 2, 0), (6, 6, 6))": 16, "((0, 2, 0), (6, 6, 7))": 17, "((0, 2, 0), (6, 7, 0))": 11, "((0, 2, 0), (6, 7, 1))": 12, "((0, 2, 0), (6, 7, 2))": 13, "((0, 2, 0), (6, 7, 3))": 14, "((0, 2, 0), (6, 7, 4))": 15, "((0, 2, 0), (6, 7, 5))": 16, "((0, 2, 0), (6, 7, 6))": 17, "((0, 2, 0), (6, 7, 7))": 18, "((0, 2, 0), (7, 0, 0))": 9, "((0, 2, 0), (7, 0, 1))": 10, "((0, 2, 0), (7, 0, 2))": 11, "((0, 2, 0), (7, 0, 3))": 12, "((0, 2, 0), (7, 0, 4))": 13, "((0, 2, 0), (7, 0, 5))": 14, "((0, 2, 0), (7, 0, 6))": 15, "((0, 2, 0), (7, 0, 7))": 16, "((0, 2, 0), (7, 1, 0))": 8, "((0, 2, 0), (7, 1, 1))": 9, "((0, 2, 0), (7, 1, 2))": 10, "((0, 2, 0), (7, 1, 3))": 11, "((0, 2, 0), (7, 1, 4))": 12, "((0, 2, 0), (7, 1, 5))": 13, "((0, 2, 0), (7, 1, 6))": 14, "((0, 2, 0), (7, 1, 7))": 15, "((0, 2, 0), (7, 2, 0))": 7, "((0, 2, 0), (7, 2, 1))": 8, "((0, 2, 0), (7, 2, 2))": 9, "((0, 2, 0), (7, 2, 3))": 10, "((0, 2, 0), (7, 2, 4))": 11, "((0, 2, 0), (7, 2, 5))": 12, "((0, 2, 0), (7, 2, 6))": 13, "((0, 2, 0), (7, 2, 7))": 14, "((0, 2, 0), (7, 3, 0))": 8, "((0, 2, 0), (7, 3, 1))": 9, "((0, 2, 0), (7, 3, 2))": 10, "((0, 2, 0), (7, 3, 3))": 11, "((0, 2, 0), (7, 3, 4))": 12, "((0, 2, 0), (7, 3, 5))": 13, "((0, 2, 0), (7, 3, 6))": 14, "((0, 2, 0), (7, 3, 7))": 15, "((0, 2, 0), (7, 4, 0))": 9, "((0, 2, 0), (7, 4, 1))": 10, "((0, 2, 0), (7, 4, 2))": 11, "((0, 2, 0), (7, 4, 3))": 12, "((0, 2, 0), (7, 4, 4))": 13, "((0, 2, 0), (7, 4, 5))": 14, "((0, 2, 0), (7, 4, 6))": 15, "((0, 2, 0), (7, 4, 7))": 16, "((0, 2, 0), (7, 5, 0))": 10, "((0, 2, 0), (7, 5, 1))": 11, "((0, 2, 0), (7, 5, 2))": 12, "((0, 2, 0), (7, 5, 3))": 13, "((0, 2, 0), (7, 5, 4))": 14, "((0, 2, 0), (7, 5, 5))": 15, "((0, 2, 0), (7, 5, 6))": 16, "((0, 2, 0), (7, 5, 7))": 17, "((0, 2, 0), (7, 6, 0))": 11, "((0, 2, 0), (7, 6, 1))": 12, "((0, 2, 0), (7, 6, 2))": 13, "((0, 2, 0), (7, 6, 3))": 14, "((0, 2, 0), (7, 6, 4))": 15, "((0, 2, 0), (7, 6, 5))": 16, "((0, 2, 0), (7, 6, 6))": 17, "((0, 2, 0), (7, 6, 7))": 18, "((0, 2, 0), (7, 7, 0))": 12, "((0, 2, 0), (7, 7, 1))": 13, "((0, 2, 0), (7, 7, 2))": 14, "((0, 2, 0), (7, 7, 3))": 15, "((0, 2, 0), (7, 7, 4))": 16, "((0, 2, 0), (7, 7, 5))": 17, "((0, 2, 0), (7, 7, 6))": 18, "((0, 2, 0), (7, 7, 7))": 19, "((0, 2, 1), (0, 2, 2))": 1, "((0, 2, 1), (0, 2, 3))": 2, "((0, 2, 1), (0, 2, 4))": 3, "((0, 2, 1), (0, 2, 5))": 4, "((0, 2, 1), (0, 2, 6))": 5, "((0, 2, 1), (0, 2, 7))": 6, "((0, 2, 1), (0, 3, 0))": 2, "((0, 2, 1), (0, 3, 1))": 1, "((0, 2, 1), (0, 3, 2))": 2, "((0, 2, 1), (0, 3, 3))": 3, "((0, 2, 1), (0, 3, 4))": 4, "((0, 2, 1), (0, 3, 5))": 5, "((0, 2, 1), (0, 3, 6))": 6, "((0, 2, 1), (0, 3, 7))": 7, "((0, 2, 1), (0, 4, 0))": 3, "((0, 2, 1), (0, 4, 1))": 2, "((0, 2, 1), (0, 4, 2))": 3, "((0, 2, 1), (0, 4, 3))": 4, "((0, 2, 1), (0, 4, 4))": 5, "((0, 2, 1), (0, 4, 5))": 6, "((0, 2, 1), (0, 4, 6))": 7, "((0, 2, 1), (0, 4, 7))": 8, "((0, 2, 1), (0, 5, 0))": 4, "((0, 2, 1), (0, 5, 1))": 3, "((0, 2, 1), (0, 5, 2))": 4, "((0, 2, 1), (0, 5, 3))": 5, "((0, 2, 1), (0, 5, 4))": 6, "((0, 2, 1), (0, 5, 5))": 7, "((0, 2, 1), (0, 5, 6))": 8, "((0, 2, 1), (0, 5, 7))": 9, "((0, 2, 1), (0, 6, 0))": 5, "((0, 2, 1), (0, 6, 1))": 4, "((0, 2, 1), (0, 6, 2))": 5, "((0, 2, 1), (0, 6, 3))": 6, "((0, 2, 1), (0, 6, 4))": 7, "((0, 2, 1), (0, 6, 5))": 8, "((0, 2, 1), (0, 6, 6))": 9, "((0, 2, 1), (0, 6, 7))": 10, "((0, 2, 1), (0, 7, 0))": 6, "((0, 2, 1), (0, 7, 1))": 5, "((0, 2, 1), (0, 7, 2))": 6, "((0, 2, 1), (0, 7, 3))": 7, "((0, 2, 1), (0, 7, 4))": 8, "((0, 2, 1), (0, 7, 5))": 9, "((0, 2, 1), (0, 7, 6))": 10, "((0, 2, 1), (0, 7, 7))": 11, "((0, 2, 1), (1, 0, 0))": 4, "((0, 2, 1), (1, 0, 1))": 3, "((0, 2, 1), (1, 0, 2))": 4, "((0, 2, 1), (1, 0, 3))": 5, "((0, 2, 1), (1, 0, 4))": 6, "((0, 2, 1), (1, 0, 5))": 7, "((0, 2, 1), (1, 0, 6))": 8, "((0, 2, 1), (1, 0, 7))": 9, "((0, 2, 1), (1, 1, 0))": 3, "((0, 2, 1), (1, 1, 1))": 2, "((0, 2, 1), (1, 1, 2))": 3, "((0, 2, 1), (1, 1, 3))": 4, "((0, 2, 1), (1, 1, 4))": 5, "((0, 2, 1), (1, 1, 5))": 6, "((0, 2, 1), (1, 1, 6))": 7, "((0, 2, 1), (1, 1, 7))": 8, "((0, 2, 1), (1, 2, 0))": 2, "((0, 2, 1), (1, 2, 1))": 1, "((0, 2, 1), (1, 2, 2))": 2, "((0, 2, 1), (1, 2, 3))": 3, "((0, 2, 1), (1, 2, 4))": 4, "((0, 2, 1), (1, 2, 5))": 5, "((0, 2, 1), (1, 2, 6))": 6, "((0, 2, 1), (1, 2, 7))": 7, "((0, 2, 1), (1, 3, 0))": 3, "((0, 2, 1), (1, 3, 1))": 2, "((0, 2, 1), (1, 3, 2))": 3, "((0, 2, 1), (1, 3, 3))": 4, "((0, 2, 1), (1, 3, 4))": 5, "((0, 2, 1), (1, 3, 5))": 6, "((0, 2, 1), (1, 3, 6))": 7, "((0, 2, 1), (1, 3, 7))": 8, "((0, 2, 1), (1, 4, 0))": 4, "((0, 2, 1), (1, 4, 1))": 3, "((0, 2, 1), (1, 4, 2))": 4, "((0, 2, 1), (1, 4, 3))": 5, "((0, 2, 1), (1, 4, 4))": 6, "((0, 2, 1), (1, 4, 5))": 7, "((0, 2, 1), (1, 4, 6))": 8, "((0, 2, 1), (1, 4, 7))": 9, "((0, 2, 1), (1, 5, 0))": 5, "((0, 2, 1), (1, 5, 1))": 4, "((0, 2, 1), (1, 5, 2))": 5, "((0, 2, 1), (1, 5, 3))": 6, "((0, 2, 1), (1, 5, 4))": 7, "((0, 2, 1), (1, 5, 5))": 8, "((0, 2, 1), (1, 5, 6))": 9, "((0, 2, 1), (1, 5, 7))": 10, "((0, 2, 1), (1, 6, 0))": 6, "((0, 2, 1), (1, 6, 1))": 5, "((0, 2, 1), (1, 6, 2))": 6, "((0, 2, 1), (1, 6, 3))": 7, "((0, 2, 1), (1, 6, 4))": 8, "((0, 2, 1), (1, 6, 5))": 9, "((0, 2, 1), (1, 6, 6))": 10, "((0, 2, 1), (1, 6, 7))": 11, "((0, 2, 1), (1, 7, 0))": 7, "((0, 2, 1), (1, 7, 1))": 6, "((0, 2, 1), (1, 7, 2))": 7, "((0, 2, 1), (1, 7, 3))": 8, "((0, 2, 1), (1, 7, 4))": 9, "((0, 2, 1), (1, 7, 5))": 10, "((0, 2, 1), (1, 7, 6))": 11, "((0, 2, 1), (1, 7, 7))": 12, "((0, 2, 1), (2, 0, 0))": 5, "((0, 2, 1), (2, 0, 1))": 4, "((0, 2, 1), (2, 0, 2))": 5, "((0, 2, 1), (2, 0, 3))": 6, "((0, 2, 1), (2, 0, 4))": 7, "((0, 2, 1), (2, 0, 5))": 8, "((0, 2, 1), (2, 0, 6))": 9, "((0, 2, 1), (2, 0, 7))": 10, "((0, 2, 1), (2, 1, 0))": 4, "((0, 2, 1), (2, 1, 1))": 3, "((0, 2, 1), (2, 1, 2))": 4, "((0, 2, 1), (2, 1, 3))": 5, "((0, 2, 1), (2, 1, 4))": 6, "((0, 2, 1), (2, 1, 5))": 7, "((0, 2, 1), (2, 1, 6))": 8, "((0, 2, 1), (2, 1, 7))": 9, "((0, 2, 1), (2, 2, 0))": 3, "((0, 2, 1), (2, 2, 1))": 2, "((0, 2, 1), (2, 2, 2))": 3, "((0, 2, 1), (2, 2, 3))": 4, "((0, 2, 1), (2, 2, 4))": 5, "((0, 2, 1), (2, 2, 5))": 6, "((0, 2, 1), (2, 2, 6))": 7, "((0, 2, 1), (2, 2, 7))": 8, "((0, 2, 1), (2, 3, 0))": 4, "((0, 2, 1), (2, 3, 1))": 3, "((0, 2, 1), (2, 3, 2))": 4, "((0, 2, 1), (2, 3, 3))": 5, "((0, 2, 1), (2, 3, 4))": 6, "((0, 2, 1), (2, 3, 5))": 7, "((0, 2, 1), (2, 3, 6))": 8, "((0, 2, 1), (2, 3, 7))": 9, "((0, 2, 1), (2, 4, 0))": 5, "((0, 2, 1), (2, 4, 1))": 4, "((0, 2, 1), (2, 4, 2))": 5, "((0, 2, 1), (2, 4, 3))": 6, "((0, 2, 1), (2, 4, 4))": 7, "((0, 2, 1), (2, 4, 5))": 8, "((0, 2, 1), (2, 4, 6))": 9, "((0, 2, 1), (2, 4, 7))": 10, "((0, 2, 1), (2, 5, 0))": 6, "((0, 2, 1), (2, 5, 1))": 5, "((0, 2, 1), (2, 5, 2))": 6, "((0, 2, 1), (2, 5, 3))": 7, "((0, 2, 1), (2, 5, 4))": 8, "((0, 2, 1), (2, 5, 5))": 9, "((0, 2, 1), (2, 5, 6))": 10, "((0, 2, 1), (2, 5, 7))": 11, "((0, 2, 1), (2, 6, 0))": 7, "((0, 2, 1), (2, 6, 1))": 6, "((0, 2, 1), (2, 6, 2))": 7, "((0, 2, 1), (2, 6, 3))": 8, "((0, 2, 1), (2, 6, 4))": 9, "((0, 2, 1), (2, 6, 5))": 10, "((0, 2, 1), (2, 6, 6))": 11, "((0, 2, 1), (2, 6, 7))": 12, "((0, 2, 1), (2, 7, 0))": 8, "((0, 2, 1), (2, 7, 1))": 7, "((0, 2, 1), (2, 7, 2))": 8, "((0, 2, 1), (2, 7, 3))": 9, "((0, 2, 1), (2, 7, 4))": 10, "((0, 2, 1), (2, 7, 5))": 11, "((0, 2, 1), (2, 7, 6))": 12, "((0, 2, 1), (2, 7, 7))": 13, "((0, 2, 1), (3, 0, 0))": 6, "((0, 2, 1), (3, 0, 1))": 5, "((0, 2, 1), (3, 0, 2))": 6, "((0, 2, 1), (3, 0, 3))": 7, "((0, 2, 1), (3, 0, 4))": 8, "((0, 2, 1), (3, 0, 5))": 9, "((0, 2, 1), (3, 0, 6))": 10, "((0, 2, 1), (3, 0, 7))": 11, "((0, 2, 1), (3, 1, 0))": 5, "((0, 2, 1), (3, 1, 1))": 4, "((0, 2, 1), (3, 1, 2))": 5, "((0, 2, 1), (3, 1, 3))": 6, "((0, 2, 1), (3, 1, 4))": 7, "((0, 2, 1), (3, 1, 5))": 8, "((0, 2, 1), (3, 1, 6))": 9, "((0, 2, 1), (3, 1, 7))": 10, "((0, 2, 1), (3, 2, 0))": 4, "((0, 2, 1), (3, 2, 1))": 3, "((0, 2, 1), (3, 2, 2))": 4, "((0, 2, 1), (3, 2, 3))": 5, "((0, 2, 1), (3, 2, 4))": 6, "((0, 2, 1), (3, 2, 5))": 7, "((0, 2, 1), (3, 2, 6))": 8, "((0, 2, 1), (3, 2, 7))": 9, "((0, 2, 1), (3, 3, 0))": 5, "((0, 2, 1), (3, 3, 1))": 4, "((0, 2, 1), (3, 3, 2))": 5, "((0, 2, 1), (3, 3, 3))": 6, "((0, 2, 1), (3, 3, 4))": 7, "((0, 2, 1), (3, 3, 5))": 8, "((0, 2, 1), (3, 3, 6))": 9, "((0, 2, 1), (3, 3, 7))": 10, "((0, 2, 1), (3, 4, 0))": 6, "((0, 2, 1), (3, 4, 1))": 5, "((0, 2, 1), (3, 4, 2))": 6, "((0, 2, 1), (3, 4, 3))": 7, "((0, 2, 1), (3, 4, 4))": 8, "((0, 2, 1), (3, 4, 5))": 9, "((0, 2, 1), (3, 4, 6))": 10, "((0, 2, 1), (3, 4, 7))": 11, "((0, 2, 1), (3, 5, 0))": 7, "((0, 2, 1), (3, 5, 1))": 6, "((0, 2, 1), (3, 5, 2))": 7, "((0, 2, 1), (3, 5, 3))": 8, "((0, 2, 1), (3, 5, 4))": 9, "((0, 2, 1), (3, 5, 5))": 10, "((0, 2, 1), (3, 5, 6))": 11, "((0, 2, 1), (3, 5, 7))": 12, "((0, 2, 1), (3, 6, 0))": 8, "((0, 2, 1), (3, 6, 1))": 7, "((0, 2, 1), (3, 6, 2))": 8, "((0, 2, 1), (3, 6, 3))": 9, "((0, 2, 1), (3, 6, 4))": 10, "((0, 2, 1), (3, 6, 5))": 11, "((0, 2, 1), (3, 6, 6))": 12, "((0, 2, 1), (3, 6, 7))": 13, "((0, 2, 1), (3, 7, 0))": 9, "((0, 2, 1), (3, 7, 1))": 8, "((0, 2, 1), (3, 7, 2))": 9, "((0, 2, 1), (3, 7, 3))": 10, "((0, 2, 1), (3, 7, 4))": 11, "((0, 2, 1), (3, 7, 5))": 12, "((0, 2, 1), (3, 7, 6))": 13, "((0, 2, 1), (3, 7, 7))": 14, "((0, 2, 1), (4, 0, 0))": 7, "((0, 2, 1), (4, 0, 1))": 6, "((0, 2, 1), (4, 0, 2))": 7, "((0, 2, 1), (4, 0, 3))": 8, "((0, 2, 1), (4, 0, 4))": 9, "((0, 2, 1), (4, 0, 5))": 10, "((0, 2, 1), (4, 0, 6))": 11, "((0, 2, 1), (4, 0, 7))": 12, "((0, 2, 1), (4, 1, 0))": 6, "((0, 2, 1), (4, 1, 1))": 5, "((0, 2, 1), (4, 1, 2))": 6, "((0, 2, 1), (4, 1, 3))": 7, "((0, 2, 1), (4, 1, 4))": 8, "((0, 2, 1), (4, 1, 5))": 9, "((0, 2, 1), (4, 1, 6))": 10, "((0, 2, 1), (4, 1, 7))": 11, "((0, 2, 1), (4, 2, 0))": 5, "((0, 2, 1), (4, 2, 1))": 4, "((0, 2, 1), (4, 2, 2))": 5, "((0, 2, 1), (4, 2, 3))": 6, "((0, 2, 1), (4, 2, 4))": 7, "((0, 2, 1), (4, 2, 5))": 8, "((0, 2, 1), (4, 2, 6))": 9, "((0, 2, 1), (4, 2, 7))": 10, "((0, 2, 1), (4, 3, 0))": 6, "((0, 2, 1), (4, 3, 1))": 5, "((0, 2, 1), (4, 3, 2))": 6, "((0, 2, 1), (4, 3, 3))": 7, "((0, 2, 1), (4, 3, 4))": 8, "((0, 2, 1), (4, 3, 5))": 9, "((0, 2, 1), (4, 3, 6))": 10, "((0, 2, 1), (4, 3, 7))": 11, "((0, 2, 1), (4, 4, 0))": 7, "((0, 2, 1), (4, 4, 1))": 6, "((0, 2, 1), (4, 4, 2))": 7, "((0, 2, 1), (4, 4, 3))": 8, "((0, 2, 1), (4, 4, 4))": 9, "((0, 2, 1), (4, 4, 5))": 10, "((0, 2, 1), (4, 4, 6))": 11, "((0, 2, 1), (4, 4, 7))": 12, "((0, 2, 1), (4, 5, 0))": 8, "((0, 2, 1), (4, 5, 1))": 7, "((0, 2, 1), (4, 5, 2))": 8, "((0, 2, 1), (4, 5, 3))": 9, "((0, 2, 1), (4, 5, 4))": 10, "((0, 2, 1), (4, 5, 5))": 11, "((0, 2, 1), (4, 5, 6))": 12, "((0, 2, 1), (4, 5, 7))": 13, "((0, 2, 1), (4, 6, 0))": 9, "((0, 2, 1), (4, 6, 1))": 8, "((0, 2, 1), (4, 6, 2))": 9, "((0, 2, 1), (4, 6, 3))": 10, "((0, 2, 1), (4, 6, 4))": 11, "((0, 2, 1), (4, 6, 5))": 12, "((0, 2, 1), (4, 6, 6))": 13, "((0, 2, 1), (4, 6, 7))": 14, "((0, 2, 1), (4, 7, 0))": 10, "((0, 2, 1), (4, 7, 1))": 9, "((0, 2, 1), (4, 7, 2))": 10, "((0, 2, 1), (4, 7, 3))": 11, "((0, 2, 1), (4, 7, 4))": 12, "((0, 2, 1), (4, 7, 5))": 13, "((0, 2, 1), (4, 7, 6))": 14, "((0, 2, 1), (4, 7, 7))": 15, "((0, 2, 1), (5, 0, 0))": 8, "((0, 2, 1), (5, 0, 1))": 7, "((0, 2, 1), (5, 0, 2))": 8, "((0, 2, 1), (5, 0, 3))": 9, "((0, 2, 1), (5, 0, 4))": 10, "((0, 2, 1), (5, 0, 5))": 11, "((0, 2, 1), (5, 0, 6))": 12, "((0, 2, 1), (5, 0, 7))": 13, "((0, 2, 1), (5, 1, 0))": 7, "((0, 2, 1), (5, 1, 1))": 6, "((0, 2, 1), (5, 1, 2))": 7, "((0, 2, 1), (5, 1, 3))": 8, "((0, 2, 1), (5, 1, 4))": 9, "((0, 2, 1), (5, 1, 5))": 10, "((0, 2, 1), (5, 1, 6))": 11, "((0, 2, 1), (5, 1, 7))": 12, "((0, 2, 1), (5, 2, 0))": 6, "((0, 2, 1), (5, 2, 1))": 5, "((0, 2, 1), (5, 2, 2))": 6, "((0, 2, 1), (5, 2, 3))": 7, "((0, 2, 1), (5, 2, 4))": 8, "((0, 2, 1), (5, 2, 5))": 9, "((0, 2, 1), (5, 2, 6))": 10, "((0, 2, 1), (5, 2, 7))": 11, "((0, 2, 1), (5, 3, 0))": 7, "((0, 2, 1), (5, 3, 1))": 6, "((0, 2, 1), (5, 3, 2))": 7, "((0, 2, 1), (5, 3, 3))": 8, "((0, 2, 1), (5, 3, 4))": 9, "((0, 2, 1), (5, 3, 5))": 10, "((0, 2, 1), (5, 3, 6))": 11, "((0, 2, 1), (5, 3, 7))": 12, "((0, 2, 1), (5, 4, 0))": 8, "((0, 2, 1), (5, 4, 1))": 7, "((0, 2, 1), (5, 4, 2))": 8, "((0, 2, 1), (5, 4, 3))": 9, "((0, 2, 1), (5, 4, 4))": 10, "((0, 2, 1), (5, 4, 5))": 11, "((0, 2, 1), (5, 4, 6))": 12, "((0, 2, 1), (5, 4, 7))": 13, "((0, 2, 1), (5, 5, 0))": 9, "((0, 2, 1), (5, 5, 1))": 8, "((0, 2, 1), (5, 5, 2))": 9, "((0, 2, 1), (5, 5, 3))": 10, "((0, 2, 1), (5, 5, 4))": 11, "((0, 2, 1), (5, 5, 5))": 12, "((0, 2, 1), (5, 5, 6))": 13, "((0, 2, 1), (5, 5, 7))": 14, "((0, 2, 1), (5, 6, 0))": 10, "((0, 2, 1), (5, 6, 1))": 9, "((0, 2, 1), (5, 6, 2))": 10, "((0, 2, 1), (5, 6, 3))": 11, "((0, 2, 1), (5, 6, 4))": 12, "((0, 2, 1), (5, 6, 5))": 13, "((0, 2, 1), (5, 6, 6))": 14, "((0, 2, 1), (5, 6, 7))": 15, "((0, 2, 1), (5, 7, 0))": 11, "((0, 2, 1), (5, 7, 1))": 10, "((0, 2, 1), (5, 7, 2))": 11, "((0, 2, 1), (5, 7, 3))": 12, "((0, 2, 1), (5, 7, 4))": 13, "((0, 2, 1), (5, 7, 5))": 14, "((0, 2, 1), (5, 7, 6))": 15, "((0, 2, 1), (5, 7, 7))": 16, "((0, 2, 1), (6, 0, 0))": 9, "((0, 2, 1), (6, 0, 1))": 8, "((0, 2, 1), (6, 0, 2))": 9, "((0, 2, 1), (6, 0, 3))": 10, "((0, 2, 1), (6, 0, 4))": 11, "((0, 2, 1), (6, 0, 5))": 12, "((0, 2, 1), (6, 0, 6))": 13, "((0, 2, 1), (6, 0, 7))": 14, "((0, 2, 1), (6, 1, 0))": 8, "((0, 2, 1), (6, 1, 1))": 7, "((0, 2, 1), (6, 1, 2))": 8, "((0, 2, 1), (6, 1, 3))": 9, "((0, 2, 1), (6, 1, 4))": 10, "((0, 2, 1), (6, 1, 5))": 11, "((0, 2, 1), (6, 1, 6))": 12, "((0, 2, 1), (6, 1, 7))": 13, "((0, 2, 1), (6, 2, 0))": 7, "((0, 2, 1), (6, 2, 1))": 6, "((0, 2, 1), (6, 2, 2))": 7, "((0, 2, 1), (6, 2, 3))": 8, "((0, 2, 1), (6, 2, 4))": 9, "((0, 2, 1), (6, 2, 5))": 10, "((0, 2, 1), (6, 2, 6))": 11, "((0, 2, 1), (6, 2, 7))": 12, "((0, 2, 1), (6, 3, 0))": 8, "((0, 2, 1), (6, 3, 1))": 7, "((0, 2, 1), (6, 3, 2))": 8, "((0, 2, 1), (6, 3, 3))": 9, "((0, 2, 1), (6, 3, 4))": 10, "((0, 2, 1), (6, 3, 5))": 11, "((0, 2, 1), (6, 3, 6))": 12, "((0, 2, 1), (6, 3, 7))": 13, "((0, 2, 1), (6, 4, 0))": 9, "((0, 2, 1), (6, 4, 1))": 8, "((0, 2, 1), (6, 4, 2))": 9, "((0, 2, 1), (6, 4, 3))": 10, "((0, 2, 1), (6, 4, 4))": 11, "((0, 2, 1), (6, 4, 5))": 12, "((0, 2, 1), (6, 4, 6))": 13, "((0, 2, 1), (6, 4, 7))": 14, "((0, 2, 1), (6, 5, 0))": 10, "((0, 2, 1), (6, 5, 1))": 9, "((0, 2, 1), (6, 5, 2))": 10, "((0, 2, 1), (6, 5, 3))": 11, "((0, 2, 1), (6, 5, 4))": 12, "((0, 2, 1), (6, 5, 5))": 13, "((0, 2, 1), (6, 5, 6))": 14, "((0, 2, 1), (6, 5, 7))": 15, "((0, 2, 1), (6, 6, 0))": 11, "((0, 2, 1), (6, 6, 1))": 10, "((0, 2, 1), (6, 6, 2))": 11, "((0, 2, 1), (6, 6, 3))": 12, "((0, 2, 1), (6, 6, 4))": 13, "((0, 2, 1), (6, 6, 5))": 14, "((0, 2, 1), (6, 6, 6))": 15, "((0, 2, 1), (6, 6, 7))": 16, "((0, 2, 1), (6, 7, 0))": 12, "((0, 2, 1), (6, 7, 1))": 11, "((0, 2, 1), (6, 7, 2))": 12, "((0, 2, 1), (6, 7, 3))": 13, "((0, 2, 1), (6, 7, 4))": 14, "((0, 2, 1), (6, 7, 5))": 15, "((0, 2, 1), (6, 7, 6))": 16, "((0, 2, 1), (6, 7, 7))": 17, "((0, 2, 1), (7, 0, 0))": 10, "((0, 2, 1), (7, 0, 1))": 9, "((0, 2, 1), (7, 0, 2))": 10, "((0, 2, 1), (7, 0, 3))": 11, "((0, 2, 1), (7, 0, 4))": 12, "((0, 2, 1), (7, 0, 5))": 13, "((0, 2, 1), (7, 0, 6))": 14, "((0, 2, 1), (7, 0, 7))": 15, "((0, 2, 1), (7, 1, 0))": 9, "((0, 2, 1), (7, 1, 1))": 8, "((0, 2, 1), (7, 1, 2))": 9, "((0, 2, 1), (7, 1, 3))": 10, "((0, 2, 1), (7, 1, 4))": 11, "((0, 2, 1), (7, 1, 5))": 12, "((0, 2, 1), (7, 1, 6))": 13, "((0, 2, 1), (7, 1, 7))": 14, "((0, 2, 1), (7, 2, 0))": 8, "((0, 2, 1), (7, 2, 1))": 7, "((0, 2, 1), (7, 2, 2))": 8, "((0, 2, 1), (7, 2, 3))": 9, "((0, 2, 1), (7, 2, 4))": 10, "((0, 2, 1), (7, 2, 5))": 11, "((0, 2, 1), (7, 2, 6))": 12, "((0, 2, 1), (7, 2, 7))": 13, "((0, 2, 1), (7, 3, 0))": 9, "((0, 2, 1), (7, 3, 1))": 8, "((0, 2, 1), (7, 3, 2))": 9, "((0, 2, 1), (7, 3, 3))": 10, "((0, 2, 1), (7, 3, 4))": 11, "((0, 2, 1), (7, 3, 5))": 12, "((0, 2, 1), (7, 3, 6))": 13, "((0, 2, 1), (7, 3, 7))": 14, "((0, 2, 1), (7, 4, 0))": 10, "((0, 2, 1), (7, 4, 1))": 9, "((0, 2, 1), (7, 4, 2))": 10, "((0, 2, 1), (7, 4, 3))": 11, "((0, 2, 1), (7, 4, 4))": 12, "((0, 2, 1), (7, 4, 5))": 13, "((0, 2, 1), (7, 4, 6))": 14, "((0, 2, 1), (7, 4, 7))": 15, "((0, 2, 1), (7, 5, 0))": 11, "((0, 2, 1), (7, 5, 1))": 10, "((0, 2, 1), (7, 5, 2))": 11, "((0, 2, 1), (7, 5, 3))": 12, "((0, 2, 1), (7, 5, 4))": 13, "((0, 2, 1), (7, 5, 5))": 14, "((0, 2, 1), (7, 5, 6))": 15, "((0, 2, 1), (7, 5, 7))": 16, "((0, 2, 1), (7, 6, 0))": 12, "((0, 2, 1), (7, 6, 1))": 11, "((0, 2, 1), (7, 6, 2))": 12, "((0, 2, 1), (7, 6, 3))": 13, "((0, 2, 1), (7, 6, 4))": 14, "((0, 2, 1), (7, 6, 5))": 15, "((0, 2, 1), (7, 6, 6))": 16, "((0, 2, 1), (7, 6, 7))": 17, "((0, 2, 1), (7, 7, 0))": 13, "((0, 2, 1), (7, 7, 1))": 12, "((0, 2, 1), (7, 7, 2))": 13, "((0, 2, 1), (7, 7, 3))": 14, "((0, 2, 1), (7, 7, 4))": 15, "((0, 2, 1), (7, 7, 5))": 16, "((0, 2, 1), (7, 7, 6))": 17, "((0, 2, 1), (7, 7, 7))": 18, "((0, 2, 2), (0, 2, 3))": 1, "((0, 2, 2), (0, 2, 4))": 2, "((0, 2, 2), (0, 2, 5))": 3, "((0, 2, 2), (0, 2, 6))": 4, "((0, 2, 2), (0, 2, 7))": 5, "((0, 2, 2), (0, 3, 0))": 3, "((0, 2, 2), (0, 3, 1))": 2, "((0, 2, 2), (0, 3, 2))": 1, "((0, 2, 2), (0, 3, 3))": 2, "((0, 2, 2), (0, 3, 4))": 3, "((0, 2, 2), (0, 3, 5))": 4, "((0, 2, 2), (0, 3, 6))": 5, "((0, 2, 2), (0, 3, 7))": 6, "((0, 2, 2), (0, 4, 0))": 4, "((0, 2, 2), (0, 4, 1))": 3, "((0, 2, 2), (0, 4, 2))": 2, "((0, 2, 2), (0, 4, 3))": 3, "((0, 2, 2), (0, 4, 4))": 4, "((0, 2, 2), (0, 4, 5))": 5, "((0, 2, 2), (0, 4, 6))": 6, "((0, 2, 2), (0, 4, 7))": 7, "((0, 2, 2), (0, 5, 0))": 5, "((0, 2, 2), (0, 5, 1))": 4, "((0, 2, 2), (0, 5, 2))": 3, "((0, 2, 2), (0, 5, 3))": 4, "((0, 2, 2), (0, 5, 4))": 5, "((0, 2, 2), (0, 5, 5))": 6, "((0, 2, 2), (0, 5, 6))": 7, "((0, 2, 2), (0, 5, 7))": 8, "((0, 2, 2), (0, 6, 0))": 6, "((0, 2, 2), (0, 6, 1))": 5, "((0, 2, 2), (0, 6, 2))": 4, "((0, 2, 2), (0, 6, 3))": 5, "((0, 2, 2), (0, 6, 4))": 6, "((0, 2, 2), (0, 6, 5))": 7, "((0, 2, 2), (0, 6, 6))": 8, "((0, 2, 2), (0, 6, 7))": 9, "((0, 2, 2), (0, 7, 0))": 7, "((0, 2, 2), (0, 7, 1))": 6, "((0, 2, 2), (0, 7, 2))": 5, "((0, 2, 2), (0, 7, 3))": 6, "((0, 2, 2), (0, 7, 4))": 7, "((0, 2, 2), (0, 7, 5))": 8, "((0, 2, 2), (0, 7, 6))": 9, "((0, 2, 2), (0, 7, 7))": 10, "((0, 2, 2), (1, 0, 0))": 5, "((0, 2, 2), (1, 0, 1))": 4, "((0, 2, 2), (1, 0, 2))": 3, "((0, 2, 2), (1, 0, 3))": 4, "((0, 2, 2), (1, 0, 4))": 5, "((0, 2, 2), (1, 0, 5))": 6, "((0, 2, 2), (1, 0, 6))": 7, "((0, 2, 2), (1, 0, 7))": 8, "((0, 2, 2), (1, 1, 0))": 4, "((0, 2, 2), (1, 1, 1))": 3, "((0, 2, 2), (1, 1, 2))": 2, "((0, 2, 2), (1, 1, 3))": 3, "((0, 2, 2), (1, 1, 4))": 4, "((0, 2, 2), (1, 1, 5))": 5, "((0, 2, 2), (1, 1, 6))": 6, "((0, 2, 2), (1, 1, 7))": 7, "((0, 2, 2), (1, 2, 0))": 3, "((0, 2, 2), (1, 2, 1))": 2, "((0, 2, 2), (1, 2, 2))": 1, "((0, 2, 2), (1, 2, 3))": 2, "((0, 2, 2), (1, 2, 4))": 3, "((0, 2, 2), (1, 2, 5))": 4, "((0, 2, 2), (1, 2, 6))": 5, "((0, 2, 2), (1, 2, 7))": 6, "((0, 2, 2), (1, 3, 0))": 4, "((0, 2, 2), (1, 3, 1))": 3, "((0, 2, 2), (1, 3, 2))": 2, "((0, 2, 2), (1, 3, 3))": 3, "((0, 2, 2), (1, 3, 4))": 4, "((0, 2, 2), (1, 3, 5))": 5, "((0, 2, 2), (1, 3, 6))": 6, "((0, 2, 2), (1, 3, 7))": 7, "((0, 2, 2), (1, 4, 0))": 5, "((0, 2, 2), (1, 4, 1))": 4, "((0, 2, 2), (1, 4, 2))": 3, "((0, 2, 2), (1, 4, 3))": 4, "((0, 2, 2), (1, 4, 4))": 5, "((0, 2, 2), (1, 4, 5))": 6, "((0, 2, 2), (1, 4, 6))": 7, "((0, 2, 2), (1, 4, 7))": 8, "((0, 2, 2), (1, 5, 0))": 6, "((0, 2, 2), (1, 5, 1))": 5, "((0, 2, 2), (1, 5, 2))": 4, "((0, 2, 2), (1, 5, 3))": 5, "((0, 2, 2), (1, 5, 4))": 6, "((0, 2, 2), (1, 5, 5))": 7, "((0, 2, 2), (1, 5, 6))": 8, "((0, 2, 2), (1, 5, 7))": 9, "((0, 2, 2), (1, 6, 0))": 7, "((0, 2, 2), (1, 6, 1))": 6, "((0, 2, 2), (1, 6, 2))": 5, "((0, 2, 2), (1, 6, 3))": 6, "((0, 2, 2), (1, 6, 4))": 7, "((0, 2, 2), (1, 6, 5))": 8, "((0, 2, 2), (1, 6, 6))": 9, "((0, 2, 2), (1, 6, 7))": 10, "((0, 2, 2), (1, 7, 0))": 8, "((0, 2, 2), (1, 7, 1))": 7, "((0, 2, 2), (1, 7, 2))": 6, "((0, 2, 2), (1, 7, 3))": 7, "((0, 2, 2), (1, 7, 4))": 8, "((0, 2, 2), (1, 7, 5))": 9, "((0, 2, 2), (1, 7, 6))": 10, "((0, 2, 2), (1, 7, 7))": 11, "((0, 2, 2), (2, 0, 0))": 6, "((0, 2, 2), (2, 0, 1))": 5, "((0, 2, 2), (2, 0, 2))": 4, "((0, 2, 2), (2, 0, 3))": 5, "((0, 2, 2), (2, 0, 4))": 6, "((0, 2, 2), (2, 0, 5))": 7, "((0, 2, 2), (2, 0, 6))": 8, "((0, 2, 2), (2, 0, 7))": 9, "((0, 2, 2), (2, 1, 0))": 5, "((0, 2, 2), (2, 1, 1))": 4, "((0, 2, 2), (2, 1, 2))": 3, "((0, 2, 2), (2, 1, 3))": 4, "((0, 2, 2), (2, 1, 4))": 5, "((0, 2, 2), (2, 1, 5))": 6, "((0, 2, 2), (2, 1, 6))": 7, "((0, 2, 2), (2, 1, 7))": 8, "((0, 2, 2), (2, 2, 0))": 4, "((0, 2, 2), (2, 2, 1))": 3, "((0, 2, 2), (2, 2, 2))": 2, "((0, 2, 2), (2, 2, 3))": 3, "((0, 2, 2), (2, 2, 4))": 4, "((0, 2, 2), (2, 2, 5))": 5, "((0, 2, 2), (2, 2, 6))": 6, "((0, 2, 2), (2, 2, 7))": 7, "((0, 2, 2), (2, 3, 0))": 5, "((0, 2, 2), (2, 3, 1))": 4, "((0, 2, 2), (2, 3, 2))": 3, "((0, 2, 2), (2, 3, 3))": 4, "((0, 2, 2), (2, 3, 4))": 5, "((0, 2, 2), (2, 3, 5))": 6, "((0, 2, 2), (2, 3, 6))": 7, "((0, 2, 2), (2, 3, 7))": 8, "((0, 2, 2), (2, 4, 0))": 6, "((0, 2, 2), (2, 4, 1))": 5, "((0, 2, 2), (2, 4, 2))": 4, "((0, 2, 2), (2, 4, 3))": 5, "((0, 2, 2), (2, 4, 4))": 6, "((0, 2, 2), (2, 4, 5))": 7, "((0, 2, 2), (2, 4, 6))": 8, "((0, 2, 2), (2, 4, 7))": 9, "((0, 2, 2), (2, 5, 0))": 7, "((0, 2, 2), (2, 5, 1))": 6, "((0, 2, 2), (2, 5, 2))": 5, "((0, 2, 2), (2, 5, 3))": 6, "((0, 2, 2), (2, 5, 4))": 7, "((0, 2, 2), (2, 5, 5))": 8, "((0, 2, 2), (2, 5, 6))": 9, "((0, 2, 2), (2, 5, 7))": 10, "((0, 2, 2), (2, 6, 0))": 8, "((0, 2, 2), (2, 6, 1))": 7, "((0, 2, 2), (2, 6, 2))": 6, "((0, 2, 2), (2, 6, 3))": 7, "((0, 2, 2), (2, 6, 4))": 8, "((0, 2, 2), (2, 6, 5))": 9, "((0, 2, 2), (2, 6, 6))": 10, "((0, 2, 2), (2, 6, 7))": 11, "((0, 2, 2), (2, 7, 0))": 9, "((0, 2, 2), (2, 7, 1))": 8, "((0, 2, 2), (2, 7, 2))": 7, "((0, 2, 2), (2, 7, 3))": 8, "((0, 2, 2), (2, 7, 4))": 9, "((0, 2, 2), (2, 7, 5))": 10, "((0, 2, 2), (2, 7, 6))": 11, "((0, 2, 2), (2, 7, 7))": 12, "((0, 2, 2), (3, 0, 0))": 7, "((0, 2, 2), (3, 0, 1))": 6, "((0, 2, 2), (3, 0, 2))": 5, "((0, 2, 2), (3, 0, 3))": 6, "((0, 2, 2), (3, 0, 4))": 7, "((0, 2, 2), (3, 0, 5))": 8, "((0, 2, 2), (3, 0, 6))": 9, "((0, 2, 2), (3, 0, 7))": 10, "((0, 2, 2), (3, 1, 0))": 6, "((0, 2, 2), (3, 1, 1))": 5, "((0, 2, 2), (3, 1, 2))": 4, "((0, 2, 2), (3, 1, 3))": 5, "((0, 2, 2), (3, 1, 4))": 6, "((0, 2, 2), (3, 1, 5))": 7, "((0, 2, 2), (3, 1, 6))": 8, "((0, 2, 2), (3, 1, 7))": 9, "((0, 2, 2), (3, 2, 0))": 5, "((0, 2, 2), (3, 2, 1))": 4, "((0, 2, 2), (3, 2, 2))": 3, "((0, 2, 2), (3, 2, 3))": 4, "((0, 2, 2), (3, 2, 4))": 5, "((0, 2, 2), (3, 2, 5))": 6, "((0, 2, 2), (3, 2, 6))": 7, "((0, 2, 2), (3, 2, 7))": 8, "((0, 2, 2), (3, 3, 0))": 6, "((0, 2, 2), (3, 3, 1))": 5, "((0, 2, 2), (3, 3, 2))": 4, "((0, 2, 2), (3, 3, 3))": 5, "((0, 2, 2), (3, 3, 4))": 6, "((0, 2, 2), (3, 3, 5))": 7, "((0, 2, 2), (3, 3, 6))": 8, "((0, 2, 2), (3, 3, 7))": 9, "((0, 2, 2), (3, 4, 0))": 7, "((0, 2, 2), (3, 4, 1))": 6, "((0, 2, 2), (3, 4, 2))": 5, "((0, 2, 2), (3, 4, 3))": 6, "((0, 2, 2), (3, 4, 4))": 7, "((0, 2, 2), (3, 4, 5))": 8, "((0, 2, 2), (3, 4, 6))": 9, "((0, 2, 2), (3, 4, 7))": 10, "((0, 2, 2), (3, 5, 0))": 8, "((0, 2, 2), (3, 5, 1))": 7, "((0, 2, 2), (3, 5, 2))": 6, "((0, 2, 2), (3, 5, 3))": 7, "((0, 2, 2), (3, 5, 4))": 8, "((0, 2, 2), (3, 5, 5))": 9, "((0, 2, 2), (3, 5, 6))": 10, "((0, 2, 2), (3, 5, 7))": 11, "((0, 2, 2), (3, 6, 0))": 9, "((0, 2, 2), (3, 6, 1))": 8, "((0, 2, 2), (3, 6, 2))": 7, "((0, 2, 2), (3, 6, 3))": 8, "((0, 2, 2), (3, 6, 4))": 9, "((0, 2, 2), (3, 6, 5))": 10, "((0, 2, 2), (3, 6, 6))": 11, "((0, 2, 2), (3, 6, 7))": 12, "((0, 2, 2), (3, 7, 0))": 10, "((0, 2, 2), (3, 7, 1))": 9, "((0, 2, 2), (3, 7, 2))": 8, "((0, 2, 2), (3, 7, 3))": 9, "((0, 2, 2), (3, 7, 4))": 10, "((0, 2, 2), (3, 7, 5))": 11, "((0, 2, 2), (3, 7, 6))": 12, "((0, 2, 2), (3, 7, 7))": 13, "((0, 2, 2), (4, 0, 0))": 8, "((0, 2, 2), (4, 0, 1))": 7, "((0, 2, 2), (4, 0, 2))": 6, "((0, 2, 2), (4, 0, 3))": 7, "((0, 2, 2), (4, 0, 4))": 8, "((0, 2, 2), (4, 0, 5))": 9, "((0, 2, 2), (4, 0, 6))": 10, "((0, 2, 2), (4, 0, 7))": 11, "((0, 2, 2), (4, 1, 0))": 7, "((0, 2, 2), (4, 1, 1))": 6, "((0, 2, 2), (4, 1, 2))": 5, "((0, 2, 2), (4, 1, 3))": 6, "((0, 2, 2), (4, 1, 4))": 7, "((0, 2, 2), (4, 1, 5))": 8, "((0, 2, 2), (4, 1, 6))": 9, "((0, 2, 2), (4, 1, 7))": 10, "((0, 2, 2), (4, 2, 0))": 6, "((0, 2, 2), (4, 2, 1))": 5, "((0, 2, 2), (4, 2, 2))": 4, "((0, 2, 2), (4, 2, 3))": 5, "((0, 2, 2), (4, 2, 4))": 6, "((0, 2, 2), (4, 2, 5))": 7, "((0, 2, 2), (4, 2, 6))": 8, "((0, 2, 2), (4, 2, 7))": 9, "((0, 2, 2), (4, 3, 0))": 7, "((0, 2, 2), (4, 3, 1))": 6, "((0, 2, 2), (4, 3, 2))": 5, "((0, 2, 2), (4, 3, 3))": 6, "((0, 2, 2), (4, 3, 4))": 7, "((0, 2, 2), (4, 3, 5))": 8, "((0, 2, 2), (4, 3, 6))": 9, "((0, 2, 2), (4, 3, 7))": 10, "((0, 2, 2), (4, 4, 0))": 8, "((0, 2, 2), (4, 4, 1))": 7, "((0, 2, 2), (4, 4, 2))": 6, "((0, 2, 2), (4, 4, 3))": 7, "((0, 2, 2), (4, 4, 4))": 8, "((0, 2, 2), (4, 4, 5))": 9, "((0, 2, 2), (4, 4, 6))": 10, "((0, 2, 2), (4, 4, 7))": 11, "((0, 2, 2), (4, 5, 0))": 9, "((0, 2, 2), (4, 5, 1))": 8, "((0, 2, 2), (4, 5, 2))": 7, "((0, 2, 2), (4, 5, 3))": 8, "((0, 2, 2), (4, 5, 4))": 9, "((0, 2, 2), (4, 5, 5))": 10, "((0, 2, 2), (4, 5, 6))": 11, "((0, 2, 2), (4, 5, 7))": 12, "((0, 2, 2), (4, 6, 0))": 10, "((0, 2, 2), (4, 6, 1))": 9, "((0, 2, 2), (4, 6, 2))": 8, "((0, 2, 2), (4, 6, 3))": 9, "((0, 2, 2), (4, 6, 4))": 10, "((0, 2, 2), (4, 6, 5))": 11, "((0, 2, 2), (4, 6, 6))": 12, "((0, 2, 2), (4, 6, 7))": 13, "((0, 2, 2), (4, 7, 0))": 11, "((0, 2, 2), (4, 7, 1))": 10, "((0, 2, 2), (4, 7, 2))": 9, "((0, 2, 2), (4, 7, 3))": 10, "((0, 2, 2), (4, 7, 4))": 11, "((0, 2, 2), (4, 7, 5))": 12, "((0, 2, 2), (4, 7, 6))": 13, "((0, 2, 2), (4, 7, 7))": 14, "((0, 2, 2), (5, 0, 0))": 9, "((0, 2, 2), (5, 0, 1))": 8, "((0, 2, 2), (5, 0, 2))": 7, "((0, 2, 2), (5, 0, 3))": 8, "((0, 2, 2), (5, 0, 4))": 9, "((0, 2, 2), (5, 0, 5))": 10, "((0, 2, 2), (5, 0, 6))": 11, "((0, 2, 2), (5, 0, 7))": 12, "((0, 2, 2), (5, 1, 0))": 8, "((0, 2, 2), (5, 1, 1))": 7, "((0, 2, 2), (5, 1, 2))": 6, "((0, 2, 2), (5, 1, 3))": 7, "((0, 2, 2), (5, 1, 4))": 8, "((0, 2, 2), (5, 1, 5))": 9, "((0, 2, 2), (5, 1, 6))": 10, "((0, 2, 2), (5, 1, 7))": 11, "((0, 2, 2), (5, 2, 0))": 7, "((0, 2, 2), (5, 2, 1))": 6, "((0, 2, 2), (5, 2, 2))": 5, "((0, 2, 2), (5, 2, 3))": 6, "((0, 2, 2), (5, 2, 4))": 7, "((0, 2, 2), (5, 2, 5))": 8, "((0, 2, 2), (5, 2, 6))": 9, "((0, 2, 2), (5, 2, 7))": 10, "((0, 2, 2), (5, 3, 0))": 8, "((0, 2, 2), (5, 3, 1))": 7, "((0, 2, 2), (5, 3, 2))": 6, "((0, 2, 2), (5, 3, 3))": 7, "((0, 2, 2), (5, 3, 4))": 8, "((0, 2, 2), (5, 3, 5))": 9, "((0, 2, 2), (5, 3, 6))": 10, "((0, 2, 2), (5, 3, 7))": 11, "((0, 2, 2), (5, 4, 0))": 9, "((0, 2, 2), (5, 4, 1))": 8, "((0, 2, 2), (5, 4, 2))": 7, "((0, 2, 2), (5, 4, 3))": 8, "((0, 2, 2), (5, 4, 4))": 9, "((0, 2, 2), (5, 4, 5))": 10, "((0, 2, 2), (5, 4, 6))": 11, "((0, 2, 2), (5, 4, 7))": 12, "((0, 2, 2), (5, 5, 0))": 10, "((0, 2, 2), (5, 5, 1))": 9, "((0, 2, 2), (5, 5, 2))": 8, "((0, 2, 2), (5, 5, 3))": 9, "((0, 2, 2), (5, 5, 4))": 10, "((0, 2, 2), (5, 5, 5))": 11, "((0, 2, 2), (5, 5, 6))": 12, "((0, 2, 2), (5, 5, 7))": 13, "((0, 2, 2), (5, 6, 0))": 11, "((0, 2, 2), (5, 6, 1))": 10, "((0, 2, 2), (5, 6, 2))": 9, "((0, 2, 2), (5, 6, 3))": 10, "((0, 2, 2), (5, 6, 4))": 11, "((0, 2, 2), (5, 6, 5))": 12, "((0, 2, 2), (5, 6, 6))": 13, "((0, 2, 2), (5, 6, 7))": 14, "((0, 2, 2), (5, 7, 0))": 12, "((0, 2, 2), (5, 7, 1))": 11, "((0, 2, 2), (5, 7, 2))": 10, "((0, 2, 2), (5, 7, 3))": 11, "((0, 2, 2), (5, 7, 4))": 12, "((0, 2, 2), (5, 7, 5))": 13, "((0, 2, 2), (5, 7, 6))": 14, "((0, 2, 2), (5, 7, 7))": 15, "((0, 2, 2), (6, 0, 0))": 10, "((0, 2, 2), (6, 0, 1))": 9, "((0, 2, 2), (6, 0, 2))": 8, "((0, 2, 2), (6, 0, 3))": 9, "((0, 2, 2), (6, 0, 4))": 10, "((0, 2, 2), (6, 0, 5))": 11, "((0, 2, 2), (6, 0, 6))": 12, "((0, 2, 2), (6, 0, 7))": 13, "((0, 2, 2), (6, 1, 0))": 9, "((0, 2, 2), (6, 1, 1))": 8, "((0, 2, 2), (6, 1, 2))": 7, "((0, 2, 2), (6, 1, 3))": 8, "((0, 2, 2), (6, 1, 4))": 9, "((0, 2, 2), (6, 1, 5))": 10, "((0, 2, 2), (6, 1, 6))": 11, "((0, 2, 2), (6, 1, 7))": 12, "((0, 2, 2), (6, 2, 0))": 8, "((0, 2, 2), (6, 2, 1))": 7, "((0, 2, 2), (6, 2, 2))": 6, "((0, 2, 2), (6, 2, 3))": 7, "((0, 2, 2), (6, 2, 4))": 8, "((0, 2, 2), (6, 2, 5))": 9, "((0, 2, 2), (6, 2, 6))": 10, "((0, 2, 2), (6, 2, 7))": 11, "((0, 2, 2), (6, 3, 0))": 9, "((0, 2, 2), (6, 3, 1))": 8, "((0, 2, 2), (6, 3, 2))": 7, "((0, 2, 2), (6, 3, 3))": 8, "((0, 2, 2), (6, 3, 4))": 9, "((0, 2, 2), (6, 3, 5))": 10, "((0, 2, 2), (6, 3, 6))": 11, "((0, 2, 2), (6, 3, 7))": 12, "((0, 2, 2), (6, 4, 0))": 10, "((0, 2, 2), (6, 4, 1))": 9, "((0, 2, 2), (6, 4, 2))": 8, "((0, 2, 2), (6, 4, 3))": 9, "((0, 2, 2), (6, 4, 4))": 10, "((0, 2, 2), (6, 4, 5))": 11, "((0, 2, 2), (6, 4, 6))": 12, "((0, 2, 2), (6, 4, 7))": 13, "((0, 2, 2), (6, 5, 0))": 11, "((0, 2, 2), (6, 5, 1))": 10, "((0, 2, 2), (6, 5, 2))": 9, "((0, 2, 2), (6, 5, 3))": 10, "((0, 2, 2), (6, 5, 4))": 11, "((0, 2, 2), (6, 5, 5))": 12, "((0, 2, 2), (6, 5, 6))": 13, "((0, 2, 2), (6, 5, 7))": 14, "((0, 2, 2), (6, 6, 0))": 12, "((0, 2, 2), (6, 6, 1))": 11, "((0, 2, 2), (6, 6, 2))": 10, "((0, 2, 2), (6, 6, 3))": 11, "((0, 2, 2), (6, 6, 4))": 12, "((0, 2, 2), (6, 6, 5))": 13, "((0, 2, 2), (6, 6, 6))": 14, "((0, 2, 2), (6, 6, 7))": 15, "((0, 2, 2), (6, 7, 0))": 13, "((0, 2, 2), (6, 7, 1))": 12, "((0, 2, 2), (6, 7, 2))": 11, "((0, 2, 2), (6, 7, 3))": 12, "((0, 2, 2), (6, 7, 4))": 13, "((0, 2, 2), (6, 7, 5))": 14, "((0, 2, 2), (6, 7, 6))": 15, "((0, 2, 2), (6, 7, 7))": 16, "((0, 2, 2), (7, 0, 0))": 11, "((0, 2, 2), (7, 0, 1))": 10, "((0, 2, 2), (7, 0, 2))": 9, "((0, 2, 2), (7, 0, 3))": 10, "((0, 2, 2), (7, 0, 4))": 11, "((0, 2, 2), (7, 0, 5))": 12, "((0, 2, 2), (7, 0, 6))": 13, "((0, 2, 2), (7, 0, 7))": 14, "((0, 2, 2), (7, 1, 0))": 10, "((0, 2, 2), (7, 1, 1))": 9, "((0, 2, 2), (7, 1, 2))": 8, "((0, 2, 2), (7, 1, 3))": 9, "((0, 2, 2), (7, 1, 4))": 10, "((0, 2, 2), (7, 1, 5))": 11, "((0, 2, 2), (7, 1, 6))": 12, "((0, 2, 2), (7, 1, 7))": 13, "((0, 2, 2), (7, 2, 0))": 9, "((0, 2, 2), (7, 2, 1))": 8, "((0, 2, 2), (7, 2, 2))": 7, "((0, 2, 2), (7, 2, 3))": 8, "((0, 2, 2), (7, 2, 4))": 9, "((0, 2, 2), (7, 2, 5))": 10, "((0, 2, 2), (7, 2, 6))": 11, "((0, 2, 2), (7, 2, 7))": 12, "((0, 2, 2), (7, 3, 0))": 10, "((0, 2, 2), (7, 3, 1))": 9, "((0, 2, 2), (7, 3, 2))": 8, "((0, 2, 2), (7, 3, 3))": 9, "((0, 2, 2), (7, 3, 4))": 10, "((0, 2, 2), (7, 3, 5))": 11, "((0, 2, 2), (7, 3, 6))": 12, "((0, 2, 2), (7, 3, 7))": 13, "((0, 2, 2), (7, 4, 0))": 11, "((0, 2, 2), (7, 4, 1))": 10, "((0, 2, 2), (7, 4, 2))": 9, "((0, 2, 2), (7, 4, 3))": 10, "((0, 2, 2), (7, 4, 4))": 11, "((0, 2, 2), (7, 4, 5))": 12, "((0, 2, 2), (7, 4, 6))": 13, "((0, 2, 2), (7, 4, 7))": 14, "((0, 2, 2), (7, 5, 0))": 12, "((0, 2, 2), (7, 5, 1))": 11, "((0, 2, 2), (7, 5, 2))": 10, "((0, 2, 2), (7, 5, 3))": 11, "((0, 2, 2), (7, 5, 4))": 12, "((0, 2, 2), (7, 5, 5))": 13, "((0, 2, 2), (7, 5, 6))": 14, "((0, 2, 2), (7, 5, 7))": 15, "((0, 2, 2), (7, 6, 0))": 13, "((0, 2, 2), (7, 6, 1))": 12, "((0, 2, 2), (7, 6, 2))": 11, "((0, 2, 2), (7, 6, 3))": 12, "((0, 2, 2), (7, 6, 4))": 13, "((0, 2, 2), (7, 6, 5))": 14, "((0, 2, 2), (7, 6, 6))": 15, "((0, 2, 2), (7, 6, 7))": 16, "((0, 2, 2), (7, 7, 0))": 14, "((0, 2, 2), (7, 7, 1))": 13, "((0, 2, 2), (7, 7, 2))": 12, "((0, 2, 2), (7, 7, 3))": 13, "((0, 2, 2), (7, 7, 4))": 14, "((0, 2, 2), (7, 7, 5))": 15, "((0, 2, 2), (7, 7, 6))": 16, "((0, 2, 2), (7, 7, 7))": 17, "((0, 2, 3), (0, 2, 4))": 1, "((0, 2, 3), (0, 2, 5))": 2, "((0, 2, 3), (0, 2, 6))": 3, "((0, 2, 3), (0, 2, 7))": 4, "((0, 2, 3), (0, 3, 0))": 4, "((0, 2, 3), (0, 3, 1))": 3, "((0, 2, 3), (0, 3, 2))": 2, "((0, 2, 3), (0, 3, 3))": 1, "((0, 2, 3), (0, 3, 4))": 2, "((0, 2, 3), (0, 3, 5))": 3, "((0, 2, 3), (0, 3, 6))": 4, "((0, 2, 3), (0, 3, 7))": 5, "((0, 2, 3), (0, 4, 0))": 5, "((0, 2, 3), (0, 4, 1))": 4, "((0, 2, 3), (0, 4, 2))": 3, "((0, 2, 3), (0, 4, 3))": 2, "((0, 2, 3), (0, 4, 4))": 3, "((0, 2, 3), (0, 4, 5))": 4, "((0, 2, 3), (0, 4, 6))": 5, "((0, 2, 3), (0, 4, 7))": 6, "((0, 2, 3), (0, 5, 0))": 6, "((0, 2, 3), (0, 5, 1))": 5, "((0, 2, 3), (0, 5, 2))": 4, "((0, 2, 3), (0, 5, 3))": 3, "((0, 2, 3), (0, 5, 4))": 4, "((0, 2, 3), (0, 5, 5))": 5, "((0, 2, 3), (0, 5, 6))": 6, "((0, 2, 3), (0, 5, 7))": 7, "((0, 2, 3), (0, 6, 0))": 7, "((0, 2, 3), (0, 6, 1))": 6, "((0, 2, 3), (0, 6, 2))": 5, "((0, 2, 3), (0, 6, 3))": 4, "((0, 2, 3), (0, 6, 4))": 5, "((0, 2, 3), (0, 6, 5))": 6, "((0, 2, 3), (0, 6, 6))": 7, "((0, 2, 3), (0, 6, 7))": 8, "((0, 2, 3), (0, 7, 0))": 8, "((0, 2, 3), (0, 7, 1))": 7, "((0, 2, 3), (0, 7, 2))": 6, "((0, 2, 3), (0, 7, 3))": 5, "((0, 2, 3), (0, 7, 4))": 6, "((0, 2, 3), (0, 7, 5))": 7, "((0, 2, 3), (0, 7, 6))": 8, "((0, 2, 3), (0, 7, 7))": 9, "((0, 2, 3), (1, 0, 0))": 6, "((0, 2, 3), (1, 0, 1))": 5, "((0, 2, 3), (1, 0, 2))": 4, "((0, 2, 3), (1, 0, 3))": 3, "((0, 2, 3), (1, 0, 4))": 4, "((0, 2, 3), (1, 0, 5))": 5, "((0, 2, 3), (1, 0, 6))": 6, "((0, 2, 3), (1, 0, 7))": 7, "((0, 2, 3), (1, 1, 0))": 5, "((0, 2, 3), (1, 1, 1))": 4, "((0, 2, 3), (1, 1, 2))": 3, "((0, 2, 3), (1, 1, 3))": 2, "((0, 2, 3), (1, 1, 4))": 3, "((0, 2, 3), (1, 1, 5))": 4, "((0, 2, 3), (1, 1, 6))": 5, "((0, 2, 3), (1, 1, 7))": 6, "((0, 2, 3), (1, 2, 0))": 4, "((0, 2, 3), (1, 2, 1))": 3, "((0, 2, 3), (1, 2, 2))": 2, "((0, 2, 3), (1, 2, 3))": 1, "((0, 2, 3), (1, 2, 4))": 2, "((0, 2, 3), (1, 2, 5))": 3, "((0, 2, 3), (1, 2, 6))": 4, "((0, 2, 3), (1, 2, 7))": 5, "((0, 2, 3), (1, 3, 0))": 5, "((0, 2, 3), (1, 3, 1))": 4, "((0, 2, 3), (1, 3, 2))": 3, "((0, 2, 3), (1, 3, 3))": 2, "((0, 2, 3), (1, 3, 4))": 3, "((0, 2, 3), (1, 3, 5))": 4, "((0, 2, 3), (1, 3, 6))": 5, "((0, 2, 3), (1, 3, 7))": 6, "((0, 2, 3), (1, 4, 0))": 6, "((0, 2, 3), (1, 4, 1))": 5, "((0, 2, 3), (1, 4, 2))": 4, "((0, 2, 3), (1, 4, 3))": 3, "((0, 2, 3), (1, 4, 4))": 4, "((0, 2, 3), (1, 4, 5))": 5, "((0, 2, 3), (1, 4, 6))": 6, "((0, 2, 3), (1, 4, 7))": 7, "((0, 2, 3), (1, 5, 0))": 7, "((0, 2, 3), (1, 5, 1))": 6, "((0, 2, 3), (1, 5, 2))": 5, "((0, 2, 3), (1, 5, 3))": 4, "((0, 2, 3), (1, 5, 4))": 5, "((0, 2, 3), (1, 5, 5))": 6, "((0, 2, 3), (1, 5, 6))": 7, "((0, 2, 3), (1, 5, 7))": 8, "((0, 2, 3), (1, 6, 0))": 8, "((0, 2, 3), (1, 6, 1))": 7, "((0, 2, 3), (1, 6, 2))": 6, "((0, 2, 3), (1, 6, 3))": 5, "((0, 2, 3), (1, 6, 4))": 6, "((0, 2, 3), (1, 6, 5))": 7, "((0, 2, 3), (1, 6, 6))": 8, "((0, 2, 3), (1, 6, 7))": 9, "((0, 2, 3), (1, 7, 0))": 9, "((0, 2, 3), (1, 7, 1))": 8, "((0, 2, 3), (1, 7, 2))": 7, "((0, 2, 3), (1, 7, 3))": 6, "((0, 2, 3), (1, 7, 4))": 7, "((0, 2, 3), (1, 7, 5))": 8, "((0, 2, 3), (1, 7, 6))": 9, "((0, 2, 3), (1, 7, 7))": 10, "((0, 2, 3), (2, 0, 0))": 7, "((0, 2, 3), (2, 0, 1))": 6, "((0, 2, 3), (2, 0, 2))": 5, "((0, 2, 3), (2, 0, 3))": 4, "((0, 2, 3), (2, 0, 4))": 5, "((0, 2, 3), (2, 0, 5))": 6, "((0, 2, 3), (2, 0, 6))": 7, "((0, 2, 3), (2, 0, 7))": 8, "((0, 2, 3), (2, 1, 0))": 6, "((0, 2, 3), (2, 1, 1))": 5, "((0, 2, 3), (2, 1, 2))": 4, "((0, 2, 3), (2, 1, 3))": 3, "((0, 2, 3), (2, 1, 4))": 4, "((0, 2, 3), (2, 1, 5))": 5, "((0, 2, 3), (2, 1, 6))": 6, "((0, 2, 3), (2, 1, 7))": 7, "((0, 2, 3), (2, 2, 0))": 5, "((0, 2, 3), (2, 2, 1))": 4, "((0, 2, 3), (2, 2, 2))": 3, "((0, 2, 3), (2, 2, 3))": 2, "((0, 2, 3), (2, 2, 4))": 3, "((0, 2, 3), (2, 2, 5))": 4, "((0, 2, 3), (2, 2, 6))": 5, "((0, 2, 3), (2, 2, 7))": 6, "((0, 2, 3), (2, 3, 0))": 6, "((0, 2, 3), (2, 3, 1))": 5, "((0, 2, 3), (2, 3, 2))": 4, "((0, 2, 3), (2, 3, 3))": 3, "((0, 2, 3), (2, 3, 4))": 4, "((0, 2, 3), (2, 3, 5))": 5, "((0, 2, 3), (2, 3, 6))": 6, "((0, 2, 3), (2, 3, 7))": 7, "((0, 2, 3), (2, 4, 0))": 7, "((0, 2, 3), (2, 4, 1))": 6, "((0, 2, 3), (2, 4, 2))": 5, "((0, 2, 3), (2, 4, 3))": 4, "((0, 2, 3), (2, 4, 4))": 5, "((0, 2, 3), (2, 4, 5))": 6, "((0, 2, 3), (2, 4, 6))": 7, "((0, 2, 3), (2, 4, 7))": 8, "((0, 2, 3), (2, 5, 0))": 8, "((0, 2, 3), (2, 5, 1))": 7, "((0, 2, 3), (2, 5, 2))": 6, "((0, 2, 3), (2, 5, 3))": 5, "((0, 2, 3), (2, 5, 4))": 6, "((0, 2, 3), (2, 5, 5))": 7, "((0, 2, 3), (2, 5, 6))": 8, "((0, 2, 3), (2, 5, 7))": 9, "((0, 2, 3), (2, 6, 0))": 9, "((0, 2, 3), (2, 6, 1))": 8, "((0, 2, 3), (2, 6, 2))": 7, "((0, 2, 3), (2, 6, 3))": 6, "((0, 2, 3), (2, 6, 4))": 7, "((0, 2, 3), (2, 6, 5))": 8, "((0, 2, 3), (2, 6, 6))": 9, "((0, 2, 3), (2, 6, 7))": 10, "((0, 2, 3), (2, 7, 0))": 10, "((0, 2, 3), (2, 7, 1))": 9, "((0, 2, 3), (2, 7, 2))": 8, "((0, 2, 3), (2, 7, 3))": 7, "((0, 2, 3), (2, 7, 4))": 8, "((0, 2, 3), (2, 7, 5))": 9, "((0, 2, 3), (2, 7, 6))": 10, "((0, 2, 3), (2, 7, 7))": 11, "((0, 2, 3), (3, 0, 0))": 8, "((0, 2, 3), (3, 0, 1))": 7, "((0, 2, 3), (3, 0, 2))": 6, "((0, 2, 3), (3, 0, 3))": 5, "((0, 2, 3), (3, 0, 4))": 6, "((0, 2, 3), (3, 0, 5))": 7, "((0, 2, 3), (3, 0, 6))": 8, "((0, 2, 3), (3, 0, 7))": 9, "((0, 2, 3), (3, 1, 0))": 7, "((0, 2, 3), (3, 1, 1))": 6, "((0, 2, 3), (3, 1, 2))": 5, "((0, 2, 3), (3, 1, 3))": 4, "((0, 2, 3), (3, 1, 4))": 5, "((0, 2, 3), (3, 1, 5))": 6, "((0, 2, 3), (3, 1, 6))": 7, "((0, 2, 3), (3, 1, 7))": 8, "((0, 2, 3), (3, 2, 0))": 6, "((0, 2, 3), (3, 2, 1))": 5, "((0, 2, 3), (3, 2, 2))": 4, "((0, 2, 3), (3, 2, 3))": 3, "((0, 2, 3), (3, 2, 4))": 4, "((0, 2, 3), (3, 2, 5))": 5, "((0, 2, 3), (3, 2, 6))": 6, "((0, 2, 3), (3, 2, 7))": 7, "((0, 2, 3), (3, 3, 0))": 7, "((0, 2, 3), (3, 3, 1))": 6, "((0, 2, 3), (3, 3, 2))": 5, "((0, 2, 3), (3, 3, 3))": 4, "((0, 2, 3), (3, 3, 4))": 5, "((0, 2, 3), (3, 3, 5))": 6, "((0, 2, 3), (3, 3, 6))": 7, "((0, 2, 3), (3, 3, 7))": 8, "((0, 2, 3), (3, 4, 0))": 8, "((0, 2, 3), (3, 4, 1))": 7, "((0, 2, 3), (3, 4, 2))": 6, "((0, 2, 3), (3, 4, 3))": 5, "((0, 2, 3), (3, 4, 4))": 6, "((0, 2, 3), (3, 4, 5))": 7, "((0, 2, 3), (3, 4, 6))": 8, "((0, 2, 3), (3, 4, 7))": 9, "((0, 2, 3), (3, 5, 0))": 9, "((0, 2, 3), (3, 5, 1))": 8, "((0, 2, 3), (3, 5, 2))": 7, "((0, 2, 3), (3, 5, 3))": 6, "((0, 2, 3), (3, 5, 4))": 7, "((0, 2, 3), (3, 5, 5))": 8, "((0, 2, 3), (3, 5, 6))": 9, "((0, 2, 3), (3, 5, 7))": 10, "((0, 2, 3), (3, 6, 0))": 10, "((0, 2, 3), (3, 6, 1))": 9, "((0, 2, 3), (3, 6, 2))": 8, "((0, 2, 3), (3, 6, 3))": 7, "((0, 2, 3), (3, 6, 4))": 8, "((0, 2, 3), (3, 6, 5))": 9, "((0, 2, 3), (3, 6, 6))": 10, "((0, 2, 3), (3, 6, 7))": 11, "((0, 2, 3), (3, 7, 0))": 11, "((0, 2, 3), (3, 7, 1))": 10, "((0, 2, 3), (3, 7, 2))": 9, "((0, 2, 3), (3, 7, 3))": 8, "((0, 2, 3), (3, 7, 4))": 9, "((0, 2, 3), (3, 7, 5))": 10, "((0, 2, 3), (3, 7, 6))": 11, "((0, 2, 3), (3, 7, 7))": 12, "((0, 2, 3), (4, 0, 0))": 9, "((0, 2, 3), (4, 0, 1))": 8, "((0, 2, 3), (4, 0, 2))": 7, "((0, 2, 3), (4, 0, 3))": 6, "((0, 2, 3), (4, 0, 4))": 7, "((0, 2, 3), (4, 0, 5))": 8, "((0, 2, 3), (4, 0, 6))": 9, "((0, 2, 3), (4, 0, 7))": 10, "((0, 2, 3), (4, 1, 0))": 8, "((0, 2, 3), (4, 1, 1))": 7, "((0, 2, 3), (4, 1, 2))": 6, "((0, 2, 3), (4, 1, 3))": 5, "((0, 2, 3), (4, 1, 4))": 6, "((0, 2, 3), (4, 1, 5))": 7, "((0, 2, 3), (4, 1, 6))": 8, "((0, 2, 3), (4, 1, 7))": 9, "((0, 2, 3), (4, 2, 0))": 7, "((0, 2, 3), (4, 2, 1))": 6, "((0, 2, 3), (4, 2, 2))": 5, "((0, 2, 3), (4, 2, 3))": 4, "((0, 2, 3), (4, 2, 4))": 5, "((0, 2, 3), (4, 2, 5))": 6, "((0, 2, 3), (4, 2, 6))": 7, "((0, 2, 3), (4, 2, 7))": 8, "((0, 2, 3), (4, 3, 0))": 8, "((0, 2, 3), (4, 3, 1))": 7, "((0, 2, 3), (4, 3, 2))": 6, "((0, 2, 3), (4, 3, 3))": 5, "((0, 2, 3), (4, 3, 4))": 6, "((0, 2, 3), (4, 3, 5))": 7, "((0, 2, 3), (4, 3, 6))": 8, "((0, 2, 3), (4, 3, 7))": 9, "((0, 2, 3), (4, 4, 0))": 9, "((0, 2, 3), (4, 4, 1))": 8, "((0, 2, 3), (4, 4, 2))": 7, "((0, 2, 3), (4, 4, 3))": 6, "((0, 2, 3), (4, 4, 4))": 7, "((0, 2, 3), (4, 4, 5))": 8, "((0, 2, 3), (4, 4, 6))": 9, "((0, 2, 3), (4, 4, 7))": 10, "((0, 2, 3), (4, 5, 0))": 10, "((0, 2, 3), (4, 5, 1))": 9, "((0, 2, 3), (4, 5, 2))": 8, "((0, 2, 3), (4, 5, 3))": 7, "((0, 2, 3), (4, 5, 4))": 8, "((0, 2, 3), (4, 5, 5))": 9, "((0, 2, 3), (4, 5, 6))": 10, "((0, 2, 3), (4, 5, 7))": 11, "((0, 2, 3), (4, 6, 0))": 11, "((0, 2, 3), (4, 6, 1))": 10, "((0, 2, 3), (4, 6, 2))": 9, "((0, 2, 3), (4, 6, 3))": 8, "((0, 2, 3), (4, 6, 4))": 9, "((0, 2, 3), (4, 6, 5))": 10, "((0, 2, 3), (4, 6, 6))": 11, "((0, 2, 3), (4, 6, 7))": 12, "((0, 2, 3), (4, 7, 0))": 12, "((0, 2, 3), (4, 7, 1))": 11, "((0, 2, 3), (4, 7, 2))": 10, "((0, 2, 3), (4, 7, 3))": 9, "((0, 2, 3), (4, 7, 4))": 10, "((0, 2, 3), (4, 7, 5))": 11, "((0, 2, 3), (4, 7, 6))": 12, "((0, 2, 3), (4, 7, 7))": 13, "((0, 2, 3), (5, 0, 0))": 10, "((0, 2, 3), (5, 0, 1))": 9, "((0, 2, 3), (5, 0, 2))": 8, "((0, 2, 3), (5, 0, 3))": 7, "((0, 2, 3), (5, 0, 4))": 8, "((0, 2, 3), (5, 0, 5))": 9, "((0, 2, 3), (5, 0, 6))": 10, "((0, 2, 3), (5, 0, 7))": 11, "((0, 2, 3), (5, 1, 0))": 9, "((0, 2, 3), (5, 1, 1))": 8, "((0, 2, 3), (5, 1, 2))": 7, "((0, 2, 3), (5, 1, 3))": 6, "((0, 2, 3), (5, 1, 4))": 7, "((0, 2, 3), (5, 1, 5))": 8, "((0, 2, 3), (5, 1, 6))": 9, "((0, 2, 3), (5, 1, 7))": 10, "((0, 2, 3), (5, 2, 0))": 8, "((0, 2, 3), (5, 2, 1))": 7, "((0, 2, 3), (5, 2, 2))": 6, "((0, 2, 3), (5, 2, 3))": 5, "((0, 2, 3), (5, 2, 4))": 6, "((0, 2, 3), (5, 2, 5))": 7, "((0, 2, 3), (5, 2, 6))": 8, "((0, 2, 3), (5, 2, 7))": 9, "((0, 2, 3), (5, 3, 0))": 9, "((0, 2, 3), (5, 3, 1))": 8, "((0, 2, 3), (5, 3, 2))": 7, "((0, 2, 3), (5, 3, 3))": 6, "((0, 2, 3), (5, 3, 4))": 7, "((0, 2, 3), (5, 3, 5))": 8, "((0, 2, 3), (5, 3, 6))": 9, "((0, 2, 3), (5, 3, 7))": 10, "((0, 2, 3), (5, 4, 0))": 10, "((0, 2, 3), (5, 4, 1))": 9, "((0, 2, 3), (5, 4, 2))": 8, "((0, 2, 3), (5, 4, 3))": 7, "((0, 2, 3), (5, 4, 4))": 8, "((0, 2, 3), (5, 4, 5))": 9, "((0, 2, 3), (5, 4, 6))": 10, "((0, 2, 3), (5, 4, 7))": 11, "((0, 2, 3), (5, 5, 0))": 11, "((0, 2, 3), (5, 5, 1))": 10, "((0, 2, 3), (5, 5, 2))": 9, "((0, 2, 3), (5, 5, 3))": 8, "((0, 2, 3), (5, 5, 4))": 9, "((0, 2, 3), (5, 5, 5))": 10, "((0, 2, 3), (5, 5, 6))": 11, "((0, 2, 3), (5, 5, 7))": 12, "((0, 2, 3), (5, 6, 0))": 12, "((0, 2, 3), (5, 6, 1))": 11, "((0, 2, 3), (5, 6, 2))": 10, "((0, 2, 3), (5, 6, 3))": 9, "((0, 2, 3), (5, 6, 4))": 10, "((0, 2, 3), (5, 6, 5))": 11, "((0, 2, 3), (5, 6, 6))": 12, "((0, 2, 3), (5, 6, 7))": 13, "((0, 2, 3), (5, 7, 0))": 13, "((0, 2, 3), (5, 7, 1))": 12, "((0, 2, 3), (5, 7, 2))": 11, "((0, 2, 3), (5, 7, 3))": 10, "((0, 2, 3), (5, 7, 4))": 11, "((0, 2, 3), (5, 7, 5))": 12, "((0, 2, 3), (5, 7, 6))": 13, "((0, 2, 3), (5, 7, 7))": 14, "((0, 2, 3), (6, 0, 0))": 11, "((0, 2, 3), (6, 0, 1))": 10, "((0, 2, 3), (6, 0, 2))": 9, "((0, 2, 3), (6, 0, 3))": 8, "((0, 2, 3), (6, 0, 4))": 9, "((0, 2, 3), (6, 0, 5))": 10, "((0, 2, 3), (6, 0, 6))": 11, "((0, 2, 3), (6, 0, 7))": 12, "((0, 2, 3), (6, 1, 0))": 10, "((0, 2, 3), (6, 1, 1))": 9, "((0, 2, 3), (6, 1, 2))": 8, "((0, 2, 3), (6, 1, 3))": 7, "((0, 2, 3), (6, 1, 4))": 8, "((0, 2, 3), (6, 1, 5))": 9, "((0, 2, 3), (6, 1, 6))": 10, "((0, 2, 3), (6, 1, 7))": 11, "((0, 2, 3), (6, 2, 0))": 9, "((0, 2, 3), (6, 2, 1))": 8, "((0, 2, 3), (6, 2, 2))": 7, "((0, 2, 3), (6, 2, 3))": 6, "((0, 2, 3), (6, 2, 4))": 7, "((0, 2, 3), (6, 2, 5))": 8, "((0, 2, 3), (6, 2, 6))": 9, "((0, 2, 3), (6, 2, 7))": 10, "((0, 2, 3), (6, 3, 0))": 10, "((0, 2, 3), (6, 3, 1))": 9, "((0, 2, 3), (6, 3, 2))": 8, "((0, 2, 3), (6, 3, 3))": 7, "((0, 2, 3), (6, 3, 4))": 8, "((0, 2, 3), (6, 3, 5))": 9, "((0, 2, 3), (6, 3, 6))": 10, "((0, 2, 3), (6, 3, 7))": 11, "((0, 2, 3), (6, 4, 0))": 11, "((0, 2, 3), (6, 4, 1))": 10, "((0, 2, 3), (6, 4, 2))": 9, "((0, 2, 3), (6, 4, 3))": 8, "((0, 2, 3), (6, 4, 4))": 9, "((0, 2, 3), (6, 4, 5))": 10, "((0, 2, 3), (6, 4, 6))": 11, "((0, 2, 3), (6, 4, 7))": 12, "((0, 2, 3), (6, 5, 0))": 12, "((0, 2, 3), (6, 5, 1))": 11, "((0, 2, 3), (6, 5, 2))": 10, "((0, 2, 3), (6, 5, 3))": 9, "((0, 2, 3), (6, 5, 4))": 10, "((0, 2, 3), (6, 5, 5))": 11, "((0, 2, 3), (6, 5, 6))": 12, "((0, 2, 3), (6, 5, 7))": 13, "((0, 2, 3), (6, 6, 0))": 13, "((0, 2, 3), (6, 6, 1))": 12, "((0, 2, 3), (6, 6, 2))": 11, "((0, 2, 3), (6, 6, 3))": 10, "((0, 2, 3), (6, 6, 4))": 11, "((0, 2, 3), (6, 6, 5))": 12, "((0, 2, 3), (6, 6, 6))": 13, "((0, 2, 3), (6, 6, 7))": 14, "((0, 2, 3), (6, 7, 0))": 14, "((0, 2, 3), (6, 7, 1))": 13, "((0, 2, 3), (6, 7, 2))": 12, "((0, 2, 3), (6, 7, 3))": 11, "((0, 2, 3), (6, 7, 4))": 12, "((0, 2, 3), (6, 7, 5))": 13, "((0, 2, 3), (6, 7, 6))": 14, "((0, 2, 3), (6, 7, 7))": 15, "((0, 2, 3), (7, 0, 0))": 12, "((0, 2, 3), (7, 0, 1))": 11, "((0, 2, 3), (7, 0, 2))": 10, "((0, 2, 3), (7, 0, 3))": 9, "((0, 2, 3), (7, 0, 4))": 10, "((0, 2, 3), (7, 0, 5))": 11, "((0, 2, 3), (7, 0, 6))": 12, "((0, 2, 3), (7, 0, 7))": 13, "((0, 2, 3), (7, 1, 0))": 11, "((0, 2, 3), (7, 1, 1))": 10, "((0, 2, 3), (7, 1, 2))": 9, "((0, 2, 3), (7, 1, 3))": 8, "((0, 2, 3), (7, 1, 4))": 9, "((0, 2, 3), (7, 1, 5))": 10, "((0, 2, 3), (7, 1, 6))": 11, "((0, 2, 3), (7, 1, 7))": 12, "((0, 2, 3), (7, 2, 0))": 10, "((0, 2, 3), (7, 2, 1))": 9, "((0, 2, 3), (7, 2, 2))": 8, "((0, 2, 3), (7, 2, 3))": 7, "((0, 2, 3), (7, 2, 4))": 8, "((0, 2, 3), (7, 2, 5))": 9, "((0, 2, 3), (7, 2, 6))": 10, "((0, 2, 3), (7, 2, 7))": 11, "((0, 2, 3), (7, 3, 0))": 11, "((0, 2, 3), (7, 3, 1))": 10, "((0, 2, 3), (7, 3, 2))": 9, "((0, 2, 3), (7, 3, 3))": 8, "((0, 2, 3), (7, 3, 4))": 9, "((0, 2, 3), (7, 3, 5))": 10, "((0, 2, 3), (7, 3, 6))": 11, "((0, 2, 3), (7, 3, 7))": 12, "((0, 2, 3), (7, 4, 0))": 12, "((0, 2, 3), (7, 4, 1))": 11, "((0, 2, 3), (7, 4, 2))": 10, "((0, 2, 3), (7, 4, 3))": 9, "((0, 2, 3), (7, 4, 4))": 10, "((0, 2, 3), (7, 4, 5))": 11, "((0, 2, 3), (7, 4, 6))": 12, "((0, 2, 3), (7, 4, 7))": 13, "((0, 2, 3), (7, 5, 0))": 13, "((0, 2, 3), (7, 5, 1))": 12, "((0, 2, 3), (7, 5, 2))": 11, "((0, 2, 3), (7, 5, 3))": 10, "((0, 2, 3), (7, 5, 4))": 11, "((0, 2, 3), (7, 5, 5))": 12, "((0, 2, 3), (7, 5, 6))": 13, "((0, 2, 3), (7, 5, 7))": 14, "((0, 2, 3), (7, 6, 0))": 14, "((0, 2, 3), (7, 6, 1))": 13, "((0, 2, 3), (7, 6, 2))": 12, "((0, 2, 3), (7, 6, 3))": 11, "((0, 2, 3), (7, 6, 4))": 12, "((0, 2, 3), (7, 6, 5))": 13, "((0, 2, 3), (7, 6, 6))": 14, "((0, 2, 3), (7, 6, 7))": 15, "((0, 2, 3), (7, 7, 0))": 15, "((0, 2, 3), (7, 7, 1))": 14, "((0, 2, 3), (7, 7, 2))": 13, "((0, 2, 3), (7, 7, 3))": 12, "((0, 2, 3), (7, 7, 4))": 13, "((0, 2, 3), (7, 7, 5))": 14, "((0, 2, 3), (7, 7, 6))": 15, "((0, 2, 3), (7, 7, 7))": 16, "((0, 2, 4), (0, 2, 5))": 1, "((0, 2, 4), (0, 2, 6))": 2, "((0, 2, 4), (0, 2, 7))": 3, "((0, 2, 4), (0, 3, 0))": 5, "((0, 2, 4), (0, 3, 1))": 4, "((0, 2, 4), (0, 3, 2))": 3, "((0, 2, 4), (0, 3, 3))": 2, "((0, 2, 4), (0, 3, 4))": 1, "((0, 2, 4), (0, 3, 5))": 2, "((0, 2, 4), (0, 3, 6))": 3, "((0, 2, 4), (0, 3, 7))": 4, "((0, 2, 4), (0, 4, 0))": 6, "((0, 2, 4), (0, 4, 1))": 5, "((0, 2, 4), (0, 4, 2))": 4, "((0, 2, 4), (0, 4, 3))": 3, "((0, 2, 4), (0, 4, 4))": 2, "((0, 2, 4), (0, 4, 5))": 3, "((0, 2, 4), (0, 4, 6))": 4, "((0, 2, 4), (0, 4, 7))": 5, "((0, 2, 4), (0, 5, 0))": 7, "((0, 2, 4), (0, 5, 1))": 6, "((0, 2, 4), (0, 5, 2))": 5, "((0, 2, 4), (0, 5, 3))": 4, "((0, 2, 4), (0, 5, 4))": 3, "((0, 2, 4), (0, 5, 5))": 4, "((0, 2, 4), (0, 5, 6))": 5, "((0, 2, 4), (0, 5, 7))": 6, "((0, 2, 4), (0, 6, 0))": 8, "((0, 2, 4), (0, 6, 1))": 7, "((0, 2, 4), (0, 6, 2))": 6, "((0, 2, 4), (0, 6, 3))": 5, "((0, 2, 4), (0, 6, 4))": 4, "((0, 2, 4), (0, 6, 5))": 5, "((0, 2, 4), (0, 6, 6))": 6, "((0, 2, 4), (0, 6, 7))": 7, "((0, 2, 4), (0, 7, 0))": 9, "((0, 2, 4), (0, 7, 1))": 8, "((0, 2, 4), (0, 7, 2))": 7, "((0, 2, 4), (0, 7, 3))": 6, "((0, 2, 4), (0, 7, 4))": 5, "((0, 2, 4), (0, 7, 5))": 6, "((0, 2, 4), (0, 7, 6))": 7, "((0, 2, 4), (0, 7, 7))": 8, "((0, 2, 4), (1, 0, 0))": 7, "((0, 2, 4), (1, 0, 1))": 6, "((0, 2, 4), (1, 0, 2))": 5, "((0, 2, 4), (1, 0, 3))": 4, "((0, 2, 4), (1, 0, 4))": 3, "((0, 2, 4), (1, 0, 5))": 4, "((0, 2, 4), (1, 0, 6))": 5, "((0, 2, 4), (1, 0, 7))": 6, "((0, 2, 4), (1, 1, 0))": 6, "((0, 2, 4), (1, 1, 1))": 5, "((0, 2, 4), (1, 1, 2))": 4, "((0, 2, 4), (1, 1, 3))": 3, "((0, 2, 4), (1, 1, 4))": 2, "((0, 2, 4), (1, 1, 5))": 3, "((0, 2, 4), (1, 1, 6))": 4, "((0, 2, 4), (1, 1, 7))": 5, "((0, 2, 4), (1, 2, 0))": 5, "((0, 2, 4), (1, 2, 1))": 4, "((0, 2, 4), (1, 2, 2))": 3, "((0, 2, 4), (1, 2, 3))": 2, "((0, 2, 4), (1, 2, 4))": 1, "((0, 2, 4), (1, 2, 5))": 2, "((0, 2, 4), (1, 2, 6))": 3, "((0, 2, 4), (1, 2, 7))": 4, "((0, 2, 4), (1, 3, 0))": 6, "((0, 2, 4), (1, 3, 1))": 5, "((0, 2, 4), (1, 3, 2))": 4, "((0, 2, 4), (1, 3, 3))": 3, "((0, 2, 4), (1, 3, 4))": 2, "((0, 2, 4), (1, 3, 5))": 3, "((0, 2, 4), (1, 3, 6))": 4, "((0, 2, 4), (1, 3, 7))": 5, "((0, 2, 4), (1, 4, 0))": 7, "((0, 2, 4), (1, 4, 1))": 6, "((0, 2, 4), (1, 4, 2))": 5, "((0, 2, 4), (1, 4, 3))": 4, "((0, 2, 4), (1, 4, 4))": 3, "((0, 2, 4), (1, 4, 5))": 4, "((0, 2, 4), (1, 4, 6))": 5, "((0, 2, 4), (1, 4, 7))": 6, "((0, 2, 4), (1, 5, 0))": 8, "((0, 2, 4), (1, 5, 1))": 7, "((0, 2, 4), (1, 5, 2))": 6, "((0, 2, 4), (1, 5, 3))": 5, "((0, 2, 4), (1, 5, 4))": 4, "((0, 2, 4), (1, 5, 5))": 5, "((0, 2, 4), (1, 5, 6))": 6, "((0, 2, 4), (1, 5, 7))": 7, "((0, 2, 4), (1, 6, 0))": 9, "((0, 2, 4), (1, 6, 1))": 8, "((0, 2, 4), (1, 6, 2))": 7, "((0, 2, 4), (1, 6, 3))": 6, "((0, 2, 4), (1, 6, 4))": 5, "((0, 2, 4), (1, 6, 5))": 6, "((0, 2, 4), (1, 6, 6))": 7, "((0, 2, 4), (1, 6, 7))": 8, "((0, 2, 4), (1, 7, 0))": 10, "((0, 2, 4), (1, 7, 1))": 9, "((0, 2, 4), (1, 7, 2))": 8, "((0, 2, 4), (1, 7, 3))": 7, "((0, 2, 4), (1, 7, 4))": 6, "((0, 2, 4), (1, 7, 5))": 7, "((0, 2, 4), (1, 7, 6))": 8, "((0, 2, 4), (1, 7, 7))": 9, "((0, 2, 4), (2, 0, 0))": 8, "((0, 2, 4), (2, 0, 1))": 7, "((0, 2, 4), (2, 0, 2))": 6, "((0, 2, 4), (2, 0, 3))": 5, "((0, 2, 4), (2, 0, 4))": 4, "((0, 2, 4), (2, 0, 5))": 5, "((0, 2, 4), (2, 0, 6))": 6, "((0, 2, 4), (2, 0, 7))": 7, "((0, 2, 4), (2, 1, 0))": 7, "((0, 2, 4), (2, 1, 1))": 6, "((0, 2, 4), (2, 1, 2))": 5, "((0, 2, 4), (2, 1, 3))": 4, "((0, 2, 4), (2, 1, 4))": 3, "((0, 2, 4), (2, 1, 5))": 4, "((0, 2, 4), (2, 1, 6))": 5, "((0, 2, 4), (2, 1, 7))": 6, "((0, 2, 4), (2, 2, 0))": 6, "((0, 2, 4), (2, 2, 1))": 5, "((0, 2, 4), (2, 2, 2))": 4, "((0, 2, 4), (2, 2, 3))": 3, "((0, 2, 4), (2, 2, 4))": 2, "((0, 2, 4), (2, 2, 5))": 3, "((0, 2, 4), (2, 2, 6))": 4, "((0, 2, 4), (2, 2, 7))": 5, "((0, 2, 4), (2, 3, 0))": 7, "((0, 2, 4), (2, 3, 1))": 6, "((0, 2, 4), (2, 3, 2))": 5, "((0, 2, 4), (2, 3, 3))": 4, "((0, 2, 4), (2, 3, 4))": 3, "((0, 2, 4), (2, 3, 5))": 4, "((0, 2, 4), (2, 3, 6))": 5, "((0, 2, 4), (2, 3, 7))": 6, "((0, 2, 4), (2, 4, 0))": 8, "((0, 2, 4), (2, 4, 1))": 7, "((0, 2, 4), (2, 4, 2))": 6, "((0, 2, 4), (2, 4, 3))": 5, "((0, 2, 4), (2, 4, 4))": 4, "((0, 2, 4), (2, 4, 5))": 5, "((0, 2, 4), (2, 4, 6))": 6, "((0, 2, 4), (2, 4, 7))": 7, "((0, 2, 4), (2, 5, 0))": 9, "((0, 2, 4), (2, 5, 1))": 8, "((0, 2, 4), (2, 5, 2))": 7, "((0, 2, 4), (2, 5, 3))": 6, "((0, 2, 4), (2, 5, 4))": 5, "((0, 2, 4), (2, 5, 5))": 6, "((0, 2, 4), (2, 5, 6))": 7, "((0, 2, 4), (2, 5, 7))": 8, "((0, 2, 4), (2, 6, 0))": 10, "((0, 2, 4), (2, 6, 1))": 9, "((0, 2, 4), (2, 6, 2))": 8, "((0, 2, 4), (2, 6, 3))": 7, "((0, 2, 4), (2, 6, 4))": 6, "((0, 2, 4), (2, 6, 5))": 7, "((0, 2, 4), (2, 6, 6))": 8, "((0, 2, 4), (2, 6, 7))": 9, "((0, 2, 4), (2, 7, 0))": 11, "((0, 2, 4), (2, 7, 1))": 10, "((0, 2, 4), (2, 7, 2))": 9, "((0, 2, 4), (2, 7, 3))": 8, "((0, 2, 4), (2, 7, 4))": 7, "((0, 2, 4), (2, 7, 5))": 8, "((0, 2, 4), (2, 7, 6))": 9, "((0, 2, 4), (2, 7, 7))": 10, "((0, 2, 4), (3, 0, 0))": 9, "((0, 2, 4), (3, 0, 1))": 8, "((0, 2, 4), (3, 0, 2))": 7, "((0, 2, 4), (3, 0, 3))": 6, "((0, 2, 4), (3, 0, 4))": 5, "((0, 2, 4), (3, 0, 5))": 6, "((0, 2, 4), (3, 0, 6))": 7, "((0, 2, 4), (3, 0, 7))": 8, "((0, 2, 4), (3, 1, 0))": 8, "((0, 2, 4), (3, 1, 1))": 7, "((0, 2, 4), (3, 1, 2))": 6, "((0, 2, 4), (3, 1, 3))": 5, "((0, 2, 4), (3, 1, 4))": 4, "((0, 2, 4), (3, 1, 5))": 5, "((0, 2, 4), (3, 1, 6))": 6, "((0, 2, 4), (3, 1, 7))": 7, "((0, 2, 4), (3, 2, 0))": 7, "((0, 2, 4), (3, 2, 1))": 6, "((0, 2, 4), (3, 2, 2))": 5, "((0, 2, 4), (3, 2, 3))": 4, "((0, 2, 4), (3, 2, 4))": 3, "((0, 2, 4), (3, 2, 5))": 4, "((0, 2, 4), (3, 2, 6))": 5, "((0, 2, 4), (3, 2, 7))": 6, "((0, 2, 4), (3, 3, 0))": 8, "((0, 2, 4), (3, 3, 1))": 7, "((0, 2, 4), (3, 3, 2))": 6, "((0, 2, 4), (3, 3, 3))": 5, "((0, 2, 4), (3, 3, 4))": 4, "((0, 2, 4), (3, 3, 5))": 5, "((0, 2, 4), (3, 3, 6))": 6, "((0, 2, 4), (3, 3, 7))": 7, "((0, 2, 4), (3, 4, 0))": 9, "((0, 2, 4), (3, 4, 1))": 8, "((0, 2, 4), (3, 4, 2))": 7, "((0, 2, 4), (3, 4, 3))": 6, "((0, 2, 4), (3, 4, 4))": 5, "((0, 2, 4), (3, 4, 5))": 6, "((0, 2, 4), (3, 4, 6))": 7, "((0, 2, 4), (3, 4, 7))": 8, "((0, 2, 4), (3, 5, 0))": 10, "((0, 2, 4), (3, 5, 1))": 9, "((0, 2, 4), (3, 5, 2))": 8, "((0, 2, 4), (3, 5, 3))": 7, "((0, 2, 4), (3, 5, 4))": 6, "((0, 2, 4), (3, 5, 5))": 7, "((0, 2, 4), (3, 5, 6))": 8, "((0, 2, 4), (3, 5, 7))": 9, "((0, 2, 4), (3, 6, 0))": 11, "((0, 2, 4), (3, 6, 1))": 10, "((0, 2, 4), (3, 6, 2))": 9, "((0, 2, 4), (3, 6, 3))": 8, "((0, 2, 4), (3, 6, 4))": 7, "((0, 2, 4), (3, 6, 5))": 8, "((0, 2, 4), (3, 6, 6))": 9, "((0, 2, 4), (3, 6, 7))": 10, "((0, 2, 4), (3, 7, 0))": 12, "((0, 2, 4), (3, 7, 1))": 11, "((0, 2, 4), (3, 7, 2))": 10, "((0, 2, 4), (3, 7, 3))": 9, "((0, 2, 4), (3, 7, 4))": 8, "((0, 2, 4), (3, 7, 5))": 9, "((0, 2, 4), (3, 7, 6))": 10, "((0, 2, 4), (3, 7, 7))": 11, "((0, 2, 4), (4, 0, 0))": 10, "((0, 2, 4), (4, 0, 1))": 9, "((0, 2, 4), (4, 0, 2))": 8, "((0, 2, 4), (4, 0, 3))": 7, "((0, 2, 4), (4, 0, 4))": 6, "((0, 2, 4), (4, 0, 5))": 7, "((0, 2, 4), (4, 0, 6))": 8, "((0, 2, 4), (4, 0, 7))": 9, "((0, 2, 4), (4, 1, 0))": 9, "((0, 2, 4), (4, 1, 1))": 8, "((0, 2, 4), (4, 1, 2))": 7, "((0, 2, 4), (4, 1, 3))": 6, "((0, 2, 4), (4, 1, 4))": 5, "((0, 2, 4), (4, 1, 5))": 6, "((0, 2, 4), (4, 1, 6))": 7, "((0, 2, 4), (4, 1, 7))": 8, "((0, 2, 4), (4, 2, 0))": 8, "((0, 2, 4), (4, 2, 1))": 7, "((0, 2, 4), (4, 2, 2))": 6, "((0, 2, 4), (4, 2, 3))": 5, "((0, 2, 4), (4, 2, 4))": 4, "((0, 2, 4), (4, 2, 5))": 5, "((0, 2, 4), (4, 2, 6))": 6, "((0, 2, 4), (4, 2, 7))": 7, "((0, 2, 4), (4, 3, 0))": 9, "((0, 2, 4), (4, 3, 1))": 8, "((0, 2, 4), (4, 3, 2))": 7, "((0, 2, 4), (4, 3, 3))": 6, "((0, 2, 4), (4, 3, 4))": 5, "((0, 2, 4), (4, 3, 5))": 6, "((0, 2, 4), (4, 3, 6))": 7, "((0, 2, 4), (4, 3, 7))": 8, "((0, 2, 4), (4, 4, 0))": 10, "((0, 2, 4), (4, 4, 1))": 9, "((0, 2, 4), (4, 4, 2))": 8, "((0, 2, 4), (4, 4, 3))": 7, "((0, 2, 4), (4, 4, 4))": 6, "((0, 2, 4), (4, 4, 5))": 7, "((0, 2, 4), (4, 4, 6))": 8, "((0, 2, 4), (4, 4, 7))": 9, "((0, 2, 4), (4, 5, 0))": 11, "((0, 2, 4), (4, 5, 1))": 10, "((0, 2, 4), (4, 5, 2))": 9, "((0, 2, 4), (4, 5, 3))": 8, "((0, 2, 4), (4, 5, 4))": 7, "((0, 2, 4), (4, 5, 5))": 8, "((0, 2, 4), (4, 5, 6))": 9, "((0, 2, 4), (4, 5, 7))": 10, "((0, 2, 4), (4, 6, 0))": 12, "((0, 2, 4), (4, 6, 1))": 11, "((0, 2, 4), (4, 6, 2))": 10, "((0, 2, 4), (4, 6, 3))": 9, "((0, 2, 4), (4, 6, 4))": 8, "((0, 2, 4), (4, 6, 5))": 9, "((0, 2, 4), (4, 6, 6))": 10, "((0, 2, 4), (4, 6, 7))": 11, "((0, 2, 4), (4, 7, 0))": 13, "((0, 2, 4), (4, 7, 1))": 12, "((0, 2, 4), (4, 7, 2))": 11, "((0, 2, 4), (4, 7, 3))": 10, "((0, 2, 4), (4, 7, 4))": 9, "((0, 2, 4), (4, 7, 5))": 10, "((0, 2, 4), (4, 7, 6))": 11, "((0, 2, 4), (4, 7, 7))": 12, "((0, 2, 4), (5, 0, 0))": 11, "((0, 2, 4), (5, 0, 1))": 10, "((0, 2, 4), (5, 0, 2))": 9, "((0, 2, 4), (5, 0, 3))": 8, "((0, 2, 4), (5, 0, 4))": 7, "((0, 2, 4), (5, 0, 5))": 8, "((0, 2, 4), (5, 0, 6))": 9, "((0, 2, 4), (5, 0, 7))": 10, "((0, 2, 4), (5, 1, 0))": 10, "((0, 2, 4), (5, 1, 1))": 9, "((0, 2, 4), (5, 1, 2))": 8, "((0, 2, 4), (5, 1, 3))": 7, "((0, 2, 4), (5, 1, 4))": 6, "((0, 2, 4), (5, 1, 5))": 7, "((0, 2, 4), (5, 1, 6))": 8, "((0, 2, 4), (5, 1, 7))": 9, "((0, 2, 4), (5, 2, 0))": 9, "((0, 2, 4), (5, 2, 1))": 8, "((0, 2, 4), (5, 2, 2))": 7, "((0, 2, 4), (5, 2, 3))": 6, "((0, 2, 4), (5, 2, 4))": 5, "((0, 2, 4), (5, 2, 5))": 6, "((0, 2, 4), (5, 2, 6))": 7, "((0, 2, 4), (5, 2, 7))": 8, "((0, 2, 4), (5, 3, 0))": 10, "((0, 2, 4), (5, 3, 1))": 9, "((0, 2, 4), (5, 3, 2))": 8, "((0, 2, 4), (5, 3, 3))": 7, "((0, 2, 4), (5, 3, 4))": 6, "((0, 2, 4), (5, 3, 5))": 7, "((0, 2, 4), (5, 3, 6))": 8, "((0, 2, 4), (5, 3, 7))": 9, "((0, 2, 4), (5, 4, 0))": 11, "((0, 2, 4), (5, 4, 1))": 10, "((0, 2, 4), (5, 4, 2))": 9, "((0, 2, 4), (5, 4, 3))": 8, "((0, 2, 4), (5, 4, 4))": 7, "((0, 2, 4), (5, 4, 5))": 8, "((0, 2, 4), (5, 4, 6))": 9, "((0, 2, 4), (5, 4, 7))": 10, "((0, 2, 4), (5, 5, 0))": 12, "((0, 2, 4), (5, 5, 1))": 11, "((0, 2, 4), (5, 5, 2))": 10, "((0, 2, 4), (5, 5, 3))": 9, "((0, 2, 4), (5, 5, 4))": 8, "((0, 2, 4), (5, 5, 5))": 9, "((0, 2, 4), (5, 5, 6))": 10, "((0, 2, 4), (5, 5, 7))": 11, "((0, 2, 4), (5, 6, 0))": 13, "((0, 2, 4), (5, 6, 1))": 12, "((0, 2, 4), (5, 6, 2))": 11, "((0, 2, 4), (5, 6, 3))": 10, "((0, 2, 4), (5, 6, 4))": 9, "((0, 2, 4), (5, 6, 5))": 10, "((0, 2, 4), (5, 6, 6))": 11, "((0, 2, 4), (5, 6, 7))": 12, "((0, 2, 4), (5, 7, 0))": 14, "((0, 2, 4), (5, 7, 1))": 13, "((0, 2, 4), (5, 7, 2))": 12, "((0, 2, 4), (5, 7, 3))": 11, "((0, 2, 4), (5, 7, 4))": 10, "((0, 2, 4), (5, 7, 5))": 11, "((0, 2, 4), (5, 7, 6))": 12, "((0, 2, 4), (5, 7, 7))": 13, "((0, 2, 4), (6, 0, 0))": 12, "((0, 2, 4), (6, 0, 1))": 11, "((0, 2, 4), (6, 0, 2))": 10, "((0, 2, 4), (6, 0, 3))": 9, "((0, 2, 4), (6, 0, 4))": 8, "((0, 2, 4), (6, 0, 5))": 9, "((0, 2, 4), (6, 0, 6))": 10, "((0, 2, 4), (6, 0, 7))": 11, "((0, 2, 4), (6, 1, 0))": 11, "((0, 2, 4), (6, 1, 1))": 10, "((0, 2, 4), (6, 1, 2))": 9, "((0, 2, 4), (6, 1, 3))": 8, "((0, 2, 4), (6, 1, 4))": 7, "((0, 2, 4), (6, 1, 5))": 8, "((0, 2, 4), (6, 1, 6))": 9, "((0, 2, 4), (6, 1, 7))": 10, "((0, 2, 4), (6, 2, 0))": 10, "((0, 2, 4), (6, 2, 1))": 9, "((0, 2, 4), (6, 2, 2))": 8, "((0, 2, 4), (6, 2, 3))": 7, "((0, 2, 4), (6, 2, 4))": 6, "((0, 2, 4), (6, 2, 5))": 7, "((0, 2, 4), (6, 2, 6))": 8, "((0, 2, 4), (6, 2, 7))": 9, "((0, 2, 4), (6, 3, 0))": 11, "((0, 2, 4), (6, 3, 1))": 10, "((0, 2, 4), (6, 3, 2))": 9, "((0, 2, 4), (6, 3, 3))": 8, "((0, 2, 4), (6, 3, 4))": 7, "((0, 2, 4), (6, 3, 5))": 8, "((0, 2, 4), (6, 3, 6))": 9, "((0, 2, 4), (6, 3, 7))": 10, "((0, 2, 4), (6, 4, 0))": 12, "((0, 2, 4), (6, 4, 1))": 11, "((0, 2, 4), (6, 4, 2))": 10, "((0, 2, 4), (6, 4, 3))": 9, "((0, 2, 4), (6, 4, 4))": 8, "((0, 2, 4), (6, 4, 5))": 9, "((0, 2, 4), (6, 4, 6))": 10, "((0, 2, 4), (6, 4, 7))": 11, "((0, 2, 4), (6, 5, 0))": 13, "((0, 2, 4), (6, 5, 1))": 12, "((0, 2, 4), (6, 5, 2))": 11, "((0, 2, 4), (6, 5, 3))": 10, "((0, 2, 4), (6, 5, 4))": 9, "((0, 2, 4), (6, 5, 5))": 10, "((0, 2, 4), (6, 5, 6))": 11, "((0, 2, 4), (6, 5, 7))": 12, "((0, 2, 4), (6, 6, 0))": 14, "((0, 2, 4), (6, 6, 1))": 13, "((0, 2, 4), (6, 6, 2))": 12, "((0, 2, 4), (6, 6, 3))": 11, "((0, 2, 4), (6, 6, 4))": 10, "((0, 2, 4), (6, 6, 5))": 11, "((0, 2, 4), (6, 6, 6))": 12, "((0, 2, 4), (6, 6, 7))": 13, "((0, 2, 4), (6, 7, 0))": 15, "((0, 2, 4), (6, 7, 1))": 14, "((0, 2, 4), (6, 7, 2))": 13, "((0, 2, 4), (6, 7, 3))": 12, "((0, 2, 4), (6, 7, 4))": 11, "((0, 2, 4), (6, 7, 5))": 12, "((0, 2, 4), (6, 7, 6))": 13, "((0, 2, 4), (6, 7, 7))": 14, "((0, 2, 4), (7, 0, 0))": 13, "((0, 2, 4), (7, 0, 1))": 12, "((0, 2, 4), (7, 0, 2))": 11, "((0, 2, 4), (7, 0, 3))": 10, "((0, 2, 4), (7, 0, 4))": 9, "((0, 2, 4), (7, 0, 5))": 10, "((0, 2, 4), (7, 0, 6))": 11, "((0, 2, 4), (7, 0, 7))": 12, "((0, 2, 4), (7, 1, 0))": 12, "((0, 2, 4), (7, 1, 1))": 11, "((0, 2, 4), (7, 1, 2))": 10, "((0, 2, 4), (7, 1, 3))": 9, "((0, 2, 4), (7, 1, 4))": 8, "((0, 2, 4), (7, 1, 5))": 9, "((0, 2, 4), (7, 1, 6))": 10, "((0, 2, 4), (7, 1, 7))": 11, "((0, 2, 4), (7, 2, 0))": 11, "((0, 2, 4), (7, 2, 1))": 10, "((0, 2, 4), (7, 2, 2))": 9, "((0, 2, 4), (7, 2, 3))": 8, "((0, 2, 4), (7, 2, 4))": 7, "((0, 2, 4), (7, 2, 5))": 8, "((0, 2, 4), (7, 2, 6))": 9, "((0, 2, 4), (7, 2, 7))": 10, "((0, 2, 4), (7, 3, 0))": 12, "((0, 2, 4), (7, 3, 1))": 11, "((0, 2, 4), (7, 3, 2))": 10, "((0, 2, 4), (7, 3, 3))": 9, "((0, 2, 4), (7, 3, 4))": 8, "((0, 2, 4), (7, 3, 5))": 9, "((0, 2, 4), (7, 3, 6))": 10, "((0, 2, 4), (7, 3, 7))": 11, "((0, 2, 4), (7, 4, 0))": 13, "((0, 2, 4), (7, 4, 1))": 12, "((0, 2, 4), (7, 4, 2))": 11, "((0, 2, 4), (7, 4, 3))": 10, "((0, 2, 4), (7, 4, 4))": 9, "((0, 2, 4), (7, 4, 5))": 10, "((0, 2, 4), (7, 4, 6))": 11, "((0, 2, 4), (7, 4, 7))": 12, "((0, 2, 4), (7, 5, 0))": 14, "((0, 2, 4), (7, 5, 1))": 13, "((0, 2, 4), (7, 5, 2))": 12, "((0, 2, 4), (7, 5, 3))": 11, "((0, 2, 4), (7, 5, 4))": 10, "((0, 2, 4), (7, 5, 5))": 11, "((0, 2, 4), (7, 5, 6))": 12, "((0, 2, 4), (7, 5, 7))": 13, "((0, 2, 4), (7, 6, 0))": 15, "((0, 2, 4), (7, 6, 1))": 14, "((0, 2, 4), (7, 6, 2))": 13, "((0, 2, 4), (7, 6, 3))": 12, "((0, 2, 4), (7, 6, 4))": 11, "((0, 2, 4), (7, 6, 5))": 12, "((0, 2, 4), (7, 6, 6))": 13, "((0, 2, 4), (7, 6, 7))": 14, "((0, 2, 4), (7, 7, 0))": 16, "((0, 2, 4), (7, 7, 1))": 15, "((0, 2, 4), (7, 7, 2))": 14, "((0, 2, 4), (7, 7, 3))": 13, "((0, 2, 4), (7, 7, 4))": 12, "((0, 2, 4), (7, 7, 5))": 13, "((0, 2, 4), (7, 7, 6))": 14, "((0, 2, 4), (7, 7, 7))": 15, "((0, 2, 5), (0, 2, 6))": 1, "((0, 2, 5), (0, 2, 7))": 2, "((0, 2, 5), (0, 3, 0))": 6, "((0, 2, 5), (0, 3, 1))": 5, "((0, 2, 5), (0, 3, 2))": 4, "((0, 2, 5), (0, 3, 3))": 3, "((0, 2, 5), (0, 3, 4))": 2, "((0, 2, 5), (0, 3, 5))": 1, "((0, 2, 5), (0, 3, 6))": 2, "((0, 2, 5), (0, 3, 7))": 3, "((0, 2, 5), (0, 4, 0))": 7, "((0, 2, 5), (0, 4, 1))": 6, "((0, 2, 5), (0, 4, 2))": 5, "((0, 2, 5), (0, 4, 3))": 4, "((0, 2, 5), (0, 4, 4))": 3, "((0, 2, 5), (0, 4, 5))": 2, "((0, 2, 5), (0, 4, 6))": 3, "((0, 2, 5), (0, 4, 7))": 4, "((0, 2, 5), (0, 5, 0))": 8, "((0, 2, 5), (0, 5, 1))": 7, "((0, 2, 5), (0, 5, 2))": 6, "((0, 2, 5), (0, 5, 3))": 5, "((0, 2, 5), (0, 5, 4))": 4, "((0, 2, 5), (0, 5, 5))": 3, "((0, 2, 5), (0, 5, 6))": 4, "((0, 2, 5), (0, 5, 7))": 5, "((0, 2, 5), (0, 6, 0))": 9, "((0, 2, 5), (0, 6, 1))": 8, "((0, 2, 5), (0, 6, 2))": 7, "((0, 2, 5), (0, 6, 3))": 6, "((0, 2, 5), (0, 6, 4))": 5, "((0, 2, 5), (0, 6, 5))": 4, "((0, 2, 5), (0, 6, 6))": 5, "((0, 2, 5), (0, 6, 7))": 6, "((0, 2, 5), (0, 7, 0))": 10, "((0, 2, 5), (0, 7, 1))": 9, "((0, 2, 5), (0, 7, 2))": 8, "((0, 2, 5), (0, 7, 3))": 7, "((0, 2, 5), (0, 7, 4))": 6, "((0, 2, 5), (0, 7, 5))": 5, "((0, 2, 5), (0, 7, 6))": 6, "((0, 2, 5), (0, 7, 7))": 7, "((0, 2, 5), (1, 0, 0))": 8, "((0, 2, 5), (1, 0, 1))": 7, "((0, 2, 5), (1, 0, 2))": 6, "((0, 2, 5), (1, 0, 3))": 5, "((0, 2, 5), (1, 0, 4))": 4, "((0, 2, 5), (1, 0, 5))": 3, "((0, 2, 5), (1, 0, 6))": 4, "((0, 2, 5), (1, 0, 7))": 5, "((0, 2, 5), (1, 1, 0))": 7, "((0, 2, 5), (1, 1, 1))": 6, "((0, 2, 5), (1, 1, 2))": 5, "((0, 2, 5), (1, 1, 3))": 4, "((0, 2, 5), (1, 1, 4))": 3, "((0, 2, 5), (1, 1, 5))": 2, "((0, 2, 5), (1, 1, 6))": 3, "((0, 2, 5), (1, 1, 7))": 4, "((0, 2, 5), (1, 2, 0))": 6, "((0, 2, 5), (1, 2, 1))": 5, "((0, 2, 5), (1, 2, 2))": 4, "((0, 2, 5), (1, 2, 3))": 3, "((0, 2, 5), (1, 2, 4))": 2, "((0, 2, 5), (1, 2, 5))": 1, "((0, 2, 5), (1, 2, 6))": 2, "((0, 2, 5), (1, 2, 7))": 3, "((0, 2, 5), (1, 3, 0))": 7, "((0, 2, 5), (1, 3, 1))": 6, "((0, 2, 5), (1, 3, 2))": 5, "((0, 2, 5), (1, 3, 3))": 4, "((0, 2, 5), (1, 3, 4))": 3, "((0, 2, 5), (1, 3, 5))": 2, "((0, 2, 5), (1, 3, 6))": 3, "((0, 2, 5), (1, 3, 7))": 4, "((0, 2, 5), (1, 4, 0))": 8, "((0, 2, 5), (1, 4, 1))": 7, "((0, 2, 5), (1, 4, 2))": 6, "((0, 2, 5), (1, 4, 3))": 5, "((0, 2, 5), (1, 4, 4))": 4, "((0, 2, 5), (1, 4, 5))": 3, "((0, 2, 5), (1, 4, 6))": 4, "((0, 2, 5), (1, 4, 7))": 5, "((0, 2, 5), (1, 5, 0))": 9, "((0, 2, 5), (1, 5, 1))": 8, "((0, 2, 5), (1, 5, 2))": 7, "((0, 2, 5), (1, 5, 3))": 6, "((0, 2, 5), (1, 5, 4))": 5, "((0, 2, 5), (1, 5, 5))": 4, "((0, 2, 5), (1, 5, 6))": 5, "((0, 2, 5), (1, 5, 7))": 6, "((0, 2, 5), (1, 6, 0))": 10, "((0, 2, 5), (1, 6, 1))": 9, "((0, 2, 5), (1, 6, 2))": 8, "((0, 2, 5), (1, 6, 3))": 7, "((0, 2, 5), (1, 6, 4))": 6, "((0, 2, 5), (1, 6, 5))": 5, "((0, 2, 5), (1, 6, 6))": 6, "((0, 2, 5), (1, 6, 7))": 7, "((0, 2, 5), (1, 7, 0))": 11, "((0, 2, 5), (1, 7, 1))": 10, "((0, 2, 5), (1, 7, 2))": 9, "((0, 2, 5), (1, 7, 3))": 8, "((0, 2, 5), (1, 7, 4))": 7, "((0, 2, 5), (1, 7, 5))": 6, "((0, 2, 5), (1, 7, 6))": 7, "((0, 2, 5), (1, 7, 7))": 8, "((0, 2, 5), (2, 0, 0))": 9, "((0, 2, 5), (2, 0, 1))": 8, "((0, 2, 5), (2, 0, 2))": 7, "((0, 2, 5), (2, 0, 3))": 6, "((0, 2, 5), (2, 0, 4))": 5, "((0, 2, 5), (2, 0, 5))": 4, "((0, 2, 5), (2, 0, 6))": 5, "((0, 2, 5), (2, 0, 7))": 6, "((0, 2, 5), (2, 1, 0))": 8, "((0, 2, 5), (2, 1, 1))": 7, "((0, 2, 5), (2, 1, 2))": 6, "((0, 2, 5), (2, 1, 3))": 5, "((0, 2, 5), (2, 1, 4))": 4, "((0, 2, 5), (2, 1, 5))": 3, "((0, 2, 5), (2, 1, 6))": 4, "((0, 2, 5), (2, 1, 7))": 5, "((0, 2, 5), (2, 2, 0))": 7, "((0, 2, 5), (2, 2, 1))": 6, "((0, 2, 5), (2, 2, 2))": 5, "((0, 2, 5), (2, 2, 3))": 4, "((0, 2, 5), (2, 2, 4))": 3, "((0, 2, 5), (2, 2, 5))": 2, "((0, 2, 5), (2, 2, 6))": 3, "((0, 2, 5), (2, 2, 7))": 4, "((0, 2, 5), (2, 3, 0))": 8, "((0, 2, 5), (2, 3, 1))": 7, "((0, 2, 5), (2, 3, 2))": 6, "((0, 2, 5), (2, 3, 3))": 5, "((0, 2, 5), (2, 3, 4))": 4, "((0, 2, 5), (2, 3, 5))": 3, "((0, 2, 5), (2, 3, 6))": 4, "((0, 2, 5), (2, 3, 7))": 5, "((0, 2, 5), (2, 4, 0))": 9, "((0, 2, 5), (2, 4, 1))": 8, "((0, 2, 5), (2, 4, 2))": 7, "((0, 2, 5), (2, 4, 3))": 6, "((0, 2, 5), (2, 4, 4))": 5, "((0, 2, 5), (2, 4, 5))": 4, "((0, 2, 5), (2, 4, 6))": 5, "((0, 2, 5), (2, 4, 7))": 6, "((0, 2, 5), (2, 5, 0))": 10, "((0, 2, 5), (2, 5, 1))": 9, "((0, 2, 5), (2, 5, 2))": 8, "((0, 2, 5), (2, 5, 3))": 7, "((0, 2, 5), (2, 5, 4))": 6, "((0, 2, 5), (2, 5, 5))": 5, "((0, 2, 5), (2, 5, 6))": 6, "((0, 2, 5), (2, 5, 7))": 7, "((0, 2, 5), (2, 6, 0))": 11, "((0, 2, 5), (2, 6, 1))": 10, "((0, 2, 5), (2, 6, 2))": 9, "((0, 2, 5), (2, 6, 3))": 8, "((0, 2, 5), (2, 6, 4))": 7, "((0, 2, 5), (2, 6, 5))": 6, "((0, 2, 5), (2, 6, 6))": 7, "((0, 2, 5), (2, 6, 7))": 8, "((0, 2, 5), (2, 7, 0))": 12, "((0, 2, 5), (2, 7, 1))": 11, "((0, 2, 5), (2, 7, 2))": 10, "((0, 2, 5), (2, 7, 3))": 9, "((0, 2, 5), (2, 7, 4))": 8, "((0, 2, 5), (2, 7, 5))": 7, "((0, 2, 5), (2, 7, 6))": 8, "((0, 2, 5), (2, 7, 7))": 9, "((0, 2, 5), (3, 0, 0))": 10, "((0, 2, 5), (3, 0, 1))": 9, "((0, 2, 5), (3, 0, 2))": 8, "((0, 2, 5), (3, 0, 3))": 7, "((0, 2, 5), (3, 0, 4))": 6, "((0, 2, 5), (3, 0, 5))": 5, "((0, 2, 5), (3, 0, 6))": 6, "((0, 2, 5), (3, 0, 7))": 7, "((0, 2, 5), (3, 1, 0))": 9, "((0, 2, 5), (3, 1, 1))": 8, "((0, 2, 5), (3, 1, 2))": 7, "((0, 2, 5), (3, 1, 3))": 6, "((0, 2, 5), (3, 1, 4))": 5, "((0, 2, 5), (3, 1, 5))": 4, "((0, 2, 5), (3, 1, 6))": 5, "((0, 2, 5), (3, 1, 7))": 6, "((0, 2, 5), (3, 2, 0))": 8, "((0, 2, 5), (3, 2, 1))": 7, "((0, 2, 5), (3, 2, 2))": 6, "((0, 2, 5), (3, 2, 3))": 5, "((0, 2, 5), (3, 2, 4))": 4, "((0, 2, 5), (3, 2, 5))": 3, "((0, 2, 5), (3, 2, 6))": 4, "((0, 2, 5), (3, 2, 7))": 5, "((0, 2, 5), (3, 3, 0))": 9, "((0, 2, 5), (3, 3, 1))": 8, "((0, 2, 5), (3, 3, 2))": 7, "((0, 2, 5), (3, 3, 3))": 6, "((0, 2, 5), (3, 3, 4))": 5, "((0, 2, 5), (3, 3, 5))": 4, "((0, 2, 5), (3, 3, 6))": 5, "((0, 2, 5), (3, 3, 7))": 6, "((0, 2, 5), (3, 4, 0))": 10, "((0, 2, 5), (3, 4, 1))": 9, "((0, 2, 5), (3, 4, 2))": 8, "((0, 2, 5), (3, 4, 3))": 7, "((0, 2, 5), (3, 4, 4))": 6, "((0, 2, 5), (3, 4, 5))": 5, "((0, 2, 5), (3, 4, 6))": 6, "((0, 2, 5), (3, 4, 7))": 7, "((0, 2, 5), (3, 5, 0))": 11, "((0, 2, 5), (3, 5, 1))": 10, "((0, 2, 5), (3, 5, 2))": 9, "((0, 2, 5), (3, 5, 3))": 8, "((0, 2, 5), (3, 5, 4))": 7, "((0, 2, 5), (3, 5, 5))": 6, "((0, 2, 5), (3, 5, 6))": 7, "((0, 2, 5), (3, 5, 7))": 8, "((0, 2, 5), (3, 6, 0))": 12, "((0, 2, 5), (3, 6, 1))": 11, "((0, 2, 5), (3, 6, 2))": 10, "((0, 2, 5), (3, 6, 3))": 9, "((0, 2, 5), (3, 6, 4))": 8, "((0, 2, 5), (3, 6, 5))": 7, "((0, 2, 5), (3, 6, 6))": 8, "((0, 2, 5), (3, 6, 7))": 9, "((0, 2, 5), (3, 7, 0))": 13, "((0, 2, 5), (3, 7, 1))": 12, "((0, 2, 5), (3, 7, 2))": 11, "((0, 2, 5), (3, 7, 3))": 10, "((0, 2, 5), (3, 7, 4))": 9, "((0, 2, 5), (3, 7, 5))": 8, "((0, 2, 5), (3, 7, 6))": 9, "((0, 2, 5), (3, 7, 7))": 10, "((0, 2, 5), (4, 0, 0))": 11, "((0, 2, 5), (4, 0, 1))": 10, "((0, 2, 5), (4, 0, 2))": 9, "((0, 2, 5), (4, 0, 3))": 8, "((0, 2, 5), (4, 0, 4))": 7, "((0, 2, 5), (4, 0, 5))": 6, "((0, 2, 5), (4, 0, 6))": 7, "((0, 2, 5), (4, 0, 7))": 8, "((0, 2, 5), (4, 1, 0))": 10, "((0, 2, 5), (4, 1, 1))": 9, "((0, 2, 5), (4, 1, 2))": 8, "((0, 2, 5), (4, 1, 3))": 7, "((0, 2, 5), (4, 1, 4))": 6, "((0, 2, 5), (4, 1, 5))": 5, "((0, 2, 5), (4, 1, 6))": 6, "((0, 2, 5), (4, 1, 7))": 7, "((0, 2, 5), (4, 2, 0))": 9, "((0, 2, 5), (4, 2, 1))": 8, "((0, 2, 5), (4, 2, 2))": 7, "((0, 2, 5), (4, 2, 3))": 6, "((0, 2, 5), (4, 2, 4))": 5, "((0, 2, 5), (4, 2, 5))": 4, "((0, 2, 5), (4, 2, 6))": 5, "((0, 2, 5), (4, 2, 7))": 6, "((0, 2, 5), (4, 3, 0))": 10, "((0, 2, 5), (4, 3, 1))": 9, "((0, 2, 5), (4, 3, 2))": 8, "((0, 2, 5), (4, 3, 3))": 7, "((0, 2, 5), (4, 3, 4))": 6, "((0, 2, 5), (4, 3, 5))": 5, "((0, 2, 5), (4, 3, 6))": 6, "((0, 2, 5), (4, 3, 7))": 7, "((0, 2, 5), (4, 4, 0))": 11, "((0, 2, 5), (4, 4, 1))": 10, "((0, 2, 5), (4, 4, 2))": 9, "((0, 2, 5), (4, 4, 3))": 8, "((0, 2, 5), (4, 4, 4))": 7, "((0, 2, 5), (4, 4, 5))": 6, "((0, 2, 5), (4, 4, 6))": 7, "((0, 2, 5), (4, 4, 7))": 8, "((0, 2, 5), (4, 5, 0))": 12, "((0, 2, 5), (4, 5, 1))": 11, "((0, 2, 5), (4, 5, 2))": 10, "((0, 2, 5), (4, 5, 3))": 9, "((0, 2, 5), (4, 5, 4))": 8, "((0, 2, 5), (4, 5, 5))": 7, "((0, 2, 5), (4, 5, 6))": 8, "((0, 2, 5), (4, 5, 7))": 9, "((0, 2, 5), (4, 6, 0))": 13, "((0, 2, 5), (4, 6, 1))": 12, "((0, 2, 5), (4, 6, 2))": 11, "((0, 2, 5), (4, 6, 3))": 10, "((0, 2, 5), (4, 6, 4))": 9, "((0, 2, 5), (4, 6, 5))": 8, "((0, 2, 5), (4, 6, 6))": 9, "((0, 2, 5), (4, 6, 7))": 10, "((0, 2, 5), (4, 7, 0))": 14, "((0, 2, 5), (4, 7, 1))": 13, "((0, 2, 5), (4, 7, 2))": 12, "((0, 2, 5), (4, 7, 3))": 11, "((0, 2, 5), (4, 7, 4))": 10, "((0, 2, 5), (4, 7, 5))": 9, "((0, 2, 5), (4, 7, 6))": 10, "((0, 2, 5), (4, 7, 7))": 11, "((0, 2, 5), (5, 0, 0))": 12, "((0, 2, 5), (5, 0, 1))": 11, "((0, 2, 5), (5, 0, 2))": 10, "((0, 2, 5), (5, 0, 3))": 9, "((0, 2, 5), (5, 0, 4))": 8, "((0, 2, 5), (5, 0, 5))": 7, "((0, 2, 5), (5, 0, 6))": 8, "((0, 2, 5), (5, 0, 7))": 9, "((0, 2, 5), (5, 1, 0))": 11, "((0, 2, 5), (5, 1, 1))": 10, "((0, 2, 5), (5, 1, 2))": 9, "((0, 2, 5), (5, 1, 3))": 8, "((0, 2, 5), (5, 1, 4))": 7, "((0, 2, 5), (5, 1, 5))": 6, "((0, 2, 5), (5, 1, 6))": 7, "((0, 2, 5), (5, 1, 7))": 8, "((0, 2, 5), (5, 2, 0))": 10, "((0, 2, 5), (5, 2, 1))": 9, "((0, 2, 5), (5, 2, 2))": 8, "((0, 2, 5), (5, 2, 3))": 7, "((0, 2, 5), (5, 2, 4))": 6, "((0, 2, 5), (5, 2, 5))": 5, "((0, 2, 5), (5, 2, 6))": 6, "((0, 2, 5), (5, 2, 7))": 7, "((0, 2, 5), (5, 3, 0))": 11, "((0, 2, 5), (5, 3, 1))": 10, "((0, 2, 5), (5, 3, 2))": 9, "((0, 2, 5), (5, 3, 3))": 8, "((0, 2, 5), (5, 3, 4))": 7, "((0, 2, 5), (5, 3, 5))": 6, "((0, 2, 5), (5, 3, 6))": 7, "((0, 2, 5), (5, 3, 7))": 8, "((0, 2, 5), (5, 4, 0))": 12, "((0, 2, 5), (5, 4, 1))": 11, "((0, 2, 5), (5, 4, 2))": 10, "((0, 2, 5), (5, 4, 3))": 9, "((0, 2, 5), (5, 4, 4))": 8, "((0, 2, 5), (5, 4, 5))": 7, "((0, 2, 5), (5, 4, 6))": 8, "((0, 2, 5), (5, 4, 7))": 9, "((0, 2, 5), (5, 5, 0))": 13, "((0, 2, 5), (5, 5, 1))": 12, "((0, 2, 5), (5, 5, 2))": 11, "((0, 2, 5), (5, 5, 3))": 10, "((0, 2, 5), (5, 5, 4))": 9, "((0, 2, 5), (5, 5, 5))": 8, "((0, 2, 5), (5, 5, 6))": 9, "((0, 2, 5), (5, 5, 7))": 10, "((0, 2, 5), (5, 6, 0))": 14, "((0, 2, 5), (5, 6, 1))": 13, "((0, 2, 5), (5, 6, 2))": 12, "((0, 2, 5), (5, 6, 3))": 11, "((0, 2, 5), (5, 6, 4))": 10, "((0, 2, 5), (5, 6, 5))": 9, "((0, 2, 5), (5, 6, 6))": 10, "((0, 2, 5), (5, 6, 7))": 11, "((0, 2, 5), (5, 7, 0))": 15, "((0, 2, 5), (5, 7, 1))": 14, "((0, 2, 5), (5, 7, 2))": 13, "((0, 2, 5), (5, 7, 3))": 12, "((0, 2, 5), (5, 7, 4))": 11, "((0, 2, 5), (5, 7, 5))": 10, "((0, 2, 5), (5, 7, 6))": 11, "((0, 2, 5), (5, 7, 7))": 12, "((0, 2, 5), (6, 0, 0))": 13, "((0, 2, 5), (6, 0, 1))": 12, "((0, 2, 5), (6, 0, 2))": 11, "((0, 2, 5), (6, 0, 3))": 10, "((0, 2, 5), (6, 0, 4))": 9, "((0, 2, 5), (6, 0, 5))": 8, "((0, 2, 5), (6, 0, 6))": 9, "((0, 2, 5), (6, 0, 7))": 10, "((0, 2, 5), (6, 1, 0))": 12, "((0, 2, 5), (6, 1, 1))": 11, "((0, 2, 5), (6, 1, 2))": 10, "((0, 2, 5), (6, 1, 3))": 9, "((0, 2, 5), (6, 1, 4))": 8, "((0, 2, 5), (6, 1, 5))": 7, "((0, 2, 5), (6, 1, 6))": 8, "((0, 2, 5), (6, 1, 7))": 9, "((0, 2, 5), (6, 2, 0))": 11, "((0, 2, 5), (6, 2, 1))": 10, "((0, 2, 5), (6, 2, 2))": 9, "((0, 2, 5), (6, 2, 3))": 8, "((0, 2, 5), (6, 2, 4))": 7, "((0, 2, 5), (6, 2, 5))": 6, "((0, 2, 5), (6, 2, 6))": 7, "((0, 2, 5), (6, 2, 7))": 8, "((0, 2, 5), (6, 3, 0))": 12, "((0, 2, 5), (6, 3, 1))": 11, "((0, 2, 5), (6, 3, 2))": 10, "((0, 2, 5), (6, 3, 3))": 9, "((0, 2, 5), (6, 3, 4))": 8, "((0, 2, 5), (6, 3, 5))": 7, "((0, 2, 5), (6, 3, 6))": 8, "((0, 2, 5), (6, 3, 7))": 9, "((0, 2, 5), (6, 4, 0))": 13, "((0, 2, 5), (6, 4, 1))": 12, "((0, 2, 5), (6, 4, 2))": 11, "((0, 2, 5), (6, 4, 3))": 10, "((0, 2, 5), (6, 4, 4))": 9, "((0, 2, 5), (6, 4, 5))": 8, "((0, 2, 5), (6, 4, 6))": 9, "((0, 2, 5), (6, 4, 7))": 10, "((0, 2, 5), (6, 5, 0))": 14, "((0, 2, 5), (6, 5, 1))": 13, "((0, 2, 5), (6, 5, 2))": 12, "((0, 2, 5), (6, 5, 3))": 11, "((0, 2, 5), (6, 5, 4))": 10, "((0, 2, 5), (6, 5, 5))": 9, "((0, 2, 5), (6, 5, 6))": 10, "((0, 2, 5), (6, 5, 7))": 11, "((0, 2, 5), (6, 6, 0))": 15, "((0, 2, 5), (6, 6, 1))": 14, "((0, 2, 5), (6, 6, 2))": 13, "((0, 2, 5), (6, 6, 3))": 12, "((0, 2, 5), (6, 6, 4))": 11, "((0, 2, 5), (6, 6, 5))": 10, "((0, 2, 5), (6, 6, 6))": 11, "((0, 2, 5), (6, 6, 7))": 12, "((0, 2, 5), (6, 7, 0))": 16, "((0, 2, 5), (6, 7, 1))": 15, "((0, 2, 5), (6, 7, 2))": 14, "((0, 2, 5), (6, 7, 3))": 13, "((0, 2, 5), (6, 7, 4))": 12, "((0, 2, 5), (6, 7, 5))": 11, "((0, 2, 5), (6, 7, 6))": 12, "((0, 2, 5), (6, 7, 7))": 13, "((0, 2, 5), (7, 0, 0))": 14, "((0, 2, 5), (7, 0, 1))": 13, "((0, 2, 5), (7, 0, 2))": 12, "((0, 2, 5), (7, 0, 3))": 11, "((0, 2, 5), (7, 0, 4))": 10, "((0, 2, 5), (7, 0, 5))": 9, "((0, 2, 5), (7, 0, 6))": 10, "((0, 2, 5), (7, 0, 7))": 11, "((0, 2, 5), (7, 1, 0))": 13, "((0, 2, 5), (7, 1, 1))": 12, "((0, 2, 5), (7, 1, 2))": 11, "((0, 2, 5), (7, 1, 3))": 10, "((0, 2, 5), (7, 1, 4))": 9, "((0, 2, 5), (7, 1, 5))": 8, "((0, 2, 5), (7, 1, 6))": 9, "((0, 2, 5), (7, 1, 7))": 10, "((0, 2, 5), (7, 2, 0))": 12, "((0, 2, 5), (7, 2, 1))": 11, "((0, 2, 5), (7, 2, 2))": 10, "((0, 2, 5), (7, 2, 3))": 9, "((0, 2, 5), (7, 2, 4))": 8, "((0, 2, 5), (7, 2, 5))": 7, "((0, 2, 5), (7, 2, 6))": 8, "((0, 2, 5), (7, 2, 7))": 9, "((0, 2, 5), (7, 3, 0))": 13, "((0, 2, 5), (7, 3, 1))": 12, "((0, 2, 5), (7, 3, 2))": 11, "((0, 2, 5), (7, 3, 3))": 10, "((0, 2, 5), (7, 3, 4))": 9, "((0, 2, 5), (7, 3, 5))": 8, "((0, 2, 5), (7, 3, 6))": 9, "((0, 2, 5), (7, 3, 7))": 10, "((0, 2, 5), (7, 4, 0))": 14, "((0, 2, 5), (7, 4, 1))": 13, "((0, 2, 5), (7, 4, 2))": 12, "((0, 2, 5), (7, 4, 3))": 11, "((0, 2, 5), (7, 4, 4))": 10, "((0, 2, 5), (7, 4, 5))": 9, "((0, 2, 5), (7, 4, 6))": 10, "((0, 2, 5), (7, 4, 7))": 11, "((0, 2, 5), (7, 5, 0))": 15, "((0, 2, 5), (7, 5, 1))": 14, "((0, 2, 5), (7, 5, 2))": 13, "((0, 2, 5), (7, 5, 3))": 12, "((0, 2, 5), (7, 5, 4))": 11, "((0, 2, 5), (7, 5, 5))": 10, "((0, 2, 5), (7, 5, 6))": 11, "((0, 2, 5), (7, 5, 7))": 12, "((0, 2, 5), (7, 6, 0))": 16, "((0, 2, 5), (7, 6, 1))": 15, "((0, 2, 5), (7, 6, 2))": 14, "((0, 2, 5), (7, 6, 3))": 13, "((0, 2, 5), (7, 6, 4))": 12, "((0, 2, 5), (7, 6, 5))": 11, "((0, 2, 5), (7, 6, 6))": 12, "((0, 2, 5), (7, 6, 7))": 13, "((0, 2, 5), (7, 7, 0))": 17, "((0, 2, 5), (7, 7, 1))": 16, "((0, 2, 5), (7, 7, 2))": 15, "((0, 2, 5), (7, 7, 3))": 14, "((0, 2, 5), (7, 7, 4))": 13, "((0, 2, 5), (7, 7, 5))": 12, "((0, 2, 5), (7, 7, 6))": 13, "((0, 2, 5), (7, 7, 7))": 14, "((0, 2, 6), (0, 2, 7))": 1, "((0, 2, 6), (0, 3, 0))": 7, "((0, 2, 6), (0, 3, 1))": 6, "((0, 2, 6), (0, 3, 2))": 5, "((0, 2, 6), (0, 3, 3))": 4, "((0, 2, 6), (0, 3, 4))": 3, "((0, 2, 6), (0, 3, 5))": 2, "((0, 2, 6), (0, 3, 6))": 1, "((0, 2, 6), (0, 3, 7))": 2, "((0, 2, 6), (0, 4, 0))": 8, "((0, 2, 6), (0, 4, 1))": 7, "((0, 2, 6), (0, 4, 2))": 6, "((0, 2, 6), (0, 4, 3))": 5, "((0, 2, 6), (0, 4, 4))": 4, "((0, 2, 6), (0, 4, 5))": 3, "((0, 2, 6), (0, 4, 6))": 2, "((0, 2, 6), (0, 4, 7))": 3, "((0, 2, 6), (0, 5, 0))": 9, "((0, 2, 6), (0, 5, 1))": 8, "((0, 2, 6), (0, 5, 2))": 7, "((0, 2, 6), (0, 5, 3))": 6, "((0, 2, 6), (0, 5, 4))": 5, "((0, 2, 6), (0, 5, 5))": 4, "((0, 2, 6), (0, 5, 6))": 3, "((0, 2, 6), (0, 5, 7))": 4, "((0, 2, 6), (0, 6, 0))": 10, "((0, 2, 6), (0, 6, 1))": 9, "((0, 2, 6), (0, 6, 2))": 8, "((0, 2, 6), (0, 6, 3))": 7, "((0, 2, 6), (0, 6, 4))": 6, "((0, 2, 6), (0, 6, 5))": 5, "((0, 2, 6), (0, 6, 6))": 4, "((0, 2, 6), (0, 6, 7))": 5, "((0, 2, 6), (0, 7, 0))": 11, "((0, 2, 6), (0, 7, 1))": 10, "((0, 2, 6), (0, 7, 2))": 9, "((0, 2, 6), (0, 7, 3))": 8, "((0, 2, 6), (0, 7, 4))": 7, "((0, 2, 6), (0, 7, 5))": 6, "((0, 2, 6), (0, 7, 6))": 5, "((0, 2, 6), (0, 7, 7))": 6, "((0, 2, 6), (1, 0, 0))": 9, "((0, 2, 6), (1, 0, 1))": 8, "((0, 2, 6), (1, 0, 2))": 7, "((0, 2, 6), (1, 0, 3))": 6, "((0, 2, 6), (1, 0, 4))": 5, "((0, 2, 6), (1, 0, 5))": 4, "((0, 2, 6), (1, 0, 6))": 3, "((0, 2, 6), (1, 0, 7))": 4, "((0, 2, 6), (1, 1, 0))": 8, "((0, 2, 6), (1, 1, 1))": 7, "((0, 2, 6), (1, 1, 2))": 6, "((0, 2, 6), (1, 1, 3))": 5, "((0, 2, 6), (1, 1, 4))": 4, "((0, 2, 6), (1, 1, 5))": 3, "((0, 2, 6), (1, 1, 6))": 2, "((0, 2, 6), (1, 1, 7))": 3, "((0, 2, 6), (1, 2, 0))": 7, "((0, 2, 6), (1, 2, 1))": 6, "((0, 2, 6), (1, 2, 2))": 5, "((0, 2, 6), (1, 2, 3))": 4, "((0, 2, 6), (1, 2, 4))": 3, "((0, 2, 6), (1, 2, 5))": 2, "((0, 2, 6), (1, 2, 6))": 1, "((0, 2, 6), (1, 2, 7))": 2, "((0, 2, 6), (1, 3, 0))": 8, "((0, 2, 6), (1, 3, 1))": 7, "((0, 2, 6), (1, 3, 2))": 6, "((0, 2, 6), (1, 3, 3))": 5, "((0, 2, 6), (1, 3, 4))": 4, "((0, 2, 6), (1, 3, 5))": 3, "((0, 2, 6), (1, 3, 6))": 2, "((0, 2, 6), (1, 3, 7))": 3, "((0, 2, 6), (1, 4, 0))": 9, "((0, 2, 6), (1, 4, 1))": 8, "((0, 2, 6), (1, 4, 2))": 7, "((0, 2, 6), (1, 4, 3))": 6, "((0, 2, 6), (1, 4, 4))": 5, "((0, 2, 6), (1, 4, 5))": 4, "((0, 2, 6), (1, 4, 6))": 3, "((0, 2, 6), (1, 4, 7))": 4, "((0, 2, 6), (1, 5, 0))": 10, "((0, 2, 6), (1, 5, 1))": 9, "((0, 2, 6), (1, 5, 2))": 8, "((0, 2, 6), (1, 5, 3))": 7, "((0, 2, 6), (1, 5, 4))": 6, "((0, 2, 6), (1, 5, 5))": 5, "((0, 2, 6), (1, 5, 6))": 4, "((0, 2, 6), (1, 5, 7))": 5, "((0, 2, 6), (1, 6, 0))": 11, "((0, 2, 6), (1, 6, 1))": 10, "((0, 2, 6), (1, 6, 2))": 9, "((0, 2, 6), (1, 6, 3))": 8, "((0, 2, 6), (1, 6, 4))": 7, "((0, 2, 6), (1, 6, 5))": 6, "((0, 2, 6), (1, 6, 6))": 5, "((0, 2, 6), (1, 6, 7))": 6, "((0, 2, 6), (1, 7, 0))": 12, "((0, 2, 6), (1, 7, 1))": 11, "((0, 2, 6), (1, 7, 2))": 10, "((0, 2, 6), (1, 7, 3))": 9, "((0, 2, 6), (1, 7, 4))": 8, "((0, 2, 6), (1, 7, 5))": 7, "((0, 2, 6), (1, 7, 6))": 6, "((0, 2, 6), (1, 7, 7))": 7, "((0, 2, 6), (2, 0, 0))": 10, "((0, 2, 6), (2, 0, 1))": 9, "((0, 2, 6), (2, 0, 2))": 8, "((0, 2, 6), (2, 0, 3))": 7, "((0, 2, 6), (2, 0, 4))": 6, "((0, 2, 6), (2, 0, 5))": 5, "((0, 2, 6), (2, 0, 6))": 4, "((0, 2, 6), (2, 0, 7))": 5, "((0, 2, 6), (2, 1, 0))": 9, "((0, 2, 6), (2, 1, 1))": 8, "((0, 2, 6), (2, 1, 2))": 7, "((0, 2, 6), (2, 1, 3))": 6, "((0, 2, 6), (2, 1, 4))": 5, "((0, 2, 6), (2, 1, 5))": 4, "((0, 2, 6), (2, 1, 6))": 3, "((0, 2, 6), (2, 1, 7))": 4, "((0, 2, 6), (2, 2, 0))": 8, "((0, 2, 6), (2, 2, 1))": 7, "((0, 2, 6), (2, 2, 2))": 6, "((0, 2, 6), (2, 2, 3))": 5, "((0, 2, 6), (2, 2, 4))": 4, "((0, 2, 6), (2, 2, 5))": 3, "((0, 2, 6), (2, 2, 6))": 2, "((0, 2, 6), (2, 2, 7))": 3, "((0, 2, 6), (2, 3, 0))": 9, "((0, 2, 6), (2, 3, 1))": 8, "((0, 2, 6), (2, 3, 2))": 7, "((0, 2, 6), (2, 3, 3))": 6, "((0, 2, 6), (2, 3, 4))": 5, "((0, 2, 6), (2, 3, 5))": 4, "((0, 2, 6), (2, 3, 6))": 3, "((0, 2, 6), (2, 3, 7))": 4, "((0, 2, 6), (2, 4, 0))": 10, "((0, 2, 6), (2, 4, 1))": 9, "((0, 2, 6), (2, 4, 2))": 8, "((0, 2, 6), (2, 4, 3))": 7, "((0, 2, 6), (2, 4, 4))": 6, "((0, 2, 6), (2, 4, 5))": 5, "((0, 2, 6), (2, 4, 6))": 4, "((0, 2, 6), (2, 4, 7))": 5, "((0, 2, 6), (2, 5, 0))": 11, "((0, 2, 6), (2, 5, 1))": 10, "((0, 2, 6), (2, 5, 2))": 9, "((0, 2, 6), (2, 5, 3))": 8, "((0, 2, 6), (2, 5, 4))": 7, "((0, 2, 6), (2, 5, 5))": 6, "((0, 2, 6), (2, 5, 6))": 5, "((0, 2, 6), (2, 5, 7))": 6, "((0, 2, 6), (2, 6, 0))": 12, "((0, 2, 6), (2, 6, 1))": 11, "((0, 2, 6), (2, 6, 2))": 10, "((0, 2, 6), (2, 6, 3))": 9, "((0, 2, 6), (2, 6, 4))": 8, "((0, 2, 6), (2, 6, 5))": 7, "((0, 2, 6), (2, 6, 6))": 6, "((0, 2, 6), (2, 6, 7))": 7, "((0, 2, 6), (2, 7, 0))": 13, "((0, 2, 6), (2, 7, 1))": 12, "((0, 2, 6), (2, 7, 2))": 11, "((0, 2, 6), (2, 7, 3))": 10, "((0, 2, 6), (2, 7, 4))": 9, "((0, 2, 6), (2, 7, 5))": 8, "((0, 2, 6), (2, 7, 6))": 7, "((0, 2, 6), (2, 7, 7))": 8, "((0, 2, 6), (3, 0, 0))": 11, "((0, 2, 6), (3, 0, 1))": 10, "((0, 2, 6), (3, 0, 2))": 9, "((0, 2, 6), (3, 0, 3))": 8, "((0, 2, 6), (3, 0, 4))": 7, "((0, 2, 6), (3, 0, 5))": 6, "((0, 2, 6), (3, 0, 6))": 5, "((0, 2, 6), (3, 0, 7))": 6, "((0, 2, 6), (3, 1, 0))": 10, "((0, 2, 6), (3, 1, 1))": 9, "((0, 2, 6), (3, 1, 2))": 8, "((0, 2, 6), (3, 1, 3))": 7, "((0, 2, 6), (3, 1, 4))": 6, "((0, 2, 6), (3, 1, 5))": 5, "((0, 2, 6), (3, 1, 6))": 4, "((0, 2, 6), (3, 1, 7))": 5, "((0, 2, 6), (3, 2, 0))": 9, "((0, 2, 6), (3, 2, 1))": 8, "((0, 2, 6), (3, 2, 2))": 7, "((0, 2, 6), (3, 2, 3))": 6, "((0, 2, 6), (3, 2, 4))": 5, "((0, 2, 6), (3, 2, 5))": 4, "((0, 2, 6), (3, 2, 6))": 3, "((0, 2, 6), (3, 2, 7))": 4, "((0, 2, 6), (3, 3, 0))": 10, "((0, 2, 6), (3, 3, 1))": 9, "((0, 2, 6), (3, 3, 2))": 8, "((0, 2, 6), (3, 3, 3))": 7, "((0, 2, 6), (3, 3, 4))": 6, "((0, 2, 6), (3, 3, 5))": 5, "((0, 2, 6), (3, 3, 6))": 4, "((0, 2, 6), (3, 3, 7))": 5, "((0, 2, 6), (3, 4, 0))": 11, "((0, 2, 6), (3, 4, 1))": 10, "((0, 2, 6), (3, 4, 2))": 9, "((0, 2, 6), (3, 4, 3))": 8, "((0, 2, 6), (3, 4, 4))": 7, "((0, 2, 6), (3, 4, 5))": 6, "((0, 2, 6), (3, 4, 6))": 5, "((0, 2, 6), (3, 4, 7))": 6, "((0, 2, 6), (3, 5, 0))": 12, "((0, 2, 6), (3, 5, 1))": 11, "((0, 2, 6), (3, 5, 2))": 10, "((0, 2, 6), (3, 5, 3))": 9, "((0, 2, 6), (3, 5, 4))": 8, "((0, 2, 6), (3, 5, 5))": 7, "((0, 2, 6), (3, 5, 6))": 6, "((0, 2, 6), (3, 5, 7))": 7, "((0, 2, 6), (3, 6, 0))": 13, "((0, 2, 6), (3, 6, 1))": 12, "((0, 2, 6), (3, 6, 2))": 11, "((0, 2, 6), (3, 6, 3))": 10, "((0, 2, 6), (3, 6, 4))": 9, "((0, 2, 6), (3, 6, 5))": 8, "((0, 2, 6), (3, 6, 6))": 7, "((0, 2, 6), (3, 6, 7))": 8, "((0, 2, 6), (3, 7, 0))": 14, "((0, 2, 6), (3, 7, 1))": 13, "((0, 2, 6), (3, 7, 2))": 12, "((0, 2, 6), (3, 7, 3))": 11, "((0, 2, 6), (3, 7, 4))": 10, "((0, 2, 6), (3, 7, 5))": 9, "((0, 2, 6), (3, 7, 6))": 8, "((0, 2, 6), (3, 7, 7))": 9, "((0, 2, 6), (4, 0, 0))": 12, "((0, 2, 6), (4, 0, 1))": 11, "((0, 2, 6), (4, 0, 2))": 10, "((0, 2, 6), (4, 0, 3))": 9, "((0, 2, 6), (4, 0, 4))": 8, "((0, 2, 6), (4, 0, 5))": 7, "((0, 2, 6), (4, 0, 6))": 6, "((0, 2, 6), (4, 0, 7))": 7, "((0, 2, 6), (4, 1, 0))": 11, "((0, 2, 6), (4, 1, 1))": 10, "((0, 2, 6), (4, 1, 2))": 9, "((0, 2, 6), (4, 1, 3))": 8, "((0, 2, 6), (4, 1, 4))": 7, "((0, 2, 6), (4, 1, 5))": 6, "((0, 2, 6), (4, 1, 6))": 5, "((0, 2, 6), (4, 1, 7))": 6, "((0, 2, 6), (4, 2, 0))": 10, "((0, 2, 6), (4, 2, 1))": 9, "((0, 2, 6), (4, 2, 2))": 8, "((0, 2, 6), (4, 2, 3))": 7, "((0, 2, 6), (4, 2, 4))": 6, "((0, 2, 6), (4, 2, 5))": 5, "((0, 2, 6), (4, 2, 6))": 4, "((0, 2, 6), (4, 2, 7))": 5, "((0, 2, 6), (4, 3, 0))": 11, "((0, 2, 6), (4, 3, 1))": 10, "((0, 2, 6), (4, 3, 2))": 9, "((0, 2, 6), (4, 3, 3))": 8, "((0, 2, 6), (4, 3, 4))": 7, "((0, 2, 6), (4, 3, 5))": 6, "((0, 2, 6), (4, 3, 6))": 5, "((0, 2, 6), (4, 3, 7))": 6, "((0, 2, 6), (4, 4, 0))": 12, "((0, 2, 6), (4, 4, 1))": 11, "((0, 2, 6), (4, 4, 2))": 10, "((0, 2, 6), (4, 4, 3))": 9, "((0, 2, 6), (4, 4, 4))": 8, "((0, 2, 6), (4, 4, 5))": 7, "((0, 2, 6), (4, 4, 6))": 6, "((0, 2, 6), (4, 4, 7))": 7, "((0, 2, 6), (4, 5, 0))": 13, "((0, 2, 6), (4, 5, 1))": 12, "((0, 2, 6), (4, 5, 2))": 11, "((0, 2, 6), (4, 5, 3))": 10, "((0, 2, 6), (4, 5, 4))": 9, "((0, 2, 6), (4, 5, 5))": 8, "((0, 2, 6), (4, 5, 6))": 7, "((0, 2, 6), (4, 5, 7))": 8, "((0, 2, 6), (4, 6, 0))": 14, "((0, 2, 6), (4, 6, 1))": 13, "((0, 2, 6), (4, 6, 2))": 12, "((0, 2, 6), (4, 6, 3))": 11, "((0, 2, 6), (4, 6, 4))": 10, "((0, 2, 6), (4, 6, 5))": 9, "((0, 2, 6), (4, 6, 6))": 8, "((0, 2, 6), (4, 6, 7))": 9, "((0, 2, 6), (4, 7, 0))": 15, "((0, 2, 6), (4, 7, 1))": 14, "((0, 2, 6), (4, 7, 2))": 13, "((0, 2, 6), (4, 7, 3))": 12, "((0, 2, 6), (4, 7, 4))": 11, "((0, 2, 6), (4, 7, 5))": 10, "((0, 2, 6), (4, 7, 6))": 9, "((0, 2, 6), (4, 7, 7))": 10, "((0, 2, 6), (5, 0, 0))": 13, "((0, 2, 6), (5, 0, 1))": 12, "((0, 2, 6), (5, 0, 2))": 11, "((0, 2, 6), (5, 0, 3))": 10, "((0, 2, 6), (5, 0, 4))": 9, "((0, 2, 6), (5, 0, 5))": 8, "((0, 2, 6), (5, 0, 6))": 7, "((0, 2, 6), (5, 0, 7))": 8, "((0, 2, 6), (5, 1, 0))": 12, "((0, 2, 6), (5, 1, 1))": 11, "((0, 2, 6), (5, 1, 2))": 10, "((0, 2, 6), (5, 1, 3))": 9, "((0, 2, 6), (5, 1, 4))": 8, "((0, 2, 6), (5, 1, 5))": 7, "((0, 2, 6), (5, 1, 6))": 6, "((0, 2, 6), (5, 1, 7))": 7, "((0, 2, 6), (5, 2, 0))": 11, "((0, 2, 6), (5, 2, 1))": 10, "((0, 2, 6), (5, 2, 2))": 9, "((0, 2, 6), (5, 2, 3))": 8, "((0, 2, 6), (5, 2, 4))": 7, "((0, 2, 6), (5, 2, 5))": 6, "((0, 2, 6), (5, 2, 6))": 5, "((0, 2, 6), (5, 2, 7))": 6, "((0, 2, 6), (5, 3, 0))": 12, "((0, 2, 6), (5, 3, 1))": 11, "((0, 2, 6), (5, 3, 2))": 10, "((0, 2, 6), (5, 3, 3))": 9, "((0, 2, 6), (5, 3, 4))": 8, "((0, 2, 6), (5, 3, 5))": 7, "((0, 2, 6), (5, 3, 6))": 6, "((0, 2, 6), (5, 3, 7))": 7, "((0, 2, 6), (5, 4, 0))": 13, "((0, 2, 6), (5, 4, 1))": 12, "((0, 2, 6), (5, 4, 2))": 11, "((0, 2, 6), (5, 4, 3))": 10, "((0, 2, 6), (5, 4, 4))": 9, "((0, 2, 6), (5, 4, 5))": 8, "((0, 2, 6), (5, 4, 6))": 7, "((0, 2, 6), (5, 4, 7))": 8, "((0, 2, 6), (5, 5, 0))": 14, "((0, 2, 6), (5, 5, 1))": 13, "((0, 2, 6), (5, 5, 2))": 12, "((0, 2, 6), (5, 5, 3))": 11, "((0, 2, 6), (5, 5, 4))": 10, "((0, 2, 6), (5, 5, 5))": 9, "((0, 2, 6), (5, 5, 6))": 8, "((0, 2, 6), (5, 5, 7))": 9, "((0, 2, 6), (5, 6, 0))": 15, "((0, 2, 6), (5, 6, 1))": 14, "((0, 2, 6), (5, 6, 2))": 13, "((0, 2, 6), (5, 6, 3))": 12, "((0, 2, 6), (5, 6, 4))": 11, "((0, 2, 6), (5, 6, 5))": 10, "((0, 2, 6), (5, 6, 6))": 9, "((0, 2, 6), (5, 6, 7))": 10, "((0, 2, 6), (5, 7, 0))": 16, "((0, 2, 6), (5, 7, 1))": 15, "((0, 2, 6), (5, 7, 2))": 14, "((0, 2, 6), (5, 7, 3))": 13, "((0, 2, 6), (5, 7, 4))": 12, "((0, 2, 6), (5, 7, 5))": 11, "((0, 2, 6), (5, 7, 6))": 10, "((0, 2, 6), (5, 7, 7))": 11, "((0, 2, 6), (6, 0, 0))": 14, "((0, 2, 6), (6, 0, 1))": 13, "((0, 2, 6), (6, 0, 2))": 12, "((0, 2, 6), (6, 0, 3))": 11, "((0, 2, 6), (6, 0, 4))": 10, "((0, 2, 6), (6, 0, 5))": 9, "((0, 2, 6), (6, 0, 6))": 8, "((0, 2, 6), (6, 0, 7))": 9, "((0, 2, 6), (6, 1, 0))": 13, "((0, 2, 6), (6, 1, 1))": 12, "((0, 2, 6), (6, 1, 2))": 11, "((0, 2, 6), (6, 1, 3))": 10, "((0, 2, 6), (6, 1, 4))": 9, "((0, 2, 6), (6, 1, 5))": 8, "((0, 2, 6), (6, 1, 6))": 7, "((0, 2, 6), (6, 1, 7))": 8, "((0, 2, 6), (6, 2, 0))": 12, "((0, 2, 6), (6, 2, 1))": 11, "((0, 2, 6), (6, 2, 2))": 10, "((0, 2, 6), (6, 2, 3))": 9, "((0, 2, 6), (6, 2, 4))": 8, "((0, 2, 6), (6, 2, 5))": 7, "((0, 2, 6), (6, 2, 6))": 6, "((0, 2, 6), (6, 2, 7))": 7, "((0, 2, 6), (6, 3, 0))": 13, "((0, 2, 6), (6, 3, 1))": 12, "((0, 2, 6), (6, 3, 2))": 11, "((0, 2, 6), (6, 3, 3))": 10, "((0, 2, 6), (6, 3, 4))": 9, "((0, 2, 6), (6, 3, 5))": 8, "((0, 2, 6), (6, 3, 6))": 7, "((0, 2, 6), (6, 3, 7))": 8, "((0, 2, 6), (6, 4, 0))": 14, "((0, 2, 6), (6, 4, 1))": 13, "((0, 2, 6), (6, 4, 2))": 12, "((0, 2, 6), (6, 4, 3))": 11, "((0, 2, 6), (6, 4, 4))": 10, "((0, 2, 6), (6, 4, 5))": 9, "((0, 2, 6), (6, 4, 6))": 8, "((0, 2, 6), (6, 4, 7))": 9, "((0, 2, 6), (6, 5, 0))": 15, "((0, 2, 6), (6, 5, 1))": 14, "((0, 2, 6), (6, 5, 2))": 13, "((0, 2, 6), (6, 5, 3))": 12, "((0, 2, 6), (6, 5, 4))": 11, "((0, 2, 6), (6, 5, 5))": 10, "((0, 2, 6), (6, 5, 6))": 9, "((0, 2, 6), (6, 5, 7))": 10, "((0, 2, 6), (6, 6, 0))": 16, "((0, 2, 6), (6, 6, 1))": 15, "((0, 2, 6), (6, 6, 2))": 14, "((0, 2, 6), (6, 6, 3))": 13, "((0, 2, 6), (6, 6, 4))": 12, "((0, 2, 6), (6, 6, 5))": 11, "((0, 2, 6), (6, 6, 6))": 10, "((0, 2, 6), (6, 6, 7))": 11, "((0, 2, 6), (6, 7, 0))": 17, "((0, 2, 6), (6, 7, 1))": 16, "((0, 2, 6), (6, 7, 2))": 15, "((0, 2, 6), (6, 7, 3))": 14, "((0, 2, 6), (6, 7, 4))": 13, "((0, 2, 6), (6, 7, 5))": 12, "((0, 2, 6), (6, 7, 6))": 11, "((0, 2, 6), (6, 7, 7))": 12, "((0, 2, 6), (7, 0, 0))": 15, "((0, 2, 6), (7, 0, 1))": 14, "((0, 2, 6), (7, 0, 2))": 13, "((0, 2, 6), (7, 0, 3))": 12, "((0, 2, 6), (7, 0, 4))": 11, "((0, 2, 6), (7, 0, 5))": 10, "((0, 2, 6), (7, 0, 6))": 9, "((0, 2, 6), (7, 0, 7))": 10, "((0, 2, 6), (7, 1, 0))": 14, "((0, 2, 6), (7, 1, 1))": 13, "((0, 2, 6), (7, 1, 2))": 12, "((0, 2, 6), (7, 1, 3))": 11, "((0, 2, 6), (7, 1, 4))": 10, "((0, 2, 6), (7, 1, 5))": 9, "((0, 2, 6), (7, 1, 6))": 8, "((0, 2, 6), (7, 1, 7))": 9, "((0, 2, 6), (7, 2, 0))": 13, "((0, 2, 6), (7, 2, 1))": 12, "((0, 2, 6), (7, 2, 2))": 11, "((0, 2, 6), (7, 2, 3))": 10, "((0, 2, 6), (7, 2, 4))": 9, "((0, 2, 6), (7, 2, 5))": 8, "((0, 2, 6), (7, 2, 6))": 7, "((0, 2, 6), (7, 2, 7))": 8, "((0, 2, 6), (7, 3, 0))": 14, "((0, 2, 6), (7, 3, 1))": 13, "((0, 2, 6), (7, 3, 2))": 12, "((0, 2, 6), (7, 3, 3))": 11, "((0, 2, 6), (7, 3, 4))": 10, "((0, 2, 6), (7, 3, 5))": 9, "((0, 2, 6), (7, 3, 6))": 8, "((0, 2, 6), (7, 3, 7))": 9, "((0, 2, 6), (7, 4, 0))": 15, "((0, 2, 6), (7, 4, 1))": 14, "((0, 2, 6), (7, 4, 2))": 13, "((0, 2, 6), (7, 4, 3))": 12, "((0, 2, 6), (7, 4, 4))": 11, "((0, 2, 6), (7, 4, 5))": 10, "((0, 2, 6), (7, 4, 6))": 9, "((0, 2, 6), (7, 4, 7))": 10, "((0, 2, 6), (7, 5, 0))": 16, "((0, 2, 6), (7, 5, 1))": 15, "((0, 2, 6), (7, 5, 2))": 14, "((0, 2, 6), (7, 5, 3))": 13, "((0, 2, 6), (7, 5, 4))": 12, "((0, 2, 6), (7, 5, 5))": 11, "((0, 2, 6), (7, 5, 6))": 10, "((0, 2, 6), (7, 5, 7))": 11, "((0, 2, 6), (7, 6, 0))": 17, "((0, 2, 6), (7, 6, 1))": 16, "((0, 2, 6), (7, 6, 2))": 15, "((0, 2, 6), (7, 6, 3))": 14, "((0, 2, 6), (7, 6, 4))": 13, "((0, 2, 6), (7, 6, 5))": 12, "((0, 2, 6), (7, 6, 6))": 11, "((0, 2, 6), (7, 6, 7))": 12, "((0, 2, 6), (7, 7, 0))": 18, "((0, 2, 6), (7, 7, 1))": 17, "((0, 2, 6), (7, 7, 2))": 16, "((0, 2, 6), (7, 7, 3))": 15, "((0, 2, 6), (7, 7, 4))": 14, "((0, 2, 6), (7, 7, 5))": 13, "((0, 2, 6), (7, 7, 6))": 12, "((0, 2, 6), (7, 7, 7))": 13, "((0, 2, 7), (0, 3, 0))": 8, "((0, 2, 7), (0, 3, 1))": 7, "((0, 2, 7), (0, 3, 2))": 6, "((0, 2, 7), (0, 3, 3))": 5, "((0, 2, 7), (0, 3, 4))": 4, "((0, 2, 7), (0, 3, 5))": 3, "((0, 2, 7), (0, 3, 6))": 2, "((0, 2, 7), (0, 3, 7))": 1, "((0, 2, 7), (0, 4, 0))": 9, "((0, 2, 7), (0, 4, 1))": 8, "((0, 2, 7), (0, 4, 2))": 7, "((0, 2, 7), (0, 4, 3))": 6, "((0, 2, 7), (0, 4, 4))": 5, "((0, 2, 7), (0, 4, 5))": 4, "((0, 2, 7), (0, 4, 6))": 3, "((0, 2, 7), (0, 4, 7))": 2, "((0, 2, 7), (0, 5, 0))": 10, "((0, 2, 7), (0, 5, 1))": 9, "((0, 2, 7), (0, 5, 2))": 8, "((0, 2, 7), (0, 5, 3))": 7, "((0, 2, 7), (0, 5, 4))": 6, "((0, 2, 7), (0, 5, 5))": 5, "((0, 2, 7), (0, 5, 6))": 4, "((0, 2, 7), (0, 5, 7))": 3, "((0, 2, 7), (0, 6, 0))": 11, "((0, 2, 7), (0, 6, 1))": 10, "((0, 2, 7), (0, 6, 2))": 9, "((0, 2, 7), (0, 6, 3))": 8, "((0, 2, 7), (0, 6, 4))": 7, "((0, 2, 7), (0, 6, 5))": 6, "((0, 2, 7), (0, 6, 6))": 5, "((0, 2, 7), (0, 6, 7))": 4, "((0, 2, 7), (0, 7, 0))": 12, "((0, 2, 7), (0, 7, 1))": 11, "((0, 2, 7), (0, 7, 2))": 10, "((0, 2, 7), (0, 7, 3))": 9, "((0, 2, 7), (0, 7, 4))": 8, "((0, 2, 7), (0, 7, 5))": 7, "((0, 2, 7), (0, 7, 6))": 6, "((0, 2, 7), (0, 7, 7))": 5, "((0, 2, 7), (1, 0, 0))": 10, "((0, 2, 7), (1, 0, 1))": 9, "((0, 2, 7), (1, 0, 2))": 8, "((0, 2, 7), (1, 0, 3))": 7, "((0, 2, 7), (1, 0, 4))": 6, "((0, 2, 7), (1, 0, 5))": 5, "((0, 2, 7), (1, 0, 6))": 4, "((0, 2, 7), (1, 0, 7))": 3, "((0, 2, 7), (1, 1, 0))": 9, "((0, 2, 7), (1, 1, 1))": 8, "((0, 2, 7), (1, 1, 2))": 7, "((0, 2, 7), (1, 1, 3))": 6, "((0, 2, 7), (1, 1, 4))": 5, "((0, 2, 7), (1, 1, 5))": 4, "((0, 2, 7), (1, 1, 6))": 3, "((0, 2, 7), (1, 1, 7))": 2, "((0, 2, 7), (1, 2, 0))": 8, "((0, 2, 7), (1, 2, 1))": 7, "((0, 2, 7), (1, 2, 2))": 6, "((0, 2, 7), (1, 2, 3))": 5, "((0, 2, 7), (1, 2, 4))": 4, "((0, 2, 7), (1, 2, 5))": 3, "((0, 2, 7), (1, 2, 6))": 2, "((0, 2, 7), (1, 2, 7))": 1, "((0, 2, 7), (1, 3, 0))": 9, "((0, 2, 7), (1, 3, 1))": 8, "((0, 2, 7), (1, 3, 2))": 7, "((0, 2, 7), (1, 3, 3))": 6, "((0, 2, 7), (1, 3, 4))": 5, "((0, 2, 7), (1, 3, 5))": 4, "((0, 2, 7), (1, 3, 6))": 3, "((0, 2, 7), (1, 3, 7))": 2, "((0, 2, 7), (1, 4, 0))": 10, "((0, 2, 7), (1, 4, 1))": 9, "((0, 2, 7), (1, 4, 2))": 8, "((0, 2, 7), (1, 4, 3))": 7, "((0, 2, 7), (1, 4, 4))": 6, "((0, 2, 7), (1, 4, 5))": 5, "((0, 2, 7), (1, 4, 6))": 4, "((0, 2, 7), (1, 4, 7))": 3, "((0, 2, 7), (1, 5, 0))": 11, "((0, 2, 7), (1, 5, 1))": 10, "((0, 2, 7), (1, 5, 2))": 9, "((0, 2, 7), (1, 5, 3))": 8, "((0, 2, 7), (1, 5, 4))": 7, "((0, 2, 7), (1, 5, 5))": 6, "((0, 2, 7), (1, 5, 6))": 5, "((0, 2, 7), (1, 5, 7))": 4, "((0, 2, 7), (1, 6, 0))": 12, "((0, 2, 7), (1, 6, 1))": 11, "((0, 2, 7), (1, 6, 2))": 10, "((0, 2, 7), (1, 6, 3))": 9, "((0, 2, 7), (1, 6, 4))": 8, "((0, 2, 7), (1, 6, 5))": 7, "((0, 2, 7), (1, 6, 6))": 6, "((0, 2, 7), (1, 6, 7))": 5, "((0, 2, 7), (1, 7, 0))": 13, "((0, 2, 7), (1, 7, 1))": 12, "((0, 2, 7), (1, 7, 2))": 11, "((0, 2, 7), (1, 7, 3))": 10, "((0, 2, 7), (1, 7, 4))": 9, "((0, 2, 7), (1, 7, 5))": 8, "((0, 2, 7), (1, 7, 6))": 7, "((0, 2, 7), (1, 7, 7))": 6, "((0, 2, 7), (2, 0, 0))": 11, "((0, 2, 7), (2, 0, 1))": 10, "((0, 2, 7), (2, 0, 2))": 9, "((0, 2, 7), (2, 0, 3))": 8, "((0, 2, 7), (2, 0, 4))": 7, "((0, 2, 7), (2, 0, 5))": 6, "((0, 2, 7), (2, 0, 6))": 5, "((0, 2, 7), (2, 0, 7))": 4, "((0, 2, 7), (2, 1, 0))": 10, "((0, 2, 7), (2, 1, 1))": 9, "((0, 2, 7), (2, 1, 2))": 8, "((0, 2, 7), (2, 1, 3))": 7, "((0, 2, 7), (2, 1, 4))": 6, "((0, 2, 7), (2, 1, 5))": 5, "((0, 2, 7), (2, 1, 6))": 4, "((0, 2, 7), (2, 1, 7))": 3, "((0, 2, 7), (2, 2, 0))": 9, "((0, 2, 7), (2, 2, 1))": 8, "((0, 2, 7), (2, 2, 2))": 7, "((0, 2, 7), (2, 2, 3))": 6, "((0, 2, 7), (2, 2, 4))": 5, "((0, 2, 7), (2, 2, 5))": 4, "((0, 2, 7), (2, 2, 6))": 3, "((0, 2, 7), (2, 2, 7))": 2, "((0, 2, 7), (2, 3, 0))": 10, "((0, 2, 7), (2, 3, 1))": 9, "((0, 2, 7), (2, 3, 2))": 8, "((0, 2, 7), (2, 3, 3))": 7, "((0, 2, 7), (2, 3, 4))": 6, "((0, 2, 7), (2, 3, 5))": 5, "((0, 2, 7), (2, 3, 6))": 4, "((0, 2, 7), (2, 3, 7))": 3, "((0, 2, 7), (2, 4, 0))": 11, "((0, 2, 7), (2, 4, 1))": 10, "((0, 2, 7), (2, 4, 2))": 9, "((0, 2, 7), (2, 4, 3))": 8, "((0, 2, 7), (2, 4, 4))": 7, "((0, 2, 7), (2, 4, 5))": 6, "((0, 2, 7), (2, 4, 6))": 5, "((0, 2, 7), (2, 4, 7))": 4, "((0, 2, 7), (2, 5, 0))": 12, "((0, 2, 7), (2, 5, 1))": 11, "((0, 2, 7), (2, 5, 2))": 10, "((0, 2, 7), (2, 5, 3))": 9, "((0, 2, 7), (2, 5, 4))": 8, "((0, 2, 7), (2, 5, 5))": 7, "((0, 2, 7), (2, 5, 6))": 6, "((0, 2, 7), (2, 5, 7))": 5, "((0, 2, 7), (2, 6, 0))": 13, "((0, 2, 7), (2, 6, 1))": 12, "((0, 2, 7), (2, 6, 2))": 11, "((0, 2, 7), (2, 6, 3))": 10, "((0, 2, 7), (2, 6, 4))": 9, "((0, 2, 7), (2, 6, 5))": 8, "((0, 2, 7), (2, 6, 6))": 7, "((0, 2, 7), (2, 6, 7))": 6, "((0, 2, 7), (2, 7, 0))": 14, "((0, 2, 7), (2, 7, 1))": 13, "((0, 2, 7), (2, 7, 2))": 12, "((0, 2, 7), (2, 7, 3))": 11, "((0, 2, 7), (2, 7, 4))": 10, "((0, 2, 7), (2, 7, 5))": 9, "((0, 2, 7), (2, 7, 6))": 8, "((0, 2, 7), (2, 7, 7))": 7, "((0, 2, 7), (3, 0, 0))": 12, "((0, 2, 7), (3, 0, 1))": 11, "((0, 2, 7), (3, 0, 2))": 10, "((0, 2, 7), (3, 0, 3))": 9, "((0, 2, 7), (3, 0, 4))": 8, "((0, 2, 7), (3, 0, 5))": 7, "((0, 2, 7), (3, 0, 6))": 6, "((0, 2, 7), (3, 0, 7))": 5, "((0, 2, 7), (3, 1, 0))": 11, "((0, 2, 7), (3, 1, 1))": 10, "((0, 2, 7), (3, 1, 2))": 9, "((0, 2, 7), (3, 1, 3))": 8, "((0, 2, 7), (3, 1, 4))": 7, "((0, 2, 7), (3, 1, 5))": 6, "((0, 2, 7), (3, 1, 6))": 5, "((0, 2, 7), (3, 1, 7))": 4, "((0, 2, 7), (3, 2, 0))": 10, "((0, 2, 7), (3, 2, 1))": 9, "((0, 2, 7), (3, 2, 2))": 8, "((0, 2, 7), (3, 2, 3))": 7, "((0, 2, 7), (3, 2, 4))": 6, "((0, 2, 7), (3, 2, 5))": 5, "((0, 2, 7), (3, 2, 6))": 4, "((0, 2, 7), (3, 2, 7))": 3, "((0, 2, 7), (3, 3, 0))": 11, "((0, 2, 7), (3, 3, 1))": 10, "((0, 2, 7), (3, 3, 2))": 9, "((0, 2, 7), (3, 3, 3))": 8, "((0, 2, 7), (3, 3, 4))": 7, "((0, 2, 7), (3, 3, 5))": 6, "((0, 2, 7), (3, 3, 6))": 5, "((0, 2, 7), (3, 3, 7))": 4, "((0, 2, 7), (3, 4, 0))": 12, "((0, 2, 7), (3, 4, 1))": 11, "((0, 2, 7), (3, 4, 2))": 10, "((0, 2, 7), (3, 4, 3))": 9, "((0, 2, 7), (3, 4, 4))": 8, "((0, 2, 7), (3, 4, 5))": 7, "((0, 2, 7), (3, 4, 6))": 6, "((0, 2, 7), (3, 4, 7))": 5, "((0, 2, 7), (3, 5, 0))": 13, "((0, 2, 7), (3, 5, 1))": 12, "((0, 2, 7), (3, 5, 2))": 11, "((0, 2, 7), (3, 5, 3))": 10, "((0, 2, 7), (3, 5, 4))": 9, "((0, 2, 7), (3, 5, 5))": 8, "((0, 2, 7), (3, 5, 6))": 7, "((0, 2, 7), (3, 5, 7))": 6, "((0, 2, 7), (3, 6, 0))": 14, "((0, 2, 7), (3, 6, 1))": 13, "((0, 2, 7), (3, 6, 2))": 12, "((0, 2, 7), (3, 6, 3))": 11, "((0, 2, 7), (3, 6, 4))": 10, "((0, 2, 7), (3, 6, 5))": 9, "((0, 2, 7), (3, 6, 6))": 8, "((0, 2, 7), (3, 6, 7))": 7, "((0, 2, 7), (3, 7, 0))": 15, "((0, 2, 7), (3, 7, 1))": 14, "((0, 2, 7), (3, 7, 2))": 13, "((0, 2, 7), (3, 7, 3))": 12, "((0, 2, 7), (3, 7, 4))": 11, "((0, 2, 7), (3, 7, 5))": 10, "((0, 2, 7), (3, 7, 6))": 9, "((0, 2, 7), (3, 7, 7))": 8, "((0, 2, 7), (4, 0, 0))": 13, "((0, 2, 7), (4, 0, 1))": 12, "((0, 2, 7), (4, 0, 2))": 11, "((0, 2, 7), (4, 0, 3))": 10, "((0, 2, 7), (4, 0, 4))": 9, "((0, 2, 7), (4, 0, 5))": 8, "((0, 2, 7), (4, 0, 6))": 7, "((0, 2, 7), (4, 0, 7))": 6, "((0, 2, 7), (4, 1, 0))": 12, "((0, 2, 7), (4, 1, 1))": 11, "((0, 2, 7), (4, 1, 2))": 10, "((0, 2, 7), (4, 1, 3))": 9, "((0, 2, 7), (4, 1, 4))": 8, "((0, 2, 7), (4, 1, 5))": 7, "((0, 2, 7), (4, 1, 6))": 6, "((0, 2, 7), (4, 1, 7))": 5, "((0, 2, 7), (4, 2, 0))": 11, "((0, 2, 7), (4, 2, 1))": 10, "((0, 2, 7), (4, 2, 2))": 9, "((0, 2, 7), (4, 2, 3))": 8, "((0, 2, 7), (4, 2, 4))": 7, "((0, 2, 7), (4, 2, 5))": 6, "((0, 2, 7), (4, 2, 6))": 5, "((0, 2, 7), (4, 2, 7))": 4, "((0, 2, 7), (4, 3, 0))": 12, "((0, 2, 7), (4, 3, 1))": 11, "((0, 2, 7), (4, 3, 2))": 10, "((0, 2, 7), (4, 3, 3))": 9, "((0, 2, 7), (4, 3, 4))": 8, "((0, 2, 7), (4, 3, 5))": 7, "((0, 2, 7), (4, 3, 6))": 6, "((0, 2, 7), (4, 3, 7))": 5, "((0, 2, 7), (4, 4, 0))": 13, "((0, 2, 7), (4, 4, 1))": 12, "((0, 2, 7), (4, 4, 2))": 11, "((0, 2, 7), (4, 4, 3))": 10, "((0, 2, 7), (4, 4, 4))": 9, "((0, 2, 7), (4, 4, 5))": 8, "((0, 2, 7), (4, 4, 6))": 7, "((0, 2, 7), (4, 4, 7))": 6, "((0, 2, 7), (4, 5, 0))": 14, "((0, 2, 7), (4, 5, 1))": 13, "((0, 2, 7), (4, 5, 2))": 12, "((0, 2, 7), (4, 5, 3))": 11, "((0, 2, 7), (4, 5, 4))": 10, "((0, 2, 7), (4, 5, 5))": 9, "((0, 2, 7), (4, 5, 6))": 8, "((0, 2, 7), (4, 5, 7))": 7, "((0, 2, 7), (4, 6, 0))": 15, "((0, 2, 7), (4, 6, 1))": 14, "((0, 2, 7), (4, 6, 2))": 13, "((0, 2, 7), (4, 6, 3))": 12, "((0, 2, 7), (4, 6, 4))": 11, "((0, 2, 7), (4, 6, 5))": 10, "((0, 2, 7), (4, 6, 6))": 9, "((0, 2, 7), (4, 6, 7))": 8, "((0, 2, 7), (4, 7, 0))": 16, "((0, 2, 7), (4, 7, 1))": 15, "((0, 2, 7), (4, 7, 2))": 14, "((0, 2, 7), (4, 7, 3))": 13, "((0, 2, 7), (4, 7, 4))": 12, "((0, 2, 7), (4, 7, 5))": 11, "((0, 2, 7), (4, 7, 6))": 10, "((0, 2, 7), (4, 7, 7))": 9, "((0, 2, 7), (5, 0, 0))": 14, "((0, 2, 7), (5, 0, 1))": 13, "((0, 2, 7), (5, 0, 2))": 12, "((0, 2, 7), (5, 0, 3))": 11, "((0, 2, 7), (5, 0, 4))": 10, "((0, 2, 7), (5, 0, 5))": 9, "((0, 2, 7), (5, 0, 6))": 8, "((0, 2, 7), (5, 0, 7))": 7, "((0, 2, 7), (5, 1, 0))": 13, "((0, 2, 7), (5, 1, 1))": 12, "((0, 2, 7), (5, 1, 2))": 11, "((0, 2, 7), (5, 1, 3))": 10, "((0, 2, 7), (5, 1, 4))": 9, "((0, 2, 7), (5, 1, 5))": 8, "((0, 2, 7), (5, 1, 6))": 7, "((0, 2, 7), (5, 1, 7))": 6, "((0, 2, 7), (5, 2, 0))": 12, "((0, 2, 7), (5, 2, 1))": 11, "((0, 2, 7), (5, 2, 2))": 10, "((0, 2, 7), (5, 2, 3))": 9, "((0, 2, 7), (5, 2, 4))": 8, "((0, 2, 7), (5, 2, 5))": 7, "((0, 2, 7), (5, 2, 6))": 6, "((0, 2, 7), (5, 2, 7))": 5, "((0, 2, 7), (5, 3, 0))": 13, "((0, 2, 7), (5, 3, 1))": 12, "((0, 2, 7), (5, 3, 2))": 11, "((0, 2, 7), (5, 3, 3))": 10, "((0, 2, 7), (5, 3, 4))": 9, "((0, 2, 7), (5, 3, 5))": 8, "((0, 2, 7), (5, 3, 6))": 7, "((0, 2, 7), (5, 3, 7))": 6, "((0, 2, 7), (5, 4, 0))": 14, "((0, 2, 7), (5, 4, 1))": 13, "((0, 2, 7), (5, 4, 2))": 12, "((0, 2, 7), (5, 4, 3))": 11, "((0, 2, 7), (5, 4, 4))": 10, "((0, 2, 7), (5, 4, 5))": 9, "((0, 2, 7), (5, 4, 6))": 8, "((0, 2, 7), (5, 4, 7))": 7, "((0, 2, 7), (5, 5, 0))": 15, "((0, 2, 7), (5, 5, 1))": 14, "((0, 2, 7), (5, 5, 2))": 13, "((0, 2, 7), (5, 5, 3))": 12, "((0, 2, 7), (5, 5, 4))": 11, "((0, 2, 7), (5, 5, 5))": 10, "((0, 2, 7), (5, 5, 6))": 9, "((0, 2, 7), (5, 5, 7))": 8, "((0, 2, 7), (5, 6, 0))": 16, "((0, 2, 7), (5, 6, 1))": 15, "((0, 2, 7), (5, 6, 2))": 14, "((0, 2, 7), (5, 6, 3))": 13, "((0, 2, 7), (5, 6, 4))": 12, "((0, 2, 7), (5, 6, 5))": 11, "((0, 2, 7), (5, 6, 6))": 10, "((0, 2, 7), (5, 6, 7))": 9, "((0, 2, 7), (5, 7, 0))": 17, "((0, 2, 7), (5, 7, 1))": 16, "((0, 2, 7), (5, 7, 2))": 15, "((0, 2, 7), (5, 7, 3))": 14, "((0, 2, 7), (5, 7, 4))": 13, "((0, 2, 7), (5, 7, 5))": 12, "((0, 2, 7), (5, 7, 6))": 11, "((0, 2, 7), (5, 7, 7))": 10, "((0, 2, 7), (6, 0, 0))": 15, "((0, 2, 7), (6, 0, 1))": 14, "((0, 2, 7), (6, 0, 2))": 13, "((0, 2, 7), (6, 0, 3))": 12, "((0, 2, 7), (6, 0, 4))": 11, "((0, 2, 7), (6, 0, 5))": 10, "((0, 2, 7), (6, 0, 6))": 9, "((0, 2, 7), (6, 0, 7))": 8, "((0, 2, 7), (6, 1, 0))": 14, "((0, 2, 7), (6, 1, 1))": 13, "((0, 2, 7), (6, 1, 2))": 12, "((0, 2, 7), (6, 1, 3))": 11, "((0, 2, 7), (6, 1, 4))": 10, "((0, 2, 7), (6, 1, 5))": 9, "((0, 2, 7), (6, 1, 6))": 8, "((0, 2, 7), (6, 1, 7))": 7, "((0, 2, 7), (6, 2, 0))": 13, "((0, 2, 7), (6, 2, 1))": 12, "((0, 2, 7), (6, 2, 2))": 11, "((0, 2, 7), (6, 2, 3))": 10, "((0, 2, 7), (6, 2, 4))": 9, "((0, 2, 7), (6, 2, 5))": 8, "((0, 2, 7), (6, 2, 6))": 7, "((0, 2, 7), (6, 2, 7))": 6, "((0, 2, 7), (6, 3, 0))": 14, "((0, 2, 7), (6, 3, 1))": 13, "((0, 2, 7), (6, 3, 2))": 12, "((0, 2, 7), (6, 3, 3))": 11, "((0, 2, 7), (6, 3, 4))": 10, "((0, 2, 7), (6, 3, 5))": 9, "((0, 2, 7), (6, 3, 6))": 8, "((0, 2, 7), (6, 3, 7))": 7, "((0, 2, 7), (6, 4, 0))": 15, "((0, 2, 7), (6, 4, 1))": 14, "((0, 2, 7), (6, 4, 2))": 13, "((0, 2, 7), (6, 4, 3))": 12, "((0, 2, 7), (6, 4, 4))": 11, "((0, 2, 7), (6, 4, 5))": 10, "((0, 2, 7), (6, 4, 6))": 9, "((0, 2, 7), (6, 4, 7))": 8, "((0, 2, 7), (6, 5, 0))": 16, "((0, 2, 7), (6, 5, 1))": 15, "((0, 2, 7), (6, 5, 2))": 14, "((0, 2, 7), (6, 5, 3))": 13, "((0, 2, 7), (6, 5, 4))": 12, "((0, 2, 7), (6, 5, 5))": 11, "((0, 2, 7), (6, 5, 6))": 10, "((0, 2, 7), (6, 5, 7))": 9, "((0, 2, 7), (6, 6, 0))": 17, "((0, 2, 7), (6, 6, 1))": 16, "((0, 2, 7), (6, 6, 2))": 15, "((0, 2, 7), (6, 6, 3))": 14, "((0, 2, 7), (6, 6, 4))": 13, "((0, 2, 7), (6, 6, 5))": 12, "((0, 2, 7), (6, 6, 6))": 11, "((0, 2, 7), (6, 6, 7))": 10, "((0, 2, 7), (6, 7, 0))": 18, "((0, 2, 7), (6, 7, 1))": 17, "((0, 2, 7), (6, 7, 2))": 16, "((0, 2, 7), (6, 7, 3))": 15, "((0, 2, 7), (6, 7, 4))": 14, "((0, 2, 7), (6, 7, 5))": 13, "((0, 2, 7), (6, 7, 6))": 12, "((0, 2, 7), (6, 7, 7))": 11, "((0, 2, 7), (7, 0, 0))": 16, "((0, 2, 7), (7, 0, 1))": 15, "((0, 2, 7), (7, 0, 2))": 14, "((0, 2, 7), (7, 0, 3))": 13, "((0, 2, 7), (7, 0, 4))": 12, "((0, 2, 7), (7, 0, 5))": 11, "((0, 2, 7), (7, 0, 6))": 10, "((0, 2, 7), (7, 0, 7))": 9, "((0, 2, 7), (7, 1, 0))": 15, "((0, 2, 7), (7, 1, 1))": 14, "((0, 2, 7), (7, 1, 2))": 13, "((0, 2, 7), (7, 1, 3))": 12, "((0, 2, 7), (7, 1, 4))": 11, "((0, 2, 7), (7, 1, 5))": 10, "((0, 2, 7), (7, 1, 6))": 9, "((0, 2, 7), (7, 1, 7))": 8, "((0, 2, 7), (7, 2, 0))": 14, "((0, 2, 7), (7, 2, 1))": 13, "((0, 2, 7), (7, 2, 2))": 12, "((0, 2, 7), (7, 2, 3))": 11, "((0, 2, 7), (7, 2, 4))": 10, "((0, 2, 7), (7, 2, 5))": 9, "((0, 2, 7), (7, 2, 6))": 8, "((0, 2, 7), (7, 2, 7))": 7, "((0, 2, 7), (7, 3, 0))": 15, "((0, 2, 7), (7, 3, 1))": 14, "((0, 2, 7), (7, 3, 2))": 13, "((0, 2, 7), (7, 3, 3))": 12, "((0, 2, 7), (7, 3, 4))": 11, "((0, 2, 7), (7, 3, 5))": 10, "((0, 2, 7), (7, 3, 6))": 9, "((0, 2, 7), (7, 3, 7))": 8, "((0, 2, 7), (7, 4, 0))": 16, "((0, 2, 7), (7, 4, 1))": 15, "((0, 2, 7), (7, 4, 2))": 14, "((0, 2, 7), (7, 4, 3))": 13, "((0, 2, 7), (7, 4, 4))": 12, "((0, 2, 7), (7, 4, 5))": 11, "((0, 2, 7), (7, 4, 6))": 10, "((0, 2, 7), (7, 4, 7))": 9, "((0, 2, 7), (7, 5, 0))": 17, "((0, 2, 7), (7, 5, 1))": 16, "((0, 2, 7), (7, 5, 2))": 15, "((0, 2, 7), (7, 5, 3))": 14, "((0, 2, 7), (7, 5, 4))": 13, "((0, 2, 7), (7, 5, 5))": 12, "((0, 2, 7), (7, 5, 6))": 11, "((0, 2, 7), (7, 5, 7))": 10, "((0, 2, 7), (7, 6, 0))": 18, "((0, 2, 7), (7, 6, 1))": 17, "((0, 2, 7), (7, 6, 2))": 16, "((0, 2, 7), (7, 6, 3))": 15, "((0, 2, 7), (7, 6, 4))": 14, "((0, 2, 7), (7, 6, 5))": 13, "((0, 2, 7), (7, 6, 6))": 12, "((0, 2, 7), (7, 6, 7))": 11, "((0, 2, 7), (7, 7, 0))": 19, "((0, 2, 7), (7, 7, 1))": 18, "((0, 2, 7), (7, 7, 2))": 17, "((0, 2, 7), (7, 7, 3))": 16, "((0, 2, 7), (7, 7, 4))": 15, "((0, 2, 7), (7, 7, 5))": 14, "((0, 2, 7), (7, 7, 6))": 13, "((0, 2, 7), (7, 7, 7))": 12, "((0, 3, 0), (0, 3, 1))": 1, "((0, 3, 0), (0, 3, 2))": 2, "((0, 3, 0), (0, 3, 3))": 3, "((0, 3, 0), (0, 3, 4))": 4, "((0, 3, 0), (0, 3, 5))": 5, "((0, 3, 0), (0, 3, 6))": 6, "((0, 3, 0), (0, 3, 7))": 7, "((0, 3, 0), (0, 4, 0))": 1, "((0, 3, 0), (0, 4, 1))": 2, "((0, 3, 0), (0, 4, 2))": 3, "((0, 3, 0), (0, 4, 3))": 4, "((0, 3, 0), (0, 4, 4))": 5, "((0, 3, 0), (0, 4, 5))": 6, "((0, 3, 0), (0, 4, 6))": 7, "((0, 3, 0), (0, 4, 7))": 8, "((0, 3, 0), (0, 5, 0))": 2, "((0, 3, 0), (0, 5, 1))": 3, "((0, 3, 0), (0, 5, 2))": 4, "((0, 3, 0), (0, 5, 3))": 5, "((0, 3, 0), (0, 5, 4))": 6, "((0, 3, 0), (0, 5, 5))": 7, "((0, 3, 0), (0, 5, 6))": 8, "((0, 3, 0), (0, 5, 7))": 9, "((0, 3, 0), (0, 6, 0))": 3, "((0, 3, 0), (0, 6, 1))": 4, "((0, 3, 0), (0, 6, 2))": 5, "((0, 3, 0), (0, 6, 3))": 6, "((0, 3, 0), (0, 6, 4))": 7, "((0, 3, 0), (0, 6, 5))": 8, "((0, 3, 0), (0, 6, 6))": 9, "((0, 3, 0), (0, 6, 7))": 10, "((0, 3, 0), (0, 7, 0))": 4, "((0, 3, 0), (0, 7, 1))": 5, "((0, 3, 0), (0, 7, 2))": 6, "((0, 3, 0), (0, 7, 3))": 7, "((0, 3, 0), (0, 7, 4))": 8, "((0, 3, 0), (0, 7, 5))": 9, "((0, 3, 0), (0, 7, 6))": 10, "((0, 3, 0), (0, 7, 7))": 11, "((0, 3, 0), (1, 0, 0))": 4, "((0, 3, 0), (1, 0, 1))": 5, "((0, 3, 0), (1, 0, 2))": 6, "((0, 3, 0), (1, 0, 3))": 7, "((0, 3, 0), (1, 0, 4))": 8, "((0, 3, 0), (1, 0, 5))": 9, "((0, 3, 0), (1, 0, 6))": 10, "((0, 3, 0), (1, 0, 7))": 11, "((0, 3, 0), (1, 1, 0))": 3, "((0, 3, 0), (1, 1, 1))": 4, "((0, 3, 0), (1, 1, 2))": 5, "((0, 3, 0), (1, 1, 3))": 6, "((0, 3, 0), (1, 1, 4))": 7, "((0, 3, 0), (1, 1, 5))": 8, "((0, 3, 0), (1, 1, 6))": 9, "((0, 3, 0), (1, 1, 7))": 10, "((0, 3, 0), (1, 2, 0))": 2, "((0, 3, 0), (1, 2, 1))": 3, "((0, 3, 0), (1, 2, 2))": 4, "((0, 3, 0), (1, 2, 3))": 5, "((0, 3, 0), (1, 2, 4))": 6, "((0, 3, 0), (1, 2, 5))": 7, "((0, 3, 0), (1, 2, 6))": 8, "((0, 3, 0), (1, 2, 7))": 9, "((0, 3, 0), (1, 3, 0))": 1, "((0, 3, 0), (1, 3, 1))": 2, "((0, 3, 0), (1, 3, 2))": 3, "((0, 3, 0), (1, 3, 3))": 4, "((0, 3, 0), (1, 3, 4))": 5, "((0, 3, 0), (1, 3, 5))": 6, "((0, 3, 0), (1, 3, 6))": 7, "((0, 3, 0), (1, 3, 7))": 8, "((0, 3, 0), (1, 4, 0))": 2, "((0, 3, 0), (1, 4, 1))": 3, "((0, 3, 0), (1, 4, 2))": 4, "((0, 3, 0), (1, 4, 3))": 5, "((0, 3, 0), (1, 4, 4))": 6, "((0, 3, 0), (1, 4, 5))": 7, "((0, 3, 0), (1, 4, 6))": 8, "((0, 3, 0), (1, 4, 7))": 9, "((0, 3, 0), (1, 5, 0))": 3, "((0, 3, 0), (1, 5, 1))": 4, "((0, 3, 0), (1, 5, 2))": 5, "((0, 3, 0), (1, 5, 3))": 6, "((0, 3, 0), (1, 5, 4))": 7, "((0, 3, 0), (1, 5, 5))": 8, "((0, 3, 0), (1, 5, 6))": 9, "((0, 3, 0), (1, 5, 7))": 10, "((0, 3, 0), (1, 6, 0))": 4, "((0, 3, 0), (1, 6, 1))": 5, "((0, 3, 0), (1, 6, 2))": 6, "((0, 3, 0), (1, 6, 3))": 7, "((0, 3, 0), (1, 6, 4))": 8, "((0, 3, 0), (1, 6, 5))": 9, "((0, 3, 0), (1, 6, 6))": 10, "((0, 3, 0), (1, 6, 7))": 11, "((0, 3, 0), (1, 7, 0))": 5, "((0, 3, 0), (1, 7, 1))": 6, "((0, 3, 0), (1, 7, 2))": 7, "((0, 3, 0), (1, 7, 3))": 8, "((0, 3, 0), (1, 7, 4))": 9, "((0, 3, 0), (1, 7, 5))": 10, "((0, 3, 0), (1, 7, 6))": 11, "((0, 3, 0), (1, 7, 7))": 12, "((0, 3, 0), (2, 0, 0))": 5, "((0, 3, 0), (2, 0, 1))": 6, "((0, 3, 0), (2, 0, 2))": 7, "((0, 3, 0), (2, 0, 3))": 8, "((0, 3, 0), (2, 0, 4))": 9, "((0, 3, 0), (2, 0, 5))": 10, "((0, 3, 0), (2, 0, 6))": 11, "((0, 3, 0), (2, 0, 7))": 12, "((0, 3, 0), (2, 1, 0))": 4, "((0, 3, 0), (2, 1, 1))": 5, "((0, 3, 0), (2, 1, 2))": 6, "((0, 3, 0), (2, 1, 3))": 7, "((0, 3, 0), (2, 1, 4))": 8, "((0, 3, 0), (2, 1, 5))": 9, "((0, 3, 0), (2, 1, 6))": 10, "((0, 3, 0), (2, 1, 7))": 11, "((0, 3, 0), (2, 2, 0))": 3, "((0, 3, 0), (2, 2, 1))": 4, "((0, 3, 0), (2, 2, 2))": 5, "((0, 3, 0), (2, 2, 3))": 6, "((0, 3, 0), (2, 2, 4))": 7, "((0, 3, 0), (2, 2, 5))": 8, "((0, 3, 0), (2, 2, 6))": 9, "((0, 3, 0), (2, 2, 7))": 10, "((0, 3, 0), (2, 3, 0))": 2, "((0, 3, 0), (2, 3, 1))": 3, "((0, 3, 0), (2, 3, 2))": 4, "((0, 3, 0), (2, 3, 3))": 5, "((0, 3, 0), (2, 3, 4))": 6, "((0, 3, 0), (2, 3, 5))": 7, "((0, 3, 0), (2, 3, 6))": 8, "((0, 3, 0), (2, 3, 7))": 9, "((0, 3, 0), (2, 4, 0))": 3, "((0, 3, 0), (2, 4, 1))": 4, "((0, 3, 0), (2, 4, 2))": 5, "((0, 3, 0), (2, 4, 3))": 6, "((0, 3, 0), (2, 4, 4))": 7, "((0, 3, 0), (2, 4, 5))": 8, "((0, 3, 0), (2, 4, 6))": 9, "((0, 3, 0), (2, 4, 7))": 10, "((0, 3, 0), (2, 5, 0))": 4, "((0, 3, 0), (2, 5, 1))": 5, "((0, 3, 0), (2, 5, 2))": 6, "((0, 3, 0), (2, 5, 3))": 7, "((0, 3, 0), (2, 5, 4))": 8, "((0, 3, 0), (2, 5, 5))": 9, "((0, 3, 0), (2, 5, 6))": 10, "((0, 3, 0), (2, 5, 7))": 11, "((0, 3, 0), (2, 6, 0))": 5, "((0, 3, 0), (2, 6, 1))": 6, "((0, 3, 0), (2, 6, 2))": 7, "((0, 3, 0), (2, 6, 3))": 8, "((0, 3, 0), (2, 6, 4))": 9, "((0, 3, 0), (2, 6, 5))": 10, "((0, 3, 0), (2, 6, 6))": 11, "((0, 3, 0), (2, 6, 7))": 12, "((0, 3, 0), (2, 7, 0))": 6, "((0, 3, 0), (2, 7, 1))": 7, "((0, 3, 0), (2, 7, 2))": 8, "((0, 3, 0), (2, 7, 3))": 9, "((0, 3, 0), (2, 7, 4))": 10, "((0, 3, 0), (2, 7, 5))": 11, "((0, 3, 0), (2, 7, 6))": 12, "((0, 3, 0), (2, 7, 7))": 13, "((0, 3, 0), (3, 0, 0))": 6, "((0, 3, 0), (3, 0, 1))": 7, "((0, 3, 0), (3, 0, 2))": 8, "((0, 3, 0), (3, 0, 3))": 9, "((0, 3, 0), (3, 0, 4))": 10, "((0, 3, 0), (3, 0, 5))": 11, "((0, 3, 0), (3, 0, 6))": 12, "((0, 3, 0), (3, 0, 7))": 13, "((0, 3, 0), (3, 1, 0))": 5, "((0, 3, 0), (3, 1, 1))": 6, "((0, 3, 0), (3, 1, 2))": 7, "((0, 3, 0), (3, 1, 3))": 8, "((0, 3, 0), (3, 1, 4))": 9, "((0, 3, 0), (3, 1, 5))": 10, "((0, 3, 0), (3, 1, 6))": 11, "((0, 3, 0), (3, 1, 7))": 12, "((0, 3, 0), (3, 2, 0))": 4, "((0, 3, 0), (3, 2, 1))": 5, "((0, 3, 0), (3, 2, 2))": 6, "((0, 3, 0), (3, 2, 3))": 7, "((0, 3, 0), (3, 2, 4))": 8, "((0, 3, 0), (3, 2, 5))": 9, "((0, 3, 0), (3, 2, 6))": 10, "((0, 3, 0), (3, 2, 7))": 11, "((0, 3, 0), (3, 3, 0))": 3, "((0, 3, 0), (3, 3, 1))": 4, "((0, 3, 0), (3, 3, 2))": 5, "((0, 3, 0), (3, 3, 3))": 6, "((0, 3, 0), (3, 3, 4))": 7, "((0, 3, 0), (3, 3, 5))": 8, "((0, 3, 0), (3, 3, 6))": 9, "((0, 3, 0), (3, 3, 7))": 10, "((0, 3, 0), (3, 4, 0))": 4, "((0, 3, 0), (3, 4, 1))": 5, "((0, 3, 0), (3, 4, 2))": 6, "((0, 3, 0), (3, 4, 3))": 7, "((0, 3, 0), (3, 4, 4))": 8, "((0, 3, 0), (3, 4, 5))": 9, "((0, 3, 0), (3, 4, 6))": 10, "((0, 3, 0), (3, 4, 7))": 11, "((0, 3, 0), (3, 5, 0))": 5, "((0, 3, 0), (3, 5, 1))": 6, "((0, 3, 0), (3, 5, 2))": 7, "((0, 3, 0), (3, 5, 3))": 8, "((0, 3, 0), (3, 5, 4))": 9, "((0, 3, 0), (3, 5, 5))": 10, "((0, 3, 0), (3, 5, 6))": 11, "((0, 3, 0), (3, 5, 7))": 12, "((0, 3, 0), (3, 6, 0))": 6, "((0, 3, 0), (3, 6, 1))": 7, "((0, 3, 0), (3, 6, 2))": 8, "((0, 3, 0), (3, 6, 3))": 9, "((0, 3, 0), (3, 6, 4))": 10, "((0, 3, 0), (3, 6, 5))": 11, "((0, 3, 0), (3, 6, 6))": 12, "((0, 3, 0), (3, 6, 7))": 13, "((0, 3, 0), (3, 7, 0))": 7, "((0, 3, 0), (3, 7, 1))": 8, "((0, 3, 0), (3, 7, 2))": 9, "((0, 3, 0), (3, 7, 3))": 10, "((0, 3, 0), (3, 7, 4))": 11, "((0, 3, 0), (3, 7, 5))": 12, "((0, 3, 0), (3, 7, 6))": 13, "((0, 3, 0), (3, 7, 7))": 14, "((0, 3, 0), (4, 0, 0))": 7, "((0, 3, 0), (4, 0, 1))": 8, "((0, 3, 0), (4, 0, 2))": 9, "((0, 3, 0), (4, 0, 3))": 10, "((0, 3, 0), (4, 0, 4))": 11, "((0, 3, 0), (4, 0, 5))": 12, "((0, 3, 0), (4, 0, 6))": 13, "((0, 3, 0), (4, 0, 7))": 14, "((0, 3, 0), (4, 1, 0))": 6, "((0, 3, 0), (4, 1, 1))": 7, "((0, 3, 0), (4, 1, 2))": 8, "((0, 3, 0), (4, 1, 3))": 9, "((0, 3, 0), (4, 1, 4))": 10, "((0, 3, 0), (4, 1, 5))": 11, "((0, 3, 0), (4, 1, 6))": 12, "((0, 3, 0), (4, 1, 7))": 13, "((0, 3, 0), (4, 2, 0))": 5, "((0, 3, 0), (4, 2, 1))": 6, "((0, 3, 0), (4, 2, 2))": 7, "((0, 3, 0), (4, 2, 3))": 8, "((0, 3, 0), (4, 2, 4))": 9, "((0, 3, 0), (4, 2, 5))": 10, "((0, 3, 0), (4, 2, 6))": 11, "((0, 3, 0), (4, 2, 7))": 12, "((0, 3, 0), (4, 3, 0))": 4, "((0, 3, 0), (4, 3, 1))": 5, "((0, 3, 0), (4, 3, 2))": 6, "((0, 3, 0), (4, 3, 3))": 7, "((0, 3, 0), (4, 3, 4))": 8, "((0, 3, 0), (4, 3, 5))": 9, "((0, 3, 0), (4, 3, 6))": 10, "((0, 3, 0), (4, 3, 7))": 11, "((0, 3, 0), (4, 4, 0))": 5, "((0, 3, 0), (4, 4, 1))": 6, "((0, 3, 0), (4, 4, 2))": 7, "((0, 3, 0), (4, 4, 3))": 8, "((0, 3, 0), (4, 4, 4))": 9, "((0, 3, 0), (4, 4, 5))": 10, "((0, 3, 0), (4, 4, 6))": 11, "((0, 3, 0), (4, 4, 7))": 12, "((0, 3, 0), (4, 5, 0))": 6, "((0, 3, 0), (4, 5, 1))": 7, "((0, 3, 0), (4, 5, 2))": 8, "((0, 3, 0), (4, 5, 3))": 9, "((0, 3, 0), (4, 5, 4))": 10, "((0, 3, 0), (4, 5, 5))": 11, "((0, 3, 0), (4, 5, 6))": 12, "((0, 3, 0), (4, 5, 7))": 13, "((0, 3, 0), (4, 6, 0))": 7, "((0, 3, 0), (4, 6, 1))": 8, "((0, 3, 0), (4, 6, 2))": 9, "((0, 3, 0), (4, 6, 3))": 10, "((0, 3, 0), (4, 6, 4))": 11, "((0, 3, 0), (4, 6, 5))": 12, "((0, 3, 0), (4, 6, 6))": 13, "((0, 3, 0), (4, 6, 7))": 14, "((0, 3, 0), (4, 7, 0))": 8, "((0, 3, 0), (4, 7, 1))": 9, "((0, 3, 0), (4, 7, 2))": 10, "((0, 3, 0), (4, 7, 3))": 11, "((0, 3, 0), (4, 7, 4))": 12, "((0, 3, 0), (4, 7, 5))": 13, "((0, 3, 0), (4, 7, 6))": 14, "((0, 3, 0), (4, 7, 7))": 15, "((0, 3, 0), (5, 0, 0))": 8, "((0, 3, 0), (5, 0, 1))": 9, "((0, 3, 0), (5, 0, 2))": 10, "((0, 3, 0), (5, 0, 3))": 11, "((0, 3, 0), (5, 0, 4))": 12, "((0, 3, 0), (5, 0, 5))": 13, "((0, 3, 0), (5, 0, 6))": 14, "((0, 3, 0), (5, 0, 7))": 15, "((0, 3, 0), (5, 1, 0))": 7, "((0, 3, 0), (5, 1, 1))": 8, "((0, 3, 0), (5, 1, 2))": 9, "((0, 3, 0), (5, 1, 3))": 10, "((0, 3, 0), (5, 1, 4))": 11, "((0, 3, 0), (5, 1, 5))": 12, "((0, 3, 0), (5, 1, 6))": 13, "((0, 3, 0), (5, 1, 7))": 14, "((0, 3, 0), (5, 2, 0))": 6, "((0, 3, 0), (5, 2, 1))": 7, "((0, 3, 0), (5, 2, 2))": 8, "((0, 3, 0), (5, 2, 3))": 9, "((0, 3, 0), (5, 2, 4))": 10, "((0, 3, 0), (5, 2, 5))": 11, "((0, 3, 0), (5, 2, 6))": 12, "((0, 3, 0), (5, 2, 7))": 13, "((0, 3, 0), (5, 3, 0))": 5, "((0, 3, 0), (5, 3, 1))": 6, "((0, 3, 0), (5, 3, 2))": 7, "((0, 3, 0), (5, 3, 3))": 8, "((0, 3, 0), (5, 3, 4))": 9, "((0, 3, 0), (5, 3, 5))": 10, "((0, 3, 0), (5, 3, 6))": 11, "((0, 3, 0), (5, 3, 7))": 12, "((0, 3, 0), (5, 4, 0))": 6, "((0, 3, 0), (5, 4, 1))": 7, "((0, 3, 0), (5, 4, 2))": 8, "((0, 3, 0), (5, 4, 3))": 9, "((0, 3, 0), (5, 4, 4))": 10, "((0, 3, 0), (5, 4, 5))": 11, "((0, 3, 0), (5, 4, 6))": 12, "((0, 3, 0), (5, 4, 7))": 13, "((0, 3, 0), (5, 5, 0))": 7, "((0, 3, 0), (5, 5, 1))": 8, "((0, 3, 0), (5, 5, 2))": 9, "((0, 3, 0), (5, 5, 3))": 10, "((0, 3, 0), (5, 5, 4))": 11, "((0, 3, 0), (5, 5, 5))": 12, "((0, 3, 0), (5, 5, 6))": 13, "((0, 3, 0), (5, 5, 7))": 14, "((0, 3, 0), (5, 6, 0))": 8, "((0, 3, 0), (5, 6, 1))": 9, "((0, 3, 0), (5, 6, 2))": 10, "((0, 3, 0), (5, 6, 3))": 11, "((0, 3, 0), (5, 6, 4))": 12, "((0, 3, 0), (5, 6, 5))": 13, "((0, 3, 0), (5, 6, 6))": 14, "((0, 3, 0), (5, 6, 7))": 15, "((0, 3, 0), (5, 7, 0))": 9, "((0, 3, 0), (5, 7, 1))": 10, "((0, 3, 0), (5, 7, 2))": 11, "((0, 3, 0), (5, 7, 3))": 12, "((0, 3, 0), (5, 7, 4))": 13, "((0, 3, 0), (5, 7, 5))": 14, "((0, 3, 0), (5, 7, 6))": 15, "((0, 3, 0), (5, 7, 7))": 16, "((0, 3, 0), (6, 0, 0))": 9, "((0, 3, 0), (6, 0, 1))": 10, "((0, 3, 0), (6, 0, 2))": 11, "((0, 3, 0), (6, 0, 3))": 12, "((0, 3, 0), (6, 0, 4))": 13, "((0, 3, 0), (6, 0, 5))": 14, "((0, 3, 0), (6, 0, 6))": 15, "((0, 3, 0), (6, 0, 7))": 16, "((0, 3, 0), (6, 1, 0))": 8, "((0, 3, 0), (6, 1, 1))": 9, "((0, 3, 0), (6, 1, 2))": 10, "((0, 3, 0), (6, 1, 3))": 11, "((0, 3, 0), (6, 1, 4))": 12, "((0, 3, 0), (6, 1, 5))": 13, "((0, 3, 0), (6, 1, 6))": 14, "((0, 3, 0), (6, 1, 7))": 15, "((0, 3, 0), (6, 2, 0))": 7, "((0, 3, 0), (6, 2, 1))": 8, "((0, 3, 0), (6, 2, 2))": 9, "((0, 3, 0), (6, 2, 3))": 10, "((0, 3, 0), (6, 2, 4))": 11, "((0, 3, 0), (6, 2, 5))": 12, "((0, 3, 0), (6, 2, 6))": 13, "((0, 3, 0), (6, 2, 7))": 14, "((0, 3, 0), (6, 3, 0))": 6, "((0, 3, 0), (6, 3, 1))": 7, "((0, 3, 0), (6, 3, 2))": 8, "((0, 3, 0), (6, 3, 3))": 9, "((0, 3, 0), (6, 3, 4))": 10, "((0, 3, 0), (6, 3, 5))": 11, "((0, 3, 0), (6, 3, 6))": 12, "((0, 3, 0), (6, 3, 7))": 13, "((0, 3, 0), (6, 4, 0))": 7, "((0, 3, 0), (6, 4, 1))": 8, "((0, 3, 0), (6, 4, 2))": 9, "((0, 3, 0), (6, 4, 3))": 10, "((0, 3, 0), (6, 4, 4))": 11, "((0, 3, 0), (6, 4, 5))": 12, "((0, 3, 0), (6, 4, 6))": 13, "((0, 3, 0), (6, 4, 7))": 14, "((0, 3, 0), (6, 5, 0))": 8, "((0, 3, 0), (6, 5, 1))": 9, "((0, 3, 0), (6, 5, 2))": 10, "((0, 3, 0), (6, 5, 3))": 11, "((0, 3, 0), (6, 5, 4))": 12, "((0, 3, 0), (6, 5, 5))": 13, "((0, 3, 0), (6, 5, 6))": 14, "((0, 3, 0), (6, 5, 7))": 15, "((0, 3, 0), (6, 6, 0))": 9, "((0, 3, 0), (6, 6, 1))": 10, "((0, 3, 0), (6, 6, 2))": 11, "((0, 3, 0), (6, 6, 3))": 12, "((0, 3, 0), (6, 6, 4))": 13, "((0, 3, 0), (6, 6, 5))": 14, "((0, 3, 0), (6, 6, 6))": 15, "((0, 3, 0), (6, 6, 7))": 16, "((0, 3, 0), (6, 7, 0))": 10, "((0, 3, 0), (6, 7, 1))": 11, "((0, 3, 0), (6, 7, 2))": 12, "((0, 3, 0), (6, 7, 3))": 13, "((0, 3, 0), (6, 7, 4))": 14, "((0, 3, 0), (6, 7, 5))": 15, "((0, 3, 0), (6, 7, 6))": 16, "((0, 3, 0), (6, 7, 7))": 17, "((0, 3, 0), (7, 0, 0))": 10, "((0, 3, 0), (7, 0, 1))": 11, "((0, 3, 0), (7, 0, 2))": 12, "((0, 3, 0), (7, 0, 3))": 13, "((0, 3, 0), (7, 0, 4))": 14, "((0, 3, 0), (7, 0, 5))": 15, "((0, 3, 0), (7, 0, 6))": 16, "((0, 3, 0), (7, 0, 7))": 17, "((0, 3, 0), (7, 1, 0))": 9, "((0, 3, 0), (7, 1, 1))": 10, "((0, 3, 0), (7, 1, 2))": 11, "((0, 3, 0), (7, 1, 3))": 12, "((0, 3, 0), (7, 1, 4))": 13, "((0, 3, 0), (7, 1, 5))": 14, "((0, 3, 0), (7, 1, 6))": 15, "((0, 3, 0), (7, 1, 7))": 16, "((0, 3, 0), (7, 2, 0))": 8, "((0, 3, 0), (7, 2, 1))": 9, "((0, 3, 0), (7, 2, 2))": 10, "((0, 3, 0), (7, 2, 3))": 11, "((0, 3, 0), (7, 2, 4))": 12, "((0, 3, 0), (7, 2, 5))": 13, "((0, 3, 0), (7, 2, 6))": 14, "((0, 3, 0), (7, 2, 7))": 15, "((0, 3, 0), (7, 3, 0))": 7, "((0, 3, 0), (7, 3, 1))": 8, "((0, 3, 0), (7, 3, 2))": 9, "((0, 3, 0), (7, 3, 3))": 10, "((0, 3, 0), (7, 3, 4))": 11, "((0, 3, 0), (7, 3, 5))": 12, "((0, 3, 0), (7, 3, 6))": 13, "((0, 3, 0), (7, 3, 7))": 14, "((0, 3, 0), (7, 4, 0))": 8, "((0, 3, 0), (7, 4, 1))": 9, "((0, 3, 0), (7, 4, 2))": 10, "((0, 3, 0), (7, 4, 3))": 11, "((0, 3, 0), (7, 4, 4))": 12, "((0, 3, 0), (7, 4, 5))": 13, "((0, 3, 0), (7, 4, 6))": 14, "((0, 3, 0), (7, 4, 7))": 15, "((0, 3, 0), (7, 5, 0))": 9, "((0, 3, 0), (7, 5, 1))": 10, "((0, 3, 0), (7, 5, 2))": 11, "((0, 3, 0), (7, 5, 3))": 12, "((0, 3, 0), (7, 5, 4))": 13, "((0, 3, 0), (7, 5, 5))": 14, "((0, 3, 0), (7, 5, 6))": 15, "((0, 3, 0), (7, 5, 7))": 16, "((0, 3, 0), (7, 6, 0))": 10, "((0, 3, 0), (7, 6, 1))": 11, "((0, 3, 0), (7, 6, 2))": 12, "((0, 3, 0), (7, 6, 3))": 13, "((0, 3, 0), (7, 6, 4))": 14, "((0, 3, 0), (7, 6, 5))": 15, "((0, 3, 0), (7, 6, 6))": 16, "((0, 3, 0), (7, 6, 7))": 17, "((0, 3, 0), (7, 7, 0))": 11, "((0, 3, 0), (7, 7, 1))": 12, "((0, 3, 0), (7, 7, 2))": 13, "((0, 3, 0), (7, 7, 3))": 14, "((0, 3, 0), (7, 7, 4))": 15, "((0, 3, 0), (7, 7, 5))": 16, "((0, 3, 0), (7, 7, 6))": 17, "((0, 3, 0), (7, 7, 7))": 18, "((0, 3, 1), (0, 3, 2))": 1, "((0, 3, 1), (0, 3, 3))": 2, "((0, 3, 1), (0, 3, 4))": 3, "((0, 3, 1), (0, 3, 5))": 4, "((0, 3, 1), (0, 3, 6))": 5, "((0, 3, 1), (0, 3, 7))": 6, "((0, 3, 1), (0, 4, 0))": 2, "((0, 3, 1), (0, 4, 1))": 1, "((0, 3, 1), (0, 4, 2))": 2, "((0, 3, 1), (0, 4, 3))": 3, "((0, 3, 1), (0, 4, 4))": 4, "((0, 3, 1), (0, 4, 5))": 5, "((0, 3, 1), (0, 4, 6))": 6, "((0, 3, 1), (0, 4, 7))": 7, "((0, 3, 1), (0, 5, 0))": 3, "((0, 3, 1), (0, 5, 1))": 2, "((0, 3, 1), (0, 5, 2))": 3, "((0, 3, 1), (0, 5, 3))": 4, "((0, 3, 1), (0, 5, 4))": 5, "((0, 3, 1), (0, 5, 5))": 6, "((0, 3, 1), (0, 5, 6))": 7, "((0, 3, 1), (0, 5, 7))": 8, "((0, 3, 1), (0, 6, 0))": 4, "((0, 3, 1), (0, 6, 1))": 3, "((0, 3, 1), (0, 6, 2))": 4, "((0, 3, 1), (0, 6, 3))": 5, "((0, 3, 1), (0, 6, 4))": 6, "((0, 3, 1), (0, 6, 5))": 7, "((0, 3, 1), (0, 6, 6))": 8, "((0, 3, 1), (0, 6, 7))": 9, "((0, 3, 1), (0, 7, 0))": 5, "((0, 3, 1), (0, 7, 1))": 4, "((0, 3, 1), (0, 7, 2))": 5, "((0, 3, 1), (0, 7, 3))": 6, "((0, 3, 1), (0, 7, 4))": 7, "((0, 3, 1), (0, 7, 5))": 8, "((0, 3, 1), (0, 7, 6))": 9, "((0, 3, 1), (0, 7, 7))": 10, "((0, 3, 1), (1, 0, 0))": 5, "((0, 3, 1), (1, 0, 1))": 4, "((0, 3, 1), (1, 0, 2))": 5, "((0, 3, 1), (1, 0, 3))": 6, "((0, 3, 1), (1, 0, 4))": 7, "((0, 3, 1), (1, 0, 5))": 8, "((0, 3, 1), (1, 0, 6))": 9, "((0, 3, 1), (1, 0, 7))": 10, "((0, 3, 1), (1, 1, 0))": 4, "((0, 3, 1), (1, 1, 1))": 3, "((0, 3, 1), (1, 1, 2))": 4, "((0, 3, 1), (1, 1, 3))": 5, "((0, 3, 1), (1, 1, 4))": 6, "((0, 3, 1), (1, 1, 5))": 7, "((0, 3, 1), (1, 1, 6))": 8, "((0, 3, 1), (1, 1, 7))": 9, "((0, 3, 1), (1, 2, 0))": 3, "((0, 3, 1), (1, 2, 1))": 2, "((0, 3, 1), (1, 2, 2))": 3, "((0, 3, 1), (1, 2, 3))": 4, "((0, 3, 1), (1, 2, 4))": 5, "((0, 3, 1), (1, 2, 5))": 6, "((0, 3, 1), (1, 2, 6))": 7, "((0, 3, 1), (1, 2, 7))": 8, "((0, 3, 1), (1, 3, 0))": 2, "((0, 3, 1), (1, 3, 1))": 1, "((0, 3, 1), (1, 3, 2))": 2, "((0, 3, 1), (1, 3, 3))": 3, "((0, 3, 1), (1, 3, 4))": 4, "((0, 3, 1), (1, 3, 5))": 5, "((0, 3, 1), (1, 3, 6))": 6, "((0, 3, 1), (1, 3, 7))": 7, "((0, 3, 1), (1, 4, 0))": 3, "((0, 3, 1), (1, 4, 1))": 2, "((0, 3, 1), (1, 4, 2))": 3, "((0, 3, 1), (1, 4, 3))": 4, "((0, 3, 1), (1, 4, 4))": 5, "((0, 3, 1), (1, 4, 5))": 6, "((0, 3, 1), (1, 4, 6))": 7, "((0, 3, 1), (1, 4, 7))": 8, "((0, 3, 1), (1, 5, 0))": 4, "((0, 3, 1), (1, 5, 1))": 3, "((0, 3, 1), (1, 5, 2))": 4, "((0, 3, 1), (1, 5, 3))": 5, "((0, 3, 1), (1, 5, 4))": 6, "((0, 3, 1), (1, 5, 5))": 7, "((0, 3, 1), (1, 5, 6))": 8, "((0, 3, 1), (1, 5, 7))": 9, "((0, 3, 1), (1, 6, 0))": 5, "((0, 3, 1), (1, 6, 1))": 4, "((0, 3, 1), (1, 6, 2))": 5, "((0, 3, 1), (1, 6, 3))": 6, "((0, 3, 1), (1, 6, 4))": 7, "((0, 3, 1), (1, 6, 5))": 8, "((0, 3, 1), (1, 6, 6))": 9, "((0, 3, 1), (1, 6, 7))": 10, "((0, 3, 1), (1, 7, 0))": 6, "((0, 3, 1), (1, 7, 1))": 5, "((0, 3, 1), (1, 7, 2))": 6, "((0, 3, 1), (1, 7, 3))": 7, "((0, 3, 1), (1, 7, 4))": 8, "((0, 3, 1), (1, 7, 5))": 9, "((0, 3, 1), (1, 7, 6))": 10, "((0, 3, 1), (1, 7, 7))": 11, "((0, 3, 1), (2, 0, 0))": 6, "((0, 3, 1), (2, 0, 1))": 5, "((0, 3, 1), (2, 0, 2))": 6, "((0, 3, 1), (2, 0, 3))": 7, "((0, 3, 1), (2, 0, 4))": 8, "((0, 3, 1), (2, 0, 5))": 9, "((0, 3, 1), (2, 0, 6))": 10, "((0, 3, 1), (2, 0, 7))": 11, "((0, 3, 1), (2, 1, 0))": 5, "((0, 3, 1), (2, 1, 1))": 4, "((0, 3, 1), (2, 1, 2))": 5, "((0, 3, 1), (2, 1, 3))": 6, "((0, 3, 1), (2, 1, 4))": 7, "((0, 3, 1), (2, 1, 5))": 8, "((0, 3, 1), (2, 1, 6))": 9, "((0, 3, 1), (2, 1, 7))": 10, "((0, 3, 1), (2, 2, 0))": 4, "((0, 3, 1), (2, 2, 1))": 3, "((0, 3, 1), (2, 2, 2))": 4, "((0, 3, 1), (2, 2, 3))": 5, "((0, 3, 1), (2, 2, 4))": 6, "((0, 3, 1), (2, 2, 5))": 7, "((0, 3, 1), (2, 2, 6))": 8, "((0, 3, 1), (2, 2, 7))": 9, "((0, 3, 1), (2, 3, 0))": 3, "((0, 3, 1), (2, 3, 1))": 2, "((0, 3, 1), (2, 3, 2))": 3, "((0, 3, 1), (2, 3, 3))": 4, "((0, 3, 1), (2, 3, 4))": 5, "((0, 3, 1), (2, 3, 5))": 6, "((0, 3, 1), (2, 3, 6))": 7, "((0, 3, 1), (2, 3, 7))": 8, "((0, 3, 1), (2, 4, 0))": 4, "((0, 3, 1), (2, 4, 1))": 3, "((0, 3, 1), (2, 4, 2))": 4, "((0, 3, 1), (2, 4, 3))": 5, "((0, 3, 1), (2, 4, 4))": 6, "((0, 3, 1), (2, 4, 5))": 7, "((0, 3, 1), (2, 4, 6))": 8, "((0, 3, 1), (2, 4, 7))": 9, "((0, 3, 1), (2, 5, 0))": 5, "((0, 3, 1), (2, 5, 1))": 4, "((0, 3, 1), (2, 5, 2))": 5, "((0, 3, 1), (2, 5, 3))": 6, "((0, 3, 1), (2, 5, 4))": 7, "((0, 3, 1), (2, 5, 5))": 8, "((0, 3, 1), (2, 5, 6))": 9, "((0, 3, 1), (2, 5, 7))": 10, "((0, 3, 1), (2, 6, 0))": 6, "((0, 3, 1), (2, 6, 1))": 5, "((0, 3, 1), (2, 6, 2))": 6, "((0, 3, 1), (2, 6, 3))": 7, "((0, 3, 1), (2, 6, 4))": 8, "((0, 3, 1), (2, 6, 5))": 9, "((0, 3, 1), (2, 6, 6))": 10, "((0, 3, 1), (2, 6, 7))": 11, "((0, 3, 1), (2, 7, 0))": 7, "((0, 3, 1), (2, 7, 1))": 6, "((0, 3, 1), (2, 7, 2))": 7, "((0, 3, 1), (2, 7, 3))": 8, "((0, 3, 1), (2, 7, 4))": 9, "((0, 3, 1), (2, 7, 5))": 10, "((0, 3, 1), (2, 7, 6))": 11, "((0, 3, 1), (2, 7, 7))": 12, "((0, 3, 1), (3, 0, 0))": 7, "((0, 3, 1), (3, 0, 1))": 6, "((0, 3, 1), (3, 0, 2))": 7, "((0, 3, 1), (3, 0, 3))": 8, "((0, 3, 1), (3, 0, 4))": 9, "((0, 3, 1), (3, 0, 5))": 10, "((0, 3, 1), (3, 0, 6))": 11, "((0, 3, 1), (3, 0, 7))": 12, "((0, 3, 1), (3, 1, 0))": 6, "((0, 3, 1), (3, 1, 1))": 5, "((0, 3, 1), (3, 1, 2))": 6, "((0, 3, 1), (3, 1, 3))": 7, "((0, 3, 1), (3, 1, 4))": 8, "((0, 3, 1), (3, 1, 5))": 9, "((0, 3, 1), (3, 1, 6))": 10, "((0, 3, 1), (3, 1, 7))": 11, "((0, 3, 1), (3, 2, 0))": 5, "((0, 3, 1), (3, 2, 1))": 4, "((0, 3, 1), (3, 2, 2))": 5, "((0, 3, 1), (3, 2, 3))": 6, "((0, 3, 1), (3, 2, 4))": 7, "((0, 3, 1), (3, 2, 5))": 8, "((0, 3, 1), (3, 2, 6))": 9, "((0, 3, 1), (3, 2, 7))": 10, "((0, 3, 1), (3, 3, 0))": 4, "((0, 3, 1), (3, 3, 1))": 3, "((0, 3, 1), (3, 3, 2))": 4, "((0, 3, 1), (3, 3, 3))": 5, "((0, 3, 1), (3, 3, 4))": 6, "((0, 3, 1), (3, 3, 5))": 7, "((0, 3, 1), (3, 3, 6))": 8, "((0, 3, 1), (3, 3, 7))": 9, "((0, 3, 1), (3, 4, 0))": 5, "((0, 3, 1), (3, 4, 1))": 4, "((0, 3, 1), (3, 4, 2))": 5, "((0, 3, 1), (3, 4, 3))": 6, "((0, 3, 1), (3, 4, 4))": 7, "((0, 3, 1), (3, 4, 5))": 8, "((0, 3, 1), (3, 4, 6))": 9, "((0, 3, 1), (3, 4, 7))": 10, "((0, 3, 1), (3, 5, 0))": 6, "((0, 3, 1), (3, 5, 1))": 5, "((0, 3, 1), (3, 5, 2))": 6, "((0, 3, 1), (3, 5, 3))": 7, "((0, 3, 1), (3, 5, 4))": 8, "((0, 3, 1), (3, 5, 5))": 9, "((0, 3, 1), (3, 5, 6))": 10, "((0, 3, 1), (3, 5, 7))": 11, "((0, 3, 1), (3, 6, 0))": 7, "((0, 3, 1), (3, 6, 1))": 6, "((0, 3, 1), (3, 6, 2))": 7, "((0, 3, 1), (3, 6, 3))": 8, "((0, 3, 1), (3, 6, 4))": 9, "((0, 3, 1), (3, 6, 5))": 10, "((0, 3, 1), (3, 6, 6))": 11, "((0, 3, 1), (3, 6, 7))": 12, "((0, 3, 1), (3, 7, 0))": 8, "((0, 3, 1), (3, 7, 1))": 7, "((0, 3, 1), (3, 7, 2))": 8, "((0, 3, 1), (3, 7, 3))": 9, "((0, 3, 1), (3, 7, 4))": 10, "((0, 3, 1), (3, 7, 5))": 11, "((0, 3, 1), (3, 7, 6))": 12, "((0, 3, 1), (3, 7, 7))": 13, "((0, 3, 1), (4, 0, 0))": 8, "((0, 3, 1), (4, 0, 1))": 7, "((0, 3, 1), (4, 0, 2))": 8, "((0, 3, 1), (4, 0, 3))": 9, "((0, 3, 1), (4, 0, 4))": 10, "((0, 3, 1), (4, 0, 5))": 11, "((0, 3, 1), (4, 0, 6))": 12, "((0, 3, 1), (4, 0, 7))": 13, "((0, 3, 1), (4, 1, 0))": 7, "((0, 3, 1), (4, 1, 1))": 6, "((0, 3, 1), (4, 1, 2))": 7, "((0, 3, 1), (4, 1, 3))": 8, "((0, 3, 1), (4, 1, 4))": 9, "((0, 3, 1), (4, 1, 5))": 10, "((0, 3, 1), (4, 1, 6))": 11, "((0, 3, 1), (4, 1, 7))": 12, "((0, 3, 1), (4, 2, 0))": 6, "((0, 3, 1), (4, 2, 1))": 5, "((0, 3, 1), (4, 2, 2))": 6, "((0, 3, 1), (4, 2, 3))": 7, "((0, 3, 1), (4, 2, 4))": 8, "((0, 3, 1), (4, 2, 5))": 9, "((0, 3, 1), (4, 2, 6))": 10, "((0, 3, 1), (4, 2, 7))": 11, "((0, 3, 1), (4, 3, 0))": 5, "((0, 3, 1), (4, 3, 1))": 4, "((0, 3, 1), (4, 3, 2))": 5, "((0, 3, 1), (4, 3, 3))": 6, "((0, 3, 1), (4, 3, 4))": 7, "((0, 3, 1), (4, 3, 5))": 8, "((0, 3, 1), (4, 3, 6))": 9, "((0, 3, 1), (4, 3, 7))": 10, "((0, 3, 1), (4, 4, 0))": 6, "((0, 3, 1), (4, 4, 1))": 5, "((0, 3, 1), (4, 4, 2))": 6, "((0, 3, 1), (4, 4, 3))": 7, "((0, 3, 1), (4, 4, 4))": 8, "((0, 3, 1), (4, 4, 5))": 9, "((0, 3, 1), (4, 4, 6))": 10, "((0, 3, 1), (4, 4, 7))": 11, "((0, 3, 1), (4, 5, 0))": 7, "((0, 3, 1), (4, 5, 1))": 6, "((0, 3, 1), (4, 5, 2))": 7, "((0, 3, 1), (4, 5, 3))": 8, "((0, 3, 1), (4, 5, 4))": 9, "((0, 3, 1), (4, 5, 5))": 10, "((0, 3, 1), (4, 5, 6))": 11, "((0, 3, 1), (4, 5, 7))": 12, "((0, 3, 1), (4, 6, 0))": 8, "((0, 3, 1), (4, 6, 1))": 7, "((0, 3, 1), (4, 6, 2))": 8, "((0, 3, 1), (4, 6, 3))": 9, "((0, 3, 1), (4, 6, 4))": 10, "((0, 3, 1), (4, 6, 5))": 11, "((0, 3, 1), (4, 6, 6))": 12, "((0, 3, 1), (4, 6, 7))": 13, "((0, 3, 1), (4, 7, 0))": 9, "((0, 3, 1), (4, 7, 1))": 8, "((0, 3, 1), (4, 7, 2))": 9, "((0, 3, 1), (4, 7, 3))": 10, "((0, 3, 1), (4, 7, 4))": 11, "((0, 3, 1), (4, 7, 5))": 12, "((0, 3, 1), (4, 7, 6))": 13, "((0, 3, 1), (4, 7, 7))": 14, "((0, 3, 1), (5, 0, 0))": 9, "((0, 3, 1), (5, 0, 1))": 8, "((0, 3, 1), (5, 0, 2))": 9, "((0, 3, 1), (5, 0, 3))": 10, "((0, 3, 1), (5, 0, 4))": 11, "((0, 3, 1), (5, 0, 5))": 12, "((0, 3, 1), (5, 0, 6))": 13, "((0, 3, 1), (5, 0, 7))": 14, "((0, 3, 1), (5, 1, 0))": 8, "((0, 3, 1), (5, 1, 1))": 7, "((0, 3, 1), (5, 1, 2))": 8, "((0, 3, 1), (5, 1, 3))": 9, "((0, 3, 1), (5, 1, 4))": 10, "((0, 3, 1), (5, 1, 5))": 11, "((0, 3, 1), (5, 1, 6))": 12, "((0, 3, 1), (5, 1, 7))": 13, "((0, 3, 1), (5, 2, 0))": 7, "((0, 3, 1), (5, 2, 1))": 6, "((0, 3, 1), (5, 2, 2))": 7, "((0, 3, 1), (5, 2, 3))": 8, "((0, 3, 1), (5, 2, 4))": 9, "((0, 3, 1), (5, 2, 5))": 10, "((0, 3, 1), (5, 2, 6))": 11, "((0, 3, 1), (5, 2, 7))": 12, "((0, 3, 1), (5, 3, 0))": 6, "((0, 3, 1), (5, 3, 1))": 5, "((0, 3, 1), (5, 3, 2))": 6, "((0, 3, 1), (5, 3, 3))": 7, "((0, 3, 1), (5, 3, 4))": 8, "((0, 3, 1), (5, 3, 5))": 9, "((0, 3, 1), (5, 3, 6))": 10, "((0, 3, 1), (5, 3, 7))": 11, "((0, 3, 1), (5, 4, 0))": 7, "((0, 3, 1), (5, 4, 1))": 6, "((0, 3, 1), (5, 4, 2))": 7, "((0, 3, 1), (5, 4, 3))": 8, "((0, 3, 1), (5, 4, 4))": 9, "((0, 3, 1), (5, 4, 5))": 10, "((0, 3, 1), (5, 4, 6))": 11, "((0, 3, 1), (5, 4, 7))": 12, "((0, 3, 1), (5, 5, 0))": 8, "((0, 3, 1), (5, 5, 1))": 7, "((0, 3, 1), (5, 5, 2))": 8, "((0, 3, 1), (5, 5, 3))": 9, "((0, 3, 1), (5, 5, 4))": 10, "((0, 3, 1), (5, 5, 5))": 11, "((0, 3, 1), (5, 5, 6))": 12, "((0, 3, 1), (5, 5, 7))": 13, "((0, 3, 1), (5, 6, 0))": 9, "((0, 3, 1), (5, 6, 1))": 8, "((0, 3, 1), (5, 6, 2))": 9, "((0, 3, 1), (5, 6, 3))": 10, "((0, 3, 1), (5, 6, 4))": 11, "((0, 3, 1), (5, 6, 5))": 12, "((0, 3, 1), (5, 6, 6))": 13, "((0, 3, 1), (5, 6, 7))": 14, "((0, 3, 1), (5, 7, 0))": 10, "((0, 3, 1), (5, 7, 1))": 9, "((0, 3, 1), (5, 7, 2))": 10, "((0, 3, 1), (5, 7, 3))": 11, "((0, 3, 1), (5, 7, 4))": 12, "((0, 3, 1), (5, 7, 5))": 13, "((0, 3, 1), (5, 7, 6))": 14, "((0, 3, 1), (5, 7, 7))": 15, "((0, 3, 1), (6, 0, 0))": 10, "((0, 3, 1), (6, 0, 1))": 9, "((0, 3, 1), (6, 0, 2))": 10, "((0, 3, 1), (6, 0, 3))": 11, "((0, 3, 1), (6, 0, 4))": 12, "((0, 3, 1), (6, 0, 5))": 13, "((0, 3, 1), (6, 0, 6))": 14, "((0, 3, 1), (6, 0, 7))": 15, "((0, 3, 1), (6, 1, 0))": 9, "((0, 3, 1), (6, 1, 1))": 8, "((0, 3, 1), (6, 1, 2))": 9, "((0, 3, 1), (6, 1, 3))": 10, "((0, 3, 1), (6, 1, 4))": 11, "((0, 3, 1), (6, 1, 5))": 12, "((0, 3, 1), (6, 1, 6))": 13, "((0, 3, 1), (6, 1, 7))": 14, "((0, 3, 1), (6, 2, 0))": 8, "((0, 3, 1), (6, 2, 1))": 7, "((0, 3, 1), (6, 2, 2))": 8, "((0, 3, 1), (6, 2, 3))": 9, "((0, 3, 1), (6, 2, 4))": 10, "((0, 3, 1), (6, 2, 5))": 11, "((0, 3, 1), (6, 2, 6))": 12, "((0, 3, 1), (6, 2, 7))": 13, "((0, 3, 1), (6, 3, 0))": 7, "((0, 3, 1), (6, 3, 1))": 6, "((0, 3, 1), (6, 3, 2))": 7, "((0, 3, 1), (6, 3, 3))": 8, "((0, 3, 1), (6, 3, 4))": 9, "((0, 3, 1), (6, 3, 5))": 10, "((0, 3, 1), (6, 3, 6))": 11, "((0, 3, 1), (6, 3, 7))": 12, "((0, 3, 1), (6, 4, 0))": 8, "((0, 3, 1), (6, 4, 1))": 7, "((0, 3, 1), (6, 4, 2))": 8, "((0, 3, 1), (6, 4, 3))": 9, "((0, 3, 1), (6, 4, 4))": 10, "((0, 3, 1), (6, 4, 5))": 11, "((0, 3, 1), (6, 4, 6))": 12, "((0, 3, 1), (6, 4, 7))": 13, "((0, 3, 1), (6, 5, 0))": 9, "((0, 3, 1), (6, 5, 1))": 8, "((0, 3, 1), (6, 5, 2))": 9, "((0, 3, 1), (6, 5, 3))": 10, "((0, 3, 1), (6, 5, 4))": 11, "((0, 3, 1), (6, 5, 5))": 12, "((0, 3, 1), (6, 5, 6))": 13, "((0, 3, 1), (6, 5, 7))": 14, "((0, 3, 1), (6, 6, 0))": 10, "((0, 3, 1), (6, 6, 1))": 9, "((0, 3, 1), (6, 6, 2))": 10, "((0, 3, 1), (6, 6, 3))": 11, "((0, 3, 1), (6, 6, 4))": 12, "((0, 3, 1), (6, 6, 5))": 13, "((0, 3, 1), (6, 6, 6))": 14, "((0, 3, 1), (6, 6, 7))": 15, "((0, 3, 1), (6, 7, 0))": 11, "((0, 3, 1), (6, 7, 1))": 10, "((0, 3, 1), (6, 7, 2))": 11, "((0, 3, 1), (6, 7, 3))": 12, "((0, 3, 1), (6, 7, 4))": 13, "((0, 3, 1), (6, 7, 5))": 14, "((0, 3, 1), (6, 7, 6))": 15, "((0, 3, 1), (6, 7, 7))": 16, "((0, 3, 1), (7, 0, 0))": 11, "((0, 3, 1), (7, 0, 1))": 10, "((0, 3, 1), (7, 0, 2))": 11, "((0, 3, 1), (7, 0, 3))": 12, "((0, 3, 1), (7, 0, 4))": 13, "((0, 3, 1), (7, 0, 5))": 14, "((0, 3, 1), (7, 0, 6))": 15, "((0, 3, 1), (7, 0, 7))": 16, "((0, 3, 1), (7, 1, 0))": 10, "((0, 3, 1), (7, 1, 1))": 9, "((0, 3, 1), (7, 1, 2))": 10, "((0, 3, 1), (7, 1, 3))": 11, "((0, 3, 1), (7, 1, 4))": 12, "((0, 3, 1), (7, 1, 5))": 13, "((0, 3, 1), (7, 1, 6))": 14, "((0, 3, 1), (7, 1, 7))": 15, "((0, 3, 1), (7, 2, 0))": 9, "((0, 3, 1), (7, 2, 1))": 8, "((0, 3, 1), (7, 2, 2))": 9, "((0, 3, 1), (7, 2, 3))": 10, "((0, 3, 1), (7, 2, 4))": 11, "((0, 3, 1), (7, 2, 5))": 12, "((0, 3, 1), (7, 2, 6))": 13, "((0, 3, 1), (7, 2, 7))": 14, "((0, 3, 1), (7, 3, 0))": 8, "((0, 3, 1), (7, 3, 1))": 7, "((0, 3, 1), (7, 3, 2))": 8, "((0, 3, 1), (7, 3, 3))": 9, "((0, 3, 1), (7, 3, 4))": 10, "((0, 3, 1), (7, 3, 5))": 11, "((0, 3, 1), (7, 3, 6))": 12, "((0, 3, 1), (7, 3, 7))": 13, "((0, 3, 1), (7, 4, 0))": 9, "((0, 3, 1), (7, 4, 1))": 8, "((0, 3, 1), (7, 4, 2))": 9, "((0, 3, 1), (7, 4, 3))": 10, "((0, 3, 1), (7, 4, 4))": 11, "((0, 3, 1), (7, 4, 5))": 12, "((0, 3, 1), (7, 4, 6))": 13, "((0, 3, 1), (7, 4, 7))": 14, "((0, 3, 1), (7, 5, 0))": 10, "((0, 3, 1), (7, 5, 1))": 9, "((0, 3, 1), (7, 5, 2))": 10, "((0, 3, 1), (7, 5, 3))": 11, "((0, 3, 1), (7, 5, 4))": 12, "((0, 3, 1), (7, 5, 5))": 13, "((0, 3, 1), (7, 5, 6))": 14, "((0, 3, 1), (7, 5, 7))": 15, "((0, 3, 1), (7, 6, 0))": 11, "((0, 3, 1), (7, 6, 1))": 10, "((0, 3, 1), (7, 6, 2))": 11, "((0, 3, 1), (7, 6, 3))": 12, "((0, 3, 1), (7, 6, 4))": 13, "((0, 3, 1), (7, 6, 5))": 14, "((0, 3, 1), (7, 6, 6))": 15, "((0, 3, 1), (7, 6, 7))": 16, "((0, 3, 1), (7, 7, 0))": 12, "((0, 3, 1), (7, 7, 1))": 11, "((0, 3, 1), (7, 7, 2))": 12, "((0, 3, 1), (7, 7, 3))": 13, "((0, 3, 1), (7, 7, 4))": 14, "((0, 3, 1), (7, 7, 5))": 15, "((0, 3, 1), (7, 7, 6))": 16, "((0, 3, 1), (7, 7, 7))": 17, "((0, 3, 2), (0, 3, 3))": 1, "((0, 3, 2), (0, 3, 4))": 2, "((0, 3, 2), (0, 3, 5))": 3, "((0, 3, 2), (0, 3, 6))": 4, "((0, 3, 2), (0, 3, 7))": 5, "((0, 3, 2), (0, 4, 0))": 3, "((0, 3, 2), (0, 4, 1))": 2, "((0, 3, 2), (0, 4, 2))": 1, "((0, 3, 2), (0, 4, 3))": 2, "((0, 3, 2), (0, 4, 4))": 3, "((0, 3, 2), (0, 4, 5))": 4, "((0, 3, 2), (0, 4, 6))": 5, "((0, 3, 2), (0, 4, 7))": 6, "((0, 3, 2), (0, 5, 0))": 4, "((0, 3, 2), (0, 5, 1))": 3, "((0, 3, 2), (0, 5, 2))": 2, "((0, 3, 2), (0, 5, 3))": 3, "((0, 3, 2), (0, 5, 4))": 4, "((0, 3, 2), (0, 5, 5))": 5, "((0, 3, 2), (0, 5, 6))": 6, "((0, 3, 2), (0, 5, 7))": 7, "((0, 3, 2), (0, 6, 0))": 5, "((0, 3, 2), (0, 6, 1))": 4, "((0, 3, 2), (0, 6, 2))": 3, "((0, 3, 2), (0, 6, 3))": 4, "((0, 3, 2), (0, 6, 4))": 5, "((0, 3, 2), (0, 6, 5))": 6, "((0, 3, 2), (0, 6, 6))": 7, "((0, 3, 2), (0, 6, 7))": 8, "((0, 3, 2), (0, 7, 0))": 6, "((0, 3, 2), (0, 7, 1))": 5, "((0, 3, 2), (0, 7, 2))": 4, "((0, 3, 2), (0, 7, 3))": 5, "((0, 3, 2), (0, 7, 4))": 6, "((0, 3, 2), (0, 7, 5))": 7, "((0, 3, 2), (0, 7, 6))": 8, "((0, 3, 2), (0, 7, 7))": 9, "((0, 3, 2), (1, 0, 0))": 6, "((0, 3, 2), (1, 0, 1))": 5, "((0, 3, 2), (1, 0, 2))": 4, "((0, 3, 2), (1, 0, 3))": 5, "((0, 3, 2), (1, 0, 4))": 6, "((0, 3, 2), (1, 0, 5))": 7, "((0, 3, 2), (1, 0, 6))": 8, "((0, 3, 2), (1, 0, 7))": 9, "((0, 3, 2), (1, 1, 0))": 5, "((0, 3, 2), (1, 1, 1))": 4, "((0, 3, 2), (1, 1, 2))": 3, "((0, 3, 2), (1, 1, 3))": 4, "((0, 3, 2), (1, 1, 4))": 5, "((0, 3, 2), (1, 1, 5))": 6, "((0, 3, 2), (1, 1, 6))": 7, "((0, 3, 2), (1, 1, 7))": 8, "((0, 3, 2), (1, 2, 0))": 4, "((0, 3, 2), (1, 2, 1))": 3, "((0, 3, 2), (1, 2, 2))": 2, "((0, 3, 2), (1, 2, 3))": 3, "((0, 3, 2), (1, 2, 4))": 4, "((0, 3, 2), (1, 2, 5))": 5, "((0, 3, 2), (1, 2, 6))": 6, "((0, 3, 2), (1, 2, 7))": 7, "((0, 3, 2), (1, 3, 0))": 3, "((0, 3, 2), (1, 3, 1))": 2, "((0, 3, 2), (1, 3, 2))": 1, "((0, 3, 2), (1, 3, 3))": 2, "((0, 3, 2), (1, 3, 4))": 3, "((0, 3, 2), (1, 3, 5))": 4, "((0, 3, 2), (1, 3, 6))": 5, "((0, 3, 2), (1, 3, 7))": 6, "((0, 3, 2), (1, 4, 0))": 4, "((0, 3, 2), (1, 4, 1))": 3, "((0, 3, 2), (1, 4, 2))": 2, "((0, 3, 2), (1, 4, 3))": 3, "((0, 3, 2), (1, 4, 4))": 4, "((0, 3, 2), (1, 4, 5))": 5, "((0, 3, 2), (1, 4, 6))": 6, "((0, 3, 2), (1, 4, 7))": 7, "((0, 3, 2), (1, 5, 0))": 5, "((0, 3, 2), (1, 5, 1))": 4, "((0, 3, 2), (1, 5, 2))": 3, "((0, 3, 2), (1, 5, 3))": 4, "((0, 3, 2), (1, 5, 4))": 5, "((0, 3, 2), (1, 5, 5))": 6, "((0, 3, 2), (1, 5, 6))": 7, "((0, 3, 2), (1, 5, 7))": 8, "((0, 3, 2), (1, 6, 0))": 6, "((0, 3, 2), (1, 6, 1))": 5, "((0, 3, 2), (1, 6, 2))": 4, "((0, 3, 2), (1, 6, 3))": 5, "((0, 3, 2), (1, 6, 4))": 6, "((0, 3, 2), (1, 6, 5))": 7, "((0, 3, 2), (1, 6, 6))": 8, "((0, 3, 2), (1, 6, 7))": 9, "((0, 3, 2), (1, 7, 0))": 7, "((0, 3, 2), (1, 7, 1))": 6, "((0, 3, 2), (1, 7, 2))": 5, "((0, 3, 2), (1, 7, 3))": 6, "((0, 3, 2), (1, 7, 4))": 7, "((0, 3, 2), (1, 7, 5))": 8, "((0, 3, 2), (1, 7, 6))": 9, "((0, 3, 2), (1, 7, 7))": 10, "((0, 3, 2), (2, 0, 0))": 7, "((0, 3, 2), (2, 0, 1))": 6, "((0, 3, 2), (2, 0, 2))": 5, "((0, 3, 2), (2, 0, 3))": 6, "((0, 3, 2), (2, 0, 4))": 7, "((0, 3, 2), (2, 0, 5))": 8, "((0, 3, 2), (2, 0, 6))": 9, "((0, 3, 2), (2, 0, 7))": 10, "((0, 3, 2), (2, 1, 0))": 6, "((0, 3, 2), (2, 1, 1))": 5, "((0, 3, 2), (2, 1, 2))": 4, "((0, 3, 2), (2, 1, 3))": 5, "((0, 3, 2), (2, 1, 4))": 6, "((0, 3, 2), (2, 1, 5))": 7, "((0, 3, 2), (2, 1, 6))": 8, "((0, 3, 2), (2, 1, 7))": 9, "((0, 3, 2), (2, 2, 0))": 5, "((0, 3, 2), (2, 2, 1))": 4, "((0, 3, 2), (2, 2, 2))": 3, "((0, 3, 2), (2, 2, 3))": 4, "((0, 3, 2), (2, 2, 4))": 5, "((0, 3, 2), (2, 2, 5))": 6, "((0, 3, 2), (2, 2, 6))": 7, "((0, 3, 2), (2, 2, 7))": 8, "((0, 3, 2), (2, 3, 0))": 4, "((0, 3, 2), (2, 3, 1))": 3, "((0, 3, 2), (2, 3, 2))": 2, "((0, 3, 2), (2, 3, 3))": 3, "((0, 3, 2), (2, 3, 4))": 4, "((0, 3, 2), (2, 3, 5))": 5, "((0, 3, 2), (2, 3, 6))": 6, "((0, 3, 2), (2, 3, 7))": 7, "((0, 3, 2), (2, 4, 0))": 5, "((0, 3, 2), (2, 4, 1))": 4, "((0, 3, 2), (2, 4, 2))": 3, "((0, 3, 2), (2, 4, 3))": 4, "((0, 3, 2), (2, 4, 4))": 5, "((0, 3, 2), (2, 4, 5))": 6, "((0, 3, 2), (2, 4, 6))": 7, "((0, 3, 2), (2, 4, 7))": 8, "((0, 3, 2), (2, 5, 0))": 6, "((0, 3, 2), (2, 5, 1))": 5, "((0, 3, 2), (2, 5, 2))": 4, "((0, 3, 2), (2, 5, 3))": 5, "((0, 3, 2), (2, 5, 4))": 6, "((0, 3, 2), (2, 5, 5))": 7, "((0, 3, 2), (2, 5, 6))": 8, "((0, 3, 2), (2, 5, 7))": 9, "((0, 3, 2), (2, 6, 0))": 7, "((0, 3, 2), (2, 6, 1))": 6, "((0, 3, 2), (2, 6, 2))": 5, "((0, 3, 2), (2, 6, 3))": 6, "((0, 3, 2), (2, 6, 4))": 7, "((0, 3, 2), (2, 6, 5))": 8, "((0, 3, 2), (2, 6, 6))": 9, "((0, 3, 2), (2, 6, 7))": 10, "((0, 3, 2), (2, 7, 0))": 8, "((0, 3, 2), (2, 7, 1))": 7, "((0, 3, 2), (2, 7, 2))": 6, "((0, 3, 2), (2, 7, 3))": 7, "((0, 3, 2), (2, 7, 4))": 8, "((0, 3, 2), (2, 7, 5))": 9, "((0, 3, 2), (2, 7, 6))": 10, "((0, 3, 2), (2, 7, 7))": 11, "((0, 3, 2), (3, 0, 0))": 8, "((0, 3, 2), (3, 0, 1))": 7, "((0, 3, 2), (3, 0, 2))": 6, "((0, 3, 2), (3, 0, 3))": 7, "((0, 3, 2), (3, 0, 4))": 8, "((0, 3, 2), (3, 0, 5))": 9, "((0, 3, 2), (3, 0, 6))": 10, "((0, 3, 2), (3, 0, 7))": 11, "((0, 3, 2), (3, 1, 0))": 7, "((0, 3, 2), (3, 1, 1))": 6, "((0, 3, 2), (3, 1, 2))": 5, "((0, 3, 2), (3, 1, 3))": 6, "((0, 3, 2), (3, 1, 4))": 7, "((0, 3, 2), (3, 1, 5))": 8, "((0, 3, 2), (3, 1, 6))": 9, "((0, 3, 2), (3, 1, 7))": 10, "((0, 3, 2), (3, 2, 0))": 6, "((0, 3, 2), (3, 2, 1))": 5, "((0, 3, 2), (3, 2, 2))": 4, "((0, 3, 2), (3, 2, 3))": 5, "((0, 3, 2), (3, 2, 4))": 6, "((0, 3, 2), (3, 2, 5))": 7, "((0, 3, 2), (3, 2, 6))": 8, "((0, 3, 2), (3, 2, 7))": 9, "((0, 3, 2), (3, 3, 0))": 5, "((0, 3, 2), (3, 3, 1))": 4, "((0, 3, 2), (3, 3, 2))": 3, "((0, 3, 2), (3, 3, 3))": 4, "((0, 3, 2), (3, 3, 4))": 5, "((0, 3, 2), (3, 3, 5))": 6, "((0, 3, 2), (3, 3, 6))": 7, "((0, 3, 2), (3, 3, 7))": 8, "((0, 3, 2), (3, 4, 0))": 6, "((0, 3, 2), (3, 4, 1))": 5, "((0, 3, 2), (3, 4, 2))": 4, "((0, 3, 2), (3, 4, 3))": 5, "((0, 3, 2), (3, 4, 4))": 6, "((0, 3, 2), (3, 4, 5))": 7, "((0, 3, 2), (3, 4, 6))": 8, "((0, 3, 2), (3, 4, 7))": 9, "((0, 3, 2), (3, 5, 0))": 7, "((0, 3, 2), (3, 5, 1))": 6, "((0, 3, 2), (3, 5, 2))": 5, "((0, 3, 2), (3, 5, 3))": 6, "((0, 3, 2), (3, 5, 4))": 7, "((0, 3, 2), (3, 5, 5))": 8, "((0, 3, 2), (3, 5, 6))": 9, "((0, 3, 2), (3, 5, 7))": 10, "((0, 3, 2), (3, 6, 0))": 8, "((0, 3, 2), (3, 6, 1))": 7, "((0, 3, 2), (3, 6, 2))": 6, "((0, 3, 2), (3, 6, 3))": 7, "((0, 3, 2), (3, 6, 4))": 8, "((0, 3, 2), (3, 6, 5))": 9, "((0, 3, 2), (3, 6, 6))": 10, "((0, 3, 2), (3, 6, 7))": 11, "((0, 3, 2), (3, 7, 0))": 9, "((0, 3, 2), (3, 7, 1))": 8, "((0, 3, 2), (3, 7, 2))": 7, "((0, 3, 2), (3, 7, 3))": 8, "((0, 3, 2), (3, 7, 4))": 9, "((0, 3, 2), (3, 7, 5))": 10, "((0, 3, 2), (3, 7, 6))": 11, "((0, 3, 2), (3, 7, 7))": 12, "((0, 3, 2), (4, 0, 0))": 9, "((0, 3, 2), (4, 0, 1))": 8, "((0, 3, 2), (4, 0, 2))": 7, "((0, 3, 2), (4, 0, 3))": 8, "((0, 3, 2), (4, 0, 4))": 9, "((0, 3, 2), (4, 0, 5))": 10, "((0, 3, 2), (4, 0, 6))": 11, "((0, 3, 2), (4, 0, 7))": 12, "((0, 3, 2), (4, 1, 0))": 8, "((0, 3, 2), (4, 1, 1))": 7, "((0, 3, 2), (4, 1, 2))": 6, "((0, 3, 2), (4, 1, 3))": 7, "((0, 3, 2), (4, 1, 4))": 8, "((0, 3, 2), (4, 1, 5))": 9, "((0, 3, 2), (4, 1, 6))": 10, "((0, 3, 2), (4, 1, 7))": 11, "((0, 3, 2), (4, 2, 0))": 7, "((0, 3, 2), (4, 2, 1))": 6, "((0, 3, 2), (4, 2, 2))": 5, "((0, 3, 2), (4, 2, 3))": 6, "((0, 3, 2), (4, 2, 4))": 7, "((0, 3, 2), (4, 2, 5))": 8, "((0, 3, 2), (4, 2, 6))": 9, "((0, 3, 2), (4, 2, 7))": 10, "((0, 3, 2), (4, 3, 0))": 6, "((0, 3, 2), (4, 3, 1))": 5, "((0, 3, 2), (4, 3, 2))": 4, "((0, 3, 2), (4, 3, 3))": 5, "((0, 3, 2), (4, 3, 4))": 6, "((0, 3, 2), (4, 3, 5))": 7, "((0, 3, 2), (4, 3, 6))": 8, "((0, 3, 2), (4, 3, 7))": 9, "((0, 3, 2), (4, 4, 0))": 7, "((0, 3, 2), (4, 4, 1))": 6, "((0, 3, 2), (4, 4, 2))": 5, "((0, 3, 2), (4, 4, 3))": 6, "((0, 3, 2), (4, 4, 4))": 7, "((0, 3, 2), (4, 4, 5))": 8, "((0, 3, 2), (4, 4, 6))": 9, "((0, 3, 2), (4, 4, 7))": 10, "((0, 3, 2), (4, 5, 0))": 8, "((0, 3, 2), (4, 5, 1))": 7, "((0, 3, 2), (4, 5, 2))": 6, "((0, 3, 2), (4, 5, 3))": 7, "((0, 3, 2), (4, 5, 4))": 8, "((0, 3, 2), (4, 5, 5))": 9, "((0, 3, 2), (4, 5, 6))": 10, "((0, 3, 2), (4, 5, 7))": 11, "((0, 3, 2), (4, 6, 0))": 9, "((0, 3, 2), (4, 6, 1))": 8, "((0, 3, 2), (4, 6, 2))": 7, "((0, 3, 2), (4, 6, 3))": 8, "((0, 3, 2), (4, 6, 4))": 9, "((0, 3, 2), (4, 6, 5))": 10, "((0, 3, 2), (4, 6, 6))": 11, "((0, 3, 2), (4, 6, 7))": 12, "((0, 3, 2), (4, 7, 0))": 10, "((0, 3, 2), (4, 7, 1))": 9, "((0, 3, 2), (4, 7, 2))": 8, "((0, 3, 2), (4, 7, 3))": 9, "((0, 3, 2), (4, 7, 4))": 10, "((0, 3, 2), (4, 7, 5))": 11, "((0, 3, 2), (4, 7, 6))": 12, "((0, 3, 2), (4, 7, 7))": 13, "((0, 3, 2), (5, 0, 0))": 10, "((0, 3, 2), (5, 0, 1))": 9, "((0, 3, 2), (5, 0, 2))": 8, "((0, 3, 2), (5, 0, 3))": 9, "((0, 3, 2), (5, 0, 4))": 10, "((0, 3, 2), (5, 0, 5))": 11, "((0, 3, 2), (5, 0, 6))": 12, "((0, 3, 2), (5, 0, 7))": 13, "((0, 3, 2), (5, 1, 0))": 9, "((0, 3, 2), (5, 1, 1))": 8, "((0, 3, 2), (5, 1, 2))": 7, "((0, 3, 2), (5, 1, 3))": 8, "((0, 3, 2), (5, 1, 4))": 9, "((0, 3, 2), (5, 1, 5))": 10, "((0, 3, 2), (5, 1, 6))": 11, "((0, 3, 2), (5, 1, 7))": 12, "((0, 3, 2), (5, 2, 0))": 8, "((0, 3, 2), (5, 2, 1))": 7, "((0, 3, 2), (5, 2, 2))": 6, "((0, 3, 2), (5, 2, 3))": 7, "((0, 3, 2), (5, 2, 4))": 8, "((0, 3, 2), (5, 2, 5))": 9, "((0, 3, 2), (5, 2, 6))": 10, "((0, 3, 2), (5, 2, 7))": 11, "((0, 3, 2), (5, 3, 0))": 7, "((0, 3, 2), (5, 3, 1))": 6, "((0, 3, 2), (5, 3, 2))": 5, "((0, 3, 2), (5, 3, 3))": 6, "((0, 3, 2), (5, 3, 4))": 7, "((0, 3, 2), (5, 3, 5))": 8, "((0, 3, 2), (5, 3, 6))": 9, "((0, 3, 2), (5, 3, 7))": 10, "((0, 3, 2), (5, 4, 0))": 8, "((0, 3, 2), (5, 4, 1))": 7, "((0, 3, 2), (5, 4, 2))": 6, "((0, 3, 2), (5, 4, 3))": 7, "((0, 3, 2), (5, 4, 4))": 8, "((0, 3, 2), (5, 4, 5))": 9, "((0, 3, 2), (5, 4, 6))": 10, "((0, 3, 2), (5, 4, 7))": 11, "((0, 3, 2), (5, 5, 0))": 9, "((0, 3, 2), (5, 5, 1))": 8, "((0, 3, 2), (5, 5, 2))": 7, "((0, 3, 2), (5, 5, 3))": 8, "((0, 3, 2), (5, 5, 4))": 9, "((0, 3, 2), (5, 5, 5))": 10, "((0, 3, 2), (5, 5, 6))": 11, "((0, 3, 2), (5, 5, 7))": 12, "((0, 3, 2), (5, 6, 0))": 10, "((0, 3, 2), (5, 6, 1))": 9, "((0, 3, 2), (5, 6, 2))": 8, "((0, 3, 2), (5, 6, 3))": 9, "((0, 3, 2), (5, 6, 4))": 10, "((0, 3, 2), (5, 6, 5))": 11, "((0, 3, 2), (5, 6, 6))": 12, "((0, 3, 2), (5, 6, 7))": 13, "((0, 3, 2), (5, 7, 0))": 11, "((0, 3, 2), (5, 7, 1))": 10, "((0, 3, 2), (5, 7, 2))": 9, "((0, 3, 2), (5, 7, 3))": 10, "((0, 3, 2), (5, 7, 4))": 11, "((0, 3, 2), (5, 7, 5))": 12, "((0, 3, 2), (5, 7, 6))": 13, "((0, 3, 2), (5, 7, 7))": 14, "((0, 3, 2), (6, 0, 0))": 11, "((0, 3, 2), (6, 0, 1))": 10, "((0, 3, 2), (6, 0, 2))": 9, "((0, 3, 2), (6, 0, 3))": 10, "((0, 3, 2), (6, 0, 4))": 11, "((0, 3, 2), (6, 0, 5))": 12, "((0, 3, 2), (6, 0, 6))": 13, "((0, 3, 2), (6, 0, 7))": 14, "((0, 3, 2), (6, 1, 0))": 10, "((0, 3, 2), (6, 1, 1))": 9, "((0, 3, 2), (6, 1, 2))": 8, "((0, 3, 2), (6, 1, 3))": 9, "((0, 3, 2), (6, 1, 4))": 10, "((0, 3, 2), (6, 1, 5))": 11, "((0, 3, 2), (6, 1, 6))": 12, "((0, 3, 2), (6, 1, 7))": 13, "((0, 3, 2), (6, 2, 0))": 9, "((0, 3, 2), (6, 2, 1))": 8, "((0, 3, 2), (6, 2, 2))": 7, "((0, 3, 2), (6, 2, 3))": 8, "((0, 3, 2), (6, 2, 4))": 9, "((0, 3, 2), (6, 2, 5))": 10, "((0, 3, 2), (6, 2, 6))": 11, "((0, 3, 2), (6, 2, 7))": 12, "((0, 3, 2), (6, 3, 0))": 8, "((0, 3, 2), (6, 3, 1))": 7, "((0, 3, 2), (6, 3, 2))": 6, "((0, 3, 2), (6, 3, 3))": 7, "((0, 3, 2), (6, 3, 4))": 8, "((0, 3, 2), (6, 3, 5))": 9, "((0, 3, 2), (6, 3, 6))": 10, "((0, 3, 2), (6, 3, 7))": 11, "((0, 3, 2), (6, 4, 0))": 9, "((0, 3, 2), (6, 4, 1))": 8, "((0, 3, 2), (6, 4, 2))": 7, "((0, 3, 2), (6, 4, 3))": 8, "((0, 3, 2), (6, 4, 4))": 9, "((0, 3, 2), (6, 4, 5))": 10, "((0, 3, 2), (6, 4, 6))": 11, "((0, 3, 2), (6, 4, 7))": 12, "((0, 3, 2), (6, 5, 0))": 10, "((0, 3, 2), (6, 5, 1))": 9, "((0, 3, 2), (6, 5, 2))": 8, "((0, 3, 2), (6, 5, 3))": 9, "((0, 3, 2), (6, 5, 4))": 10, "((0, 3, 2), (6, 5, 5))": 11, "((0, 3, 2), (6, 5, 6))": 12, "((0, 3, 2), (6, 5, 7))": 13, "((0, 3, 2), (6, 6, 0))": 11, "((0, 3, 2), (6, 6, 1))": 10, "((0, 3, 2), (6, 6, 2))": 9, "((0, 3, 2), (6, 6, 3))": 10, "((0, 3, 2), (6, 6, 4))": 11, "((0, 3, 2), (6, 6, 5))": 12, "((0, 3, 2), (6, 6, 6))": 13, "((0, 3, 2), (6, 6, 7))": 14, "((0, 3, 2), (6, 7, 0))": 12, "((0, 3, 2), (6, 7, 1))": 11, "((0, 3, 2), (6, 7, 2))": 10, "((0, 3, 2), (6, 7, 3))": 11, "((0, 3, 2), (6, 7, 4))": 12, "((0, 3, 2), (6, 7, 5))": 13, "((0, 3, 2), (6, 7, 6))": 14, "((0, 3, 2), (6, 7, 7))": 15, "((0, 3, 2), (7, 0, 0))": 12, "((0, 3, 2), (7, 0, 1))": 11, "((0, 3, 2), (7, 0, 2))": 10, "((0, 3, 2), (7, 0, 3))": 11, "((0, 3, 2), (7, 0, 4))": 12, "((0, 3, 2), (7, 0, 5))": 13, "((0, 3, 2), (7, 0, 6))": 14, "((0, 3, 2), (7, 0, 7))": 15, "((0, 3, 2), (7, 1, 0))": 11, "((0, 3, 2), (7, 1, 1))": 10, "((0, 3, 2), (7, 1, 2))": 9, "((0, 3, 2), (7, 1, 3))": 10, "((0, 3, 2), (7, 1, 4))": 11, "((0, 3, 2), (7, 1, 5))": 12, "((0, 3, 2), (7, 1, 6))": 13, "((0, 3, 2), (7, 1, 7))": 14, "((0, 3, 2), (7, 2, 0))": 10, "((0, 3, 2), (7, 2, 1))": 9, "((0, 3, 2), (7, 2, 2))": 8, "((0, 3, 2), (7, 2, 3))": 9, "((0, 3, 2), (7, 2, 4))": 10, "((0, 3, 2), (7, 2, 5))": 11, "((0, 3, 2), (7, 2, 6))": 12, "((0, 3, 2), (7, 2, 7))": 13, "((0, 3, 2), (7, 3, 0))": 9, "((0, 3, 2), (7, 3, 1))": 8, "((0, 3, 2), (7, 3, 2))": 7, "((0, 3, 2), (7, 3, 3))": 8, "((0, 3, 2), (7, 3, 4))": 9, "((0, 3, 2), (7, 3, 5))": 10, "((0, 3, 2), (7, 3, 6))": 11, "((0, 3, 2), (7, 3, 7))": 12, "((0, 3, 2), (7, 4, 0))": 10, "((0, 3, 2), (7, 4, 1))": 9, "((0, 3, 2), (7, 4, 2))": 8, "((0, 3, 2), (7, 4, 3))": 9, "((0, 3, 2), (7, 4, 4))": 10, "((0, 3, 2), (7, 4, 5))": 11, "((0, 3, 2), (7, 4, 6))": 12, "((0, 3, 2), (7, 4, 7))": 13, "((0, 3, 2), (7, 5, 0))": 11, "((0, 3, 2), (7, 5, 1))": 10, "((0, 3, 2), (7, 5, 2))": 9, "((0, 3, 2), (7, 5, 3))": 10, "((0, 3, 2), (7, 5, 4))": 11, "((0, 3, 2), (7, 5, 5))": 12, "((0, 3, 2), (7, 5, 6))": 13, "((0, 3, 2), (7, 5, 7))": 14, "((0, 3, 2), (7, 6, 0))": 12, "((0, 3, 2), (7, 6, 1))": 11, "((0, 3, 2), (7, 6, 2))": 10, "((0, 3, 2), (7, 6, 3))": 11, "((0, 3, 2), (7, 6, 4))": 12, "((0, 3, 2), (7, 6, 5))": 13, "((0, 3, 2), (7, 6, 6))": 14, "((0, 3, 2), (7, 6, 7))": 15, "((0, 3, 2), (7, 7, 0))": 13, "((0, 3, 2), (7, 7, 1))": 12, "((0, 3, 2), (7, 7, 2))": 11, "((0, 3, 2), (7, 7, 3))": 12, "((0, 3, 2), (7, 7, 4))": 13, "((0, 3, 2), (7, 7, 5))": 14, "((0, 3, 2), (7, 7, 6))": 15, "((0, 3, 2), (7, 7, 7))": 16, "((0, 3, 3), (0, 3, 4))": 1, "((0, 3, 3), (0, 3, 5))": 2, "((0, 3, 3), (0, 3, 6))": 3, "((0, 3, 3), (0, 3, 7))": 4, "((0, 3, 3), (0, 4, 0))": 4, "((0, 3, 3), (0, 4, 1))": 3, "((0, 3, 3), (0, 4, 2))": 2, "((0, 3, 3), (0, 4, 3))": 1, "((0, 3, 3), (0, 4, 4))": 2, "((0, 3, 3), (0, 4, 5))": 3, "((0, 3, 3), (0, 4, 6))": 4, "((0, 3, 3), (0, 4, 7))": 5, "((0, 3, 3), (0, 5, 0))": 5, "((0, 3, 3), (0, 5, 1))": 4, "((0, 3, 3), (0, 5, 2))": 3, "((0, 3, 3), (0, 5, 3))": 2, "((0, 3, 3), (0, 5, 4))": 3, "((0, 3, 3), (0, 5, 5))": 4, "((0, 3, 3), (0, 5, 6))": 5, "((0, 3, 3), (0, 5, 7))": 6, "((0, 3, 3), (0, 6, 0))": 6, "((0, 3, 3), (0, 6, 1))": 5, "((0, 3, 3), (0, 6, 2))": 4, "((0, 3, 3), (0, 6, 3))": 3, "((0, 3, 3), (0, 6, 4))": 4, "((0, 3, 3), (0, 6, 5))": 5, "((0, 3, 3), (0, 6, 6))": 6, "((0, 3, 3), (0, 6, 7))": 7, "((0, 3, 3), (0, 7, 0))": 7, "((0, 3, 3), (0, 7, 1))": 6, "((0, 3, 3), (0, 7, 2))": 5, "((0, 3, 3), (0, 7, 3))": 4, "((0, 3, 3), (0, 7, 4))": 5, "((0, 3, 3), (0, 7, 5))": 6, "((0, 3, 3), (0, 7, 6))": 7, "((0, 3, 3), (0, 7, 7))": 8, "((0, 3, 3), (1, 0, 0))": 7, "((0, 3, 3), (1, 0, 1))": 6, "((0, 3, 3), (1, 0, 2))": 5, "((0, 3, 3), (1, 0, 3))": 4, "((0, 3, 3), (1, 0, 4))": 5, "((0, 3, 3), (1, 0, 5))": 6, "((0, 3, 3), (1, 0, 6))": 7, "((0, 3, 3), (1, 0, 7))": 8, "((0, 3, 3), (1, 1, 0))": 6, "((0, 3, 3), (1, 1, 1))": 5, "((0, 3, 3), (1, 1, 2))": 4, "((0, 3, 3), (1, 1, 3))": 3, "((0, 3, 3), (1, 1, 4))": 4, "((0, 3, 3), (1, 1, 5))": 5, "((0, 3, 3), (1, 1, 6))": 6, "((0, 3, 3), (1, 1, 7))": 7, "((0, 3, 3), (1, 2, 0))": 5, "((0, 3, 3), (1, 2, 1))": 4, "((0, 3, 3), (1, 2, 2))": 3, "((0, 3, 3), (1, 2, 3))": 2, "((0, 3, 3), (1, 2, 4))": 3, "((0, 3, 3), (1, 2, 5))": 4, "((0, 3, 3), (1, 2, 6))": 5, "((0, 3, 3), (1, 2, 7))": 6, "((0, 3, 3), (1, 3, 0))": 4, "((0, 3, 3), (1, 3, 1))": 3, "((0, 3, 3), (1, 3, 2))": 2, "((0, 3, 3), (1, 3, 3))": 1, "((0, 3, 3), (1, 3, 4))": 2, "((0, 3, 3), (1, 3, 5))": 3, "((0, 3, 3), (1, 3, 6))": 4, "((0, 3, 3), (1, 3, 7))": 5, "((0, 3, 3), (1, 4, 0))": 5, "((0, 3, 3), (1, 4, 1))": 4, "((0, 3, 3), (1, 4, 2))": 3, "((0, 3, 3), (1, 4, 3))": 2, "((0, 3, 3), (1, 4, 4))": 3, "((0, 3, 3), (1, 4, 5))": 4, "((0, 3, 3), (1, 4, 6))": 5, "((0, 3, 3), (1, 4, 7))": 6, "((0, 3, 3), (1, 5, 0))": 6, "((0, 3, 3), (1, 5, 1))": 5, "((0, 3, 3), (1, 5, 2))": 4, "((0, 3, 3), (1, 5, 3))": 3, "((0, 3, 3), (1, 5, 4))": 4, "((0, 3, 3), (1, 5, 5))": 5, "((0, 3, 3), (1, 5, 6))": 6, "((0, 3, 3), (1, 5, 7))": 7, "((0, 3, 3), (1, 6, 0))": 7, "((0, 3, 3), (1, 6, 1))": 6, "((0, 3, 3), (1, 6, 2))": 5, "((0, 3, 3), (1, 6, 3))": 4, "((0, 3, 3), (1, 6, 4))": 5, "((0, 3, 3), (1, 6, 5))": 6, "((0, 3, 3), (1, 6, 6))": 7, "((0, 3, 3), (1, 6, 7))": 8, "((0, 3, 3), (1, 7, 0))": 8, "((0, 3, 3), (1, 7, 1))": 7, "((0, 3, 3), (1, 7, 2))": 6, "((0, 3, 3), (1, 7, 3))": 5, "((0, 3, 3), (1, 7, 4))": 6, "((0, 3, 3), (1, 7, 5))": 7, "((0, 3, 3), (1, 7, 6))": 8, "((0, 3, 3), (1, 7, 7))": 9, "((0, 3, 3), (2, 0, 0))": 8, "((0, 3, 3), (2, 0, 1))": 7, "((0, 3, 3), (2, 0, 2))": 6, "((0, 3, 3), (2, 0, 3))": 5, "((0, 3, 3), (2, 0, 4))": 6, "((0, 3, 3), (2, 0, 5))": 7, "((0, 3, 3), (2, 0, 6))": 8, "((0, 3, 3), (2, 0, 7))": 9, "((0, 3, 3), (2, 1, 0))": 7, "((0, 3, 3), (2, 1, 1))": 6, "((0, 3, 3), (2, 1, 2))": 5, "((0, 3, 3), (2, 1, 3))": 4, "((0, 3, 3), (2, 1, 4))": 5, "((0, 3, 3), (2, 1, 5))": 6, "((0, 3, 3), (2, 1, 6))": 7, "((0, 3, 3), (2, 1, 7))": 8, "((0, 3, 3), (2, 2, 0))": 6, "((0, 3, 3), (2, 2, 1))": 5, "((0, 3, 3), (2, 2, 2))": 4, "((0, 3, 3), (2, 2, 3))": 3, "((0, 3, 3), (2, 2, 4))": 4, "((0, 3, 3), (2, 2, 5))": 5, "((0, 3, 3), (2, 2, 6))": 6, "((0, 3, 3), (2, 2, 7))": 7, "((0, 3, 3), (2, 3, 0))": 5, "((0, 3, 3), (2, 3, 1))": 4, "((0, 3, 3), (2, 3, 2))": 3, "((0, 3, 3), (2, 3, 3))": 2, "((0, 3, 3), (2, 3, 4))": 3, "((0, 3, 3), (2, 3, 5))": 4, "((0, 3, 3), (2, 3, 6))": 5, "((0, 3, 3), (2, 3, 7))": 6, "((0, 3, 3), (2, 4, 0))": 6, "((0, 3, 3), (2, 4, 1))": 5, "((0, 3, 3), (2, 4, 2))": 4, "((0, 3, 3), (2, 4, 3))": 3, "((0, 3, 3), (2, 4, 4))": 4, "((0, 3, 3), (2, 4, 5))": 5, "((0, 3, 3), (2, 4, 6))": 6, "((0, 3, 3), (2, 4, 7))": 7, "((0, 3, 3), (2, 5, 0))": 7, "((0, 3, 3), (2, 5, 1))": 6, "((0, 3, 3), (2, 5, 2))": 5, "((0, 3, 3), (2, 5, 3))": 4
[truncated: 3,433,424 more chars]
