# Supplementary material for: Network cartographs for interpretable visualizations
Source: Nat Comput Sci. 2022 Feb 24;2(2):84–9. doi: 10.1038/s43588-022-00199-z (PMC10766564; doi:10.1038/s43588-022-00199-z)
Supplement: Supplementary file 1 — Statistical data. [file 43588_2022_199_MOESM1_ESM.zip › Figure1/dist_nodevec_1000_cube.txt]

{"((0, 0, 0), (0, 0, 1))": 0.02014250262659862, "((0, 0, 0), (0, 0, 2))": 0.09733591663857584, "((0, 0, 0), (0, 0, 3))": 0.17266110738813334, "((0, 0, 0), (0, 0, 4))": 0.2230741187518027, "((0, 0, 0), (0, 0, 5))": 0.3976077721379566, "((0, 0, 0), (0, 0, 6))": 0.4882515012022382, "((0, 0, 0), (0, 0, 7))": 0.5627702648551683, "((0, 0, 0), (0, 0, 8))": 0.6080676542336594, "((0, 0, 0), (0, 0, 9))": 0.6165343965443396, "((0, 0, 0), (0, 1, 0))": 0.022861236212163575, "((0, 0, 0), (0, 1, 1))": 0.029595452416294216, "((0, 0, 0), (0, 1, 2))": 0.12450153931248242, "((0, 0, 0), (0, 1, 3))": 0.17461668692110058, "((0, 0, 0), (0, 1, 4))": 0.22559952890300122, "((0, 0, 0), (0, 1, 5))": 0.4024364058077353, "((0, 0, 0), (0, 1, 6))": 0.47777686158295823, "((0, 0, 0), (0, 1, 7))": 0.5383824062350215, "((0, 0, 0), (0, 1, 8))": 0.610177408382284, "((0, 0, 0), (0, 1, 9))": 0.6225776561994528, "((0, 0, 0), (0, 2, 0))": 0.07660866473578783, "((0, 0, 0), (0, 2, 1))": 0.0728499648357345, "((0, 0, 0), (0, 2, 2))": 0.12599407606172577, "((0, 0, 0), (0, 2, 3))": 0.18170461434133506, "((0, 0, 0), (0, 2, 4))": 0.2398008265445363, "((0, 0, 0), (0, 2, 5))": 0.4287652776387747, "((0, 0, 0), (0, 2, 6))": 0.4704243638996654, "((0, 0, 0), (0, 2, 7))": 0.5399549725763851, "((0, 0, 0), (0, 2, 8))": 0.6374905124086261, "((0, 0, 0), (0, 2, 9))": 0.647993470654368, "((0, 0, 0), (0, 3, 0))": 0.14982160365484856, "((0, 0, 0), (0, 3, 1))": 0.16011503502036142, "((0, 0, 0), (0, 3, 2))": 0.17455435167387306, "((0, 0, 0), (0, 3, 3))": 0.2781884909993376, "((0, 0, 0), (0, 3, 4))": 0.31147323855475506, "((0, 0, 0), (0, 3, 5))": 0.42718916870455553, "((0, 0, 0), (0, 3, 6))": 0.5392276416574268, "((0, 0, 0), (0, 3, 7))": 0.5887930706276407, "((0, 0, 0), (0, 3, 8))": 0.6465376770600658, "((0, 0, 0), (0, 3, 9))": 0.666361246756964, "((0, 0, 0), (0, 4, 0))": 0.21901869283755734, "((0, 0, 0), (0, 4, 1))": 0.22395429806974282, "((0, 0, 0), (0, 4, 2))": 0.2533543190409146, "((0, 0, 0), (0, 4, 3))": 0.29795811476804507, "((0, 0, 0), (0, 4, 4))": 0.3234786561026026, "((0, 0, 0), (0, 4, 5))": 0.41914115147695613, "((0, 0, 0), (0, 4, 6))": 0.5485331044461104, "((0, 0, 0), (0, 4, 7))": 0.5982758245608548, "((0, 0, 0), (0, 4, 8))": 0.6945952902284744, "((0, 0, 0), (0, 4, 9))": 0.711995359035734, "((0, 0, 0), (0, 5, 0))": 0.33774665879326327, "((0, 0, 0), (0, 5, 1))": 0.3236284530383721, "((0, 0, 0), (0, 5, 2))": 0.3077133845973533, "((0, 0, 0), (0, 5, 3))": 0.6064894275079288, "((0, 0, 0), (0, 5, 4))": 0.6280131855507847, "((0, 0, 0), (0, 5, 5))": 0.6899565085931774, "((0, 0, 0), (0, 5, 6))": 0.7449871466299335, "((0, 0, 0), (0, 5, 7))": 0.7735223712379011, "((0, 0, 0), (0, 5, 8))": 0.8208228589636909, "((0, 0, 0), (0, 5, 9))": 0.8286877248040916, "((0, 0, 0), (0, 6, 0))": 0.4989045518160453, "((0, 0, 0), (0, 6, 1))": 0.5061875266618063, "((0, 0, 0), (0, 6, 2))": 0.5196837144971557, "((0, 0, 0), (0, 6, 3))": 0.6171135797189359, "((0, 0, 0), (0, 6, 4))": 0.6575130884646785, "((0, 0, 0), (0, 6, 5))": 0.7135890062279495, "((0, 0, 0), (0, 6, 6))": 0.7819380417857563, "((0, 0, 0), (0, 6, 7))": 0.8060760500818906, "((0, 0, 0), (0, 6, 8))": 0.8649683628020224, "((0, 0, 0), (0, 6, 9))": 0.8717188320600401, "((0, 0, 0), (0, 7, 0))": 0.5320834581800491, "((0, 0, 0), (0, 7, 1))": 0.5428543738973086, "((0, 0, 0), (0, 7, 2))": 0.5582401418874027, "((0, 0, 0), (0, 7, 3))": 0.681433709138257, "((0, 0, 0), (0, 7, 4))": 0.7356952207754688, "((0, 0, 0), (0, 7, 5))": 0.7709691899802671, "((0, 0, 0), (0, 7, 6))": 0.8542867631309181, "((0, 0, 0), (0, 7, 7))": 0.9266081421432456, "((0, 0, 0), (0, 7, 8))": 0.9459253328741687, "((0, 0, 0), (0, 7, 9))": 0.9612254463748827, "((0, 0, 0), (0, 8, 0))": 0.5891105075104519, "((0, 0, 0), (0, 8, 1))": 0.5874940528119204, "((0, 0, 0), (0, 8, 2))": 0.5881159570544839, "((0, 0, 0), (0, 8, 3))": 0.7012225682396328, "((0, 0, 0), (0, 8, 4))": 0.75646786921124, "((0, 0, 0), (0, 8, 5))": 0.8044634575596479, "((0, 0, 0), (0, 8, 6))": 0.876606447154865, "((0, 0, 0), (0, 8, 7))": 0.9569262647315305, "((0, 0, 0), (0, 8, 8))": 0.9822111432806331, "((0, 0, 0), (0, 8, 9))": 0.9972985786671287, "((0, 0, 0), (0, 9, 0))": 0.6011327262127462, "((0, 0, 0), (0, 9, 1))": 0.609017040299337, "((0, 0, 0), (0, 9, 2))": 0.6186446819833551, "((0, 0, 0), (0, 9, 3))": 0.7141980841656712, "((0, 0, 0), (0, 9, 4))": 0.7549561960252816, "((0, 0, 0), (0, 9, 5))": 0.8593998245101562, "((0, 0, 0), (0, 9, 6))": 0.8900576996906893, "((0, 0, 0), (0, 9, 7))": 0.959872482879298, "((0, 0, 0), (0, 9, 8))": 0.991642347399565, "((0, 0, 0), (0, 9, 9))": 1.0039612573028232, "((0, 0, 0), (1, 0, 0))": 0.014864999439244058, "((0, 0, 0), (1, 0, 1))": 0.02211207969129207, "((0, 0, 0), (1, 0, 2))": 0.09116832600023793, "((0, 0, 0), (1, 0, 3))": 0.18029281661673918, "((0, 0, 0), (1, 0, 4))": 0.23292623950739821, "((0, 0, 0), (1, 0, 5))": 0.4124394550566594, "((0, 0, 0), (1, 0, 6))": 0.4755373351963313, "((0, 0, 0), (1, 0, 7))": 0.5669205884223376, "((0, 0, 0), (1, 0, 8))": 0.6139622635195553, "((0, 0, 0), (1, 0, 9))": 0.6243670975656828, "((0, 0, 0), (1, 1, 0))": 0.02113491954877427, "((0, 0, 0), (1, 1, 1))": 0.0282269427118297, "((0, 0, 0), (1, 1, 2))": 0.1010451604767077, "((0, 0, 0), (1, 1, 3))": 0.16593093430966674, "((0, 0, 0), (1, 1, 4))": 0.23624490365552633, "((0, 0, 0), (1, 1, 5))": 0.39929813565302485, "((0, 0, 0), (1, 1, 6))": 0.48228152963629806, "((0, 0, 0), (1, 1, 7))": 0.5580431065316867, "((0, 0, 0), (1, 1, 8))": 0.6120470024483914, "((0, 0, 0), (1, 1, 9))": 0.6304466483422826, "((0, 0, 0), (1, 2, 0))": 0.06964395486150074, "((0, 0, 0), (1, 2, 1))": 0.066812558875648, "((0, 0, 0), (1, 2, 2))": 0.12323532766003695, "((0, 0, 0), (1, 2, 3))": 0.19507449287151085, "((0, 0, 0), (1, 2, 4))": 0.2772888976681865, "((0, 0, 0), (1, 2, 5))": 0.4164478437068919, "((0, 0, 0), (1, 2, 6))": 0.46967669580970794, "((0, 0, 0), (1, 2, 7))": 0.5561383090641888, "((0, 0, 0), (1, 2, 8))": 0.6304421623531486, "((0, 0, 0), (1, 2, 9))": 0.6543965221000708, "((0, 0, 0), (1, 3, 0))": 0.1273340196676489, "((0, 0, 0), (1, 3, 1))": 0.14059823057882959, "((0, 0, 0), (1, 3, 2))": 0.1680054651813516, "((0, 0, 0), (1, 3, 3))": 0.26707078534206047, "((0, 0, 0), (1, 3, 4))": 0.32308856987955425, "((0, 0, 0), (1, 3, 5))": 0.42334386394669127, "((0, 0, 0), (1, 3, 6))": 0.5554719905446809, "((0, 0, 0), (1, 3, 7))": 0.5794055156371133, "((0, 0, 0), (1, 3, 8))": 0.660875583775199, "((0, 0, 0), (1, 3, 9))": 0.6719197652808634, "((0, 0, 0), (1, 4, 0))": 0.23503692918473507, "((0, 0, 0), (1, 4, 1))": 0.25598721644734423, "((0, 0, 0), (1, 4, 2))": 0.2629692255878511, "((0, 0, 0), (1, 4, 3))": 0.2994231420131609, "((0, 0, 0), (1, 4, 4))": 0.34177782289793396, "((0, 0, 0), (1, 4, 5))": 0.4139684599748842, "((0, 0, 0), (1, 4, 6))": 0.5536074065275877, "((0, 0, 0), (1, 4, 7))": 0.5813480163668339, "((0, 0, 0), (1, 4, 8))": 0.6976261742714162, "((0, 0, 0), (1, 4, 9))": 0.7105332938285871, "((0, 0, 0), (1, 5, 0))": 0.3466054003202032, "((0, 0, 0), (1, 5, 1))": 0.31598491767681064, "((0, 0, 0), (1, 5, 2))": 0.30591103793590835, "((0, 0, 0), (1, 5, 3))": 0.6021560794208154, "((0, 0, 0), (1, 5, 4))": 0.6298325676172105, "((0, 0, 0), (1, 5, 5))": 0.6876719261201889, "((0, 0, 0), (1, 5, 6))": 0.728726424010726, "((0, 0, 0), (1, 5, 7))": 0.7891279201219137, "((0, 0, 0), (1, 5, 8))": 0.8243878739653933, "((0, 0, 0), (1, 5, 9))": 0.8304554887614737, "((0, 0, 0), (1, 6, 0))": 0.49766272798601313, "((0, 0, 0), (1, 6, 1))": 0.5062000060747431, "((0, 0, 0), (1, 6, 2))": 0.5220578628424484, "((0, 0, 0), (1, 6, 3))": 0.6236937570911302, "((0, 0, 0), (1, 6, 4))": 0.6591618504349441, "((0, 0, 0), (1, 6, 5))": 0.7162459644558054, "((0, 0, 0), (1, 6, 6))": 0.7942991196575586, "((0, 0, 0), (1, 6, 7))": 0.8179737212620303, "((0, 0, 0), (1, 6, 8))": 0.8611696935555267, "((0, 0, 0), (1, 6, 9))": 0.8710415909370322, "((0, 0, 0), (1, 7, 0))": 0.5343974340276826, "((0, 0, 0), (1, 7, 1))": 0.547531380281716, "((0, 0, 0), (1, 7, 2))": 0.5533318096646573, "((0, 0, 0), (1, 7, 3))": 0.6799692118816756, "((0, 0, 0), (1, 7, 4))": 0.7157243380847998, "((0, 0, 0), (1, 7, 5))": 0.7644227344753186, "((0, 0, 0), (1, 7, 6))": 0.8617741081986342, "((0, 0, 0), (1, 7, 7))": 0.9329633099913341, "((0, 0, 0), (1, 7, 8))": 0.9534498706067324, "((0, 0, 0), (1, 7, 9))": 0.968268875143615, "((0, 0, 0), (1, 8, 0))": 0.5921322063664206, "((0, 0, 0), (1, 8, 1))": 0.6038757263189652, "((0, 0, 0), (1, 8, 2))": 0.6009793267498889, "((0, 0, 0), (1, 8, 3))": 0.7063775983613708, "((0, 0, 0), (1, 8, 4))": 0.7394081232566087, "((0, 0, 0), (1, 8, 5))": 0.8148649034829677, "((0, 0, 0), (1, 8, 6))": 0.8732022732012471, "((0, 0, 0), (1, 8, 7))": 0.9564097590748365, "((0, 0, 0), (1, 8, 8))": 0.9826157043614225, "((0, 0, 0), (1, 8, 9))": 0.9989367372596235, "((0, 0, 0), (1, 9, 0))": 0.6050665637083324, "((0, 0, 0), (1, 9, 1))": 0.6155059039816789, "((0, 0, 0), (1, 9, 2))": 0.6242785882825077, "((0, 0, 0), (1, 9, 3))": 0.7116018492068674, "((0, 0, 0), (1, 9, 4))": 0.747840282958481, "((0, 0, 0), (1, 9, 5))": 0.8601209851821181, "((0, 0, 0), (1, 9, 6))": 0.8901559014149807, "((0, 0, 0), (1, 9, 7))": 0.9742888423249221, "((0, 0, 0), (1, 9, 8))": 0.9934555448654113, "((0, 0, 0), (1, 9, 9))": 1.014784323785657, "((0, 0, 0), (2, 0, 0))": 0.0626255283115328, "((0, 0, 0), (2, 0, 1))": 0.06527339798079825, "((0, 0, 0), (2, 0, 2))": 0.1255494802773987, "((0, 0, 0), (2, 0, 3))": 0.19540744270523874, "((0, 0, 0), (2, 0, 4))": 0.2480131708638841, "((0, 0, 0), (2, 0, 5))": 0.43489547230611775, "((0, 0, 0), (2, 0, 6))": 0.47290822840859503, "((0, 0, 0), (2, 0, 7))": 0.5664739214356903, "((0, 0, 0), (2, 0, 8))": 0.6261309373936818, "((0, 0, 0), (2, 0, 9))": 0.6427611893043949, "((0, 0, 0), (2, 1, 0))": 0.0794868695746787, "((0, 0, 0), (2, 1, 1))": 0.07553072351552088, "((0, 0, 0), (2, 1, 2))": 0.12210307544644938, "((0, 0, 0), (2, 1, 3))": 0.19332624019719, "((0, 0, 0), (2, 1, 4))": 0.26064084098777573, "((0, 0, 0), (2, 1, 5))": 0.4221434951779056, "((0, 0, 0), (2, 1, 6))": 0.4685159925426935, "((0, 0, 0), (2, 1, 7))": 0.5784939578331159, "((0, 0, 0), (2, 1, 8))": 0.6288076951810613, "((0, 0, 0), (2, 1, 9))": 0.6469699182168062, "((0, 0, 0), (2, 2, 0))": 0.10908781244591546, "((0, 0, 0), (2, 2, 1))": 0.09950431413598286, "((0, 0, 0), (2, 2, 2))": 0.1253146926065909, "((0, 0, 0), (2, 2, 3))": 0.22484730883958123, "((0, 0, 0), (2, 2, 4))": 0.2739523008982244, "((0, 0, 0), (2, 2, 5))": 0.42199273968445344, "((0, 0, 0), (2, 2, 6))": 0.4698576453442979, "((0, 0, 0), (2, 2, 7))": 0.590223748010554, "((0, 0, 0), (2, 2, 8))": 0.6435168345784165, "((0, 0, 0), (2, 2, 9))": 0.662558918056296, "((0, 0, 0), (2, 3, 0))": 0.1426967354376252, "((0, 0, 0), (2, 3, 1))": 0.1474796142586331, "((0, 0, 0), (2, 3, 2))": 0.16149902507058383, "((0, 0, 0), (2, 3, 3))": 0.2960279123572935, "((0, 0, 0), (2, 3, 4))": 0.3349667422940934, "((0, 0, 0), (2, 3, 5))": 0.46243168866422996, "((0, 0, 0), (2, 3, 6))": 0.6200570008705394, "((0, 0, 0), (2, 3, 7))": 0.6481820465002891, "((0, 0, 0), (2, 3, 8))": 0.6894728504062153, "((0, 0, 0), (2, 3, 9))": 0.6937130269591663, "((0, 0, 0), (2, 4, 0))": 0.2710434495085671, "((0, 0, 0), (2, 4, 1))": 0.27739555152597106, "((0, 0, 0), (2, 4, 2))": 0.274900723274481, "((0, 0, 0), (2, 4, 3))": 0.3210655407817772, "((0, 0, 0), (2, 4, 4))": 0.35735894911499905, "((0, 0, 0), (2, 4, 5))": 0.4566922463164565, "((0, 0, 0), (2, 4, 6))": 0.6473238017964684, "((0, 0, 0), (2, 4, 7))": 0.6913788287111151, "((0, 0, 0), (2, 4, 8))": 0.7325136321130065, "((0, 0, 0), (2, 4, 9))": 0.7850366636249585, "((0, 0, 0), (2, 5, 0))": 0.36418593859510934, "((0, 0, 0), (2, 5, 1))": 0.33674365119255945, "((0, 0, 0), (2, 5, 2))": 0.3316826274867511, "((0, 0, 0), (2, 5, 3))": 0.5381780665898946, "((0, 0, 0), (2, 5, 4))": 0.6282022660225548, "((0, 0, 0), (2, 5, 5))": 0.7170602293442071, "((0, 0, 0), (2, 5, 6))": 0.7369680224209277, "((0, 0, 0), (2, 5, 7))": 0.8298934898343796, "((0, 0, 0), (2, 5, 8))": 0.8506572835699977, "((0, 0, 0), (2, 5, 9))": 0.851442218537217, "((0, 0, 0), (2, 6, 0))": 0.48826306906345557, "((0, 0, 0), (2, 6, 1))": 0.48790516531272554, "((0, 0, 0), (2, 6, 2))": 0.5060042665049158, "((0, 0, 0), (2, 6, 3))": 0.5631500006462485, "((0, 0, 0), (2, 6, 4))": 0.6722669183263117, "((0, 0, 0), (2, 6, 5))": 0.7439564045219439, "((0, 0, 0), (2, 6, 6))": 0.7833599665198622, "((0, 0, 0), (2, 6, 7))": 0.876113910008402, "((0, 0, 0), (2, 6, 8))": 0.8969808776864698, "((0, 0, 0), (2, 6, 9))": 0.9086304002946705, "((0, 0, 0), (2, 7, 0))": 0.53395396536456, "((0, 0, 0), (2, 7, 1))": 0.5849033283985682, "((0, 0, 0), (2, 7, 2))": 0.5917164399896934, "((0, 0, 0), (2, 7, 3))": 0.6876253569651285, "((0, 0, 0), (2, 7, 4))": 0.7244439026218865, "((0, 0, 0), (2, 7, 5))": 0.7900435753366231, "((0, 0, 0), (2, 7, 6))": 0.8368671523053431, "((0, 0, 0), (2, 7, 7))": 0.9586346364537021, "((0, 0, 0), (2, 7, 8))": 0.9783554650109928, "((0, 0, 0), (2, 7, 9))": 1.0053583295010007, "((0, 0, 0), (2, 8, 0))": 0.6210190933225349, "((0, 0, 0), (2, 8, 1))": 0.6212361079788813, "((0, 0, 0), (2, 8, 2))": 0.6359810000748424, "((0, 0, 0), (2, 8, 3))": 0.6901563658195343, "((0, 0, 0), (2, 8, 4))": 0.761085237449041, "((0, 0, 0), (2, 8, 5))": 0.8129540032349901, "((0, 0, 0), (2, 8, 6))": 0.9202277265111453, "((0, 0, 0), (2, 8, 7))": 0.9794772694972038, "((0, 0, 0), (2, 8, 8))": 1.018326999727049, "((0, 0, 0), (2, 8, 9))": 1.026281910321206, "((0, 0, 0), (2, 9, 0))": 0.6298977988936856, "((0, 0, 0), (2, 9, 1))": 0.6395882506885955, "((0, 0, 0), (2, 9, 2))": 0.650878507270311, "((0, 0, 0), (2, 9, 3))": 0.6995889340312018, "((0, 0, 0), (2, 9, 4))": 0.8325976566368787, "((0, 0, 0), (2, 9, 5))": 0.8618482555747875, "((0, 0, 0), (2, 9, 6))": 0.9250001733243707, "((0, 0, 0), (2, 9, 7))": 0.9803388260520148, "((0, 0, 0), (2, 9, 8))": 1.0141237341515388, "((0, 0, 0), (2, 9, 9))": 1.0262223406535036, "((0, 0, 0), (3, 0, 0))": 0.1539182659658308, "((0, 0, 0), (3, 0, 1))": 0.16477624410410147, "((0, 0, 0), (3, 0, 2))": 0.1695476685371446, "((0, 0, 0), (3, 0, 3))": 0.2346817746835092, "((0, 0, 0), (3, 0, 4))": 0.2900566117765398, "((0, 0, 0), (3, 0, 5))": 0.49586259815883343, "((0, 0, 0), (3, 0, 6))": 0.5573438556203903, "((0, 0, 0), (3, 0, 7))": 0.615051306279513, "((0, 0, 0), (3, 0, 8))": 0.6670380054027782, "((0, 0, 0), (3, 0, 9))": 0.6762167346866034, "((0, 0, 0), (3, 1, 0))": 0.15879968396965455, "((0, 0, 0), (3, 1, 1))": 0.16502061501591922, "((0, 0, 0), (3, 1, 2))": 0.1821495900380632, "((0, 0, 0), (3, 1, 3))": 0.2525712220810021, "((0, 0, 0), (3, 1, 4))": 0.2951871360421841, "((0, 0, 0), (3, 1, 5))": 0.5157834538161511, "((0, 0, 0), (3, 1, 6))": 0.5624321343397055, "((0, 0, 0), (3, 1, 7))": 0.6297336174691185, "((0, 0, 0), (3, 1, 8))": 0.6597811578512165, "((0, 0, 0), (3, 1, 9))": 0.6697291307696113, "((0, 0, 0), (3, 2, 0))": 0.17020088270976852, "((0, 0, 0), (3, 2, 1))": 0.1789897425807325, "((0, 0, 0), (3, 2, 2))": 0.19392146188604945, "((0, 0, 0), (3, 2, 3))": 0.29175793546991374, "((0, 0, 0), (3, 2, 4))": 0.320500864500558, "((0, 0, 0), (3, 2, 5))": 0.5144539005259708, "((0, 0, 0), (3, 2, 6))": 0.5525032337511113, "((0, 0, 0), (3, 2, 7))": 0.6329716785132329, "((0, 0, 0), (3, 2, 8))": 0.6719533495407759, "((0, 0, 0), (3, 2, 9))": 0.6845067692053032, "((0, 0, 0), (3, 3, 0))": 0.19335708523242506, "((0, 0, 0), (3, 3, 1))": 0.18804156269202074, "((0, 0, 0), (3, 3, 2))": 0.20370469997232976, "((0, 0, 0), (3, 3, 3))": 0.33322621075004205, "((0, 0, 0), (3, 3, 4))": 0.34904844136337354, "((0, 0, 0), (3, 3, 5))": 0.5734127406982364, "((0, 0, 0), (3, 3, 6))": 0.6141601428012343, "((0, 0, 0), (3, 3, 7))": 0.7037699181034267, "((0, 0, 0), (3, 3, 8))": 0.7208459262725893, "((0, 0, 0), (3, 3, 9))": 0.7233858432797391, "((0, 0, 0), (3, 4, 0))": 0.3568434289747682, "((0, 0, 0), (3, 4, 1))": 0.3812769427292677, "((0, 0, 0), (3, 4, 2))": 0.3971409109115609, "((0, 0, 0), (3, 4, 3))": 0.4311997002967491, "((0, 0, 0), (3, 4, 4))": 0.4631756145521725, "((0, 0, 0), (3, 4, 5))": 0.6235432320723853, "((0, 0, 0), (3, 4, 6))": 0.672273611219901, "((0, 0, 0), (3, 4, 7))": 0.715051903780187, "((0, 0, 0), (3, 4, 8))": 0.7476130068517574, "((0, 0, 0), (3, 4, 9))": 0.8002581187783838, "((0, 0, 0), (3, 5, 0))": 0.43051414806832916, "((0, 0, 0), (3, 5, 1))": 0.4163813900137229, "((0, 0, 0), (3, 5, 2))": 0.4223231746029078, "((0, 0, 0), (3, 5, 3))": 0.4656287707155513, "((0, 0, 0), (3, 5, 4))": 0.6171705584908496, "((0, 0, 0), (3, 5, 5))": 0.7218870635990676, "((0, 0, 0), (3, 5, 6))": 0.7765668056381602, "((0, 0, 0), (3, 5, 7))": 0.8448862904579182, "((0, 0, 0), (3, 5, 8))": 0.8699574854597173, "((0, 0, 0), (3, 5, 9))": 0.8654660948892602, "((0, 0, 0), (3, 6, 0))": 0.4925869373804823, "((0, 0, 0), (3, 6, 1))": 0.5106982448129321, "((0, 0, 0), (3, 6, 2))": 0.5196515231521647, "((0, 0, 0), (3, 6, 3))": 0.581255338721797, "((0, 0, 0), (3, 6, 4))": 0.7527712435360812, "((0, 0, 0), (3, 6, 5))": 0.7891930061530096, "((0, 0, 0), (3, 6, 6))": 0.8351444189876175, "((0, 0, 0), (3, 6, 7))": 0.8742625823336007, "((0, 0, 0), (3, 6, 8))": 0.8978063026882979, "((0, 0, 0), (3, 6, 9))": 0.9312454142173118, "((0, 0, 0), (3, 7, 0))": 0.5920323068878203, "((0, 0, 0), (3, 7, 1))": 0.6263773350702251, "((0, 0, 0), (3, 7, 2))": 0.6536280022653532, "((0, 0, 0), (3, 7, 3))": 0.6803947801051201, "((0, 0, 0), (3, 7, 4))": 0.7756633993243129, "((0, 0, 0), (3, 7, 5))": 0.803799259619053, "((0, 0, 0), (3, 7, 6))": 0.8746089190666714, "((0, 0, 0), (3, 7, 7))": 0.9765533339936051, "((0, 0, 0), (3, 7, 8))": 0.9988222512876769, "((0, 0, 0), (3, 7, 9))": 1.0288146264137923, "((0, 0, 0), (3, 8, 0))": 0.6596417245937077, "((0, 0, 0), (3, 8, 1))": 0.6559379791156825, "((0, 0, 0), (3, 8, 2))": 0.6740318336607835, "((0, 0, 0), (3, 8, 3))": 0.6927561542612876, "((0, 0, 0), (3, 8, 4))": 0.8256569357033573, "((0, 0, 0), (3, 8, 5))": 0.8486407921505926, "((0, 0, 0), (3, 8, 6))": 0.9278313526307675, "((0, 0, 0), (3, 8, 7))": 0.9957192864688377, "((0, 0, 0), (3, 8, 8))": 1.0429658829531985, "((0, 0, 0), (3, 8, 9))": 1.0509823581421198, "((0, 0, 0), (3, 9, 0))": 0.6645385615911562, "((0, 0, 0), (3, 9, 1))": 0.6726517427028719, "((0, 0, 0), (3, 9, 2))": 0.6988255926511979, "((0, 0, 0), (3, 9, 3))": 0.7258200895675395, "((0, 0, 0), (3, 9, 4))": 0.8464561160044309, "((0, 0, 0), (3, 9, 5))": 0.8807519502174884, "((0, 0, 0), (3, 9, 6))": 0.936597355413007, "((0, 0, 0), (3, 9, 7))": 0.9774368928326477, "((0, 0, 0), (3, 9, 8))": 1.051921811935588, "((0, 0, 0), (3, 9, 9))": 1.0527297816527843, "((0, 0, 0), (4, 0, 0))": 0.21157023441900588, "((0, 0, 0), (4, 0, 1))": 0.19893035913599796, "((0, 0, 0), (4, 0, 2))": 0.23895737421839416, "((0, 0, 0), (4, 0, 3))": 0.3019184563215995, "((0, 0, 0), (4, 0, 4))": 0.34962578241512887, "((0, 0, 0), (4, 0, 5))": 0.5139554321439314, "((0, 0, 0), (4, 0, 6))": 0.6146688641914339, "((0, 0, 0), (4, 0, 7))": 0.6632356466271434, "((0, 0, 0), (4, 0, 8))": 0.7041665121657787, "((0, 0, 0), (4, 0, 9))": 0.7226044291278244, "((0, 0, 0), (4, 1, 0))": 0.2182300413373067, "((0, 0, 0), (4, 1, 1))": 0.21022614894794894, "((0, 0, 0), (4, 1, 2))": 0.23886711381623882, "((0, 0, 0), (4, 1, 3))": 0.297220732824228, "((0, 0, 0), (4, 1, 4))": 0.3411093296467805, "((0, 0, 0), (4, 1, 5))": 0.5331000905089311, "((0, 0, 0), (4, 1, 6))": 0.5971366198863297, "((0, 0, 0), (4, 1, 7))": 0.6808496855568845, "((0, 0, 0), (4, 1, 8))": 0.7224716957189204, "((0, 0, 0), (4, 1, 9))": 0.7376329690324575, "((0, 0, 0), (4, 2, 0))": 0.2392162181509299, "((0, 0, 0), (4, 2, 1))": 0.2214896296954046, "((0, 0, 0), (4, 2, 2))": 0.246820788828869, "((0, 0, 0), (4, 2, 3))": 0.3314352402568408, "((0, 0, 0), (4, 2, 4))": 0.3588669557484254, "((0, 0, 0), (4, 2, 5))": 0.5354250841631566, "((0, 0, 0), (4, 2, 6))": 0.5933105763549373, "((0, 0, 0), (4, 2, 7))": 0.7094070206801715, "((0, 0, 0), (4, 2, 8))": 0.7385478389531389, "((0, 0, 0), (4, 2, 9))": 0.7497832612670242, "((0, 0, 0), (4, 3, 0))": 0.30026732693894537, "((0, 0, 0), (4, 3, 1))": 0.3205679504979783, "((0, 0, 0), (4, 3, 2))": 0.3118252675416919, "((0, 0, 0), (4, 3, 3))": 0.36180120252245473, "((0, 0, 0), (4, 3, 4))": 0.4032882593881351, "((0, 0, 0), (4, 3, 5))": 0.6081977240589815, "((0, 0, 0), (4, 3, 6))": 0.6619413053763405, "((0, 0, 0), (4, 3, 7))": 0.7706953565399286, "((0, 0, 0), (4, 3, 8))": 0.7820991736902759, "((0, 0, 0), (4, 3, 9))": 0.7987371359146235, "((0, 0, 0), (4, 4, 0))": 0.4179465019266466, "((0, 0, 0), (4, 4, 1))": 0.41617954414888947, "((0, 0, 0), (4, 4, 2))": 0.4285539578377562, "((0, 0, 0), (4, 4, 3))": 0.4568171068523564, "((0, 0, 0), (4, 4, 4))": 0.4722056755719814, "((0, 0, 0), (4, 4, 5))": 0.6346319335623358, "((0, 0, 0), (4, 4, 6))": 0.7135116997881731, "((0, 0, 0), (4, 4, 7))": 0.7939466671163258, "((0, 0, 0), (4, 4, 8))": 0.850840235729022, "((0, 0, 0), (4, 4, 9))": 0.8709696186228181, "((0, 0, 0), (4, 5, 0))": 0.4697568453697016, "((0, 0, 0), (4, 5, 1))": 0.4706915060890782, "((0, 0, 0), (4, 5, 2))": 0.46243735909211015, "((0, 0, 0), (4, 5, 3))": 0.4947425335290432, "((0, 0, 0), (4, 5, 4))": 0.5590667673954502, "((0, 0, 0), (4, 5, 5))": 0.7780717509895537, "((0, 0, 0), (4, 5, 6))": 0.827054144423598, "((0, 0, 0), (4, 5, 7))": 0.903223992888444, "((0, 0, 0), (4, 5, 8))": 0.9396701241126058, "((0, 0, 0), (4, 5, 9))": 0.9589167210996172, "((0, 0, 0), (4, 6, 0))": 0.5136161404489663, "((0, 0, 0), (4, 6, 1))": 0.5357502558547077, "((0, 0, 0), (4, 6, 2))": 0.6083093028643356, "((0, 0, 0), (4, 6, 3))": 0.6599379994622347, "((0, 0, 0), (4, 6, 4))": 0.7655323415929257, "((0, 0, 0), (4, 6, 5))": 0.8166343577325764, "((0, 0, 0), (4, 6, 6))": 0.848351334884381, "((0, 0, 0), (4, 6, 7))": 0.9891196927205939, "((0, 0, 0), (4, 6, 8))": 1.0225388273177598, "((0, 0, 0), (4, 6, 9))": 1.0233644289578028, "((0, 0, 0), (4, 7, 0))": 0.6487675289387023, "((0, 0, 0), (4, 7, 1))": 0.6589361316243381, "((0, 0, 0), (4, 7, 2))": 0.6742208616023336, "((0, 0, 0), (4, 7, 3))": 0.7296188675465646, "((0, 0, 0), (4, 7, 4))": 0.8111614679679201, "((0, 0, 0), (4, 7, 5))": 0.8754577299325192, "((0, 0, 0), (4, 7, 6))": 0.9022725801726778, "((0, 0, 0), (4, 7, 7))": 1.040564129060532, "((0, 0, 0), (4, 7, 8))": 1.0625797587805583, "((0, 0, 0), (4, 7, 9))": 1.08696850465578, "((0, 0, 0), (4, 8, 0))": 0.6851943259971143, "((0, 0, 0), (4, 8, 1))": 0.6890701026559273, "((0, 0, 0), (4, 8, 2))": 0.7161756648225003, "((0, 0, 0), (4, 8, 3))": 0.7441667202626991, "((0, 0, 0), (4, 8, 4))": 0.849153811213497, "((0, 0, 0), (4, 8, 5))": 0.8988669817550398, "((0, 0, 0), (4, 8, 6))": 0.9423206938533589, "((0, 0, 0), (4, 8, 7))": 1.0741596315645068, "((0, 0, 0), (4, 8, 8))": 1.1008098240379163, "((0, 0, 0), (4, 8, 9))": 1.105180704496563, "((0, 0, 0), (4, 9, 0))": 0.7006335023096304, "((0, 0, 0), (4, 9, 1))": 0.7129641402927391, "((0, 0, 0), (4, 9, 2))": 0.7245250048598348, "((0, 0, 0), (4, 9, 3))": 0.761097921215776, "((0, 0, 0), (4, 9, 4))": 0.8714900262522506, "((0, 0, 0), (4, 9, 5))": 0.903640088167764, "((0, 0, 0), (4, 9, 6))": 0.9523545000396201, "((0, 0, 0), (4, 9, 7))": 1.0785775984741661, "((0, 0, 0), (4, 9, 8))": 1.1065461687071805, "((0, 0, 0), (4, 9, 9))": 1.1097315806333583, "((0, 0, 0), (5, 0, 0))": 0.3042898369527717, "((0, 0, 0), (5, 0, 1))": 0.3075602783023052, "((0, 0, 0), (5, 0, 2))": 0.3212017726487663, "((0, 0, 0), (5, 0, 3))": 0.3749637709457424, "((0, 0, 0), (5, 0, 4))": 0.4176854347674691, "((0, 0, 0), (5, 0, 5))": 0.5410732044734649, "((0, 0, 0), (5, 0, 6))": 0.6616454416462316, "((0, 0, 0), (5, 0, 7))": 0.7233541695685173, "((0, 0, 0), (5, 0, 8))": 0.7544029021322275, "((0, 0, 0), (5, 0, 9))": 0.7594887093983185, "((0, 0, 0), (5, 1, 0))": 0.3031318539662937, "((0, 0, 0), (5, 1, 1))": 0.2985436654129831, "((0, 0, 0), (5, 1, 2))": 0.31797191417299353, "((0, 0, 0), (5, 1, 3))": 0.37626302512226495, "((0, 0, 0), (5, 1, 4))": 0.41172954807429357, "((0, 0, 0), (5, 1, 5))": 0.5458298815801371, "((0, 0, 0), (5, 1, 6))": 0.6829635045206157, "((0, 0, 0), (5, 1, 7))": 0.7202088728941136, "((0, 0, 0), (5, 1, 8))": 0.7589144487355307, "((0, 0, 0), (5, 1, 9))": 0.7803094512195412, "((0, 0, 0), (5, 2, 0))": 0.2939746817824523, "((0, 0, 0), (5, 2, 1))": 0.2869002916852223, "((0, 0, 0), (5, 2, 2))": 0.3040057513203854, "((0, 0, 0), (5, 2, 3))": 0.3954937958424022, "((0, 0, 0), (5, 2, 4))": 0.43401353061449144, "((0, 0, 0), (5, 2, 5))": 0.556120580806903, "((0, 0, 0), (5, 2, 6))": 0.6847752666083404, "((0, 0, 0), (5, 2, 7))": 0.7338531016915857, "((0, 0, 0), (5, 2, 8))": 0.7709084512257691, "((0, 0, 0), (5, 2, 9))": 0.7756004458195498, "((0, 0, 0), (5, 3, 0))": 0.3389477618186341, "((0, 0, 0), (5, 3, 1))": 0.3496987978404405, "((0, 0, 0), (5, 3, 2))": 0.34948223960305586, "((0, 0, 0), (5, 3, 3))": 0.4145124478280576, "((0, 0, 0), (5, 3, 4))": 0.48965733500936154, "((0, 0, 0), (5, 3, 5))": 0.6220179408835217, "((0, 0, 0), (5, 3, 6))": 0.7029196251391241, "((0, 0, 0), (5, 3, 7))": 0.7838485875883644, "((0, 0, 0), (5, 3, 8))": 0.8114841402458274, "((0, 0, 0), (5, 3, 9))": 0.846454717480956, "((0, 0, 0), (5, 4, 0))": 0.4465633483972089, "((0, 0, 0), (5, 4, 1))": 0.4430543472815004, "((0, 0, 0), (5, 4, 2))": 0.4443434826015232, "((0, 0, 0), (5, 4, 3))": 0.4947544846793728, "((0, 0, 0), (5, 4, 4))": 0.5242601865259398, "((0, 0, 0), (5, 4, 5))": 0.6415724193586546, "((0, 0, 0), (5, 4, 6))": 0.7285742063100281, "((0, 0, 0), (5, 4, 7))": 0.8327478094354445, "((0, 0, 0), (5, 4, 8))": 0.8676364422997207, "((0, 0, 0), (5, 4, 9))": 0.885799808270661, "((0, 0, 0), (5, 5, 0))": 0.4939883426118496, "((0, 0, 0), (5, 5, 1))": 0.4905825940027657, "((0, 0, 0), (5, 5, 2))": 0.4979468894623305, "((0, 0, 0), (5, 5, 3))": 0.583431522311975, "((0, 0, 0), (5, 5, 4))": 0.5987569801148938, "((0, 0, 0), (5, 5, 5))": 0.7973011341435358, "((0, 0, 0), (5, 5, 6))": 0.8562724728280637, "((0, 0, 0), (5, 5, 7))": 0.9519056215226208, "((0, 0, 0), (5, 5, 8))": 0.9617568529068817, "((0, 0, 0), (5, 5, 9))": 0.9805470903831983, "((0, 0, 0), (5, 6, 0))": 0.5790183532883488, "((0, 0, 0), (5, 6, 1))": 0.6078129746665725, "((0, 0, 0), (5, 6, 2))": 0.6141899300583599, "((0, 0, 0), (5, 6, 3))": 0.6735928611000592, "((0, 0, 0), (5, 6, 4))": 0.7729535091668148, "((0, 0, 0), (5, 6, 5))": 0.837010886901312, "((0, 0, 0), (5, 6, 6))": 0.8764313384732082, "((0, 0, 0), (5, 6, 7))": 1.002828586692145, "((0, 0, 0), (5, 6, 8))": 1.02650206946969, "((0, 0, 0), (5, 6, 9))": 1.0687356037424385, "((0, 0, 0), (5, 7, 0))": 0.6887248197146136, "((0, 0, 0), (5, 7, 1))": 0.6912374963851452, "((0, 0, 0), (5, 7, 2))": 0.7173930163240987, "((0, 0, 0), (5, 7, 3))": 0.7470149020007051, "((0, 0, 0), (5, 7, 4))": 0.8246846164738376, "((0, 0, 0), (5, 7, 5))": 0.8862003923767016, "((0, 0, 0), (5, 7, 6))": 0.9361347587240864, "((0, 0, 0), (5, 7, 7))": 1.0748088756266037, "((0, 0, 0), (5, 7, 8))": 1.0993804222533978, "((0, 0, 0), (5, 7, 9))": 1.1149161396436518, "((0, 0, 0), (5, 8, 0))": 0.7242285162131596, "((0, 0, 0), (5, 8, 1))": 0.7385139449285762, "((0, 0, 0), (5, 8, 2))": 0.7550113147658852, "((0, 0, 0), (5, 8, 3))": 0.8121536910160976, "((0, 0, 0), (5, 8, 4))": 0.8605038041409967, "((0, 0, 0), (5, 8, 5))": 0.9378358249379177, "((0, 0, 0), (5, 8, 6))": 0.9751209126257756, "((0, 0, 0), (5, 8, 7))": 1.0871275411264132, "((0, 0, 0), (5, 8, 8))": 1.1066781855917565, "((0, 0, 0), (5, 8, 9))": 1.1305813503729039, "((0, 0, 0), (5, 9, 0))": 0.7505304067083016, "((0, 0, 0), (5, 9, 1))": 0.7633241615870678, "((0, 0, 0), (5, 9, 2))": 0.7687496604078244, "((0, 0, 0), (5, 9, 3))": 0.8205150813679986, "((0, 0, 0), (5, 9, 4))": 0.9068632605923964, "((0, 0, 0), (5, 9, 5))": 0.9470868999679752, "((0, 0, 0), (5, 9, 6))": 1.0053430720849765, "((0, 0, 0), (5, 9, 7))": 1.100021309500203, "((0, 0, 0), (5, 9, 8))": 1.1363267543012083, "((0, 0, 0), (5, 9, 9))": 1.1485764662387679, "((0, 0, 0), (6, 0, 0))": 0.40833021895314303, "((0, 0, 0), (6, 0, 1))": 0.40898950338684703, "((0, 0, 0), (6, 0, 2))": 0.4140414035043162, "((0, 0, 0), (6, 0, 3))": 0.4206761949122209, "((0, 0, 0), (6, 0, 4))": 0.44630680656401106, "((0, 0, 0), (6, 0, 5))": 0.5831970903318835, "((0, 0, 0), (6, 0, 6))": 0.7387562095996348, "((0, 0, 0), (6, 0, 7))": 0.7965490532265408, "((0, 0, 0), (6, 0, 8))": 0.8436435993860225, "((0, 0, 0), (6, 0, 9))": 0.8570557887606348, "((0, 0, 0), (6, 1, 0))": 0.40881783679312556, "((0, 0, 0), (6, 1, 1))": 0.4036960700092225, "((0, 0, 0), (6, 1, 2))": 0.4194641208367353, "((0, 0, 0), (6, 1, 3))": 0.4191612051744882, "((0, 0, 0), (6, 1, 4))": 0.43661000104161035, "((0, 0, 0), (6, 1, 5))": 0.5710935168138738, "((0, 0, 0), (6, 1, 6))": 0.7477057241226897, "((0, 0, 0), (6, 1, 7))": 0.798246725265667, "((0, 0, 0), (6, 1, 8))": 0.8364170333657245, "((0, 0, 0), (6, 1, 9))": 0.8542844447843432, "((0, 0, 0), (6, 2, 0))": 0.4183770208443281, "((0, 0, 0), (6, 2, 1))": 0.42035433662462207, "((0, 0, 0), (6, 2, 2))": 0.42865816039560634, "((0, 0, 0), (6, 2, 3))": 0.4279435175152413, "((0, 0, 0), (6, 2, 4))": 0.4608631808025783, "((0, 0, 0), (6, 2, 5))": 0.5738496792081829, "((0, 0, 0), (6, 2, 6))": 0.7529009172903329, "((0, 0, 0), (6, 2, 7))": 0.7913000153870268, "((0, 0, 0), (6, 2, 8))": 0.8189098077265572, "((0, 0, 0), (6, 2, 9))": 0.8559189589421276, "((0, 0, 0), (6, 3, 0))": 0.49263348942846935, "((0, 0, 0), (6, 3, 1))": 0.4483887525223136, "((0, 0, 0), (6, 3, 2))": 0.44059442338240495, "((0, 0, 0), (6, 3, 3))": 0.4665024629138271, "((0, 0, 0), (6, 3, 4))": 0.5063402381549763, "((0, 0, 0), (6, 3, 5))": 0.6223499414973788, "((0, 0, 0), (6, 3, 6))": 0.8415781436279257, "((0, 0, 0), (6, 3, 7))": 0.8573421210327707, "((0, 0, 0), (6, 3, 8))": 0.8620864082564911, "((0, 0, 0), (6, 3, 9))": 0.8818547634205363, "((0, 0, 0), (6, 4, 0))": 0.5307285132398873, "((0, 0, 0), (6, 4, 1))": 0.5311489266222083, "((0, 0, 0), (6, 4, 2))": 0.5394668717414598, "((0, 0, 0), (6, 4, 3))": 0.5474914227111407, "((0, 0, 0), (6, 4, 4))": 0.5563097403970632, "((0, 0, 0), (6, 4, 5))": 0.6600819993595582, "((0, 0, 0), (6, 4, 6))": 0.8671146473856307, "((0, 0, 0), (6, 4, 7))": 0.8912874232644945, "((0, 0, 0), (6, 4, 8))": 0.9016749737829938, "((0, 0, 0), (6, 4, 9))": 0.9219545807752773, "((0, 0, 0), (6, 5, 0))": 0.5825901151257336, "((0, 0, 0), (6, 5, 1))": 0.5714721933019656, "((0, 0, 0), (6, 5, 2))": 0.5863830045584371, "((0, 0, 0), (6, 5, 3))": 0.5977106169235532, "((0, 0, 0), (6, 5, 4))": 0.6179603231910193, "((0, 0, 0), (6, 5, 5))": 0.7927018396324171, "((0, 0, 0), (6, 5, 6))": 0.9293142166182775, "((0, 0, 0), (6, 5, 7))": 0.9950595135056015, "((0, 0, 0), (6, 5, 8))": 1.00945910726907, "((0, 0, 0), (6, 5, 9))": 1.028013280585083, "((0, 0, 0), (6, 6, 0))": 0.6558404540584032, "((0, 0, 0), (6, 6, 1))": 0.6488636188448648, "((0, 0, 0), (6, 6, 2))": 0.6388854207348627, "((0, 0, 0), (6, 6, 3))": 0.7182556743573165, "((0, 0, 0), (6, 6, 4))": 0.8348460521040207, "((0, 0, 0), (6, 6, 5))": 0.8675493129103529, "((0, 0, 0), (6, 6, 6))": 0.9533134834146707, "((0, 0, 0), (6, 6, 7))": 1.0143419717036732, "((0, 0, 0), (6, 6, 8))": 1.0439915080407638, "((0, 0, 0), (6, 6, 9))": 1.1042804305687672, "((0, 0, 0), (6, 7, 0))": 0.7247041368167711, "((0, 0, 0), (6, 7, 1))": 0.724163299649506, "((0, 0, 0), (6, 7, 2))": 0.7607920202839749, "((0, 0, 0), (6, 7, 3))": 0.8032628356226588, "((0, 0, 0), (6, 7, 4))": 0.8887527419321191, "((0, 0, 0), (6, 7, 5))": 0.9274480346619698, "((0, 0, 0), (6, 7, 6))": 0.9891957121620268, "((0, 0, 0), (6, 7, 7))": 1.0937784643667652, "((0, 0, 0), (6, 7, 8))": 1.1212749746938835, "((0, 0, 0), (6, 7, 9))": 1.139687520326114, "((0, 0, 0), (6, 8, 0))": 0.768649059447149, "((0, 0, 0), (6, 8, 1))": 0.767526575270485, "((0, 0, 0), (6, 8, 2))": 0.8054161494957268, "((0, 0, 0), (6, 8, 3))": 0.8351443399807541, "((0, 0, 0), (6, 8, 4))": 0.9225288763221395, "((0, 0, 0), (6, 8, 5))": 0.976267551299716, "((0, 0, 0), (6, 8, 6))": 1.0203268423859757, "((0, 0, 0), (6, 8, 7))": 1.1003432893124714, "((0, 0, 0), (6, 8, 8))": 1.1302424666122215, "((0, 0, 0), (6, 8, 9))": 1.1553980447927197, "((0, 0, 0), (6, 9, 0))": 0.7886550811274227, "((0, 0, 0), (6, 9, 1))": 0.794182379105105, "((0, 0, 0), (6, 9, 2))": 0.8308659678687055, "((0, 0, 0), (6, 9, 3))": 0.846129800732553, "((0, 0, 0), (6, 9, 4))": 0.9398372929454656, "((0, 0, 0), (6, 9, 5))": 0.9958331192886263, "((0, 0, 0), (6, 9, 6))": 1.031795888902488, "((0, 0, 0), (6, 9, 7))": 1.1434997072866147, "((0, 0, 0), (6, 9, 8))": 1.1604961785229477, "((0, 0, 0), (6, 9, 9))": 1.1714233375418006, "((0, 0, 0), (7, 0, 0))": 0.4802387424881661, "((0, 0, 0), (7, 0, 1))": 0.4734946877617574, "((0, 0, 0), (7, 0, 2))": 0.4809506422215703, "((0, 0, 0), (7, 0, 3))": 0.5513092411222837, "((0, 0, 0), (7, 0, 4))": 0.6099285654998647, "((0, 0, 0), (7, 0, 5))": 0.6480197519319145, "((0, 0, 0), (7, 0, 6))": 0.7956934103404102, "((0, 0, 0), (7, 0, 7))": 0.8380176838960852, "((0, 0, 0), (7, 0, 8))": 0.8853909779485256, "((0, 0, 0), (7, 0, 9))": 0.896894427030263, "((0, 0, 0), (7, 1, 0))": 0.4873189353653462, "((0, 0, 0), (7, 1, 1))": 0.48793260334730454, "((0, 0, 0), (7, 1, 2))": 0.492201301081152, "((0, 0, 0), (7, 1, 3))": 0.5541940882570957, "((0, 0, 0), (7, 1, 4))": 0.6053379766987795, "((0, 0, 0), (7, 1, 5))": 0.6523597102726492, "((0, 0, 0), (7, 1, 6))": 0.8018465510224169, "((0, 0, 0), (7, 1, 7))": 0.848563970804838, "((0, 0, 0), (7, 1, 8))": 0.8788176407687119, "((0, 0, 0), (7, 1, 9))": 0.8984695127822677, "((0, 0, 0), (7, 2, 0))": 0.4844288045771541, "((0, 0, 0), (7, 2, 1))": 0.4939865514489254, "((0, 0, 0), (7, 2, 2))": 0.4906256345480393, "((0, 0, 0), (7, 2, 3))": 0.571928007692225, "((0, 0, 0), (7, 2, 4))": 0.6114434759454508, "((0, 0, 0), (7, 2, 5))": 0.6612997479357514, "((0, 0, 0), (7, 2, 6))": 0.7969057588310803, "((0, 0, 0), (7, 2, 7))": 0.9004959598566613, "((0, 0, 0), (7, 2, 8))": 0.918013595761696, "((0, 0, 0), (7, 2, 9))": 0.941021560777298, "((0, 0, 0), (7, 3, 0))": 0.5561282676061412, "((0, 0, 0), (7, 3, 1))": 0.5676608801557436, "((0, 0, 0), (7, 3, 2))": 0.5727880943427907, "((0, 0, 0), (7, 3, 3))": 0.635258134699183, "((0, 0, 0), (7, 3, 4))": 0.668328602083015, "((0, 0, 0), (7, 3, 5))": 0.6967314143962722, "((0, 0, 0), (7, 3, 6))": 0.889971653448322, "((0, 0, 0), (7, 3, 7))": 0.936083865785438, "((0, 0, 0), (7, 3, 8))": 0.944381909807163, "((0, 0, 0), (7, 3, 9))": 0.954447334434596, "((0, 0, 0), (7, 4, 0))": 0.5784921528048288, "((0, 0, 0), (7, 4, 1))": 0.5820062841520418, "((0, 0, 0), (7, 4, 2))": 0.5965391417241677, "((0, 0, 0), (7, 4, 3))": 0.6685210462845271, "((0, 0, 0), (7, 4, 4))": 0.7118964229865224, "((0, 0, 0), (7, 4, 5))": 0.7428522028050428, "((0, 0, 0), (7, 4, 6))": 0.9250009413163146, "((0, 0, 0), (7, 4, 7))": 0.957603185037443, "((0, 0, 0), (7, 4, 8))": 0.9839238501171892, "((0, 0, 0), (7, 4, 9))": 1.0017277687360635, "((0, 0, 0), (7, 5, 0))": 0.655563709468917, "((0, 0, 0), (7, 5, 1))": 0.6560673940953308, "((0, 0, 0), (7, 5, 2))": 0.6967932640180764, "((0, 0, 0), (7, 5, 3))": 0.7726904655574269, "((0, 0, 0), (7, 5, 4))": 0.8148438317772292, "((0, 0, 0), (7, 5, 5))": 0.8395505044324919, "((0, 0, 0), (7, 5, 6))": 0.9757490042233775, "((0, 0, 0), (7, 5, 7))": 1.0406435334237694, "((0, 0, 0), (7, 5, 8))": 1.060642890939203, "((0, 0, 0), (7, 5, 9))": 1.0659616503332607, "((0, 0, 0), (7, 6, 0))": 0.7057750993434323, "((0, 0, 0), (7, 6, 1))": 0.7010379226395931, "((0, 0, 0), (7, 6, 2))": 0.7574258499032864, "((0, 0, 0), (7, 6, 3))": 0.7851764416379258, "((0, 0, 0), (7, 6, 4))": 0.8550327611434897, "((0, 0, 0), (7, 6, 5))": 0.8850425467091625, "((0, 0, 0), (7, 6, 6))": 0.9907446988106229, "((0, 0, 0), (7, 6, 7))": 1.0596725824781026, "((0, 0, 0), (7, 6, 8))": 1.0748418092675476, "((0, 0, 0), (7, 6, 9))": 1.11959986694967, "((0, 0, 0), (7, 7, 0))": 0.7644336889563674, "((0, 0, 0), (7, 7, 1))": 0.7897926167670226, "((0, 0, 0), (7, 7, 2))": 0.8338468561041865, "((0, 0, 0), (7, 7, 3))": 0.8702217107227246, "((0, 0, 0), (7, 7, 4))": 0.9103716668360986, "((0, 0, 0), (7, 7, 5))": 0.9827768196626865, "((0, 0, 0), (7, 7, 6))": 1.052356180318411, "((0, 0, 0), (7, 7, 7))": 1.1410225792522413, "((0, 0, 0), (7, 7, 8))": 1.153862365443941, "((0, 0, 0), (7, 7, 9))": 1.163918434895727, "((0, 0, 0), (7, 8, 0))": 0.8199710122125782, "((0, 0, 0), (7, 8, 1))": 0.8217391239632552, "((0, 0, 0), (7, 8, 2))": 0.867257278480336, "((0, 0, 0), (7, 8, 3))": 0.8902348689798876, "((0, 0, 0), (7, 8, 4))": 0.9629192267056972, "((0, 0, 0), (7, 8, 5))": 1.0082143110490092, "((0, 0, 0), (7, 8, 6))": 1.0486901906959931, "((0, 0, 0), (7, 8, 7))": 1.1638692881553396, "((0, 0, 0), (7, 8, 8))": 1.182619080384455, "((0, 0, 0), (7, 8, 9))": 1.206452370682185, "((0, 0, 0), (7, 9, 0))": 0.8337838019518296, "((0, 0, 0), (7, 9, 1))": 0.841455513689608, "((0, 0, 0), (7, 9, 2))": 0.8667722253749907, "((0, 0, 0), (7, 9, 3))": 0.890027986773397, "((0, 0, 0), (7, 9, 4))": 0.9788899812019775, "((0, 0, 0), (7, 9, 5))": 1.0153618045805646, "((0, 0, 0), (7, 9, 6))": 1.0486966592193014, "((0, 0, 0), (7, 9, 7))": 1.1809720183678154, "((0, 0, 0), (7, 9, 8))": 1.1960661595689852, "((0, 0, 0), (7, 9, 9))": 1.2268574756135884, "((0, 0, 0), (8, 0, 0))": 0.5358260170130339, "((0, 0, 0), (8, 0, 1))": 0.5419576485965751, "((0, 0, 0), (8, 0, 2))": 0.5502062419600043, "((0, 0, 0), (8, 0, 3))": 0.5766112605475524, "((0, 0, 0), (8, 0, 4))": 0.6318963378525929, "((0, 0, 0), (8, 0, 5))": 0.6642217749086535, "((0, 0, 0), (8, 0, 6))": 0.8471435852399724, "((0, 0, 0), (8, 0, 7))": 0.8914593950303659, "((0, 0, 0), (8, 0, 8))": 0.915727153677181, "((0, 0, 0), (8, 0, 9))": 0.9281504176976486, "((0, 0, 0), (8, 1, 0))": 0.5412432450793296, "((0, 0, 0), (8, 1, 1))": 0.5380757429898257, "((0, 0, 0), (8, 1, 2))": 0.539016691820961, "((0, 0, 0), (8, 1, 3))": 0.5816483848251522, "((0, 0, 0), (8, 1, 4))": 0.6338395074099767, "((0, 0, 0), (8, 1, 5))": 0.6674901444981974, "((0, 0, 0), (8, 1, 6))": 0.8274039132852917, "((0, 0, 0), (8, 1, 7))": 0.9157931603266437, "((0, 0, 0), (8, 1, 8))": 0.9332059439284092, "((0, 0, 0), (8, 1, 9))": 0.9397265635169485, "((0, 0, 0), (8, 2, 0))": 0.5545368047454832, "((0, 0, 0), (8, 2, 1))": 0.5445926598432745, "((0, 0, 0), (8, 2, 2))": 0.5423951057541502, "((0, 0, 0), (8, 2, 3))": 0.5796463128381613, "((0, 0, 0), (8, 2, 4))": 0.6394111370078239, "((0, 0, 0), (8, 2, 5))": 0.6717367165340401, "((0, 0, 0), (8, 2, 6))": 0.8190304345231382, "((0, 0, 0), (8, 2, 7))": 0.9203443127930343, "((0, 0, 0), (8, 2, 8))": 0.9483677814756748, "((0, 0, 0), (8, 2, 9))": 0.9654901049192353, "((0, 0, 0), (8, 3, 0))": 0.6026898760037156, "((0, 0, 0), (8, 3, 1))": 0.6039370785021884, "((0, 0, 0), (8, 3, 2))": 0.6154669012979064, "((0, 0, 0), (8, 3, 3))": 0.66089621884673, "((0, 0, 0), (8, 3, 4))": 0.6895946744506704, "((0, 0, 0), (8, 3, 5))": 0.710758264755986, "((0, 0, 0), (8, 3, 6))": 0.9280922160020862, "((0, 0, 0), (8, 3, 7))": 0.9574570209930119, "((0, 0, 0), (8, 3, 8))": 0.9832724082175286, "((0, 0, 0), (8, 3, 9))": 0.9906462297361257, "((0, 0, 0), (8, 4, 0))": 0.6534465563348493, "((0, 0, 0), (8, 4, 1))": 0.6557640947687103, "((0, 0, 0), (8, 4, 2))": 0.6415662874036437, "((0, 0, 0), (8, 4, 3))": 0.6932951824911938, "((0, 0, 0), (8, 4, 4))": 0.7333162233614207, "((0, 0, 0), (8, 4, 5))": 0.7581359350148629, "((0, 0, 0), (8, 4, 6))": 0.9608927220749065, "((0, 0, 0), (8, 4, 7))": 1.0048949886675826, "((0, 0, 0), (8, 4, 8))": 1.016936761546616, "((0, 0, 0), (8, 4, 9))": 1.023413916713296, "((0, 0, 0), (8, 5, 0))": 0.6918503933231737, "((0, 0, 0), (8, 5, 1))": 0.6907980123101637, "((0, 0, 0), (8, 5, 2))": 0.7121354762809108, "((0, 0, 0), (8, 5, 3))": 0.7886542058747129, "((0, 0, 0), (8, 5, 4))": 0.84510394271393, "((0, 0, 0), (8, 5, 5))": 0.8662412701786344, "((0, 0, 0), (8, 5, 6))": 1.0010044500916735, "((0, 0, 0), (8, 5, 7))": 1.0563478389188827, "((0, 0, 0), (8, 5, 8))": 1.090033563005113, "((0, 0, 0), (8, 5, 9))": 1.1014748541589143, "((0, 0, 0), (8, 6, 0))": 0.7511038034420942, "((0, 0, 0), (8, 6, 1))": 0.7582850075446348, "((0, 0, 0), (8, 6, 2))": 0.7959003873573054, "((0, 0, 0), (8, 6, 3))": 0.8178903684698451, "((0, 0, 0), (8, 6, 4))": 0.878867666512464, "((0, 0, 0), (8, 6, 5))": 0.8987412011028476, "((0, 0, 0), (8, 6, 6))": 1.022066544974433, "((0, 0, 0), (8, 6, 7))": 1.0735489278412824, "((0, 0, 0), (8, 6, 8))": 1.1235979484347518, "((0, 0, 0), (8, 6, 9))": 1.1331694925893763, "((0, 0, 0), (8, 7, 0))": 0.8009960990462323, "((0, 0, 0), (8, 7, 1))": 0.8175294129072349, "((0, 0, 0), (8, 7, 2))": 0.8490617255672251, "((0, 0, 0), (8, 7, 3))": 0.8855034906991013, "((0, 0, 0), (8, 7, 4))": 0.9217661591258529, "((0, 0, 0), (8, 7, 5))": 0.9902767466731507, "((0, 0, 0), (8, 7, 6))": 1.0700436652052923, "((0, 0, 0), (8, 7, 7))": 1.1559950828414511, "((0, 0, 0), (8, 7, 8))": 1.1759090289666772, "((0, 0, 0), (8, 7, 9))": 1.1723041299546104, "((0, 0, 0), (8, 8, 0))": 0.8593803296626524, "((0, 0, 0), (8, 8, 1))": 0.8550682257262967, "((0, 0, 0), (8, 8, 2))": 0.8838155033784865, "((0, 0, 0), (8, 8, 3))": 0.9225099619827969, "((0, 0, 0), (8, 8, 4))": 0.9845340923369146, "((0, 0, 0), (8, 8, 5))": 1.030638179298042, "((0, 0, 0), (8, 8, 6))": 1.0830820548252653, "((0, 0, 0), (8, 8, 7))": 1.1802030893027466, "((0, 0, 0), (8, 8, 8))": 1.211095354158931, "((0, 0, 0), (8, 8, 9))": 1.2267880732066674, "((0, 0, 0), (8, 9, 0))": 0.8665239902936767, "((0, 0, 0), (8, 9, 1))": 0.8765105236396459, "((0, 0, 0), (8, 9, 2))": 0.8971543840896924, "((0, 0, 0), (8, 9, 3))": 0.9361438834462134, "((0, 0, 0), (8, 9, 4))": 0.9973841845885748, "((0, 0, 0), (8, 9, 5))": 1.0384753822158705, "((0, 0, 0), (8, 9, 6))": 1.0850896697164363, "((0, 0, 0), (8, 9, 7))": 1.1978818001642335, "((0, 0, 0), (8, 9, 8))": 1.2261904230006182, "((0, 0, 0), (8, 9, 9))": 1.2331568948707576, "((0, 0, 0), (9, 0, 0))": 0.5484806117469982, "((0, 0, 0), (9, 0, 1))": 0.5506961825523207, "((0, 0, 0), (9, 0, 2))": 0.5624099351464568, "((0, 0, 0), (9, 0, 3))": 0.5907771844413003, "((0, 0, 0), (9, 0, 4))": 0.6399367811177632, "((0, 0, 0), (9, 0, 5))": 0.6780910790238999, "((0, 0, 0), (9, 0, 6))": 0.852483842099182, "((0, 0, 0), (9, 0, 7))": 0.8995811784441219, "((0, 0, 0), (9, 0, 8))": 0.9263803221631527, "((0, 0, 0), (9, 0, 9))": 0.9325768577799444, "((0, 0, 0), (9, 1, 0))": 0.553194222375332, "((0, 0, 0), (9, 1, 1))": 0.561127047778935, "((0, 0, 0), (9, 1, 2))": 0.5697713238992385, "((0, 0, 0), (9, 1, 3))": 0.5995383449478966, "((0, 0, 0), (9, 1, 4))": 0.643701191686389, "((0, 0, 0), (9, 1, 5))": 0.6945587927683786, "((0, 0, 0), (9, 1, 6))": 0.8548439348569693, "((0, 0, 0), (9, 1, 7))": 0.9138971337951809, "((0, 0, 0), (9, 1, 8))": 0.9397873147189325, "((0, 0, 0), (9, 1, 9))": 0.9485169915366977, "((0, 0, 0), (9, 2, 0))": 0.5654677010097489, "((0, 0, 0), (9, 2, 1))": 0.5712568113784297, "((0, 0, 0), (9, 2, 2))": 0.5842297189858574, "((0, 0, 0), (9, 2, 3))": 0.6166183974173151, "((0, 0, 0), (9, 2, 4))": 0.6577288236408695, "((0, 0, 0), (9, 2, 5))": 0.697599101458197, "((0, 0, 0), (9, 2, 6))": 0.8685162360421482, "((0, 0, 0), (9, 2, 7))": 0.9256008961955192, "((0, 0, 0), (9, 2, 8))": 0.9538769717821007, "((0, 0, 0), (9, 2, 9))": 0.9652360533174855, "((0, 0, 0), (9, 3, 0))": 0.6087531712045074, "((0, 0, 0), (9, 3, 1))": 0.6133953963939213, "((0, 0, 0), (9, 3, 2))": 0.6293475928593771, "((0, 0, 0), (9, 3, 3))": 0.6676068972738308, "((0, 0, 0), (9, 3, 4))": 0.711711876461912, "((0, 0, 0), (9, 3, 5))": 0.7269898154842032, "((0, 0, 0), (9, 3, 6))": 0.9328997332215515, "((0, 0, 0), (9, 3, 7))": 0.9628867470853956, "((0, 0, 0), (9, 3, 8))": 0.9834993495487467, "((0, 0, 0), (9, 3, 9))": 0.9931984045045322, "((0, 0, 0), (9, 4, 0))": 0.6561382155555415, "((0, 0, 0), (9, 4, 1))": 0.6656690095191116, "((0, 0, 0), (9, 4, 2))": 0.656819542240833, "((0, 0, 0), (9, 4, 3))": 0.6970986070134968, "((0, 0, 0), (9, 4, 4))": 0.7463478258248677, "((0, 0, 0), (9, 4, 5))": 0.7738777979287931, "((0, 0, 0), (9, 4, 6))": 0.9779252727546329, "((0, 0, 0), (9, 4, 7))": 1.009533843201832, "((0, 0, 0), (9, 4, 8))": 1.0222829199047965, "((0, 0, 0), (9, 4, 9))": 1.0272215598287913, "((0, 0, 0), (9, 5, 0))": 0.7037775674933876, "((0, 0, 0), (9, 5, 1))": 0.713226572534015, "((0, 0, 0), (9, 5, 2))": 0.7270535671277103, "((0, 0, 0), (9, 5, 3))": 0.7848185888612034, "((0, 0, 0), (9, 5, 4))": 0.8497932622934964, "((0, 0, 0), (9, 5, 5))": 0.8737881537988864, "((0, 0, 0), (9, 5, 6))": 1.0083934938736143, "((0, 0, 0), (9, 5, 7))": 1.0692761917843951, "((0, 0, 0), (9, 5, 8))": 1.091544476741599, "((0, 0, 0), (9, 5, 9))": 1.1053755240892167, "((0, 0, 0), (9, 6, 0))": 0.7672662331579309, "((0, 0, 0), (9, 6, 1))": 0.7761524944262843, "((0, 0, 0), (9, 6, 2))": 0.8056514550853826, "((0, 0, 0), (9, 6, 3))": 0.8367995358069925, "((0, 0, 0), (9, 6, 4))": 0.880347170882191, "((0, 0, 0), (9, 6, 5))": 0.9030027805498925, "((0, 0, 0), (9, 6, 6))": 1.0335329332764844, "((0, 0, 0), (9, 6, 7))": 1.0998672691375606, "((0, 0, 0), (9, 6, 8))": 1.1270981763512538, "((0, 0, 0), (9, 6, 9))": 1.135396617616833, "((0, 0, 0), (9, 7, 0))": 0.8251357494227238, "((0, 0, 0), (9, 7, 1))": 0.8333698476181575, "((0, 0, 0), (9, 7, 2))": 0.8563656367437339, "((0, 0, 0), (9, 7, 3))": 0.8877616075989557, "((0, 0, 0), (9, 7, 4))": 0.9279422852156336, "((0, 0, 0), (9, 7, 5))": 0.9913601753450701, "((0, 0, 0), (9, 7, 6))": 1.0717596902667341, "((0, 0, 0), (9, 7, 7))": 1.151538463156486, "((0, 0, 0), (9, 7, 8))": 1.1765676945459138, "((0, 0, 0), (9, 7, 9))": 1.1769420486848803, "((0, 0, 0), (9, 8, 0))": 0.8576430156294335, "((0, 0, 0), (9, 8, 1))": 0.8602452981727925, "((0, 0, 0), (9, 8, 2))": 0.8874222128473328, "((0, 0, 0), (9, 8, 3))": 0.9252379719315299, "((0, 0, 0), (9, 8, 4))": 0.9882027146206048, "((0, 0, 0), (9, 8, 5))": 1.0371502821470442, "((0, 0, 0), (9, 8, 6))": 1.0928137487643816, "((0, 0, 0), (9, 8, 7))": 1.180687235290616, "((0, 0, 0), (9, 8, 8))": 1.218834235045343, "((0, 0, 0), (9, 8, 9))": 1.227888143083148, "((0, 0, 0), (9, 9, 0))": 0.8701264841843528, "((0, 0, 0), (9, 9, 1))": 0.8795570156551016, "((0, 0, 0), (9, 9, 2))": 0.8977942561376632, "((0, 0, 0), (9, 9, 3))": 0.9343735875313883, "((0, 0, 0), (9, 9, 4))": 0.9960918086761228, "((0, 0, 0), (9, 9, 5))": 1.0448924589064919, "((0, 0, 0), (9, 9, 6))": 1.093816697603056, "((0, 0, 0), (9, 9, 7))": 1.1953186957967161, "((0, 0, 0), (9, 9, 8))": 1.2277456107615354, "((0, 0, 0), (9, 9, 9))": 1.230430641477813, "((0, 0, 1), (0, 0, 2))": 0.07836494170979146, "((0, 0, 1), (0, 0, 3))": 0.15379886758212033, "((0, 0, 1), (0, 0, 4))": 0.20433173885188463, "((0, 0, 1), (0, 0, 5))": 0.3791121119277319, "((0, 0, 1), (0, 0, 6))": 0.4698076193168296, "((0, 0, 1), (0, 0, 7))": 0.5445331562116844, "((0, 0, 1), (0, 0, 8))": 0.5899626781273815, "((0, 0, 1), (0, 0, 9))": 0.5984736268836522, "((0, 0, 1), (0, 1, 0))": 0.03515689343695425, "((0, 0, 1), (0, 1, 1))": 0.028013241479005566, "((0, 0, 1), (0, 1, 2))": 0.10765862181396499, "((0, 0, 1), (0, 1, 3))": 0.15720383219359527, "((0, 0, 1), (0, 1, 4))": 0.20746604125019077, "((0, 0, 1), (0, 1, 5))": 0.3843162447325677, "((0, 0, 1), (0, 1, 6))": 0.45956926200678916, "((0, 0, 1), (0, 1, 7))": 0.5204291315902139, "((0, 0, 1), (0, 1, 8))": 0.5922606339821861, "((0, 0, 1), (0, 1, 9))": 0.6048287851491343, "((0, 0, 1), (0, 2, 0))": 0.08609196591432983, "((0, 0, 1), (0, 2, 1))": 0.07501034292770337, "((0, 0, 1), (0, 2, 2))": 0.11225131748457225, "((0, 0, 1), (0, 2, 3))": 0.16571637666087907, "((0, 0, 1), (0, 2, 4))": 0.2232118496109774, "((0, 0, 1), (0, 2, 5))": 0.4121012824668949, "((0, 0, 1), (0, 2, 6))": 0.4533224165636006, "((0, 0, 1), (0, 2, 7))": 0.5231520497116485, "((0, 0, 1), (0, 2, 8))": 0.6214113931931781, "((0, 0, 1), (0, 2, 9))": 0.63184915747252, "((0, 0, 1), (0, 3, 0))": 0.1581215483987012, "((0, 0, 1), (0, 3, 1))": 0.16621779290979297, "((0, 0, 1), (0, 3, 2))": 0.17004814733305515, "((0, 0, 1), (0, 3, 3))": 0.26731727387378174, "((0, 0, 1), (0, 3, 4))": 0.29992240947432963, "((0, 0, 1), (0, 3, 5))": 0.4132317232379698, "((0, 0, 1), (0, 3, 6))": 0.5252885568050808, "((0, 0, 1), (0, 3, 7))": 0.5745665218911872, "((0, 0, 1), (0, 3, 8))": 0.6316922331202001, "((0, 0, 1), (0, 3, 9))": 0.651308897446909, "((0, 0, 1), (0, 4, 0))": 0.2273173395096174, "((0, 0, 1), (0, 4, 1))": 0.2309804203415375, "((0, 0, 1), (0, 4, 2))": 0.25813312981116576, "((0, 0, 1), (0, 4, 3))": 0.2874379159246793, "((0, 0, 1), (0, 4, 4))": 0.31244629226582415, "((0, 0, 1), (0, 4, 5))": 0.40676211490530423, "((0, 0, 1), (0, 4, 6))": 0.5349371666226539, "((0, 0, 1), (0, 4, 7))": 0.5847488451797345, "((0, 0, 1), (0, 4, 8))": 0.6814663199326871, "((0, 0, 1), (0, 4, 9))": 0.6989353192300797, "((0, 0, 1), (0, 5, 0))": 0.345569082564249, "((0, 0, 1), (0, 5, 1))": 0.3307578988262976, "((0, 0, 1), (0, 5, 2))": 0.31291463223895616, "((0, 0, 1), (0, 5, 3))": 0.6038383523563378, "((0, 0, 1), (0, 5, 4))": 0.6246505804860465, "((0, 0, 1), (0, 5, 5))": 0.6849229967692614, "((0, 0, 1), (0, 5, 6))": 0.7381566029337089, "((0, 0, 1), (0, 5, 7))": 0.7658656983634476, "((0, 0, 1), (0, 5, 8))": 0.8110030769942315, "((0, 0, 1), (0, 5, 9))": 0.8187791701609851, "((0, 0, 1), (0, 6, 0))": 0.5062215759554128, "((0, 0, 1), (0, 6, 1))": 0.5128128848877567, "((0, 0, 1), (0, 6, 2))": 0.5248962886558914, "((0, 0, 1), (0, 6, 3))": 0.6150640948965772, "((0, 0, 1), (0, 6, 4))": 0.6543698441100695, "((0, 0, 1), (0, 6, 5))": 0.7089219192292991, "((0, 0, 1), (0, 6, 6))": 0.7755284157748614, "((0, 0, 1), (0, 6, 7))": 0.7989402285544177, "((0, 0, 1), (0, 6, 8))": 0.8560734755392707, "((0, 0, 1), (0, 6, 9))": 0.8626834289652563, "((0, 0, 1), (0, 7, 0))": 0.5392490254370433, "((0, 0, 1), (0, 7, 1))": 0.5492242600523379, "((0, 0, 1), (0, 7, 2))": 0.5632832993026653, "((0, 0, 1), (0, 7, 3))": 0.6813023361055752, "((0, 0, 1), (0, 7, 4))": 0.733567801697325, "((0, 0, 1), (0, 7, 5))": 0.7673879606281806, "((0, 0, 1), (0, 7, 6))": 0.8487781700712717, "((0, 0, 1), (0, 7, 7))": 0.9201268361124754, "((0, 0, 1), (0, 7, 8))": 0.9387225710168289, "((0, 0, 1), (0, 7, 9))": 0.953794499563453, "((0, 0, 1), (0, 8, 0))": 0.5959959204050072, "((0, 0, 1), (0, 8, 1))": 0.5935295968375023, "((0, 0, 1), (0, 8, 2))": 0.5932013865810202, "((0, 0, 1), (0, 8, 3))": 0.7015001230308084, "((0, 0, 1), (0, 8, 4))": 0.7547669481348317, "((0, 0, 1), (0, 8, 5))": 0.8011638181389346, "((0, 0, 1), (0, 8, 6))": 0.8720939408157046, "((0, 0, 1), (0, 8, 7))": 0.9506644933803141, "((0, 0, 1), (0, 8, 8))": 0.975555746759128, "((0, 0, 1), (0, 8, 9))": 0.990384747728978, "((0, 0, 1), (0, 9, 0))": 0.6079918878094146, "((0, 0, 1), (0, 9, 1))": 0.6151261884710347, "((0, 0, 1), (0, 9, 2))": 0.6239081450685583, "((0, 0, 1), (0, 9, 3))": 0.7144976256506365, "((0, 0, 1), (0, 9, 4))": 0.7536937462472867, "((0, 0, 1), (0, 9, 5))": 0.8557144316102197, "((0, 0, 1), (0, 9, 6))": 0.8856838658686677, "((0, 0, 1), (0, 9, 7))": 0.9539674361365255, "((0, 0, 1), (0, 9, 8))": 0.9852587349154791, "((0, 0, 1), (0, 9, 9))": 0.9971746736097907, "((0, 0, 1), (1, 0, 0))": 0.02651542984603743, "((0, 0, 1), (1, 0, 1))": 0.011731903218629595, "((0, 0, 1), (1, 0, 2))": 0.07204811016654514, "((0, 0, 1), (1, 0, 3))": 0.16127495114336893, "((0, 0, 1), (1, 0, 4))": 0.21408270215324793, "((0, 0, 1), (1, 0, 5))": 0.3938840048523201, "((0, 0, 1), (1, 0, 6))": 0.4570529158291739, "((0, 0, 1), (1, 0, 7))": 0.5486615423547784, "((0, 0, 1), (1, 0, 8))": 0.5958641252545607, "((0, 0, 1), (1, 0, 9))": 0.6064345034560609, "((0, 0, 1), (1, 1, 0))": 0.03645239901920649, "((0, 0, 1), (1, 1, 1))": 0.02747325277866338, "((0, 0, 1), (1, 1, 2))": 0.08407567522079447, "((0, 0, 1), (1, 1, 3))": 0.1480464645931607, "((0, 0, 1), (1, 1, 4))": 0.2178133262551428, "((0, 0, 1), (1, 1, 5))": 0.38107248722698706, "((0, 0, 1), (1, 1, 6))": 0.4639980781463542, "((0, 0, 1), (1, 1, 7))": 0.5400647649064334, "((0, 0, 1), (1, 1, 8))": 0.5941620941952672, "((0, 0, 1), (1, 1, 9))": 0.612706949103451, "((0, 0, 1), (1, 2, 0))": 0.08006511158865375, "((0, 0, 1), (1, 2, 1))": 0.07161274316374004, "((0, 0, 1), (1, 2, 2))": 0.11147431326912936, "((0, 0, 1), (1, 2, 3))": 0.17998119097601767, "((0, 0, 1), (1, 2, 4))": 0.26186168370784874, "((0, 0, 1), (1, 2, 5))": 0.39984935992422715, "((0, 0, 1), (1, 2, 6))": 0.4528291033985623, "((0, 0, 1), (1, 2, 7))": 0.5395127947615432, "((0, 0, 1), (1, 2, 8))": 0.6141926982224158, "((0, 0, 1), (1, 2, 9))": 0.6382295506330375, "((0, 0, 1), (1, 3, 0))": 0.13655293404504865, "((0, 0, 1), (1, 3, 1))": 0.14700803002296392, "((0, 0, 1), (1, 3, 2))": 0.16512315839197453, "((0, 0, 1), (1, 3, 3))": 0.2559456276887367, "((0, 0, 1), (1, 3, 4))": 0.3104404167663453, "((0, 0, 1), (1, 3, 5))": 0.4091844123362353, "((0, 0, 1), (1, 3, 6))": 0.5416813833804865, "((0, 0, 1), (1, 3, 7))": 0.5654572289706083, "((0, 0, 1), (1, 3, 8))": 0.6460311534352421, "((0, 0, 1), (1, 3, 9))": 0.6570949434434867, "((0, 0, 1), (1, 4, 0))": 0.24370210241268495, "((0, 0, 1), (1, 4, 1))": 0.2634975043668601, "((0, 0, 1), (1, 4, 2))": 0.266969520224324, "((0, 0, 1), (1, 4, 3))": 0.2890114009738601, "((0, 0, 1), (1, 4, 4))": 0.3305156449619123, "((0, 0, 1), (1, 4, 5))": 0.40173425078215397, "((0, 0, 1), (1, 4, 6))": 0.5399506155617988, "((0, 0, 1), (1, 4, 7))": 0.5677324065784456, "((0, 0, 1), (1, 4, 8))": 0.6843551413952557, "((0, 0, 1), (1, 4, 9))": 0.6973675263572473, "((0, 0, 1), (1, 5, 0))": 0.35465582401141504, "((0, 0, 1), (1, 5, 1))": 0.3229244278694211, "((0, 0, 1), (1, 5, 2))": 0.31193777655680094, "((0, 0, 1), (1, 5, 3))": 0.5999237309905775, "((0, 0, 1), (1, 5, 4))": 0.6263691007327852, "((0, 0, 1), (1, 5, 5))": 0.6825988828550505, "((0, 0, 1), (1, 5, 6))": 0.722054692845468, "((0, 0, 1), (1, 5, 7))": 0.7810193784359645, "((0, 0, 1), (1, 5, 8))": 0.8147474481217757, "((0, 0, 1), (1, 5, 9))": 0.8205155612225947, "((0, 0, 1), (1, 6, 0))": 0.5052326798724787, "((0, 0, 1), (1, 6, 1))": 0.513001798792152, "((0, 0, 1), (1, 6, 2))": 0.5274009486646914, "((0, 0, 1), (1, 6, 3))": 0.6221515374198371, "((0, 0, 1), (1, 6, 4))": 0.656263706086811, "((0, 0, 1), (1, 6, 5))": 0.7116494021498906, "((0, 0, 1), (1, 6, 6))": 0.7877420115009796, "((0, 0, 1), (1, 6, 7))": 0.810520145298697, "((0, 0, 1), (1, 6, 8))": 0.8525339883948613, "((0, 0, 1), (1, 6, 9))": 0.8621481277879324, "((0, 0, 1), (1, 7, 0))": 0.5417218118418462, "((0, 0, 1), (1, 7, 1))": 0.5539397719992789, "((0, 0, 1), (1, 7, 2))": 0.5585805594848825, "((0, 0, 1), (1, 7, 3))": 0.6794349628132493, "((0, 0, 1), (1, 7, 4))": 0.7139410238819047, "((0, 0, 1), (1, 7, 5))": 0.7609639179695927, "((0, 0, 1), (1, 7, 6))": 0.8565440569513872, "((0, 0, 1), (1, 7, 7))": 0.9264746474695447, "((0, 0, 1), (1, 7, 8))": 0.9465259895364975, "((0, 0, 1), (1, 7, 9))": 0.9609506289724824, "((0, 0, 1), (1, 8, 0))": 0.5990123205183124, "((0, 0, 1), (1, 8, 1))": 0.6100056981867925, "((0, 0, 1), (1, 8, 2))": 0.6060714852255578, "((0, 0, 1), (1, 8, 3))": 0.7066609240010762, "((0, 0, 1), (1, 8, 4))": 0.7381715201932209, "((0, 0, 1), (1, 8, 5))": 0.8116411235165994, "((0, 0, 1), (1, 8, 6))": 0.8686751256598013, "((0, 0, 1), (1, 8, 7))": 0.9504644661121793, "((0, 0, 1), (1, 8, 8))": 0.9760909679668963, "((0, 0, 1), (1, 8, 9))": 0.9919809114671638, "((0, 0, 1), (1, 9, 0))": 0.6120389995244209, "((0, 0, 1), (1, 9, 1))": 0.6217422377247088, "((0, 0, 1), (1, 9, 2))": 0.6299619308560489, "((0, 0, 1), (1, 9, 3))": 0.7121819703092918, "((0, 0, 1), (1, 9, 4))": 0.7468112127909449, "((0, 0, 1), (1, 9, 5))": 0.8566259767684055, "((0, 0, 1), (1, 9, 6))": 0.8859238658159055, "((0, 0, 1), (1, 9, 7))": 0.9684520321956711, "((0, 0, 1), (1, 9, 8))": 0.987107766884465, "((0, 0, 1), (1, 9, 9))": 1.0079958473398907, "((0, 0, 1), (2, 0, 0))": 0.06963651068015762, "((0, 0, 1), (2, 0, 1))": 0.06673114612612335, "((0, 0, 1), (2, 0, 2))": 0.11223980492738878, "((0, 0, 1), (2, 0, 3))": 0.17881321324179503, "((0, 0, 1), (2, 0, 4))": 0.23076270556249073, "((0, 0, 1), (2, 0, 5))": 0.4164189976731791, "((0, 0, 1), (2, 0, 6))": 0.4544617458704768, "((0, 0, 1), (2, 0, 7))": 0.5483425551873777, "((0, 0, 1), (2, 0, 8))": 0.608341531651152, "((0, 0, 1), (2, 0, 9))": 0.6250934507669829, "((0, 0, 1), (2, 1, 0))": 0.08823159684365638, "((0, 0, 1), (2, 1, 1))": 0.07777021431024679, "((0, 0, 1), (2, 1, 2))": 0.11285106652927072, "((0, 0, 1), (2, 1, 3))": 0.17836306863728252, "((0, 0, 1), (2, 1, 4))": 0.24376853333311552, "((0, 0, 1), (2, 1, 5))": 0.4043349091564599, "((0, 0, 1), (2, 1, 6))": 0.4502394789145874, "((0, 0, 1), (2, 1, 7))": 0.5606272081726039, "((0, 0, 1), (2, 1, 8))": 0.6112510955601536, "((0, 0, 1), (2, 1, 9))": 0.6295340820144234, "((0, 0, 1), (2, 2, 0))": 0.11917702501717359, "((0, 0, 1), (2, 2, 1))": 0.10450052851176993, "((0, 0, 1), (2, 2, 2))": 0.12196061159408565, "((0, 0, 1), (2, 2, 3))": 0.21189987392524884, "((0, 0, 1), (2, 2, 4))": 0.2590906788013171, "((0, 0, 1), (2, 2, 5))": 0.40503496784491577, "((0, 0, 1), (2, 2, 6))": 0.4531194544849812, "((0, 0, 1), (2, 2, 7))": 0.5738018242276114, "((0, 0, 1), (2, 2, 8))": 0.6272500881486031, "((0, 0, 1), (2, 2, 9))": 0.6463893458390643, "((0, 0, 1), (2, 3, 0))": 0.1528688298713789, "((0, 0, 1), (2, 3, 1))": 0.15278388262739043, "((0, 0, 1), (2, 3, 2))": 0.16327337843736262, "((0, 0, 1), (2, 3, 3))": 0.2867044408746231, "((0, 0, 1), (2, 3, 4))": 0.32369339223112675, "((0, 0, 1), (2, 3, 5))": 0.4495774659102533, "((0, 0, 1), (2, 3, 6))": 0.6071072666145126, "((0, 0, 1), (2, 3, 7))": 0.6346683421182834, "((0, 0, 1), (2, 3, 8))": 0.6754319346382748, "((0, 0, 1), (2, 3, 9))": 0.6794802857013719, "((0, 0, 1), (2, 4, 0))": 0.2796577766495931, "((0, 0, 1), (2, 4, 1))": 0.2850175999622533, "((0, 0, 1), (2, 4, 2))": 0.28051157569310853, "((0, 0, 1), (2, 4, 3))": 0.31324909543533574, "((0, 0, 1), (2, 4, 4))": 0.3470517548343666, "((0, 0, 1), (2, 4, 5))": 0.44495133853335544, "((0, 0, 1), (2, 4, 6))": 0.635455525859441, "((0, 0, 1), (2, 4, 7))": 0.6791677867961019, "((0, 0, 1), (2, 4, 8))": 0.720108837423951, "((0, 0, 1), (2, 4, 9))": 0.7732743806428064, "((0, 0, 1), (2, 5, 0))": 0.37234800038351973, "((0, 0, 1), (2, 5, 1))": 0.34380242072582445, "((0, 0, 1), (2, 5, 2))": 0.3377734176576954, "((0, 0, 1), (2, 5, 3))": 0.5372566642382179, "((0, 0, 1), (2, 5, 4))": 0.6250510400868805, "((0, 0, 1), (2, 5, 5))": 0.7114033731520326, "((0, 0, 1), (2, 5, 6))": 0.7301918789614233, "((0, 0, 1), (2, 5, 7))": 0.8208048473382379, "((0, 0, 1), (2, 5, 8))": 0.8408931148715918, "((0, 0, 1), (2, 5, 9))": 0.8414428926622626, "((0, 0, 1), (2, 6, 0))": 0.49636117522727063, "((0, 0, 1), (2, 6, 1))": 0.49421177090525703, "((0, 0, 1), (2, 6, 2))": 0.51129210506281, "((0, 0, 1), (2, 6, 3))": 0.5634840145821121, "((0, 0, 1), (2, 6, 4))": 0.6700387827539487, "((0, 0, 1), (2, 6, 5))": 0.738895255742716, "((0, 0, 1), (2, 6, 6))": 0.7776359808204316, "((0, 0, 1), (2, 6, 7))": 0.8677374009330509, "((0, 0, 1), (2, 6, 8))": 0.8881566599588833, "((0, 0, 1), (2, 6, 9))": 0.8998464042674009, "((0, 0, 1), (2, 7, 0))": 0.5416842560862982, "((0, 0, 1), (2, 7, 1))": 0.5910605730872834, "((0, 0, 1), (2, 7, 2))": 0.59744689433107, "((0, 0, 1), (2, 7, 3))": 0.6884703056971292, "((0, 0, 1), (2, 7, 4))": 0.7231611390945789, "((0, 0, 1), (2, 7, 5))": 0.7866074176109294, "((0, 0, 1), (2, 7, 6))": 0.8319043441843696, "((0, 0, 1), (2, 7, 7))": 0.9520233717554974, "((0, 0, 1), (2, 7, 8))": 0.9713130401656569, "((0, 0, 1), (2, 7, 9))": 0.9982076755303012, "((0, 0, 1), (2, 8, 0))": 0.6280813281981926, "((0, 0, 1), (2, 8, 1))": 0.6274238907512769, "((0, 0, 1), (2, 8, 2))": 0.6412187652662881, "((0, 0, 1), (2, 8, 3))": 0.6921687760659702, "((0, 0, 1), (2, 8, 4))": 0.759747635394166, "((0, 0, 1), (2, 8, 5))": 0.8103418639236298, "((0, 0, 1), (2, 8, 6))": 0.9158334054678003, "((0, 0, 1), (2, 8, 7))": 0.9739577219228186, "((0, 0, 1), (2, 8, 8))": 1.0119534494022022, "((0, 0, 1), (2, 8, 9))": 1.0194393197114517, "((0, 0, 1), (2, 9, 0))": 0.6369128351086102, "((0, 0, 1), (2, 9, 1))": 0.6459678634508281, "((0, 0, 1), (2, 9, 2))": 0.6562046116852934, "((0, 0, 1), (2, 9, 3))": 0.7020020841571306, "((0, 0, 1), (2, 9, 4))": 0.8311443480444789, "((0, 0, 1), (2, 9, 5))": 0.8594204791723464, "((0, 0, 1), (2, 9, 6))": 0.9210530011041292, "((0, 0, 1), (2, 9, 7))": 0.9751205586643034, "((0, 0, 1), (2, 9, 8))": 1.007859443835131, "((0, 0, 1), (2, 9, 9))": 1.0194906905996965, "((0, 0, 1), (3, 0, 0))": 0.1583472701714233, "((0, 0, 1), (3, 0, 1))": 0.16697515343971928, "((0, 0, 1), (3, 0, 2))": 0.16400582528747867, "((0, 0, 1), (3, 0, 3))": 0.22102667233515608, "((0, 0, 1), (3, 0, 4))": 0.2751340996755975, "((0, 0, 1), (3, 0, 5))": 0.479765610897275, "((0, 0, 1), (3, 0, 6))": 0.5405947107206851, "((0, 0, 1), (3, 0, 7))": 0.5978991223029541, "((0, 0, 1), (3, 0, 8))": 0.6500626645297515, "((0, 0, 1), (3, 0, 9))": 0.6592670171190237, "((0, 0, 1), (3, 1, 0))": 0.16467347413244987, "((0, 0, 1), (3, 1, 1))": 0.16812843329560562, "((0, 0, 1), (3, 1, 2))": 0.1773905035517834, "((0, 0, 1), (3, 1, 3))": 0.2397561984816301, "((0, 0, 1), (3, 1, 4))": 0.2809541196659672, "((0, 0, 1), (3, 1, 5))": 0.5001106485478569, "((0, 0, 1), (3, 1, 6))": 0.5465694090000921, "((0, 0, 1), (3, 1, 7))": 0.6131646810154476, "((0, 0, 1), (3, 1, 8))": 0.6428524747494654, "((0, 0, 1), (3, 1, 9))": 0.6528214072319065, "((0, 0, 1), (3, 2, 0))": 0.1777697077710527, "((0, 0, 1), (3, 2, 1))": 0.18381690120340546, "((0, 0, 1), (3, 2, 2))": 0.19324829345336442, "((0, 0, 1), (3, 2, 3))": 0.2812874848140538, "((0, 0, 1), (3, 2, 4))": 0.30921675458466175, "((0, 0, 1), (3, 2, 5))": 0.4990881708653695, "((0, 0, 1), (3, 2, 6))": 0.5369060228757975, "((0, 0, 1), (3, 2, 7))": 0.6167947700615606, "((0, 0, 1), (3, 2, 8))": 0.6560571032771045, "((0, 0, 1), (3, 2, 9))": 0.6686357835461332, "((0, 0, 1), (3, 3, 0))": 0.2013070707669717, "((0, 0, 1), (3, 3, 1))": 0.19369463371544027, "((0, 0, 1), (3, 3, 2))": 0.20593925899252893, "((0, 0, 1), (3, 3, 3))": 0.32747329610318027, "((0, 0, 1), (3, 3, 4))": 0.3409395644871482, "((0, 0, 1), (3, 3, 5))": 0.561525676467742, "((0, 0, 1), (3, 3, 6))": 0.6018131142535457, "((0, 0, 1), (3, 3, 7))": 0.6905575847839552, "((0, 0, 1), (3, 3, 8))": 0.7072496154377548, "((0, 0, 1), (3, 3, 9))": 0.7096168017897734, "((0, 0, 1), (3, 4, 0))": 0.36503526776791084, "((0, 0, 1), (3, 4, 1))": 0.3884410602233164, "((0, 0, 1), (3, 4, 2))": 0.4017271507907405, "((0, 0, 1), (3, 4, 3))": 0.4290511967994419, "((0, 0, 1), (3, 4, 4))": 0.4590754447235725, "((0, 0, 1), (3, 4, 5))": 0.6138400983677493, "((0, 0, 1), (3, 4, 6))": 0.6610041781587724, "((0, 0, 1), (3, 4, 7))": 0.7030414942155275, "((0, 0, 1), (3, 4, 8))": 0.7352740025677815, "((0, 0, 1), (3, 4, 9))": 0.7885861306352636, "((0, 0, 1), (3, 5, 0))": 0.43849812447854414, "((0, 0, 1), (3, 5, 1))": 0.4232921744098881, "((0, 0, 1), (3, 5, 2))": 0.426612852274911, "((0, 0, 1), (3, 5, 3))": 0.46653744395830027, "((0, 0, 1), (3, 5, 4))": 0.6135053377758036, "((0, 0, 1), (3, 5, 5))": 0.7165241785267629, "((0, 0, 1), (3, 5, 6))": 0.7685319494491089, "((0, 0, 1), (3, 5, 7))": 0.8356955793442769, "((0, 0, 1), (3, 5, 8))": 0.8604362057970081, "((0, 0, 1), (3, 5, 9))": 0.8554976057160625, "((0, 0, 1), (3, 6, 0))": 0.5004605178818585, "((0, 0, 1), (3, 6, 1))": 0.5173016180355705, "((0, 0, 1), (3, 6, 2))": 0.5247447485935645, "((0, 0, 1), (3, 6, 3))": 0.5828860306196392, "((0, 0, 1), (3, 6, 4))": 0.7505129835621587, "((0, 0, 1), (3, 6, 5))": 0.7854057635939765, "((0, 0, 1), (3, 6, 6))": 0.8301160351934244, "((0, 0, 1), (3, 6, 7))": 0.8654990529936509, "((0, 0, 1), (3, 6, 8))": 0.8889376184073143, "((0, 0, 1), (3, 6, 9))": 0.9226002316705524, "((0, 0, 1), (3, 7, 0))": 0.5996861334861807, "((0, 0, 1), (3, 7, 1))": 0.6331099470767736, "((0, 0, 1), (3, 7, 2))": 0.6588235569056592, "((0, 0, 1), (3, 7, 3))": 0.6832022879540327, "((0, 0, 1), (3, 7, 4))": 0.773572671633655, "((0, 0, 1), (3, 7, 5))": 0.800767168857164, "((0, 0, 1), (3, 7, 6))": 0.8701167552223378, "((0, 0, 1), (3, 7, 7))": 0.9702834151757418, "((0, 0, 1), (3, 7, 8))": 0.9917023931180047, "((0, 0, 1), (3, 7, 9))": 1.0216139580802583, "((0, 0, 1), (3, 8, 0))": 0.6668854789653011, "((0, 0, 1), (3, 8, 1))": 0.6625742241046905, "((0, 0, 1), (3, 8, 2))": 0.6792781291675639, "((0, 0, 1), (3, 8, 3))": 0.6958012344598532, "((0, 0, 1), (3, 8, 4))": 0.8242263899769998, "((0, 0, 1), (3, 8, 5))": 0.846503276954315, "((0, 0, 1), (3, 8, 6))": 0.9239577225345812, "((0, 0, 1), (3, 8, 7))": 0.9900793945994848, "((0, 0, 1), (3, 8, 8))": 1.0365446801000175, "((0, 0, 1), (3, 8, 9))": 1.0441882428660092, "((0, 0, 1), (3, 9, 0))": 0.6717065161696719, "((0, 0, 1), (3, 9, 1))": 0.6792445573907823, "((0, 0, 1), (3, 9, 2))": 0.7039569825082949, "((0, 0, 1), (3, 9, 3))": 0.7291016200570274, "((0, 0, 1), (3, 9, 4))": 0.8452061411742261, "((0, 0, 1), (3, 9, 5))": 0.8786045584841194, "((0, 0, 1), (3, 9, 6))": 0.9330611504415378, "((0, 0, 1), (3, 9, 7))": 0.9727437515991366, "((0, 0, 1), (3, 9, 8))": 1.0454983444067434, "((0, 0, 1), (3, 9, 9))": 1.0460784283169706, "((0, 0, 1), (4, 0, 0))": 0.21568534038921286, "((0, 0, 1), (4, 0, 1))": 0.20178993244061055, "((0, 0, 1), (4, 0, 2))": 0.23381519245059762, "((0, 0, 1), (4, 0, 3))": 0.2922214617729979, "((0, 0, 1), (4, 0, 4))": 0.33772687918725547, "((0, 0, 1), (4, 0, 5))": 0.49904141026475823, "((0, 0, 1), (4, 0, 6))": 0.5991387145448177, "((0, 0, 1), (4, 0, 7))": 0.6474672913219545, "((0, 0, 1), (4, 0, 8))": 0.6880285755816647, "((0, 0, 1), (4, 0, 9))": 0.7066014556124859, "((0, 0, 1), (4, 1, 0))": 0.22326194631837212, "((0, 0, 1), (4, 1, 1))": 0.21392785019267438, "((0, 0, 1), (4, 1, 2))": 0.23414145359706143, "((0, 0, 1), (4, 1, 3))": 0.2879825722574081, "((0, 0, 1), (4, 1, 4))": 0.32960005698792305, "((0, 0, 1), (4, 1, 5))": 0.5182825357004094, "((0, 0, 1), (4, 1, 6))": 0.5819165994692883, "((0, 0, 1), (4, 1, 7))": 0.6653691979539439, "((0, 0, 1), (4, 1, 8))": 0.7069958334756571, "((0, 0, 1), (4, 1, 9))": 0.722155802616396, "((0, 0, 1), (4, 2, 0))": 0.24559715852545216, "((0, 0, 1), (4, 2, 1))": 0.2255415460922167, "((0, 0, 1), (4, 2, 2))": 0.24546798462278593, "((0, 0, 1), (4, 2, 3))": 0.3232928053658513, "((0, 0, 1), (4, 2, 4))": 0.34833385731732946, "((0, 0, 1), (4, 2, 5))": 0.5212930426440167, "((0, 0, 1), (4, 2, 6))": 0.5786515115471822, "((0, 0, 1), (4, 2, 7))": 0.6946558996826336, "((0, 0, 1), (4, 2, 8))": 0.7237471162394671, "((0, 0, 1), (4, 2, 9))": 0.7348857772644078, "((0, 0, 1), (4, 3, 0))": 0.3070472310523954, "((0, 0, 1), (4, 3, 1))": 0.3263477451629549, "((0, 0, 1), (4, 3, 2))": 0.31381406286939884, "((0, 0, 1), (4, 3, 3))": 0.3577742064831741, "((0, 0, 1), (4, 3, 4))": 0.3964849856711038, "((0, 0, 1), (4, 3, 5))": 0.5971013355859148, "((0, 0, 1), (4, 3, 6))": 0.6502256051123736, "((0, 0, 1), (4, 3, 7))": 0.7578815658694161, "((0, 0, 1), (4, 3, 8))": 0.7690774889890462, "((0, 0, 1), (4, 3, 9))": 0.7857430974026719, "((0, 0, 1), (4, 4, 0))": 0.4254161089406041, "((0, 0, 1), (4, 4, 1))": 0.42306914086105146, "((0, 0, 1), (4, 4, 2))": 0.432910178156145, "((0, 0, 1), (4, 4, 3))": 0.45569138797160674, "((0, 0, 1), (4, 4, 4))": 0.4681391179809055, "((0, 0, 1), (4, 4, 5))": 0.6250327343073826, "((0, 0, 1), (4, 4, 6))": 0.7028386519973902, "((0, 0, 1), (4, 4, 7))": 0.7828630046684205, "((0, 0, 1), (4, 4, 8))": 0.839939756747171, "((0, 0, 1), (4, 4, 9))": 0.8599834436470302, "((0, 0, 1), (4, 5, 0))": 0.4776754748295763, "((0, 0, 1), (4, 5, 1))": 0.4770050005181646, "((0, 0, 1), (4, 5, 2))": 0.46673182441576005, "((0, 0, 1), (4, 5, 3))": 0.4950331676316883, "((0, 0, 1), (4, 5, 4))": 0.5574924854812555, "((0, 0, 1), (4, 5, 5))": 0.7728288972369467, "((0, 0, 1), (4, 5, 6))": 0.8198283152915743, "((0, 0, 1), (4, 5, 7))": 0.8945191121570665, "((0, 0, 1), (4, 5, 8))": 0.93073514967106, "((0, 0, 1), (4, 5, 9))": 0.9495638912276538, "((0, 0, 1), (4, 6, 0))": 0.5214175749906147, "((0, 0, 1), (4, 6, 1))": 0.5423123569851241, "((0, 0, 1), (4, 6, 2))": 0.6130554860013552, "((0, 0, 1), (4, 6, 3))": 0.6619492163121273, "((0, 0, 1), (4, 6, 4))": 0.7641245919514604, "((0, 0, 1), (4, 6, 5))": 0.8126211854313307, "((0, 0, 1), (4, 6, 6))": 0.8432860003990909, "((0, 0, 1), (4, 6, 7))": 0.9815857055558046, "((0, 0, 1), (4, 6, 8))": 1.0148258672329555, "((0, 0, 1), (4, 6, 9))": 1.0155415257345703, "((0, 0, 1), (4, 7, 0))": 0.6561634936257582, "((0, 0, 1), (4, 7, 1))": 0.6659342033635287, "((0, 0, 1), (4, 7, 2))": 0.6793546161706572, "((0, 0, 1), (4, 7, 3))": 0.7321147840692015, "((0, 0, 1), (4, 7, 4))": 0.8099751129451013, "((0, 0, 1), (4, 7, 5))": 0.8723887658081657, "((0, 0, 1), (4, 7, 6))": 0.8983920934000202, "((0, 0, 1), (4, 7, 7))": 1.034284034522219, "((0, 0, 1), (4, 7, 8))": 1.0559051154041528, "((0, 0, 1), (4, 7, 9))": 1.0801296249796344, "((0, 0, 1), (4, 8, 0))": 0.6924422579073544, "((0, 0, 1), (4, 8, 1))": 0.6961577333489728, "((0, 0, 1), (4, 8, 2))": 0.7214617697393924, "((0, 0, 1), (4, 8, 3))": 0.7470576943153916, "((0, 0, 1), (4, 8, 4))": 0.8482633424135898, "((0, 0, 1), (4, 8, 5))": 0.8968633590341971, "((0, 0, 1), (4, 8, 6))": 0.9389097706554773, "((0, 0, 1), (4, 8, 7))": 1.069012876153864, "((0, 0, 1), (4, 8, 8))": 1.0945501878782677, "((0, 0, 1), (4, 8, 9))": 1.0986099591172531, "((0, 0, 1), (4, 9, 0))": 0.7077530047970437, "((0, 0, 1), (4, 9, 1))": 0.7193523116751438, "((0, 0, 1), (4, 9, 2))": 0.7299509204477985, "((0, 0, 1), (4, 9, 3))": 0.7639157894114681, "((0, 0, 1), (4, 9, 4))": 0.8707311899007347, "((0, 0, 1), (4, 9, 5))": 0.9018351102554267, "((0, 0, 1), (4, 9, 6))": 0.9492082791952091, "((0, 0, 1), (4, 9, 7))": 1.0736117251432187, "((0, 0, 1), (4, 9, 8))": 1.100400738571299, "((0, 0, 1), (4, 9, 9))": 1.1034220683048641, "((0, 0, 1), (5, 0, 0))": 0.3070507494767684, "((0, 0, 1), (5, 0, 1))": 0.3091651394246958, "((0, 0, 1), (5, 0, 2))": 0.31922796110377677, "((0, 0, 1), (5, 0, 3))": 0.36693501380087873, "((0, 0, 1), (5, 0, 4))": 0.40801388185154036, "((0, 0, 1), (5, 0, 5))": 0.5278901742773536, "((0, 0, 1), (5, 0, 6))": 0.6469184825301763, "((0, 0, 1), (5, 0, 7))": 0.7083313780404331, "((0, 0, 1), (5, 0, 8))": 0.7391500512268275, "((0, 0, 1), (5, 0, 9))": 0.744144574689615, "((0, 0, 1), (5, 1, 0))": 0.30641557387444895, "((0, 0, 1), (5, 1, 1))": 0.30149938640782414, "((0, 0, 1), (5, 1, 2))": 0.31634064724137956, "((0, 0, 1), (5, 1, 3))": 0.3684925561965794, "((0, 0, 1), (5, 1, 4))": 0.4023979827569858, "((0, 0, 1), (5, 1, 5))": 0.5327835968864509, "((0, 0, 1), (5, 1, 6))": 0.6686201276990408, "((0, 0, 1), (5, 1, 7))": 0.7054498232957014, "((0, 0, 1), (5, 1, 8))": 0.7440629024809212, "((0, 0, 1), (5, 1, 9))": 0.7655248819007042, "((0, 0, 1), (5, 2, 0))": 0.29950348946669303, "((0, 0, 1), (5, 2, 1))": 0.290758255398451, "((0, 0, 1), (5, 2, 2))": 0.3044953265262508, "((0, 0, 1), (5, 2, 3))": 0.3882107113202975, "((0, 0, 1), (5, 2, 4))": 0.42538674148895533, "((0, 0, 1), (5, 2, 5))": 0.5438399537454301, "((0, 0, 1), (5, 2, 6))": 0.6714508908134904, "((0, 0, 1), (5, 2, 7))": 0.7199532521294162, "((0, 0, 1), (5, 2, 8))": 0.7565654743248126, "((0, 0, 1), (5, 2, 9))": 0.7611238901067005, "((0, 0, 1), (5, 3, 0))": 0.3450716932169353, "((0, 0, 1), (5, 3, 1))": 0.3547832424552857, "((0, 0, 1), (5, 3, 2))": 0.35149133657876996, "((0, 0, 1), (5, 3, 3))": 0.41252618172613387, "((0, 0, 1), (5, 3, 4))": 0.48368178560127484, "((0, 0, 1), (5, 3, 5))": 0.6122933709371732, "((0, 0, 1), (5, 3, 6))": 0.6913398955079723, "((0, 0, 1), (5, 3, 7))": 0.7713963321088986, "((0, 0, 1), (5, 3, 8))": 0.7989277322914071, "((0, 0, 1), (5, 3, 9))": 0.8343233204448024, "((0, 0, 1), (5, 4, 0))": 0.4535883016663029, "((0, 0, 1), (5, 4, 1))": 0.4491131090866463, "((0, 0, 1), (5, 4, 2))": 0.4486802147441213, "((0, 0, 1), (5, 4, 3))": 0.49349864434766094, "((0, 0, 1), (5, 4, 4))": 0.5206124959244895, "((0, 0, 1), (5, 4, 5))": 0.6325371931454234, "((0, 0, 1), (5, 4, 6))": 0.7178521245914591, "((0, 0, 1), (5, 4, 7))": 0.8219643144369312, "((0, 0, 1), (5, 4, 8))": 0.8568975359997781, "((0, 0, 1), (5, 4, 9))": 0.8748950702121278, "((0, 0, 1), (5, 5, 0))": 0.5014036913019595, "((0, 0, 1), (5, 5, 1))": 0.4964068804038469, "((0, 0, 1), (5, 5, 2))": 0.502333703581649, "((0, 0, 1), (5, 5, 3))": 0.5832573295215829, "((0, 0, 1), (5, 5, 4))": 0.5970496220838359, "((0, 0, 1), (5, 5, 5))": 0.7921687765406998, "((0, 0, 1), (5, 5, 6))": 0.8503959410761865, "((0, 0, 1), (5, 5, 7))": 0.9433390499699037, "((0, 0, 1), (5, 5, 8))": 0.9530326845264055, "((0, 0, 1), (5, 5, 9))": 0.971508916157033, "((0, 0, 1), (5, 6, 0))": 0.5862649370709685, "((0, 0, 1), (5, 6, 1))": 0.6140170736811552, "((0, 0, 1), (5, 6, 2))": 0.6189091520073048, "((0, 0, 1), (5, 6, 3))": 0.6751294856652628, "((0, 0, 1), (5, 6, 4))": 0.7718970151319071, "((0, 0, 1), (5, 6, 5))": 0.83326725733383, "((0, 0, 1), (5, 6, 6))": 0.8713300463140004, "((0, 0, 1), (5, 6, 7))": 0.9951659368440927, "((0, 0, 1), (5, 6, 8))": 1.0188281966310229, "((0, 0, 1), (5, 6, 9))": 1.0613365743863414, "((0, 0, 1), (5, 7, 0))": 0.6956308674518823, "((0, 0, 1), (5, 7, 1))": 0.6976260530764969, "((0, 0, 1), (5, 7, 2))": 0.7220991788963024, "((0, 0, 1), (5, 7, 3))": 0.7496223938720192, "((0, 0, 1), (5, 7, 4))": 0.8243615676264185, "((0, 0, 1), (5, 7, 5))": 0.8831095854699871, "((0, 0, 1), (5, 7, 6))": 0.9323868748691573, "((0, 0, 1), (5, 7, 7))": 1.0690912992576491, "((0, 0, 1), (5, 7, 8))": 1.0933194048879524, "((0, 0, 1), (5, 7, 9))": 1.1083944343055594, "((0, 0, 1), (5, 8, 0))": 0.7311281739201252, "((0, 0, 1), (5, 8, 1))": 0.7447669798078754, "((0, 0, 1), (5, 8, 2))": 0.7603175703922718, "((0, 0, 1), (5, 8, 3))": 0.8146234768264312, "((0, 0, 1), (5, 8, 4))": 0.8605505101830684, "((0, 0, 1), (5, 8, 5))": 0.9355766223634036, "((0, 0, 1), (5, 8, 6))": 0.9720302322661206, "((0, 0, 1), (5, 8, 7))": 1.0817794283398592, "((0, 0, 1), (5, 8, 8))": 1.1008405169037883, "((0, 0, 1), (5, 8, 9))": 1.124356205693169, "((0, 0, 1), (5, 9, 0))": 0.7571184609334276, "((0, 0, 1), (5, 9, 1))": 0.7692755803879214, "((0, 0, 1), (5, 9, 2))": 0.7739075782998055, "((0, 0, 1), (5, 9, 3))": 0.8232777992137364, "((0, 0, 1), (5, 9, 4))": 0.9066696640025695, "((0, 0, 1), (5, 9, 5))": 0.945576298083046, "((0, 0, 1), (5, 9, 6))": 1.0027010657403819, "((0, 0, 1), (5, 9, 7))": 1.0950009625667503, "((0, 0, 1), (5, 9, 8))": 1.1306492770339807, "((0, 0, 1), (5, 9, 9))": 1.142760695544161, "((0, 0, 1), (6, 0, 0))": 0.4111924019347518, "((0, 0, 1), (6, 0, 1))": 0.4098091415806927, "((0, 0, 1), (6, 0, 2))": 0.4121261074255784, "((0, 0, 1), (6, 0, 3))": 0.4139637848892004, "((0, 0, 1), (6, 0, 4))": 0.4372646220769026, "((0, 0, 1), (6, 0, 5))": 0.5719714759867535, "((0, 0, 1), (6, 0, 6))": 0.7256413057611328, "((0, 0, 1), (6, 0, 7))": 0.7828881929447666, "((0, 0, 1), (6, 0, 8))": 0.8297650051907578, "((0, 0, 1), (6, 0, 9))": 0.8432349223674399, "((0, 0, 1), (6, 1, 0))": 0.41197335508773564, "((0, 0, 1), (6, 1, 1))": 0.40503526033030934, "((0, 0, 1), (6, 1, 2))": 0.418212312170845, "((0, 0, 1), (6, 1, 3))": 0.41197077517372654, "((0, 0, 1), (6, 1, 4))": 0.42798555216239287, "((0, 0, 1), (6, 1, 5))": 0.5598533546584381, "((0, 0, 1), (6, 1, 6))": 0.7346531508391151, "((0, 0, 1), (6, 1, 7))": 0.7846859993092584, "((0, 0, 1), (6, 1, 8))": 0.8227702075746071, "((0, 0, 1), (6, 1, 9))": 0.840614855950213, "((0, 0, 1), (6, 2, 0))": 0.4222687165551537, "((0, 0, 1), (6, 2, 1))": 0.4220733366166201, "((0, 0, 1), (6, 2, 2))": 0.42879025791907316, "((0, 0, 1), (6, 2, 3))": 0.4212088821154035, "((0, 0, 1), (6, 2, 4))": 0.45296823407645975, "((0, 0, 1), (6, 2, 5))": 0.5637585150713718, "((0, 0, 1), (6, 2, 6))": 0.7403415931102866, "((0, 0, 1), (6, 2, 7))": 0.7781599109672811, "((0, 0, 1), (6, 2, 8))": 0.8058378353073569, "((0, 0, 1), (6, 2, 9))": 0.8431156209541837, "((0, 0, 1), (6, 3, 0))": 0.4980149380795906, "((0, 0, 1), (6, 3, 1))": 0.45216480142826554, "((0, 0, 1), (6, 3, 2))": 0.4429664124434393, "((0, 0, 1), (6, 3, 3))": 0.4650965184113041, "((0, 0, 1), (6, 3, 4))": 0.5004111680726423, "((0, 0, 1), (6, 3, 5))": 0.6139694297717969, "((0, 0, 1), (6, 3, 6))": 0.8311846920167383, "((0, 0, 1), (6, 3, 7))": 0.8462534488805106, "((0, 0, 1), (6, 3, 8))": 0.8503921004094598, "((0, 0, 1), (6, 3, 9))": 0.8701260247704357, "((0, 0, 1), (6, 4, 0))": 0.5366987097359779, "((0, 0, 1), (6, 4, 1))": 0.5364036955876755, "((0, 0, 1), (6, 4, 2))": 0.5439525613129534, "((0, 0, 1), (6, 4, 3))": 0.5462206148730129, "((0, 0, 1), (6, 4, 4))": 0.553062535493276, "((0, 0, 1), (6, 4, 5))": 0.6532432957645341, "((0, 0, 1), (6, 4, 6))": 0.8574528792664159, "((0, 0, 1), (6, 4, 7))": 0.8810948230768806, "((0, 0, 1), (6, 4, 8))": 0.8912319898592006, "((0, 0, 1), (6, 4, 9))": 0.9113424847104153, "((0, 0, 1), (6, 5, 0))": 0.5889624355381419, "((0, 0, 1), (6, 5, 1))": 0.5767141765861266, "((0, 0, 1), (6, 5, 2))": 0.5908426471729066, "((0, 0, 1), (6, 5, 3))": 0.5974878867862475, "((0, 0, 1), (6, 5, 4))": 0.6162333927857822, "((0, 0, 1), (6, 5, 5))": 0.7884508877791404, "((0, 0, 1), (6, 5, 6))": 0.9229440690717704, "((0, 0, 1), (6, 5, 7))": 0.9869723653207614, "((0, 0, 1), (6, 5, 8))": 1.0012431640414812, "((0, 0, 1), (6, 5, 9))": 1.0193334538345045, "((0, 0, 1), (6, 6, 0))": 0.6623263751782218, "((0, 0, 1), (6, 6, 1))": 0.6543817673199479, "((0, 0, 1), (6, 6, 2))": 0.6436262918438675, "((0, 0, 1), (6, 6, 3))": 0.7196161863850212, "((0, 0, 1), (6, 6, 4))": 0.8334495082494878, "((0, 0, 1), (6, 6, 5))": 0.8650197556859197, "((0, 0, 1), (6, 6, 6))": 0.9474474696366185, "((0, 0, 1), (6, 6, 7))": 1.0070479131433172, "((0, 0, 1), (6, 6, 8))": 1.0364743920472208, "((0, 0, 1), (6, 6, 9))": 1.0972509595508388, "((0, 0, 1), (6, 7, 0))": 0.7311897465784344, "((0, 0, 1), (6, 7, 1))": 0.7302359673159996, "((0, 0, 1), (6, 7, 2))": 0.7651358733505035, "((0, 0, 1), (6, 7, 3))": 0.8061986049613025, "((0, 0, 1), (6, 7, 4))": 0.8878904592272695, "((0, 0, 1), (6, 7, 5))": 0.9252883785689138, "((0, 0, 1), (6, 7, 6))": 0.9851701882499655, "((0, 0, 1), (6, 7, 7))": 1.0885974927882371, "((0, 0, 1), (6, 7, 8))": 1.1151937624687478, "((0, 0, 1), (6, 7, 9))": 1.1333323860869324, "((0, 0, 1), (6, 8, 0))": 0.7751123872859256, "((0, 0, 1), (6, 8, 1))": 0.7736948795141726, "((0, 0, 1), (6, 8, 2))": 0.8099095118172343, "((0, 0, 1), (6, 8, 3))": 0.8382657211141495, "((0, 0, 1), (6, 8, 4))": 0.9227079462780106, "((0, 0, 1), (6, 8, 5))": 0.9744125639267173, "((0, 0, 1), (6, 8, 6))": 1.0174629452333641, "((0, 0, 1), (6, 8, 7))": 1.0952919610614804, "((0, 0, 1), (6, 8, 8))": 1.1246071916993898, "((0, 0, 1), (6, 8, 9))": 1.1495512499650609, "((0, 0, 1), (6, 9, 0))": 0.7949801591116264, "((0, 0, 1), (6, 9, 1))": 0.800187813478247, "((0, 0, 1), (6, 9, 2))": 0.8352148132643242, "((0, 0, 1), (6, 9, 3))": 0.8493873589614809, "((0, 0, 1), (6, 9, 4))": 0.9399331634483139, "((0, 0, 1), (6, 9, 5))": 0.9944145801582311, "((0, 0, 1), (6, 9, 6))": 1.0292969777362226, "((0, 0, 1), (6, 9, 7))": 1.1386818137835468, "((0, 0, 1), (6, 9, 8))": 1.1552556598892112, "((0, 0, 1), (6, 9, 9))": 1.1660372868015534, "((0, 0, 1), (7, 0, 0))": 0.48279283958389446, "((0, 0, 1), (7, 0, 1))": 0.4743379421352888, "((0, 0, 1), (7, 0, 2))": 0.4799984521347594, "((0, 0, 1), (7, 0, 3))": 0.5464628137700199, "((0, 0, 1), (7, 0, 4))": 0.6027598477093162, "((0, 0, 1), (7, 0, 5))": 0.6389691568301986, "((0, 0, 1), (7, 0, 6))": 0.7833198896474888, "((0, 0, 1), (7, 0, 7))": 0.8249583033993599, "((0, 0, 1), (7, 0, 8))": 0.8721756551776443, "((0, 0, 1), (7, 0, 9))": 0.8837255238978136, "((0, 0, 1), (7, 1, 0))": 0.4903444634873121, "((0, 0, 1), (7, 1, 1))": 0.48910787688896157, "((0, 0, 1), (7, 1, 2))": 0.4912714533500648, "((0, 0, 1), (7, 1, 3))": 0.5492602153938823, "((0, 0, 1), (7, 1, 4))": 0.598881479434741, "((0, 0, 1), (7, 1, 5))": 0.6437630415860389, "((0, 0, 1), (7, 1, 6))": 0.7898510916591778, "((0, 0, 1), (7, 1, 7))": 0.83568775825505, "((0, 0, 1), (7, 1, 8))": 0.8658925506932283, "((0, 0, 1), (7, 1, 9))": 0.8855048270264482, "((0, 0, 1), (7, 2, 0))": 0.4879053637020049, "((0, 0, 1), (7, 2, 1))": 0.49584519039158753, "((0, 0, 1), (7, 2, 2))": 0.4903312077577521, "((0, 0, 1), (7, 2, 3))": 0.5675518446915364, "((0, 0, 1), (7, 2, 4))": 0.6057043899783999, "((0, 0, 1), (7, 2, 5))": 0.6532716388578322, "((0, 0, 1), (7, 2, 6))": 0.7851245733854699, "((0, 0, 1), (7, 2, 7))": 0.888768672261953, "((0, 0, 1), (7, 2, 8))": 0.9063432317844812, "((0, 0, 1), (7, 2, 9))": 0.9293817269081123, "((0, 0, 1), (7, 3, 0))": 0.560663185961146, "((0, 0, 1), (7, 3, 1))": 0.5713806368897578, "((0, 0, 1), (7, 3, 2))": 0.5759919852644302, "((0, 0, 1), (7, 3, 3))": 0.6325479682397009, "((0, 0, 1), (7, 3, 4))": 0.664141962624252, "((0, 0, 1), (7, 3, 5))": 0.6913169517307666, "((0, 0, 1), (7, 3, 6))": 0.880173355955531, "((0, 0, 1), (7, 3, 7))": 0.9259537220097496, "((0, 0, 1), (7, 3, 8))": 0.9341050074729819, "((0, 0, 1), (7, 3, 9))": 0.9435375864784394, "((0, 0, 1), (7, 4, 0))": 0.5838050496210975, "((0, 0, 1), (7, 4, 1))": 0.587001778634173, "((0, 0, 1), (7, 4, 2))": 0.6003665761617951, "((0, 0, 1), (7, 4, 3))": 0.666460442980407, "((0, 0, 1), (7, 4, 4))": 0.7084849118194189, "((0, 0, 1), (7, 4, 5))": 0.7388215321700505, "((0, 0, 1), (7, 4, 6))": 0.9162949365412862, "((0, 0, 1), (7, 4, 7))": 0.9481734318345663, "((0, 0, 1), (7, 4, 8))": 0.9743402846816773, "((0, 0, 1), (7, 4, 9))": 0.9919646057068072, "((0, 0, 1), (7, 5, 0))": 0.6611513816762145, "((0, 0, 1), (7, 5, 1))": 0.661388272017813, "((0, 0, 1), (7, 5, 2))": 0.7004221490684822, "((0, 0, 1), (7, 5, 3))": 0.7731894726077874, "((0, 0, 1), (7, 5, 4))": 0.8133583279044536, "((0, 0, 1), (7, 5, 5))": 0.8367341090382802, "((0, 0, 1), (7, 5, 6))": 0.9692624534279808, "((0, 0, 1), (7, 5, 7))": 1.0330231977012896, "((0, 0, 1), (7, 5, 8))": 1.0527048456093515, "((0, 0, 1), (7, 5, 9))": 1.0577330347334852, "((0, 0, 1), (7, 6, 0))": 0.7117950300820569, "((0, 0, 1), (7, 6, 1))": 0.7067729931014541, "((0, 0, 1), (7, 6, 2))": 0.760700489248823, "((0, 0, 1), (7, 6, 3))": 0.7862305564428624, "((0, 0, 1), (7, 6, 4))": 0.8539327206043146, "((0, 0, 1), (7, 6, 5))": 0.8824389460931588, "((0, 0, 1), (7, 6, 6))": 0.98485115088553, "((0, 0, 1), (7, 6, 7))": 1.0524373357767627, "((0, 0, 1), (7, 6, 8))": 1.0674545910585955, "((0, 0, 1), (7, 6, 9))": 1.112506347966785, "((0, 0, 1), (7, 7, 0))": 0.7705132143224505, "((0, 0, 1), (7, 7, 1))": 0.795348463015923, "((0, 0, 1), (7, 7, 2))": 0.8376442980976782, "((0, 0, 1), (7, 7, 3))": 0.8726744497508813, "((0, 0, 1), (7, 7, 4))": 0.9098029842069597, "((0, 0, 1), (7, 7, 5))": 0.9808826478475452, "((0, 0, 1), (7, 7, 6))": 1.0491317908262052, "((0, 0, 1), (7, 7, 7))": 1.1358585191713315, "((0, 0, 1), (7, 7, 8))": 1.1480561070483895, "((0, 0, 1), (7, 7, 9))": 1.1577305789293904, "((0, 0, 1), (7, 8, 0))": 0.8258853656160299, "((0, 0, 1), (7, 8, 1))": 0.8272035084161288, "((0, 0, 1), (7, 8, 2))": 0.8713364022066207, "((0, 0, 1), (7, 8, 3))": 0.8930742427026636, "((0, 0, 1), (7, 8, 4))": 0.9628669650407233, "((0, 0, 1), (7, 8, 5))": 1.0065812816390416, "((0, 0, 1), (7, 8, 6))": 1.0461662239338312, "((0, 0, 1), (7, 8, 7))": 1.159054170608574, "((0, 0, 1), (7, 8, 8))": 1.1774444163403632, "((0, 0, 1), (7, 8, 9))": 1.2009296570845933, "((0, 0, 1), (7, 9, 0))": 0.8396791625757922, "((0, 0, 1), (7, 9, 1))": 0.8469883220461168, "((0, 0, 1), (7, 9, 2))": 0.8710409663159897, "((0, 0, 1), (7, 9, 3))": 0.8929998176976012, "((0, 0, 1), (7, 9, 4))": 0.9787738945961634, "((0, 0, 1), (7, 9, 5))": 1.0140621078729966, "((0, 0, 1), (7, 9, 6))": 1.046403204512594, "((0, 0, 1), (7, 9, 7))": 1.1762864991514563, "((0, 0, 1), (7, 9, 8))": 1.191254719870477, "((0, 0, 1), (7, 9, 9))": 1.2216537245143497, "((0, 0, 1), (8, 0, 0))": 0.538038195404335, "((0, 0, 1), (8, 0, 1))": 0.54323751135223, "((0, 0, 1), (8, 0, 2))": 0.5486552730672589, "((0, 0, 1), (8, 0, 3))": 0.5729581734403275, "((0, 0, 1), (8, 0, 4))": 0.6251643756819294, "((0, 0, 1), (8, 0, 5))": 0.6559657046020354, "((0, 0, 1), (8, 0, 6))": 0.8356102374659108, "((0, 0, 1), (8, 0, 7))": 0.8794745009766318, "((0, 0, 1), (8, 0, 8))": 0.90323709207037, "((0, 0, 1), (8, 0, 9))": 0.915624691976868, "((0, 0, 1), (8, 1, 0))": 0.5434339623954174, "((0, 0, 1), (8, 1, 1))": 0.5393632855126174, "((0, 0, 1), (8, 1, 2))": 0.5382417045234464, "((0, 0, 1), (8, 1, 3))": 0.5779410847911683, "((0, 0, 1), (8, 1, 4))": 0.6273903722061621, "((0, 0, 1), (8, 1, 5))": 0.6593145583610907, "((0, 0, 1), (8, 1, 6))": 0.815992645791368, "((0, 0, 1), (8, 1, 7))": 0.9041939670629608, "((0, 0, 1), (8, 1, 8))": 0.9214160751914141, "((0, 0, 1), (8, 1, 9))": 0.9276008842509671, "((0, 0, 1), (8, 2, 0))": 0.5572344518657675, "((0, 0, 1), (8, 2, 1))": 0.5461871022389905, "((0, 0, 1), (8, 2, 2))": 0.5419224606716335, "((0, 0, 1), (8, 2, 3))": 0.5761937739049147, "((0, 0, 1), (8, 2, 4))": 0.6332151594741804, "((0, 0, 1), (8, 2, 5))": 0.6640506296270234, "((0, 0, 1), (8, 2, 6))": 0.8077543408217126, "((0, 0, 1), (8, 2, 7))": 0.909020642752543, "((0, 0, 1), (8, 2, 8))": 0.9368890456877202, "((0, 0, 1), (8, 2, 9))": 0.9540688428973476, "((0, 0, 1), (8, 3, 0))": 0.6067125103730112, "((0, 0, 1), (8, 3, 1))": 0.6073693352764171, "((0, 0, 1), (8, 3, 2))": 0.6182465702089016, "((0, 0, 1), (8, 3, 3))": 0.6582546918080836, "((0, 0, 1), (8, 3, 4))": 0.6855150560244179, "((0, 0, 1), (8, 3, 5))": 0.7058786632232259, "((0, 0, 1), (8, 3, 6))": 0.91845778197215, "((0, 0, 1), (8, 3, 7))": 0.9475587076440101, "((0, 0, 1), (8, 3, 8))": 0.9730310858541045, "((0, 0, 1), (8, 3, 9))": 0.9802915629760581, "((0, 0, 1), (8, 4, 0))": 0.6580067771580173, "((0, 0, 1), (8, 4, 1))": 0.660071131724236, "((0, 0, 1), (8, 4, 2))": 0.6446714404994048, "((0, 0, 1), (8, 4, 3))": 0.6912813417463677, "((0, 0, 1), (8, 4, 4))": 0.7300445730497148, "((0, 0, 1), (8, 4, 5))": 0.7543063196057195, "((0, 0, 1), (8, 4, 6))": 0.9528272779477728, "((0, 0, 1), (8, 4, 7))": 0.9962107990187142, "((0, 0, 1), (8, 4, 8))": 1.007847941003065, "((0, 0, 1), (8, 4, 9))": 1.0138857103026182, "((0, 0, 1), (8, 5, 0))": 0.6970061648048553, "((0, 0, 1), (8, 5, 1))": 0.6956215359604221, "((0, 0, 1), (8, 5, 2))": 0.7157471351889255, "((0, 0, 1), (8, 5, 3))": 0.78910190565417, "((0, 0, 1), (8, 5, 4))": 0.8438522814825944, "((0, 0, 1), (8, 5, 5))": 0.863675129471605, "((0, 0, 1), (8, 5, 6))": 0.994446903747395, "((0, 0, 1), (8, 5, 7))": 1.0488326551829388, "((0, 0, 1), (8, 5, 8))": 1.0822382656212, "((0, 0, 1), (8, 5, 9))": 1.0936423423934234, "((0, 0, 1), (8, 6, 0))": 0.7567331367924409, "((0, 0, 1), (8, 6, 1))": 0.763714348292285, "((0, 0, 1), (8, 6, 2))": 0.7990841367549687, "((0, 0, 1), (8, 6, 3))": 0.8190752523847795, "((0, 0, 1), (8, 6, 4))": 0.8778781856073576, "((0, 0, 1), (8, 6, 5))": 0.8963930943226538, "((0, 0, 1), (8, 6, 6))": 1.0161482943610918, "((0, 0, 1), (8, 6, 7))": 1.0667899420179385, "((0, 0, 1), (8, 6, 8))": 1.11661883452909, "((0, 0, 1), (8, 6, 9))": 1.1261481234455122, "((0, 0, 1), (8, 7, 0))": 0.8067767612624156, "((0, 0, 1), (8, 7, 1))": 0.8228972964799792, "((0, 0, 1), (8, 7, 2))": 0.8529360741431422, "((0, 0, 1), (8, 7, 3))": 0.8876182836600025, "((0, 0, 1), (8, 7, 4))": 0.921239252808142, "((0, 0, 1), (8, 7, 5))": 0.9885464696609368, "((0, 0, 1), (8, 7, 6))": 1.0668512109296244, "((0, 0, 1), (8, 7, 7))": 1.1508017091786211, "((0, 0, 1), (8, 7, 8))": 1.1701395621561377, "((0, 0, 1), (8, 7, 9))": 1.166108629117545, "((0, 0, 1), (8, 8, 0))": 0.8651559071264271, "((0, 0, 1), (8, 8, 1))": 0.860325110004932, "((0, 0, 1), (8, 8, 2))": 0.8880104445540069, "((0, 0, 1), (8, 8, 3))": 0.9247885377255252, "((0, 0, 1), (8, 8, 4))": 0.9845873178524153, "((0, 0, 1), (8, 8, 5))": 1.0292913707729574, "((0, 0, 1), (8, 8, 6))": 1.0805086017040406, "((0, 0, 1), (8, 8, 7))": 1.1756630808190651, "((0, 0, 1), (8, 8, 8))": 1.2059617644073963, "((0, 0, 1), (8, 8, 9))": 1.2216322130220896, "((0, 0, 1), (8, 9, 0))": 0.8721344584818403, "((0, 0, 1), (8, 9, 1))": 0.8817059241230115, "((0, 0, 1), (8, 9, 2))": 0.9014399186262012, "((0, 0, 1), (8, 9, 3))": 0.9383537925277327, "((0, 0, 1), (8, 9, 4))": 0.9973981615195635, "((0, 0, 1), (8, 9, 5))": 1.0372999121190916, "((0, 0, 1), (8, 9, 6))": 1.0826945574827236, "((0, 0, 1), (8, 9, 7))": 1.193475553034472, "((0, 0, 1), (8, 9, 8))": 1.221328306055199, "((0, 0, 1), (8, 9, 9))": 1.2281150026382481, "((0, 0, 1), (9, 0, 0))": 0.5503454158848878, "((0, 0, 1), (9, 0, 1))": 0.5519206736084075, "((0, 0, 1), (9, 0, 2))": 0.5612409358824512, "((0, 0, 1), (9, 0, 3))": 0.5873733638258358, "((0, 0, 1), (9, 0, 4))": 0.6335487095375518, "((0, 0, 1), (9, 0, 5))": 0.6700936158649389, "((0, 0, 1), (9, 0, 6))": 0.8412439713429789, "((0, 0, 1), (9, 0, 7))": 0.887658867199871, "((0, 0, 1), (9, 0, 8))": 0.914148519719223, "((0, 0, 1), (9, 0, 9))": 0.9202959950496666, "((0, 0, 1), (9, 1, 0))": 0.5551196361382338, "((0, 0, 1), (9, 1, 1))": 0.5625103091949332, "((0, 0, 1), (9, 1, 2))": 0.5691960319763827, "((0, 0, 1), (9, 1, 3))": 0.5960367437672464, "((0, 0, 1), (9, 1, 4))": 0.6376561353816736, "((0, 0, 1), (9, 1, 5))": 0.6870121270342276, "((0, 0, 1), (9, 1, 6))": 0.8439606989795807, "((0, 0, 1), (9, 1, 7))": 0.9024297925460902, "((0, 0, 1), (9, 1, 8))": 0.9280344503851278, "((0, 0, 1), (9, 1, 9))": 0.9363897000264324, "((0, 0, 1), (9, 2, 0))": 0.5679659684115601, "((0, 0, 1), (9, 2, 1))": 0.5731783538283578, "((0, 0, 1), (9, 2, 2))": 0.5844132302445737, "((0, 0, 1), (9, 2, 3))": 0.6133758130354642, "((0, 0, 1), (9, 2, 4))": 0.6521626545990608, "((0, 0, 1), (9, 2, 5))": 0.6906139636163755, "((0, 0, 1), (9, 2, 6))": 0.858192124454955, "((0, 0, 1), (9, 2, 7))": 0.9144237152310578, "((0, 0, 1), (9, 2, 8))": 0.9425391569083728, "((0, 0, 1), (9, 2, 9))": 0.9538488896289851, "((0, 0, 1), (9, 3, 0))": 0.612503475467914, "((0, 0, 1), (9, 3, 1))": 0.616472563262356, "((0, 0, 1), (9, 3, 2))": 0.6312230834823643, "((0, 0, 1), (9, 3, 3))": 0.6657968962202458, "((0, 0, 1), (9, 3, 4))": 0.707791565895839, "((0, 0, 1), (9, 3, 5))": 0.7222776389718502, "((0, 0, 1), (9, 3, 6))": 0.9235125278379152, "((0, 0, 1), (9, 3, 7))": 0.953030864536554, "((0, 0, 1), (9, 3, 8))": 0.9735489976182311, "((0, 0, 1), (9, 3, 9))": 0.9829496588134752, "((0, 0, 1), (9, 4, 0))": 0.6604856474371101, "((0, 0, 1), (9, 4, 1))": 0.6697440014408894, "((0, 0, 1), (9, 4, 2))": 0.6595633097502303, "((0, 0, 1), (9, 4, 3))": 0.6956139091549558, "((0, 0, 1), (9, 4, 4))": 0.7431832573436811, "((0, 0, 1), (9, 4, 5))": 0.7699702893385024, "((0, 0, 1), (9, 4, 6))": 0.9701209972224054, "((0, 0, 1), (9, 4, 7))": 1.000943693958923, "((0, 0, 1), (9, 4, 8))": 1.013278589227596, "((0, 0, 1), (9, 4, 9))": 1.0177919673280542, "((0, 0, 1), (9, 5, 0))": 0.7087485499642331, "((0, 0, 1), (9, 5, 1))": 0.7176296445544258, "((0, 0, 1), (9, 5, 2))": 0.7303466580009854, "((0, 0, 1), (9, 5, 3))": 0.7854570582825272, "((0, 0, 1), (9, 5, 4))": 0.8483386632655863, "((0, 0, 1), (9, 5, 5))": 0.8712734490779148, "((0, 0, 1), (9, 5, 6))": 1.0019285095017125, "((0, 0, 1), (9, 5, 7))": 1.0617004195970634, "((0, 0, 1), (9, 5, 8))": 1.0838360096790334, "((0, 0, 1), (9, 5, 9))": 1.0977237375165343, "((0, 0, 1), (9, 6, 0))": 0.7726956335912576, "((0, 0, 1), (9, 6, 1))": 0.7811022436413841, "((0, 0, 1), (9, 6, 2))": 0.8089287302781694, "((0, 0, 1), (9, 6, 3))": 0.838182491899713, "((0, 0, 1), (9, 6, 4))": 0.8793334946691397, "((0, 0, 1), (9, 6, 5))": 0.9008041942239422, "((0, 0, 1), (9, 6, 6))": 1.027627952228511, "((0, 0, 1), (9, 6, 7))": 1.0933269789777122, "((0, 0, 1), (9, 6, 8))": 1.1202370946616027, "((0, 0, 1), (9, 6, 9))": 1.1284636142410904, "((0, 0, 1), (9, 7, 0))": 0.8306543378701212, "((0, 0, 1), (9, 7, 1))": 0.8386848823200574, "((0, 0, 1), (9, 7, 2))": 0.8599149319270719, "((0, 0, 1), (9, 7, 3))": 0.8897483771936707, "((0, 0, 1), (9, 7, 4))": 0.9274454726969639, "((0, 0, 1), (9, 7, 5))": 0.9895482606163319, "((0, 0, 1), (9, 7, 6))": 1.0683903373032797, "((0, 0, 1), (9, 7, 7))": 1.1462712580953982, "((0, 0, 1), (9, 7, 8))": 1.1707386779348536, "((0, 0, 1), (9, 7, 9))": 1.1708579734236035, "((0, 0, 1), (9, 8, 0))": 0.8631918767971867, "((0, 0, 1), (9, 8, 1))": 0.8656057849285971, "((0, 0, 1), (9, 8, 2))": 0.8916070773583099, "((0, 0, 1), (9, 8, 3))": 0.9273976638104033, "((0, 0, 1), (9, 8, 4))": 0.9882955290643631, "((0, 0, 1), (9, 8, 5))": 1.0359085278787608, "((0, 0, 1), (9, 8, 6))": 1.090093756816945, "((0, 0, 1), (9, 8, 7))": 1.1763114723723322, "((0, 0, 1), (9, 8, 8))": 1.2136723402992284, "((0, 0, 1), (9, 8, 9))": 1.2227643611247476, "((0, 0, 1), (9, 9, 0))": 0.8757605184933664, "((0, 0, 1), (9, 9, 1))": 0.884673830244835, "((0, 0, 1), (9, 9, 2))": 0.9019544899192417, "((0, 0, 1), (9, 9, 3))": 0.9365882622708025, "((0, 0, 1), (9, 9, 4))": 0.996220852901212, "((0, 0, 1), (9, 9, 5))": 1.0437387422524522, "((0, 0, 1), (9, 9, 6))": 1.0913180475987625, "((0, 0, 1), (9, 9, 7))": 1.191041008552737, "((0, 0, 1), (9, 9, 8))": 1.222801371209659, "((0, 0, 1), (9, 9, 9))": 1.225384672911217, "((0, 0, 2), (0, 0, 3))": 0.07579948156662625, "((0, 0, 2), (0, 0, 4))": 0.1262221773505089, "((0, 0, 2), (0, 0, 5))": 0.3012571424073605, "((0, 0, 2), (0, 0, 6))": 0.3921180900839793, "((0, 0, 2), (0, 0, 7))": 0.4671809607727771, "((0, 0, 2), (0, 0, 8))": 0.5130727374075694, "((0, 0, 2), (0, 0, 9))": 0.521738916645472, "((0, 0, 2), (0, 1, 0))": 0.1009766900310754, "((0, 0, 2), (0, 1, 1))": 0.08096477602583786, "((0, 0, 2), (0, 1, 2))": 0.03717192114580554, "((0, 0, 2), (0, 1, 3))": 0.08118347511017868, "((0, 0, 2), (0, 1, 4))": 0.1297519300938334, "((0, 0, 2), (0, 1, 5))": 0.3067175123152193, "((0, 0, 2), (0, 1, 6))": 0.38199596757275384, "((0, 0, 2), (0, 1, 7))": 0.443247375004954, "((0, 0, 2), (0, 1, 8))": 0.5155553019519803, "((0, 0, 2), (0, 1, 9))": 0.5283421170005581, "((0, 0, 2), (0, 2, 0))": 0.12812415162001536, "((0, 0, 2), (0, 2, 1))": 0.10059847384229614, "((0, 0, 2), (0, 2, 2))": 0.05751628920679949, "((0, 0, 2), (0, 2, 3))": 0.09403299632297411, "((0, 0, 2), (0, 2, 4))": 0.14852880144386363, "((0, 0, 2), (0, 2, 5))": 0.33663743273981667, "((0, 0, 2), (0, 2, 6))": 0.37712574340737615, "((0, 0, 2), (0, 2, 7))": 0.44749200101151193, "((0, 0, 2), (0, 2, 8))": 0.5474405218882578, "((0, 0, 2), (0, 2, 9))": 0.557839468455482, "((0, 0, 2), (0, 3, 0))": 0.18339147615732085, "((0, 0, 2), (0, 3, 1))": 0.1825506523169279, "((0, 0, 2), (0, 3, 2))": 0.1452120861831883, "((0, 0, 2), (0, 3, 3))": 0.21035459490977107, "((0, 0, 2), (0, 3, 4))": 0.23970142449405898, "((0, 0, 2), (0, 3, 5))": 0.3443710896619593, "((0, 0, 2), (0, 3, 6))": 0.45605364840798474, "((0, 0, 2), (0, 3, 7))": 0.5045513298165818, "((0, 0, 2), (0, 3, 8))": 0.5603000339983499, "((0, 0, 2), (0, 3, 9))": 0.5795591692457903, "((0, 0, 2), (0, 4, 0))": 0.24664557419861952, "((0, 0, 2), (0, 4, 1))": 0.24511381731224294, "((0, 0, 2), (0, 4, 2))": 0.2618925493485567, "((0, 0, 2), (0, 4, 3))": 0.23116997860052743, "((0, 0, 2), (0, 4, 4))": 0.25368073167271044, "((0, 0, 2), (0, 4, 5))": 0.3425821305992237, "((0, 0, 2), (0, 4, 6))": 0.46658861430405857, "((0, 0, 2), (0, 4, 7))": 0.5165399875873028, "((0, 0, 2), (0, 4, 8))": 0.614396832101592, "((0, 0, 2), (0, 4, 9))": 0.6320899697094576, "((0, 0, 2), (0, 5, 0))": 0.35796606459244734, "((0, 0, 2), (0, 5, 1))": 0.3407974017688987, "((0, 0, 2), (0, 5, 2))": 0.3158918400440303, "((0, 0, 2), (0, 5, 3))": 0.5713021904652297, "((0, 0, 2), (0, 5, 4))": 0.5894040688837517, "((0, 0, 2), (0, 5, 5))": 0.6434412401180306, "((0, 0, 2), (0, 5, 6))": 0.6902955155314884, "((0, 0, 2), (0, 5, 7))": 0.7151750477464363, "((0, 0, 2), (0, 5, 8))": 0.7534861862541046, "((0, 0, 2), (0, 5, 9))": 0.7610231749910307, "((0, 0, 2), (0, 6, 0))": 0.5133338901004291, "((0, 0, 2), (0, 6, 1))": 0.5170328197524863, "((0, 0, 2), (0, 6, 2))": 0.5232492019847192, "((0, 0, 2), (0, 6, 3))": 0.5846236821752308, "((0, 0, 2), (0, 6, 4))": 0.6196707901560883, "((0, 0, 2), (0, 6, 5))": 0.6686126701070629, "((0, 0, 2), (0, 6, 6))": 0.7289806666203835, "((0, 0, 2), (0, 6, 7))": 0.7499174111037727, "((0, 0, 2), (0, 6, 8))": 0.8014253158934136, "((0, 0, 2), (0, 6, 9))": 0.8075797796584363, "((0, 0, 2), (0, 7, 0))": 0.5454280336332988, "((0, 0, 2), (0, 7, 1))": 0.551950010985756, "((0, 0, 2), (0, 7, 2))": 0.5605619331758877, "((0, 0, 2), (0, 7, 3))": 0.6575827211535709, "((0, 0, 2), (0, 7, 4))": 0.7022195462995725, "((0, 0, 2), (0, 7, 5))": 0.7306627657059847, "((0, 0, 2), (0, 7, 6))": 0.8052414173850899, "((0, 0, 2), (0, 7, 7))": 0.873239828516772, "((0, 0, 2), (0, 7, 8))": 0.8894884013468838, "((0, 0, 2), (0, 7, 9))": 0.9038839801984692, "((0, 0, 2), (0, 8, 0))": 0.6004826191717926, "((0, 0, 2), (0, 8, 1))": 0.5945463898009332, "((0, 0, 2), (0, 8, 2))": 0.5903676667715319, "((0, 0, 2), (0, 8, 3))": 0.6792904354863479, "((0, 0, 2), (0, 8, 4))": 0.7249234478553999, "((0, 0, 2), (0, 8, 5))": 0.7654028356256201, "((0, 0, 2), (0, 8, 6))": 0.831991179934892, "((0, 0, 2), (0, 8, 7))": 0.904502036228269, "((0, 0, 2), (0, 8, 8))": 0.9281881476351259, "((0, 0, 2), (0, 8, 9))": 0.9422293810120599, "((0, 0, 2), (0, 9, 0))": 0.6123952227916387, "((0, 0, 2), (0, 9, 1))": 0.6164478836385964, "((0, 0, 2), (0, 9, 2))": 0.6217163275232345, "((0, 0, 2), (0, 9, 3))": 0.6923826078687606, "((0, 0, 2), (0, 9, 4))": 0.7255748666337395, "((0, 0, 2), (0, 9, 5))": 0.818589618099981, "((0, 0, 2), (0, 9, 6))": 0.8460980098816587, "((0, 0, 2), (0, 9, 7))": 0.9091193074805294, "((0, 0, 2), (0, 9, 8))": 0.9388973851984325, "((0, 0, 2), (0, 9, 9))": 0.949563547791427, "((0, 0, 2), (1, 0, 0))": 0.10257590749996705, "((0, 0, 2), (1, 0, 1))": 0.08172451354524608, "((0, 0, 2), (1, 0, 2))": 0.026885934779697186, "((0, 0, 2), (1, 0, 3))": 0.08990541784156462, "((0, 0, 2), (1, 0, 4))": 0.13858551610410158, "((0, 0, 2), (1, 0, 5))": 0.316643265737052, "((0, 0, 2), (1, 0, 6))": 0.3801142623053158, "((0, 0, 2), (1, 0, 7))": 0.4719772106038729, "((0, 0, 2), (1, 0, 8))": 0.5193913734247286, "((0, 0, 2), (1, 0, 9))": 0.5301886543995229, "((0, 0, 2), (1, 1, 0))": 0.10547255113940124, "((0, 0, 2), (1, 1, 1))": 0.08214204281664061, "((0, 0, 2), (1, 1, 2))": 0.022022303200089077, "((0, 0, 2), (1, 1, 3))": 0.07358063883859628, "((0, 0, 2), (1, 1, 4))": 0.14268606188384592, "((0, 0, 2), (1, 1, 5))": 0.3039357301131416, "((0, 0, 2), (1, 1, 6))": 0.38698060845399657, "((0, 0, 2), (1, 1, 7))": 0.46339742349476615, "((0, 0, 2), (1, 1, 8))": 0.5176731941563814, "((0, 0, 2), (1, 1, 9))": 0.5366484993353444, "((0, 0, 2), (1, 2, 0))": 0.12619576913568528, "((0, 0, 2), (1, 2, 1))": 0.10640822820769473, "((0, 0, 2), (1, 2, 2))": 0.06736406803750132, "((0, 0, 2), (1, 2, 3))": 0.11126402919949462, "((0, 0, 2), (1, 2, 4))": 0.19094307603760388, "((0, 0, 2), (1, 2, 5))": 0.32504149033433133, "((0, 0, 2), (1, 2, 6))": 0.3777172451914479, "((0, 0, 2), (1, 2, 7))": 0.46493720988226234, "((0, 0, 2), (1, 2, 8))": 0.5401770798398332, "((0, 0, 2), (1, 2, 9))": 0.5644276716581511, "((0, 0, 2), (1, 3, 0))": 0.16817327466222404, "((0, 0, 2), (1, 3, 1))": 0.1676510728126143, "((0, 0, 2), (1, 3, 2))": 0.14762961484249795, "((0, 0, 2), (1, 3, 3))": 0.19860523014325981, "((0, 0, 2), (1, 3, 4))": 0.24713330205800282, "((0, 0, 2), (1, 3, 5))": 0.34015011827089386, "((0, 0, 2), (1, 3, 6))": 0.47292671533726066, "((0, 0, 2), (1, 3, 7))": 0.4962650542882373, "((0, 0, 2), (1, 3, 8))": 0.5749120857628771, "((0, 0, 2), (1, 3, 9))": 0.5860270844511435, "((0, 0, 2), (1, 4, 0))": 0.2638446898983943, "((0, 0, 2), (1, 4, 1))": 0.27806788827175277, "((0, 0, 2), (1, 4, 2))": 0.2673986165381798, "((0, 0, 2), (1, 4, 3))": 0.23320024680493867, "((0, 0, 2), (1, 4, 4))": 0.2710341443964647, "((0, 0, 2), (1, 4, 5))": 0.3382209027282748, "((0, 0, 2), (1, 4, 6))": 0.4714942591175717, "((0, 0, 2), (1, 4, 7))": 0.49938200120398735, "((0, 0, 2), (1, 4, 8))": 0.6171982799705577, "((0, 0, 2), (1, 4, 9))": 0.6303397446159623, "((0, 0, 2), (1, 5, 0))": 0.36790562926093384, "((0, 0, 2), (1, 5, 1))": 0.33258328343201327, "((0, 0, 2), (1, 5, 2))": 0.31841649891253837, "((0, 0, 2), (1, 5, 3))": 0.5692525685522832, "((0, 0, 2), (1, 5, 4))": 0.5913192193231963, "((0, 0, 2), (1, 5, 5))": 0.6411333651300133, "((0, 0, 2), (1, 5, 6))": 0.6749562166331678, "((0, 0, 2), (1, 5, 7))": 0.7289922197502462, "((0, 0, 2), (1, 5, 8))": 0.7579487911052952, "((0, 0, 2), (1, 5, 9))": 0.7628302125709946, "((0, 0, 2), (1, 6, 0))": 0.5137113298088998, "((0, 0, 2), (1, 6, 1))": 0.5182432516053225, "((0, 0, 2), (1, 6, 2))": 0.5264059733718183, "((0, 0, 2), (1, 6, 3))": 0.5937914933899338, "((0, 0, 2), (1, 6, 4))": 0.622769662246795, "((0, 0, 2), (1, 6, 5))": 0.6717741132369686, "((0, 0, 2), (1, 6, 6))": 0.7407840131724, "((0, 0, 2), (1, 6, 7))": 0.7605427138846359, "((0, 0, 2), (1, 6, 8))": 0.7988064175136685, "((0, 0, 2), (1, 6, 9))": 0.8076885008476423, "((0, 0, 2), (1, 7, 0))": 0.5487427927188329, "((0, 0, 2), (1, 7, 1))": 0.5570418167879677, "((0, 0, 2), (1, 7, 2))": 0.5569593043975987, "((0, 0, 2), (1, 7, 3))": 0.6545162551551533, "((0, 0, 2), (1, 7, 4))": 0.6842552572722251, "((0, 0, 2), (1, 7, 5))": 0.7252401424891475, "((0, 0, 2), (1, 7, 6))": 0.8143030579920767, "((0, 0, 2), (1, 7, 7))": 0.8799423700196491, "((0, 0, 2), (1, 7, 8))": 0.8984307383844311, "((0, 0, 2), (1, 7, 9))": 0.9115543006725007, "((0, 0, 2), (1, 8, 0))": 0.60367838741382, "((0, 0, 2), (1, 8, 1))": 0.6115537526722682, "((0, 0, 2), (1, 8, 2))": 0.6034375550287897, "((0, 0, 2), (1, 8, 3))": 0.6849180747365973, "((0, 0, 2), (1, 8, 4))": 0.7105129064665568, "((0, 0, 2), (1, 8, 5))": 0.7766442554275657, "((0, 0, 2), (1, 8, 6))": 0.828852302508706, "((0, 0, 2), (1, 8, 7))": 0.9057981535828973, "((0, 0, 2), (1, 8, 8))": 0.9294425243593031, "((0, 0, 2), (1, 8, 9))": 0.9439640892204333, "((0, 0, 2), (1, 9, 0))": 0.6171276284089214, "((0, 0, 2), (1, 9, 1))": 0.6237003248903481, "((0, 0, 2), (1, 9, 2))": 0.6296978307095442, "((0, 0, 2), (1, 9, 3))": 0.6913769405955478, "((0, 0, 2), (1, 9, 4))": 0.7197440499605948, "((0, 0, 2), (1, 9, 5))": 0.8204768021820341, "((0, 0, 2), (1, 9, 6))": 0.8470467811291601, "((0, 0, 2), (1, 9, 7))": 0.9242071144696593, "((0, 0, 2), (1, 9, 8))": 0.941158944508018, "((0, 0, 2), (1, 9, 9))": 0.9606086983358613, "((0, 0, 2), (2, 0, 0))": 0.13052555557603182, "((0, 0, 2), (2, 0, 1))": 0.11711257696734213, "((0, 0, 2), (2, 0, 2))": 0.09449933791066886, "((0, 0, 2), (2, 0, 3))": 0.1261643678126173, "((0, 0, 2), (2, 0, 4))": 0.16839986366597318, "((0, 0, 2), (2, 0, 5))": 0.3398978458907236, "((0, 0, 2), (2, 0, 6))": 0.3779954673168643, "((0, 0, 2), (2, 0, 7))": 0.4729694719822974, "((0, 0, 2), (2, 0, 8))": 0.5333611323902792, "((0, 0, 2), (2, 0, 9))": 0.5502669202791182, "((0, 0, 2), (2, 1, 0))": 0.14462399618765892, "((0, 0, 2), (2, 1, 1))": 0.1231559800532917, "((0, 0, 2), (2, 1, 2))": 0.10918521765715682, "((0, 0, 2), (2, 1, 3))": 0.13160799185618438, "((0, 0, 2), (2, 1, 4))": 0.17955045207592957, "((0, 0, 2), (2, 1, 5))": 0.3287029544587353, "((0, 0, 2), (2, 1, 6))": 0.3737565133237525, "((0, 0, 2), (2, 1, 7))": 0.48557579989834937, "((0, 0, 2), (2, 1, 8))": 0.5368552731174453, "((0, 0, 2), (2, 1, 9))": 0.5548200699335639, "((0, 0, 2), (2, 2, 0))": 0.16618600346447635, "((0, 0, 2), (2, 2, 1))": 0.13788178132795728, "((0, 0, 2), (2, 2, 2))": 0.12428635606420407, "((0, 0, 2), (2, 2, 3))": 0.15975899509323588, "((0, 0, 2), (2, 2, 4))": 0.19516301467252198, "((0, 0, 2), (2, 2, 5))": 0.33055692499553146, "((0, 0, 2), (2, 2, 6))": 0.37902298670951745, "((0, 0, 2), (2, 2, 7))": 0.5010379768332042, "((0, 0, 2), (2, 2, 8))": 0.5549063926677805, "((0, 0, 2), (2, 2, 9))": 0.5740661507282049, "((0, 0, 2), (2, 3, 0))": 0.19252487725797504, "((0, 0, 2), (2, 3, 1))": 0.17531641980520113, "((0, 0, 2), (2, 3, 2))": 0.1722306431210693, "((0, 0, 2), (2, 3, 3))": 0.23771216669676556, "((0, 0, 2), (2, 3, 4))": 0.26624558096003453, "((0, 0, 2), (2, 3, 5))": 0.38628532298500784, "((0, 0, 2), (2, 3, 6))": 0.5433067220527937, "((0, 0, 2), (2, 3, 7))": 0.5690600617085491, "((0, 0, 2), (2, 3, 8))": 0.6080614099860961, "((0, 0, 2), (2, 3, 9))": 0.6116527267644463, "((0, 0, 2), (2, 4, 0))": 0.2991098137093459, "((0, 0, 2), (2, 4, 1))": 0.300013746498425, "((0, 0, 2), (2, 4, 2))": 0.2879983632074951, "((0, 0, 2), (2, 4, 3))": 0.26836243383746733, "((0, 0, 2), (2, 4, 4))": 0.2923068055618843, "((0, 0, 2), (2, 4, 5))": 0.38450962413416234, "((0, 0, 2), (2, 4, 6))": 0.5744338103802227, "((0, 0, 2), (2, 4, 7))": 0.6169171384267743, "((0, 0, 2), (2, 4, 8))": 0.6569897941252428, "((0, 0, 2), (2, 4, 9))": 0.7120889599915815, "((0, 0, 2), (2, 5, 0))": 0.38631998729537914, "((0, 0, 2), (2, 5, 1))": 0.35464107572014697, "((0, 0, 2), (2, 5, 2))": 0.3448375751292917, "((0, 0, 2), (2, 5, 3))": 0.5129782990767552, "((0, 0, 2), (2, 5, 4))": 0.5920363568292244, "((0, 0, 2), (2, 5, 5))": 0.6689988541199885, "((0, 0, 2), (2, 5, 6))": 0.6839415545717192, "((0, 0, 2), (2, 5, 7))": 0.7672233532069781, "((0, 0, 2), (2, 5, 8))": 0.7847689407011704, "((0, 0, 2), (2, 5, 9))": 0.7845711569574865, "((0, 0, 2), (2, 6, 0))": 0.5079886765328719, "((0, 0, 2), (2, 6, 1))": 0.49880035800498107, "((0, 0, 2), (2, 6, 2))": 0.5118672063928882, "((0, 0, 2), (2, 6, 3))": 0.5441514732600774, "((0, 0, 2), (2, 6, 4))": 0.6400954481480401, "((0, 0, 2), (2, 6, 5))": 0.6981648410449648, "((0, 0, 2), (2, 6, 6))": 0.7346164200450809, "((0, 0, 2), (2, 6, 7))": 0.8162580141059794, "((0, 0, 2), (2, 6, 8))": 0.8350487432353366, "((0, 0, 2), (2, 6, 9))": 0.8468711459567558, "((0, 0, 2), (2, 7, 0))": 0.5512688679297142, "((0, 0, 2), (2, 7, 1))": 0.5940187362594949, "((0, 0, 2), (2, 7, 2))": 0.5986728752174816, "((0, 0, 2), (2, 7, 3))": 0.6699837991234289, "((0, 0, 2), (2, 7, 4))": 0.6964983816478196, "((0, 0, 2), (2, 7, 5))": 0.7516291902271117, "((0, 0, 2), (2, 7, 6))": 0.7914188195693174, "((0, 0, 2), (2, 7, 7))": 0.906357006771031, "((0, 0, 2), (2, 7, 8))": 0.9240533191080136, "((0, 0, 2), (2, 7, 9))": 0.9502980053619177, "((0, 0, 2), (2, 8, 0))": 0.634412448997337, "((0, 0, 2), (2, 8, 1))": 0.63016513637085, "((0, 0, 2), (2, 8, 2))": 0.6399765460811258, "((0, 0, 2), (2, 8, 3))": 0.6782307141161726, "((0, 0, 2), (2, 8, 4))": 0.7326681041515818, "((0, 0, 2), (2, 8, 5))": 0.7785304731458954, "((0, 0, 2), (2, 8, 6))": 0.8778628914210705, "((0, 0, 2), (2, 8, 7))": 0.931938533511625, "((0, 0, 2), (2, 8, 8))": 0.966827971704518, "((0, 0, 2), (2, 8, 9))": 0.9725123995135843, "((0, 0, 2), (2, 9, 0))": 0.6430009804286794, "((0, 0, 2), (2, 9, 1))": 0.649398327037069, "((0, 0, 2), (2, 9, 2))": 0.6553293192485664, "((0, 0, 2), (2, 9, 3))": 0.6895285904893689, "((0, 0, 2), (2, 9, 4))": 0.8040789241889436, "((0, 0, 2), (2, 9, 5))": 0.8286167185213621, "((0, 0, 2), (2, 9, 6))": 0.8846959954315171, "((0, 0, 2), (2, 9, 7))": 0.9339562702191706, "((0, 0, 2), (2, 9, 8))": 0.9630100119642805, "((0, 0, 2), (2, 9, 9))": 0.9729457761779071, "((0, 0, 2), (3, 0, 0))": 0.20184689908839737, "((0, 0, 2), (3, 0, 1))": 0.2022481892445559, "((0, 0, 2), (3, 0, 2))": 0.17169518010708146, "((0, 0, 2), (3, 0, 3))": 0.18230280420554154, "((0, 0, 2), (3, 0, 4))": 0.22488733157508659, "((0, 0, 2), (3, 0, 5))": 0.4185617152182506, "((0, 0, 2), (3, 0, 6))": 0.47459694276756464, "((0, 0, 2), (3, 0, 7))": 0.5283919920981281, "((0, 0, 2), (3, 0, 8))": 0.5799263721628567, "((0, 0, 2), (3, 0, 9))": 0.588958414726601, "((0, 0, 2), (3, 1, 0))": 0.20730935671350592, "((0, 0, 2), (3, 1, 1))": 0.20281678818002147, "((0, 0, 2), (3, 1, 2))": 0.1828646005312163, "((0, 0, 2), (3, 1, 3))": 0.2018763829043507, "((0, 0, 2), (3, 1, 4))": 0.2319055663419304, "((0, 0, 2), (3, 1, 5))": 0.43774768870532127, "((0, 0, 2), (3, 1, 6))": 0.4821683650747278, "((0, 0, 2), (3, 1, 7))": 0.54422958261031, "((0, 0, 2), (3, 1, 8))": 0.5723524083375772, "((0, 0, 2), (3, 1, 9))": 0.5821172552971522, "((0, 0, 2), (3, 2, 0))": 0.21856634256652385, "((0, 0, 2), (3, 2, 1))": 0.21592024015901343, "((0, 0, 2), (3, 2, 2))": 0.20457134145881994, "((0, 0, 2), (3, 2, 3))": 0.2428286442490578, "((0, 0, 2), (3, 2, 4))": 0.26497653609772626, "((0, 0, 2), (3, 2, 5))": 0.4374210854066086, "((0, 0, 2), (3, 2, 6))": 0.4723975026524062, "((0, 0, 2), (3, 2, 7))": 0.5478381525099012, "((0, 0, 2), (3, 2, 8))": 0.586116471736629, "((0, 0, 2), (3, 2, 9))": 0.5985197672944597, "((0, 0, 2), (3, 3, 0))": 0.2354662004057353, "((0, 0, 2), (3, 3, 1))": 0.2205565811673719, "((0, 0, 2), (3, 3, 2))": 0.21974092204176937, "((0, 0, 2), (3, 3, 3))": 0.3006201461535909, "((0, 0, 2), (3, 3, 4))": 0.30457948536146373, "((0, 0, 2), (3, 3, 5))": 0.5043751367104758, "((0, 0, 2), (3, 3, 6))": 0.5416449443967407, "((0, 0, 2), (3, 3, 7))": 0.6268593450204195, "((0, 0, 2), (3, 3, 8))": 0.6423381579342811, "((0, 0, 2), (3, 3, 9))": 0.6442188010598723, "((0, 0, 2), (3, 4, 0))": 0.38516322938062986, "((0, 0, 2), (3, 4, 1))": 0.4043635201090606, "((0, 0, 2), (3, 4, 2))": 0.40803055177618, "((0, 0, 2), (3, 4, 3))": 0.4094349921189564, "((0, 0, 2), (3, 4, 4))": 0.43141800203423974, "((0, 0, 2), (3, 4, 5))": 0.5636636020448376, "((0, 0, 2), (3, 4, 6))": 0.6038412150296454, "((0, 0, 2), (3, 4, 7))": 0.642754668486126, "((0, 0, 2), (3, 4, 8))": 0.6730962809141516, "((0, 0, 2), (3, 4, 9))": 0.7282124769754841, "((0, 0, 2), (3, 5, 0))": 0.45541357434640956, "((0, 0, 2), (3, 5, 1))": 0.436706217393877, "((0, 0, 2), (3, 5, 2))": 0.4302101573696555, "((0, 0, 2), (3, 5, 3))": 0.4563997590033046, "((0, 0, 2), (3, 5, 4))": 0.5813159318433084, "((0, 0, 2), (3, 5, 5))": 0.6781065761297013, "((0, 0, 2), (3, 5, 6))": 0.7201214806778715, "((0, 0, 2), (3, 5, 7))": 0.7825145882349345, "((0, 0, 2), (3, 5, 8))": 0.805983279214631, "((0, 0, 2), (3, 5, 9))": 0.7997379091449219, "((0, 0, 2), (3, 6, 0))": 0.5149324125450505, "((0, 0, 2), (3, 6, 1))": 0.5259000172804137, "((0, 0, 2), (3, 6, 2))": 0.5265149448307672, "((0, 0, 2), (3, 6, 3))": 0.5701295806799961, "((0, 0, 2), (3, 6, 4))": 0.7229797303489781, "((0, 0, 2), (3, 6, 5))": 0.7524667636559698, "((0, 0, 2), (3, 6, 6))": 0.7926146831064951, "((0, 0, 2), (3, 6, 7))": 0.8133298720474255, "((0, 0, 2), (3, 6, 8))": 0.8362705933258555, "((0, 0, 2), (3, 6, 9))": 0.8706283615667163, "((0, 0, 2), (3, 7, 0))": 0.6102340064728368, "((0, 0, 2), (3, 7, 1))": 0.640143699504658, "((0, 0, 2), (3, 7, 2))": 0.659616071092229, "((0, 0, 2), (3, 7, 3))": 0.6739521528752128, "((0, 0, 2), (3, 7, 4))": 0.7462791965068092, "((0, 0, 2), (3, 7, 5))": 0.7698687252308442, "((0, 0, 2), (3, 7, 6))": 0.8336791424518313, "((0, 0, 2), (3, 7, 7))": 0.9263699279800947, "((0, 0, 2), (3, 7, 8))": 0.9446167763804171, "((0, 0, 2), (3, 7, 9))": 0.9742627805360505, "((0, 0, 2), (3, 8, 0))": 0.6753541587683646, "((0, 0, 2), (3, 8, 1))": 0.6686499443466659, "((0, 0, 2), (3, 8, 2))": 0.679972124916155, "((0, 0, 2), (3, 8, 3))": 0.6874104393769077, "((0, 0, 2), (3, 8, 4))": 0.798457523390206, "((0, 0, 2), (3, 8, 5))": 0.8178697536062958, "((0, 0, 2), (3, 8, 6))": 0.8888615893063216, "((0, 0, 2), (3, 8, 7))": 0.9480114822642124, "((0, 0, 2), (3, 8, 8))": 0.9918680787845864, "((0, 0, 2), (3, 8, 9))": 0.9982701044803672, "((0, 0, 2), (3, 9, 0))": 0.6797929550204728, "((0, 0, 2), (3, 9, 1))": 0.6852137373594747, "((0, 0, 2), (3, 9, 2))": 0.7041319572577162, "((0, 0, 2), (3, 9, 3))": 0.7215588105655482, "((0, 0, 2), (3, 9, 4))": 0.8198778161117152, "((0, 0, 2), (3, 9, 5))": 0.8496822454199647, "((0, 0, 2), (3, 9, 6))": 0.8988993005983338, "((0, 0, 2), (3, 9, 7))": 0.9341565655398197, "((0, 0, 2), (3, 9, 8))": 1.0009380877520702, "((0, 0, 2), (3, 9, 9))": 1.0006563960301944, "((0, 0, 2), (4, 0, 0))": 0.25327946554001907, "((0, 0, 2), (4, 0, 1))": 0.2362571126521456, "((0, 0, 2), (4, 0, 2))": 0.23527356102474456, "((0, 0, 2), (4, 0, 3))": 0.2687532547604432, "((0, 0, 2), (4, 0, 4))": 0.3013936317579776, "((0, 0, 2), (4, 0, 5))": 0.44326537813500966, "((0, 0, 2), (4, 0, 6))": 0.5384198932377654, "((0, 0, 2), (4, 0, 7))": 0.5848180025062668, "((0, 0, 2), (4, 0, 8))": 0.6228404513858397, "((0, 0, 2), (4, 0, 9))": 0.6410428394223797, "((0, 0, 2), (4, 1, 0))": 0.26085511820970597, "((0, 0, 2), (4, 1, 1))": 0.2477236331591102, "((0, 0, 2), (4, 1, 2))": 0.2351395050221123, "((0, 0, 2), (4, 1, 3))": 0.2654868360487179, "((0, 0, 2), (4, 1, 4))": 0.2930300121593904, "((0, 0, 2), (4, 1, 5))": 0.46061739600444424, "((0, 0, 2), (4, 1, 6))": 0.5212123006344993, "((0, 0, 2), (4, 1, 7))": 0.6023576861018296, "((0, 0, 2), (4, 1, 8))": 0.6429636879550226, "((0, 0, 2), (4, 1, 9))": 0.6575053289894925, "((0, 0, 2), (4, 2, 0))": 0.28073805960244874, "((0, 0, 2), (4, 2, 1))": 0.25552562050871813, "((0, 0, 2), (4, 2, 2))": 0.2544431036008008, "((0, 0, 2), (4, 2, 3))": 0.29749836840220123, "((0, 0, 2), (4, 2, 4))": 0.3100663100740526, "((0, 0, 2), (4, 2, 5))": 0.46476662264333657, "((0, 0, 2), (4, 2, 6))": 0.5189123320558531, "((0, 0, 2), (4, 2, 7))": 0.6322467441418519, "((0, 0, 2), (4, 2, 8))": 0.6607845922362191, "((0, 0, 2), (4, 2, 9))": 0.6713421217473616, "((0, 0, 2), (4, 3, 0))": 0.3348056111705308, "((0, 0, 2), (4, 3, 1))": 0.34878829072865375, "((0, 0, 2), (4, 3, 2))": 0.3243246612306164, "((0, 0, 2), (4, 3, 3))": 0.34081819097423616, "((0, 0, 2), (4, 3, 4))": 0.365193942470174, "((0, 0, 2), (4, 3, 5))": 0.5449971791687104, "((0, 0, 2), (4, 3, 6))": 0.595722081515101, "((0, 0, 2), (4, 3, 7))": 0.6992373083291998, "((0, 0, 2), (4, 3, 8))": 0.709640133743327, "((0, 0, 2), (4, 3, 9))": 0.7257441255310202, "((0, 0, 2), (4, 4, 0))": 0.44568558101344297, "((0, 0, 2), (4, 4, 1))": 0.44117031807161977, "((0, 0, 2), (4, 4, 2))": 0.4404737554274764, "((0, 0, 2), (4, 4, 3))": 0.4415533749888899, "((0, 0, 2), (4, 4, 4))": 0.44303317580726304, "((0, 0, 2), (4, 4, 5))": 0.5768959929809889, "((0, 0, 2), (4, 4, 6))": 0.6501686399921505, "((0, 0, 2), (4, 4, 7))": 0.7284680778610741, "((0, 0, 2), (4, 4, 8))": 0.7858277502047502, "((0, 0, 2), (4, 4, 9))": 0.8055121202988803, "((0, 0, 2), (4, 5, 0))": 0.49538632713995534, "((0, 0, 2), (4, 5, 1))": 0.4893067291105355, "((0, 0, 2), (4, 5, 2))": 0.472139707320668, "((0, 0, 2), (4, 5, 3))": 0.4839408121581152, "((0, 0, 2), (4, 5, 4))": 0.5385689267289997, "((0, 0, 2), (4, 5, 5))": 0.7369709143824003, "((0, 0, 2), (4, 5, 6))": 0.7763079208888326, "((0, 0, 2), (4, 5, 7))": 0.8459602935860662, "((0, 0, 2), (4, 5, 8))": 0.8814941427275882, "((0, 0, 2), (4, 5, 9))": 0.8990004743271034, "((0, 0, 2), (4, 6, 0))": 0.5369196746348665, "((0, 0, 2), (4, 6, 1))": 0.5522934387051506, "((0, 0, 2), (4, 6, 2))": 0.615746775460329, "((0, 0, 2), (4, 6, 3))": 0.6540519339344553, "((0, 0, 2), (4, 6, 4))": 0.7414632774117221, "((0, 0, 2), (4, 6, 5))": 0.7799916932610468, "((0, 0, 2), (4, 6, 6))": 0.8065867183919855, "((0, 0, 2), (4, 6, 7))": 0.9364979519943755, "((0, 0, 2), (4, 6, 8))": 0.9685808132606945, "((0, 0, 2), (4, 6, 9))": 0.9686959592627797, "((0, 0, 2), (4, 7, 0))": 0.667581776122358, "((0, 0, 2), (4, 7, 1))": 0.6755772016780341, "((0, 0, 2), (4, 7, 2))": 0.6817953240205099, "((0, 0, 2), (4, 7, 3))": 0.7240690367338588, "((0, 0, 2), (4, 7, 4))": 0.7870528547762778, "((0, 0, 2), (4, 7, 5))": 0.84275638783009, "((0, 0, 2), (4, 7, 6))": 0.8653720168134258, "((0, 0, 2), (4, 7, 7))": 0.9923314998093181, "((0, 0, 2), (4, 7, 8))": 1.012562869241368, "((0, 0, 2), (4, 7, 9))": 1.0360623278070922, "((0, 0, 2), (4, 8, 0))": 0.702624238906608, "((0, 0, 2), (4, 8, 1))": 0.7057265328556477, "((0, 0, 2), (4, 8, 2))": 0.7237270514103913, "((0, 0, 2), (4, 8, 3))": 0.7396242751685617, "((0, 0, 2), (4, 8, 4))": 0.8259525609880202, "((0, 0, 2), (4, 8, 5))": 0.8700812480725787, "((0, 0, 2), (4, 8, 6))": 0.906931918422291, "((0, 0, 2), (4, 8, 7))": 1.0309558483045806, "((0, 0, 2), (4, 8, 8))": 1.052242000809413, "((0, 0, 2), (4, 8, 9))": 1.0552437763586537, "((0, 0, 2), (4, 9, 0))": 0.7172784629461462, "((0, 0, 2), (4, 9, 1))": 0.725850523058409, "((0, 0, 2), (4, 9, 2))": 0.7325122289439204, "((0, 0, 2), (4, 9, 3))": 0.7558196323913697, "((0, 0, 2), (4, 9, 4))": 0.8482195689352972, "((0, 0, 2), (4, 9, 5))": 0.8754178798576383, "((0, 0, 2), (4, 9, 6))": 0.917763161027433, "((0, 0, 2), (4, 9, 7))": 1.03619186701298, "((0, 0, 2), (4, 9, 8))": 1.0584789878915137, "((0, 0, 2), (4, 9, 9))": 1.0608807401895197, "((0, 0, 2), (5, 0, 0))": 0.33541287414040133, "((0, 0, 2), (5, 0, 1))": 0.3332227871001333, "((0, 0, 2), (5, 0, 2))": 0.32877362811359606, "((0, 0, 2), (5, 0, 3))": 0.3483781477826638, "((0, 0, 2), (5, 0, 4))": 0.38014918200318737, "((0, 0, 2), (5, 0, 5))": 0.4803365194760981, "((0, 0, 2), (5, 0, 6))": 0.5898115000370141, "((0, 0, 2), (5, 0, 7))": 0.6489671654222997, "((0, 0, 2), (5, 0, 8))": 0.6780730403725133, "((0, 0, 2), (5, 0, 9))": 0.6821597030607829, "((0, 0, 2), (5, 1, 0))": 0.3358007122957077, "((0, 0, 2), (5, 1, 1))": 0.3284748662358563, "((0, 0, 2), (5, 1, 2))": 0.32568051223343947, "((0, 0, 2), (5, 1, 3))": 0.34931824971906067, "((0, 0, 2), (5, 1, 4))": 0.3740267200213224, "((0, 0, 2), (5, 1, 5))": 0.48497921968736896, "((0, 0, 2), (5, 1, 6))": 0.6119820294468561, "((0, 0, 2), (5, 1, 7))": 0.6461535888895042, "((0, 0, 2), (5, 1, 8))": 0.6830878220362906, "((0, 0, 2), (5, 1, 9))": 0.7047072971745899, "((0, 0, 2), (5, 2, 0))": 0.3300947248192745, "((0, 0, 2), (5, 2, 1))": 0.3177396685644476, "((0, 0, 2), (5, 2, 2))": 0.317940091948864, "((0, 0, 2), (5, 2, 3))": 0.3665156817610786, "((0, 0, 2), (5, 2, 4))": 0.39615390150903973, "((0, 0, 2), (5, 2, 5))": 0.49470643975344397, "((0, 0, 2), (5, 2, 6))": 0.6157488333361212, "((0, 0, 2), (5, 2, 7))": 0.6615901969560332, "((0, 0, 2), (5, 2, 8))": 0.6962938689693061, "((0, 0, 2), (5, 2, 9))": 0.7002390396005028, "((0, 0, 2), (5, 3, 0))": 0.36995940543052497, "((0, 0, 2), (5, 3, 1))": 0.37502613558762926, "((0, 0, 2), (5, 3, 2))": 0.36164391043770966, "((0, 0, 2), (5, 3, 3))": 0.4037311396029329, "((0, 0, 2), (5, 3, 4))": 0.4568286950224313, "((0, 0, 2), (5, 3, 5))": 0.5669534024318184, "((0, 0, 2), (5, 3, 6))": 0.6380997193025286, "((0, 0, 2), (5, 3, 7))": 0.714820377059997, "((0, 0, 2), (5, 3, 8))": 0.7417867122889943, "((0, 0, 2), (5, 3, 9))": 0.7781898600085413, "((0, 0, 2), (5, 4, 0))": 0.473197500463696, "((0, 0, 2), (5, 4, 1))": 0.46538235452007054, "((0, 0, 2), (5, 4, 2))": 0.4578825820021784, "((0, 0, 2), (5, 4, 3))": 0.4819359061035785, "((0, 0, 2), (5, 4, 4))": 0.4993756075883013, "((0, 0, 2), (5, 4, 5))": 0.5882763271787774, "((0, 0, 2), (5, 4, 6))": 0.6660863288780308, "((0, 0, 2), (5, 4, 7))": 0.7693927873614945, "((0, 0, 2), (5, 4, 8))": 0.8041569131077605, "((0, 0, 2), (5, 4, 9))": 0.8216765472574497, "((0, 0, 2), (5, 5, 0))": 0.5195307605804624, "((0, 0, 2), (5, 5, 1))": 0.5085305375081614, "((0, 0, 2), (5, 5, 2))": 0.5090046216620899, "((0, 0, 2), (5, 5, 3))": 0.5717477241829962, "((0, 0, 2), (5, 5, 4))": 0.5795840955766105, "((0, 0, 2), (5, 5, 5))": 0.757858043674425, "((0, 0, 2), (5, 5, 6))": 0.8127688496305021, "((0, 0, 2), (5, 5, 7))": 0.8962006423916375, "((0, 0, 2), (5, 5, 8))": 0.9052636322211607, "((0, 0, 2), (5, 5, 9))": 0.9228157898394558, "((0, 0, 2), (5, 6, 0))": 0.6008688600985911, "((0, 0, 2), (5, 6, 1))": 0.6241385264167386, "((0, 0, 2), (5, 6, 2))": 0.623502753958596, "((0, 0, 2), (5, 6, 3))": 0.6666804489105819, "((0, 0, 2), (5, 6, 4))": 0.7513573843443625, "((0, 0, 2), (5, 6, 5))": 0.8024440445407334, "((0, 0, 2), (5, 6, 6))": 0.8356842248657822, "((0, 0, 2), (5, 6, 7))": 0.9505221706437028, "((0, 0, 2), (5, 6, 8))": 0.974079790542833, "((0, 0, 2), (5, 6, 9))": 1.0173500794336965, "((0, 0, 2), (5, 7, 0))": 0.7070087387539041, "((0, 0, 2), (5, 7, 1))": 0.7069797298614822, "((0, 0, 2), (5, 7, 2))": 0.7242443025489166, "((0, 0, 2), (5, 7, 3))": 0.7431833355585582, "((0, 0, 2), (5, 7, 4))": 0.8061282986263997, "((0, 0, 2), (5, 7, 5))": 0.8540829013783132, "((0, 0, 2), (5, 7, 6))": 0.9009527588304762, "((0, 0, 2), (5, 7, 7))": 1.0300535174072951, "((0, 0, 2), (5, 7, 8))": 1.053053823149077, "((0, 0, 2), (5, 7, 9))": 1.066658373859802, "((0, 0, 2), (5, 8, 0))": 0.741687417884564, "((0, 0, 2), (5, 8, 1))": 0.7527558180351829, "((0, 0, 2), (5, 8, 2))": 0.7641092187570033, "((0, 0, 2), (5, 8, 3))": 0.8071598486667168, "((0, 0, 2), (5, 8, 4))": 0.8435140452953308, "((0, 0, 2), (5, 8, 5))": 0.9095443834354215, "((0, 0, 2), (5, 8, 6))": 0.9427870633613734, "((0, 0, 2), (5, 8, 7))": 1.0438583609652825, "((0, 0, 2), (5, 8, 8))": 1.0610286499551407, "((0, 0, 2), (5, 8, 9))": 1.0832268497676096, "((0, 0, 2), (5, 9, 0))": 0.7663610784211499, "((0, 0, 2), (5, 9, 1))": 0.7755668299002124, "((0, 0, 2), (5, 9, 2))": 0.776880468862647, "((0, 0, 2), (5, 9, 3))": 0.8169793077558334, "((0, 0, 2), (5, 9, 4))": 0.8885379900486574, "((0, 0, 2), (5, 9, 5))": 0.9222418080896176, "((0, 0, 2), (5, 9, 6))": 0.975175799600336, "((0, 0, 2), (5, 9, 7))": 1.0580343820638851, "((0, 0, 2), (5, 9, 8))": 1.0913077602048527, "((0, 0, 2), (5, 9, 9))": 1.1030336970238894, "((0, 0, 2), (6, 0, 0))": 0.43647004933932776, "((0, 0, 2), (6, 0, 1))": 0.42714918303761573, "((0, 0, 2), (6, 0, 2))": 0.41924218913089106, "((0, 0, 2), (6, 0, 3))": 0.3997647783514236, "((0, 0, 2), (6, 0, 4))": 0.4113552607768004, "((0, 0, 2), (6, 0, 5))": 0.5328348010688824, "((0, 0, 2), (6, 0, 6))": 0.6753459996325942, "((0, 0, 2), (6, 0, 7))": 0.7291711273593631, "((0, 0, 2), (6, 0, 8))": 0.7744575880678687, "((0, 0, 2), (6, 0, 9))": 0.7875063201005695, "((0, 0, 2), (6, 1, 0))": 0.4373432096596805, "((0, 0, 2), (6, 1, 1))": 0.4227046721335483, "((0, 0, 2), (6, 1, 2))": 0.4248188912623698, "((0, 0, 2), (6, 1, 3))": 0.39405263515530353, "((0, 0, 2), (6, 1, 4))": 0.4031635045835722, "((0, 0, 2), (6, 1, 5))": 0.5197813069492866, "((0, 0, 2), (6, 1, 6))": 0.6832636315653908, "((0, 0, 2), (6, 1, 7))": 0.7305845570890729, "((0, 0, 2), (6, 1, 8))": 0.7673887249004681, "((0, 0, 2), (6, 1, 9))": 0.784596361059884, "((0, 0, 2), (6, 2, 0))": 0.44711420703440374, "((0, 0, 2), (6, 2, 1))": 0.4379402687345063, "((0, 0, 2), (6, 2, 2))": 0.43836517505635536, "((0, 0, 2), (6, 2, 3))": 0.40146968096699054, "((0, 0, 2), (6, 2, 4))": 0.4254430593290521, "((0, 0, 2), (6, 2, 5))": 0.524806144544155, "((0, 0, 2), (6, 2, 6))": 0.6902502500964882, "((0, 0, 2), (6, 2, 7))": 0.7237584047401683, "((0, 0, 2), (6, 2, 8))": 0.7506177931618939, "((0, 0, 2), (6, 2, 9))": 0.7877945415740341, "((0, 0, 2), (6, 3, 0))": 0.518709459259591, "((0, 0, 2), (6, 3, 1))": 0.46834227723264005, "((0, 0, 2), (6, 3, 2))": 0.45428599387206153, "((0, 0, 2), (6, 3, 3))": 0.45878952277078483, "((0, 0, 2), (6, 3, 4))": 0.47427494702215806, "((0, 0, 2), (6, 3, 5))": 0.5765955967824618, "((0, 0, 2), (6, 3, 6))": 0.7839775963299096, "((0, 0, 2), (6, 3, 7))": 0.7957370687061128, "((0, 0, 2), (6, 3, 8))": 0.7974256106070102, "((0, 0, 2), (6, 3, 9))": 0.8169070693005283, "((0, 0, 2), (6, 4, 0))": 0.5554498828481929, "((0, 0, 2), (6, 4, 1))": 0.5519394138362086, "((0, 0, 2), (6, 4, 2))": 0.556556105625426, "((0, 0, 2), (6, 4, 3))": 0.5351051963373685, "((0, 0, 2), (6, 4, 4))": 0.5335677457390908, "((0, 0, 2), (6, 4, 5))": 0.6191208743473384, "((0, 0, 2), (6, 4, 6))": 0.8112750613624173, "((0, 0, 2), (6, 4, 7))": 0.8324608038632625, "((0, 0, 2), (6, 4, 8))": 0.8412243228249535, "((0, 0, 2), (6, 4, 9))": 0.8606329928560479, "((0, 0, 2), (6, 5, 0))": 0.6061446743206372, "((0, 0, 2), (6, 5, 1))": 0.5886303195209525, "((0, 0, 2), (6, 5, 2))": 0.5990062806869938, "((0, 0, 2), (6, 5, 3))": 0.5867658085266613, "((0, 0, 2), (6, 5, 4))": 0.5996672892720843, "((0, 0, 2), (6, 5, 5))": 0.760266793122491, "((0, 0, 2), (6, 5, 6))": 0.8855629956219714, "((0, 0, 2), (6, 5, 7))": 0.9428995928064057, "((0, 0, 2), (6, 5, 8))": 0.9566470494586511, "((0, 0, 2), (6, 5, 9))": 0.9734673371730822, "((0, 0, 2), (6, 6, 0))": 0.6770169511011576, "((0, 0, 2), (6, 6, 1))": 0.6645842453102345, "((0, 0, 2), (6, 6, 2))": 0.6507405449408121, "((0, 0, 2), (6, 6, 3))": 0.7126487186150554, "((0, 0, 2), (6, 6, 4))": 0.815313040890664, "((0, 0, 2), (6, 6, 5))": 0.8419602545508403, "((0, 0, 2), (6, 6, 6))": 0.9113542445362399, "((0, 0, 2), (6, 6, 7))": 0.965670360629534, "((0, 0, 2), (6, 6, 8))": 0.9937400245168696, "((0, 0, 2), (6, 6, 9))": 1.0554149324433733, "((0, 0, 2), (6, 7, 0))": 0.7430990685060953, "((0, 0, 2), (6, 7, 1))": 0.7403876614678963, "((0, 0, 2), (6, 7, 2))": 0.7671782457189427, "((0, 0, 2), (6, 7, 3))": 0.8023637921336754, "((0, 0, 2), (6, 7, 4))": 0.8703552964827235, "((0, 0, 2), (6, 7, 5))": 0.9024646946439091, "((0, 0, 2), (6, 7, 6))": 0.95437405960436, "((0, 0, 2), (6, 7, 7))": 1.0526437321859712, "((0, 0, 2), (6, 7, 8))": 1.0762174870308943, "((0, 0, 2), (6, 7, 9))": 1.0935479412238613, "((0, 0, 2), (6, 8, 0))": 0.7854553034685201, "((0, 0, 2), (6, 8, 1))": 0.7826490608512094, "((0, 0, 2), (6, 8, 2))": 0.811777211605708, "((0, 0, 2), (6, 8, 3))": 0.8349826807379623, "((0, 0, 2), (6, 8, 4))": 0.9081677029748855, "((0, 0, 2), (6, 8, 5))": 0.9518124760951479, "((0, 0, 2), (6, 8, 6))": 0.9906549753229452, "((0, 0, 2), (6, 8, 7))": 1.05966328878327, "((0, 0, 2), (6, 8, 8))": 1.087009397677937, "((0, 0, 2), (6, 8, 9))": 1.1110104270090841, "((0, 0, 2), (6, 9, 0))": 0.8046046628783944, "((0, 0, 2), (6, 9, 1))": 0.8084306505773741, "((0, 0, 2), (6, 9, 2))": 0.8368933090041437, "((0, 0, 2), (6, 9, 3))": 0.846591851995578, "((0, 0, 2), (6, 9, 4))": 0.9248807071020434, "((0, 0, 2), (6, 9, 5))": 0.9732585444833304, "((0, 0, 2), (6, 9, 6))": 1.003625934575792, "((0, 0, 2), (6, 9, 7))": 1.1036697429986428, "((0, 0, 2), (6, 9, 8))": 1.1186207481930182, "((0, 0, 2), (6, 9, 9))": 1.1289469226701323, "((0, 0, 2), (7, 0, 0))": 0.5049208371724534, "((0, 0, 2), (7, 0, 1))": 0.4900173635058438, "((0, 0, 2), (7, 0, 2))": 0.48854471708656566, "((0, 0, 2), (7, 0, 3))": 0.5367703891688359, "((0, 0, 2), (7, 0, 4))": 0.5819742903056414, "((0, 0, 2), (7, 0, 5))": 0.6091083188064166, "((0, 0, 2), (7, 0, 6))": 0.7360318853655299, "((0, 0, 2), (7, 0, 7))": 0.7736335334888871, "((0, 0, 2), (7, 0, 8))": 0.8196836922018007, "((0, 0, 2), (7, 0, 9))": 0.831026443446865, "((0, 0, 2), (7, 1, 0))": 0.5135409452090335, "((0, 0, 2), (7, 1, 1))": 0.5046534203899241, "((0, 0, 2), (7, 1, 2))": 0.4977268966866055, "((0, 0, 2), (7, 1, 3))": 0.5381961360624288, "((0, 0, 2), (7, 1, 4))": 0.5797455483949228, "((0, 0, 2), (7, 1, 5))": 0.6145216153771443, "((0, 0, 2), (7, 1, 6))": 0.7432077800507103, "((0, 0, 2), (7, 1, 7))": 0.7844465981450095, "((0, 0, 2), (7, 1, 8))": 0.8139328758338742, "((0, 0, 2), (7, 1, 9))": 0.8328406390220349, "((0, 0, 2), (7, 2, 0))": 0.5102186751500571, "((0, 0, 2), (7, 2, 1))": 0.5112525489850551, "((0, 0, 2), (7, 2, 2))": 0.4981001739136336, "((0, 0, 2), (7, 2, 3))": 0.5558857711949593, "((0, 0, 2), (7, 2, 4))": 0.587799796318521, "((0, 0, 2), (7, 2, 5))": 0.6251450947250945, "((0, 0, 2), (7, 2, 6))": 0.7389818364469907, "((0, 0, 2), (7, 2, 7))": 0.8400760202610705, "((0, 0, 2), (7, 2, 8))": 0.857260714508926, "((0, 0, 2), (7, 2, 9))": 0.879715149012435, "((0, 0, 2), (7, 3, 0))": 0.5792783641289759, "((0, 0, 2), (7, 3, 1))": 0.5869916887281917, "((0, 0, 2), (7, 3, 2))": 0.5893986716401911, "((0, 0, 2), (7, 3, 3))": 0.6217533519257092, "((0, 0, 2), (7, 3, 4))": 0.6471389403848599, "((0, 0, 2), (7, 3, 5))": 0.6689298217921028, "((0, 0, 2), (7, 3, 6))": 0.8360717354201664, "((0, 0, 2), (7, 3, 7))": 0.8802992974070913, "((0, 0, 2), (7, 3, 8))": 0.8877585625382121, "((0, 0, 2), (7, 3, 9))": 0.8949378747207669, "((0, 0, 2), (7, 4, 0))": 0.6014111882405773, "((0, 0, 2), (7, 4, 1))": 0.6026920347714264, "((0, 0, 2), (7, 4, 2))": 0.6122111062173752, "((0, 0, 2), (7, 4, 3))": 0.6553812958993224, "((0, 0, 2), (7, 4, 4))": 0.6915300783169235, "((0, 0, 2), (7, 4, 5))": 0.7186179582276979, "((0, 0, 2), (7, 4, 6))": 0.8745503040455076, "((0, 0, 2), (7, 4, 7))": 0.9036684233206719, "((0, 0, 2), (7, 4, 8))": 0.9290568264045451, "((0, 0, 2), (7, 4, 9))": 0.9458277639472686, "((0, 0, 2), (7, 5, 0))": 0.6762602176408924, "((0, 0, 2), (7, 5, 1))": 0.6752044815031758, "((0, 0, 2), (7, 5, 2))": 0.7075129765908725, "((0, 0, 2), (7, 5, 3))": 0.7666950164965077, "((0, 0, 2), (7, 5, 4))": 0.7982312736927295, "((0, 0, 2), (7, 5, 5))": 0.8160326059194765, "((0, 0, 2), (7, 5, 6))": 0.9329823371573237, "((0, 0, 2), (7, 5, 7))": 0.9922796390903865, "((0, 0, 2), (7, 5, 8))": 1.0106431271693876, "((0, 0, 2), (7, 5, 9))": 1.0147116576174684, "((0, 0, 2), (7, 6, 0))": 0.7255542171799343, "((0, 0, 2), (7, 6, 1))": 0.7195535636105945, "((0, 0, 2), (7, 6, 2))": 0.7643587010548293, "((0, 0, 2), (7, 6, 3))": 0.7804172049555315, "((0, 0, 2), (7, 6, 4))": 0.8386721905956207, "((0, 0, 2), (7, 6, 5))": 0.8615290812583047, "((0, 0, 2), (7, 6, 6))": 0.9505398965738339, "((0, 0, 2), (7, 6, 7))": 1.0125845237551754, "((0, 0, 2), (7, 6, 8))": 1.0266752090304525, "((0, 0, 2), (7, 6, 9))": 1.0722084471487074, "((0, 0, 2), (7, 7, 0))": 0.7826983499220375, "((0, 0, 2), (7, 7, 1))": 0.805398157338974, "((0, 0, 2), (7, 7, 2))": 0.8406013036527848, "((0, 0, 2), (7, 7, 3))": 0.8699529252804288, "((0, 0, 2), (7, 7, 4))": 0.8954064306222922, "((0, 0, 2), (7, 7, 5))": 0.9604923720679726, "((0, 0, 2), (7, 7, 6))": 1.0231220881737737, "((0, 0, 2), (7, 7, 7))": 1.101417658185302, "((0, 0, 2), (7, 7, 8))": 1.1111821853923989, "((0, 0, 2), (7, 7, 9))": 1.1196898816642986, "((0, 0, 2), (7, 8, 0))": 0.836263546950767, "((0, 0, 2), (7, 8, 1))": 0.8360433667040299, "((0, 0, 2), (7, 8, 2))": 0.8741607424367892, "((0, 0, 2), (7, 8, 3))": 0.8906572108757205, "((0, 0, 2), (7, 8, 4))": 0.9488152767072958, "((0, 0, 2), (7, 8, 5))": 0.9860996267247859, "((0, 0, 2), (7, 8, 6))": 1.0219973583988813, "((0, 0, 2), (7, 8, 7))": 1.1258587374442914, "((0, 0, 2), (7, 8, 8))": 1.1427500824664905, "((0, 0, 2), (7, 8, 9))": 1.1648571963648355, "((0, 0, 2), (7, 9, 0))": 0.8496928959541336, "((0, 0, 2), (7, 9, 1))": 0.8553974678978186, "((0, 0, 2), (7, 9, 2))": 0.873966874401294, "((0, 0, 2), (7, 9, 3))": 0.8905462331886788, "((0, 0, 2), (7, 9, 4))": 0.9640528244106651, "((0, 0, 2), (7, 9, 5))": 0.9944313421252845, "((0, 0, 2), (7, 9, 6))": 1.0226548363373416, "((0, 0, 2), (7, 9, 7))": 1.1430914922373543, "((0, 0, 2), (7, 9, 8))": 1.1577076682922605, "((0, 0, 2), (7, 9, 9))": 1.1867431727838464, "((0, 0, 2), (8, 0, 0))": 0.5572426309008348, "((0, 0, 2), (8, 0, 1))": 0.5586309582995737, "((0, 0, 2), (8, 0, 2))": 0.5533237128230825, "((0, 0, 2), (8, 0, 3))": 0.5679528629077902, "((0, 0, 2), (8, 0, 4))": 0.6055993663685025, "((0, 0, 2), (8, 0, 5))": 0.629004002424294, "((0, 0, 2), (8, 0, 6))": 0.7920818237961877, "((0, 0, 2), (8, 0, 7))": 0.8329453971824902, "((0, 0, 2), (8, 0, 8))": 0.8540653558339416, "((0, 0, 2), (8, 0, 9))": 0.8658847207265713, "((0, 0, 2), (8, 1, 0))": 0.5619316327376256, "((0, 0, 2), (8, 1, 1))": 0.5539940863971764, "((0, 0, 2), (8, 1, 2))": 0.5443192715112971, "((0, 0, 2), (8, 1, 3))": 0.5708679283402991, "((0, 0, 2), (8, 1, 4))": 0.6077978780034706, "((0, 0, 2), (8, 1, 5))": 0.6318948868561428, "((0, 0, 2), (8, 1, 6))": 0.7720269376426085, "((0, 0, 2), (8, 1, 7))": 0.8580225182449059, "((0, 0, 2), (8, 1, 8))": 0.8737990875432716, "((0, 0, 2), (8, 1, 9))": 0.8784790268680112, "((0, 0, 2), (8, 2, 0))": 0.5747498191051911, "((0, 0, 2), (8, 2, 1))": 0.5601631929760617, "((0, 0, 2), (8, 2, 2))": 0.5477601316426872, "((0, 0, 2), (8, 2, 3))": 0.569174440363522, "((0, 0, 2), (8, 2, 4))": 0.6137170726003175, "((0, 0, 2), (8, 2, 5))": 0.6377213657602233, "((0, 0, 2), (8, 2, 6))": 0.7638372320818144, "((0, 0, 2), (8, 2, 7))": 0.8626984505043833, "((0, 0, 2), (8, 2, 8))": 0.889256431470748, "((0, 0, 2), (8, 2, 9))": 0.9057871354211269, "((0, 0, 2), (8, 3, 0))": 0.6233598500088343, "((0, 0, 2), (8, 3, 1))": 0.6218344764314295, "((0, 0, 2), (8, 3, 2))": 0.6295176570705234, "((0, 0, 2), (8, 3, 3))": 0.6474717907224073, "((0, 0, 2), (8, 3, 4))": 0.6688327122397973, "((0, 0, 2), (8, 3, 5))": 0.6857120628958673, "((0, 0, 2), (8, 3, 6))": 0.875606303591874, "((0, 0, 2), (8, 3, 7))": 0.9035902763456191, "((0, 0, 2), (8, 3, 8))": 0.9275115838067959, "((0, 0, 2), (8, 3, 9))": 0.9341794379918914, "((0, 0, 2), (8, 4, 0))": 0.6733160441788478, "((0, 0, 2), (8, 4, 1))": 0.674398143577536, "((0, 0, 2), (8, 4, 2))": 0.6550125279698951, "((0, 0, 2), (8, 4, 3))": 0.6808708437421497, "((0, 0, 2), (8, 4, 4))": 0.7138857065698119, "((0, 0, 2), (8, 4, 5))": 0.7349756080615047, "((0, 0, 2), (8, 4, 6))": 0.9136129511207204, "((0, 0, 2), (8, 4, 7))": 0.9546267491525815, "((0, 0, 2), (8, 4, 8))": 0.9647880609898191, "((0, 0, 2), (8, 4, 9))": 0.9693207053566815, "((0, 0, 2), (8, 5, 0))": 0.7114962715194789, "((0, 0, 2), (8, 5, 1))": 0.7087339320598998, "((0, 0, 2), (8, 5, 2))": 0.7237826292249107, "((0, 0, 2), (8, 5, 3))": 0.782763729546614, "((0, 0, 2), (8, 5, 4))": 0.8301316135912913, "((0, 0, 2), (8, 5, 5))": 0.8448650342702765, "((0, 0, 2), (8, 5, 6))": 0.9590984781650631, "((0, 0, 2), (8, 5, 7))": 1.0093989342352512, "((0, 0, 2), (8, 5, 8))": 1.0417029726262843, "((0, 0, 2), (8, 5, 9))": 1.052921701110917, "((0, 0, 2), (8, 6, 0))": 0.7702036303728299, "((0, 0, 2), (8, 6, 1))": 0.7761390105657131, "((0, 0, 2), (8, 6, 2))": 0.8025637776755231, "((0, 0, 2), (8, 6, 3))": 0.8145021112509061, "((0, 0, 2), (8, 6, 4))": 0.8639718852990553, "((0, 0, 2), (8, 6, 5))": 0.8773361061256657, "((0, 0, 2), (8, 6, 6))": 0.9823136305593907, "((0, 0, 2), (8, 6, 7))": 1.0294577663873368, "((0, 0, 2), (8, 6, 8))": 1.0782797865154867, "((0, 0, 2), (8, 6, 9))": 1.0874819038868908, "((0, 0, 2), (8, 7, 0))": 0.8192061853173183, "((0, 0, 2), (8, 7, 1))": 0.8334859236545404, "((0, 0, 2), (8, 7, 2))": 0.8572593377250961, "((0, 0, 2), (8, 7, 3))": 0.8842544283869581, "((0, 0, 2), (8, 7, 4))": 0.9076896427136176, "((0, 0, 2), (8, 7, 5))": 0.9693199607912731, "((0, 0, 2), (8, 7, 6))": 1.0412032777524958, "((0, 0, 2), (8, 7, 7))": 1.1173602873589301, "((0, 0, 2), (8, 7, 8))": 1.1348747700035973, "((0, 0, 2), (8, 7, 9))": 1.1294855337397047, "((0, 0, 2), (8, 8, 0))": 0.8762855628154839, "((0, 0, 2), (8, 8, 1))": 0.8695674630444648, "((0, 0, 2), (8, 8, 2))": 0.8925326723699382, "((0, 0, 2), (8, 8, 3))": 0.9212685542716209, "((0, 0, 2), (8, 8, 4))": 0.9718310156425012, "((0, 0, 2), (8, 8, 5))": 1.0106651689702382, "((0, 0, 2), (8, 8, 6))": 1.056939699803905, "((0, 0, 2), (8, 8, 7))": 1.1441524823841143, "((0, 0, 2), (8, 8, 8))": 1.1724025242000298, "((0, 0, 2), (8, 8, 9))": 1.1878554938494554, "((0, 0, 2), (8, 9, 0))": 0.8822822890279808, "((0, 0, 2), (8, 9, 1))": 0.8901722477246027, "((0, 0, 2), (8, 9, 2))": 0.9059772341049533, "((0, 0, 2), (8, 9, 3))": 0.9345444675484246, "((0, 0, 2), (8, 9, 4))": 0.9842994228518203, "((0, 0, 2), (8, 9, 5))": 1.0193029551021608, "((0, 0, 2), (8, 9, 6))": 1.0597536587976404, "((0, 0, 2), (8, 9, 7))": 1.1623406854012335, "((0, 0, 2), (8, 9, 8))": 1.1884421365232543, "((0, 0, 2), (8, 9, 9))": 1.194595543822176, "((0, 0, 2), (9, 0, 0))": 0.5677951185583231, "((0, 0, 2), (9, 0, 1))": 0.5668362986235397, "((0, 0, 2), (9, 0, 2))": 0.5665902562638923, "((0, 0, 2), (9, 0, 3))": 0.5826088511591323, "((0, 0, 2), (9, 0, 4))": 0.6150527781905792, "((0, 0, 2), (9, 0, 5))": 0.6440318803885923, "((0, 0, 2), (9, 0, 6))": 0.7983959480825457, "((0, 0, 2), (9, 0, 7))": 0.8413068241929489, "((0, 0, 2), (9, 0, 8))": 0.8659756523510128, "((0, 0, 2), (9, 0, 9))": 0.871470608847525, "((0, 0, 2), (9, 1, 0))": 0.5722879309769773, "((0, 0, 2), (9, 1, 1))": 0.5773147579903916, "((0, 0, 2), (9, 1, 2))": 0.5756857954851375, "((0, 0, 2), (9, 1, 3))": 0.5898011410673478, "((0, 0, 2), (9, 1, 4))": 0.6200263863486297, "((0, 0, 2), (9, 1, 5))": 0.6618041427944135, "((0, 0, 2), (9, 1, 6))": 0.8020059244254201, "((0, 0, 2), (9, 1, 7))": 0.856756954303332, "((0, 0, 2), (9, 1, 8))": 0.8805893931848076, "((0, 0, 2), (9, 1, 9))": 0.8873730390261051, "((0, 0, 2), (9, 2, 0))": 0.5844785686901907, "((0, 0, 2), (9, 2, 1))": 0.58744108515252, "((0, 0, 2), (9, 2, 2))": 0.5915595830461622, "((0, 0, 2), (9, 2, 3))": 0.6066138780509567, "((0, 0, 2), (9, 2, 4))": 0.6348391640561427, "((0, 0, 2), (9, 2, 5))": 0.6666011143301742, "((0, 0, 2), (9, 2, 6))": 0.8172482991189203, "((0, 0, 2), (9, 2, 7))": 0.8688157153656536, "((0, 0, 2), (9, 2, 8))": 0.895660534793506, "((0, 0, 2), (9, 2, 9))": 0.9060926972841682, "((0, 0, 2), (9, 3, 0))": 0.628698056913696, "((0, 0, 2), (9, 3, 1))": 0.6306187682469931, "((0, 0, 2), (9, 3, 2))": 0.6397244853079834, "((0, 0, 2), (9, 3, 3))": 0.6590573745488899, "((0, 0, 2), (9, 3, 4))": 0.691738956298094, "((0, 0, 2), (9, 3, 5))": 0.7028562958546293, "((0, 0, 2), (9, 3, 6))": 0.8821683168996342, "((0, 0, 2), (9, 3, 7))": 0.9093680855171463, "((0, 0, 2), (9, 3, 8))": 0.9290815466018946, "((0, 0, 2), (9, 3, 9))": 0.9373003740713791, "((0, 0, 2), (9, 4, 0))": 0.6755191799601478, "((0, 0, 2), (9, 4, 1))": 0.6834790199551708, "((0, 0, 2), (9, 4, 2))": 0.6686335205278372, "((0, 0, 2), (9, 4, 3))": 0.6876272219234801, "((0, 0, 2), (9, 4, 4))": 0.7276940150263377, "((0, 0, 2), (9, 4, 5))": 0.7511727153470249, "((0, 0, 2), (9, 4, 6))": 0.9321158597239985, "((0, 0, 2), (9, 4, 7))": 0.9597660697865563, "((0, 0, 2), (9, 4, 8))": 0.970577856632229, "((0, 0, 2), (9, 4, 9))": 0.9736425209279055, "((0, 0, 2), (9, 5, 0))": 0.7229531924066167, "((0, 0, 2), (9, 5, 1))": 0.7297426538237946, "((0, 0, 2), (9, 5, 2))": 0.737689908655029, "((0, 0, 2), (9, 5, 3))": 0.7806204322541195, "((0, 0, 2), (9, 5, 4))": 0.8342375846172514, "((0, 0, 2), (9, 5, 5))": 0.8526975932693611, "((0, 0, 2), (9, 5, 6))": 0.9670336319641296, "((0, 0, 2), (9, 5, 7))": 1.0224502033154417, "((0, 0, 2), (9, 5, 8))": 1.0438278828012506, "((0, 0, 2), (9, 5, 9))": 1.057705373987149, "((0, 0, 2), (9, 6, 0))": 0.7854989477327616, "((0, 0, 2), (9, 6, 1))": 0.7920031509929809, "((0, 0, 2), (9, 6, 2))": 0.8127540858062109, "((0, 0, 2), (9, 6, 3))": 0.8343422607214743, "((0, 0, 2), (9, 6, 4))": 0.8656695590101929, "((0, 0, 2), (9, 6, 5))": 0.8824160416378287, "((0, 0, 2), (9, 6, 6))": 0.9940247295055255, "((0, 0, 2), (9, 6, 7))": 1.0569064648402664, "((0, 0, 2), (9, 6, 8))": 1.082492781752967, "((0, 0, 2), (9, 6, 9))": 1.0902376037723485, "((0, 0, 2), (9, 7, 0))": 0.8421579259326735, "((0, 0, 2), (9, 7, 1))": 0.8496080530688364, "((0, 0, 2), (9, 7, 2))": 0.8631793691950433, "((0, 0, 2), (9, 7, 3))": 0.8864208626102228, "((0, 0, 2), (9, 7, 4))": 0.914165141637142, "((0, 0, 2), (9, 7, 5))": 0.9703569127603292, "((0, 0, 2), (9, 7, 6))": 1.042429331539929, "((0, 0, 2), (9, 7, 7))": 1.1131083613975374, "((0, 0, 2), (9, 7, 8))": 1.1354755799050493, "((0, 0, 2), (9, 7, 9))": 1.1347641272158655, "((0, 0, 2), (9, 8, 0))": 0.8739791003246011, "((0, 0, 2), (9, 8, 1))": 0.8754463295621662, "((0, 0, 2), (9, 8, 2))": 0.8963225756026884, "((0, 0, 2), (9, 8, 3))": 0.9236599356274151, "((0, 0, 2), (9, 8, 4))": 0.9758920779675657, "((0, 0, 2), (9, 8, 5))": 1.0179348225022125, "((0, 0, 2), (9, 8, 6))": 1.0661221232415288, "((0, 0, 2), (9, 8, 7))": 1.145778940360106, "((0, 0, 2), (9, 8, 8))": 1.1801938705502732, "((0, 0, 2), (9, 8, 9))": 1.1892480279423603, "((0, 0, 2), (9, 9, 0))": 0.8862123939207981, "((0, 0, 2), (9, 9, 1))": 0.8930437837201589, "((0, 0, 2), (9, 9, 2))": 0.9063045318814933, "((0, 0, 2), (9, 9, 3))": 0.9328751492512962, "((0, 0, 2), (9, 9, 4))": 0.9837698768400214, "((0, 0, 2), (9, 9, 5))": 1.025862910837375, "((0, 0, 2), (9, 9, 6))": 1.0681331726738077, "((0, 0, 2), (9, 9, 7))": 1.1606556090316655, "((0, 0, 2), (9, 9, 8))": 1.1897871061749579, "((0, 0, 2), (9, 9, 9))": 1.1919622887942924, "((0, 0, 3), (0, 0, 4))": 0.050588048866398914, "((0, 0, 3), (0, 0, 5))": 0.2255704031567617, "((0, 0, 3), (0, 0, 6))": 0.3164118734996514, "((0, 0, 3), (0, 0, 7))": 0.39160928113443566, "((0, 0, 3), (0, 0, 8))": 0.43767143992729546, "((0, 0, 3), (0, 0, 9))": 0.4464117433317206, "((0, 0, 3), (0, 1, 0))": 0.17494761379921347, "((0, 0, 3), (0, 1, 1))": 0.15475765949718806, "((0, 0, 3), (0, 1, 2))": 0.05841661308470995, "((0, 0, 3), (0, 1, 3))": 0.02981761826470791, "((0, 0, 3), (0, 1, 4))": 0.05618711508463364, "((0, 0, 3), (0, 1, 5))": 0.23144945027563704, "((0, 0, 3), (0, 1, 6))": 0.3065032505659644, "((0, 0, 3), (0, 1, 7))": 0.3679973695365012, "((0, 0, 3), (0, 1, 8))": 0.4403583308818833, "((0, 0, 3), (0, 1, 9))": 0.45335977380111486, "((0, 0, 3), (0, 2, 0))": 0.192337378539671, "((0, 0, 3), (0, 2, 1))": 0.16229111515616965, "((0, 0, 3), (0, 2, 2))": 0.07911402472583737, "((0, 0, 3), (0, 2, 3))": 0.05195669545734003, "((0, 0, 3), (0, 2, 4))": 0.08342484410328496, "((0, 0, 3), (0, 2, 5))": 0.264664686884295, "((0, 0, 3), (0, 2, 6))": 0.30366331327352786, "((0, 0, 3), (0, 2, 7))": 0.3744341391270877, "((0, 0, 3), (0, 2, 8))": 0.4757463093947739, "((0, 0, 3), (0, 2, 9))": 0.48595376791785283, "((0, 0, 3), (0, 3, 0))": 0.23186752256136126, "((0, 0, 3), (0, 3, 1))": 0.22515200209421304, "((0, 0, 3), (0, 3, 2))": 0.15978667576658365, "((0, 0, 3), (0, 3, 3))": 0.17280620810222672, "((0, 0, 3), (0, 3, 4))": 0.19475578125051304, "((0, 0, 3), (0, 3, 5))": 0.28198640815702164, "((0, 0, 3), (0, 3, 6))": 0.3916428622191348, "((0, 0, 3), (0, 3, 7))": 0.43858252055455815, "((0, 0, 3), (0, 3, 8))": 0.4919280470623664, "((0, 0, 3), (0, 3, 9))": 0.5104741886013726, "((0, 0, 3), (0, 4, 0))": 0.28506692697465363, "((0, 0, 3), (0, 4, 1))": 0.27972676146786535, "((0, 0, 3), (0, 4, 2))": 0.28666659029816915, "((0, 0, 3), (0, 4, 3))": 0.1925812000134594, "((0, 0, 3), (0, 4, 4))": 0.21030066705518952, "((0, 0, 3), (0, 4, 5))": 0.28685336233591163, "((0, 0, 3), (0, 4, 6))": 0.40324228137284474, "((0, 0, 3), (0, 4, 7))": 0.45277460350610205, "((0, 0, 3), (0, 4, 8))": 0.550962061452015, "((0, 0, 3), (0, 4, 9))": 0.5687316790014508, "((0, 0, 3), (0, 5, 0))": 0.3845305590403661, "((0, 0, 3), (0, 5, 1))": 0.3661175940868648, "((0, 0, 3), (0, 5, 2))": 0.3362940144862639, "((0, 0, 3), (0, 5, 3))": 0.5476461626572934, "((0, 0, 3), (0, 5, 4))": 0.5624825317700742, "((0, 0, 3), (0, 5, 5))": 0.6088814078243755, "((0, 0, 3), (0, 5, 6))": 0.6482051132971163, "((0, 0, 3), (0, 5, 7))": 0.6697231712985884, "((0, 0, 3), (0, 5, 8))": 0.6999415477440144, "((0, 0, 3), (0, 5, 9))": 0.7071059392283481, "((0, 0, 3), (0, 6, 0))": 0.5304942582192077, "((0, 0, 3), (0, 6, 1))": 0.5314047640585584, "((0, 0, 3), (0, 6, 2))": 0.5319752519074603, "((0, 0, 3), (0, 6, 3))": 0.5629890953873934, "((0, 0, 3), (0, 6, 4))": 0.5929233810289871, "((0, 0, 3), (0, 6, 5))": 0.6349946140013295, "((0, 0, 3), (0, 6, 6))": 0.6879155051875985, "((0, 0, 3), (0, 6, 7))": 0.705935162794728, "((0, 0, 3), (0, 6, 8))": 0.7506617163851232, "((0, 0, 3), (0, 6, 9))": 0.7562800419091545, "((0, 0, 3), (0, 7, 0))": 0.5608757710991914, "((0, 0, 3), (0, 7, 1))": 0.5641900355450522, "((0, 0, 3), (0, 7, 2))": 0.567369424878834, "((0, 0, 3), (0, 7, 3))": 0.6416682404488996, "((0, 0, 3), (0, 7, 4))": 0.677711011535286, "((0, 0, 3), (0, 7, 5))": 0.7001479652881564, "((0, 0, 3), (0, 7, 6))": 0.7665399252625162, "((0, 0, 3), (0, 7, 7))": 0.8303520926985045, "((0, 0, 3), (0, 7, 8))": 0.8439131564624907, "((0, 0, 3), (0, 7, 9))": 0.8574021568978198, "((0, 0, 3), (0, 8, 0))": 0.6132448515608243, "((0, 0, 3), (0, 8, 1))": 0.6041894180905866, "((0, 0, 3), (0, 8, 2))": 0.5964546123107819, "((0, 0, 3), (0, 8, 3))": 0.6644726648631414, "((0, 0, 3), (0, 8, 4))": 0.7016429696543668, "((0, 0, 3), (0, 8, 5))": 0.7354197887212923, "((0, 0, 3), (0, 8, 6))": 0.7966442359245935, "((0, 0, 3), (0, 8, 7))": 0.8621328326055517, "((0, 0, 3), (0, 8, 8))": 0.8842441281557789, "((0, 0, 3), (0, 8, 9))": 0.897282847612114, "((0, 0, 3), (0, 9, 0))": 0.6246951070212946, "((0, 0, 3), (0, 9, 1))": 0.6257204160684319, "((0, 0, 3), (0, 9, 2))": 0.6275789023170744, "((0, 0, 3), (0, 9, 3))": 0.6773643580206419, "((0, 0, 3), (0, 9, 4))": 0.7039342220379287, "((0, 0, 3), (0, 9, 5))": 0.7864515385346843, "((0, 0, 3), (0, 9, 6))": 0.8111036148452231, "((0, 0, 3), (0, 9, 7))": 0.8679821485268229, "((0, 0, 3), (0, 9, 8))": 0.8958372844221054, "((0, 0, 3), (0, 9, 9))": 0.9050213941445225, "((0, 0, 3), (1, 0, 0))": 0.1769344289447454, "((0, 0, 3), (1, 0, 1))": 0.15600792916508596, "((0, 0, 3), (1, 0, 2))": 0.0871651187926545, "((0, 0, 3), (1, 0, 3))": 0.03975175165243583, "((0, 0, 3), (1, 0, 4))": 0.0661890235930372, "((0, 0, 3), (1, 0, 5))": 0.2409928355295919, "((0, 0, 3), (1, 0, 6))": 0.30457688782980025, "((0, 0, 3), (1, 0, 7))": 0.3965815366570378, "((0, 0, 3), (1, 0, 8))": 0.44414082797568694, "((0, 0, 3), (1, 0, 9))": 0.45513126448282326, "((0, 0, 3), (1, 1, 0))": 0.17921033257979282, "((0, 0, 3), (1, 1, 1))": 0.15503828701385317, "((0, 0, 3), (1, 1, 2))": 0.07526036259120267, "((0, 0, 3), (1, 1, 3))": 0.02546806644805967, "((0, 0, 3), (1, 1, 4))": 0.07071389916807891, "((0, 0, 3), (1, 1, 5))": 0.22853518093379166, "((0, 0, 3), (1, 1, 6))": 0.31149249418482833, "((0, 0, 3), (1, 1, 7))": 0.3881958741839972, "((0, 0, 3), (1, 1, 8))": 0.442568154363106, "((0, 0, 3), (1, 1, 9))": 0.46181258608512993, "((0, 0, 3), (1, 2, 0))": 0.19184840796115704, "((0, 0, 3), (1, 2, 1))": 0.16962254662806467, "((0, 0, 3), (1, 2, 2))": 0.09255423811465936, "((0, 0, 3), (1, 2, 3))": 0.06803704860550389, "((0, 0, 3), (1, 2, 4))": 0.12836437036026088, "((0, 0, 3), (1, 2, 5))": 0.2532330187932627, "((0, 0, 3), (1, 2, 6))": 0.3048566980015644, "((0, 0, 3), (1, 2, 7))": 0.392269823742411, "((0, 0, 3), (1, 2, 8))": 0.4681197443164166, "((0, 0, 3), (1, 2, 9))": 0.49250291977483446, "((0, 0, 3), (1, 3, 0))": 0.22147358306236925, "((0, 0, 3), (1, 3, 1))": 0.21373974586018823, "((0, 0, 3), (1, 3, 2))": 0.1680952875426324, "((0, 0, 3), (1, 3, 3))": 0.16102279820506749, "((0, 0, 3), (1, 3, 4))": 0.1949512584115177, "((0, 0, 3), (1, 3, 5))": 0.2768640655482745, "((0, 0, 3), (1, 3, 6))": 0.4087455284401991, "((0, 0, 3), (1, 3, 7))": 0.43126474254479735, "((0, 0, 3), (1, 3, 8))": 0.5064480837025973, "((0, 0, 3), (1, 3, 9))": 0.517560299982508, "((0, 0, 3), (1, 4, 0))": 0.3011136271235953, "((0, 0, 3), (1, 4, 1))": 0.3100101173671671, "((0, 0, 3), (1, 4, 2))": 0.28839469508985816, "((0, 0, 3), (1, 4, 3))": 0.19467136258652776, "((0, 0, 3), (1, 4, 4))": 0.22417573826770598, "((0, 0, 3), (1, 4, 5))": 0.2831319937317232, "((0, 0, 3), (1, 4, 6))": 0.4078270213623657, "((0, 0, 3), (1, 4, 7))": 0.4354830884372967, "((0, 0, 3), (1, 4, 8))": 0.5532616438829157, "((0, 0, 3), (1, 4, 9))": 0.5666466536258787, "((0, 0, 3), (1, 5, 0))": 0.3944972544469455, "((0, 0, 3), (1, 5, 1))": 0.3577363117832257, "((0, 0, 3), (1, 5, 2))": 0.3414018341682195, "((0, 0, 3), (1, 5, 3))": 0.5471711665320772, "((0, 0, 3), (1, 5, 4))": 0.5637940203224217, "((0, 0, 3), (1, 5, 5))": 0.6064206108931924, "((0, 0, 3), (1, 5, 6))": 0.6336365533564299, "((0, 0, 3), (1, 5, 7))": 0.6817096263972463, "((0, 0, 3), (1, 5, 8))": 0.7049713023823633, "((0, 0, 3), (1, 5, 9))": 0.7087835500367498, "((0, 0, 3), (1, 6, 0))": 0.5316472778606962, "((0, 0, 3), (1, 6, 1))": 0.5330801938061012, "((0, 0, 3), (1, 6, 2))": 0.535422108094676, "((0, 0, 3), (1, 6, 3))": 0.573792680866322, "((0, 0, 3), (1, 6, 4))": 0.596783581338838, "((0, 0, 3), (1, 6, 5))": 0.6383147633613134, "((0, 0, 3), (1, 6, 6))": 0.6990010651493742, "((0, 0, 3), (1, 6, 7))": 0.7152711014926637, "((0, 0, 3), (1, 6, 8))": 0.748960674883919, "((0, 0, 3), (1, 6, 9))": 0.7568720947420061, "((0, 0, 3), (1, 7, 0))": 0.5645950156019128, "((0, 0, 3), (1, 7, 1))": 0.5691263889037258, "((0, 0, 3), (1, 7, 2))": 0.5645583351973705, "((0, 0, 3), (1, 7, 3))": 0.6370073849920856, "((0, 0, 3), (1, 7, 4))": 0.661316258617525, "((0, 0, 3), (1, 7, 5))": 0.6951843057267814, "((0, 0, 3), (1, 7, 6))": 0.7764990652439676, "((0, 0, 3), (1, 7, 7))": 0.8369755864642165, "((0, 0, 3), (1, 7, 8))": 0.8537712072124345, "((0, 0, 3), (1, 7, 9))": 0.8654165570593907, "((0, 0, 3), (1, 8, 0))": 0.6162500099424433, "((0, 0, 3), (1, 8, 1))": 0.6210008939854671, "((0, 0, 3), (1, 8, 2))": 0.6090724189038088, "((0, 0, 3), (1, 8, 3))": 0.6699120183886766, "((0, 0, 3), (1, 8, 4))": 0.6891812444909821, "((0, 0, 3), (1, 8, 5))": 0.746738701812878, "((0, 0, 3), (1, 8, 6))": 0.793470616344288, "((0, 0, 3), (1, 8, 7))": 0.8645607757521487, "((0, 0, 3), (1, 8, 8))": 0.8859685208932081, "((0, 0, 3), (1, 8, 9))": 0.898885843771397, "((0, 0, 3), (1, 9, 0))": 0.6296793568968648, "((0, 0, 3), (1, 9, 1))": 0.6332388877527381, "((0, 0, 3), (1, 9, 2))": 0.6369225924915412, "((0, 0, 3), (1, 9, 3))": 0.6774133130848576, "((0, 0, 3), (1, 9, 4))": 0.6990671579683676, "((0, 0, 3), (1, 9, 5))": 0.7890097586623485, "((0, 0, 3), (1, 9, 6))": 0.812556349932716, "((0, 0, 3), (1, 9, 7))": 0.8832189570034281, "((0, 0, 3), (1, 9, 8))": 0.8982382092407204, "((0, 0, 3), (1, 9, 9))": 0.9160159631185547, "((0, 0, 3), (2, 0, 0))": 0.19782859186919005, "((0, 0, 3), (2, 0, 1))": 0.18136488268831918, "((0, 0, 3), (2, 0, 2))": 0.12302996756857594, "((0, 0, 3), (2, 0, 3))": 0.09965715695523182, "((0, 0, 3), (2, 0, 4))": 0.1170134251067947, "((0, 0, 3), (2, 0, 5))": 0.26462505668898767, "((0, 0, 3), (2, 0, 6))": 0.3027217530780026, "((0, 0, 3), (2, 0, 7))": 0.39836950531074894, "((0, 0, 3), (2, 0, 8))": 0.4590717110905609, "((0, 0, 3), (2, 0, 9))": 0.47611528168145256, "((0, 0, 3), (2, 1, 0))": 0.20884280377644926, "((0, 0, 3), (2, 1, 1))": 0.18434687014977058, "((0, 0, 3), (2, 1, 2))": 0.14357511480385865, "((0, 0, 3), (2, 1, 3))": 0.11206712931432697, "((0, 0, 3), (2, 1, 4))": 0.12386141435438132, "((0, 0, 3), (2, 1, 5))": 0.25439070685690646, "((0, 0, 3), (2, 1, 6))": 0.2985283856136426, "((0, 0, 3), (2, 1, 7))": 0.41126762707677084, "((0, 0, 3), (2, 1, 8))": 0.46305833591128087, "((0, 0, 3), (2, 1, 9))": 0.48087783668294926, "((0, 0, 3), (2, 2, 0))": 0.22458118794340426, "((0, 0, 3), (2, 2, 1))": 0.1920086700183188, "((0, 0, 3), (2, 2, 2))": 0.16035657811910684, "((0, 0, 3), (2, 2, 3))": 0.12717193848814493, "((0, 0, 3), (2, 2, 4))": 0.1401906541591932, "((0, 0, 3), (2, 2, 5))": 0.25800582240046677, "((0, 0, 3), (2, 2, 6))": 0.30672363832212246, "((0, 0, 3), (2, 2, 7))": 0.429347821554961, "((0, 0, 3), (2, 2, 8))": 0.48346289995808384, "((0, 0, 3), (2, 2, 9))": 0.5026944869581738, "((0, 0, 3), (2, 3, 0))": 0.24509466935934138, "((0, 0, 3), (2, 3, 1))": 0.2182203832342568, "((0, 0, 3), (2, 3, 2))": 0.20520207812509098, "((0, 0, 3), (2, 3, 3))": 0.20418585411329987, "((0, 0, 3), (2, 3, 4))": 0.2196879238897631, "((0, 0, 3), (2, 3, 5))": 0.32750115428167503, "((0, 0, 3), (2, 3, 6))": 0.4817867185475679, "((0, 0, 3), (2, 3, 7))": 0.5053602553056808, "((0, 0, 3), (2, 3, 8))": 0.5423030408804416, "((0, 0, 3), (2, 3, 9))": 0.5453214096469953, "((0, 0, 3), (2, 4, 0))": 0.33254044000893035, "((0, 0, 3), (2, 4, 1))": 0.32995677015705355, "((0, 0, 3), (2, 4, 2))": 0.3120292369271006, "((0, 0, 3), (2, 4, 3))": 0.23845734251819656, "((0, 0, 3), (2, 4, 4))": 0.24834683367498034, "((0, 0, 3), (2, 4, 5))": 0.3299497651577406, "((0, 0, 3), (2, 4, 6))": 0.5161079835408194, "((0, 0, 3), (2, 4, 7))": 0.5569419374779926, "((0, 0, 3), (2, 4, 8))": 0.5959466814002111, "((0, 0, 3), (2, 4, 9))": 0.652793739448609, "((0, 0, 3), (2, 5, 0))": 0.4119740613201927, "((0, 0, 3), (2, 5, 1))": 0.37824369225372023, "((0, 0, 3), (2, 5, 2))": 0.36559691537655853, "((0, 0, 3), (2, 5, 3))": 0.49768221004310587, "((0, 0, 3), (2, 5, 4))": 0.5657294394057278, "((0, 0, 3), (2, 5, 5))": 0.6315849361258908, "((0, 0, 3), (2, 5, 6))": 0.6421400470272784, "((0, 0, 3), (2, 5, 7))": 0.7163264420832575, "((0, 0, 3), (2, 5, 8))": 0.7312996510572968, "((0, 0, 3), (2, 5, 9))": 0.7303020127551119, "((0, 0, 3), (2, 6, 0))": 0.527988824814945, "((0, 0, 3), (2, 6, 1))": 0.5122798013707547, "((0, 0, 3), (2, 6, 2))": 0.5209749365337375, "((0, 0, 3), (2, 6, 3))": 0.5328400467156602, "((0, 0, 3), (2, 6, 4))": 0.6163094533727039, "((0, 0, 3), (2, 6, 5))": 0.6624989430769066, "((0, 0, 3), (2, 6, 6))": 0.6959923332252493, "((0, 0, 3), (2, 6, 7))": 0.7673956956164523, "((0, 0, 3), (2, 6, 8))": 0.7844484477385486, "((0, 0, 3), (2, 6, 9))": 0.7963291485186067, "((0, 0, 3), (2, 7, 0))": 0.5684747648000662, "((0, 0, 3), (2, 7, 1))": 0.6039561381607499, "((0, 0, 3), (2, 7, 2))": 0.6068351004073099, "((0, 0, 3), (2, 7, 3))": 0.6574951163436943, "((0, 0, 3), (2, 7, 4))": 0.6752895246596127, "((0, 0, 3), (2, 7, 5))": 0.7213221029999844, "((0, 0, 3), (2, 7, 6))": 0.7549246129781721, "((0, 0, 3), (2, 7, 7))": 0.8630202763722988, "((0, 0, 3), (2, 7, 8))": 0.8790363586633319, "((0, 0, 3), (2, 7, 9))": 0.9046549461010442, "((0, 0, 3), (2, 8, 0))": 0.6468822004160326, "((0, 0, 3), (2, 8, 1))": 0.6393217901497695, "((0, 0, 3), (2, 8, 2))": 0.6452000974233735, "((0, 0, 3), (2, 8, 3))": 0.6701214657594357, "((0, 0, 3), (2, 8, 4))": 0.7106337276564885, "((0, 0, 3), (2, 8, 5))": 0.7510127281405697, "((0, 0, 3), (2, 8, 6))": 0.8427398682824007, "((0, 0, 3), (2, 8, 7))": 0.8922795783127806, "((0, 0, 3), (2, 8, 8))": 0.9238495424354194, "((0, 0, 3), (2, 8, 9))": 0.9277945277592531, "((0, 0, 3), (2, 9, 0))": 0.6550956089413718, "((0, 0, 3), (2, 9, 1))": 0.6588726617242491, "((0, 0, 3), (2, 9, 2))": 0.6605677960941347, "((0, 0, 3), (2, 9, 3))": 0.6827473965329013, "((0, 0, 3), (2, 9, 4))": 0.7807516672608932, "((0, 0, 3), (2, 9, 5))": 0.8012927934884622, "((0, 0, 3), (2, 9, 6))": 0.8511614036734161, "((0, 0, 3), (2, 9, 7))": 0.895307702373315, "((0, 0, 3), (2, 9, 8))": 0.9204128914377584, "((0, 0, 3), (2, 9, 9))": 0.9286149679175718, "((0, 0, 3), (3, 0, 0))": 0.25367793557842516, "((0, 0, 3), (3, 0, 1))": 0.24833253967083632, "((0, 0, 3), (3, 0, 2))": 0.2005587844256425, "((0, 0, 3), (3, 0, 3))": 0.1623095589223817, "((0, 0, 3), (3, 0, 4))": 0.18492824838790764, "((0, 0, 3), (3, 0, 5))": 0.3582381022722679, "((0, 0, 3), (3, 0, 6))": 0.4086532240213385, "((0, 0, 3), (3, 0, 7))": 0.4587253289192308, "((0, 0, 3), (3, 0, 8))": 0.5095590857681018, "((0, 0, 3), (3, 0, 9))": 0.5184262679907797, "((0, 0, 3), (3, 1, 0))": 0.258164273325621, "((0, 0, 3), (3, 1, 1))": 0.24842238927253205, "((0, 0, 3), (3, 1, 2))": 0.20810250949345394, "((0, 0, 3), (3, 1, 3))": 0.17999049986601942, "((0, 0, 3), (3, 1, 4))": 0.19285704830918535, "((0, 0, 3), (3, 1, 5))": 0.3759696835157812, "((0, 0, 3), (3, 1, 6))": 0.4178717462166142, "((0, 0, 3), (3, 1, 7))": 0.4751489610113472, "((0, 0, 3), (3, 1, 8))": 0.5017139676414955, "((0, 0, 3), (3, 1, 9))": 0.5112900046519576, "((0, 0, 3), (3, 2, 0))": 0.26776190559047713, "((0, 0, 3), (3, 2, 1))": 0.2589047557049118, "((0, 0, 3), (3, 2, 2))": 0.23231345731731934, "((0, 0, 3), (3, 2, 3))": 0.2163995559591711, "((0, 0, 3), (3, 2, 4))": 0.2300615611407805, "((0, 0, 3), (3, 2, 5))": 0.3764287338921201, "((0, 0, 3), (3, 2, 6))": 0.4081685533472405, "((0, 0, 3), (3, 2, 7))": 0.4789083379386766, "((0, 0, 3), (3, 2, 8))": 0.5164924604419827, "((0, 0, 3), (3, 2, 9))": 0.5287543665216919, "((0, 0, 3), (3, 3, 0))": 0.27956360951108994, "((0, 0, 3), (3, 3, 1))": 0.26020492491586844, "((0, 0, 3), (3, 3, 2))": 0.2489521549153505, "((0, 0, 3), (3, 3, 3))": 0.28439087037648897, "((0, 0, 3), (3, 3, 4))": 0.2774190117131291, "((0, 0, 3), (3, 3, 5))": 0.4492057004033464, "((0, 0, 3), (3, 3, 6))": 0.48328621329100874, "((0, 0, 3), (3, 3, 7))": 0.5643001890686713, "((0, 0, 3), (3, 3, 8))": 0.5784073447223953, "((0, 0, 3), (3, 3, 9))": 0.5797438798181438, "((0, 0, 3), (3, 4, 0))": 0.4128183077261262, "((0, 0, 3), (3, 4, 1))": 0.42746655762363955, "((0, 0, 3), (3, 4, 2))": 0.42182748378646295, "((0, 0, 3), (3, 4, 3))": 0.39727359187295896, "((0, 0, 3), (3, 4, 4))": 0.4101255535355016, "((0, 0, 3), (3, 4, 5))": 0.5155875077510403, "((0, 0, 3), (3, 4, 6))": 0.5483945044382249, "((0, 0, 3), (3, 4, 7))": 0.5839368776442805, "((0, 0, 3), (3, 4, 8))": 0.6124964057410218, "((0, 0, 3), (3, 4, 9))": 0.669351910647358, "((0, 0, 3), (3, 5, 0))": 0.47849831571569545, "((0, 0, 3), (3, 5, 1))": 0.45686923385535905, "((0, 0, 3), (3, 5, 2))": 0.4411396317110414, "((0, 0, 3), (3, 5, 3))": 0.4530833087171453, "((0, 0, 3), (3, 5, 4))": 0.554122088046622, "((0, 0, 3), (3, 5, 5))": 0.6427573735954895, "((0, 0, 3), (3, 5, 6))": 0.6740609936136612, "((0, 0, 3), (3, 5, 7))": 0.731411202297436, "((0, 0, 3), (3, 5, 8))": 0.7534942617648743, "((0, 0, 3), (3, 5, 9))": 0.7458160067949704, "((0, 0, 3), (3, 6, 0))": 0.5349071677142553, "((0, 0, 3), (3, 6, 1))": 0.5404377237131371, "((0, 0, 3), (3, 6, 2))": 0.5349434263378933, "((0, 0, 3), (3, 6, 3))": 0.5636257019058382, "((0, 0, 3), (3, 6, 4))": 0.6986023756658464, "((0, 0, 3), (3, 6, 5))": 0.7220290399474297, "((0, 0, 3), (3, 6, 6))": 0.7570722630805635, "((0, 0, 3), (3, 6, 7))": 0.7633358495415864, "((0, 0, 3), (3, 6, 8))": 0.7856970128015113, "((0, 0, 3), (3, 6, 9))": 0.8205889038080594, "((0, 0, 3), (3, 7, 0))": 0.6259259553124437, "((0, 0, 3), (3, 7, 1))": 0.6517428540983042, "((0, 0, 3), (3, 7, 2))": 0.6648628651275105, "((0, 0, 3), (3, 7, 3))": 0.6694444503236949, "((0, 0, 3), (3, 7, 4))": 0.7220568699820649, "((0, 0, 3), (3, 7, 5))": 0.7417315153059965, "((0, 0, 3), (3, 7, 6))": 0.7993190434757597, "((0, 0, 3), (3, 7, 7))": 0.8843123127942248, "((0, 0, 3), (3, 7, 8))": 0.8993436799594903, "((0, 0, 3), (3, 7, 9))": 0.9285376312928729, "((0, 0, 3), (3, 8, 0))": 0.6880704053648029, "((0, 0, 3), (3, 8, 1))": 0.679145035847538, "((0, 0, 3), (3, 8, 2))": 0.6849386443015962, "((0, 0, 3), (3, 8, 3))": 0.6835630571080386, "((0, 0, 3), (3, 8, 4))": 0.7757094122891799, "((0, 0, 3), (3, 8, 5))": 0.7921336595024625, "((0, 0, 3), (3, 8, 6))": 0.8559206976856952, "((0, 0, 3), (3, 8, 7))": 0.9079329384517899, "((0, 0, 3), (3, 8, 8))": 0.9487779886316736, "((0, 0, 3), (3, 8, 9))": 0.9538491534613386, "((0, 0, 3), (3, 9, 0))": 0.6921122762808226, "((0, 0, 3), (3, 9, 1))": 0.6952758332554713, "((0, 0, 3), (3, 9, 2))": 0.7082247708859658, "((0, 0, 3), (3, 9, 3))": 0.7180412510823632, "((0, 0, 3), (3, 9, 4))": 0.797479963307159, "((0, 0, 3), (3, 9, 5))": 0.8234811988090409, "((0, 0, 3), (3, 9, 6))": 0.8670077194461517, "((0, 0, 3), (3, 9, 7))": 0.897644290217527, "((0, 0, 3), (3, 9, 8))": 0.9578357350765089, "((0, 0, 3), (3, 9, 9))": 0.9567250590835348, "((0, 0, 3), (4, 0, 0))": 0.29741604605961297, "((0, 0, 3), (4, 0, 1))": 0.2790955208609966, "((0, 0, 3), (4, 0, 2))": 0.2506814239935876, "((0, 0, 3), (4, 0, 3))": 0.25639448199206955, "((0, 0, 3), (4, 0, 4))": 0.27272375707750107, "((0, 0, 3), (4, 0, 5))": 0.38844805385448283, "((0, 0, 3), (4, 0, 6))": 0.4773709182047937, "((0, 0, 3), (4, 0, 7))": 0.5215316456064403, "((0, 0, 3), (4, 0, 8))": 0.5569143531714391, "((0, 0, 3), (4, 0, 9))": 0.574730998985466, "((0, 0, 3), (4, 1, 0))": 0.3045534275939828, "((0, 0, 3), (4, 1, 1))": 0.2892645159255865, "((0, 0, 3), (4, 1, 2))": 0.25010501547447206, "((0, 0, 3), (4, 1, 3))": 0.25440277609992473, "((0, 0, 3), (4, 1, 4))": 0.2645652278305714, "((0, 0, 3), (4, 1, 5))": 0.4035535871236006, "((0, 0, 3), (4, 1, 6))": 0.4603563764620095, "((0, 0, 3), (4, 1, 7))": 0.5386775025013402, "((0, 0, 3), (4, 1, 8))": 0.5781558615769982, "((0, 0, 3), (4, 1, 9))": 0.5920907047222307, "((0, 0, 3), (4, 2, 0))": 0.3217391594068366, "((0, 0, 3), (4, 2, 1))": 0.29371396238649106, "((0, 0, 3), (4, 2, 2))": 0.27500965052642534, "((0, 0, 3), (4, 2, 3))": 0.2808349192551578, "((0, 0, 3), (4, 2, 4))": 0.27900159371300376, "((0, 0, 3), (4, 2, 5))": 0.40896018571747217, "((0, 0, 3), (4, 2, 6))": 0.4591620407701745, "((0, 0, 3), (4, 2, 7))": 0.5692083029851677, "((0, 0, 3), (4, 2, 8))": 0.5971027382634668, "((0, 0, 3), (4, 2, 9))": 0.6070715723963853, "((0, 0, 3), (4, 3, 0))": 0.3680003648483139, "((0, 0, 3), (4, 3, 1))": 0.37696113970941103, "((0, 0, 3), (4, 3, 2))": 0.3425851389483041, "((0, 0, 3), (4, 3, 3))": 0.3319571895036487, "((0, 0, 3), (4, 3, 4))": 0.3405301416079561, "((0, 0, 3), (4, 3, 5))": 0.4940798413956352, "((0, 0, 3), (4, 3, 6))": 0.5417128045339779, "((0, 0, 3), (4, 3, 7))": 0.6402096634418672, "((0, 0, 3), (4, 3, 8))": 0.6497666206834026, "((0, 0, 3), (4, 3, 9))": 0.6653864622726533, "((0, 0, 3), (4, 4, 0))": 0.47024017216481895, "((0, 0, 3), (4, 4, 1))": 0.4638463756101367, "((0, 0, 3), (4, 4, 2))": 0.453501092480238, "((0, 0, 3), (4, 4, 3))": 0.43329065712241754, "((0, 0, 3), (4, 4, 4))": 0.4232257075690559, "((0, 0, 3), (4, 4, 5))": 0.5302458049207592, "((0, 0, 3), (4, 4, 6))": 0.5981223942869446, "((0, 0, 3), (4, 4, 7))": 0.6741080593640304, "((0, 0, 3), (4, 4, 8))": 0.7315131288894212, "((0, 0, 3), (4, 4, 9))": 0.7507420875919137, "((0, 0, 3), (4, 5, 0))": 0.5175800007876097, "((0, 0, 3), (4, 5, 1))": 0.5062558910526385, "((0, 0, 3), (4, 5, 2))": 0.4826815930970985, "((0, 0, 3), (4, 5, 3))": 0.4782047694389689, "((0, 0, 3), (4, 5, 4))": 0.5236418132085351, "((0, 0, 3), (4, 5, 5))": 0.7025686793684364, "((0, 0, 3), (4, 5, 6))": 0.7338204736788897, "((0, 0, 3), (4, 5, 7))": 0.7977065626145052, "((0, 0, 3), (4, 5, 8))": 0.8322867965878784, "((0, 0, 3), (4, 5, 9))": 0.8483089554942508, "((0, 0, 3), (4, 6, 0))": 0.5566935290820448, "((0, 0, 3), (4, 6, 1))": 0.5667266139630022, "((0, 0, 3), (4, 6, 2))": 0.6218394704295955, "((0, 0, 3), (4, 6, 3))": 0.648983566461769, "((0, 0, 3), (4, 6, 4))": 0.7209757185792703, "((0, 0, 3), (4, 6, 5))": 0.7490102927277328, "((0, 0, 3), (4, 6, 6))": 0.7712768345390179, "((0, 0, 3), (4, 6, 7))": 0.8914983871430928, "((0, 0, 3), (4, 6, 8))": 0.9224670475461679, "((0, 0, 3), (4, 6, 9))": 0.9220721764992468, "((0, 0, 3), (4, 7, 0))": 0.6819906829458227, "((0, 0, 3), (4, 7, 1))": 0.6882358490221346, "((0, 0, 3), (4, 7, 2))": 0.6872704517958951, "((0, 0, 3), (4, 7, 3))": 0.7186457283493526, "((0, 0, 3), (4, 7, 4))": 0.7662685050618538, "((0, 0, 3), (4, 7, 5))": 0.8144419503861395, "((0, 0, 3), (4, 7, 6))": 0.8336044922731786, "((0, 0, 3), (4, 7, 7))": 0.9507695428627586, "((0, 0, 3), (4, 7, 8))": 0.9694896136309606, "((0, 0, 3), (4, 7, 9))": 0.9922123521473025, "((0, 0, 3), (4, 8, 0))": 0.7156065341318173, "((0, 0, 3), (4, 8, 1))": 0.7180561494047214, "((0, 0, 3), (4, 8, 2))": 0.7287638592360044, "((0, 0, 3), (4, 8, 3))": 0.7350371620071035, "((0, 0, 3), (4, 8, 4))": 0.8056106987569925, "((0, 0, 3), (4, 8, 5))": 0.8449429308859825, "((0, 0, 3), (4, 8, 6))": 0.8762176061383825, "((0, 0, 3), (4, 8, 7))": 0.9931770077945234, "((0, 0, 3), (4, 8, 8))": 1.0102175086937688, "((0, 0, 3), (4, 8, 9))": 1.0121229791320132, "((0, 0, 3), (4, 9, 0))": 0.7294811774519537, "((0, 0, 3), (4, 9, 1))": 0.7350502968034375, "((0, 0, 3), (4, 9, 2))": 0.7378404978548189, "((0, 0, 3), (4, 9, 3))": 0.7505466994679887, "((0, 0, 3), (4, 9, 4))": 0.8278093583948135, "((0, 0, 3), (4, 9, 5))": 0.8507957049237532, "((0, 0, 3), (4, 9, 6))": 0.8877301593599447, "((0, 0, 3), (4, 9, 7))": 0.999031132585468, "((0, 0, 3), (4, 9, 8))": 1.01682072410117, "((0, 0, 3), (4, 9, 9))": 1.018608228923272, "((0, 0, 3), (5, 0, 0))": 0.3679791676129326, "((0, 0, 3), (5, 0, 1))": 0.3621685412139204, "((0, 0, 3), (5, 0, 2))": 0.34498039936494596, "((0, 0, 3), (5, 0, 3))": 0.33629946854867704, "((0, 0, 3), (5, 0, 4))": 0.3570359241016207, "((0, 0, 3), (5, 0, 5))": 0.4337042998168919, "((0, 0, 3), (5, 0, 6))": 0.5320220129273913, "((0, 0, 3), (5, 0, 7))": 0.5885555274510387, "((0, 0, 3), (5, 0, 8))": 0.6158593318369948, "((0, 0, 3), (5, 0, 9))": 0.6190690294323105, "((0, 0, 3), (5, 1, 0))": 0.3692172546548135, "((0, 0, 3), (5, 1, 1))": 0.36013972664813987, "((0, 0, 3), (5, 1, 2))": 0.3418417513551421, "((0, 0, 3), (5, 1, 3))": 0.3365465011412192, "((0, 0, 3), (5, 1, 4))": 0.3506130452754476, "((0, 0, 3), (5, 1, 5))": 0.43800861129509716, "((0, 0, 3), (5, 1, 6))": 0.5545285982769792, "((0, 0, 3), (5, 1, 7))": 0.585862163538621, "((0, 0, 3), (5, 1, 8))": 0.6210300089480749, "((0, 0, 3), (5, 1, 9))": 0.6427112843619897, "((0, 0, 3), (5, 2, 0))": 0.3650368869118811, "((0, 0, 3), (5, 2, 1))": 0.3500062628033301, "((0, 0, 3), (5, 2, 2))": 0.3383559409658281, "((0, 0, 3), (5, 2, 3))": 0.35048180157476627, "((0, 0, 3), (5, 2, 4))": 0.37115533613846574, "((0, 0, 3), (5, 2, 5))": 0.4463903820268505, "((0, 0, 3), (5, 2, 6))": 0.5594471158543403, "((0, 0, 3), (5, 2, 7))": 0.602330253517133, "((0, 0, 3), (5, 2, 8))": 0.6349759456197649, "((0, 0, 3), (5, 2, 9))": 0.6383116386657853, "((0, 0, 3), (5, 3, 0))": 0.39920461458200557, "((0, 0, 3), (5, 3, 1))": 0.40002995055142243, "((0, 0, 3), (5, 3, 2))": 0.37773178458588513, "((0, 0, 3), (5, 3, 3))": 0.40022741141983426, "((0, 0, 3), (5, 3, 4))": 0.4334113698772831, "((0, 0, 3), (5, 3, 5))": 0.5225398734942999, "((0, 0, 3), (5, 3, 6))": 0.5848324495677761, "((0, 0, 3), (5, 3, 7))": 0.6576182508643771, "((0, 0, 3), (5, 3, 8))": 0.6839042766172975, "((0, 0, 3), (5, 3, 9))": 0.72124138809265, "((0, 0, 3), (5, 4, 0))": 0.496043021731672, "((0, 0, 3), (5, 4, 1))": 0.485236307381348, "((0, 0, 3), (5, 4, 2))": 0.47140807671467033, "((0, 0, 3), (5, 4, 3))": 0.47416218064867005, "((0, 0, 3), (5, 4, 4))": 0.48136730878448936, "((0, 0, 3), (5, 4, 5))": 0.5450700335740418, "((0, 0, 3), (5, 4, 6))": 0.6145197218633353, "((0, 0, 3), (5, 4, 7))": 0.7164044440019324, "((0, 0, 3), (5, 4, 8))": 0.7508838314346779, "((0, 0, 3), (5, 4, 9))": 0.7677949662888675, "((0, 0, 3), (5, 5, 0))": 0.5406705939268872, "((0, 0, 3), (5, 5, 1))": 0.5242130903038698, "((0, 0, 3), (5, 5, 2))": 0.5194182867651608, "((0, 0, 3), (5, 5, 3))": 0.5629345491778452, "((0, 0, 3), (5, 5, 4))": 0.5646138414943904, "((0, 0, 3), (5, 5, 5))": 0.7243824220290659, "((0, 0, 3), (5, 5, 6))": 0.7756091866894551, "((0, 0, 3), (5, 5, 7))": 0.8487367306727195, "((0, 0, 3), (5, 5, 8))": 0.8571397936403007, "((0, 0, 3), (5, 5, 9))": 0.8736060431408759, "((0, 0, 3), (5, 6, 0))": 0.6179210641107266, "((0, 0, 3), (5, 6, 1))": 0.6366041121014162, "((0, 0, 3), (5, 6, 2))": 0.6305208903724334, "((0, 0, 3), (5, 6, 3))": 0.6603579573616519, "((0, 0, 3), (5, 6, 4))": 0.7325498147919393, "((0, 0, 3), (5, 6, 5))": 0.7727267559620009, "((0, 0, 3), (5, 6, 6))": 0.8006829708557087, "((0, 0, 3), (5, 6, 7))": 0.9055361601498395, "((0, 0, 3), (5, 6, 8))": 0.9288905438011581, "((0, 0, 3), (5, 6, 9))": 0.9727936216041521, "((0, 0, 3), (5, 7, 0))": 0.7199480385513577, "((0, 0, 3), (5, 7, 1))": 0.7179516970671312, "((0, 0, 3), (5, 7, 2))": 0.7281857582210594, "((0, 0, 3), (5, 7, 3))": 0.7385734387577929, "((0, 0, 3), (5, 7, 4))": 0.7892119921064913, "((0, 0, 3), (5, 7, 5))": 0.8259732282219002, "((0, 0, 3), (5, 7, 6))": 0.8700115971133179, "((0, 0, 3), (5, 7, 7))": 0.9908157389091083, "((0, 0, 3), (5, 7, 8))": 1.0124683756659305, "((0, 0, 3), (5, 7, 9))": 1.0244658479812496, "((0, 0, 3), (5, 8, 0))": 0.7536865145512706, "((0, 0, 3), (5, 8, 1))": 0.7621210122502784, "((0, 0, 3), (5, 8, 2))": 0.7694302676335998, "((0, 0, 3), (5, 8, 3))": 0.8009573255963666, "((0, 0, 3), (5, 8, 4))": 0.8274979876480983, "((0, 0, 3), (5, 8, 5))": 0.8840325460219338, "((0, 0, 3), (5, 8, 6))": 0.913843522562609, "((0, 0, 3), (5, 8, 7))": 1.0057589057918959, "((0, 0, 3), (5, 8, 8))": 1.0210060244796184, "((0, 0, 3), (5, 8, 9))": 1.0417535237063966, "((0, 0, 3), (5, 9, 0))": 0.7768051833731234, "((0, 0, 3), (5, 9, 1))": 0.7832063761548443, "((0, 0, 3), (5, 9, 2))": 0.7813424145090372, "((0, 0, 3), (5, 9, 3))": 0.8118094853630851, "((0, 0, 3), (5, 9, 4))": 0.871078418549698, "((0, 0, 3), (5, 9, 5))": 0.8993829081952794, "((0, 0, 3), (5, 9, 6))": 0.9477081211822331, "((0, 0, 3), (5, 9, 7))": 1.0209165502222457, "((0, 0, 3), (5, 9, 8))": 1.051656221291581, "((0, 0, 3), (5, 9, 9))": 1.0628963699906238, "((0, 0, 3), (6, 0, 0))": 0.46297899231690565, "((0, 0, 3), (6, 0, 1))": 0.4466914561801845, "((0, 0, 3), (6, 0, 2))": 0.4295277297165765, "((0, 0, 3), (6, 0, 3))": 0.3899805223845132, "((0, 0, 3), (6, 0, 4))": 0.38919964055653355, "((0, 0, 3), (6, 0, 5))": 0.494143197869981, "((0, 0, 3), (6, 0, 6))": 0.6237495237856789, "((0, 0, 3), (6, 0, 7))": 0.6738655321379865, "((0, 0, 3), (6, 0, 8))": 0.7173912621925174, "((0, 0, 3), (6, 0, 9))": 0.7300021301420704, "((0, 0, 3), (6, 1, 0))": 0.46391100982740285, "((0, 0, 3), (6, 1, 1))": 0.44268476900273357, "((0, 0, 3), (6, 1, 2))": 0.43444034318062086, "((0, 0, 3), (6, 1, 3))": 0.3807100815435184, "((0, 0, 3), (6, 1, 4))": 0.38240545119861435, "((0, 0, 3), (6, 1, 5))": 0.4803438515709764, "((0, 0, 3), (6, 1, 6))": 0.6305622483410763, "((0, 0, 3), (6, 1, 7))": 0.6749251456882742, "((0, 0, 3), (6, 1, 8))": 0.7103351931216255, "((0, 0, 3), (6, 1, 9))": 0.726878580603562, "((0, 0, 3), (6, 2, 0))": 0.4730256479681446, "((0, 0, 3), (6, 2, 1))": 0.45589994267893724, "((0, 0, 3), (6, 2, 2))": 0.4504404496723514, "((0, 0, 3), (6, 2, 3))": 0.38609228524151007, "((0, 0, 3), (6, 2, 4))": 0.4013695647706109, "((0, 0, 3), (6, 2, 5))": 0.4866264994280854, "((0, 0, 3), (6, 2, 6))": 0.6388340984807849, "((0, 0, 3), (6, 2, 7))": 0.6679762013720093, "((0, 0, 3), (6, 2, 8))": 0.6939854775341818, "((0, 0, 3), (6, 2, 9))": 0.7310133742569375, "((0, 0, 3), (6, 3, 0))": 0.539984668553069, "((0, 0, 3), (6, 3, 1))": 0.486391095497844, "((0, 0, 3), (6, 3, 2))": 0.4681003918315326, "((0, 0, 3), (6, 3, 3))": 0.4558286461499972, "((0, 0, 3), (6, 3, 4))": 0.45103880122045165, "((0, 0, 3), (6, 3, 5))": 0.5398513356805317, "((0, 0, 3), (6, 3, 6))": 0.7354374159594667, "((0, 0, 3), (6, 3, 7))": 0.7439372730251381, "((0, 0, 3), (6, 3, 8))": 0.7432107060549883, "((0, 0, 3), (6, 3, 9))": 0.7623641397852194, "((0, 0, 3), (6, 4, 0))": 0.5748497865129939, "((0, 0, 3), (6, 4, 1))": 0.5684575276429606, "((0, 0, 3), (6, 4, 2))": 0.5701824636120106, "((0, 0, 3), (6, 4, 3))": 0.526310619183527, "((0, 0, 3), (6, 4, 4))": 0.5164880276913874, "((0, 0, 3), (6, 4, 5))": 0.5856293511397399, "((0, 0, 3), (6, 4, 6))": 0.7639169426222103, "((0, 0, 3), (6, 4, 7))": 0.7826189630779862, "((0, 0, 3), (6, 4, 8))": 0.7900630077585473, "((0, 0, 3), (6, 4, 9))": 0.8086903641417299, "((0, 0, 3), (6, 5, 0))": 0.6237968179353205, "((0, 0, 3), (6, 5, 1))": 0.6017792227337994, "((0, 0, 3), (6, 5, 2))": 0.6085322213076806, "((0, 0, 3), (6, 5, 3))": 0.5781605998337028, "((0, 0, 3), (6, 5, 4))": 0.5849504456273951, "((0, 0, 3), (6, 5, 5))": 0.7320925920518718, "((0, 0, 3), (6, 5, 6))": 0.8474138855599667, "((0, 0, 3), (6, 5, 7))": 0.8978204007895598, "((0, 0, 3), (6, 5, 8))": 0.9109922681874997, "((0, 0, 3), (6, 5, 9))": 0.9263481669305446, "((0, 0, 3), (6, 6, 0))": 0.6919280414510559, "((0, 0, 3), (6, 6, 1))": 0.6755532476256518, "((0, 0, 3), (6, 6, 2))": 0.6589514568801017, "((0, 0, 3), (6, 6, 3))": 0.7064032593035914, "((0, 0, 3), (6, 6, 4))": 0.7969154051956937, "((0, 0, 3), (6, 6, 5))": 0.818566529932533, "((0, 0, 3), (6, 6, 6))": 0.8745013798205475, "((0, 0, 3), (6, 6, 7))": 0.9232190934290396, "((0, 0, 3), (6, 6, 8))": 0.9499634323780642, "((0, 0, 3), (6, 6, 9))": 1.0125286840731924, "((0, 0, 3), (6, 7, 0))": 0.755288178086796, "((0, 0, 3), (6, 7, 1))": 0.750950780245674, "((0, 0, 3), (6, 7, 2))": 0.7699596582261738, "((0, 0, 3), (6, 7, 3))": 0.7990952901273188, "((0, 0, 3), (6, 7, 4))": 0.852490008756662, "((0, 0, 3), (6, 7, 5))": 0.8791667801069946, "((0, 0, 3), (6, 7, 6))": 0.9230523276326261, "((0, 0, 3), (6, 7, 7))": 1.0159215383010198, "((0, 0, 3), (6, 7, 8))": 1.036278948269389, "((0, 0, 3), (6, 7, 9))": 1.0526636100180877, "((0, 0, 3), (6, 8, 0))": 0.7961318054236256, "((0, 0, 3), (6, 8, 1))": 0.7920885327924165, "((0, 0, 3), (6, 8, 2))": 0.8141526059122796, "((0, 0, 3), (6, 8, 3))": 0.831971726034312, "((0, 0, 3), (6, 8, 4))": 0.8932906609906613, "((0, 0, 3), (6, 8, 5))": 0.9286801084097389, "((0, 0, 3), (6, 8, 6))": 0.9632056468834691, "((0, 0, 3), (6, 8, 7))": 1.0232850540743772, "((0, 0, 3), (6, 8, 8))": 1.0484791054019693, "((0, 0, 3), (6, 8, 9))": 1.0715001359493044, "((0, 0, 3), (6, 9, 0))": 0.8144329310284077, "((0, 0, 3), (6, 9, 1))": 0.8169157857897612, "((0, 0, 3), (6, 9, 2))": 0.8386810816066651, "((0, 0, 3), (6, 9, 3))": 0.8439593383526448, "((0, 0, 3), (6, 9, 4))": 0.9094252223647037, "((0, 0, 3), (6, 9, 5))": 0.9514859021869968, "((0, 0, 3), (6, 9, 6))": 0.9773109516000775, "((0, 0, 3), (6, 9, 7))": 1.0677796350701916, "((0, 0, 3), (6, 9, 8))": 1.0810804215740577, "((0, 0, 3), (6, 9, 9))": 1.0908808577136089, "((0, 0, 3), (7, 0, 0))": 0.5269551202774302, "((0, 0, 3), (7, 0, 1))": 0.5063888262468651, "((0, 0, 3), (7, 0, 2))": 0.49824397355070793, "((0, 0, 3), (7, 0, 3))": 0.5277612683107171, "((0, 0, 3), (7, 0, 4))": 0.5611287111894216, "((0, 0, 3), (7, 0, 5))": 0.5787480823043416, "((0, 0, 3), (7, 0, 6))": 0.6869989506440557, "((0, 0, 3), (7, 0, 7))": 0.7204327844221302, "((0, 0, 3), (7, 0, 8))": 0.7651357236590135, "((0, 0, 3), (7, 0, 9))": 0.7762439435057632, "((0, 0, 3), (7, 1, 0))": 0.5363912927584524, "((0, 0, 3), (7, 1, 1))": 0.5205800037889654, "((0, 0, 3), (7, 1, 2))": 0.5052347272755029, "((0, 0, 3), (7, 1, 3))": 0.5278132580151406, "((0, 0, 3), (7, 1, 4))": 0.5606046187768932, "((0, 0, 3), (7, 1, 5))": 0.5847332424472212, "((0, 0, 3), (7, 1, 6))": 0.6947958153822323, "((0, 0, 3), (7, 1, 7))": 0.7312980361241073, "((0, 0, 3), (7, 1, 8))": 0.7599604281358178, "((0, 0, 3), (7, 1, 9))": 0.7781274207195962, "((0, 0, 3), (7, 2, 0))": 0.5323809489865668, "((0, 0, 3), (7, 2, 1))": 0.5269816149328279, "((0, 0, 3), (7, 2, 2))": 0.5068793947137722, "((0, 0, 3), (7, 2, 3))": 0.5446440003790789, "((0, 0, 3), (7, 2, 4))": 0.5698121386697638, "((0, 0, 3), (7, 2, 5))": 0.5963772991100132, "((0, 0, 3), (7, 2, 6))": 0.6911128591773772, "((0, 0, 3), (7, 2, 7))": 0.7892735949623971, "((0, 0, 3), (7, 2, 8))": 0.8060476823376583, "((0, 0, 3), (7, 2, 9))": 0.8278982621441625, "((0, 0, 3), (7, 3, 0))": 0.5972717153626871, "((0, 0, 3), (7, 3, 1))": 0.6019890583814469, "((0, 0, 3), (7, 3, 2))": 0.6022807416501738, "((0, 0, 3), (7, 3, 3))": 0.6106721332421532, "((0, 0, 3), (7, 3, 4))": 0.6295420956898372, "((0, 0, 3), (7, 3, 5))": 0.6457107405094856, "((0, 0, 3), (7, 3, 6))": 0.7901676171344746, "((0, 0, 3), (7, 3, 7))": 0.8326513073817762, "((0, 0, 3), (7, 3, 8))": 0.8394100215735675, "((0, 0, 3), (7, 3, 9))": 0.8443160944014593, "((0, 0, 3), (7, 4, 0))": 0.6186412610232218, "((0, 0, 3), (7, 4, 1))": 0.618195972159349, "((0, 0, 3), (7, 4, 2))": 0.6237636234760113, "((0, 0, 3), (7, 4, 3))": 0.6438686803755603, "((0, 0, 3), (7, 4, 4))": 0.6737646901879559, "((0, 0, 3), (7, 4, 5))": 0.6974047094136044, "((0, 0, 3), (7, 4, 6))": 0.831061754832729, "((0, 0, 3), (7, 4, 7))": 0.8572851354396936, "((0, 0, 3), (7, 4, 8))": 0.8818142533505017, "((0, 0, 3), (7, 4, 9))": 0.8976997526312018, "((0, 0, 3), (7, 5, 0))": 0.6906349422248118, "((0, 0, 3), (7, 5, 1))": 0.6884056518165116, "((0, 0, 3), (7, 5, 2))": 0.7138073677084381, "((0, 0, 3), (7, 5, 3))": 0.7592678404939326, "((0, 0, 3), (7, 5, 4))": 0.7821289658781837, "((0, 0, 3), (7, 5, 5))": 0.7943082050569517, "((0, 0, 3), (7, 5, 6))": 0.8952133447124945, "((0, 0, 3), (7, 5, 7))": 0.9498165407521532, "((0, 0, 3), (7, 5, 8))": 0.9668259553137976, "((0, 0, 3), (7, 5, 9))": 0.9699011499765329, "((0, 0, 3), (7, 6, 0))": 0.7386861480575665, "((0, 0, 3), (7, 6, 1))": 0.7317816026940426, "((0, 0, 3), (7, 6, 2))": 0.7670693236520206, "((0, 0, 3), (7, 6, 3))": 0.7738499230056235, "((0, 0, 3), (7, 6, 4))": 0.8224379038410298, "((0, 0, 3), (7, 6, 5))": 0.8394398267907376, "((0, 0, 3), (7, 6, 6))": 0.9146898901112138, "((0, 0, 3), (7, 6, 7))": 0.9710415027922739, "((0, 0, 3), (7, 6, 8))": 0.9842467936798727, "((0, 0, 3), (7, 6, 9))": 1.0302187588618361, "((0, 0, 3), (7, 7, 0))": 0.7941273221413999, "((0, 0, 3), (7, 7, 1))": 0.8145351864923218, "((0, 0, 3), (7, 7, 2))": 0.8425235602230792, "((0, 0, 3), (7, 7, 3))": 0.8661494138779351, "((0, 0, 3), (7, 7, 4))": 0.8798463151895392, "((0, 0, 3), (7, 7, 5))": 0.9387488458791142, "((0, 0, 3), (7, 7, 6))": 0.9955681380439253, "((0, 0, 3), (7, 7, 7))": 1.0654626457984635, "((0, 0, 3), (7, 7, 8))": 1.0727984051632429, "((0, 0, 3), (7, 7, 9))": 1.0800436165785783, "((0, 0, 3), (7, 8, 0))": 0.8457224185674632, "((0, 0, 3), (7, 8, 1))": 0.8439385358414637, "((0, 0, 3), (7, 8, 2))": 0.875994067514912, "((0, 0, 3), (7, 8, 3))": 0.8873197638377336, "((0, 0, 3), (7, 8, 4))": 0.9336532138347083, "((0, 0, 3), (7, 8, 5))": 0.9644157363088651, "((0, 0, 3), (7, 8, 6))": 0.9965218084226183, "((0, 0, 3), (7, 8, 7))": 1.0910390244205241, "((0, 0, 3), (7, 8, 8))": 1.1064302928608076, "((0, 0, 3), (7, 8, 9))": 1.1271176076657095, "((0, 0, 3), (7, 9, 0))": 0.858755732044916, "((0, 0, 3), (7, 9, 1))": 0.8628974421766161, "((0, 0, 3), (7, 9, 2))": 0.8760976162647377, "((0, 0, 3), (7, 9, 3))": 0.8873455685160554, "((0, 0, 3), (7, 9, 4))": 0.9482471320645268, "((0, 0, 3), (7, 9, 5))": 0.9736685604590962, "((0, 0, 3), (7, 9, 6))": 0.9977375253467747, "((0, 0, 3), (7, 9, 7))": 1.1083514209222098, "((0, 0, 3), (7, 9, 8))": 1.1225197957416342, "((0, 0, 3), (7, 9, 9))": 1.1500653699429673, "((0, 0, 3), (8, 0, 0))": 0.5755693165121432, "((0, 0, 3), (8, 0, 1))": 0.5733537681378206, "((0, 0, 3), (8, 0, 2))": 0.5579451113948276, "((0, 0, 3), (8, 0, 3))": 0.5629425214940584, "((0, 0, 3), (8, 0, 4))": 0.5856048382232301, "((0, 0, 3), (8, 0, 5))": 0.6012948966836724, "((0, 0, 3), (8, 0, 6))": 0.7463872775693183, "((0, 0, 3), (8, 0, 7))": 0.7841036332366702, "((0, 0, 3), (8, 0, 8))": 0.8025651656054971, "((0, 0, 3), (8, 0, 9))": 0.8137967779754781, "((0, 0, 3), (8, 1, 0))": 0.579521636091179, "((0, 0, 3), (8, 1, 1))": 0.5680932210982086, "((0, 0, 3), (8, 1, 2))": 0.5504818271560993, "((0, 0, 3), (8, 1, 3))": 0.5638078797015584, "((0, 0, 3), (8, 1, 4))": 0.5877644419451427, "((0, 0, 3), (8, 1, 5))": 0.6037038686342939, "((0, 0, 3), (8, 1, 6))": 0.7260607488005291, "((0, 0, 3), (8, 1, 7))": 0.8094530749405338, "((0, 0, 3), (8, 1, 8))": 0.8237821075223412, "((0, 0, 3), (8, 1, 9))": 0.8269874519688095, "((0, 0, 3), (8, 2, 0))": 0.5912880297580422, "((0, 0, 3), (8, 2, 1))": 0.573584319170145, "((0, 0, 3), (8, 2, 2))": 0.5536658191813125, "((0, 0, 3), (8, 2, 3))": 0.562227507516823, "((0, 0, 3), (8, 2, 4))": 0.5937177969648328, "((0, 0, 3), (8, 2, 5))": 0.6105764950449176, "((0, 0, 3), (8, 2, 6))": 0.7179964686849184, "((0, 0, 3), (8, 2, 7))": 0.8140388886677851, "((0, 0, 3), (8, 2, 8))": 0.839243613537756, "((0, 0, 3), (8, 2, 9))": 0.8551472601885857, "((0, 0, 3), (8, 3, 0))": 0.6387660419438432, "((0, 0, 3), (8, 3, 1))": 0.6351735773597172, "((0, 0, 3), (8, 3, 2))": 0.639756935107269, "((0, 0, 3), (8, 3, 3))": 0.6360374279772883, "((0, 0, 3), (8, 3, 4))": 0.6512667550599519, "((0, 0, 3), (8, 3, 5))": 0.6644898777834677, "((0, 0, 3), (8, 3, 6))": 0.8306209855991269, "((0, 0, 3), (8, 3, 7))": 0.8573681113410468, "((0, 0, 3), (8, 3, 8))": 0.8796821317659853, "((0, 0, 3), (8, 3, 9))": 0.8857610849646403, "((0, 0, 3), (8, 4, 0))": 0.6871742153733791, "((0, 0, 3), (8, 4, 1))": 0.6872999761298697, "((0, 0, 3), (8, 4, 2))": 0.6642572074193859, "((0, 0, 3), (8, 4, 3))": 0.669594392054405, "((0, 0, 3), (8, 4, 4))": 0.6966007978303198, "((0, 0, 3), (8, 4, 5))": 0.7144340006402622, "((0, 0, 3), (8, 4, 6))": 0.8723888985261528, "((0, 0, 3), (8, 4, 7))": 0.9108477803895143, "((0, 0, 3), (8, 4, 8))": 0.9194984559578381, "((0, 0, 3), (8, 4, 9))": 0.9225062309266164, "((0, 0, 3), (8, 5, 0))": 0.7246032312402326, "((0, 0, 3), (8, 5, 1))": 0.7205646766535745, "((0, 0, 3), (8, 5, 2))": 0.7305853509943045, "((0, 0, 3), (8, 5, 3))": 0.775237727030101, "((0, 0, 3), (8, 5, 4))": 0.8150032023568423, "((0, 0, 3), (8, 5, 5))": 0.8245559277193093, "((0, 0, 3), (8, 5, 6))": 0.9218200634024257, "((0, 0, 3), (8, 5, 7))": 0.9679287191171329, "((0, 0, 3), (8, 5, 8))": 0.9990135307711505, "((0, 0, 3), (8, 5, 9))": 1.0100123667434262, "((0, 0, 3), (8, 6, 0))": 0.7822404249659499, "((0, 0, 3), (8, 6, 1))": 0.7871598818948711, "((0, 0, 3), (8, 6, 2))": 0.8046442830099496, "((0, 0, 3), (8, 6, 3))": 0.8086261997726075, "((0, 0, 3), (8, 6, 4))": 0.848626044406954, "((0, 0, 3), (8, 6, 5))": 0.8567493090306096, "((0, 0, 3), (8, 6, 6))": 0.9466120845177043, "((0, 0, 3), (8, 6, 7))": 0.9901354200474332, "((0, 0, 3), (8, 6, 8))": 1.0377891960191847, "((0, 0, 3), (8, 6, 9))": 1.0466723518573153, "((0, 0, 3), (8, 7, 0))": 0.8301189015130614, "((0, 0, 3), (8, 7, 1))": 0.842528660155661, "((0, 0, 3), (8, 7, 2))": 0.8600777406207176, "((0, 0, 3), (8, 7, 3))": 0.8795087008770058, "((0, 0, 3), (8, 7, 4))": 0.8926857207333269, "((0, 0, 3), (8, 7, 5))": 0.9485189103421442, "((0, 0, 3), (8, 7, 6))": 1.0138341325478555, "((0, 0, 3), (8, 7, 7))": 1.0819857509819035, "((0, 0, 3), (8, 7, 8))": 1.0975390415250177, "((0, 0, 3), (8, 7, 9))": 1.0907750271043697, "((0, 0, 3), (8, 8, 0))": 0.885740729910341, "((0, 0, 3), (8, 8, 1))": 0.8772037980188552, "((0, 0, 3), (8, 8, 2))": 0.895511130103187, "((0, 0, 3), (8, 8, 3))": 0.9162747857970877, "((0, 0, 3), (8, 8, 4))": 0.9575206160680353, "((0, 0, 3), (8, 8, 5))": 0.990430725050844, "((0, 0, 3), (8, 8, 6))": 1.031616795719886, "((0, 0, 3), (8, 8, 7))": 1.110711055789808, "((0, 0, 3), (8, 8, 8))": 1.1367775166968879, "((0, 0, 3), (8, 8, 9))": 1.1519947271188193, "((0, 0, 3), (8, 9, 0))": 0.8908198493120258, "((0, 0, 3), (8, 9, 1))": 0.8970170359503026, "((0, 0, 3), (8, 9, 2))": 0.908950438499255, "((0, 0, 3), (8, 9, 3))": 0.9291668168708326, "((0, 0, 3), (8, 9, 4))": 0.9696180402541248, "((0, 0, 3), (8, 9, 5))": 0.9996440971408914, "((0, 0, 3), (8, 9, 6))": 1.0350504890397996, "((0, 0, 3), (8, 9, 7))": 1.1292278794264365, "((0, 0, 3), (8, 9, 8))": 1.1535140884998063, "((0, 0, 3), (8, 9, 9))": 1.1590103662148739, "((0, 0, 3), (9, 0, 0))": 0.5842958770583395, "((0, 0, 3), (9, 0, 1))": 0.5809658692160606, "((0, 0, 3), (9, 0, 2))": 0.5716217146459841, "((0, 0, 3), (9, 0, 3))": 0.5775795982613959, "((0, 0, 3), (9, 0, 4))": 0.5959848949362524, "((0, 0, 3), (9, 0, 5))": 0.6170312519669301, "((0, 0, 3), (9, 0, 6))": 0.753346054553627, "((0, 0, 3), (9, 0, 7))": 0.7925966160975568, "((0, 0, 3), (9, 0, 8))": 0.8153914853141581, "((0, 0, 3), (9, 0, 9))": 0.8202476916223984, "((0, 0, 3), (9, 1, 0))": 0.5884547491749945, "((0, 0, 3), (9, 1, 1))": 0.5911697859613398, "((0, 0, 3), (9, 1, 2))": 0.5816651304002481, "((0, 0, 3), (9, 1, 3))": 0.5832289027062352, "((0, 0, 3), (9, 1, 4))": 0.6017559778884038, "((0, 0, 3), (9, 1, 5))": 0.6354574661745807, "((0, 0, 3), (9, 1, 6))": 0.7578342760754688, "((0, 0, 3), (9, 1, 7))": 0.8086829084497983, "((0, 0, 3), (9, 1, 8))": 0.8307061569065004, "((0, 0, 3), (9, 1, 9))": 0.8359369518974095, "((0, 0, 3), (9, 2, 0))": 0.5999164103367707, "((0, 0, 3), (9, 2, 1))": 0.600698930419792, "((0, 0, 3), (9, 2, 2))": 0.5979720262441296, "((0, 0, 3), (9, 2, 3))": 0.5992947371883051, "((0, 0, 3), (9, 2, 4))": 0.6167106831708465, "((0, 0, 3), (9, 2, 5))": 0.6414286998895631, "((0, 0, 3), (9, 2, 6))": 0.7740412814841672, "((0, 0, 3), (9, 2, 7))": 0.8208137289586136, "((0, 0, 3), (9, 2, 8))": 0.8463361557457307, "((0, 0, 3), (9, 2, 9))": 0.8559254610079651, "((0, 0, 3), (9, 3, 0))": 0.6435274177401353, "((0, 0, 3), (9, 3, 1))": 0.643410317278372, "((0, 0, 3), (9, 3, 2))": 0.647064439376276, "((0, 0, 3), (9, 3, 3))": 0.6513616342977772, "((0, 0, 3), (9, 3, 4))": 0.6745028312114303, "((0, 0, 3), (9, 3, 5))": 0.6821599734578293, "((0, 0, 3), (9, 3, 6))": 0.8385610380603273, "((0, 0, 3), (9, 3, 7))": 0.8633978932900679, "((0, 0, 3), (9, 3, 8))": 0.8822844200565246, "((0, 0, 3), (9, 3, 9))": 0.8893126785437678, "((0, 0, 3), (9, 4, 0))": 0.6890031724475048, "((0, 0, 3), (9, 4, 1))": 0.6956460425663882, "((0, 0, 3), (9, 4, 2))": 0.676440759253237, "((0, 0, 3), (9, 4, 3))": 0.6786070230846328, "((0, 0, 3), (9, 4, 4))": 0.7108773904113639, "((0, 0, 3), (9, 4, 5))": 0.730864544865879, "((0, 0, 3), (9, 4, 6))": 0.8919449742840397, "((0, 0, 3), (9, 4, 7))": 0.9163529289294156, "((0, 0, 3), (9, 4, 8))": 0.9256070367841411, "((0, 0, 3), (9, 4, 9))": 0.9272087173471374, "((0, 0, 3), (9, 5, 0))": 0.7355649394808048, "((0, 0, 3), (9, 5, 1))": 0.7402348544910692, "((0, 0, 3), (9, 5, 2))": 0.7435505475451318, "((0, 0, 3), (9, 5, 3))": 0.7744399096731387, "((0, 0, 3), (9, 5, 4))": 0.8186079081575207, "((0, 0, 3), (9, 5, 5))": 0.8325457348531576, "((0, 0, 3), (9, 5, 6))": 0.9301370527549101, "((0, 0, 3), (9, 5, 7))": 0.9810087623611856, "((0, 0, 3), (9, 5, 8))": 1.0016020379920114, "((0, 0, 3), (9, 5, 9))": 1.015458890848096, "((0, 0, 3), (9, 6, 0))": 0.7967008653387503, "((0, 0, 3), (9, 6, 1))": 0.8012995254852182, "((0, 0, 3), (9, 6, 2))": 0.8150726668020364, "((0, 0, 3), (9, 6, 3))": 0.8290013747752512, "((0, 0, 3), (9, 6, 4))": 0.8504709577607602, "((0, 0, 3), (9, 6, 5))": 0.8624303752135347, "((0, 0, 3), (9, 6, 6))": 0.9584447685366021, "((0, 0, 3), (9, 6, 7))": 1.0183314560993268, "((0, 0, 3), (9, 6, 8))": 1.0425313692413565, "((0, 0, 3), (9, 6, 9))": 1.0498216653266765, "((0, 0, 3), (9, 7, 0))": 0.8519274737814374, "((0, 0, 3), (9, 7, 1))": 0.8586918055846567, "((0, 0, 3), (9, 7, 2))": 0.8648550829505982, "((0, 0, 3), (9, 7, 3))": 0.8815531181800269, "((0, 0, 3), (9, 7, 4))": 0.8993368629791334, "((0, 0, 3), (9, 7, 5))": 0.9494896386749272, "((0, 0, 3), (9, 7, 6))": 1.0146428626572603, "((0, 0, 3), (9, 7, 7))": 1.0778725373203368, "((0, 0, 3), (9, 7, 8))": 1.0980780260275425, "((0, 0, 3), (9, 7, 9))": 1.0965212186416398, "((0, 0, 3), (9, 8, 0))": 0.8829765931888391, "((0, 0, 3), (9, 8, 1))": 0.8835631935568029, "((0, 0, 3), (9, 8, 2))": 0.8993950600579306, "((0, 0, 3), (9, 8, 3))": 0.9183654622128448, "((0, 0, 3), (9, 8, 4))": 0.9618452460513237, "((0, 0, 3), (9, 8, 5))": 0.998228006648481, "((0, 0, 3), (9, 8, 6))": 1.0403058620569805, "((0, 0, 3), (9, 8, 7))": 1.1131875074561584, "((0, 0, 3), (9, 8, 8))": 1.1445634372070423, "((0, 0, 3), (9, 8, 9))": 1.1535964528220735, "((0, 0, 3), (9, 9, 0))": 0.8949548990511607, "((0, 0, 3), (9, 9, 1))": 0.8997126285070352, "((0, 0, 3), (9, 9, 2))": 0.9090085194428744, "((0, 0, 3), (9, 9, 3))": 0.9275837449825842, "((0, 0, 3), (9, 9, 4))": 0.9696738229666213, "((0, 0, 3), (9, 9, 5))": 1.0062719728549108, "((0, 0, 3), (9, 9, 6))": 1.0430989947495046, "((0, 0, 3), (9, 9, 7))": 1.1282084230388982, "((0, 0, 3), (9, 9, 8))": 1.1546751669806838, "((0, 0, 3), (9, 9, 9))": 1.156449523725763, "((0, 0, 4), (0, 0, 5))": 0.17513987879328385, "((0, 0, 4), (0, 0, 6))": 0.26607368443608015, "((0, 0, 4), (0, 0, 7))": 0.3414601616181049, "((0, 0, 4), (0, 0, 8))": 0.3878435400864886, "((0, 0, 4), (0, 0, 9))": 0.39669746961652397, "((0, 0, 4), (0, 1, 0))": 0.2245458764961922, "((0, 0, 4), (0, 1, 1))": 0.20429006694915014, "((0, 0, 4), (0, 1, 2))": 0.10437745188957462, "((0, 0, 4), (0, 1, 3))": 0.05683416442023856, "((0, 0, 4), (0, 1, 4))": 0.0167912236031505, "((0, 0, 4), (0, 1, 5))": 0.18124620485969475, "((0, 0, 4), (0, 1, 6))": 0.256224554133613, "((0, 0, 4), (0, 1, 7))": 0.31797240522479625, "((0, 0, 4), (0, 1, 8))": 0.3906477152315671, "((0, 0, 4), (0, 1, 9))": 0.4037972824014959, "((0, 0, 4), (0, 2, 0))": 0.237898619826268, "((0, 0, 4), (0, 2, 1))": 0.2075451590032997, "((0, 0, 4), (0, 2, 2))": 0.1191781440694324, "((0, 0, 4), (0, 2, 3))": 0.06793848668192327, "((0, 0, 4), (0, 2, 4))": 0.054031214087662885, "((0, 0, 4), (0, 2, 5))": 0.21716930147793806, "((0, 0, 4), (0, 2, 6))": 0.2548691488196629, "((0, 0, 4), (0, 2, 7))": 0.3258972625141007, "((0, 0, 4), (0, 2, 8))": 0.4283754018260649, "((0, 0, 4), (0, 2, 9))": 0.4384906901255623, "((0, 0, 4), (0, 3, 0))": 0.2696953553524443, "((0, 0, 4), (0, 3, 1))": 0.26027783624829703, "((0, 0, 4), (0, 3, 2))": 0.18435304605806532, "((0, 0, 4), (0, 3, 3))": 0.16027200059125346, "((0, 0, 4), (0, 3, 4))": 0.17403504918645848, "((0, 0, 4), (0, 3, 5))": 0.24294216180386596, "((0, 0, 4), (0, 3, 6))": 0.3498695879831075, "((0, 0, 4), (0, 3, 7))": 0.39542556440458376, "((0, 0, 4), (0, 3, 8))": 0.4469410879529379, "((0, 0, 4), (0, 3, 9))": 0.4650114881448329, "((0, 0, 4), (0, 4, 0))": 0.316522463237131, "((0, 0, 4), (0, 4, 1))": 0.3091874605691243, "((0, 0, 4), (0, 4, 2))": 0.3103612911159367, "((0, 0, 4), (0, 4, 3))": 0.1776047858313442, "((0, 0, 4), (0, 4, 4))": 0.18985776520435274, "((0, 0, 4), (0, 4, 5))": 0.25349667063653847, "((0, 0, 4), (0, 4, 6))": 0.3622454243025185, "((0, 0, 4), (0, 4, 7))": 0.41127038093327933, "((0, 0, 4), (0, 4, 8))": 0.5095561898638861, "((0, 0, 4), (0, 4, 9))": 0.5273781039012414, "((0, 0, 4), (0, 5, 0))": 0.4072510857434554, "((0, 0, 4), (0, 5, 1))": 0.38838609915119554, "((0, 0, 4), (0, 5, 2))": 0.35618623139055305, "((0, 0, 4), (0, 5, 3))": 0.53524128092069, "((0, 0, 4), (0, 5, 4))": 0.5476743785017968, "((0, 0, 4), (0, 5, 5))": 0.5883647915301499, "((0, 0, 4), (0, 5, 6))": 0.6220861486342202, "((0, 0, 4), (0, 5, 7))": 0.641095439466592, "((0, 0, 4), (0, 5, 8))": 0.6654826993027482, "((0, 0, 4), (0, 5, 9))": 0.6723874966722178, "((0, 0, 4), (0, 6, 0))": 0.5455112823229249, "((0, 0, 4), (0, 6, 1))": 0.5446403737121961, "((0, 0, 4), (0, 6, 2))": 0.5415452015019804, "((0, 0, 4), (0, 6, 3))": 0.5518487837561508, "((0, 0, 4), (0, 6, 4))": 0.5779690322137744, "((0, 0, 4), (0, 6, 5))": 0.6149956483487957, "((0, 0, 4), (0, 6, 6))": 0.6623691946882243, "((0, 0, 4), (0, 6, 7))": 0.6782499975627931, "((0, 0, 4), (0, 6, 8))": 0.7181050495865874, "((0, 0, 4), (0, 6, 9))": 0.723323742718643, "((0, 0, 4), (0, 7, 0))": 0.5745967980823047, "((0, 0, 4), (0, 7, 1))": 0.5757451103652287, "((0, 0, 4), (0, 7, 2))": 0.5753995125246948, "((0, 0, 4), (0, 7, 3))": 0.6339400677551752, "((0, 0, 4), (0, 7, 4))": 0.6638645736192855, "((0, 0, 4), (0, 7, 5))": 0.6819982068638012, "((0, 0, 4), (0, 7, 6))": 0.7424753384011391, "((0, 0, 4), (0, 7, 7))": 0.8031999231369449, "((0, 0, 4), (0, 7, 8))": 0.8148726350490323, "((0, 0, 4), (0, 7, 9))": 0.8277423428012025, "((0, 0, 4), (0, 8, 0))": 0.6248544792630724, "((0, 0, 4), (0, 8, 1))": 0.6138130219347093, "((0, 0, 4), (0, 8, 2))": 0.6037891132452448, "((0, 0, 4), (0, 8, 3))": 0.6574160091749592, "((0, 0, 4), (0, 8, 4))": 0.6885534027307955, "((0, 0, 4), (0, 8, 5))": 0.7175409656895901, "((0, 0, 4), (0, 8, 6))": 0.7748710429507913, "((0, 0, 4), (0, 8, 7))": 0.8352914400595651, "((0, 0, 4), (0, 8, 8))": 0.8563252339135193, "((0, 0, 4), (0, 8, 9))": 0.8686780760087147, "((0, 0, 4), (0, 9, 0))": 0.63600893577261, "((0, 0, 4), (0, 9, 1))": 0.6350775068643186, "((0, 0, 4), (0, 9, 2))": 0.6346713657841558, "((0, 0, 4), (0, 9, 3))": 0.6701496073546953, "((0, 0, 4), (0, 9, 4))": 0.6920361548960432, "((0, 0, 4), (0, 9, 5))": 0.7669768347317172, "((0, 0, 4), (0, 9, 6))": 0.7895695266240823, "((0, 0, 4), (0, 9, 7))": 0.8420581431940274, "((0, 0, 4), (0, 9, 8))": 0.8685749859665618, "((0, 0, 4), (0, 9, 9))": 0.8767533283645037, "((0, 0, 4), (1, 0, 0))": 0.2273867487161024, "((0, 0, 4), (1, 0, 1))": 0.20651312906550273, "((0, 0, 4), (1, 0, 2))": 0.1371298885556484, "((0, 0, 4), (1, 0, 3))": 0.06365939945200501, "((0, 0, 4), (1, 0, 4))": 0.03471299703038091, "((0, 0, 4), (1, 0, 5))": 0.19121752996187302, "((0, 0, 4), (1, 0, 6))": 0.25498281886338603, "((0, 0, 4), (1, 0, 7))": 0.3470173582020369, "((0, 0, 4), (1, 0, 8))": 0.39466552750213224, "((0, 0, 4), (1, 0, 9))": 0.4058011332063093, "((0, 0, 4), (1, 1, 0))": 0.22896218592298836, "((0, 0, 4), (1, 1, 1))": 0.2046600369619501, "((0, 0, 4), (1, 1, 2))": 0.1242217999509198, "((0, 0, 4), (1, 1, 3))": 0.0628634201401411, "((0, 0, 4), (1, 1, 4))": 0.03809741131488127, "((0, 0, 4), (1, 1, 5))": 0.17879275132092626, "((0, 0, 4), (1, 1, 6))": 0.2617243406128613, "((0, 0, 4), (1, 1, 7))": 0.33858331211280973, "((0, 0, 4), (1, 1, 8))": 0.3930320219448158, "((0, 0, 4), (1, 1, 9))": 0.4125992882035611, "((0, 0, 4), (1, 2, 0))": 0.23816953731977944, "((0, 0, 4), (1, 2, 1))": 0.21569352566911484, "((0, 0, 4), (1, 2, 2))": 0.13148431434925384, "((0, 0, 4), (1, 2, 3))": 0.07418843560363433, "((0, 0, 4), (1, 2, 4))": 0.0965582520957502, "((0, 0, 4), (1, 2, 5))": 0.20646165561300506, "((0, 0, 4), (1, 2, 6))": 0.25710096810535943, "((0, 0, 4), (1, 2, 7))": 0.3445701923954146, "((0, 0, 4), (1, 2, 8))": 0.4206773003901049, "((0, 0, 4), (1, 2, 9))": 0.44516310166095663, "((0, 0, 4), (1, 3, 0))": 0.2621257557616079, "((0, 0, 4), (1, 3, 1))": 0.2514418162552604, "((0, 0, 4), (1, 3, 2))": 0.1953412046867732, "((0, 0, 4), (1, 3, 3))": 0.14995973780935234, "((0, 0, 4), (1, 3, 4))": 0.16863628436687592, "((0, 0, 4), (1, 3, 5))": 0.2374786789506472, "((0, 0, 4), (1, 3, 6))": 0.36717747893518554, "((0, 0, 4), (1, 3, 7))": 0.3889685580601669, "((0, 0, 4), (1, 3, 8))": 0.4615537241927172, "((0, 0, 4), (1, 3, 9))": 0.4726496324243986, "((0, 0, 4), (1, 4, 0))": 0.33183610853286044, "((0, 0, 4), (1, 4, 1))": 0.33754713896802624, "((0, 0, 4), (1, 4, 2))": 0.31001675817074587, "((0, 0, 4), (1, 4, 3))": 0.1797944483434306, "((0, 0, 4), (1, 4, 4))": 0.20068250961144263, "((0, 0, 4), (1, 4, 5))": 0.250599498836485, "((0, 0, 4), (1, 4, 6))": 0.36661455272572513, "((0, 0, 4), (1, 4, 7))": 0.3940022139564259, "((0, 0, 4), (1, 4, 8))": 0.5116735150209952, "((0, 0, 4), (1, 4, 9))": 0.5251163071367325, "((0, 0, 4), (1, 5, 0))": 0.4172137228063191, "((0, 0, 4), (1, 5, 1))": 0.3801593446774739, "((0, 0, 4), (1, 5, 2))": 0.36290522514223544, "((0, 0, 4), (1, 5, 3))": 0.5360888271435804, "((0, 0, 4), (1, 5, 4))": 0.5489325676653536, "((0, 0, 4), (1, 5, 5))": 0.5859089744033882, "((0, 0, 4), (1, 5, 6))": 0.6082569293056435, "((0, 0, 4), (1, 5, 7))": 0.6518358970956465, "((0, 0, 4), (1, 5, 8))": 0.6710125400344203, "((0, 0, 4), (1, 5, 9))": 0.6740690733324082, "((0, 0, 4), (1, 6, 0))": 0.5473649129239, "((0, 0, 4), (1, 6, 1))": 0.5468096639037909, "((0, 0, 4), (1, 6, 2))": 0.5452663438792035, "((0, 0, 4), (1, 6, 3))": 0.5638891630378408, "((0, 0, 4), (1, 6, 4))": 0.582566663000828, "((0, 0, 4), (1, 6, 5))": 0.6185424325600025, "((0, 0, 4), (1, 6, 6))": 0.672978187270872, "((0, 0, 4), (1, 6, 7))": 0.6867104005354776, "((0, 0, 4), (1, 6, 8))": 0.7171211504897194, "((0, 0, 4), (1, 6, 9))": 0.7243748827027635, "((0, 0, 4), (1, 7, 0))": 0.5786881215848508, "((0, 0, 4), (1, 7, 1))": 0.5807274543846064, "((0, 0, 4), (1, 7, 2))": 0.5732869460374784, "((0, 0, 4), (1, 7, 3))": 0.6284107776162148, "((0, 0, 4), (1, 7, 4))": 0.6488483334757641, "((0, 0, 4), (1, 7, 5))": 0.6777090572608073, "((0, 0, 4), (1, 7, 6))": 0.7532402265648195, "((0, 0, 4), (1, 7, 7))": 0.8099640184094588, "((0, 0, 4), (1, 7, 8))": 0.8254804172095435, "((0, 0, 4), (1, 7, 9))": 0.8360655134547275, "((0, 0, 4), (1, 8, 0))": 0.6278576343432632, "((0, 0, 4), (1, 8, 1))": 0.6305637274375558, "((0, 0, 4), (1, 8, 2))": 0.6162052669046413, "((0, 0, 4), (1, 8, 3))": 0.6629802602618429, "((0, 0, 4), (1, 8, 4))": 0.6777485623344621, "((0, 0, 4), (1, 8, 5))": 0.7291733940909415, "((0, 0, 4), (1, 8, 6))": 0.771864608542979, "((0, 0, 4), (1, 8, 7))": 0.8387381156342865, "((0, 0, 4), (1, 8, 8))": 0.858524506761495, "((0, 0, 4), (1, 8, 9))": 0.8703271356699718, "((0, 0, 4), (1, 9, 0))": 0.6412717975306711, "((0, 0, 4), (1, 9, 1))": 0.642821715341657, "((0, 0, 4), (1, 9, 2))": 0.6450142635928462, "((0, 0, 4), (1, 9, 3))": 0.6710615124673365, "((0, 0, 4), (1, 9, 4))": 0.687955137570367, "((0, 0, 4), (1, 9, 5))": 0.7701636956407893, "((0, 0, 4), (1, 9, 6))": 0.7914888568299665, "((0, 0, 4), (1, 9, 7))": 0.8575677232585642, "((0, 0, 4), (1, 9, 8))": 0.8712174958225454, "((0, 0, 4), (1, 9, 9))": 0.8878107021087279, "((0, 0, 4), (2, 0, 0))": 0.2466996107920142, "((0, 0, 4), (2, 0, 1))": 0.2296001185254764, "((0, 0, 4), (2, 0, 2))": 0.16302136467557835, "((0, 0, 4), (2, 0, 3))": 0.11550292387477701, "((0, 0, 4), (2, 0, 4))": 0.10647691466020019, "((0, 0, 4), (2, 0, 5))": 0.21561549958324314, "((0, 0, 4), (2, 0, 6))": 0.2536355261135723, "((0, 0, 4), (2, 0, 7))": 0.3500474495480422, "((0, 0, 4), (2, 0, 8))": 0.4108620454241024, "((0, 0, 4), (2, 0, 9))": 0.4279765546696778, "((0, 0, 4), (2, 1, 0))": 0.25645053807576274, "((0, 0, 4), (2, 1, 1))": 0.2315098395295432, "((0, 0, 4), (2, 1, 2))": 0.18364635694596598, "((0, 0, 4), (2, 1, 3))": 0.12967449337490827, "((0, 0, 4), (2, 1, 4))": 0.10679032588680218, "((0, 0, 4), (2, 1, 5))": 0.20630736144988873, "((0, 0, 4), (2, 1, 6))": 0.24935491470121382, "((0, 0, 4), (2, 1, 7))": 0.36313514338179154, "((0, 0, 4), (2, 1, 8))": 0.4153278488002266, "((0, 0, 4), (2, 1, 9))": 0.43277556371334336, "((0, 0, 4), (2, 2, 0))": 0.26921649472984066, "((0, 0, 4), (2, 2, 1))": 0.2356241053199206, "((0, 0, 4), (2, 2, 2))": 0.19860761592698056, "((0, 0, 4), (2, 2, 3))": 0.1301916481477856, "((0, 0, 4), (2, 2, 4))": 0.11932847724494378, "((0, 0, 4), (2, 2, 5))": 0.2113279622833986, "((0, 0, 4), (2, 2, 6))": 0.26000041805589574, "((0, 0, 4), (2, 2, 7))": 0.38313219919469255, "((0, 0, 4), (2, 2, 8))": 0.437372596070768, "((0, 0, 4), (2, 2, 9))": 0.45654095736379624, "((0, 0, 4), (2, 3, 0))": 0.2864644368589721, "((0, 0, 4), (2, 3, 1))": 0.25593026251281775, "((0, 0, 4), (2, 3, 2))": 0.23894115765952142, "((0, 0, 4), (2, 3, 3))": 0.1948750081754159, "((0, 0, 4), (2, 3, 4))": 0.19821928488300644, "((0, 0, 4), (2, 3, 5))": 0.2927115769822147, "((0, 0, 4), (2, 3, 6))": 0.44354777023442227, "((0, 0, 4), (2, 3, 7))": 0.46523400603069875, "((0, 0, 4), (2, 3, 8))": 0.5003263306629544, "((0, 0, 4), (2, 3, 9))": 0.5029180201146615, "((0, 0, 4), (2, 4, 0))": 0.3610344898475501, "((0, 0, 4), (2, 4, 1))": 0.35639989569002994, "((0, 0, 4), (2, 4, 2))": 0.3355654891115515, "((0, 0, 4), (2, 4, 3))": 0.22957155111017274, "((0, 0, 4), (2, 4, 4))": 0.22765398561627728, "((0, 0, 4), (2, 4, 5))": 0.2983239597747437, "((0, 0, 4), (2, 4, 6))": 0.4800179074808418, "((0, 0, 4), (2, 4, 7))": 0.519347668641903, "((0, 0, 4), (2, 4, 8))": 0.5572954099263644, "((0, 0, 4), (2, 4, 9))": 0.6153367918600375, "((0, 0, 4), (2, 5, 0))": 0.43426625699085897, "((0, 0, 4), (2, 5, 1))": 0.4000905181675251, "((0, 0, 4), (2, 5, 2))": 0.38592709072181974, "((0, 0, 4), (2, 5, 3))": 0.49237174256037336, "((0, 0, 4), (2, 5, 4))": 0.5521965607930998, "((0, 0, 4), (2, 5, 5))": 0.6096828681999157, "((0, 0, 4), (2, 5, 6))": 0.6170571430784086, "((0, 0, 4), (2, 5, 7))": 0.6846000022565184, "((0, 0, 4), (2, 5, 8))": 0.6974899898624846, "((0, 0, 4), (2, 5, 9))": 0.6959067408013304, "((0, 0, 4), (2, 6, 0))": 0.5454962279894283, "((0, 0, 4), (2, 6, 1))": 0.5259254437861183, "((0, 0, 4), (2, 6, 2))": 0.5318617018160999, "((0, 0, 4), (2, 6, 3))": 0.5300954031348677, "((0, 0, 4), (2, 6, 4))": 0.6041470393209221, "((0, 0, 4), (2, 6, 5))": 0.6415308963733815, "((0, 0, 4), (2, 6, 6))": 0.6728291273978716, "((0, 0, 4), (2, 6, 7))": 0.7369362572831396, "((0, 0, 4), (2, 6, 8))": 0.7526242051997983, "((0, 0, 4), (2, 6, 9))": 0.7645261317069216, "((0, 0, 4), (2, 7, 0))": 0.5838654025649941, "((0, 0, 4), (2, 7, 1))": 0.6145261649915397, "((0, 0, 4), (2, 7, 2))": 0.6162523292962733, "((0, 0, 4), (2, 7, 3))": 0.6528644225475794, "((0, 0, 4), (2, 7, 4))": 0.6645745749959351, "((0, 0, 4), (2, 7, 5))": 0.70393727305404, "((0, 0, 4), (2, 7, 6))": 0.7330564507462312, "((0, 0, 4), (2, 7, 7))": 0.836292090414775, "((0, 0, 4), (2, 7, 8))": 0.8510286113917883, "((0, 0, 4), (2, 7, 9))": 0.8760377898834928, "((0, 0, 4), (2, 8, 0))": 0.6587865268037336, "((0, 0, 4), (2, 8, 1))": 0.6491162820990592, "((0, 0, 4), (2, 8, 2))": 0.6523662903575544, "((0, 0, 4), (2, 8, 3))": 0.6684134644285321, "((0, 0, 4), (2, 8, 4))": 0.6991323829095686, "((0, 0, 4), (2, 8, 5))": 0.7355716424689974, "((0, 0, 4), (2, 8, 6))": 0.8218537965877639, "((0, 0, 4), (2, 8, 7))": 0.8680580766319522, "((0, 0, 4), (2, 8, 8))": 0.8971587316943431, "((0, 0, 4), (2, 8, 9))": 0.899776119367346, "((0, 0, 4), (2, 9, 0))": 0.6667122030845206, "((0, 0, 4), (2, 9, 1))": 0.668767177385386, "((0, 0, 4), (2, 9, 2))": 0.6676955959337849, "((0, 0, 4), (2, 9, 3))": 0.681842253404423, "((0, 0, 4), (2, 9, 4))": 0.7683314361393985, "((0, 0, 4), (2, 9, 5))": 0.7859893991134607, "((0, 0, 4), (2, 9, 6))": 0.8313799572660822, "((0, 0, 4), (2, 9, 7))": 0.871712757277388, "((0, 0, 4), (2, 9, 8))": 0.8939565865887555, "((0, 0, 4), (2, 9, 9))": 0.900872849244367, "((0, 0, 4), (3, 0, 0))": 0.29662207544756897, "((0, 0, 4), (3, 0, 1))": 0.2890105827606092, "((0, 0, 4), (3, 0, 2))": 0.23533316846712027, "((0, 0, 4), (3, 0, 3))": 0.1724594111675678, "((0, 0, 4), (3, 0, 4))": 0.1770886447999326, "((0, 0, 4), (3, 0, 5))": 0.3253383676839227, "((0, 0, 4), (3, 0, 6))": 0.36978290157164057, "((0, 0, 4), (3, 0, 7))": 0.41579258566650584, "((0, 0, 4), (3, 0, 8))": 0.4656028371045503, "((0, 0, 4), (3, 0, 9))": 0.47424713340362745, "((0, 0, 4), (3, 1, 0))": 0.30036177297912353, "((0, 0, 4), (3, 1, 1))": 0.2887009925195172, "((0, 0, 4), (3, 1, 2))": 0.2406335848777396, "((0, 0, 4), (3, 1, 3))": 0.18686517830905908, "((0, 0, 4), (3, 1, 4))": 0.18496090414577254, "((0, 0, 4), (3, 1, 5))": 0.34115561929948485, "((0, 0, 4), (3, 1, 6))": 0.38019661192157617, "((0, 0, 4), (3, 1, 7))": 0.4324497236014121, "((0, 0, 4), (3, 1, 8))": 0.4574245608730069, "((0, 0, 4), (3, 1, 9))": 0.4667467435795911, "((0, 0, 4), (3, 2, 0))": 0.30860062240199665, "((0, 0, 4), (3, 2, 1))": 0.2972701673152317, "((0, 0, 4), (3, 2, 2))": 0.26433687820464147, "((0, 0, 4), (3, 2, 3))": 0.21597387008988264, "((0, 0, 4), (3, 2, 4))": 0.22200704097883608, "((0, 0, 4), (3, 2, 5))": 0.3422435410838717, "((0, 0, 4), (3, 2, 6))": 0.37042708056782586, "((0, 0, 4), (3, 2, 7))": 0.4360422033886767, "((0, 0, 4), (3, 2, 8))": 0.4724032375371363, "((0, 0, 4), (3, 2, 9))": 0.48443888172688254, "((0, 0, 4), (3, 3, 0))": 0.31720466984749307, "((0, 0, 4), (3, 3, 1))": 0.2962228002594211, "((0, 0, 4), (3, 3, 2))": 0.2802630522663402, "((0, 0, 4), (3, 3, 3))": 0.28673326081135186, "((0, 0, 4), (3, 3, 4))": 0.2722529132121427, "((0, 0, 4), (3, 3, 5))": 0.4174368600933976, "((0, 0, 4), (3, 3, 6))": 0.44824659334384176, "((0, 0, 4), (3, 3, 7))": 0.5252971839051305, "((0, 0, 4), (3, 3, 8))": 0.5382593242975485, "((0, 0, 4), (3, 3, 9))": 0.5391710765369825, "((0, 0, 4), (3, 4, 0))": 0.43804806090165094, "((0, 0, 4), (3, 4, 1))": 0.44990687168761034, "((0, 0, 4), (3, 4, 2))": 0.43893215742079594, "((0, 0, 4), (3, 4, 3))": 0.39829445581099004, "((0, 0, 4), (3, 4, 4))": 0.40456457282162805, "((0, 0, 4), (3, 4, 5))": 0.48874513201728265, "((0, 0, 4), (3, 4, 6))": 0.5151566227269366, "((0, 0, 4), (3, 4, 7))": 0.547686783287248, "((0, 0, 4), (3, 4, 8))": 0.574455700281602, "((0, 0, 4), (3, 4, 9))": 0.6324041647743718, "((0, 0, 4), (3, 5, 0))": 0.4999699432906004, "((0, 0, 4), (3, 5, 1))": 0.47696545500723186, "((0, 0, 4), (3, 5, 2))": 0.45593318373207053, "((0, 0, 4), (3, 5, 3))": 0.45861836823543917, "((0, 0, 4), (3, 5, 4))": 0.5411410636819407, "((0, 0, 4), (3, 5, 5))": 0.6234701415554293, "((0, 0, 4), (3, 5, 6))": 0.6466628865259054, "((0, 0, 4), (3, 5, 7))": 0.6998059606504455, "((0, 0, 4), (3, 5, 8))": 0.720745434844122, "((0, 0, 4), (3, 5, 9))": 0.712084915290371, "((0, 0, 4), (3, 6, 0))": 0.5536146267149005, "((0, 0, 4), (3, 6, 1))": 0.5555560031679706, "((0, 0, 4), (3, 6, 2))": 0.5460261183626491, "((0, 0, 4), (3, 6, 3))": 0.5645303297366749, "((0, 0, 4), (3, 6, 4))": 0.6866516021459592, "((0, 0, 4), (3, 6, 5))": 0.7058243181601108, "((0, 0, 4), (3, 6, 6))": 0.7371140298103758, "((0, 0, 4), (3, 6, 7))": 0.7323111432350763, "((0, 0, 4), (3, 6, 8))": 0.7541417542048388, "((0, 0, 4), (3, 6, 9))": 0.7893390619428623, "((0, 0, 4), (3, 7, 0))": 0.6406146642128238, "((0, 0, 4), (3, 7, 1))": 0.6638073856842944, "((0, 0, 4), (3, 7, 2))": 0.672777455960205, "((0, 0, 4), (3, 7, 3))": 0.6707508262270717, "((0, 0, 4), (3, 7, 4))": 0.7099932425726725, "((0, 0, 4), (3, 7, 5))": 0.7268279472629926, "((0, 0, 4), (3, 7, 6))": 0.7797824040288396, "((0, 0, 4), (3, 7, 7))": 0.8586853068869371, "((0, 0, 4), (3, 7, 8))": 0.8712969299249387, "((0, 0, 4), (3, 7, 9))": 0.9001243168806525, "((0, 0, 4), (3, 8, 0))": 0.7004942023409916, "((0, 0, 4), (3, 8, 1))": 0.6902102916387421, "((0, 0, 4), (3, 8, 2))": 0.6924902701789678, "((0, 0, 4), (3, 8, 3))": 0.6852225497416943, "((0, 0, 4), (3, 8, 4))": 0.7641572237818133, "((0, 0, 4), (3, 8, 5))": 0.7783790258873258, "((0, 0, 4), (3, 8, 6))": 0.836924860965818, "((0, 0, 4), (3, 8, 7))": 0.8835342132784337, "((0, 0, 4), (3, 8, 8))": 0.9222131694167542, "((0, 0, 4), (3, 8, 9))": 0.9263450428258402, "((0, 0, 4), (3, 9, 0))": 0.7042441120915196, "((0, 0, 4), (3, 9, 1))": 0.7060240889525905, "((0, 0, 4), (3, 9, 2))": 0.71509748640978, "((0, 0, 4), (3, 9, 3))": 0.7197547521809388, "((0, 0, 4), (3, 9, 4))": 0.7860191925685773, "((0, 0, 4), (3, 9, 5))": 0.8092237886392477, "((0, 0, 4), (3, 9, 6))": 0.848617347062471, "((0, 0, 4), (3, 9, 7))": 0.8758403276006581, "((0, 0, 4), (3, 9, 8))": 0.9312950937985083, "((0, 0, 4), (3, 9, 9))": 0.9295675102887995, "((0, 0, 4), (4, 0, 0))": 0.3362814981015018, "((0, 0, 4), (4, 0, 1))": 0.3177180837214105, "((0, 0, 4), (4, 0, 2))": 0.27651146409053523, "((0, 0, 4), (4, 0, 3))": 0.26507902880842255, "((0, 0, 4), (4, 0, 4))": 0.2689840669548621, "((0, 0, 4), (4, 0, 5))": 0.3601272975322166, "((0, 0, 4), (4, 0, 6))": 0.4425290375570511, "((0, 0, 4), (4, 0, 7))": 0.48436909620862895, "((0, 0, 4), (4, 0, 8))": 0.5171443381567342, "((0, 0, 4), (4, 0, 9))": 0.5344367227736918, "((0, 0, 4), (4, 1, 0))": 0.34293364053867686, "((0, 0, 4), (4, 1, 1))": 0.32693186899198884, "((0, 0, 4), (4, 1, 2))": 0.27557973903308, "((0, 0, 4), (4, 1, 3))": 0.26393024987507213, "((0, 0, 4), (4, 1, 4))": 0.26111722995338466, "((0, 0, 4), (4, 1, 5))": 0.3728268585859767, "((0, 0, 4), (4, 1, 6))": 0.4256352965159352, "((0, 0, 4), (4, 1, 7))": 0.5008908145182279, "((0, 0, 4), (4, 1, 8))": 0.5390879228701413, "((0, 0, 4), (4, 1, 9))": 0.5523549324549095, "((0, 0, 4), (4, 2, 0))": 0.3580769641574503, "((0, 0, 4), (4, 2, 1))": 0.3293864535333411, "((0, 0, 4), (4, 2, 2))": 0.30224375588593744, "((0, 0, 4), (4, 2, 3))": 0.2847622777274345, "((0, 0, 4), (4, 2, 4))": 0.2723222254017829, "((0, 0, 4), (4, 2, 5))": 0.37902535549191435, "((0, 0, 4), (4, 2, 6))": 0.4252204328756634, "((0, 0, 4), (4, 2, 7))": 0.531495248155333, "((0, 0, 4), (4, 2, 8))": 0.5586840364632893, "((0, 0, 4), (4, 2, 9))": 0.568083411243799, "((0, 0, 4), (4, 3, 0))": 0.39889212962530457, "((0, 0, 4), (4, 3, 1))": 0.40485199112555037, "((0, 0, 4), (4, 3, 2))": 0.365850831723524, "((0, 0, 4), (4, 3, 3))": 0.33844297640998955, "((0, 0, 4), (4, 3, 4))": 0.3354003469279365, "((0, 0, 4), (4, 3, 5))": 0.46599197560488553, "((0, 0, 4), (4, 3, 6))": 0.5108372097602565, "((0, 0, 4), (4, 3, 7))": 0.6048755360486094, "((0, 0, 4), (4, 3, 8))": 0.6137132073561948, "((0, 0, 4), (4, 3, 9))": 0.6287448074514017, "((0, 0, 4), (4, 4, 0))": 0.49376544957920154, "((0, 0, 4), (4, 4, 1))": 0.48635173187704295, "((0, 0, 4), (4, 4, 2))": 0.4702452312854612, "((0, 0, 4), (4, 4, 3))": 0.43674314866725944, "((0, 0, 4), (4, 4, 4))": 0.41909462791513413, "((0, 0, 4), (4, 4, 5))": 0.5048578675376477, "((0, 0, 4), (4, 4, 6))": 0.5680319255829113, "((0, 0, 4), (4, 4, 7))": 0.6418728184740131, "((0, 0, 4), (4, 4, 8))": 0.6990531995571245, "((0, 0, 4), (4, 4, 9))": 0.7178698316469113, "((0, 0, 4), (4, 5, 0))": 0.5384813759016452, "((0, 0, 4), (4, 5, 1))": 0.524293648136674, "((0, 0, 4), (4, 5, 2))": 0.4972277422108042, "((0, 0, 4), (4, 5, 3))": 0.48224255662968657, "((0, 0, 4), (4, 5, 4))": 0.520953460424708, "((0, 0, 4), (4, 5, 5))": 0.6843517294858856, "((0, 0, 4), (4, 5, 6))": 0.70951073355081, "((0, 0, 4), (4, 5, 7))": 0.7690410990914439, "((0, 0, 4), (4, 5, 8))": 0.8028725534648279, "((0, 0, 4), (4, 5, 9))": 0.817801852510344, "((0, 0, 4), (4, 6, 0))": 0.575479408203821, "((0, 0, 4), (4, 6, 1))": 0.5820309973195719, "((0, 0, 4), (4, 6, 2))": 0.6315458476989801, "((0, 0, 4), (4, 6, 3))": 0.6513241997727555, "((0, 0, 4), (4, 6, 4))": 0.7121311183384629, "((0, 0, 4), (4, 6, 5))": 0.7326741405340321, "((0, 0, 4), (4, 6, 6))": 0.7517308481750564, "((0, 0, 4), (4, 6, 7))": 0.864813712856143, "((0, 0, 4), (4, 6, 8))": 0.8947601790635321, "((0, 0, 4), (4, 6, 9))": 0.8939313698705459, "((0, 0, 4), (4, 7, 0))": 0.696194204204599, "((0, 0, 4), (4, 7, 1))": 0.7012633638200894, "((0, 0, 4), (4, 7, 2))": 0.6957875681068377, "((0, 0, 4), (4, 7, 3))": 0.7198762759963803, "((0, 0, 4), (4, 7, 4))": 0.7567240963605547, "((0, 0, 4), (4, 7, 5))": 0.7996152990650423, "((0, 0, 4), (4, 7, 6))": 0.816183167019716, "((0, 0, 4), (4, 7, 7))": 0.9260532720283902, "((0, 0, 4), (4, 7, 8))": 0.9436614607223242, "((0, 0, 4), (4, 7, 9))": 0.96574513966177, "((0, 0, 4), (4, 8, 0))": 0.7286000410961692, "((0, 0, 4), (4, 8, 1))": 0.7306358526454724, "((0, 0, 4), (4, 8, 2))": 0.7366084395880221, "((0, 0, 4), (4, 8, 3))": 0.7364896658669096, "((0, 0, 4), (4, 8, 4))": 0.7960835297305083, "((0, 0, 4), (4, 8, 5))": 0.8319002225096086, "((0, 0, 4), (4, 8, 6))": 0.8592130266631286, "((0, 0, 4), (4, 8, 7))": 0.971024580012189, "((0, 0, 4), (4, 8, 8))": 0.9849368790998073, "((0, 0, 4), (4, 8, 9))": 0.98607015146851, "((0, 0, 4), (4, 9, 0))": 0.7418892467456679, "((0, 0, 4), (4, 9, 1))": 0.7454997524320588, "((0, 0, 4), (4, 9, 2))": 0.7457646108260845, "((0, 0, 4), (4, 9, 3))": 0.7513732410967462, "((0, 0, 4), (4, 9, 4))": 0.8179497184866034, "((0, 0, 4), (4, 9, 5))": 0.8379755970007523, "((0, 0, 4), (4, 9, 6))": 0.871034487048308, "((0, 0, 4), (4, 9, 7))": 0.977300563272475, "((0, 0, 4), (4, 9, 8))": 0.9917848604871476, "((0, 0, 4), (4, 9, 9))": 0.9931199722167361, "((0, 0, 4), (5, 0, 0))": 0.39999328814572815, "((0, 0, 4), (5, 0, 1))": 0.39236525146238704, "((0, 0, 4), (5, 0, 2))": 0.36845364102735456, "((0, 0, 4), (5, 0, 3))": 0.3423317455915805, "((0, 0, 4), (5, 0, 4))": 0.35474902372746003, "((0, 0, 4), (5, 0, 5))": 0.4117446816860647, "((0, 0, 4), (5, 0, 6))": 0.49967782796762394, "((0, 0, 4), (5, 0, 7))": 0.5536019775618849, "((0, 0, 4), (5, 0, 8))": 0.579183172396199, "((0, 0, 4), (5, 0, 9))": 0.5815671656930576, "((0, 0, 4), (5, 1, 0))": 0.40159775071152426, "((0, 0, 4), (5, 1, 1))": 0.39164897373467916, "((0, 0, 4), (5, 1, 2))": 0.3652423710635618, "((0, 0, 4), (5, 1, 3))": 0.3419675299977287, "((0, 0, 4), (5, 1, 4))": 0.3480789592115579, "((0, 0, 4), (5, 1, 5))": 0.41563671038501504, "((0, 0, 4), (5, 1, 6))": 0.5222081682539924, "((0, 0, 4), (5, 1, 7))": 0.5508951385080035, "((0, 0, 4), (5, 1, 8))": 0.5842651592665409, "((0, 0, 4), (5, 1, 9))": 0.6059143749864004, "((0, 0, 4), (5, 2, 0))": 0.397690377230677, "((0, 0, 4), (5, 2, 1))": 0.3817052166731546, "((0, 0, 4), (5, 2, 2))": 0.3638532887450194, "((0, 0, 4), (5, 2, 3))": 0.35290575182336875, "((0, 0, 4), (5, 2, 4))": 0.3666187564664494, "((0, 0, 4), (5, 2, 5))": 0.42225880036650254, "((0, 0, 4), (5, 2, 6))": 0.5275980705262733, "((0, 0, 4), (5, 2, 7))": 0.5677902821353074, "((0, 0, 4), (5, 2, 8))": 0.5985865205272923, "((0, 0, 4), (5, 2, 9))": 0.6013887843776763, "((0, 0, 4), (5, 3, 0))": 0.42756421571087005, "((0, 0, 4), (5, 3, 1))": 0.42594778707278674, "((0, 0, 4), (5, 3, 2))": 0.39911785524005017, "((0, 0, 4), (5, 3, 3))": 0.40884589297879287, "((0, 0, 4), (5, 3, 4))": 0.42772861960386593, "((0, 0, 4), (5, 3, 5))": 0.49967629622258986, "((0, 0, 4), (5, 3, 6))": 0.5544994783491882, "((0, 0, 4), (5, 3, 7))": 0.6238545605774503, "((0, 0, 4), (5, 3, 8))": 0.6494803706634295, "((0, 0, 4), (5, 3, 9))": 0.6873346126259917, "((0, 0, 4), (5, 4, 0))": 0.5185472229625729, "((0, 0, 4), (5, 4, 1))": 0.5061424099046304, "((0, 0, 4), (5, 4, 2))": 0.4885926574059198, "((0, 0, 4), (5, 4, 3))": 0.4780500224383903, "((0, 0, 4), (5, 4, 4))": 0.4782154751787796, "((0, 0, 4), (5, 4, 5))": 0.5226351869274666, "((0, 0, 4), (5, 4, 6))": 0.5849990232197673, "((0, 0, 4), (5, 4, 7))": 0.6852818411633899, "((0, 0, 4), (5, 4, 8))": 0.7193679691709965, "((0, 0, 4), (5, 4, 9))": 0.7357987420338541, "((0, 0, 4), (5, 5, 0))": 0.5612795298307044, "((0, 0, 4), (5, 5, 1))": 0.5416997294493512, "((0, 0, 4), (5, 5, 2))": 0.5337456224404367, "((0, 0, 4), (5, 5, 3))": 0.5644782121709288, "((0, 0, 4), (5, 5, 4))": 0.5620025350771032, "((0, 0, 4), (5, 5, 5))": 0.7070433768059124, "((0, 0, 4), (5, 5, 6))": 0.7552973911878054, "((0, 0, 4), (5, 5, 7))": 0.8207894945642984, "((0, 0, 4), (5, 5, 8))": 0.8286695195719324, "((0, 0, 4), (5, 5, 9))": 0.8443500302440827, "((0, 0, 4), (5, 6, 0))": 0.6349881158749977, "((0, 0, 4), (5, 6, 1))": 0.6506485983192069, "((0, 0, 4), (5, 6, 2))": 0.641240682765194, "((0, 0, 4), (5, 6, 3))": 0.6621226188731859, "((0, 0, 4), (5, 6, 4))": 0.7250261581187145, "((0, 0, 4), (5, 6, 5))": 0.7574263612228597, "((0, 0, 4), (5, 6, 6))": 0.7816030661535329, "((0, 0, 4), (5, 6, 7))": 0.8790835736657818, "((0, 0, 4), (5, 6, 8))": 0.9022265226995116, "((0, 0, 4), (5, 6, 9))": 0.9464474778067854, "((0, 0, 4), (5, 7, 0))": 0.7335467338806154, "((0, 0, 4), (5, 7, 1))": 0.7303263313510195, "((0, 0, 4), (5, 7, 2))": 0.7358947024695999, "((0, 0, 4), (5, 7, 3))": 0.7405681365322543, "((0, 0, 4), (5, 7, 4))": 0.7826286366067958, "((0, 0, 4), (5, 7, 5))": 0.8114503205694085, "((0, 0, 4), (5, 7, 6))": 0.8533881220736652, "((0, 0, 4), (5, 7, 7))": 0.9679479943908914, "((0, 0, 4), (5, 7, 8))": 0.9886058767205214, "((0, 0, 4), (5, 7, 9))": 0.9994875594802278, "((0, 0, 4), (5, 8, 0))": 0.7663694095242669, "((0, 0, 4), (5, 8, 1))": 0.7731018641917181, "((0, 0, 4), (5, 8, 2))": 0.7776843641630258, "((0, 0, 4), (5, 8, 3))": 0.8015313846150912, "((0, 0, 4), (5, 8, 4))": 0.8213370392878737, "((0, 0, 4), (5, 8, 5))": 0.8711178413355223, "((0, 0, 4), (5, 8, 6))": 0.898436696453799, "((0, 0, 4), (5, 8, 7))": 0.9836102180237324, "((0, 0, 4), (5, 8, 8))": 0.9974302592257273, "((0, 0, 4), (5, 8, 9))": 1.0171323893647088, "((0, 0, 4), (5, 9, 0))": 0.7883988029123272, "((0, 0, 4), (5, 9, 1))": 0.792884542520904, "((0, 0, 4), (5, 9, 2))": 0.7889398554550348, "((0, 0, 4), (5, 9, 3))": 0.8130355241532212, "((0, 0, 4), (5, 9, 4))": 0.8637533717345501, "((0, 0, 4), (5, 9, 5))": 0.8882269465386478, "((0, 0, 4), (5, 9, 6))": 0.9332596151012159, "((0, 0, 4), (5, 9, 7))": 0.9993690388236088, "((0, 0, 4), (5, 9, 8))": 1.0282638065619314, "((0, 0, 4), (5, 9, 9))": 1.0391737456631314, "((0, 0, 4), (6, 0, 0))": 0.49040684162248405, "((0, 0, 4), (6, 0, 1))": 0.47032149650829536, "((0, 0, 4), (6, 0, 2))": 0.44795765870026566, "((0, 0, 4), (6, 0, 3))": 0.39626646725245873, "((0, 0, 4), (6, 0, 4))": 0.38686194275412755, "((0, 0, 4), (6, 0, 5))": 0.47773930840576667, "((0, 0, 4), (6, 0, 6))": 0.595985058157458, "((0, 0, 4), (6, 0, 7))": 0.6427828294254379, "((0, 0, 4), (6, 0, 8))": 0.6846594370183517, "((0, 0, 4), (6, 0, 9))": 0.6967989683139152, "((0, 0, 4), (6, 1, 0))": 0.49128907864781746, "((0, 0, 4), (6, 1, 1))": 0.46648718696098945, "((0, 0, 4), (6, 1, 2))": 0.45216129732170673, "((0, 0, 4), (6, 1, 3))": 0.38465200715668835, "((0, 0, 4), (6, 1, 4))": 0.3811254816826463, "((0, 0, 4), (6, 1, 5))": 0.46342692414499476, "((0, 0, 4), (6, 1, 6))": 0.601727462373334, "((0, 0, 4), (6, 1, 7))": 0.6434583745013953, "((0, 0, 4), (6, 1, 8))": 0.6775079723557393, "((0, 0, 4), (6, 1, 9))": 0.6933944112969128, "((0, 0, 4), (6, 2, 0))": 0.49967854073750106, "((0, 0, 4), (6, 2, 1))": 0.4781008267935794, "((0, 0, 4), (6, 2, 2))": 0.46921279461942794, "((0, 0, 4), (6, 2, 3))": 0.3881835647350854, "((0, 0, 4), (6, 2, 4))": 0.39676753227000594, "((0, 0, 4), (6, 2, 5))": 0.47016355599387694, "((0, 0, 4), (6, 2, 6))": 0.6108910012550135, "((0, 0, 4), (6, 2, 7))": 0.636166699602161, "((0, 0, 4), (6, 2, 8))": 0.6612415622432648, "((0, 0, 4), (6, 2, 9))": 0.6978539325851055, "((0, 0, 4), (6, 3, 0))": 0.5623381273510815, "((0, 0, 4), (6, 3, 1))": 0.5075049408987607, "((0, 0, 4), (6, 3, 2))": 0.4869531944017693, "((0, 0, 4), (6, 3, 3))": 0.4640278523860516, "((0, 0, 4), (6, 3, 4))": 0.4453348787008151, "((0, 0, 4), (6, 3, 5))": 0.5231650826705143, "((0, 0, 4), (6, 3, 6))": 0.7084624625063062, "((0, 0, 4), (6, 3, 7))": 0.7143193877365738, "((0, 0, 4), (6, 3, 8))": 0.7116960390454579, "((0, 0, 4), (6, 3, 9))": 0.7305185979166551, "((0, 0, 4), (6, 4, 0))": 0.595253420693634, "((0, 0, 4), (6, 4, 1))": 0.5871023595723089, "((0, 0, 4), (6, 4, 2))": 0.5870639409323751, "((0, 0, 4), (6, 4, 3))": 0.5290736420368622, "((0, 0, 4), (6, 4, 4))": 0.5136418065198128, "((0, 0, 4), (6, 4, 5))": 0.5704879888407194, "((0, 0, 4), (6, 4, 6))": 0.7374118081019796, "((0, 0, 4), (6, 4, 7))": 0.7540909613808847, "((0, 0, 4), (6, 4, 8))": 0.760423079003139, "((0, 0, 4), (6, 4, 9))": 0.7783935548798617, "((0, 0, 4), (6, 5, 0))": 0.6423446071828494, "((0, 0, 4), (6, 5, 1))": 0.6175537965664406, "((0, 0, 4), (6, 5, 2))": 0.6218883458684908, "((0, 0, 4), (6, 5, 3))": 0.5799244169731927, "((0, 0, 4), (6, 5, 4))": 0.5825589598197776, "((0, 0, 4), (6, 5, 5))": 0.7191422093179599, "((0, 0, 4), (6, 5, 6))": 0.8266784544245058, "((0, 0, 4), (6, 5, 7))": 0.8718456109496924, "((0, 0, 4), (6, 5, 8))": 0.88455523149304, "((0, 0, 4), (6, 5, 9))": 0.8989030607567614, "((0, 0, 4), (6, 6, 0))": 0.7079181761178831, "((0, 0, 4), (6, 6, 1))": 0.689036160454465, "((0, 0, 4), (6, 6, 2))": 0.6707781172946007, "((0, 0, 4), (6, 6, 3))": 0.708458973585088, "((0, 0, 4), (6, 6, 4))": 0.790295370764748, "((0, 0, 4), (6, 6, 5))": 0.8083028067519636, "((0, 0, 4), (6, 6, 6))": 0.8544863078953084, "((0, 0, 4), (6, 6, 7))": 0.8990529359722176, "((0, 0, 4), (6, 6, 8))": 0.9246520879371571, "((0, 0, 4), (6, 6, 9))": 0.9875299631921739, "((0, 0, 4), (6, 7, 0))": 0.7687561776689973, "((0, 0, 4), (6, 7, 1))": 0.7633848426104767, "((0, 0, 4), (6, 7, 2))": 0.7770596186506864, "((0, 0, 4), (6, 7, 3))": 0.8020556430069397, "((0, 0, 4), (6, 7, 4))": 0.8457176002282245, "((0, 0, 4), (6, 7, 5))": 0.8685075110011354, "((0, 0, 4), (6, 7, 6))": 0.9064597460028646, "((0, 0, 4), (6, 7, 7))": 0.9950973632678076, "((0, 0, 4), (6, 7, 8))": 1.0132023075849181, "((0, 0, 4), (6, 7, 9))": 1.0289325862664278, "((0, 0, 4), (6, 8, 0))": 0.8081733070309933, "((0, 0, 4), (6, 8, 1))": 0.8033101227346607, "((0, 0, 4), (6, 8, 2))": 0.8206502403718109, "((0, 0, 4), (6, 8, 3))": 0.8349439369981798, "((0, 0, 4), (6, 8, 4))": 0.8881891654650725, "((0, 0, 4), (6, 8, 5))": 0.9177765320739405, "((0, 0, 4), (6, 8, 6))": 0.94913252537888, "((0, 0, 4), (6, 8, 7))": 1.0026516043810842, "((0, 0, 4), (6, 8, 8))": 1.026319891607116, "((0, 0, 4), (6, 8, 9))": 1.0485624068197152, "((0, 0, 4), (6, 9, 0))": 0.8258341470574747, "((0, 0, 4), (6, 9, 1))": 0.8274271729514868, "((0, 0, 4), (6, 9, 2))": 0.8448002903732648, "((0, 0, 4), (6, 9, 3))": 0.8471293188196137, "((0, 0, 4), (6, 9, 4))": 0.9038404533846247, "((0, 0, 4), (6, 9, 5))": 0.9414073830565384, "((0, 0, 4), (6, 9, 6))": 0.9639340137143932, "((0, 0, 4), (6, 9, 7))": 1.0473498552097895, "((0, 0, 4), (6, 9, 8))": 1.0594441842370264, "((0, 0, 4), (6, 9, 9))": 1.0688771319320651, "((0, 0, 4), (7, 0, 0))": 0.5511098624109317, "((0, 0, 4), (7, 0, 1))": 0.5274061535806821, "((0, 0, 4), (7, 0, 2))": 0.5153136005299003, "((0, 0, 4), (7, 0, 3))": 0.5323732327315012, "((0, 0, 4), (7, 0, 4))": 0.5572084083038594, "((0, 0, 4), (7, 0, 5))": 0.5677776984941629, "((0, 0, 4), (7, 0, 6))": 0.6609498394205188, "((0, 0, 4), (7, 0, 7))": 0.6908493299121437, "((0, 0, 4), (7, 0, 8))": 0.7342827101149105, "((0, 0, 4), (7, 0, 9))": 0.7451263085697016, "((0, 0, 4), (7, 1, 0))": 0.5608886285040798, "((0, 0, 4), (7, 1, 1))": 0.5410892324058105, "((0, 0, 4), (7, 1, 2))": 0.5207080435899312, "((0, 0, 4), (7, 1, 3))": 0.5314194257180297, "((0, 0, 4), (7, 1, 4))": 0.5577550596865773, "((0, 0, 4), (7, 1, 5))": 0.574004946434599, "((0, 0, 4), (7, 1, 6))": 0.6690924975009324, "((0, 0, 4), (7, 1, 7))": 0.7016395464075409, "((0, 0, 4), (7, 1, 8))": 0.7294980263835597, "((0, 0, 4), (7, 1, 9))": 0.7469600518351345, "((0, 0, 4), (7, 2, 0))": 0.556289157113202, "((0, 0, 4), (7, 2, 1))": 0.5470718264605624, "((0, 0, 4), (7, 2, 2))": 0.523013693113731, "((0, 0, 4), (7, 2, 3))": 0.5472285112120747, "((0, 0, 4), (7, 2, 4))": 0.5675042613318747, "((0, 0, 4), (7, 2, 5))": 0.5861649912324337, "((0, 0, 4), (7, 2, 6))": 0.6658005884075394, "((0, 0, 4), (7, 2, 7))": 0.7609875941453976, "((0, 0, 4), (7, 2, 8))": 0.7773100440323916, "((0, 0, 4), (7, 2, 9))": 0.7985340804770804, "((0, 0, 4), (7, 3, 0))": 0.6174213096683784, "((0, 0, 4), (7, 3, 1))": 0.6203134618928685, "((0, 0, 4), (7, 3, 2))": 0.6192858210217541, "((0, 0, 4), (7, 3, 3))": 0.6121240286047019, "((0, 0, 4), (7, 3, 4))": 0.6263959244307491, "((0, 0, 4), (7, 3, 5))": 0.6384932782768165, "((0, 0, 4), (7, 3, 6))": 0.7651440204115418, "((0, 0, 4), (7, 3, 7))": 0.806147336928644, "((0, 0, 4), (7, 3, 8))": 0.812339178061484, "((0, 0, 4), (7, 3, 9))": 0.8155428806703955, "((0, 0, 4), (7, 4, 0))": 0.637664796519758, "((0, 0, 4), (7, 4, 1))": 0.6360734265254521, "((0, 0, 4), (7, 4, 2))": 0.6392784222297028, "((0, 0, 4), (7, 4, 3))": 0.6444026870234182, "((0, 0, 4), (7, 4, 4))": 0.6697904696768592, "((0, 0, 4), (7, 4, 5))": 0.6907968456491265, "((0, 0, 4), (7, 4, 6))": 0.8073889955959057, "((0, 0, 4), (7, 4, 7))": 0.8313933495766063, "((0, 0, 4), (7, 4, 8))": 0.855185989487908, "((0, 0, 4), (7, 4, 9))": 0.8703424408009675, "((0, 0, 4), (7, 5, 0))": 0.7069796027082872, "((0, 0, 4), (7, 5, 1))": 0.703994083812953, "((0, 0, 4), (7, 5, 2))": 0.7249151264434098, "((0, 0, 4), (7, 5, 3))": 0.7610243244068841, "((0, 0, 4), (7, 5, 4))": 0.7777992351444978, "((0, 0, 4), (7, 5, 5))": 0.7859986184399961, "((0, 0, 4), (7, 5, 6))": 0.8749552981848493, "((0, 0, 4), (7, 5, 7))": 0.9259922030894578, "((0, 0, 4), (7, 5, 8))": 0.9419529791915756, "((0, 0, 4), (7, 5, 9))": 0.9443225785528168, "((0, 0, 4), (7, 6, 0))": 0.7535232971906377, "((0, 0, 4), (7, 6, 1))": 0.7461087171816101, "((0, 0, 4), (7, 6, 2))": 0.7752930797430708, "((0, 0, 4), (7, 6, 3))": 0.7758442846150732, "((0, 0, 4), (7, 6, 4))": 0.8175507390533783, "((0, 0, 4), (7, 6, 5))": 0.8305125602218013, "((0, 0, 4), (7, 6, 6))": 0.895701202025081, "((0, 0, 4), (7, 6, 7))": 0.9477242063450682, "((0, 0, 4), (7, 6, 8))": 0.9601842246897756, "((0, 0, 4), (7, 6, 9))": 1.006253865250958, "((0, 0, 4), (7, 7, 0))": 0.8073412364458158, "((0, 0, 4), (7, 7, 1))": 0.8262109779259162, "((0, 0, 4), (7, 7, 2))": 0.8494385583120236, "((0, 0, 4), (7, 7, 3))": 0.8691651143548921, "((0, 0, 4), (7, 7, 4))": 0.874981613109093, "((0, 0, 4), (7, 7, 5))": 0.9293052380995059, "((0, 0, 4), (7, 7, 6))": 0.9818470026502303, "((0, 0, 4), (7, 7, 7))": 1.0454473495429242, "((0, 0, 4), (7, 7, 8))": 1.0510352840679247, "((0, 0, 4), (7, 7, 9))": 1.05742600893761, "((0, 0, 4), (7, 8, 0))": 0.857283677525558, "((0, 0, 4), (7, 8, 1))": 0.8545569243899493, "((0, 0, 4), (7, 8, 2))": 0.8824941681808022, "((0, 0, 4), (7, 8, 3))": 0.8903281120538232, "((0, 0, 4), (7, 8, 4))": 0.9285521938206553, "((0, 0, 4), (7, 8, 5))": 0.9547097153801576, "((0, 0, 4), (7, 8, 6))": 0.9840593463391387, "((0, 0, 4), (7, 8, 7))": 1.0717683883236788, "((0, 0, 4), (7, 8, 8))": 1.0860373584747947, "((0, 0, 4), (7, 8, 9))": 1.105666416708704, "((0, 0, 4), (7, 9, 0))": 0.8699648367667694, "((0, 0, 4), (7, 9, 1))": 0.8730612066447937, "((0, 0, 4), (7, 9, 2))": 0.8826577477282215, "((0, 0, 4), (7, 9, 3))": 0.8903267900747276, "((0, 0, 4), (7, 9, 4))": 0.9425783881795703, "((0, 0, 4), (7, 9, 5))": 0.9644764466765793, "((0, 0, 4), (7, 9, 6))": 0.9855546356515732, "((0, 0, 4), (7, 9, 7))": 1.088994500407136, "((0, 0, 4), (7, 9, 8))": 1.1028520934783441, "((0, 0, 4), (7, 9, 9))": 1.1293261223225481, "((0, 0, 4), (8, 0, 0))": 0.5970387453956608, "((0, 0, 4), (8, 0, 1))": 0.5926579323852118, "((0, 0, 4), (8, 0, 2))": 0.5711739398228292, "((0, 0, 4), (8, 0, 3))": 0.5698402750521915, "((0, 0, 4), (8, 0, 4))": 0.582012107128752, "((0, 0, 4), (8, 0, 5))": 0.5920227343199321, "((0, 0, 4), (8, 0, 6))": 0.7226940945079078, "((0, 0, 4), (8, 0, 7))": 0.7577432096898413, "((0, 0, 4), (8, 0, 8))": 0.7740301713152188, "((0, 0, 4), (8, 0, 9))": 0.7847246029366168, "((0, 0, 4), (8, 1, 0))": 0.600470956487703, "((0, 0, 4), (8, 1, 1))": 0.5869935174673331, "((0, 0, 4), (8, 1, 2))": 0.564602281770882, "((0, 0, 4), (8, 1, 3))": 0.5691851027723678, "((0, 0, 4), (8, 1, 4))": 0.5840131247373507, "((0, 0, 4), (8, 1, 5))": 0.5939894355904187, "((0, 0, 4), (8, 1, 6))": 0.7021391033020687, "((0, 0, 4), (8, 1, 7))": 0.7830799204485452, "((0, 0, 4), (8, 1, 8))": 0.7961756080847752, "((0, 0, 4), (8, 1, 9))": 0.798218525711871, "((0, 0, 4), (8, 2, 0))": 0.6112580884189961, "((0, 0, 4), (8, 2, 1))": 0.591864922579089, "((0, 0, 4), (8, 2, 2))": 0.5674665627876011, "((0, 0, 4), (8, 2, 3))": 0.5675995568761855, "((0, 0, 4), (8, 2, 4))": 0.5898465723734263, "((0, 0, 4), (8, 2, 5))": 0.6014643884070839, "((0, 0, 4), (8, 2, 6))": 0.6941454587583268, "((0, 0, 4), (8, 2, 7))": 0.7874239785740457, "((0, 0, 4), (8, 2, 8))": 0.8114324358461403, "((0, 0, 4), (8, 2, 9))": 0.8266931070191376, "((0, 0, 4), (8, 3, 0))": 0.6570935102822367, "((0, 0, 4), (8, 3, 1))": 0.6522700902046582, "((0, 0, 4), (8, 3, 2))": 0.6548286870854148, "((0, 0, 4), (8, 3, 3))": 0.6370388746029914, "((0, 0, 4), (8, 3, 4))": 0.6479829424461467, "((0, 0, 4), (8, 3, 5))": 0.658559255165508, "((0, 0, 4), (8, 3, 6))": 0.806261323332478, "((0, 0, 4), (8, 3, 7))": 0.8319953553826972, "((0, 0, 4), (8, 3, 8))": 0.8530129834449895, "((0, 0, 4), (8, 3, 9))": 0.858610108556953, "((0, 0, 4), (8, 4, 0))": 0.7038418826279791, "((0, 0, 4), (8, 4, 1))": 0.7033761479361954, "((0, 0, 4), (8, 4, 2))": 0.678277270777182, "((0, 0, 4), (8, 4, 3))": 0.6701960191134486, "((0, 0, 4), (8, 4, 4))": 0.6928619125727291, "((0, 0, 4), (8, 4, 5))": 0.7082136359885872, "((0, 0, 4), (8, 4, 6))": 0.8502775603898186, "((0, 0, 4), (8, 4, 7))": 0.8867638342978833, "((0, 0, 4), (8, 4, 8))": 0.8942929532752295, "((0, 0, 4), (8, 4, 9))": 0.8961945354311904, "((0, 0, 4), (8, 5, 0))": 0.7401681301373131, "((0, 0, 4), (8, 5, 1))": 0.7353409571399082, "((0, 0, 4), (8, 5, 2))": 0.7420979252079406, "((0, 0, 4), (8, 5, 3))": 0.7769203924207095, "((0, 0, 4), (8, 5, 4))": 0.8112927776142179, "((0, 0, 4), (8, 5, 5))": 0.817276215748058, "((0, 0, 4), (8, 5, 6))": 0.9020860709048864, "((0, 0, 4), (8, 5, 7))": 0.9449725306715981, "((0, 0, 4), (8, 5, 8))": 0.9750998524594447, "((0, 0, 4), (8, 5, 9))": 0.985908818684273, "((0, 0, 4), (8, 6, 0))": 0.7964302508981874, "((0, 0, 4), (8, 6, 1))": 0.800647892609687, "((0, 0, 4), (8, 6, 2))": 0.8123394136307464, "((0, 0, 4), (8, 6, 3))": 0.8110678366749215, "((0, 0, 4), (8, 6, 4))": 0.8444240530402433, "((0, 0, 4), (8, 6, 5))": 0.8489635590748723, "((0, 0, 4), (8, 6, 6))": 0.9277662778890386, "((0, 0, 4), (8, 6, 7))": 0.9685336835343907, "((0, 0, 4), (8, 6, 8))": 1.015217215298912, "((0, 0, 4), (8, 6, 9))": 1.0238200942412934, "((0, 0, 4), (8, 7, 0))": 0.843140093134542, "((0, 0, 4), (8, 7, 1))": 0.8542841254760957, "((0, 0, 4), (8, 7, 2))": 0.8677141266331103, "((0, 0, 4), (8, 7, 3))": 0.8819928894986898, "((0, 0, 4), (8, 7, 4))": 0.8882937403594311, "((0, 0, 4), (8, 7, 5))": 0.9398076621209179, "((0, 0, 4), (8, 7, 6))": 1.0002524462167266, "((0, 0, 4), (8, 7, 7))": 1.0626025921472257, "((0, 0, 4), (8, 7, 8))": 1.0768114371665942, "((0, 0, 4), (8, 7, 9))": 1.0691305019357156, "((0, 0, 4), (8, 8, 0))": 0.8974226668753399, "((0, 0, 4), (8, 8, 1))": 0.8877828539185572, "((0, 0, 4), (8, 8, 2))": 0.9029372262860996, "((0, 0, 4), (8, 8, 3))": 0.9183250943399781, "((0, 0, 4), (8, 8, 4))": 0.9531170092944079, "((0, 0, 4), (8, 8, 5))": 0.9818181515129604, "((0, 0, 4), (8, 8, 6))": 1.0193556468906784, "((0, 0, 4), (8, 8, 7))": 1.0925261255022292, "((0, 0, 4), (8, 8, 8))": 1.1170503566087162, "((0, 0, 4), (8, 8, 9))": 1.1320476452616608, "((0, 0, 4), (8, 9, 0))": 0.9018398593564195, "((0, 0, 4), (8, 9, 1))": 0.906928084046448, "((0, 0, 4), (8, 9, 2))": 0.9162666274116735, "((0, 0, 4), (8, 9, 3))": 0.9309215737554959, "((0, 0, 4), (8, 9, 4))": 0.9648924970606017, "((0, 0, 4), (8, 9, 5))": 0.9913966054460807, "((0, 0, 4), (8, 9, 6))": 1.0231990262296513, "((0, 0, 4), (8, 9, 7))": 1.111214538590193, "((0, 0, 4), (8, 9, 8))": 1.1341760456450962, "((0, 0, 4), (8, 9, 9))": 1.1392094675548832, "((0, 0, 4), (9, 0, 0))": 0.6045747561105101, "((0, 0, 4), (9, 0, 1))": 0.5998316576583221, "((0, 0, 4), (9, 0, 2))": 0.5849238468825525, "((0, 0, 4), (9, 0, 3))": 0.5842707950163691, "((0, 0, 4), (9, 0, 4))": 0.5929185278230199, "((0, 0, 4), (9, 0, 5))": 0.6081328423351263, "((0, 0, 4), (9, 0, 6))": 0.7300591652796131, "((0, 0, 4), (9, 0, 7))": 0.7663007411782002, "((0, 0, 4), (9, 0, 8))": 0.7875215009568151, "((0, 0, 4), (9, 0, 9))": 0.7918179455327912, "((0, 0, 4), (9, 1, 0))": 0.6084597098661082, "((0, 0, 4), (9, 1, 1))": 0.6097326775699524, "((0, 0, 4), (9, 1, 2))": 0.5953773334096175, "((0, 0, 4), (9, 1, 3))": 0.5887609929967622, "((0, 0, 4), (9, 1, 4))": 0.599143856206787, "((0, 0, 4), (9, 1, 5))": 0.6267958692686684, "((0, 0, 4), (9, 1, 6))": 0.7351311992789457, "((0, 0, 4), (9, 1, 7))": 0.782685884685994, "((0, 0, 4), (9, 1, 8))": 0.8031856530636168, "((0, 0, 4), (9, 1, 9))": 0.8072010589945012, "((0, 0, 4), (9, 2, 0))": 0.6191400278083109, "((0, 0, 4), (9, 2, 1))": 0.6185893651465402, "((0, 0, 4), (9, 2, 2))": 0.6116121798661315, "((0, 0, 4), (9, 2, 3))": 0.6040520327010788, "((0, 0, 4), (9, 2, 4))": 0.6139161275083852, "((0, 0, 4), (9, 2, 5))": 0.6334435153001717, "((0, 0, 4), (9, 2, 6))": 0.7518527961303507, "((0, 0, 4), (9, 2, 7))": 0.7946958634496301, "((0, 0, 4), (9, 2, 8))": 0.8190572914656354, "((0, 0, 4), (9, 2, 9))": 0.8278855989271097, "((0, 0, 4), (9, 3, 0))": 0.6615473173491437, "((0, 0, 4), (9, 3, 1))": 0.6602469952203854, "((0, 0, 4), (9, 3, 2))": 0.6603732891534296, "((0, 0, 4), (9, 3, 3))": 0.6548511848484005, "((0, 0, 4), (9, 3, 4))": 0.6713000309621465, "((0, 0, 4), (9, 3, 5))": 0.6764993998408898, "((0, 0, 4), (9, 3, 6))": 0.8152881206360985, "((0, 0, 4), (9, 3, 7))": 0.8382195624997445, "((0, 0, 4), (9, 3, 8))": 0.856369911748307, "((0, 0, 4), (9, 3, 9))": 0.8624852473987774, "((0, 0, 4), (9, 4, 0))": 0.705505564008824, "((0, 0, 4), (9, 4, 1))": 0.7112664718079874, "((0, 0, 4), (9, 4, 2))": 0.6895094707577036, "((0, 0, 4), (9, 4, 3))": 0.6807100209737276, "((0, 0, 4), (9, 4, 4))": 0.7074174802121855, "((0, 0, 4), (9, 4, 5))": 0.724848966475894, "((0, 0, 4), (9, 4, 6))": 0.8705856365036546, "((0, 0, 4), (9, 4, 7))": 0.8925329864821137, "((0, 0, 4), (9, 4, 8))": 0.9006294580129673, "((0, 0, 4), (9, 4, 9))": 0.9011761108652161, "((0, 0, 4), (9, 5, 0))": 0.75083836536276, "((0, 0, 4), (9, 5, 1))": 0.7541815284459468, "((0, 0, 4), (9, 5, 2))": 0.7544905465379746, "((0, 0, 4), (9, 5, 3))": 0.7771448574543312, "((0, 0, 4), (9, 5, 4))": 0.8146162538434591, "((0, 0, 4), (9, 5, 5))": 0.8253508796520004, "((0, 0, 4), (9, 5, 6))": 0.9106757382470875, "((0, 0, 4), (9, 5, 7))": 0.9581263089027264, "((0, 0, 4), (9, 5, 8))": 0.9780591613602628, "((0, 0, 4), (9, 5, 9))": 0.9918304896145926, "((0, 0, 4), (9, 6, 0))": 0.8103302678577856, "((0, 0, 4), (9, 6, 1))": 0.8137058108319355, "((0, 0, 4), (9, 6, 2))": 0.8228777599492225, "((0, 0, 4), (9, 6, 3))": 0.8317106663510501, "((0, 0, 4), (9, 6, 4))": 0.8464245212957147, "((0, 0, 4), (9, 6, 5))": 0.8550550791535294, "((0, 0, 4), (9, 6, 6))": 0.939693460888856, "((0, 0, 4), (9, 6, 7))": 0.9972266378892027, "((0, 0, 4), (9, 6, 8))": 1.0203618545067803, "((0, 0, 4), (9, 6, 9))": 1.0272692003102704, "((0, 0, 4), (9, 7, 0))": 0.8641700370571691, "((0, 0, 4), (9, 7, 1))": 0.8705158635316779, "((0, 0, 4), (9, 7, 2))": 0.871775922740478, "((0, 0, 4), (9, 7, 3))": 0.8840526919599704, "((0, 0, 4), (9, 7, 4))": 0.8950727868382489, "((0, 0, 4), (9, 7, 5))": 0.9408015930549265, "((0, 0, 4), (9, 7, 6))": 1.0008455289426155, "((0, 0, 4), (9, 7, 7))": 1.0587148418111458, "((0, 0, 4), (9, 7, 8))": 1.0773537663509127, "((0, 0, 4), (9, 7, 9))": 1.0752244360067238, "((0, 0, 4), (9, 8, 0))": 0.8944780539578674, "((0, 0, 4), (9, 8, 1))": 0.8944642647445706, "((0, 0, 4), (9, 8, 2))": 0.906914458268504, "((0, 0, 4), (9, 8, 3))": 0.9202596957595645, "((0, 0, 4), (9, 8, 4))": 0.9576487921192981, "((0, 0, 4), (9, 8, 5))": 0.9900096203259989, "((0, 0, 4), (9, 8, 6))": 1.027718078569078, "((0, 0, 4), (9, 8, 7))": 1.0956747095335793, "((0, 0, 4), (9, 8, 8))": 1.1248611824382184, "((0, 0, 4), (9, 8, 9))": 1.1338256274699818, "((0, 0, 4), (9, 9, 0))": 0.9061328590803638, "((0, 0, 4), (9, 9, 1))": 0.9095432631161205, "((0, 0, 4), (9, 9, 2))": 0.9162091776330022, "((0, 0, 4), (9, 9, 3))": 0.9294154299793762, "((0, 0, 4), (9, 9, 4))": 0.965385029257942, "((0, 0, 4), (9, 9, 5))": 0.9980629935152403, "((0, 0, 4), (9, 9, 6))": 1.0310340266238618, "((0, 0, 4), (9, 9, 7))": 1.1107226469317273, "((0, 0, 4), (9, 9, 8))": 1.1352457083212881, "((0, 0, 4), (9, 9, 9))": 1.1367286376033088, "((0, 0, 5), (0, 0, 6))": 0.09103685884306015, "((0, 0, 5), (0, 0, 7))": 0.16683136628578604, "((0, 0, 5), (0, 0, 8))": 0.21416844010791697, "((0, 0, 5), (0, 0, 9))": 0.2234119493718504, "((0, 0, 5), (0, 1, 0))": 0.3980619203377969, "((0, 0, 5), (0, 1, 1))": 0.3779884268491857, "((0, 0, 5), (0, 1, 2))": 0.2767629462784873, "((0, 0, 5), (0, 1, 3))": 0.22595259146023638, "((0, 0, 5), (0, 1, 4))": 0.17290704774713622, "((0, 0, 5), (0, 1, 5))": 0.018281865832919852, "((0, 0, 5), (0, 1, 6))": 0.08181694503484833, "((0, 0, 5), (0, 1, 7))": 0.14447634159131698, "((0, 0, 5), (0, 1, 8))": 0.21756280911475814, "((0, 0, 5), (0, 1, 9))": 0.23140904583721084, "((0, 0, 5), (0, 2, 0))": 0.404781896665371, "((0, 0, 5), (0, 2, 1))": 0.3748055679795292, "((0, 0, 5), (0, 2, 2))": 0.285365122822708, "((0, 0, 5), (0, 2, 3))": 0.22568676744153215, "((0, 0, 5), (0, 2, 4))": 0.16875404365507413, "((0, 0, 5), (0, 2, 5))": 0.08317561888601427, "((0, 0, 5), (0, 2, 6))": 0.09696096250987424, "((0, 0, 5), (0, 2, 7))": 0.164203549984184, "((0, 0, 5), (0, 2, 8))": 0.26916615939242067, "((0, 0, 5), (0, 2, 9))": 0.27820400384072147, "((0, 0, 5), (0, 3, 0))": 0.4211492885308615, "((0, 0, 5), (0, 3, 1))": 0.4072032091808482, "((0, 0, 5), (0, 3, 2))": 0.3204692169867028, "((0, 0, 5), (0, 3, 3))": 0.22490817855490672, "((0, 0, 5), (0, 3, 4))": 0.2076916791113175, "((0, 0, 5), (0, 3, 5))": 0.16335033246987396, "((0, 0, 5), (0, 3, 6))": 0.230831806888614, "((0, 0, 5), (0, 3, 7))": 0.26361294190730267, "((0, 0, 5), (0, 3, 8))": 0.3010312840555114, "((0, 0, 5), (0, 3, 9))": 0.31536132184237675, "((0, 0, 5), (0, 4, 0))": 0.45169208358073837, "((0, 0, 5), (0, 4, 1))": 0.44058675407786346, "((0, 0, 5), (0, 4, 2))": 0.4286391306505566, "((0, 0, 5), (0, 4, 3))": 0.22705437283673416, "((0, 0, 5), (0, 4, 4))": 0.21722709209326205, "((0, 0, 5), (0, 4, 5))": 0.20096191409183572, "((0, 0, 5), (0, 4, 6))": 0.24619819342446894, "((0, 0, 5), (0, 4, 7))": 0.2873659712362671, "((0, 0, 5), (0, 4, 8))": 0.3794672011274226, "((0, 0, 5), (0, 4, 9))": 0.3966056796617029, "((0, 0, 5), (0, 5, 0))": 0.5153048351475643, "((0, 0, 5), (0, 5, 1))": 0.4966113112836416, "((0, 0, 5), (0, 5, 2))": 0.46092544534814567, "((0, 0, 5), (0, 5, 3))": 0.5250815098037964, "((0, 0, 5), (0, 5, 4))": 0.5277939751427833, "((0, 0, 5), (0, 5, 5))": 0.5441720661238696, "((0, 0, 5), (0, 5, 6))": 0.5539464754797632, "((0, 0, 5), (0, 5, 7))": 0.5618633544567571, "((0, 0, 5), (0, 5, 8))": 0.5605052794108057, "((0, 0, 5), (0, 5, 9))": 0.5659644547592118, "((0, 0, 5), (0, 6, 0))": 0.6242368067726602, "((0, 0, 5), (0, 6, 1))": 0.6180831513991699, "((0, 0, 5), (0, 6, 2))": 0.6041012482915158, "((0, 0, 5), (0, 6, 3))": 0.5451223650349972, "((0, 0, 5), (0, 6, 4))": 0.5556680404490167, "((0, 0, 5), (0, 6, 5))": 0.5712736031624799, "((0, 0, 5), (0, 6, 6))": 0.5945893025614423, "((0, 0, 5), (0, 6, 7))": 0.6011779295350285, "((0, 0, 5), (0, 6, 8))": 0.619261009010211, "((0, 0, 5), (0, 6, 9))": 0.6226650135576223, "((0, 0, 5), (0, 7, 0))": 0.6478273161262037, "((0, 0, 5), (0, 7, 1))": 0.6425478269740216, "((0, 0, 5), (0, 7, 2))": 0.6312251003839984, "((0, 0, 5), (0, 7, 3))": 0.6342791307966948, "((0, 0, 5), (0, 7, 4))": 0.6406902119539589, "((0, 0, 5), (0, 7, 5))": 0.6419988876851637, "((0, 0, 5), (0, 7, 6))": 0.6770332554486027, "((0, 0, 5), (0, 7, 7))": 0.7235631554444184, "((0, 0, 5), (0, 7, 8))": 0.7273173509678591, "((0, 0, 5), (0, 7, 9))": 0.7372304802939464, "((0, 0, 5), (0, 8, 0))": 0.6892722988042027, "((0, 0, 5), (0, 8, 1))": 0.6726164717830078, "((0, 0, 5), (0, 8, 2))": 0.6559385747712675, "((0, 0, 5), (0, 8, 3))": 0.6587322959616763, "((0, 0, 5), (0, 8, 4))": 0.6669011615356508, "((0, 0, 5), (0, 8, 5))": 0.6768626267100798, "((0, 0, 5), (0, 8, 6))": 0.7170468400199407, "((0, 0, 5), (0, 8, 7))": 0.7559179050555686, "((0, 0, 5), (0, 8, 8))": 0.7719468930477755, "((0, 0, 5), (0, 8, 9))": 0.7811688128644475, "((0, 0, 5), (0, 9, 0))": 0.6987975999790635, "((0, 0, 5), (0, 9, 1))": 0.6917239952667149, "((0, 0, 5), (0, 9, 2))": 0.6842107317002228, "((0, 0, 5), (0, 9, 3))": 0.6701384805222721, "((0, 0, 5), (0, 9, 4))": 0.67433211324291, "((0, 0, 5), (0, 9, 5))": 0.7180928955592446, "((0, 0, 5), (0, 9, 6))": 0.7320526025938169, "((0, 0, 5), (0, 9, 7))": 0.765872576335361, "((0, 0, 5), (0, 9, 8))": 0.786278576499634, "((0, 0, 5), (0, 9, 9))": 0.7901663466593429, "((0, 0, 5), (1, 0, 0))": 0.40148630942480035, "((0, 0, 5), (1, 0, 1))": 0.3807905823073942, "((0, 0, 5), (1, 0, 2))": 0.3105899934685737, "((0, 0, 5), (1, 0, 3))": 0.22594719251103101, "((0, 0, 5), (1, 0, 4))": 0.16968909791511597, "((0, 0, 5), (1, 0, 5))": 0.026871526675734805, "((0, 0, 5), (1, 0, 6))": 0.08457812230917824, "((0, 0, 5), (1, 0, 7))": 0.1746823537905357, "((0, 0, 5), (1, 0, 8))": 0.2223105009614201, "((0, 0, 5), (1, 0, 9))": 0.23401664196275365, "((0, 0, 5), (1, 1, 0))": 0.4022749262704783, "((0, 0, 5), (1, 1, 1))": 0.37784355904948075, "((0, 0, 5), (1, 1, 2))": 0.29750741997668034, "((0, 0, 5), (1, 1, 3))": 0.2328319722137655, "((0, 0, 5), (1, 1, 4))": 0.1660343718187825, "((0, 0, 5), (1, 1, 5))": 0.021641852519321315, "((0, 0, 5), (1, 1, 6))": 0.08957496175187928, "((0, 0, 5), (1, 1, 7))": 0.16623101104002397, "((0, 0, 5), (1, 1, 8))": 0.2205917632204663, "((0, 0, 5), (1, 1, 9))": 0.24140030824800374, "((0, 0, 5), (1, 2, 0))": 0.40596998045875315, "((0, 0, 5), (1, 2, 1))": 0.3831767908102993, "((0, 0, 5), (1, 2, 2))": 0.2944942514969537, "((0, 0, 5), (1, 2, 3))": 0.21855915854418081, "((0, 0, 5), (1, 2, 4))": 0.15163599834785865, "((0, 0, 5), (1, 2, 5))": 0.08066782825827268, "((0, 0, 5), (1, 2, 6))": 0.10528458288829144, "((0, 0, 5), (1, 2, 7))": 0.1850641044973512, "((0, 0, 5), (1, 2, 8))": 0.26045327386833317, "((0, 0, 5), (1, 2, 9))": 0.28476652655592866, "((0, 0, 5), (1, 3, 0))": 0.41870034227359715, "((0, 0, 5), (1, 3, 1))": 0.4027650238405183, "((0, 0, 5), (1, 3, 2))": 0.333860567733378, "((0, 0, 5), (1, 3, 3))": 0.22273226515138983, "((0, 0, 5), (1, 3, 4))": 0.18290956336204411, "((0, 0, 5), (1, 3, 5))": 0.15596255937307874, "((0, 0, 5), (1, 3, 6))": 0.2467615922714178, "((0, 0, 5), (1, 3, 7))": 0.26220150320631264, "((0, 0, 5), (1, 3, 8))": 0.3147286057794892, "((0, 0, 5), (1, 3, 9))": 0.32528750032735465, "((0, 0, 5), (1, 4, 0))": 0.463784364645882, "((0, 0, 5), (1, 4, 1))": 0.46177159364096443, "((0, 0, 5), (1, 4, 2))": 0.42301517864961247, "((0, 0, 5), (1, 4, 3))": 0.2279968131342861, "((0, 0, 5), (1, 4, 4))": 0.2102458825942401, "((0, 0, 5), (1, 4, 5))": 0.2022149010035373, "((0, 0, 5), (1, 4, 6))": 0.24854247766183937, "((0, 0, 5), (1, 4, 7))": 0.27145091135063076, "((0, 0, 5), (1, 4, 8))": 0.37979864422525034, "((0, 0, 5), (1, 4, 9))": 0.3933078885205816, "((0, 0, 5), (1, 5, 0))": 0.5242722172496999, "((0, 0, 5), (1, 5, 1))": 0.48912763598427494, "((0, 0, 5), (1, 5, 2))": 0.4707459241140825, "((0, 0, 5), (1, 5, 3))": 0.529940418491192, "((0, 0, 5), (1, 5, 4))": 0.5275485555229341, "((0, 0, 5), (1, 5, 5))": 0.5415531615417823, "((0, 0, 5), (1, 5, 6))": 0.543406192367971, "((0, 0, 5), (1, 5, 7))": 0.5666082619880082, "((0, 0, 5), (1, 5, 8))": 0.5676102429606462, "((0, 0, 5), (1, 5, 9))": 0.567254623430868, "((0, 0, 5), (1, 6, 0))": 0.6274758911220847, "((0, 0, 5), (1, 6, 1))": 0.6210348744050274, "((0, 0, 5), (1, 6, 2))": 0.6081149371390807, "((0, 0, 5), (1, 6, 3))": 0.5601750859253488, "((0, 0, 5), (1, 6, 4))": 0.5619557769381812, "((0, 0, 5), (1, 6, 5))": 0.5750605278346902, "((0, 0, 5), (1, 6, 6))": 0.6025707139930268, "((0, 0, 5), (1, 6, 7))": 0.6054933351869554, "((0, 0, 5), (1, 6, 8))": 0.6210873387579682, "((0, 0, 5), (1, 6, 9))": 0.6252020294760813, "((0, 0, 5), (1, 7, 0))": 0.6524521126176794, "((0, 0, 5), (1, 7, 1))": 0.646899259317182, "((0, 0, 5), (1, 7, 2))": 0.630958464741298, "((0, 0, 5), (1, 7, 3))": 0.6253818798771997, "((0, 0, 5), (1, 7, 4))": 0.630816110378278, "((0, 0, 5), (1, 7, 5))": 0.6393935356020637, "((0, 0, 5), (1, 7, 6))": 0.6898868374261463, "((0, 0, 5), (1, 7, 7))": 0.7300111488464486, "((0, 0, 5), (1, 7, 8))": 0.7402130874238326, "((0, 0, 5), (1, 7, 9))": 0.7463085367093458, "((0, 0, 5), (1, 8, 0))": 0.6917429670448687, "((0, 0, 5), (1, 8, 1))": 0.687891331964953, "((0, 0, 5), (1, 8, 2))": 0.6665702267092521, "((0, 0, 5), (1, 8, 3))": 0.6636054434705942, "((0, 0, 5), (1, 8, 4))": 0.6618321898519216, "((0, 0, 5), (1, 8, 5))": 0.6882454909281615, "((0, 0, 5), (1, 8, 6))": 0.7142096230164937, "((0, 0, 5), (1, 8, 7))": 0.762524634717816, "((0, 0, 5), (1, 8, 8))": 0.7754892582998626, "((0, 0, 5), (1, 8, 9))": 0.7825204320073602, "((0, 0, 5), (1, 9, 0))": 0.7042973674475135, "((0, 0, 5), (1, 9, 1))": 0.6995568504086008, "((0, 0, 5), (1, 9, 2))": 0.6968042765963319, "((0, 0, 5), (1, 9, 3))": 0.6735929228173858, "((0, 0, 5), (1, 9, 4))": 0.6729699222647738, "((0, 0, 5), (1, 9, 5))": 0.7230093061007684, "((0, 0, 5), (1, 9, 6))": 0.7353148191478205, "((0, 0, 5), (1, 9, 7))": 0.7814065181763962, "((0, 0, 5), (1, 9, 8))": 0.7893409775302294, "((0, 0, 5), (1, 9, 9))": 0.8008519381588528, "((0, 0, 5), (2, 0, 0))": 0.4165118203687585, "((0, 0, 5), (2, 0, 1))": 0.3982992947137429, "((0, 0, 5), (2, 0, 2))": 0.3208189716849756, "((0, 0, 5), (2, 0, 3))": 0.2483288858030764, "((0, 0, 5), (2, 0, 4))": 0.1988409658334026, "((0, 0, 5), (2, 0, 5))": 0.055091315307659164, "((0, 0, 5), (2, 0, 6))": 0.08732797764233173, "((0, 0, 5), (2, 0, 7))": 0.18412577537070304, "((0, 0, 5), (2, 0, 8))": 0.24406457911942336, "((0, 0, 5), (2, 0, 9))": 0.2612476181123932, "((0, 0, 5), (2, 1, 0))": 0.4234366746318704, "((0, 0, 5), (2, 1, 1))": 0.3980032785667945, "((0, 0, 5), (2, 1, 2))": 0.3396267676679872, "((0, 0, 5), (2, 1, 3))": 0.25990520273659284, "((0, 0, 5), (2, 1, 4))": 0.18447999691485897, "((0, 0, 5), (2, 1, 5))": 0.059088615442334715, "((0, 0, 5), (2, 1, 6))": 0.08232313724362551, "((0, 0, 5), (2, 1, 7))": 0.19776485972570662, "((0, 0, 5), (2, 1, 8))": 0.2507714644382032, "((0, 0, 5), (2, 1, 9))": 0.26627192873490013, "((0, 0, 5), (2, 2, 0))": 0.4303146802644165, "((0, 0, 5), (2, 2, 1))": 0.39597043479344063, "((0, 0, 5), (2, 2, 2))": 0.3510867523333546, "((0, 0, 5), (2, 2, 3))": 0.23572673556391022, "((0, 0, 5), (2, 2, 4))": 0.17848481763865645, "((0, 0, 5), (2, 2, 5))": 0.0791878578111474, "((0, 0, 5), (2, 2, 6))": 0.11407395633397793, "((0, 0, 5), (2, 2, 7))": 0.22848996983167136, "((0, 0, 5), (2, 2, 8))": 0.28131361188938414, "((0, 0, 5), (2, 2, 9))": 0.2998153268644736, "((0, 0, 5), (2, 3, 0))": 0.4407565970291447, "((0, 0, 5), (2, 3, 1))": 0.40428693243995123, "((0, 0, 5), (2, 3, 2))": 0.38044301749013987, "((0, 0, 5), (2, 3, 3))": 0.24809266213287656, "((0, 0, 5), (2, 3, 4))": 0.21191016040524002, "((0, 0, 5), (2, 3, 5))": 0.21509031681489385, "((0, 0, 5), (2, 3, 6))": 0.32785209683044214, "((0, 0, 5), (2, 3, 7))": 0.3390466415866097, "((0, 0, 5), (2, 3, 8))": 0.3636883728641959, "((0, 0, 5), (2, 3, 9))": 0.36400723971836374, "((0, 0, 5), (2, 4, 0))": 0.4846621345610277, "((0, 0, 5), (2, 4, 1))": 0.475593443108373, "((0, 0, 5), (2, 4, 2))": 0.4490487286884894, "((0, 0, 5), (2, 4, 3))": 0.2732583038266787, "((0, 0, 5), (2, 4, 4))": 0.23276870231659583, "((0, 0, 5), (2, 4, 5))": 0.23620548139219386, "((0, 0, 5), (2, 4, 6))": 0.3725611404662934, "((0, 0, 5), (2, 4, 7))": 0.40278404499337195, "((0, 0, 5), (2, 4, 8))": 0.43446714317140306, "((0, 0, 5), (2, 4, 9))": 0.4955817396321657, "((0, 0, 5), (2, 5, 0))": 0.5381672544015854, "((0, 0, 5), (2, 5, 1))": 0.5044252618981859, "((0, 0, 5), (2, 5, 2))": 0.48737814536156737, "((0, 0, 5), (2, 5, 3))": 0.5080817726592755, "((0, 0, 5), (2, 5, 4))": 0.5340289822745239, "((0, 0, 5), (2, 5, 5))": 0.5564038959819162, "((0, 0, 5), (2, 5, 6))": 0.550738740291899, "((0, 0, 5), (2, 5, 7))": 0.5876641344175105, "((0, 0, 5), (2, 5, 8))": 0.5919810414939092, "((0, 0, 5), (2, 5, 9))": 0.5880113999933343, "((0, 0, 5), (2, 6, 0))": 0.6298023669625056, "((0, 0, 5), (2, 6, 1))": 0.5995164643694983, "((0, 0, 5), (2, 6, 2))": 0.596438046406882, "((0, 0, 5), (2, 6, 3))": 0.5510593410839157, "((0, 0, 5), (2, 6, 4))": 0.5877967495446573, "((0, 0, 5), (2, 6, 5))": 0.5906943581407506, "((0, 0, 5), (2, 6, 6))": 0.6118185732890161, "((0, 0, 5), (2, 6, 7))": 0.643649961226111, "((0, 0, 5), (2, 6, 8))": 0.6535406943525612, "((0, 0, 5), (2, 6, 9))": 0.6651765395043525, "((0, 0, 5), (2, 7, 0))": 0.6600804664158607, "((0, 0, 5), (2, 7, 1))": 0.6742192142180452, "((0, 0, 5), (2, 7, 2))": 0.6721883059129349, "((0, 0, 5), (2, 7, 3))": 0.66052731098024, "((0, 0, 5), (2, 7, 4))": 0.6502305361011702, "((0, 0, 5), (2, 7, 5))": 0.6636496832897913, "((0, 0, 5), (2, 7, 6))": 0.6745921912406055, "((0, 0, 5), (2, 7, 7))": 0.7549340617608029, "((0, 0, 5), (2, 7, 8))": 0.7644586140094918, "((0, 0, 5), (2, 7, 9))": 0.7868264582099419, "((0, 0, 5), (2, 8, 0))": 0.7208155378205855, "((0, 0, 5), (2, 8, 1))": 0.7049113822233609, "((0, 0, 5), (2, 8, 2))": 0.6996833245063515, "((0, 0, 5), (2, 8, 3))": 0.6852651538965717, "((0, 0, 5), (2, 8, 4))": 0.6804683151205867, "((0, 0, 5), (2, 8, 5))": 0.7008839374178967, "((0, 0, 5), (2, 8, 6))": 0.7633257991997625, "((0, 0, 5), (2, 8, 7))": 0.7956281583996502, "((0, 0, 5), (2, 8, 8))": 0.8147217512484664, "((0, 0, 5), (2, 8, 9))": 0.8124052656833133, "((0, 0, 5), (2, 9, 0))": 0.7275106241861993, "((0, 0, 5), (2, 9, 1))": 0.724031413646567, "((0, 0, 5), (2, 9, 2))": 0.714108574332905, "((0, 0, 5), (2, 9, 3))": 0.7008633520781942, "((0, 0, 5), (2, 9, 4))": 0.7428231943242088, "((0, 0, 5), (2, 9, 5))": 0.7494294695163494, "((0, 0, 5), (2, 9, 6))": 0.7766913770073762, "((0, 0, 5), (2, 9, 7))": 0.8018005699065794, "((0, 0, 5), (2, 9, 8))": 0.8126132083623764, "((0, 0, 5), (2, 9, 9))": 0.814537119661787, "((0, 0, 5), (3, 0, 0))": 0.45220909637775886, "((0, 0, 5), (3, 0, 1))": 0.4398635426378918, "((0, 0, 5), (3, 0, 2))": 0.3772824002181648, "((0, 0, 5), (3, 0, 3))": 0.27577581209757385, "((0, 0, 5), (3, 0, 4))": 0.23596066273374455, "((0, 0, 5), (3, 0, 5))": 0.24476425446670871, "((0, 0, 5), (3, 0, 6))": 0.25354692809088303, "((0, 0, 5), (3, 0, 7))": 0.27527252932373136, "((0, 0, 5), (3, 0, 8))": 0.31771428397503426, "((0, 0, 5), (3, 0, 9))": 0.3250019771072665, "((0, 0, 5), (3, 1, 0))": 0.4540720843576845, "((0, 0, 5), (3, 1, 1))": 0.4386086624259413, "((0, 0, 5), (3, 1, 2))": 0.3773763211272517, "((0, 0, 5), (3, 1, 3))": 0.2784898970988796, "((0, 0, 5), (3, 1, 4))": 0.24017147059232097, "((0, 0, 5), (3, 1, 5))": 0.24837723874458292, "((0, 0, 5), (3, 1, 6))": 0.2684168480919802, "((0, 0, 5), (3, 1, 7))": 0.2920013840070019, "((0, 0, 5), (3, 1, 8))": 0.3082296514929863, "((0, 0, 5), (3, 1, 9))": 0.31602908718727535, "((0, 0, 5), (3, 2, 0))": 0.4591658469391775, "((0, 0, 5), (3, 2, 1))": 0.44267327718983407, "((0, 0, 5), (3, 2, 2))": 0.3979348406357785, "((0, 0, 5), (3, 2, 3))": 0.2809077795998288, "((0, 0, 5), (3, 2, 4))": 0.26355071138779257, "((0, 0, 5), (3, 2, 5))": 0.25226525881660167, "((0, 0, 5), (3, 2, 6))": 0.25939706499293264, "((0, 0, 5), (3, 2, 7))": 0.29471966140964745, "((0, 0, 5), (3, 2, 8))": 0.32421795463665415, "((0, 0, 5), (3, 2, 9))": 0.33489527839763866, "((0, 0, 5), (3, 3, 0))": 0.4607229395633102, "((0, 0, 5), (3, 3, 1))": 0.43712749770858506, "((0, 0, 5), (3, 3, 2))": 0.41164370518696736, "((0, 0, 5), (3, 3, 3))": 0.34425178549139346, "((0, 0, 5), (3, 3, 4))": 0.31010584557296816, "((0, 0, 5), (3, 3, 5))": 0.3314229322678442, "((0, 0, 5), (3, 3, 6))": 0.34554718951280317, "((0, 0, 5), (3, 3, 7))": 0.400240625910955, "((0, 0, 5), (3, 3, 8))": 0.4074449347096539, "((0, 0, 5), (3, 3, 9))": 0.40634432645556084, "((0, 0, 5), (3, 4, 0))": 0.5459538234299883, "((0, 0, 5), (3, 4, 1))": 0.5492804183556451, "((0, 0, 5), (3, 4, 2))": 0.5235191098773925, "((0, 0, 5), (3, 4, 3))": 0.43759444906433254, "((0, 0, 5), (3, 4, 4))": 0.4216298849908246, "((0, 0, 5), (3, 4, 5))": 0.41778644229870143, "((0, 0, 5), (3, 4, 6))": 0.41620827833315843, "((0, 0, 5), (3, 4, 7))": 0.4342936180564899, "((0, 0, 5), (3, 4, 8))": 0.45278626976837166, "((0, 0, 5), (3, 4, 9))": 0.5136636001111098, "((0, 0, 5), (3, 5, 0))": 0.5945349685208596, "((0, 0, 5), (3, 5, 1))": 0.5685251707012694, "((0, 0, 5), (3, 5, 2))": 0.5330879683637234, "((0, 0, 5), (3, 5, 3))": 0.5073613131559723, "((0, 0, 5), (3, 5, 4))": 0.5228493191093093, "((0, 0, 5), (3, 5, 5))": 0.5762733060278797, "((0, 0, 5), (3, 5, 6))": 0.5670530986501682, "((0, 0, 5), (3, 5, 7))": 0.6019527026982333, "((0, 0, 5), (3, 5, 8))": 0.6177473220852884, "((0, 0, 5), (3, 5, 9))": 0.6051642293506828, "((0, 0, 5), (3, 6, 0))": 0.6381295044806234, "((0, 0, 5), (3, 6, 1))": 0.6294981912159587, "((0, 0, 5), (3, 6, 2))": 0.6085555298782814, "((0, 0, 5), (3, 6, 3))": 0.5936690735915164, "((0, 0, 5), (3, 6, 4))": 0.6639716304939738, "((0, 0, 5), (3, 6, 5))": 0.6664504468605947, "((0, 0, 5), (3, 6, 6))": 0.682430275714872, "((0, 0, 5), (3, 6, 7))": 0.6361830496673737, "((0, 0, 5), (3, 6, 8))": 0.6553769164870727, "((0, 0, 5), (3, 6, 9))": 0.6908562745685403, "((0, 0, 5), (3, 7, 0))": 0.7106121282006617, "((0, 0, 5), (3, 7, 1))": 0.7242943567162027, "((0, 0, 5), (3, 7, 2))": 0.7195100463668849, "((0, 0, 5), (3, 7, 3))": 0.6961379502782946, "((0, 0, 5), (3, 7, 4))": 0.6861599195312014, "((0, 0, 5), (3, 7, 5))": 0.6919819822770134, "((0, 0, 5), (3, 7, 6))": 0.7258642994804503, "((0, 0, 5), (3, 7, 7))": 0.7803528874757343, "((0, 0, 5), (3, 7, 8))": 0.7835814717517259, "((0, 0, 5), (3, 7, 9))": 0.810320431544802, "((0, 0, 5), (3, 8, 0))": 0.7611110231130418, "((0, 0, 5), (3, 8, 1))": 0.74681312186389, "((0, 0, 5), (3, 8, 2))": 0.7374085532171564, "((0, 0, 5), (3, 8, 3))": 0.7111778318927031, "((0, 0, 5), (3, 8, 4))": 0.7407642629894071, "((0, 0, 5), (3, 8, 5))": 0.7466600188860932, "((0, 0, 5), (3, 8, 6))": 0.7839901353468887, "((0, 0, 5), (3, 8, 7))": 0.8096221173737508, "((0, 0, 5), (3, 8, 8))": 0.8390210657921027, "((0, 0, 5), (3, 8, 9))": 0.8394273926255523, "((0, 0, 5), (3, 9, 0))": 0.7638345550520772, "((0, 0, 5), (3, 9, 1))": 0.760910478049161, "((0, 0, 5), (3, 9, 2))": 0.7568918856677069, "((0, 0, 5), (3, 9, 3))": 0.744438642271375, "((0, 0, 5), (3, 9, 4))": 0.762352224999015, "((0, 0, 5), (3, 9, 5))": 0.7748144141198208, "((0, 0, 5), (3, 9, 6))": 0.7978597116655031, "((0, 0, 5), (3, 9, 7))": 0.8118062718850411, "((0, 0, 5), (3, 9, 8))": 0.847874050076412, "((0, 0, 5), (3, 9, 9))": 0.8439028208282157, "((0, 0, 5), (4, 0, 0))": 0.4808770070447026, "((0, 0, 5), (4, 0, 1))": 0.4625870692737676, "((0, 0, 5), (4, 0, 2))": 0.39494769903551824, "((0, 0, 5), (4, 0, 3))": 0.3428276323489917, "((0, 0, 5), (4, 0, 4))": 0.3108341821380584, "((0, 0, 5), (4, 0, 5))": 0.2942333502213009, "((0, 0, 5), (4, 0, 6))": 0.33838527243966204, "((0, 0, 5), (4, 0, 7))": 0.3669189176575999, "((0, 0, 5), (4, 0, 8))": 0.3864211664770671, "((0, 0, 5), (4, 0, 9))": 0.40066092722696295, "((0, 0, 5), (4, 1, 0))": 0.48601078342607046, "((0, 0, 5), (4, 1, 1))": 0.46904364901832357, "((0, 0, 5), (4, 1, 2))": 0.3931825932236594, "((0, 0, 5), (4, 1, 3))": 0.34400570263140134, "((0, 0, 5), (4, 1, 4))": 0.3054689529848755, "((0, 0, 5), (4, 1, 5))": 0.2943515663816227, "((0, 0, 5), (4, 1, 6))": 0.323320735933915, "((0, 0, 5), (4, 1, 7))": 0.3796462688003281, "((0, 0, 5), (4, 1, 8))": 0.4104798251177592, "((0, 0, 5), (4, 1, 9))": 0.4203602694837263, "((0, 0, 5), (4, 2, 0))": 0.4956193040666415, "((0, 0, 5), (4, 2, 1))": 0.46666307489784886, "((0, 0, 5), (4, 2, 2))": 0.42127668302790916, "((0, 0, 5), (4, 2, 3))": 0.3456441235341677, "((0, 0, 5), (4, 2, 4))": 0.3040761000563507, "((0, 0, 5), (4, 2, 5))": 0.30312877423310386, "((0, 0, 5), (4, 2, 6))": 0.3264126188694555, "((0, 0, 5), (4, 2, 7))": 0.40917192257834634, "((0, 0, 5), (4, 2, 8))": 0.43222403095084716, "((0, 0, 5), (4, 2, 9))": 0.4388543013248428, "((0, 0, 5), (4, 3, 0))": 0.5211633328846151, "((0, 0, 5), (4, 3, 1))": 0.5189952376802166, "((0, 0, 5), (4, 3, 2))": 0.46999926942521963, "((0, 0, 5), (4, 3, 3))": 0.39914175325827295, "((0, 0, 5), (4, 3, 4))": 0.3611245040290037, "((0, 0, 5), (4, 3, 5))": 0.39017807636630447, "((0, 0, 5), (4, 3, 6))": 0.41992212501496456, "((0, 0, 5), (4, 3, 7))": 0.49046588882034725, "((0, 0, 5), (4, 3, 8))": 0.49598332040442444, "((0, 0, 5), (4, 3, 9))": 0.5082813572915095, "((0, 0, 5), (4, 4, 0))": 0.5925593383256179, "((0, 0, 5), (4, 4, 1))": 0.582555386182481, "((0, 0, 5), (4, 4, 2))": 0.5507162884331399, "((0, 0, 5), (4, 4, 3))": 0.47915043134227286, "((0, 0, 5), (4, 4, 4))": 0.4382756543463844, "((0, 0, 5), (4, 4, 5))": 0.4376936726366324, "((0, 0, 5), (4, 4, 6))": 0.4778499345411977, "((0, 0, 5), (4, 4, 7))": 0.53967584463352, "((0, 0, 5), (4, 4, 8))": 0.5941696773075227, "((0, 0, 5), (4, 4, 9))": 0.6107983748182743, "((0, 0, 5), (4, 5, 0))": 0.6288266505135036, "((0, 0, 5), (4, 5, 1))": 0.6064005733006915, "((0, 0, 5), (4, 5, 2))": 0.5699773314163528, "((0, 0, 5), (4, 5, 3))": 0.5235243383829529, "((0, 0, 5), (4, 5, 4))": 0.5371710461347325, "((0, 0, 5), (4, 5, 5))": 0.6367221126921631, "((0, 0, 5), (4, 5, 6))": 0.6378706163734413, "((0, 0, 5), (4, 5, 7))": 0.6783186811219695, "((0, 0, 5), (4, 5, 8))": 0.7082324895978677, "((0, 0, 5), (4, 5, 9))": 0.7184491845016145, "((0, 0, 5), (4, 6, 0))": 0.6584465832385716, "((0, 0, 5), (4, 6, 1))": 0.6542551125951095, "((0, 0, 5), (4, 6, 2))": 0.683668043006638, "((0, 0, 5), (4, 6, 3))": 0.678145495647974, "((0, 0, 5), (4, 6, 4))": 0.6983121851898862, "((0, 0, 5), (4, 6, 5))": 0.6908826231474903, "((0, 0, 5), (4, 6, 6))": 0.6973697258020456, "((0, 0, 5), (4, 6, 7))": 0.7796761177592254, "((0, 0, 5), (4, 6, 8))": 0.8053801056863391, "((0, 0, 5), (4, 6, 9))": 0.8030531740867113, "((0, 0, 5), (4, 7, 0))": 0.7610909125011338, "((0, 0, 5), (4, 7, 1))": 0.7623003410118567, "((0, 0, 5), (4, 7, 2))": 0.7422378100990968, "((0, 0, 5), (4, 7, 3))": 0.7410772163118005, "((0, 0, 5), (4, 7, 4))": 0.7393265429889947, "((0, 0, 5), (4, 7, 5))": 0.7613032848385995, "((0, 0, 5), (4, 7, 6))": 0.7680395719503723, "((0, 0, 5), (4, 7, 7))": 0.8478955676258373, "((0, 0, 5), (4, 7, 8))": 0.8609287003008368, "((0, 0, 5), (4, 7, 9))": 0.880268099668988, "((0, 0, 5), (4, 8, 0))": 0.7888237017909634, "((0, 0, 5), (4, 8, 1))": 0.7894287316413695, "((0, 0, 5), (4, 8, 2))": 0.7797521006783313, "((0, 0, 5), (4, 8, 3))": 0.7583823914166699, "((0, 0, 5), (4, 8, 4))": 0.7776727079999817, "((0, 0, 5), (4, 8, 5))": 0.799839563547439, "((0, 0, 5), (4, 8, 6))": 0.811818410815778, "((0, 0, 5), (4, 8, 7))": 0.9016480499478646, "((0, 0, 5), (4, 8, 8))": 0.9037784856138864, "((0, 0, 5), (4, 8, 9))": 0.9019544592158182, "((0, 0, 5), (4, 9, 0))": 0.799843315914296, "((0, 0, 5), (4, 9, 1))": 0.7969995260687537, "((0, 0, 5), (4, 9, 2))": 0.7890053179966258, "((0, 0, 5), (4, 9, 3))": 0.7708191992238986, "((0, 0, 5), (4, 9, 4))": 0.7981258862081188, "((0, 0, 5), (4, 9, 5))": 0.8068176518647687, "((0, 0, 5), (4, 9, 6))": 0.8247799410195781, "((0, 0, 5), (4, 9, 7))": 0.9093765256970432, "((0, 0, 5), (4, 9, 8))": 0.9114312210552115, "((0, 0, 5), (4, 9, 9))": 0.9110710035254872, "((0, 0, 5), (5, 0, 0))": 0.5244815655477203, "((0, 0, 5), (5, 0, 1))": 0.5125157603865149, "((0, 0, 5), (5, 0, 2))": 0.47251588539596723, "((0, 0, 5), (5, 0, 3))": 0.40058233073642285, "((0, 0, 5), (5, 0, 4))": 0.3857426333062254, "((0, 0, 5), (5, 0, 5))": 0.3650707508569503, "((0, 0, 5), (5, 0, 6))": 0.4022725699056584, "((0, 0, 5), (5, 0, 7))": 0.4421367690468002, "((0, 0, 5), (5, 0, 8))": 0.45934686327211943, "((0, 0, 5), (5, 0, 9))": 0.4581317305619302, "((0, 0, 5), (5, 1, 0))": 0.5269217994314801, "((0, 0, 5), (5, 1, 1))": 0.5151651875394423, "((0, 0, 5), (5, 1, 2))": 0.46927800149449694, "((0, 0, 5), (5, 1, 3))": 0.39834025442916704, "((0, 0, 5), (5, 1, 4))": 0.3790855041681081, "((0, 0, 5), (5, 1, 5))": 0.36679461236024274, "((0, 0, 5), (5, 1, 6))": 0.4234151739464016, "((0, 0, 5), (5, 1, 7))": 0.4394168552361546, "((0, 0, 5), (5, 1, 8))": 0.46379202459050944, "((0, 0, 5), (5, 1, 9))": 0.48454523585825876, "((0, 0, 5), (5, 2, 0))": 0.5239572439370876, "((0, 0, 5), (5, 2, 1))": 0.5062404460212824, "((0, 0, 5), (5, 2, 2))": 0.4734523348529329, "((0, 0, 5), (5, 2, 3))": 0.39866942716015313, "((0, 0, 5), (5, 2, 4))": 0.38843158344442485, "((0, 0, 5), (5, 2, 5))": 0.3655045741141613, "((0, 0, 5), (5, 2, 6))": 0.43047778128797337, "((0, 0, 5), (5, 2, 7))": 0.4573653362346428, "((0, 0, 5), (5, 2, 8))": 0.4792028796421958, "((0, 0, 5), (5, 2, 9))": 0.47968252004377304, "((0, 0, 5), (5, 3, 0))": 0.54148881984564, "((0, 0, 5), (5, 3, 1))": 0.5333519665189111, "((0, 0, 5), (5, 3, 2))": 0.4955622779897528, "((0, 0, 5), (5, 3, 3))": 0.4678429868714876, "((0, 0, 5), (5, 3, 4))": 0.43912003670678773, "((0, 0, 5), (5, 3, 5))": 0.4418106255326538, "((0, 0, 5), (5, 3, 6))": 0.46297261041432625, "((0, 0, 5), (5, 3, 7))": 0.5150334561604815, "((0, 0, 5), (5, 3, 8))": 0.537103944697403, "((0, 0, 5), (5, 3, 9))": 0.5760435637592682, "((0, 0, 5), (5, 4, 0))": 0.6127736417590096, "((0, 0, 5), (5, 4, 1))": 0.5961705827582946, "((0, 0, 5), (5, 4, 2))": 0.5686622101844823, "((0, 0, 5), (5, 4, 3))": 0.5172758987867914, "((0, 0, 5), (5, 4, 4))": 0.4942139880984262, "((0, 0, 5), (5, 4, 5))": 0.4652193075067677, "((0, 0, 5), (5, 4, 6))": 0.49580379295353005, "((0, 0, 5), (5, 4, 7))": 0.5857244136032741, "((0, 0, 5), (5, 4, 8))": 0.6173012921873376, "((0, 0, 5), (5, 4, 9))": 0.6313064430010189, "((0, 0, 5), (5, 5, 0))": 0.648729174633276, "((0, 0, 5), (5, 5, 1))": 0.620547209229824, "((0, 0, 5), (5, 5, 2))": 0.6032727096026036, "((0, 0, 5), (5, 5, 3))": 0.591208460011604, "((0, 0, 5), (5, 5, 4))": 0.5748334988632122, "((0, 0, 5), (5, 5, 5))": 0.6611031038257817, "((0, 0, 5), (5, 5, 6))": 0.6966802897580072, "((0, 0, 5), (5, 5, 7))": 0.730943150242597, "((0, 0, 5), (5, 5, 8))": 0.7366463348427129, "((0, 0, 5), (5, 5, 9))": 0.7488275687829337, "((0, 0, 5), (5, 6, 0))": 0.7094373154797439, "((0, 0, 5), (5, 6, 1))": 0.7150562184015554, "((0, 0, 5), (5, 6, 2))": 0.6952420115161497, "((0, 0, 5), (5, 6, 3))": 0.6858544291173887, "((0, 0, 5), (5, 6, 4))": 0.7148989407919065, "((0, 0, 5), (5, 6, 5))": 0.718016007781324, "((0, 0, 5), (5, 6, 6))": 0.7272059549564808, "((0, 0, 5), (5, 6, 7))": 0.7939730012226868, "((0, 0, 5), (5, 6, 8))": 0.8158410728772933, "((0, 0, 5), (5, 6, 9))": 0.8604919656240062, "((0, 0, 5), (5, 7, 0))": 0.7941558012048278, "((0, 0, 5), (5, 7, 1))": 0.7870534364407121, "((0, 0, 5), (5, 7, 2))": 0.777373762263899, "((0, 0, 5), (5, 7, 3))": 0.7628799672664757, "((0, 0, 5), (5, 7, 4))": 0.7739273783231327, "((0, 0, 5), (5, 7, 5))": 0.7734245029500971, "((0, 0, 5), (5, 7, 6))": 0.8063667001950294, "((0, 0, 5), (5, 7, 7))": 0.8952586389668508, "((0, 0, 5), (5, 7, 8))": 0.9117960066196557, "((0, 0, 5), (5, 7, 9))": 0.9181963735353301, "((0, 0, 5), (5, 8, 0))": 0.823330987608631, "((0, 0, 5), (5, 8, 1))": 0.8242699498633177, "((0, 0, 5), (5, 8, 2))": 0.8199206513258956, "((0, 0, 5), (5, 8, 3))": 0.8171105172261807, "((0, 0, 5), (5, 8, 4))": 0.8129536169712029, "((0, 0, 5), (5, 8, 5))": 0.8372280786088727, "((0, 0, 5), (5, 8, 6))": 0.8548061733647598, "((0, 0, 5), (5, 8, 7))": 0.9134231371068867, "((0, 0, 5), (5, 8, 8))": 0.9217430455305906, "((0, 0, 5), (5, 8, 9))": 0.9371427576777177, "((0, 0, 5), (5, 9, 0))": 0.8411499616054907, "((0, 0, 5), (5, 9, 1))": 0.8393962182485318, "((0, 0, 5), (5, 9, 2))": 0.8287527033413614, "((0, 0, 5), (5, 9, 3))": 0.8304657124574021, "((0, 0, 5), (5, 9, 4))": 0.8500622490551473, "((0, 0, 5), (5, 9, 5))": 0.8602852612128978, "((0, 0, 5), (5, 9, 6))": 0.8922265189556386, "((0, 0, 5), (5, 9, 7))": 0.9312534182678215, "((0, 0, 5), (5, 9, 8))": 0.9527684913773887, "((0, 0, 5), (5, 9, 9))": 0.9621920055847498, "((0, 0, 5), (6, 0, 0))": 0.5981130869706106, "((0, 0, 5), (6, 0, 1))": 0.5682057345671425, "((0, 0, 5), (6, 0, 2))": 0.5323047730592079, "((0, 0, 5), (6, 0, 3))": 0.44894620559545095, "((0, 0, 5), (6, 0, 4))": 0.4134590388577922, "((0, 0, 5), (6, 0, 5))": 0.445552295782994, "((0, 0, 5), (6, 0, 6))": 0.5119145044778067, "((0, 0, 5), (6, 0, 7))": 0.5434609589109708, "((0, 0, 5), (6, 0, 8))": 0.5773369384864055, "((0, 0, 5), (6, 0, 9))": 0.5872219205103046, "((0, 0, 5), (6, 1, 0))": 0.5987716019397941, "((0, 0, 5), (6, 1, 1))": 0.5649904045096614, "((0, 0, 5), (6, 1, 2))": 0.534013268776445, "((0, 0, 5), (6, 1, 3))": 0.43130070584327274, "((0, 0, 5), (6, 1, 4))": 0.4117658881286407, "((0, 0, 5), (6, 1, 5))": 0.4305475344125998, "((0, 0, 5), (6, 1, 6))": 0.5130511268196406, "((0, 0, 5), (6, 1, 7))": 0.5425359206517106, "((0, 0, 5), (6, 1, 8))": 0.5699867198813356, "((0, 0, 5), (6, 1, 9))": 0.5827821326805428, "((0, 0, 5), (6, 2, 0))": 0.6046767754476418, "((0, 0, 5), (6, 2, 1))": 0.5713559226653502, "((0, 0, 5), (6, 2, 2))": 0.5530145105350557, "((0, 0, 5), (6, 2, 3))": 0.4285674670496956, "((0, 0, 5), (6, 2, 4))": 0.4145396768916251, "((0, 0, 5), (6, 2, 5))": 0.4382841170832227, "((0, 0, 5), (6, 2, 6))": 0.5253187039119182, "((0, 0, 5), (6, 2, 7))": 0.5341326307416417, "((0, 0, 5), (6, 2, 8))": 0.5546319373643477, "((0, 0, 5), (6, 2, 9))": 0.5885658383700902, "((0, 0, 5), (6, 3, 0))": 0.6526349577584116, "((0, 0, 5), (6, 3, 1))": 0.5964654882227557, "((0, 0, 5), (6, 3, 2))": 0.5702901183139011, "((0, 0, 5), (6, 3, 3))": 0.5169052838276551, "((0, 0, 5), (6, 3, 4))": 0.4547536870473711, "((0, 0, 5), (6, 3, 5))": 0.48665772388527617, "((0, 0, 5), (6, 3, 6))": 0.6233659074518011, "((0, 0, 5), (6, 3, 7))": 0.6188444423033055, "((0, 0, 5), (6, 3, 8))": 0.6088546743314104, "((0, 0, 5), (6, 3, 9))": 0.6258589835895413, "((0, 0, 5), (6, 4, 0))": 0.6789461045544161, "((0, 0, 5), (6, 4, 1))": 0.6658160911866278, "((0, 0, 5), (6, 4, 2))": 0.6603096532255284, "((0, 0, 5), (6, 4, 3))": 0.5607527341365376, "((0, 0, 5), (6, 4, 4))": 0.5277916552876852, "((0, 0, 5), (6, 4, 5))": 0.5371298684702087, "((0, 0, 5), (6, 4, 6))": 0.6535829722227545, "((0, 0, 5), (6, 4, 7))": 0.6620482323804356, "((0, 0, 5), (6, 4, 8))": 0.6640020965842643, "((0, 0, 5), (6, 4, 9))": 0.6789619930637687, "((0, 0, 5), (6, 5, 0))": 0.7191512889194769, "((0, 0, 5), (6, 5, 1))": 0.6868706888928708, "((0, 0, 5), (6, 5, 2))": 0.6835597737974693, "((0, 0, 5), (6, 5, 3))": 0.6061335990708363, "((0, 0, 5), (6, 5, 4))": 0.5945371997473362, "((0, 0, 5), (6, 5, 5))": 0.6876543483066216, "((0, 0, 5), (6, 5, 6))": 0.7632722711901634, "((0, 0, 5), (6, 5, 7))": 0.7877030922357339, "((0, 0, 5), (6, 5, 8))": 0.7983993049185032, "((0, 0, 5), (6, 5, 9))": 0.808451403360678, "((0, 0, 5), (6, 6, 0))": 0.7751378825581928, "((0, 0, 5), (6, 6, 1))": 0.7490801870583115, "((0, 0, 5), (6, 6, 2))": 0.7261814591091352, "((0, 0, 5), (6, 6, 3))": 0.730282797667119, "((0, 0, 5), (6, 6, 4))": 0.7792214242348425, "((0, 0, 5), (6, 6, 5))": 0.7838891730286586, "((0, 0, 5), (6, 6, 6))": 0.7932529676179706, "((0, 0, 5), (6, 6, 7))": 0.8212140646704015, "((0, 0, 5), (6, 6, 8))": 0.8421964488810738, "((0, 0, 5), (6, 6, 9))": 0.9054459150682597, "((0, 0, 5), (6, 7, 0))": 0.8268644377234502, "((0, 0, 5), (6, 7, 1))": 0.8183271263759845, "((0, 0, 5), (6, 7, 2))": 0.8144664168795707, "((0, 0, 5), (6, 7, 3))": 0.8248585717034788, "((0, 0, 5), (6, 7, 4))": 0.8329456163653508, "((0, 0, 5), (6, 7, 5))": 0.8413728736107106, "((0, 0, 5), (6, 7, 6))": 0.8572425807799889, "((0, 0, 5), (6, 7, 7))": 0.9288151261367482, "((0, 0, 5), (6, 7, 8))": 0.9381059289680095, "((0, 0, 5), (6, 7, 9))": 0.9510391212424892, "((0, 0, 5), (6, 8, 0))": 0.8610622623004586, "((0, 0, 5), (6, 8, 1))": 0.8537310212587467, "((0, 0, 5), (6, 8, 2))": 0.8550352913668853, "((0, 0, 5), (6, 8, 3))": 0.8568605316068079, "((0, 0, 5), (6, 8, 4))": 0.8805585262620093, "((0, 0, 5), (6, 8, 5))": 0.8888932483165154, "((0, 0, 5), (6, 8, 6))": 0.9082577884654339, "((0, 0, 5), (6, 8, 7))": 0.9370078259909354, "((0, 0, 5), (6, 8, 8))": 0.9545162734454263, "((0, 0, 5), (6, 8, 9))": 0.9735872205159141, "((0, 0, 5), (6, 9, 0))": 0.8761906343255627, "((0, 0, 5), (6, 9, 1))": 0.8748415256753161, "((0, 0, 5), (6, 9, 2))": 0.8770403971749231, "((0, 0, 5), (6, 9, 3))": 0.8693874012328887, "((0, 0, 5), (6, 9, 4))": 0.8941829973738484, "((0, 0, 5), (6, 9, 5))": 0.9150053830957044, "((0, 0, 5), (6, 9, 6))": 0.9253604889807856, "((0, 0, 5), (6, 9, 7))": 0.9817666224324871, "((0, 0, 5), (6, 9, 8))": 0.9892543417336238, "((0, 0, 5), (6, 9, 9))": 0.9971361344290796, "((0, 0, 5), (7, 0, 0))": 0.6467446689602183, "((0, 0, 5), (7, 0, 1))": 0.6147950526050036, "((0, 0, 5), (7, 0, 2))": 0.5915360605309834, "((0, 0, 5), (7, 0, 3))": 0.568672906686493, "((0, 0, 5), (7, 0, 4))": 0.5635191526979231, "((0, 0, 5), (7, 0, 5))": 0.5487450137656855, "((0, 0, 5), (7, 0, 6))": 0.5807525548518333, "((0, 0, 5), (7, 0, 7))": 0.5957610409506297, "((0, 0, 5), (7, 0, 8))": 0.6329142723295, "((0, 0, 5), (7, 0, 9))": 0.6424212693598931, "((0, 0, 5), (7, 1, 0))": 0.657124862248369, "((0, 0, 5), (7, 1, 1))": 0.6262737695336066, "((0, 0, 5), (7, 1, 2))": 0.5917171071501336, "((0, 0, 5), (7, 1, 3))": 0.5644623104295211, "((0, 0, 5), (7, 1, 4))": 0.5676024743274308, "((0, 0, 5), (7, 1, 5))": 0.5553766136718048, "((0, 0, 5), (7, 1, 6))": 0.5898605892226622, "((0, 0, 5), (7, 1, 7))": 0.6058806231088437, "((0, 0, 5), (7, 1, 8))": 0.6297588256663437, "((0, 0, 5), (7, 1, 9))": 0.6439953842915964, "((0, 0, 5), (7, 2, 0))": 0.6509115757307812, "((0, 0, 5), (7, 2, 1))": 0.6306819168799545, "((0, 0, 5), (7, 2, 2))": 0.595875366973494, "((0, 0, 5), (7, 2, 3))": 0.5758622127321682, "((0, 0, 5), (7, 2, 4))": 0.578552595395589, "((0, 0, 5), (7, 2, 5))": 0.5686138213656641, "((0, 0, 5), (7, 2, 6))": 0.5881915010386773, "((0, 0, 5), (7, 2, 7))": 0.6688004566032622, "((0, 0, 5), (7, 2, 8))": 0.6829820233257284, "((0, 0, 5), (7, 2, 9))": 0.7013193382783344, "((0, 0, 5), (7, 3, 0))": 0.6986585124516813, "((0, 0, 5), (7, 3, 1))": 0.6957661147498424, "((0, 0, 5), (7, 3, 2))": 0.6906821993068837, "((0, 0, 5), (7, 3, 3))": 0.633601570361483, "((0, 0, 5), (7, 3, 4))": 0.6315466668426214, "((0, 0, 5), (7, 3, 5))": 0.6289116105835224, "((0, 0, 5), (7, 3, 6))": 0.6856114511861626, "((0, 0, 5), (7, 3, 7))": 0.7198897475057975, "((0, 0, 5), (7, 3, 8))": 0.7237871437796224, "((0, 0, 5), (7, 3, 9))": 0.7203860837110773, "((0, 0, 5), (7, 4, 0))": 0.715183807595605, "((0, 0, 5), (7, 4, 1))": 0.7101841095715411, "((0, 0, 5), (7, 4, 2))": 0.7057018450024889, "((0, 0, 5), (7, 4, 3))": 0.6615352185004912, "((0, 0, 5), (7, 4, 4))": 0.6703689290632672, "((0, 0, 5), (7, 4, 5))": 0.6813751193374968, "((0, 0, 5), (7, 4, 6))": 0.7321172084106443, "((0, 0, 5), (7, 4, 7))": 0.7471093182417987, "((0, 0, 5), (7, 4, 8))": 0.7675937160909568, "((0, 0, 5), (7, 4, 9))": 0.7796938560528456, "((0, 0, 5), (7, 5, 0))": 0.7743037520606738, "((0, 0, 5), (7, 5, 1))": 0.76904963093984, "((0, 0, 5), (7, 5, 2))": 0.7747594321268237, "((0, 0, 5), (7, 5, 3))": 0.7786950428135618, "((0, 0, 5), (7, 5, 4))": 0.7741123073884234, "((0, 0, 5), (7, 5, 5))": 0.7681149395137439, "((0, 0, 5), (7, 5, 6))": 0.8114977093244355, "((0, 0, 5), (7, 5, 7))": 0.8481746344206195, "((0, 0, 5), (7, 5, 8))": 0.859942288107317, "((0, 0, 5), (7, 5, 9))": 0.8595877337436978, "((0, 0, 5), (7, 6, 0))": 0.815302096657878, "((0, 0, 5), (7, 6, 1))": 0.8064187260488034, "((0, 0, 5), (7, 6, 2))": 0.8144680651286186, "((0, 0, 5), (7, 6, 3))": 0.7942269776342635, "((0, 0, 5), (7, 6, 4))": 0.8110993715297867, "((0, 0, 5), (7, 6, 5))": 0.8093267014700085, "((0, 0, 5), (7, 6, 6))": 0.8365198221313199, "((0, 0, 5), (7, 6, 7))": 0.8715385913372649, "((0, 0, 5), (7, 6, 8))": 0.8811084196535698, "((0, 0, 5), (7, 6, 9))": 0.9269255990844483, "((0, 0, 5), (7, 7, 0))": 0.862826738101333, "((0, 0, 5), (7, 7, 1))": 0.8761334941334714, "((0, 0, 5), (7, 7, 2))": 0.8828940285476078, "((0, 0, 5), (7, 7, 3))": 0.8889981359049464, "((0, 0, 5), (7, 7, 4))": 0.8673334814427216, "((0, 0, 5), (7, 7, 5))": 0.904371962027333, "((0, 0, 5), (7, 7, 6))": 0.9405811755167592, "((0, 0, 5), (7, 7, 7))": 0.980524434189388, "((0, 0, 5), (7, 7, 8))": 0.9796220488001777, "((0, 0, 5), (7, 7, 9))": 0.982656795358574, "((0, 0, 5), (7, 8, 0))": 0.9063907850393895, "((0, 0, 5), (7, 8, 1))": 0.9005129415685579, "((0, 0, 5), (7, 8, 2))": 0.9141174556393681, "((0, 0, 5), (7, 8, 3))": 0.9100181981277428, "((0, 0, 5), (7, 8, 4))": 0.9193026416365064, "((0, 0, 5), (7, 8, 5))": 0.9286679430931591, "((0, 0, 5), (7, 8, 6))": 0.9476120499843372, "((0, 0, 5), (7, 8, 7))": 1.0091435888825242, "((0, 0, 5), (7, 8, 8))": 1.019148281522885, "((0, 0, 5), (7, 8, 9))": 1.0346375535637593, "((0, 0, 5), (7, 9, 0))": 0.91768922140397, "((0, 0, 5), (7, 9, 1))": 0.9172865185237875, "((0, 0, 5), (7, 9, 2))": 0.914722948578254, "((0, 0, 5), (7, 9, 3))": 0.9101402934491892, "((0, 0, 5), (7, 9, 4))": 0.931163026751362, "((0, 0, 5), (7, 9, 5))": 0.9402214097645195, "((0, 0, 5), (7, 9, 6))": 0.9502756720778038, "((0, 0, 5), (7, 9, 7))": 1.025984348006915, "((0, 0, 5), (7, 9, 8))": 1.0384352384664184, "((0, 0, 5), (7, 9, 9))": 1.060556604472866, "((0, 0, 5), (8, 0, 0))": 0.6827910687369078, "((0, 0, 5), (8, 0, 1))": 0.6719767422745849, "((0, 0, 5), (8, 0, 2))": 0.6327137279529355, "((0, 0, 5), (8, 0, 3))": 0.6113264548608767, "((0, 0, 5), (8, 0, 4))": 0.5879228390758405, "((0, 0, 5), (8, 0, 5))": 0.5775603945984789, "((0, 0, 5), (8, 0, 6))": 0.6492608158140456, "((0, 0, 5), (8, 0, 7))": 0.6730319596491761, "((0, 0, 5), (8, 0, 8))": 0.6805501781139293, "((0, 0, 5), (8, 0, 9))": 0.6888995280957059, "((0, 0, 5), (8, 1, 0))": 0.6844911617979603, "((0, 0, 5), (8, 1, 1))": 0.6652804113383463, "((0, 0, 5), (8, 1, 2))": 0.629158775156967, "((0, 0, 5), (8, 1, 3))": 0.605704742211486, "((0, 0, 5), (8, 1, 4))": 0.5892061409728222, "((0, 0, 5), (8, 1, 5))": 0.5778062580507181, "((0, 0, 5), (8, 1, 6))": 0.6285045223970566, "((0, 0, 5), (8, 1, 7))": 0.6975718356334705, "((0, 0, 5), (8, 1, 8))": 0.705635646272803, "((0, 0, 5), (8, 1, 9))": 0.7031990040256474, "((0, 0, 5), (8, 2, 0))": 0.691842723179336, "((0, 0, 5), (8, 2, 1))": 0.6680207432996391, "((0, 0, 5), (8, 2, 2))": 0.6308605305600686, "((0, 0, 5), (8, 2, 3))": 0.6041658760029026, "((0, 0, 5), (8, 2, 4))": 0.594269246264133, "((0, 0, 5), (8, 2, 5))": 0.5869638260969281, "((0, 0, 5), (8, 2, 6))": 0.6210533574570856, "((0, 0, 5), (8, 2, 7))": 0.7008845780628008, "((0, 0, 5), (8, 2, 8))": 0.7197586891911814, "((0, 0, 5), (8, 2, 9))": 0.7322589968084396, "((0, 0, 5), (8, 3, 0))": 0.7312058230681848, "((0, 0, 5), (8, 3, 1))": 0.7226722482563611, "((0, 0, 5), (8, 3, 2))": 0.7187885538826932, "((0, 0, 5), (8, 3, 3))": 0.6557967709103687, "((0, 0, 5), (8, 3, 4))": 0.6516156024649297, "((0, 0, 5), (8, 3, 5))": 0.6525279798444832, "((0, 0, 5), (8, 3, 6))": 0.7279984278909458, "((0, 0, 5), (8, 3, 7))": 0.7492642190384982, "((0, 0, 5), (8, 3, 8))": 0.7649242592161669, "((0, 0, 5), (8, 3, 9))": 0.7685970651283697, "((0, 0, 5), (8, 4, 0))": 0.7715242600621577, "((0, 0, 5), (8, 4, 1))": 0.769181488282999, "((0, 0, 5), (8, 4, 2))": 0.7382623395847006, "((0, 0, 5), (8, 4, 3))": 0.6863258383885329, "((0, 0, 5), (8, 4, 4))": 0.6932250789309942, "((0, 0, 5), (8, 4, 5))": 0.6994207142852754, "((0, 0, 5), (8, 4, 6))": 0.7797219255394122, "((0, 0, 5), (8, 4, 7))": 0.8079793480780602, "((0, 0, 5), (8, 4, 8))": 0.8111329730265417, "((0, 0, 5), (8, 4, 9))": 0.8088101729081939, "((0, 0, 5), (8, 5, 0))": 0.8037071173820591, "((0, 0, 5), (8, 5, 1))": 0.7964953376844398, "((0, 0, 5), (8, 5, 2))": 0.7924772156603532, "((0, 0, 5), (8, 5, 3))": 0.7937148948841242, "((0, 0, 5), (8, 5, 4))": 0.8085483386188377, "((0, 0, 5), (8, 5, 5))": 0.8017950125045871, "((0, 0, 5), (8, 5, 6))": 0.8395579982818588, "((0, 0, 5), (8, 5, 7))": 0.8697229526771514, "((0, 0, 5), (8, 5, 8))": 0.8957340982301146, "((0, 0, 5), (8, 5, 9))": 0.9056563856908132, "((0, 0, 5), (8, 6, 0))": 0.854523439089888, "((0, 0, 5), (8, 6, 1))": 0.8563925956146433, "((0, 0, 5), (8, 6, 2))": 0.848585009837132, "((0, 0, 5), (8, 6, 3))": 0.8296538136058372, "((0, 0, 5), (8, 6, 4))": 0.8392912484590618, "((0, 0, 5), (8, 6, 5))": 0.8310397490050792, "((0, 0, 5), (8, 6, 6))": 0.868189014325673, "((0, 0, 5), (8, 6, 7))": 0.8980548332483127, "((0, 0, 5), (8, 6, 8))": 0.9403556485806374, "((0, 0, 5), (8, 6, 9))": 0.9478305642248086, "((0, 0, 5), (8, 7, 0))": 0.8966060654554697, "((0, 0, 5), (8, 7, 1))": 0.9033411983885362, "((0, 0, 5), (8, 7, 2))": 0.9027789527114123, "((0, 0, 5), (8, 7, 3))": 0.8994422229122494, "((0, 0, 5), (8, 7, 4))": 0.8817194591959947, "((0, 0, 5), (8, 7, 5))": 0.9170399632494687, "((0, 0, 5), (8, 7, 6))": 0.9590170947865428, "((0, 0, 5), (8, 7, 7))": 0.9992482618627488, "((0, 0, 5), (8, 7, 8))": 1.008187799188533, "((0, 0, 5), (8, 7, 9))": 0.997187501884289, "((0, 0, 5), (8, 8, 0))": 0.9455244884891714, "((0, 0, 5), (8, 8, 1))": 0.9323792374746822, "((0, 0, 5), (8, 8, 2))": 0.9367543110018293, "((0, 0, 5), (8, 8, 3))": 0.9336387605377092, "((0, 0, 5), (8, 8, 4))": 0.9454002699189809, "((0, 0, 5), (8, 8, 5))": 0.9587692055587922, "((0, 0, 5), (8, 8, 6))": 0.9825923773196239, "((0, 0, 5), (8, 8, 7))": 1.0332434402675406, "((0, 0, 5), (8, 8, 8))": 1.0517051225092204, "((0, 0, 5), (8, 8, 9))": 1.0657309651735283, "((0, 0, 5), (8, 9, 0))": 0.9477374348143576, "((0, 0, 5), (8, 9, 1))": 0.9490109736395937, "((0, 0, 5), (8, 9, 2))": 0.949510824406009, "((0, 0, 5), (8, 9, 3))": 0.9449251553710039, "((0, 0, 5), (8, 9, 4))": 0.9558466333458873, "((0, 0, 5), (8, 9, 5))": 0.9694497313561707, "((0, 0, 5), (8, 9, 6))": 0.9878493295827232, "((0, 0, 5), (8, 9, 7))": 1.052307540874378, "((0, 0, 5), (8, 9, 8))": 1.0701255156307872, "((0, 0, 5), (8, 9, 9))": 1.0733867644347481, "((0, 0, 5), (9, 0, 0))": 0.6864010597878384, "((0, 0, 5), (9, 0, 1))": 0.6775112283138206, "((0, 0, 5), (9, 0, 2))": 0.645996003083997, "((0, 0, 5), (9, 0, 3))": 0.624289870219332, "((0, 0, 5), (9, 0, 4))": 0.5999940639123091, "((0, 0, 5), (9, 0, 5))": 0.5940933762596665, "((0, 0, 5), (9, 0, 6))": 0.6578804693560658, "((0, 0, 5), (9, 0, 7))": 0.6815862079971092, "((0, 0, 5), (9, 0, 8))": 0.6962269306257711, "((0, 0, 5), (9, 0, 9))": 0.6982660798593869, "((0, 0, 5), (9, 1, 0))": 0.6892835979794903, "((0, 0, 5), (9, 1, 1))": 0.6860664025058965, "((0, 0, 5), (9, 1, 2))": 0.6572097441182645, "((0, 0, 5), (9, 1, 3))": 0.624740294902536, "((0, 0, 5), (9, 1, 4))": 0.6074021123047734, "((0, 0, 5), (9, 1, 5))": 0.612571151425418, "((0, 0, 5), (9, 1, 6))": 0.6649579757374313, "((0, 0, 5), (9, 1, 7))": 0.6986134515564286, "((0, 0, 5), (9, 1, 8))": 0.7127973654759112, "((0, 0, 5), (9, 1, 9))": 0.7120927201285359, "((0, 0, 5), (9, 2, 0))": 0.6971283137871657, "((0, 0, 5), (9, 2, 1))": 0.6924683107496911, "((0, 0, 5), (9, 2, 2))": 0.6724736050507356, "((0, 0, 5), (9, 2, 3))": 0.6366821034083312, "((0, 0, 5), (9, 2, 4))": 0.6207243472528305, "((0, 0, 5), (9, 2, 5))": 0.6212395675956158, "((0, 0, 5), (9, 2, 6))": 0.6830484539178712, "((0, 0, 5), (9, 2, 7))": 0.7098471635131355, "((0, 0, 5), (9, 2, 8))": 0.729214299292794, "((0, 0, 5), (9, 2, 9))": 0.7349768020575903, "((0, 0, 5), (9, 3, 0))": 0.7344824871873652, "((0, 0, 5), (9, 3, 1))": 0.7294531664297033, "((0, 0, 5), (9, 3, 2))": 0.7184266627647183, "((0, 0, 5), (9, 3, 3))": 0.6810827968368106, "((0, 0, 5), (9, 3, 4))": 0.6741493742367414, "((0, 0, 5), (9, 3, 5))": 0.6705993659521631, "((0, 0, 5), (9, 3, 6))": 0.740805407358892, "((0, 0, 5), (9, 3, 7))": 0.756052255979939, "((0, 0, 5), (9, 3, 8))": 0.7710613598272799, "((0, 0, 5), (9, 3, 9))": 0.7736022974141661, "((0, 0, 5), (9, 4, 0))": 0.7725278703552247, "((0, 0, 5), (9, 4, 1))": 0.7753086777700198, "((0, 0, 5), (9, 4, 2))": 0.7460086429173266, "((0, 0, 5), (9, 4, 3))": 0.7014322597438462, "((0, 0, 5), (9, 4, 4))": 0.7081199299910201, "((0, 0, 5), (9, 4, 5))": 0.715998909439877, "((0, 0, 5), (9, 4, 6))": 0.8022855359838793, "((0, 0, 5), (9, 4, 7))": 0.8145983504617288, "((0, 0, 5), (9, 4, 8))": 0.8181823126932266, "((0, 0, 5), (9, 4, 9))": 0.8147304199629513, "((0, 0, 5), (9, 5, 0))": 0.8130275967928847, "((0, 0, 5), (9, 5, 1))": 0.8119389978127834, "((0, 0, 5), (9, 5, 2))": 0.8024828557572912, "((0, 0, 5), (9, 5, 3))": 0.7972387548315647, "((0, 0, 5), (9, 5, 4))": 0.8106841450450804, "((0, 0, 5), (9, 5, 5))": 0.8099150593240537, "((0, 0, 5), (9, 5, 6))": 0.8489276231314088, "((0, 0, 5), (9, 5, 7))": 0.8827783036831538, "((0, 0, 5), (9, 5, 8))": 0.89995850185007, "((0, 0, 5), (9, 5, 9))": 0.9132266063491797, "((0, 0, 5), (9, 6, 0))": 0.8661789903830784, "((0, 0, 5), (9, 6, 1))": 0.8654430876126624, "((0, 0, 5), (9, 6, 2))": 0.8591964741466807, "((0, 0, 5), (9, 6, 3))": 0.8506095588026036, "((0, 0, 5), (9, 6, 4))": 0.8416843304571948, "((0, 0, 5), (9, 6, 5))": 0.8383875645915077, "((0, 0, 5), (9, 6, 6))": 0.880147134035026, "((0, 0, 5), (9, 6, 7))": 0.9280073797197209, "((0, 0, 5), (9, 6, 8))": 0.9468472486311648, "((0, 0, 5), (9, 6, 9))": 0.9522917132726315, "((0, 0, 5), (9, 7, 0))": 0.9145056260637884, "((0, 0, 5), (9, 7, 1))": 0.9192450829336393, "((0, 0, 5), (9, 7, 2))": 0.9042601786162894, "((0, 0, 5), (9, 7, 3))": 0.9013320268210937, "((0, 0, 5), (9, 7, 4))": 0.8887211239723135, "((0, 0, 5), (9, 7, 5))": 0.9179730381122503, "((0, 0, 5), (9, 7, 6))": 0.9586883972647864, "((0, 0, 5), (9, 7, 7))": 0.9960446316395449, "((0, 0, 5), (9, 7, 8))": 1.0086531923519484, "((0, 0, 5), (9, 7, 9))": 1.0044191856430975, "((0, 0, 5), (9, 8, 0))": 0.9418743979025834, "((0, 0, 5), (9, 8, 1))": 0.9399197202762327, "((0, 0, 5), (9, 8, 2))": 0.9408763752345963, "((0, 0, 5), (9, 8, 3))": 0.9349066408649042, "((0, 0, 5), (9, 8, 4))": 0.9504837499828869, "((0, 0, 5), (9, 8, 5))": 0.9680927916932633, "((0, 0, 5), (9, 8, 6))": 0.9895599081511562, "((0, 0, 5), (9, 8, 7))": 1.0386411058194722, "((0, 0, 5), (9, 8, 8))": 1.0594183248716393, "((0, 0, 5), (9, 8, 9))": 1.0680699179898097, "((0, 0, 5), (9, 9, 0))": 0.9523916330386721, "((0, 0, 5), (9, 9, 1))": 0.9512270181810153, "((0, 0, 5), (9, 9, 2))": 0.9489626703358438, "((0, 0, 5), (9, 9, 3))": 0.9436927966565435, "((0, 0, 5), (9, 9, 4))": 0.9577879076735325, "((0, 0, 5), (9, 9, 5))": 0.9760981171127546, "((0, 0, 5), (9, 9, 6))": 0.9947091407532866, "((0, 0, 5), (9, 9, 7))": 1.053631851740977, "((0, 0, 5), (9, 9, 8))": 1.0707763569943984, "((0, 0, 5), (9, 9, 9))": 1.0711887139810479, "((0, 0, 6), (0, 0, 7))": 0.0763583039877551, "((0, 0, 6), (0, 0, 8))": 0.12446707260281747, "((0, 0, 6), (0, 0, 9))": 0.13407451025506187, "((0, 0, 6), (0, 1, 0))": 0.48861079396392615, "((0, 0, 6), (0, 1, 1))": 0.46863928289696705, "((0, 0, 6), (0, 1, 2))": 0.36749666526258884, "((0, 0, 6), (0, 1, 3))": 0.3165862073746048, "((0, 0, 6), (0, 1, 4))": 0.2637173076802228, "((0, 0, 6), (0, 1, 5))": 0.08783365846776846, "((0, 0, 6), (0, 1, 6))": 0.017241271055584213, "((0, 0, 6), (0, 1, 7))": 0.058119758421419726, "((0, 0, 6), (0, 1, 8))": 0.12884456103826378, "((0, 0, 6), (0, 1, 9))": 0.14358165353633792, "((0, 0, 6), (0, 2, 0))": 0.49389797552607256, "((0, 0, 6), (0, 2, 1))": 0.4641622578699117, "((0, 0, 6), (0, 2, 2))": 0.37519096648827677, "((0, 0, 6), (0, 2, 3))": 0.3152883468986188, "((0, 0, 6), (0, 2, 4))": 0.2572231396706888, "((0, 0, 6), (0, 2, 5))": 0.10232087328800918, "((0, 0, 6), (0, 2, 6))": 0.07009543581586855, "((0, 0, 6), (0, 2, 7))": 0.10090401306370961, "((0, 0, 6), (0, 2, 8))": 0.19747516969896123, "((0, 0, 6), (0, 2, 9))": 0.20467280355768136, "((0, 0, 6), (0, 3, 0))": 0.5062095422766687, "((0, 0, 6), (0, 3, 1))": 0.4912855201501263, "((0, 0, 6), (0, 3, 2))": 0.40383331076010376, "((0, 0, 6), (0, 3, 3))": 0.2971452346548768, "((0, 0, 6), (0, 3, 4))": 0.27317362983818855, "((0, 0, 6), (0, 3, 5))": 0.185871303758037, "((0, 0, 6), (0, 3, 6))": 0.20518393630723664, "((0, 0, 6), (0, 3, 7))": 0.2214144076723749, "((0, 0, 6), (0, 3, 8))": 0.24159647025196637, "((0, 0, 6), (0, 3, 9))": 0.25121464405671146, "((0, 0, 6), (0, 4, 0))": 0.5315754175065647, "((0, 0, 6), (0, 4, 1))": 0.5195834518334024, "((0, 0, 6), (0, 4, 2))": 0.5039045596613742, "((0, 0, 6), (0, 4, 3))": 0.29453620253734736, "((0, 0, 6), (0, 4, 4))": 0.279111964361101, "((0, 0, 6), (0, 4, 5))": 0.22966999358871482, "((0, 0, 6), (0, 4, 6))": 0.22068126894488535, "((0, 0, 6), (0, 4, 7))": 0.24968066151095136, "((0, 0, 6), (0, 4, 8))": 0.32939094237257743, "((0, 0, 6), (0, 4, 9))": 0.345054765976566, "((0, 0, 6), (0, 5, 0))": 0.5848986958187887, "((0, 0, 6), (0, 5, 1))": 0.5667240285551546, "((0, 0, 6), (0, 5, 2))": 0.5307910473233755, "((0, 0, 6), (0, 5, 3))": 0.543340673403099, "((0, 0, 6), (0, 5, 4))": 0.540867014368891, "((0, 0, 6), (0, 5, 5))": 0.543256509498518, "((0, 0, 6), (0, 5, 6))": 0.538682284608235, "((0, 0, 6), (0, 5, 7))": 0.5395293582351259, "((0, 0, 6), (0, 5, 8))": 0.5214938426638727, "((0, 0, 6), (0, 5, 9))": 0.5257866196222221, "((0, 0, 6), (0, 6, 0))": 0.6800978433290958, "((0, 0, 6), (0, 6, 1))": 0.6718806296954835, "((0, 0, 6), (0, 6, 2))": 0.6536548061884022, "((0, 0, 6), (0, 6, 3))": 0.5643244888057101, "((0, 0, 6), (0, 6, 4))": 0.566364408026381, "((0, 0, 6), (0, 6, 5))": 0.5695792683190785, "((0, 0, 6), (0, 6, 6))": 0.5781179153079231, "((0, 0, 6), (0, 6, 7))": 0.5788615783406079, "((0, 0, 6), (0, 6, 8))": 0.5826061829588471, "((0, 0, 6), (0, 6, 9))": 0.584754661324683, "((0, 0, 6), (0, 7, 0))": 0.7008215516564836, "((0, 0, 6), (0, 7, 1))": 0.6929872661535708, "((0, 0, 6), (0, 7, 2))": 0.6771407346717213, "((0, 0, 6), (0, 7, 3))": 0.6539468891508831, "((0, 0, 6), (0, 7, 4))": 0.647948775975596, "((0, 0, 6), (0, 7, 5))": 0.6400632458693707, "((0, 0, 6), (0, 7, 6))": 0.6594773628676623, "((0, 0, 6), (0, 7, 7))": 0.69643461006263, "((0, 0, 6), (0, 7, 8))": 0.6952566221629484, "((0, 0, 6), (0, 7, 9))": 0.70310218830611, "((0, 0, 6), (0, 8, 0))": 0.7375909862219402, "((0, 0, 6), (0, 8, 1))": 0.7188430940474915, "((0, 0, 6), (0, 8, 2))": 0.6996144035988299, "((0, 0, 6), (0, 8, 3))": 0.678124585418823, "((0, 0, 6), (0, 8, 4))": 0.6741860024173821, "((0, 0, 6), (0, 8, 5))": 0.6735112809667735, "((0, 0, 6), (0, 8, 6))": 0.7029148015027022, "((0, 0, 6), (0, 8, 7))": 0.7282737031148473, "((0, 0, 6), (0, 8, 8))": 0.7409039561804063, "((0, 0, 6), (0, 8, 9))": 0.7480161334471683, "((0, 0, 6), (0, 9, 0))": 0.7461335208432218, "((0, 0, 6), (0, 9, 1))": 0.7364649924168165, "((0, 0, 6), (0, 9, 2))": 0.7259401962542424, "((0, 0, 6), (0, 9, 3))": 0.6884925227316612, "((0, 0, 6), (0, 9, 4))": 0.6834277646138253, "((0, 0, 6), (0, 9, 5))": 0.7090022683080622, "((0, 0, 6), (0, 9, 6))": 0.7177141565819666, "((0, 0, 6), (0, 9, 7))": 0.739860252468677, "((0, 0, 6), (0, 9, 8))": 0.756162455269752, "((0, 0, 6), (0, 9, 9))": 0.7573371363918686, "((0, 0, 6), (1, 0, 0))": 0.49186900100247694, "((0, 0, 6), (1, 0, 1))": 0.47124099683467763, "((0, 0, 6), (1, 0, 2))": 0.40083341576015513, "((0, 0, 6), (1, 0, 3))": 0.31494144517338357, "((0, 0, 6), (1, 0, 4))": 0.2587624525557096, "((0, 0, 6), (1, 0, 5))": 0.07803309784648178, "((0, 0, 6), (1, 0, 6))": 0.031215035952551977, "((0, 0, 6), (1, 0, 7))": 0.08724616359952224, "((0, 0, 6), (1, 0, 8))": 0.13391575244435894, "((0, 0, 6), (1, 0, 9))": 0.14627735186359062, "((0, 0, 6), (1, 1, 0))": 0.49265236956913777, "((0, 0, 6), (1, 1, 1))": 0.46821355166595363, "((0, 0, 6), (1, 1, 2))": 0.3880649199332382, "((0, 0, 6), (1, 1, 3))": 0.32295645123247985, "((0, 0, 6), (1, 1, 4))": 0.2548597194978876, "((0, 0, 6), (1, 1, 5))": 0.09031110516246521, "((0, 0, 6), (1, 1, 6))": 0.02387527870579005, "((0, 0, 6), (1, 1, 7))": 0.0797471530632083, "((0, 0, 6), (1, 1, 8))": 0.132526049058173, "((0, 0, 6), (1, 1, 9))": 0.15447677659216463, "((0, 0, 6), (1, 2, 0))": 0.49519658557611873, "((0, 0, 6), (1, 2, 1))": 0.47231408348143733, "((0, 0, 6), (1, 2, 2))": 0.38353770179501684, "((0, 0, 6), (1, 2, 3))": 0.3066873397154777, "((0, 0, 6), (1, 2, 4))": 0.2329689186482394, "((0, 0, 6), (1, 2, 5))": 0.10937759350451215, "((0, 0, 6), (1, 2, 6))": 0.08125863447656284, "((0, 0, 6), (1, 2, 7))": 0.11984976366276136, "((0, 0, 6), (1, 2, 8))": 0.18761600960689503, "((0, 0, 6), (1, 2, 9))": 0.21045445431329862, "((0, 0, 6), (1, 3, 0))": 0.5049612986481923, "((0, 0, 6), (1, 3, 1))": 0.4877663278293368, "((0, 0, 6), (1, 3, 2))": 0.4172484810170352, "((0, 0, 6), (1, 3, 3))": 0.2972046945394601, "((0, 0, 6), (1, 3, 4))": 0.24585290755969158, "((0, 0, 6), (1, 3, 5))": 0.1791837379534033, "((0, 0, 6), (1, 3, 6))": 0.21711271479052216, "((0, 0, 6), (1, 3, 7))": 0.2246933068131371, "((0, 0, 6), (1, 3, 8))": 0.25317407248127316, "((0, 0, 6), (1, 3, 9))": 0.26262025890399165, "((0, 0, 6), (1, 4, 0))": 0.5422854355092721, "((0, 0, 6), (1, 4, 1))": 0.5378808197974155, "((0, 0, 6), (1, 4, 2))": 0.4966458068878433, "((0, 0, 6), (1, 4, 3))": 0.2948232221498271, "((0, 0, 6), (1, 4, 4))": 0.2662414004717991, "((0, 0, 6), (1, 4, 5))": 0.23273493702935852, "((0, 0, 6), (1, 4, 6))": 0.22079633526194362, "((0, 0, 6), (1, 4, 7))": 0.23663020168620566, "((0, 0, 6), (1, 4, 8))": 0.3279126738226298, "((0, 0, 6), (1, 4, 9))": 0.340965012972078, "((0, 0, 6), (1, 5, 0))": 0.5932007065114213, "((0, 0, 6), (1, 5, 1))": 0.5596104255650279, "((0, 0, 6), (1, 5, 2))": 0.5412787540757708, "((0, 0, 6), (1, 5, 3))": 0.5498092140212482, "((0, 0, 6), (1, 5, 4))": 0.5394188132429547, "((0, 0, 6), (1, 5, 5))": 0.5405358329305459, "((0, 0, 6), (1, 5, 6))": 0.5303750297536701, "((0, 0, 6), (1, 5, 7))": 0.5402113168444752, "((0, 0, 6), (1, 5, 8))": 0.5292960933862932, "((0, 0, 6), (1, 5, 9))": 0.5266389938323578, "((0, 0, 6), (1, 6, 0))": 0.683650255380819, "((0, 0, 6), (1, 6, 1))": 0.6749061401896629, "((0, 0, 6), (1, 6, 2))": 0.6575831782460168, "((0, 0, 6), (1, 6, 3))": 0.5801226962796436, "((0, 0, 6), (1, 6, 4))": 0.5730525612739745, "((0, 0, 6), (1, 6, 5))": 0.5732089486334625, "((0, 0, 6), (1, 6, 6))": 0.5841716881641938, "((0, 0, 6), (1, 6, 7))": 0.5803984489803371, "((0, 0, 6), (1, 6, 8))": 0.5861180829158098, "((0, 0, 6), (1, 6, 9))": 0.5880381134276421, "((0, 0, 6), (1, 7, 0))": 0.7054471223934646, "((0, 0, 6), (1, 7, 1))": 0.696800889169629, "((0, 0, 6), (1, 7, 2))": 0.6775458716335977, "((0, 0, 6), (1, 7, 3))": 0.6434100690508735, "((0, 0, 6), (1, 7, 4))": 0.640883349799834, "((0, 0, 6), (1, 7, 5))": 0.6380944512611667, "((0, 0, 6), (1, 7, 6))": 0.6729900623547281, "((0, 0, 6), (1, 7, 7))": 0.7023006141518768, "((0, 0, 6), (1, 7, 8))": 0.7091410691248268, "((0, 0, 6), (1, 7, 9))": 0.7123717623644618, "((0, 0, 6), (1, 8, 0))": 0.7396488052991605, "((0, 0, 6), (1, 8, 1))": 0.7329623330388397, "((0, 0, 6), (1, 8, 2))": 0.7090197126097532, "((0, 0, 6), (1, 8, 3))": 0.6822186918086163, "((0, 0, 6), (1, 8, 4))": 0.6720223076897711, "((0, 0, 6), (1, 8, 5))": 0.684111491941762, "((0, 0, 6), (1, 8, 6))": 0.7000288888337025, "((0, 0, 6), (1, 8, 7))": 0.736363827218584, "((0, 0, 6), (1, 8, 8))": 0.7450131075399479, "((0, 0, 6), (1, 8, 9))": 0.7489923208541007, "((0, 0, 6), (1, 9, 0))": 0.7514932640851624, "((0, 0, 6), (1, 9, 1))": 0.7440790525389261, "((0, 0, 6), (1, 9, 2))": 0.7391194678204871, "((0, 0, 6), (1, 9, 3))": 0.6929893013195907, "((0, 0, 6), (1, 9, 4))": 0.6834270136121631, "((0, 0, 6), (1, 9, 5))": 0.7145842113703554, "((0, 0, 6), (1, 9, 6))": 0.7215358437139906, "((0, 0, 6), (1, 9, 7))": 0.7548788950994683, "((0, 0, 6), (1, 9, 8))": 0.7592451624948077, "((0, 0, 6), (1, 9, 9))": 0.7674775617907279, "((0, 0, 6), (2, 0, 0))": 0.5053292061794844, "((0, 0, 6), (2, 0, 1))": 0.4868298531217543, "((0, 0, 6), (2, 0, 2))": 0.4070776205042631, "((0, 0, 6), (2, 0, 3))": 0.33142204984215434, "((0, 0, 6), (2, 0, 4))": 0.2779289410317152, "((0, 0, 6), (2, 0, 5))": 0.06519310962815794, "((0, 0, 6), (2, 0, 6))": 0.043782879793432504, "((0, 0, 6), (2, 0, 7))": 0.10615085886577062, "((0, 0, 6), (2, 0, 8))": 0.1616820638467424, "((0, 0, 6), (2, 0, 9))": 0.17847772969501532, "((0, 0, 6), (2, 1, 0))": 0.5114191533289322, "((0, 0, 6), (2, 1, 1))": 0.4859167184146222, "((0, 0, 6), (2, 1, 2))": 0.4251862773940582, "((0, 0, 6), (2, 1, 3))": 0.34187662687315806, "((0, 0, 6), (2, 1, 4))": 0.2624918442977438, "((0, 0, 6), (2, 1, 5))": 0.08344406797655754, "((0, 0, 6), (2, 1, 6))": 0.04238572867527301, "((0, 0, 6), (2, 1, 7))": 0.11962078061033692, "((0, 0, 6), (2, 1, 8))": 0.1708035774918783, "((0, 0, 6), (2, 1, 9))": 0.18387336429899345, "((0, 0, 6), (2, 2, 0))": 0.5167665502780694, "((0, 0, 6), (2, 2, 1))": 0.48254395219284824, "((0, 0, 6), (2, 2, 2))": 0.4360325643116843, "((0, 0, 6), (2, 2, 3))": 0.31445116184361677, "((0, 0, 6), (2, 2, 4))": 0.2538423446592988, "((0, 0, 6), (2, 2, 5))": 0.10093083664862448, "((0, 0, 6), (2, 2, 6))": 0.09206268551662018, "((0, 0, 6), (2, 2, 7))": 0.16276520407122982, "((0, 0, 6), (2, 2, 8))": 0.21015235242230407, "((0, 0, 6), (2, 2, 9))": 0.22723766087345468, "((0, 0, 6), (2, 3, 0))": 0.5253188175061912, "((0, 0, 6), (2, 3, 1))": 0.48761625912285445, "((0, 0, 6), (2, 3, 2))": 0.4622109513532624, "((0, 0, 6), (2, 3, 3))": 0.31255291789250167, "((0, 0, 6), (2, 3, 4))": 0.2679661937482141, "((0, 0, 6), (2, 3, 5))": 0.22238020730694472, "((0, 0, 6), (2, 3, 6))": 0.29052373290404665, "((0, 0, 6), (2, 3, 7))": 0.29244602663958646, "((0, 0, 6), (2, 3, 8))": 0.30705697017580874, "((0, 0, 6), (2, 3, 9))": 0.30537956330642607, "((0, 0, 6), (2, 4, 0))": 0.5596978832353756, "((0, 0, 6), (2, 4, 1))": 0.5494217695717905, "((0, 0, 6), (2, 4, 2))": 0.5215629182596686, "((0, 0, 6), (2, 4, 3))": 0.3318234808668901, "((0, 0, 6), (2, 4, 4))": 0.2818448396722046, "((0, 0, 6), (2, 4, 5))": 0.24984649396510217, "((0, 0, 6), (2, 4, 6))": 0.33847925451061794, "((0, 0, 6), (2, 4, 7))": 0.3601816905887385, "((0, 0, 6), (2, 4, 8))": 0.38582054685523876, "((0, 0, 6), (2, 4, 9))": 0.4468845690390417, "((0, 0, 6), (2, 5, 0))": 0.605324864512519, "((0, 0, 6), (2, 5, 1))": 0.5723512139107362, "((0, 0, 6), (2, 5, 2))": 0.5547347112802565, "((0, 0, 6), (2, 5, 3))": 0.5390623719652398, "((0, 0, 6), (2, 5, 4))": 0.5468082781142203, "((0, 0, 6), (2, 5, 5))": 0.5488997552450452, "((0, 0, 6), (2, 5, 6))": 0.5357172467809892, "((0, 0, 6), (2, 5, 7))": 0.5520230709494351, "((0, 0, 6), (2, 5, 8))": 0.5508362925389699, "((0, 0, 6), (2, 5, 9))": 0.5453959464701164, "((0, 0, 6), (2, 6, 0))": 0.6872749068457087, "((0, 0, 6), (2, 6, 1))": 0.653138993622157, "((0, 0, 6), (2, 6, 2))": 0.6462150542726843, "((0, 0, 6), (2, 6, 3))": 0.582620577349357, "((0, 0, 6), (2, 6, 4))": 0.599503443082603, "((0, 0, 6), (2, 6, 5))": 0.5835417898998719, "((0, 0, 6), (2, 6, 6))": 0.5980003007732302, "((0, 0, 6), (2, 6, 7))": 0.6089499296111917, "((0, 0, 6), (2, 6, 8))": 0.6150183899899347, "((0, 0, 6), (2, 6, 9))": 0.6262188048367091, "((0, 0, 6), (2, 7, 0))": 0.7135537255484314, "((0, 0, 6), (2, 7, 1))": 0.7201243968631026, "((0, 0, 6), (2, 7, 2))": 0.7164473315267156, "((0, 0, 6), (2, 7, 3))": 0.6822428065025236, "((0, 0, 6), (2, 7, 4))": 0.6609874671074791, "((0, 0, 6), (2, 7, 5))": 0.6601319956703223, "((0, 0, 6), (2, 7, 6))": 0.6604648681987355, "((0, 0, 6), (2, 7, 7))": 0.7251696213184672, "((0, 0, 6), (2, 7, 8))": 0.7314371626951436, "((0, 0, 6), (2, 7, 9))": 0.7519534440846786, "((0, 0, 6), (2, 8, 0))": 0.766822134868524, "((0, 0, 6), (2, 8, 1))": 0.7484467383373333, "((0, 0, 6), (2, 8, 2))": 0.7394948020234502, "((0, 0, 6), (2, 8, 3))": 0.7108391670066218, "((0, 0, 6), (2, 8, 4))": 0.6881441879143813, "((0, 0, 6), (2, 8, 5))": 0.6993481783973943, "((0, 0, 6), (2, 8, 6))": 0.7467974007540984, "((0, 0, 6), (2, 8, 7))": 0.770446400980006, "((0, 0, 6), (2, 8, 8))": 0.7833714474323977, "((0, 0, 6), (2, 8, 9))": 0.778244590726862, "((0, 0, 6), (2, 9, 0))": 0.7728350943207206, "((0, 0, 6), (2, 9, 1))": 0.7669284116977176, "((0, 0, 6), (2, 9, 2))": 0.7531522094003233, "((0, 0, 6), (2, 9, 3))": 0.7271332524739821, "((0, 0, 6), (2, 9, 4))": 0.745027841631116, "((0, 0, 6), (2, 9, 5))": 0.7455212941686883, "((0, 0, 6), (2, 9, 6))": 0.7620700384315676, "((0, 0, 6), (2, 9, 7))": 0.7780702726662918, "((0, 0, 6), (2, 9, 8))": 0.7819961709897492, "((0, 0, 6), (2, 9, 9))": 0.7809597862803855, "((0, 0, 6), (3, 0, 0))": 0.5361176114178294, "((0, 0, 6), (3, 0, 1))": 0.522374480583088, "((0, 0, 6), (3, 0, 2))": 0.4581101777554868, "((0, 0, 6), (3, 0, 3))": 0.3500336136918773, "((0, 0, 6), (3, 0, 4))": 0.3010646586317483, "((0, 0, 6), (3, 0, 5))": 0.240266698066914, "((0, 0, 6), (3, 0, 6))": 0.22030059908354196, "((0, 0, 6), (3, 0, 7))": 0.21794880206543674, "((0, 0, 6), (3, 0, 8))": 0.2509047556296679, "((0, 0, 6), (3, 0, 9))": 0.2566560704031436, "((0, 0, 6), (3, 1, 0))": 0.5374491194644053, "((0, 0, 6), (3, 1, 1))": 0.5209012299651768, "((0, 0, 6), (3, 1, 2))": 0.45670344395392243, "((0, 0, 6), (3, 1, 3))": 0.3492420361765211, "((0, 0, 6), (3, 1, 4))": 0.30358290005390604, "((0, 0, 6), (3, 1, 5))": 0.23468356965518375, "((0, 0, 6), (3, 1, 6))": 0.23708452127416305, "((0, 0, 6), (3, 1, 7))": 0.23365477548396318, "((0, 0, 6), (3, 1, 8))": 0.2407986665232665, "((0, 0, 6), (3, 1, 9))": 0.24685430159576002, "((0, 0, 6), (3, 2, 0))": 0.5416710118794494, "((0, 0, 6), (3, 2, 1))": 0.5236761517741991, "((0, 0, 6), (3, 2, 2))": 0.47605061301664225, "((0, 0, 6), (3, 2, 3))": 0.3434080500353438, "((0, 0, 6), (3, 2, 4))": 0.31970700729305285, "((0, 0, 6), (3, 2, 5))": 0.24007639896780902, "((0, 0, 6), (3, 2, 6))": 0.23007688199512474, "((0, 0, 6), (3, 2, 7))": 0.23571421201638917, "((0, 0, 6), (3, 2, 8))": 0.2578087744248083, "((0, 0, 6), (3, 2, 9))": 0.26686635862353264, "((0, 0, 6), (3, 3, 0))": 0.5412323434599939, "((0, 0, 6), (3, 3, 1))": 0.5171472128393673, "((0, 0, 6), (3, 3, 2))": 0.4891249620381011, "((0, 0, 6), (3, 3, 3))": 0.39950029371715295, "((0, 0, 6), (3, 3, 4))": 0.3603926215545373, "((0, 0, 6), (3, 3, 5))": 0.3142124895571402, "((0, 0, 6), (3, 3, 6))": 0.31575828771231457, "((0, 0, 6), (3, 3, 7))": 0.3504031787027905, "((0, 0, 6), (3, 3, 8))": 0.3528153270288448, "((0, 0, 6), (3, 3, 9))": 0.35015841190158276, "((0, 0, 6), (3, 4, 0))": 0.6131780030386655, "((0, 0, 6), (3, 4, 1))": 0.6130924497966078, "((0, 0, 6), (3, 4, 2))": 0.5820188492401482, "((0, 0, 6), (3, 4, 3))": 0.4803907256245206, "((0, 0, 6), (3, 4, 4))": 0.4552651226159448, "((0, 0, 6), (3, 4, 5))": 0.4039250448299567, "((0, 0, 6), (3, 4, 6))": 0.3845014397628364, "((0, 0, 6), (3, 4, 7))": 0.3917200678723464, "((0, 0, 6), (3, 4, 8))": 0.40381662871372104, "((0, 0, 6), (3, 4, 9))": 0.46481392508914354, "((0, 0, 6), (3, 5, 0))": 0.6556916039305113, "((0, 0, 6), (3, 5, 1))": 0.628945333670434, "((0, 0, 6), (3, 5, 2))": 0.5884817606645102, "((0, 0, 6), (3, 5, 3))": 0.5515524401502302, "((0, 0, 6), (3, 5, 4))": 0.5349323665531059, "((0, 0, 6), (3, 5, 5))": 0.5702130570872572, "((0, 0, 6), (3, 5, 6))": 0.5422433445481265, "((0, 0, 6), (3, 5, 7))": 0.5649339875162868, "((0, 0, 6), (3, 5, 8))": 0.5770855317031703, "((0, 0, 6), (3, 5, 9))": 0.5621866944750566, "((0, 0, 6), (3, 6, 0))": 0.694489838732283, "((0, 0, 6), (3, 6, 1))": 0.6816830348396894, "((0, 0, 6), (3, 6, 2))": 0.6564862350262631, "((0, 0, 6), (3, 6, 3))": 0.6270068740556598, "((0, 0, 6), (3, 6, 4))": 0.668810670310021, "((0, 0, 6), (3, 6, 5))": 0.6620006355698683, "((0, 0, 6), (3, 6, 6))": 0.6689064204188303, "((0, 0, 6), (3, 6, 7))": 0.5995681503689857, "((0, 0, 6), (3, 6, 8))": 0.6167045116932258, "((0, 0, 6), (3, 6, 9))": 0.6516094732083891, "((0, 0, 6), (3, 7, 0))": 0.7598363099134847, "((0, 0, 6), (3, 7, 1))": 0.7688849826220611, "((0, 0, 6), (3, 7, 2))": 0.7578620042156505, "((0, 0, 6), (3, 7, 3))": 0.7250340784736067, "((0, 0, 6), (3, 7, 4))": 0.6898899671544976, "((0, 0, 6), (3, 7, 5))": 0.6895990799604513, "((0, 0, 6), (3, 7, 6))": 0.7120282352115261, "((0, 0, 6), (3, 7, 7))": 0.7516498663977474, "((0, 0, 6), (3, 7, 8))": 0.749319214335548, "((0, 0, 6), (3, 7, 9))": 0.7743516584779693, "((0, 0, 6), (3, 8, 0))": 0.8052184438518699, "((0, 0, 6), (3, 8, 1))": 0.7893275018400959, "((0, 0, 6), (3, 8, 2))": 0.774607752091057, "((0, 0, 6), (3, 8, 3))": 0.740002358066991, "((0, 0, 6), (3, 8, 4))": 0.7436875492559832, "((0, 0, 6), (3, 8, 5))": 0.745025234888128, "((0, 0, 6), (3, 8, 6))": 0.7698020994529516, "((0, 0, 6), (3, 8, 7))": 0.7831537455451959, "((0, 0, 6), (3, 8, 8))": 0.8065527018349308, "((0, 0, 6), (3, 8, 9))": 0.8047189103827278, "((0, 0, 6), (3, 9, 0))": 0.8074404454668491, "((0, 0, 6), (3, 9, 1))": 0.8023362060762698, "((0, 0, 6), (3, 9, 2))": 0.792225026025304, "((0, 0, 6), (3, 9, 3))": 0.7718975089786355, "((0, 0, 6), (3, 9, 4))": 0.7647220200815293, "((0, 0, 6), (3, 9, 5))": 0.7711830490870208, "((0, 0, 6), (3, 9, 6))": 0.7847399548641079, "((0, 0, 6), (3, 9, 7))": 0.7909755507940671, "((0, 0, 6), (3, 9, 8))": 0.815081582325276, "((0, 0, 6), (3, 9, 9))": 0.8098709735925965, "((0, 0, 6), (4, 0, 0))": 0.5607411341904605, "((0, 0, 6), (4, 0, 1))": 0.5428006921927558, "((0, 0, 6), (4, 0, 2))": 0.467924642198125, "((0, 0, 6), (4, 0, 3))": 0.4043823570885569, "((0, 0, 6), (4, 0, 4))": 0.3613772986258657, "((0, 0, 6), (4, 0, 5))": 0.2921214386808523, "((0, 0, 6), (4, 0, 6))": 0.30547793516888666, "((0, 0, 6), (4, 0, 7))": 0.32209252600785426, "((0, 0, 6), (4, 0, 8))": 0.3304387696544578, "((0, 0, 6), (4, 0, 9))": 0.34178660730985533, "((0, 0, 6), (4, 1, 0))": 0.5653409779825862, "((0, 0, 6), (4, 1, 1))": 0.5482847944003978, "((0, 0, 6), (4, 1, 2))": 0.4659868270412918, "((0, 0, 6), (4, 1, 3))": 0.4063460833562353, "((0, 0, 6), (4, 1, 4))": 0.35758597557685606, "((0, 0, 6), (4, 1, 5))": 0.2841210140810018, "((0, 0, 6), (4, 1, 6))": 0.29319859227546713, "((0, 0, 6), (4, 1, 7))": 0.33135413648422496, "((0, 0, 6), (4, 1, 8))": 0.35524072697125386, "((0, 0, 6), (4, 1, 9))": 0.36224620859049456, "((0, 0, 6), (4, 2, 0))": 0.5730876629659079, "((0, 0, 6), (4, 2, 1))": 0.544427041005029, "((0, 0, 6), (4, 2, 2))": 0.493835868933121, "((0, 0, 6), (4, 2, 3))": 0.40108974131771147, "((0, 0, 6), (4, 2, 4))": 0.35156240197640626, "((0, 0, 6), (4, 2, 5))": 0.29375138985182014, "((0, 0, 6), (4, 2, 6))": 0.2987374658906153, "((0, 0, 6), (4, 2, 7))": 0.35891020281305813, "((0, 0, 6), (4, 2, 8))": 0.3779690531384745, "((0, 0, 6), (4, 2, 9))": 0.38233200037080717, "((0, 0, 6), (4, 3, 0))": 0.5930579467391996, "((0, 0, 6), (4, 3, 1))": 0.5879764085652305, "((0, 0, 6), (4, 3, 2))": 0.5362909921077265, "((0, 0, 6), (4, 3, 3))": 0.4517779889440899, "((0, 0, 6), (4, 3, 4))": 0.40178997831847457, "((0, 0, 6), (4, 3, 5))": 0.37420990507855295, "((0, 0, 6), (4, 3, 6))": 0.3920967985658505, "((0, 0, 6), (4, 3, 7))": 0.4433759086399576, "((0, 0, 6), (4, 3, 8))": 0.44640653843061195, "((0, 0, 6), (4, 3, 9))": 0.45658345038757975, "((0, 0, 6), (4, 4, 0))": 0.6546863614530892, "((0, 0, 6), (4, 4, 1))": 0.6438316377195465, "((0, 0, 6), (4, 4, 2))": 0.6063808948155576, "((0, 0, 6), (4, 4, 3))": 0.5210075476050583, "((0, 0, 6), (4, 4, 4))": 0.47144856995977513, "((0, 0, 6), (4, 4, 5))": 0.42449022103632716, "((0, 0, 6), (4, 4, 6))": 0.4480750266834755, "((0, 0, 6), (4, 4, 7))": 0.499719071023759, "((0, 0, 6), (4, 4, 8))": 0.5509924504444834, "((0, 0, 6), (4, 4, 9))": 0.5658051942576486, "((0, 0, 6), (4, 5, 0))": 0.6872899067361061, "((0, 0, 6), (4, 5, 1))": 0.6617274286789487, "((0, 0, 6), (4, 5, 2))": 0.6220944078644564, "((0, 0, 6), (4, 5, 3))": 0.5634303318781425, "((0, 0, 6), (4, 5, 4))": 0.5648061856369123, "((0, 0, 6), (4, 5, 5))": 0.627740357723738, "((0, 0, 6), (4, 5, 6))": 0.6149843484403041, "((0, 0, 6), (4, 5, 7))": 0.6427559907761435, "((0, 0, 6), (4, 5, 8))": 0.6695903628887196, "((0, 0, 6), (4, 5, 9))": 0.6766512305313114, "((0, 0, 6), (4, 6, 0))": 0.7134474262465715, "((0, 0, 6), (4, 6, 1))": 0.7047734645410376, "((0, 0, 6), (4, 6, 2))": 0.7244485563138001, "((0, 0, 6), (4, 6, 3))": 0.7070218939829624, "((0, 0, 6), (4, 6, 4))": 0.706439993650492, "((0, 0, 6), (4, 6, 5))": 0.6840674779990967, "((0, 0, 6), (4, 6, 6))": 0.6833454752699059, "((0, 0, 6), (4, 6, 7))": 0.7457429143070843, "((0, 0, 6), (4, 6, 8))": 0.7686472682435409, "((0, 0, 6), (4, 6, 9))": 0.765526683932904, "((0, 0, 6), (4, 7, 0))": 0.8065727259156564, "((0, 0, 6), (4, 7, 1))": 0.8060265562174691, "((0, 0, 6), (4, 7, 2))": 0.7794898874771415, "((0, 0, 6), (4, 7, 3))": 0.7661768092325835, "((0, 0, 6), (4, 7, 4))": 0.7448648219612383, "((0, 0, 6), (4, 7, 5))": 0.7549129607142805, "((0, 0, 6), (4, 7, 6))": 0.7561482552162079, "((0, 0, 6), (4, 7, 7))": 0.8174144269464778, "((0, 0, 6), (4, 7, 8))": 0.8275633268985461, "((0, 0, 6), (4, 7, 9))": 0.8450637583404149, "((0, 0, 6), (4, 8, 0))": 0.8318147916118411, "((0, 0, 6), (4, 8, 1))": 0.8317372700762945, "((0, 0, 6), (4, 8, 2))": 0.8148869913975235, "((0, 0, 6), (4, 8, 3))": 0.783690394371791, "((0, 0, 6), (4, 8, 4))": 0.7819750905968161, "((0, 0, 6), (4, 8, 5))": 0.796425576618712, "((0, 0, 6), (4, 8, 6))": 0.7997031355551417, "((0, 0, 6), (4, 8, 7))": 0.875528468044187, "((0, 0, 6), (4, 8, 8))": 0.870893432332876, "((0, 0, 6), (4, 8, 9))": 0.8673466678401236, "((0, 0, 6), (4, 9, 0))": 0.8416246009910803, "((0, 0, 6), (4, 9, 1))": 0.835824778655047, "((0, 0, 6), (4, 9, 2))": 0.8240788539756273, "((0, 0, 6), (4, 9, 3))": 0.7947561170657028, "((0, 0, 6), (4, 9, 4))": 0.801470062877319, "((0, 0, 6), (4, 9, 5))": 0.8038783204827076, "((0, 0, 6), (4, 9, 6))": 0.8132072711703445, "((0, 0, 6), (4, 9, 7))": 0.8839872220396603, "((0, 0, 6), (4, 9, 8))": 0.8789220324084215, "((0, 0, 6), (4, 9, 9))": 0.8775894759485574, "((0, 0, 6), (5, 0, 0))": 0.596402043103962, "((0, 0, 6), (5, 0, 1))": 0.5830426189559742, "((0, 0, 6), (5, 0, 2))": 0.5379962673897359, "((0, 0, 6), (5, 0, 3))": 0.45117872311656876, "((0, 0, 6), (5, 0, 4))": 0.42568760343209905, "((0, 0, 6), (5, 0, 5))": 0.3672264033212349, "((0, 0, 6), (5, 0, 6))": 0.3696189423821436, "((0, 0, 6), (5, 0, 7))": 0.397726386580659, "((0, 0, 6), (5, 0, 8))": 0.40839440763902046, "((0, 0, 6), (5, 0, 9))": 0.4046999957353092, "((0, 0, 6), (5, 1, 0))": 0.5991344837234532, "((0, 0, 6), (5, 1, 1))": 0.5869610790298181, "((0, 0, 6), (5, 1, 2))": 0.5348874190186163, "((0, 0, 6), (5, 1, 3))": 0.4483473419920317, "((0, 0, 6), (5, 1, 4))": 0.41957791276322015, "((0, 0, 6), (5, 1, 5))": 0.3675804368520861, "((0, 0, 6), (5, 1, 6))": 0.38870005275678, "((0, 0, 6), (5, 1, 7))": 0.39520812377721326, "((0, 0, 6), (5, 1, 8))": 0.41238356237003865, "((0, 0, 6), (5, 1, 9))": 0.4318119453024129, "((0, 0, 6), (5, 2, 0))": 0.596848450268711, "((0, 0, 6), (5, 2, 1))": 0.5787196347440451, "((0, 0, 6), (5, 2, 2))": 0.5411891064976514, "((0, 0, 6), (5, 2, 3))": 0.4444115940199077, "((0, 0, 6), (5, 2, 4))": 0.4243216224265589, "((0, 0, 6), (5, 2, 5))": 0.3620698025682748, "((0, 0, 6), (5, 2, 6))": 0.3969007206569255, "((0, 0, 6), (5, 2, 7))": 0.4134344191476679, "((0, 0, 6), (5, 2, 8))": 0.42820409985344965, "((0, 0, 6), (5, 2, 9))": 0.42704189732919967, "((0, 0, 6), (5, 3, 0))": 0.6097977285304763, "((0, 0, 6), (5, 3, 1))": 0.5993529732224243, "((0, 0, 6), (5, 3, 2))": 0.5581371341505884, "((0, 0, 6), (5, 3, 3))": 0.5163616628296144, "((0, 0, 6), (5, 3, 4))": 0.46764297453022147, "((0, 0, 6), (5, 3, 5))": 0.4332872492895413, "((0, 0, 6), (5, 3, 6))": 0.43230116312549155, "((0, 0, 6), (5, 3, 7))": 0.47075900330818243, "((0, 0, 6), (5, 3, 8))": 0.48978621642528514, "((0, 0, 6), (5, 3, 9))": 0.5285147042585434, "((0, 0, 6), (5, 4, 0))": 0.6724440586674599, "((0, 0, 6), (5, 4, 1))": 0.6543990242092101, "((0, 0, 6), (5, 4, 2))": 0.6234278645977694, "((0, 0, 6), (5, 4, 3))": 0.5556029162612295, "((0, 0, 6), (5, 4, 4))": 0.5226005092862134, "((0, 0, 6), (5, 4, 5))": 0.45596756001607364, "((0, 0, 6), (5, 4, 6))": 0.46560093612057324, "((0, 0, 6), (5, 4, 7))": 0.5459158587643204, "((0, 0, 6), (5, 4, 8))": 0.5751506953176597, "((0, 0, 6), (5, 4, 9))": 0.5872450124386025, "((0, 0, 6), (5, 5, 0))": 0.7051794111314282, "((0, 0, 6), (5, 5, 1))": 0.6738722518287106, "((0, 0, 6), (5, 5, 2))": 0.6529399033524741, "((0, 0, 6), (5, 5, 3))": 0.6216092373279232, "((0, 0, 6), (5, 5, 4))": 0.5989966600619714, "((0, 0, 6), (5, 5, 5))": 0.6520745136192738, "((0, 0, 6), (5, 5, 6))": 0.6796358980485636, "((0, 0, 6), (5, 5, 7))": 0.6945684859682028, "((0, 0, 6), (5, 5, 8))": 0.6988584439209726, "((0, 0, 6), (5, 5, 9))": 0.7086306881332771, "((0, 0, 6), (5, 6, 0))": 0.7594493008823485, "((0, 0, 6), (5, 6, 1))": 0.7604862192405061, "((0, 0, 6), (5, 6, 2))": 0.7362418547998785, "((0, 0, 6), (5, 6, 3))": 0.7127514371877947, "((0, 0, 6), (5, 6, 4))": 0.7243486229264666, "((0, 0, 6), (5, 6, 5))": 0.7116230004685821, "((0, 0, 6), (5, 6, 6))": 0.7121081699896722, "((0, 0, 6), (5, 6, 7))": 0.759547914323812, "((0, 0, 6), (5, 6, 8))": 0.7803250553033185, "((0, 0, 6), (5, 6, 9))": 0.8246389618651917, "((0, 0, 6), (5, 7, 0))": 0.8366859040812666, "((0, 0, 6), (5, 7, 1))": 0.8278832058285129, "((0, 0, 6), (5, 7, 2))": 0.8112600903148683, "((0, 0, 6), (5, 7, 3))": 0.7877839727774513, "((0, 0, 6), (5, 7, 4))": 0.7829091096176088, "((0, 0, 6), (5, 7, 5))": 0.7667398896019382, "((0, 0, 6), (5, 7, 6))": 0.7940258878766479, "((0, 0, 6), (5, 7, 7))": 0.8669890818001132, "((0, 0, 6), (5, 7, 8))": 0.8809156588352455, "((0, 0, 6), (5, 7, 9))": 0.8845740887879825, "((0, 0, 6), (5, 8, 0))": 0.8638389920652951, "((0, 0, 6), (5, 8, 1))": 0.8620217418423666, "((0, 0, 6), (5, 8, 2))": 0.8535653171422471, "((0, 0, 6), (5, 8, 3))": 0.8377052864214011, "((0, 0, 6), (5, 8, 4))": 0.8213748125636723, "((0, 0, 6), (5, 8, 5))": 0.8316197888990425, "((0, 0, 6), (5, 8, 6))": 0.843562420675993, "((0, 0, 6), (5, 8, 7))": 0.8864102868575647, "((0, 0, 6), (5, 8, 8))": 0.8914875833075212, "((0, 0, 6), (5, 8, 9))": 0.904178219184632, "((0, 0, 6), (5, 9, 0))": 0.8794031896800336, "((0, 0, 6), (5, 9, 1))": 0.8747874439038676, "((0, 0, 6), (5, 9, 2))": 0.8611289937833937, "((0, 0, 6), (5, 9, 3))": 0.8517441676767219, "((0, 0, 6), (5, 9, 4))": 0.8550565722797818, "((0, 0, 6), (5, 9, 5))": 0.8575390705534941, "((0, 0, 6), (5, 9, 6))": 0.8818016044651079, "((0, 0, 6), (5, 9, 7))": 0.9052589692131393, "((0, 0, 6), (5, 9, 8))": 0.9222674551406991, "((0, 0, 6), (5, 9, 9))": 0.930688050122846, "((0, 0, 6), (6, 0, 0))": 0.6621247763281506, "((0, 0, 6), (6, 0, 1))": 0.6288260080592546, "((0, 0, 6), (6, 0, 2))": 0.5882568634584201, "((0, 0, 6), (6, 0, 3))": 0.49471917014289024, "((0, 0, 6), (6, 0, 4))": 0.4496403208835115, "((0, 0, 6), (6, 0, 5))": 0.4501986256928634, "((0, 0, 6), (6, 0, 6))": 0.4826882045544884, "((0, 0, 6), (6, 0, 7))": 0.5034591695421093, "((0, 0, 6), (6, 0, 8))": 0.5312361528091146, "((0, 0, 6), (6, 0, 9))": 0.5394649955548692, "((0, 0, 6), (6, 1, 0))": 0.6627121095491291, "((0, 0, 6), (6, 1, 1))": 0.6259946601377516, "((0, 0, 6), (6, 1, 2))": 0.588981351294382, "((0, 0, 6), (6, 1, 3))": 0.4754096924183634, "((0, 0, 6), (6, 1, 4))": 0.44992086391196906, "((0, 0, 6), (6, 1, 5))": 0.43577411189421517, "((0, 0, 6), (6, 1, 6))": 0.4809640619770351, "((0, 0, 6), (6, 1, 7))": 0.5015916659550691, "((0, 0, 6), (6, 1, 8))": 0.5240414209136676, "((0, 0, 6), (6, 1, 9))": 0.5345474459248598, "((0, 0, 6), (6, 2, 0))": 0.6676167590684835, "((0, 0, 6), (6, 2, 1))": 0.6301862042755306, "((0, 0, 6), (6, 2, 2))": 0.6083706451305703, "((0, 0, 6), (6, 2, 3))": 0.47025383350829275, "((0, 0, 6), (6, 2, 4))": 0.44690188749704723, "((0, 0, 6), (6, 2, 5))": 0.4438699795864759, "((0, 0, 6), (6, 2, 6))": 0.49480659623494766, "((0, 0, 6), (6, 2, 7))": 0.49293902232104564, "((0, 0, 6), (6, 2, 8))": 0.5099574299952496, "((0, 0, 6), (6, 2, 9))": 0.541408863318124, "((0, 0, 6), (6, 3, 0))": 0.7090749743463524, "((0, 0, 6), (6, 3, 1))": 0.6533846201553376, "((0, 0, 6), (6, 3, 2))": 0.6254257623470766, "((0, 0, 6), (6, 3, 3))": 0.5607537816843672, "((0, 0, 6), (6, 3, 4))": 0.4813644776160918, "((0, 0, 6), (6, 3, 5))": 0.48761884481659556, "((0, 0, 6), (6, 3, 6))": 0.5908337773293203, "((0, 0, 6), (6, 3, 7))": 0.580083839573017, "((0, 0, 6), (6, 3, 8))": 0.5656913969847588, "((0, 0, 6), (6, 3, 9))": 0.581154838606524, "((0, 0, 6), (6, 4, 0))": 0.7324038747826823, "((0, 0, 6), (6, 4, 1))": 0.7173849331535365, "((0, 0, 6), (6, 4, 2))": 0.7095607666892487, "((0, 0, 6), (6, 4, 3))": 0.593852830885365, "((0, 0, 6), (6, 4, 4))": 0.5537743191264815, "((0, 0, 6), (6, 4, 5))": 0.5379776867146955, "((0, 0, 6), (6, 4, 6))": 0.6213760862090739, "((0, 0, 6), (6, 4, 7))": 0.6246891175146888, "((0, 0, 6), (6, 4, 8))": 0.6239708820841368, "((0, 0, 6), (6, 4, 9))": 0.6367563099140101, "((0, 0, 6), (6, 5, 0))": 0.7691644342172123, "((0, 0, 6), (6, 5, 1))": 0.7342392704316689, "((0, 0, 6), (6, 5, 2))": 0.7276179699602239, "((0, 0, 6), (6, 5, 3))": 0.635644701778465, "((0, 0, 6), (6, 5, 4))": 0.6174277497310325, "((0, 0, 6), (6, 5, 5))": 0.6853276998010888, "((0, 0, 6), (6, 5, 6))": 0.7415060105179143, "((0, 0, 6), (6, 5, 7))": 0.7534121497509669, "((0, 0, 6), (6, 5, 8))": 0.7627463636177392, "((0, 0, 6), (6, 5, 9))": 0.7699747324116573, "((0, 0, 6), (6, 6, 0))": 0.8202124126090969, "((0, 0, 6), (6, 6, 1))": 0.791388923065975, "((0, 0, 6), (6, 6, 2))": 0.7667747566535983, "((0, 0, 6), (6, 6, 3))": 0.7547781832020422, "((0, 0, 6), (6, 6, 4))": 0.7859217348061603, "((0, 0, 6), (6, 6, 5))": 0.7834981279933522, "((0, 0, 6), (6, 6, 6))": 0.7723014224219923, "((0, 0, 6), (6, 6, 7))": 0.7901537167635619, "((0, 0, 6), (6, 6, 8))": 0.8082305600162746, "((0, 0, 6), (6, 6, 9))": 0.8710497414828119, "((0, 0, 6), (6, 7, 0))": 0.8672964974558794, "((0, 0, 6), (6, 7, 1))": 0.8574187074777888, "((0, 0, 6), (6, 7, 2))": 0.8454459242217018, "((0, 0, 6), (6, 7, 3))": 0.8485364815788738, "((0, 0, 6), (6, 7, 4))": 0.8380079271123875, "((0, 0, 6), (6, 7, 5))": 0.8386780249072429, "((0, 0, 6), (6, 7, 6))": 0.8423507079589687, "((0, 0, 6), (6, 7, 7))": 0.9034538497936986, "((0, 0, 6), (6, 7, 8))": 0.907504060679676, "((0, 0, 6), (6, 7, 9))": 0.9186179304258638, "((0, 0, 6), (6, 8, 0))": 0.8987663506176351, "((0, 0, 6), (6, 8, 1))": 0.8904061536471458, "((0, 0, 6), (6, 8, 2))": 0.8840134992512121, "((0, 0, 6), (6, 8, 3))": 0.8795854201249791, "((0, 0, 6), (6, 8, 4))": 0.8877255422428704, "((0, 0, 6), (6, 8, 5))": 0.8846694002794872, "((0, 0, 6), (6, 8, 6))": 0.8972850709715964, "((0, 0, 6), (6, 8, 7))": 0.911942295792568, "((0, 0, 6), (6, 8, 8))": 0.9256695452375321, "((0, 0, 6), (6, 8, 9))": 0.9427410729285289, "((0, 0, 6), (6, 9, 0))": 0.9124946133392183, "((0, 0, 6), (6, 9, 1))": 0.909771667896668, "((0, 0, 6), (6, 9, 2))": 0.9045431644703322, "((0, 0, 6), (6, 9, 3))": 0.8920891736761728, "((0, 0, 6), (6, 9, 4))": 0.9001101086738866, "((0, 0, 6), (6, 9, 5))": 0.9117692769929178, "((0, 0, 6), (6, 9, 6))": 0.9154580634132836, "((0, 0, 6), (6, 9, 7))": 0.9562435035389164, "((0, 0, 6), (6, 9, 8))": 0.9610463609055897, "((0, 0, 6), (6, 9, 9))": 0.9679346329875623, "((0, 0, 6), (7, 0, 0))": 0.7048619354202653, "((0, 0, 6), (7, 0, 1))": 0.6700242886481262, "((0, 0, 6), (7, 0, 2))": 0.642501773575039, "((0, 0, 6), (7, 0, 3))": 0.6023651599290152, "((0, 0, 6), (7, 0, 4))": 0.5828490595263446, "((0, 0, 6), (7, 0, 5))": 0.5555490542386664, "((0, 0, 6), (7, 0, 6))": 0.5515396950769377, "((0, 0, 6), (7, 0, 7))": 0.55695376421392, "((0, 0, 6), (7, 0, 8))": 0.5892831806651988, "((0, 0, 6), (7, 0, 9))": 0.5977729371578221, "((0, 0, 6), (7, 1, 0))": 0.715336684880209, "((0, 0, 6), (7, 1, 1))": 0.680357982633548, "((0, 0, 6), (7, 1, 2))": 0.6404841742418831, "((0, 0, 6), (7, 1, 3))": 0.5968026797318441, "((0, 0, 6), (7, 1, 4))": 0.5886246566403823, "((0, 0, 6), (7, 1, 5))": 0.5622077578326854, "((0, 0, 6), (7, 1, 6))": 0.561028179461607, "((0, 0, 6), (7, 1, 7))": 0.5664412524823201, "((0, 0, 6), (7, 1, 8))": 0.5872814156458925, "((0, 0, 6), (7, 1, 9))": 0.599222160467321, "((0, 0, 6), (7, 2, 0))": 0.7086575934907696, "((0, 0, 6), (7, 2, 1))": 0.68411505295404, "((0, 0, 6), (7, 2, 2))": 0.6454014058191254, "((0, 0, 6), (7, 2, 3))": 0.6058659708403408, "((0, 0, 6), (7, 2, 4))": 0.5998895279597929, "((0, 0, 6), (7, 2, 5))": 0.5755989212450773, "((0, 0, 6), (7, 2, 6))": 0.5604295069393675, "((0, 0, 6), (7, 2, 7))": 0.630309945710008, "((0, 0, 6), (7, 2, 8))": 0.6429487207050357, "((0, 0, 6), (7, 2, 9))": 0.6592365952083783, "((0, 0, 6), (7, 3, 0))": 0.7501632456259292, "((0, 0, 6), (7, 3, 1))": 0.744723273188201, "((0, 0, 6), (7, 3, 2))": 0.7379247971779624, "((0, 0, 6), (7, 3, 3))": 0.6587747097483629, "((0, 0, 6), (7, 3, 4))": 0.6486305986501315, "((0, 0, 6), (7, 3, 5))": 0.6385021317192202, "((0, 0, 6), (7, 3, 6))": 0.6548246972466282, "((0, 0, 6), (7, 3, 7))": 0.6843856680588892, "((0, 0, 6), (7, 3, 8))": 0.6868419193888502, "((0, 0, 6), (7, 3, 9))": 0.6794581275020696, "((0, 0, 6), (7, 4, 0))": 0.7650837780747173, "((0, 0, 6), (7, 4, 1))": 0.7587084832488626, "((0, 0, 6), (7, 4, 2))": 0.7507459929872613, "((0, 0, 6), (7, 4, 3))": 0.6840681653997723, "((0, 0, 6), (7, 4, 4))": 0.6843328871331131, "((0, 0, 6), (7, 4, 5))": 0.689937955283007, "((0, 0, 6), (7, 4, 6))": 0.7031758403119017, "((0, 0, 6), (7, 4, 7))": 0.7125221682935388, "((0, 0, 6), (7, 4, 8))": 0.7306985370599355, "((0, 0, 6), (7, 4, 9))": 0.7407949584127648, "((0, 0, 6), (7, 5, 0))": 0.8189201465269631, "((0, 0, 6), (7, 5, 1))": 0.8127325861398902, "((0, 0, 6), (7, 5, 2))": 0.8112024586093344, "((0, 0, 6), (7, 5, 3))": 0.7994942344331559, "((0, 0, 6), (7, 5, 4))": 0.7842068848200233, "((0, 0, 6), (7, 5, 5))": 0.7709144008896317, "((0, 0, 6), (7, 5, 6))": 0.7884946955817094, "((0, 0, 6), (7, 5, 7))": 0.8163147599740661, "((0, 0, 6), (7, 5, 8))": 0.8254870641861879, "((0, 0, 6), (7, 5, 9))": 0.8235123210231032, "((0, 0, 6), (7, 6, 0))": 0.8570708881509016, "((0, 0, 6), (7, 6, 1))": 0.8476173100721427, "((0, 0, 6), (7, 6, 2))": 0.845347190315227, "((0, 0, 6), (7, 6, 3))": 0.815304040015402, "((0, 0, 6), (7, 6, 4))": 0.8192898060140069, "((0, 0, 6), (7, 6, 5))": 0.8097159135719293, "((0, 0, 6), (7, 6, 6))": 0.8155901433364247, "((0, 0, 6), (7, 6, 7))": 0.8404034093700502, "((0, 0, 6), (7, 6, 8))": 0.8482355359788151, "((0, 0, 6), (7, 6, 9))": 0.8934455124346982, "((0, 0, 6), (7, 7, 0))": 0.9011737107820597, "((0, 0, 6), (7, 7, 1))": 0.9116341060709547, "((0, 0, 6), (7, 7, 2))": 0.9102916942260652, "((0, 0, 6), (7, 7, 3))": 0.9095756878715896, "((0, 0, 6), (7, 7, 4))": 0.874113855519631, "((0, 0, 6), (7, 7, 5))": 0.9015448320228162, "((0, 0, 6), (7, 7, 6))": 0.9284550505953999, "((0, 0, 6), (7, 7, 7))": 0.9549364516659746, "((0, 0, 6), (7, 7, 8))": 0.9503686861984921, "((0, 0, 6), (7, 7, 9))": 0.9513941372620085, "((0, 0, 6), (7, 8, 0))": 0.9412525902551991, "((0, 0, 6), (7, 8, 1))": 0.9338886714054462, "((0, 0, 6), (7, 8, 2))": 0.9403631785968382, "((0, 0, 6), (7, 8, 3))": 0.9304213734384001, "((0, 0, 6), (7, 8, 4))": 0.9247378608714691, "((0, 0, 6), (7, 8, 5))": 0.9251023654991295, "((0, 0, 6), (7, 8, 6))": 0.9381997842392598, "((0, 0, 6), (7, 8, 7))": 0.9845353109573558, "((0, 0, 6), (7, 8, 8))": 0.9920609141665544, "((0, 0, 6), (7, 8, 9))": 1.0050620215000932, "((0, 0, 6), (7, 9, 0))": 0.9517787762796558, "((0, 0, 6), (7, 9, 1))": 0.9497092483606767, "((0, 0, 6), (7, 9, 2))": 0.9412926077333575, "((0, 0, 6), (7, 9, 3))": 0.9307057936012392, "((0, 0, 6), (7, 9, 4))": 0.9353679486389955, "((0, 0, 6), (7, 9, 5))": 0.9375394879260164, "((0, 0, 6), (7, 9, 6))": 0.9415622095467998, "((0, 0, 6), (7, 9, 7))": 1.0010838724226636, "((0, 0, 6), (7, 9, 8))": 1.0125831092414863, "((0, 0, 6), (7, 9, 9))": 1.0320028813775894, "((0, 0, 6), (8, 0, 0))": 0.736015883080826, "((0, 0, 6), (8, 0, 1))": 0.722570167288715, "((0, 0, 6), (8, 0, 2))": 0.6761796027188144, "((0, 0, 6), (8, 0, 3))": 0.6461464454067277, "((0, 0, 6), (8, 0, 4))": 0.6062179675317315, "((0, 0, 6), (8, 0, 5))": 0.5857325562311799, "((0, 0, 6), (8, 0, 6))": 0.622193464792914, "((0, 0, 6), (8, 0, 7))": 0.6387142569241497, "((0, 0, 6), (8, 0, 8))": 0.6407756974252509, "((0, 0, 6), (8, 0, 9))": 0.6475519978441854, "((0, 0, 6), (8, 1, 0))": 0.7369462093045905, "((0, 0, 6), (8, 1, 1))": 0.7155830790710574, "((0, 0, 6), (8, 1, 2))": 0.6741461369566065, "((0, 0, 6), (8, 1, 3))": 0.6384267532858066, "((0, 0, 6), (8, 1, 4))": 0.6071567685249482, "((0, 0, 6), (8, 1, 5))": 0.5851016203154219, "((0, 0, 6), (8, 1, 6))": 0.6019273483953341, "((0, 0, 6), (8, 1, 7))": 0.6623462968134518, "((0, 0, 6), (8, 1, 8))": 0.6672649449031751, "((0, 0, 6), (8, 1, 9))": 0.6621581130646664, "((0, 0, 6), (8, 2, 0))": 0.7427792220198999, "((0, 0, 6), (8, 2, 1))": 0.7174075149022227, "((0, 0, 6), (8, 2, 2))": 0.6753512804269107, "((0, 0, 6), (8, 2, 3))": 0.637007858618256, "((0, 0, 6), (8, 2, 4))": 0.6117144093359448, "((0, 0, 6), (8, 2, 5))": 0.5948867154038129, "((0, 0, 6), (8, 2, 6))": 0.5950451580056388, "((0, 0, 6), (8, 2, 7))": 0.6650865316670257, "((0, 0, 6), (8, 2, 8))": 0.6805577757496639, "((0, 0, 6), (8, 2, 9))": 0.691253516896739, "((0, 0, 6), (8, 3, 0))": 0.7789177243737841, "((0, 0, 6), (8, 3, 1))": 0.7688370738953719, "((0, 0, 6), (8, 3, 2))": 0.7621212646815907, "((0, 0, 6), (8, 3, 3))": 0.6790300950541032, "((0, 0, 6), (8, 3, 4))": 0.6673540203007081, "((0, 0, 6), (8, 3, 5))": 0.6632752558166496, "((0, 0, 6), (8, 3, 6))": 0.6969927365493013, "((0, 0, 6), (8, 3, 7))": 0.7152101736317598, "((0, 0, 6), (8, 3, 8))": 0.7274252608903108, "((0, 0, 6), (8, 3, 9))": 0.7299040125108877, "((0, 0, 6), (8, 4, 0))": 0.8158983161976415, "((0, 0, 6), (8, 4, 1))": 0.8127233163750622, "((0, 0, 6), (8, 4, 2))": 0.7795768374493591, "((0, 0, 6), (8, 4, 3))": 0.7076645216912364, "((0, 0, 6), (8, 4, 4))": 0.7064575307320891, "((0, 0, 6), (8, 4, 5))": 0.7078439006494393, "((0, 0, 6), (8, 4, 6))": 0.7526310829865482, "((0, 0, 6), (8, 4, 7))": 0.7755983923722487, "((0, 0, 6), (8, 4, 8))": 0.7761145765852502, "((0, 0, 6), (8, 4, 9))": 0.7712966819343985, "((0, 0, 6), (8, 5, 0))": 0.8459620189866182, "((0, 0, 6), (8, 5, 1))": 0.837755408976595, "((0, 0, 6), (8, 5, 2))": 0.8287401475877354, "((0, 0, 6), (8, 5, 3))": 0.8137321471416487, "((0, 0, 6), (8, 5, 4))": 0.8183817221504869, "((0, 0, 6), (8, 5, 5))": 0.8050533332836427, "((0, 0, 6), (8, 5, 6))": 0.8163968686093026, "((0, 0, 6), (8, 5, 7))": 0.8388695210597783, "((0, 0, 6), (8, 5, 8))": 0.8621473018925857, "((0, 0, 6), (8, 5, 9))": 0.8714354011970276, "((0, 0, 6), (8, 6, 0))": 0.8937955992609795, "((0, 0, 6), (8, 6, 1))": 0.8945534840585074, "((0, 0, 6), (8, 6, 2))": 0.8774443710755518, "((0, 0, 6), (8, 6, 3))": 0.8500801512029336, "((0, 0, 6), (8, 6, 4))": 0.8475070476979532, "((0, 0, 6), (8, 6, 5))": 0.8326288727537144, "((0, 0, 6), (8, 6, 6))": 0.8464249620001271, "((0, 0, 6), (8, 6, 7))": 0.869701110803276, "((0, 0, 6), (8, 6, 8))": 0.9089756267517609, "((0, 0, 6), (8, 6, 9))": 0.9157450142192899, "((0, 0, 6), (8, 7, 0))": 0.9333048681201265, "((0, 0, 6), (8, 7, 1))": 0.937852648754331, "((0, 0, 6), (8, 7, 2))": 0.9305141072351681, "((0, 0, 6), (8, 7, 3))": 0.9185446012413738, "((0, 0, 6), (8, 7, 4))": 0.8887089002663516, "((0, 0, 6), (8, 7, 5))": 0.9150849066332299, "((0, 0, 6), (8, 7, 6))": 0.9466110107362683, "((0, 0, 6), (8, 7, 7))": 0.9740867099752554, "((0, 0, 6), (8, 7, 8))": 0.9798789457830509, "((0, 0, 6), (8, 7, 9))": 0.9670644999385388, "((0, 0, 6), (8, 8, 0))": 0.9791856597380613, "((0, 0, 6), (8, 8, 1))": 0.9644734009231681, "((0, 0, 6), (8, 8, 2))": 0.9635710297778471, "((0, 0, 6), (8, 8, 3))": 0.9512963342070996, "((0, 0, 6), (8, 8, 4))": 0.9510973198367703, "((0, 0, 6), (8, 8, 5))": 0.956238814762383, "((0, 0, 6), (8, 8, 6))": 0.9723840382503451, "((0, 0, 6), (8, 8, 7))": 1.0101010095253327, "((0, 0, 6), (8, 8, 8))": 1.0249301709057441, "((0, 0, 6), (8, 8, 9))": 1.0382973611602613, "((0, 0, 6), (8, 9, 0))": 0.9803477824234748, "((0, 0, 6), (8, 9, 1))": 0.9797450816839042, "((0, 0, 6), (8, 9, 2))": 0.9759309430349461, "((0, 0, 6), (8, 9, 3))": 0.9617633145772423, "((0, 0, 6), (8, 9, 4))": 0.9607361527272084, "((0, 0, 6), (8, 9, 5))": 0.9673718487258126, "((0, 0, 6), (8, 9, 6))": 0.97835503763728, "((0, 0, 6), (8, 9, 7))": 1.029199532992568, "((0, 0, 6), (8, 9, 8))": 1.0439663862603887, "((0, 0, 6), (8, 9, 9))": 1.0461919950950629, "((0, 0, 6), (9, 0, 0))": 0.7378398029697903, "((0, 0, 6), (9, 0, 1))": 0.7272767800617891, "((0, 0, 6), (9, 0, 2))": 0.6889616009199825, "((0, 0, 6), (9, 0, 3))": 0.6580855098276925, "((0, 0, 6), (9, 0, 4))": 0.618494524123514, "((0, 0, 6), (9, 0, 5))": 0.6019232478479655, "((0, 0, 6), (9, 0, 6))": 0.631377576713835, "((0, 0, 6), (9, 0, 7))": 0.647085117973314, "((0, 0, 6), (9, 0, 8))": 0.6574765651930754, "((0, 0, 6), (9, 0, 9))": 0.6581357003075458, "((0, 0, 6), (9, 1, 0))": 0.7402448126815789, "((0, 0, 6), (9, 1, 1))": 0.7350941996004133, "((0, 0, 6), (9, 1, 2))": 0.7003142215364201, "((0, 0, 6), (9, 1, 3))": 0.6566545839537159, "((0, 0, 6), (9, 1, 4))": 0.6262899598047919, "((0, 0, 6), (9, 1, 5))": 0.6197532872609348, "((0, 0, 6), (9, 1, 6))": 0.63950794885079, "((0, 0, 6), (9, 1, 7))": 0.6642338564207136, "((0, 0, 6), (9, 1, 8))": 0.6743790740014125, "((0, 0, 6), (9, 1, 9))": 0.6708214025727167, "((0, 0, 6), (9, 2, 0))": 0.7468182169473893, "((0, 0, 6), (9, 2, 1))": 0.7403992577950168, "((0, 0, 6), (9, 2, 2))": 0.7149105781648126, "((0, 0, 6), (9, 2, 3))": 0.6667433654956513, "((0, 0, 6), (9, 2, 4))": 0.6385606539829981, "((0, 0, 6), (9, 2, 5))": 0.6292877596634524, "((0, 0, 6), (9, 2, 6))": 0.6580750037885941, "((0, 0, 6), (9, 2, 7))": 0.6748753415951338, "((0, 0, 6), (9, 2, 8))": 0.6909277793899503, "((0, 0, 6), (9, 2, 9))": 0.694805458514623, "((0, 0, 6), (9, 3, 0))": 0.7815527705281967, "((0, 0, 6), (9, 3, 1))": 0.7748638307436625, "((0, 0, 6), (9, 3, 2))": 0.7589628487003914, "((0, 0, 6), (9, 3, 3))": 0.7072869916974385, "((0, 0, 6), (9, 3, 4))": 0.6888736802787006, "((0, 0, 6), (9, 3, 5))": 0.6809096930432722, "((0, 0, 6), (9, 3, 6))": 0.7117107842436102, "((0, 0, 6), (9, 3, 7))": 0.7221923282401783, "((0, 0, 6), (9, 3, 8))": 0.7351307795658893, "((0, 0, 6), (9, 3, 9))": 0.7354975515182428, "((0, 0, 6), (9, 4, 0))": 0.8165263619454911, "((0, 0, 6), (9, 4, 1))": 0.8178967170837368, "((0, 0, 6), (9, 4, 2))": 0.7855329195253754, "((0, 0, 6), (9, 4, 3))": 0.7246605808460516, "((0, 0, 6), (9, 4, 4))": 0.7211338580912667, "((0, 0, 6), (9, 4, 5))": 0.7238906727475671, "((0, 0, 6), (9, 4, 6))": 0.7760747891453178, "((0, 0, 6), (9, 4, 7))": 0.7826029177584336, "((0, 0, 6), (9, 4, 8))": 0.7834702681042129, "((0, 0, 6), (9, 4, 9))": 0.7776788556029192, "((0, 0, 6), (9, 5, 0))": 0.8544542531896772, "((0, 0, 6), (9, 5, 1))": 0.851276379837978, "((0, 0, 6), (9, 5, 2))": 0.8373668539358274, "((0, 0, 6), (9, 5, 3))": 0.8187457637399322, "((0, 0, 6), (9, 5, 4))": 0.8197975705999808, "((0, 0, 6), (9, 5, 5))": 0.8130381056555267, "((0, 0, 6), (9, 5, 6))": 0.8260444774600462, "((0, 0, 6), (9, 5, 7))": 0.8516113595811056, "((0, 0, 6), (9, 5, 8))": 0.8670144129216769, "((0, 0, 6), (9, 5, 9))": 0.8798623840198089, "((0, 0, 6), (9, 6, 0))": 0.9041990500276716, "((0, 0, 6), (9, 6, 1))": 0.9015052914524708, "((0, 0, 6), (9, 6, 2))": 0.8879277683113684, "((0, 0, 6), (9, 6, 3))": 0.8708438107499944, "((0, 0, 6), (9, 6, 4))": 0.8500102916957641, "((0, 0, 6), (9, 6, 5))": 0.840501143416324, "((0, 0, 6), (9, 6, 6))": 0.8581879160162517, "((0, 0, 6), (9, 6, 7))": 0.8999635199356506, "((0, 0, 6), (9, 6, 8))": 0.9161332734849001, "((0, 0, 6), (9, 6, 9))": 0.9207139255440583, "((0, 0, 6), (9, 7, 0))": 0.9494411365915664, "((0, 0, 6), (9, 7, 1))": 0.9533083061860723, "((0, 0, 6), (9, 7, 2))": 0.9306643178101291, "((0, 0, 6), (9, 7, 3))": 0.9202332008100623, "((0, 0, 6), (9, 7, 4))": 0.8956902225581437, "((0, 0, 6), (9, 7, 5))": 0.9159073490356888, "((0, 0, 6), (9, 7, 6))": 0.945708889348672, "((0, 0, 6), (9, 7, 7))": 0.9711908955466806, "((0, 0, 6), (9, 7, 8))": 0.9802497251484683, "((0, 0, 6), (9, 7, 9))": 0.9748418550592577, "((0, 0, 6), (9, 8, 0))": 0.9751538545663837, "((0, 0, 6), (9, 8, 1))": 0.9723078695402647, "((0, 0, 6), (9, 8, 2))": 0.9676731455913672, "((0, 0, 6), (9, 8, 3))": 0.9521654348815599, "((0, 0, 6), (9, 8, 4))": 0.956363263318885, "((0, 0, 6), (9, 8, 5))": 0.9659957669793063, "((0, 0, 6), (9, 8, 6))": 0.978471621595583, "((0, 0, 6), (9, 8, 7))": 1.016620982445997, "((0, 0, 6), (9, 8, 8))": 1.0324713635149996, "((0, 0, 6), (9, 8, 9))": 1.0408990270485396, "((0, 0, 6), (9, 9, 0))": 0.9850876657258648, "((0, 0, 6), (9, 9, 1))": 0.9817036520443062, "((0, 0, 6), (9, 9, 2))": 0.9750965907610121, "((0, 0, 6), (9, 9, 3))": 0.960674081777966, "((0, 0, 6), (9, 9, 4))": 0.9633747250930782, "((0, 0, 6), (9, 9, 5))": 0.9739158007159097, "((0, 0, 6), (9, 9, 6))": 0.9845681720615085, "((0, 0, 6), (9, 9, 7))": 1.0314668608314046, "((0, 0, 6), (9, 9, 8))": 1.0443374324701284, "((0, 0, 6), (9, 9, 9))": 1.0441503074265315, "((0, 0, 7), (0, 0, 8))": 0.04898494881341265, "((0, 0, 7), (0, 0, 9))": 0.05900294387850678, "((0, 0, 7), (0, 1, 0))": 0.5627847014702261, "((0, 0, 7), (0, 1, 1))": 0.542997319888995, "((0, 0, 7), (0, 1, 2))": 0.44213326228807054, "((0, 0, 7), (0, 1, 3))": 0.3911687573562585, "((0, 0, 7), (0, 1, 4))": 0.33862606139588014, "((0, 0, 7), (0, 1, 5))": 0.16170485050440386, "((0, 0, 7), (0, 1, 6))": 0.08609603642068672, "((0, 0, 7), (0, 1, 7))": 0.030495372276211272, "((0, 0, 7), (0, 1, 8))": 0.05412191713075178, "((0, 0, 7), (0, 1, 9))": 0.06967368794237078, "((0, 0, 7), (0, 2, 0))": 0.5663122206564981, "((0, 0, 7), (0, 2, 1))": 0.5369041585488671, "((0, 0, 7), (0, 2, 2))": 0.4487234949396357, "((0, 0, 7), (0, 2, 3))": 0.38881355392447997, "((0, 0, 7), (0, 2, 4))": 0.33013770304976026, "((0, 0, 7), (0, 2, 5))": 0.15650933929488303, "((0, 0, 7), (0, 2, 6))": 0.11176887683710232, "((0, 0, 7), (0, 2, 7))": 0.0842236844292295, "((0, 0, 7), (0, 2, 8))": 0.14408026311346794, "((0, 0, 7), (0, 2, 9))": 0.1480858334352468, "((0, 0, 7), (0, 3, 0))": 0.5748288407040485, "((0, 0, 7), (0, 3, 1))": 0.5591958437479707, "((0, 0, 7), (0, 3, 2))": 0.4718642851100146, "((0, 0, 7), (0, 3, 3))": 0.35918864378745285, "((0, 0, 7), (0, 3, 4))": 0.33178392694507364, "((0, 0, 7), (0, 3, 5))": 0.22436731000918797, "((0, 0, 7), (0, 3, 6))": 0.2031453484852776, "((0, 0, 7), (0, 3, 7))": 0.2007290387262307, "((0, 0, 7), (0, 3, 8))": 0.19966732525442726, "((0, 0, 7), (0, 3, 9))": 0.2029901895071414, "((0, 0, 7), (0, 4, 0))": 0.595716045765515, "((0, 0, 7), (0, 4, 1))": 0.5831365924672044, "((0, 0, 7), (0, 4, 2))": 0.5647001502208167, "((0, 0, 7), (0, 4, 3))": 0.35361339503161765, "((0, 0, 7), (0, 4, 4))": 0.33544786956369893, "((0, 0, 7), (0, 4, 5))": 0.267384721772936, "((0, 0, 7), (0, 4, 6))": 0.21667242065288453, "((0, 0, 7), (0, 4, 7))": 0.23056715221675628, "((0, 0, 7), (0, 4, 8))": 0.29205109831148307, "((0, 0, 7), (0, 4, 9))": 0.3054792071953957, "((0, 0, 7), (0, 5, 0))": 0.6404146168641872, "((0, 0, 7), (0, 5, 1))": 0.6228360653011887, "((0, 0, 7), (0, 5, 2))": 0.5870976689761347, "((0, 0, 7), (0, 5, 3))": 0.5590185810368347, "((0, 0, 7), (0, 5, 4))": 0.5523515085924114, "((0, 0, 7), (0, 5, 5))": 0.5430478655290671, "((0, 0, 7), (0, 5, 6))": 0.5263825315115622, "((0, 0, 7), (0, 5, 7))": 0.521087187414897, "((0, 0, 7), (0, 5, 8))": 0.48853041403872727, "((0, 0, 7), (0, 5, 9))": 0.4916491470396996, "((0, 0, 7), (0, 6, 0))": 0.7238262111949977, "((0, 0, 7), (0, 6, 1))": 0.7140333594076477, "((0, 0, 7), (0, 6, 2))": 0.6926358917120095, "((0, 0, 7), (0, 6, 3))": 0.5803505803699948, "((0, 0, 7), (0, 6, 4))": 0.5753972407532912, "((0, 0, 7), (0, 6, 5))": 0.5681444488499623, "((0, 0, 7), (0, 6, 6))": 0.5639341496791819, "((0, 0, 7), (0, 6, 7))": 0.5595976045458624, "((0, 0, 7), (0, 6, 8))": 0.5505659295586545, "((0, 0, 7), (0, 6, 9))": 0.5515727616969108, "((0, 0, 7), (0, 7, 0))": 0.741986261360042, "((0, 0, 7), (0, 7, 1))": 0.7322403040860452, "((0, 0, 7), (0, 7, 2))": 0.7129056630785648, "((0, 0, 7), (0, 7, 3))": 0.6687400202063422, "((0, 0, 7), (0, 7, 4))": 0.6525671054082895, "((0, 0, 7), (0, 7, 5))": 0.6371234466978158, "((0, 0, 7), (0, 7, 6))": 0.642846576000415, "((0, 0, 7), (0, 7, 7))": 0.6710161264146143, "((0, 0, 7), (0, 7, 8))": 0.6655556419467777, "((0, 0, 7), (0, 7, 9))": 0.6714652368555365, "((0, 0, 7), (0, 8, 0))": 0.7746019042378363, "((0, 0, 7), (0, 8, 1))": 0.7543694918511157, "((0, 0, 7), (0, 8, 2))": 0.7333091477847292, "((0, 0, 7), (0, 8, 3))": 0.6922683739584101, "((0, 0, 7), (0, 8, 4))": 0.6783858545974809, "((0, 0, 7), (0, 8, 5))": 0.6687876240101213, "((0, 0, 7), (0, 8, 6))": 0.6885507744623968, "((0, 0, 7), (0, 8, 7))": 0.702000300868184, "((0, 0, 7), (0, 8, 8))": 0.7114870701140812, "((0, 0, 7), (0, 8, 9))": 0.7166654761394071, "((0, 0, 7), (0, 9, 0))": 0.7821958374860938, "((0, 0, 7), (0, 9, 1))": 0.7704979464519918, "((0, 0, 7), (0, 9, 2))": 0.7576540827184867, "((0, 0, 7), (0, 9, 3))": 0.7015809173075734, "((0, 0, 7), (0, 9, 4))": 0.6889225356991917, "((0, 0, 7), (0, 9, 5))": 0.698811956382485, "((0, 0, 7), (0, 9, 6))": 0.7029378692973667, "((0, 0, 7), (0, 9, 7))": 0.7147795746447181, "((0, 0, 7), (0, 9, 8))": 0.7273146152609999, "((0, 0, 7), (0, 9, 9))": 0.72609917024389, "((0, 0, 7), (1, 0, 0))": 0.566163076149393, "((0, 0, 7), (1, 0, 1))": 0.5457024190647987, "((0, 0, 7), (1, 0, 2))": 0.4754136410063679, "((0, 0, 7), (1, 0, 3))": 0.389121339583428, "((0, 0, 7), (1, 0, 4))": 0.3330757027707634, "((0, 0, 7), (1, 0, 5))": 0.15194186712863453, "((0, 0, 7), (1, 0, 6))": 0.09127991055799337, "((0, 0, 7), (1, 0, 7))": 0.02886790360337923, "((0, 0, 7), (1, 0, 8))": 0.06147054052350362, "((0, 0, 7), (1, 0, 9))": 0.07353105799223446, "((0, 0, 7), (1, 1, 0))": 0.5666024059672629, "((0, 0, 7), (1, 1, 1))": 0.5421833259125848, "((0, 0, 7), (1, 1, 2))": 0.46240995517391587, "((0, 0, 7), (1, 1, 3))": 0.39704688906788016, "((0, 0, 7), (1, 1, 4))": 0.32863483304811125, "((0, 0, 7), (1, 1, 5))": 0.16351394640945663, "((0, 0, 7), (1, 1, 6))": 0.08166826071680379, "((0, 0, 7), (1, 1, 7))": 0.02439759961405261, "((0, 0, 7), (1, 1, 8))": 0.05895917694815994, "((0, 0, 7), (1, 1, 9))": 0.08196091794185537, "((0, 0, 7), (1, 2, 0))": 0.567670272438999, "((0, 0, 7), (1, 2, 1))": 0.5447052323851118, "((0, 0, 7), (1, 2, 2))": 0.4561330365174536, "((0, 0, 7), (1, 2, 3))": 0.3788489723727017, "((0, 0, 7), (1, 2, 4))": 0.3013202662450738, "((0, 0, 7), (1, 2, 5))": 0.16520815432996935, "((0, 0, 7), (1, 2, 6))": 0.11688438691386381, "((0, 0, 7), (1, 2, 7))": 0.09000085441642426, "((0, 0, 7), (1, 2, 8))": 0.13310793026269993, "((0, 0, 7), (1, 2, 9))": 0.15209121008288287, "((0, 0, 7), (1, 3, 0))": 0.5745043248954438, "((0, 0, 7), (1, 3, 1))": 0.5562393261636969, "((0, 0, 7), (1, 3, 2))": 0.48502593049757814, "((0, 0, 7), (1, 3, 3))": 0.3604320026847182, "((0, 0, 7), (1, 3, 4))": 0.3032720649333139, "((0, 0, 7), (1, 3, 5))": 0.2185037556630948, "((0, 0, 7), (1, 3, 6))": 0.2093659995272156, "((0, 0, 7), (1, 3, 7))": 0.20822195167190488, "((0, 0, 7), (1, 3, 8))": 0.20755607461803174, "((0, 0, 7), (1, 3, 9))": 0.21514427810100528, "((0, 0, 7), (1, 4, 0))": 0.6050968197786987, "((0, 0, 7), (1, 4, 1))": 0.5988188745383766, "((0, 0, 7), (1, 4, 2))": 0.5561380338097668, "((0, 0, 7), (1, 4, 3))": 0.35331857283425777, "((0, 0, 7), (1, 4, 4))": 0.3188233987111076, "((0, 0, 7), (1, 4, 5))": 0.2711253195142926, "((0, 0, 7), (1, 4, 6))": 0.21452469967427054, "((0, 0, 7), (1, 4, 7))": 0.22155213081338648, "((0, 0, 7), (1, 4, 8))": 0.28844766377394065, "((0, 0, 7), (1, 4, 9))": 0.30064139199919776, "((0, 0, 7), (1, 5, 0))": 0.6480198589070042, "((0, 0, 7), (1, 5, 1))": 0.6160138322660464, "((0, 0, 7), (1, 5, 2))": 0.5978740603654529, "((0, 0, 7), (1, 5, 3))": 0.5664198608524207, "((0, 0, 7), (1, 5, 4))": 0.5495341775668967, "((0, 0, 7), (1, 5, 5))": 0.5401819482174308, "((0, 0, 7), (1, 5, 6))": 0.5200334557428518, "((0, 0, 7), (1, 5, 7))": 0.5180403857756165, "((0, 0, 7), (1, 5, 8))": 0.4966565252045484, "((0, 0, 7), (1, 5, 9))": 0.49195226893377236, "((0, 0, 7), (1, 6, 0))": 0.7274208352400319, "((0, 0, 7), (1, 6, 1))": 0.7169133469282027, "((0, 0, 7), (1, 6, 2))": 0.6963448042378487, "((0, 0, 7), (1, 6, 3))": 0.5962415929997211, "((0, 0, 7), (1, 6, 4))": 0.5820173118525113, "((0, 0, 7), (1, 6, 5))": 0.5714080527836312, "((0, 0, 7), (1, 6, 6))": 0.568107648076006, "((0, 0, 7), (1, 6, 7))": 0.5585863839453914, "((0, 0, 7), (1, 6, 8))": 0.5554331015280982, "((0, 0, 7), (1, 6, 9))": 0.5553153245161299, "((0, 0, 7), (1, 7, 0))": 0.7464516197619688, "((0, 0, 7), (1, 7, 1))": 0.7354214294870804, "((0, 0, 7), (1, 7, 2))": 0.7137077172302275, "((0, 0, 7), (1, 7, 3))": 0.6568195750952511, "((0, 0, 7), (1, 7, 4))": 0.6477355316081721, "((0, 0, 7), (1, 7, 5))": 0.6353625617804954, "((0, 0, 7), (1, 7, 6))": 0.6564944203164724, "((0, 0, 7), (1, 7, 7))": 0.6760748444659956, "((0, 0, 7), (1, 7, 8))": 0.6799868201878246, "((0, 0, 7), (1, 7, 9))": 0.6807032168696096, "((0, 0, 7), (1, 8, 0))": 0.7761880152501314, "((0, 0, 7), (1, 8, 1))": 0.7672501772309512, "((0, 0, 7), (1, 8, 2))": 0.7414518713476428, "((0, 0, 7), (1, 8, 3))": 0.6953892743610033, "((0, 0, 7), (1, 8, 4))": 0.6784172242216239, "((0, 0, 7), (1, 8, 5))": 0.6782504111071315, "((0, 0, 7), (1, 8, 6))": 0.6854686399805342, "((0, 0, 7), (1, 8, 7))": 0.7110285216618981, "((0, 0, 7), (1, 8, 8))": 0.715886046233601, "((0, 0, 7), (1, 8, 9))": 0.7171676846973188, "((0, 0, 7), (1, 9, 0))": 0.7872744733549629, "((0, 0, 7), (1, 9, 1))": 0.7777754115093115, "((0, 0, 7), (1, 9, 2))": 0.7710336432136627, "((0, 0, 7), (1, 9, 3))": 0.706735696248139, "((0, 0, 7), (1, 9, 4))": 0.6899542575908758, "((0, 0, 7), (1, 9, 5))": 0.7047086240505368, "((0, 0, 7), (1, 9, 6))": 0.7070615173845874, "((0, 0, 7), (1, 9, 7))": 0.728988273243209, "((0, 0, 7), (1, 9, 8))": 0.730237948406939, "((0, 0, 7), (1, 9, 9))": 0.7355586619936235, "((0, 0, 7), (2, 0, 0))": 0.5781653680375578, "((0, 0, 7), (2, 0, 1))": 0.5595006231769514, "((0, 0, 7), (2, 0, 2))": 0.4786381470462125, "((0, 0, 7), (2, 0, 3))": 0.4016154480955905, "((0, 0, 7), (2, 0, 4))": 0.34640519667258807, "((0, 0, 7), (2, 0, 5))": 0.13269459184973076, "((0, 0, 7), (2, 0, 6))": 0.09759616768492661, "((0, 0, 7), (2, 0, 7))": 0.06567132179026391, "((0, 0, 7), (2, 0, 8))": 0.09832736373244098, "((0, 0, 7), (2, 0, 9))": 0.11272784082923262, "((0, 0, 7), (2, 1, 0))": 0.5831664600604836, "((0, 0, 7), (2, 1, 1))": 0.5578396261057809, "((0, 0, 7), (2, 1, 2))": 0.49564884346420857, "((0, 0, 7), (2, 1, 3))": 0.4106807670307357, "((0, 0, 7), (2, 1, 4))": 0.33003188820293394, "((0, 0, 7), (2, 1, 5))": 0.14631827259594177, "((0, 0, 7), (2, 1, 6))": 0.09904281884805015, "((0, 0, 7), (2, 1, 7))": 0.07176567683537229, "((0, 0, 7), (2, 1, 8))": 0.10986124337969087, "((0, 0, 7), (2, 1, 9))": 0.11727797596486525, "((0, 0, 7), (2, 2, 0))": 0.5865802793207715, "((0, 0, 7), (2, 2, 1))": 0.5525487993575017, "((0, 0, 7), (2, 2, 2))": 0.5049088757612158, "((0, 0, 7), (2, 2, 3))": 0.3799610011660238, "((0, 0, 7), (2, 2, 4))": 0.31835504888890725, "((0, 0, 7), (2, 2, 5))": 0.15568652909716196, "((0, 0, 7), (2, 2, 6))": 0.1231494585537189, "((0, 0, 7), (2, 2, 7))": 0.12114836137968316, "((0, 0, 7), (2, 2, 8))": 0.1556436684081645, "((0, 0, 7), (2, 2, 9))": 0.16969726177004998, "((0, 0, 7), (2, 3, 0))": 0.5931936759893053, "((0, 0, 7), (2, 3, 1))": 0.5545692939425845, "((0, 0, 7), (2, 3, 2))": 0.5280244593846325, "((0, 0, 7), (2, 3, 3))": 0.3680133454442387, "((0, 0, 7), (2, 3, 4))": 0.3196598305070151, "((0, 0, 7), (2, 3, 5))": 0.24383881114649886, "((0, 0, 7), (2, 3, 6))": 0.2664735324115933, "((0, 0, 7), (2, 3, 7))": 0.25911792609057205, "((0, 0, 7), (2, 3, 8))": 0.26274019466585846, "((0, 0, 7), (2, 3, 9))": 0.2590766063746714, "((0, 0, 7), (2, 4, 0))": 0.6193504027294535, "((0, 0, 7), (2, 4, 1))": 0.6082265605358776, "((0, 0, 7), (2, 4, 2))": 0.5795420693674406, "((0, 0, 7), (2, 4, 3))": 0.3827826367620612, "((0, 0, 7), (2, 4, 4))": 0.32835648902704856, "((0, 0, 7), (2, 4, 5))": 0.2734910344506045, "((0, 0, 7), (2, 4, 6))": 0.31473369444608607, "((0, 0, 7), (2, 4, 7))": 0.32739339367599163, "((0, 0, 7), (2, 4, 8))": 0.34636714710348276, "((0, 0, 7), (2, 4, 9))": 0.4056653499940822, "((0, 0, 7), (2, 5, 0))": 0.6583892991507002, "((0, 0, 7), (2, 5, 1))": 0.6262213000829878, "((0, 0, 7), (2, 5, 2))": 0.6083462929637669, "((0, 0, 7), (2, 5, 3))": 0.5643578705224563, "((0, 0, 7), (2, 5, 4))": 0.5571012733403437, "((0, 0, 7), (2, 5, 5))": 0.54218730265926, "((0, 0, 7), (2, 5, 6))": 0.5228293437830862, "((0, 0, 7), (2, 5, 7))": 0.5205853943206187, "((0, 0, 7), (2, 5, 8))": 0.5146574145500075, "((0, 0, 7), (2, 5, 9))": 0.5080040569787029, "((0, 0, 7), (2, 6, 0))": 0.7317670808614444, "((0, 0, 7), (2, 6, 1))": 0.6947981651488584, "((0, 0, 7), (2, 6, 2))": 0.6847875620706502, "((0, 0, 7), (2, 6, 3))": 0.6074434206032181, "((0, 0, 7), (2, 6, 4))": 0.6078940588665125, "((0, 0, 7), (2, 6, 5))": 0.5765480222887085, "((0, 0, 7), (2, 6, 6))": 0.584992654572531, "((0, 0, 7), (2, 6, 7))": 0.5774408745335018, "((0, 0, 7), (2, 6, 8))": 0.5801231636674672, "((0, 0, 7), (2, 6, 9))": 0.5907821228628675, "((0, 0, 7), (2, 7, 0))": 0.7545586745107907, "((0, 0, 7), (2, 7, 1))": 0.7548365230579767, "((0, 0, 7), (2, 7, 2))": 0.7498433951618657, "((0, 0, 7), (2, 7, 3))": 0.6975812720862626, "((0, 0, 7), (2, 7, 4))": 0.667564406870372, "((0, 0, 7), (2, 7, 5))": 0.6548398544931786, "((0, 0, 7), (2, 7, 6))": 0.6461576546125908, "((0, 0, 7), (2, 7, 7))": 0.6964224307517904, "((0, 0, 7), (2, 7, 8))": 0.6998602658562373, "((0, 0, 7), (2, 7, 9))": 0.718656372314046, "((0, 0, 7), (2, 8, 0))": 0.801182348233724, "((0, 0, 7), (2, 8, 1))": 0.7809576021274165, "((0, 0, 7), (2, 8, 2))": 0.7690591574079507, "((0, 0, 7), (2, 8, 3))": 0.7289618275704313, "((0, 0, 7), (2, 8, 4))": 0.6917810832085545, "((0, 0, 7), (2, 8, 5))": 0.6950740967555514, "((0, 0, 7), (2, 8, 6))": 0.7291141877320864, "((0, 0, 7), (2, 8, 7))": 0.7451512648167715, "((0, 0, 7), (2, 8, 8))": 0.7527292647821557, "((0, 0, 7), (2, 8, 9))": 0.7453138483344877, "((0, 0, 7), (2, 9, 0))": 0.8065787150197137, "((0, 0, 7), (2, 9, 1))": 0.798731937092252, "((0, 0, 7), (2, 9, 2))": 0.7819204925679745, "((0, 0, 7), (2, 9, 3))": 0.7456425070912674, "((0, 0, 7), (2, 9, 4))": 0.7431737941656692, "((0, 0, 7), (2, 9, 5))": 0.7385386124587904, "((0, 0, 7), (2, 9, 6))": 0.7458263679695385, "((0, 0, 7), (2, 9, 7))": 0.7539812850976461, "((0, 0, 7), (2, 9, 8))": 0.7520186077476032, "((0, 0, 7), (2, 9, 9))": 0.7484985662277867, "((0, 0, 7), (3, 0, 0))": 0.6051822152142485, "((0, 0, 7), (3, 0, 1))": 0.5904464309082541, "((0, 0, 7), (3, 0, 2))": 0.5254954234272088, "((0, 0, 7), (3, 0, 3))": 0.41436879271135707, "((0, 0, 7), (3, 0, 4))": 0.36075716690553095, "((0, 0, 7), (3, 0, 5))": 0.25681022617034754, "((0, 0, 7), (3, 0, 6))": 0.2136615997446516, "((0, 0, 7), (3, 0, 7))": 0.18536414620622388, "((0, 0, 7), (3, 0, 8))": 0.20316941043744954, "((0, 0, 7), (3, 0, 9))": 0.20652781983682345, "((0, 0, 7), (3, 1, 0))": 0.6055617213428607, "((0, 0, 7), (3, 1, 1))": 0.5884112695494161, "((0, 0, 7), (3, 1, 2))": 0.5226169432512017, "((0, 0, 7), (3, 1, 3))": 0.4109876256024608, "((0, 0, 7), (3, 1, 4))": 0.3616546735700538, "((0, 0, 7), (3, 1, 5))": 0.24250859774204309, "((0, 0, 7), (3, 1, 6))": 0.22828361297090563, "((0, 0, 7), (3, 1, 7))": 0.19633279058348685, "((0, 0, 7), (3, 1, 8))": 0.19245493179087178, "((0, 0, 7), (3, 1, 9))": 0.195783563186055, "((0, 0, 7), (3, 2, 0))": 0.6084582259197334, "((0, 0, 7), (3, 2, 1))": 0.5894466997357469, "((0, 0, 7), (3, 2, 2))": 0.5399494952308997, "((0, 0, 7), (3, 2, 3))": 0.3981631427279707, "((0, 0, 7), (3, 2, 4))": 0.37075281840337615, "((0, 0, 7), (3, 2, 5))": 0.24812095300528964, "((0, 0, 7), (3, 2, 6))": 0.22305671080190567, "((0, 0, 7), (3, 2, 7))": 0.19601299487344162, "((0, 0, 7), (3, 2, 8))": 0.20660303328474414, "((0, 0, 7), (3, 2, 9))": 0.21319999165076045, "((0, 0, 7), (3, 3, 0))": 0.6058601035587888, "((0, 0, 7), (3, 3, 1))": 0.581542770517668, "((0, 0, 7), (3, 3, 2))": 0.5517302154259678, "((0, 0, 7), (3, 3, 3))": 0.44662936708634465, "((0, 0, 7), (3, 3, 4))": 0.40512759592795644, "((0, 0, 7), (3, 3, 5))": 0.3075614733751293, "((0, 0, 7), (3, 3, 6))": 0.29734553756377635, "((0, 0, 7), (3, 3, 7))": 0.3110386522992814, "((0, 0, 7), (3, 3, 8))": 0.3086770431071547, "((0, 0, 7), (3, 3, 9))": 0.3045927109063413, "((0, 0, 7), (3, 4, 0))": 0.6658876557519704, "((0, 0, 7), (3, 4, 1))": 0.6630398750395029, "((0, 0, 7), (3, 4, 2))": 0.628047605545787, "((0, 0, 7), (3, 4, 3))": 0.5157645409031673, "((0, 0, 7), (3, 4, 4))": 0.48410582519490647, "((0, 0, 7), (3, 4, 5))": 0.3955869183256649, "((0, 0, 7), (3, 4, 6))": 0.36086611359168086, "((0, 0, 7), (3, 4, 7))": 0.3577079105127509, "((0, 0, 7), (3, 4, 8))": 0.3633970605291951, "((0, 0, 7), (3, 4, 9))": 0.42297487951737345, "((0, 0, 7), (3, 5, 0))": 0.7030722660162407, "((0, 0, 7), (3, 5, 1))": 0.6759757235924015, "((0, 0, 7), (3, 5, 2))": 0.6319148058838514, "((0, 0, 7), (3, 5, 3))": 0.5865975516185273, "((0, 0, 7), (3, 5, 4))": 0.5444086562310656, "((0, 0, 7), (3, 5, 5))": 0.5637460858521414, "((0, 0, 7), (3, 5, 6))": 0.5202412932168219, "((0, 0, 7), (3, 5, 7))": 0.5318816853537727, "((0, 0, 7), (3, 5, 8))": 0.5406510227304566, "((0, 0, 7), (3, 5, 9))": 0.523916555513551, "((0, 0, 7), (3, 6, 0))": 0.7376158966787103, "((0, 0, 7), (3, 6, 1))": 0.7215274737605621, "((0, 0, 7), (3, 6, 2))": 0.6931702980018534, "((0, 0, 7), (3, 6, 3))": 0.6522654519560376, "((0, 0, 7), (3, 6, 4))": 0.6698756841197412, "((0, 0, 7), (3, 6, 5))": 0.6553395078090167, "((0, 0, 7), (3, 6, 6))": 0.654450631421205, "((0, 0, 7), (3, 6, 7))": 0.5663804770642102, "((0, 0, 7), (3, 6, 8))": 0.5814943268079835, "((0, 0, 7), (3, 6, 9))": 0.6154404027928498, "((0, 0, 7), (3, 7, 0))": 0.796655120734842, "((0, 0, 7), (3, 7, 1))": 0.8017600905677003, "((0, 0, 7), (3, 7, 2))": 0.7856823211015102, "((0, 0, 7), (3, 7, 3))": 0.745449483641424, "((0, 0, 7), (3, 7, 4))": 0.6897504153177478, "((0, 0, 7), (3, 7, 5))": 0.6843288469626956, "((0, 0, 7), (3, 7, 6))": 0.6967780753227936, "((0, 0, 7), (3, 7, 7))": 0.7234037849473204, "((0, 0, 7), (3, 7, 8))": 0.7163920518784515, "((0, 0, 7), (3, 7, 9))": 0.7397253084292703, "((0, 0, 7), (3, 8, 0))": 0.8374299049339693, "((0, 0, 7), (3, 8, 1))": 0.8203459588713895, "((0, 0, 7), (3, 8, 2))": 0.8013343718792403, "((0, 0, 7), (3, 8, 3))": 0.7601928178071057, "((0, 0, 7), (3, 8, 4))": 0.7422620198144921, "((0, 0, 7), (3, 8, 5))": 0.7397755234473588, "((0, 0, 7), (3, 8, 6))": 0.7536674028649657, "((0, 0, 7), (3, 8, 7))": 0.7565535305074376, "((0, 0, 7), (3, 8, 8))": 0.7746138050543961, "((0, 0, 7), (3, 8, 9))": 0.7708865280746655, "((0, 0, 7), (3, 9, 0))": 0.839222930108344, "((0, 0, 7), (3, 9, 1))": 0.8323284172530119, "((0, 0, 7), (3, 9, 2))": 0.8172407109714265, "((0, 0, 7), (3, 9, 3))": 0.790614779314462, "((0, 0, 7), (3, 9, 4))": 0.762611378044006, "((0, 0, 7), (3, 9, 5))": 0.7639787667214509, "((0, 0, 7), (3, 9, 6))": 0.7693891063076301, "((0, 0, 7), (3, 9, 7))": 0.7690634702031921, "((0, 0, 7), (3, 9, 8))": 0.7827731998601397, "((0, 0, 7), (3, 9, 9))": 0.7765678535166272, "((0, 0, 7), (4, 0, 0))": 0.6266085838916816, "((0, 0, 7), (4, 0, 1))": 0.609064273401619, "((0, 0, 7), (4, 0, 2))": 0.529699258906312, "((0, 0, 7), (4, 0, 3))": 0.45925902401878643, "((0, 0, 7), (4, 0, 4))": 0.4099314706239928, "((0, 0, 7), (4, 0, 5))": 0.3056838440205173, "((0, 0, 7), (4, 0, 6))": 0.29080054656670823, "((0, 0, 7), (4, 0, 7))": 0.2946529394234274, "((0, 0, 7), (4, 0, 8))": 0.29100738858844666, "((0, 0, 7), (4, 0, 9))": 0.2982730875226624, "((0, 0, 7), (4, 1, 0))": 0.6304094567021085, "((0, 0, 7), (4, 1, 1))": 0.6134219348272203, "((0, 0, 7), (4, 1, 2))": 0.5273242995024473, "((0, 0, 7), (4, 1, 3))": 0.4614303036333872, "((0, 0, 7), (4, 1, 4))": 0.406715742988425, "((0, 0, 7), (4, 1, 5))": 0.2905491266232623, "((0, 0, 7), (4, 1, 6))": 0.2810147814703437, "((0, 0, 7), (4, 1, 7))": 0.2989480415270773, "((0, 0, 7), (4, 1, 8))": 0.31431272855427483, "((0, 0, 7), (4, 1, 9))": 0.3178326819985283, "((0, 0, 7), (4, 2, 0))": 0.635909510931944, "((0, 0, 7), (4, 2, 1))": 0.6079211479882232, "((0, 0, 7), (4, 2, 2))": 0.5539573941202598, "((0, 0, 7), (4, 2, 3))": 0.45018264030285504, "((0, 0, 7), (4, 2, 4))": 0.3963675577966903, "((0, 0, 7), (4, 2, 5))": 0.2991179013476899, "((0, 0, 7), (4, 2, 6))": 0.2874534275343879, "((0, 0, 7), (4, 2, 7))": 0.3218146947794718, "((0, 0, 7), (4, 2, 8))": 0.3361331062984169, "((0, 0, 7), (4, 2, 9))": 0.33805300060604637, "((0, 0, 7), (4, 3, 0))": 0.6505792021827692, "((0, 0, 7), (4, 3, 1))": 0.6431186064796787, "((0, 0, 7), (4, 3, 2))": 0.5901148824775909, "((0, 0, 7), (4, 3, 3))": 0.49633510006578796, "((0, 0, 7), (4, 3, 4))": 0.4383610669893624, "((0, 0, 7), (4, 3, 5))": 0.3660514379573442, "((0, 0, 7), (4, 3, 6))": 0.37272567732365114, "((0, 0, 7), (4, 3, 7))": 0.404831351129938, "((0, 0, 7), (4, 3, 8))": 0.40548565133725284, "((0, 0, 7), (4, 3, 9))": 0.4132233525161999, "((0, 0, 7), (4, 4, 0))": 0.7031090088145853, "((0, 0, 7), (4, 4, 1))": 0.6916647285462916, "((0, 0, 7), (4, 4, 2))": 0.6500454015891837, "((0, 0, 7), (4, 4, 3))": 0.5550219093245294, "((0, 0, 7), (4, 4, 4))": 0.4998136808909664, "((0, 0, 7), (4, 4, 5))": 0.41630026356840627, "((0, 0, 7), (4, 4, 6))": 0.4244946680134109, "((0, 0, 7), (4, 4, 7))": 0.465712129237862, "((0, 0, 7), (4, 4, 8))": 0.5130889468086545, "((0, 0, 7), (4, 4, 9))": 0.5260542443765636, "((0, 0, 7), (4, 5, 0))": 0.7322325015690683, "((0, 0, 7), (4, 5, 1))": 0.7043844848169607, "((0, 0, 7), (4, 5, 2))": 0.6626318826927659, "((0, 0, 7), (4, 5, 3))": 0.594984480298952, "((0, 0, 7), (4, 5, 4))": 0.5865071989139169, "((0, 0, 7), (4, 5, 5))": 0.6178297799233261, "((0, 0, 7), (4, 5, 6))": 0.5933653780427001, "((0, 0, 7), (4, 5, 7))": 0.6098117231355012, "((0, 0, 7), (4, 5, 8))": 0.6336761738159116, "((0, 0, 7), (4, 5, 9))": 0.6379561516361923, "((0, 0, 7), (4, 6, 0))": 0.755293998325179, "((0, 0, 7), (4, 6, 1))": 0.7430134075165621, "((0, 0, 7), (4, 6, 2))": 0.7545247552481351, "((0, 0, 7), (4, 6, 3))": 0.7275267344137103, "((0, 0, 7), (4, 6, 4))": 0.7097255492574913, "((0, 0, 7), (4, 6, 5))": 0.6750960340334278, "((0, 0, 7), (4, 6, 6))": 0.6682675603471242, "((0, 0, 7), (4, 6, 7))": 0.7129978135071158, "((0, 0, 7), (4, 6, 8))": 0.7332718836858938, "((0, 0, 7), (4, 6, 9))": 0.7294925764553342, "((0, 0, 7), (4, 7, 0))": 0.8397973418065017, "((0, 0, 7), (4, 7, 1))": 0.8377995757526907, "((0, 0, 7), (4, 7, 2))": 0.8061205841059034, "((0, 0, 7), (4, 7, 3))": 0.782877212901104, "((0, 0, 7), (4, 7, 4))": 0.7455116023581583, "((0, 0, 7), (4, 7, 5))": 0.7454217904187994, "((0, 0, 7), (4, 7, 6))": 0.7419922654337492, "((0, 0, 7), (4, 7, 7))": 0.7869085841488611, "((0, 0, 7), (4, 7, 8))": 0.7945333441797338, "((0, 0, 7), (4, 7, 9))": 0.8103445884718924, "((0, 0, 7), (4, 8, 0))": 0.8627849014919092, "((0, 0, 7), (4, 8, 1))": 0.862138738276812, "((0, 0, 7), (4, 8, 2))": 0.8394615345357307, "((0, 0, 7), (4, 8, 3))": 0.8003983494334725, "((0, 0, 7), (4, 8, 4))": 0.7811841714013014, "((0, 0, 7), (4, 8, 5))": 0.7890081444533108, "((0, 0, 7), (4, 8, 6))": 0.7849126758940974, "((0, 0, 7), (4, 8, 7))": 0.8482505834505372, "((0, 0, 7), (4, 8, 8))": 0.8379442926574425, "((0, 0, 7), (4, 8, 9))": 0.8329701433868074, "((0, 0, 7), (4, 9, 0))": 0.8715157773322537, "((0, 0, 7), (4, 9, 1))": 0.8633004294018848, "((0, 0, 7), (4, 9, 2))": 0.8485309160087108, "((0, 0, 7), (4, 9, 3))": 0.8102276233393332, "((0, 0, 7), (4, 9, 4))": 0.799699369614356, "((0, 0, 7), (4, 9, 5))": 0.7967997874086112, "((0, 0, 7), (4, 9, 6))": 0.798759325289805, "((0, 0, 7), (4, 9, 7))": 0.8572622060494149, "((0, 0, 7), (4, 9, 8))": 0.8462330245929408, "((0, 0, 7), (4, 9, 9))": 0.8440910086981908, "((0, 0, 7), (5, 0, 0))": 0.6561540739782828, "((0, 0, 7), (5, 0, 1))": 0.6418959258670767, "((0, 0, 7), (5, 0, 2))": 0.59360802351047, "((0, 0, 7), (5, 0, 3))": 0.49749720362544503, "((0, 0, 7), (5, 0, 4))": 0.46487603058333615, "((0, 0, 7), (5, 0, 5))": 0.37971678172138357, "((0, 0, 7), (5, 0, 6))": 0.3516011445292061, "((0, 0, 7), (5, 0, 7))": 0.3673121943615362, "((0, 0, 7), (5, 0, 8))": 0.37110051224205376, "((0, 0, 7), (5, 0, 9))": 0.36485447162221046, "((0, 0, 7), (5, 1, 0))": 0.6589169583904132, "((0, 0, 7), (5, 1, 1))": 0.646292787665885, "((0, 0, 7), (5, 1, 2))": 0.5903038594056781, "((0, 0, 7), (5, 1, 3))": 0.4938904507664078, "((0, 0, 7), (5, 1, 4))": 0.4587238609659514, "((0, 0, 7), (5, 1, 5))": 0.3785892605157604, "((0, 0, 7), (5, 1, 6))": 0.3673019466400982, "((0, 0, 7), (5, 1, 7))": 0.3644021174838732, "((0, 0, 7), (5, 1, 8))": 0.3735361985511586, "((0, 0, 7), (5, 1, 9))": 0.3911274030816161, "((0, 0, 7), (5, 2, 0))": 0.6560224649943639, "((0, 0, 7), (5, 2, 1))": 0.6380395699904067, "((0, 0, 7), (5, 2, 2))": 0.5972699125792198, "((0, 0, 7), (5, 2, 3))": 0.48599376697882357, "((0, 0, 7), (5, 2, 4))": 0.45901836858280454, "((0, 0, 7), (5, 2, 5))": 0.36792021205893466, "((0, 0, 7), (5, 2, 6))": 0.37438227724176404, "((0, 0, 7), (5, 2, 7))": 0.38075310487626307, "((0, 0, 7), (5, 2, 8))": 0.38849149397926125, "((0, 0, 7), (5, 2, 9))": 0.38578688233804503, "((0, 0, 7), (5, 3, 0))": 0.6644120156836861, "((0, 0, 7), (5, 3, 1))": 0.652183055151822, "((0, 0, 7), (5, 3, 2))": 0.6089566546634149, "((0, 0, 7), (5, 3, 3))": 0.5567735955354727, "((0, 0, 7), (5, 3, 4))": 0.49358299729938876, "((0, 0, 7), (5, 3, 5))": 0.4296556207107829, "((0, 0, 7), (5, 3, 6))": 0.40925759620111796, "((0, 0, 7), (5, 3, 7))": 0.4344280585130522, "((0, 0, 7), (5, 3, 8))": 0.4502283070474027, "((0, 0, 7), (5, 3, 9))": 0.487849788517608, "((0, 0, 7), (5, 4, 0))": 0.7188497997638635, "((0, 0, 7), (5, 4, 1))": 0.69983819170607, "((0, 0, 7), (5, 4, 2))": 0.6663682802878579, "((0, 0, 7), (5, 4, 3))": 0.586699200950251, "((0, 0, 7), (5, 4, 4))": 0.5464849306191993, "((0, 0, 7), (5, 4, 5))": 0.4505599258791758, "((0, 0, 7), (5, 4, 6))": 0.44145122264313585, "((0, 0, 7), (5, 4, 7))": 0.5113697111397982, "((0, 0, 7), (5, 4, 8))": 0.5379824940101311, "((0, 0, 7), (5, 4, 9))": 0.548258570242969, "((0, 0, 7), (5, 5, 0))": 0.7484761526145389, "((0, 0, 7), (5, 5, 1))": 0.7149227622532035, "((0, 0, 7), (5, 5, 2))": 0.6912700684805413, "((0, 0, 7), (5, 5, 3))": 0.6448576866857962, "((0, 0, 7), (5, 5, 4))": 0.6175627687470724, "((0, 0, 7), (5, 5, 5))": 0.6418693813694925, "((0, 0, 7), (5, 5, 6))": 0.6621879749992995, "((0, 0, 7), (5, 5, 7))": 0.6604430236687496, "((0, 0, 7), (5, 5, 8))": 0.6634639368739093, "((0, 0, 7), (5, 5, 9))": 0.6711029390356332, "((0, 0, 7), (5, 6, 0))": 0.796875674028232, "((0, 0, 7), (5, 6, 1))": 0.7941212968464061, "((0, 0, 7), (5, 6, 2))": 0.766480096784408, "((0, 0, 7), (5, 6, 3))": 0.7316455824003857, "((0, 0, 7), (5, 6, 4))": 0.7285465703964018, "((0, 0, 7), (5, 6, 5))": 0.7026902094947882, "((0, 0, 7), (5, 6, 6))": 0.6958219463069957, "((0, 0, 7), (5, 6, 7))": 0.7263462348257586, "((0, 0, 7), (5, 6, 8))": 0.7460056213051792, "((0, 0, 7), (5, 6, 9))": 0.7896545672778381, "((0, 0, 7), (5, 7, 0))": 0.8672622038060875, "((0, 0, 7), (5, 7, 1))": 0.857115727562205, "((0, 0, 7), (5, 7, 2))": 0.8348520300004972, "((0, 0, 7), (5, 7, 3))": 0.8041342178011893, "((0, 0, 7), (5, 7, 4))": 0.7860477123133943, "((0, 0, 7), (5, 7, 5))": 0.7568941270872881, "((0, 0, 7), (5, 7, 6))": 0.7791331042609131, "((0, 0, 7), (5, 7, 7))": 0.8379975125190742, "((0, 0, 7), (5, 7, 8))": 0.8496244283230235, "((0, 0, 7), (5, 7, 9))": 0.8509623421658592, "((0, 0, 7), (5, 8, 0))": 0.8925134980406056, "((0, 0, 7), (5, 8, 1))": 0.8884154714284863, "((0, 0, 7), (5, 8, 2))": 0.8765933810917522, "((0, 0, 7), (5, 8, 3))": 0.8500054879228456, "((0, 0, 7), (5, 8, 4))": 0.8236607743091335, "((0, 0, 7), (5, 8, 5))": 0.8220375775672667, "((0, 0, 7), (5, 8, 6))": 0.8291266040095286, "((0, 0, 7), (5, 8, 7))": 0.8583248195694063, "((0, 0, 7), (5, 8, 8))": 0.8606300733026933, "((0, 0, 7), (5, 8, 9))": 0.8709613600310075, "((0, 0, 7), (5, 9, 0))": 0.9060887148527597, "((0, 0, 7), (5, 9, 1))": 0.8991095413753903, "((0, 0, 7), (5, 9, 2))": 0.8830382200890836, "((0, 0, 7), (5, 9, 3))": 0.8644954787283772, "((0, 0, 7), (5, 9, 4))": 0.8541664146157579, "((0, 0, 7), (5, 9, 5))": 0.8501283363766021, "((0, 0, 7), (5, 9, 6))": 0.8677407274020813, "((0, 0, 7), (5, 9, 7))": 0.8778878122934576, "((0, 0, 7), (5, 9, 8))": 0.8909948705547694, "((0, 0, 7), (5, 9, 9))": 0.8985261161173067, "((0, 0, 7), (6, 0, 0))": 0.7153498988470913, "((0, 0, 7), (6, 0, 1))": 0.6797923073123153, "((0, 0, 7), (6, 0, 2))": 0.6363764343949074, "((0, 0, 7), (6, 0, 3))": 0.536614870888636, "((0, 0, 7), (6, 0, 4))": 0.4853590591241284, "((0, 0, 7), (6, 0, 5))": 0.46128426553389806, "((0, 0, 7), (6, 0, 6))": 0.46361438125482773, "((0, 0, 7), (6, 0, 7))": 0.4739201996772153, "((0, 0, 7), (6, 0, 8))": 0.49539111262857116, "((0, 0, 7), (6, 0, 9))": 0.5016520043478161, "((0, 0, 7), (6, 1, 0))": 0.7156680755790868, "((0, 0, 7), (6, 1, 1))": 0.6768914506224826, "((0, 0, 7), (6, 1, 2))": 0.63566819879401, "((0, 0, 7), (6, 1, 3))": 0.5160655418387372, "((0, 0, 7), (6, 1, 4))": 0.486793751016887, "((0, 0, 7), (6, 1, 5))": 0.44742247310911415, "((0, 0, 7), (6, 1, 6))": 0.45876392573743524, "((0, 0, 7), (6, 1, 7))": 0.47083178203563697, "((0, 0, 7), (6, 1, 8))": 0.4879108737407724, "((0, 0, 7), (6, 1, 9))": 0.49591194431257674, "((0, 0, 7), (6, 2, 0))": 0.7191470214524405, "((0, 0, 7), (6, 2, 1))": 0.6788051652784499, "((0, 0, 7), (6, 2, 2))": 0.6546114181604541, "((0, 0, 7), (6, 2, 3))": 0.5083340636251973, "((0, 0, 7), (6, 2, 4))": 0.4780545777435574, "((0, 0, 7), (6, 2, 5))": 0.45407999970769825, "((0, 0, 7), (6, 2, 6))": 0.4732420573621406, "((0, 0, 7), (6, 2, 7))": 0.46109774027004824, "((0, 0, 7), (6, 2, 8))": 0.47412292680457274, "((0, 0, 7), (6, 2, 9))": 0.5022554697858025, "((0, 0, 7), (6, 3, 0))": 0.75361331764003, "((0, 0, 7), (6, 3, 1))": 0.6989853829984783, "((0, 0, 7), (6, 3, 2))": 0.6700021936282894, "((0, 0, 7), (6, 3, 3))": 0.5970244676587907, "((0, 0, 7), (6, 3, 4))": 0.5056288856542955, "((0, 0, 7), (6, 3, 5))": 0.49104101169665715, "((0, 0, 7), (6, 3, 6))": 0.5631743614300696, "((0, 0, 7), (6, 3, 7))": 0.5469531252489224, "((0, 0, 7), (6, 3, 8))": 0.5288729429060056, "((0, 0, 7), (6, 3, 9))": 0.5427068093124674, "((0, 0, 7), (6, 4, 0))": 0.7737738981771997, "((0, 0, 7), (6, 4, 1))": 0.7573006209583033, "((0, 0, 7), (6, 4, 2))": 0.7477044462851583, "((0, 0, 7), (6, 4, 3))": 0.6203538592757767, "((0, 0, 7), (6, 4, 4))": 0.5752065408517365, "((0, 0, 7), (6, 4, 5))": 0.5393340851259233, "((0, 0, 7), (6, 4, 6))": 0.5929456832048811, "((0, 0, 7), (6, 4, 7))": 0.5916214456315078, "((0, 0, 7), (6, 4, 8))": 0.588459830828571, "((0, 0, 7), (6, 4, 9))": 0.5991780727894086, "((0, 0, 7), (6, 5, 0))": 0.8070765848675359, "((0, 0, 7), (6, 5, 1))": 0.7701790083032332, "((0, 0, 7), (6, 5, 2))": 0.7608585111881547, "((0, 0, 7), (6, 5, 3))": 0.6581145424730044, "((0, 0, 7), (6, 5, 4))": 0.6348263522951036, "((0, 0, 7), (6, 5, 5))": 0.6807188327026169, "((0, 0, 7), (6, 5, 6))": 0.7196433303309572, "((0, 0, 7), (6, 5, 7))": 0.7207254505040238, "((0, 0, 7), (6, 5, 8))": 0.7288069506260956, "((0, 0, 7), (6, 5, 9))": 0.733663459612793, "((0, 0, 7), (6, 6, 0))": 0.8533893497016998, "((0, 0, 7), (6, 6, 1))": 0.8224405721698396, "((0, 0, 7), (6, 6, 2))": 0.7966203810598229, "((0, 0, 7), (6, 6, 3))": 0.7714710051733765, "((0, 0, 7), (6, 6, 4))": 0.7875412240059113, "((0, 0, 7), (6, 6, 5))": 0.7791502138748623, "((0, 0, 7), (6, 6, 6))": 0.7507125188815335, "((0, 0, 7), (6, 6, 7))": 0.7598431483092519, "((0, 0, 7), (6, 6, 8))": 0.7752131632110116, "((0, 0, 7), (6, 6, 9))": 0.8370696010596124, "((0, 0, 7), (6, 7, 0))": 0.8960546236713466, "((0, 0, 7), (6, 7, 1))": 0.8851250284754962, "((0, 0, 7), (6, 7, 2))": 0.8664258338743641, "((0, 0, 7), (6, 7, 3))": 0.8634108197172006, "((0, 0, 7), (6, 7, 4))": 0.8375868523602344, "((0, 0, 7), (6, 7, 5))": 0.83172936433278, "((0, 0, 7), (6, 7, 6))": 0.8250169986263907, "((0, 0, 7), (6, 7, 7))": 0.8767453779413912, "((0, 0, 7), (6, 7, 8))": 0.8763947003140651, "((0, 0, 7), (6, 7, 9))": 0.8859347299276399, "((0, 0, 7), (6, 8, 0))": 0.9249408576187997, "((0, 0, 7), (6, 8, 1))": 0.915766677928131, "((0, 0, 7), (6, 8, 2))": 0.902989509749994, "((0, 0, 7), (6, 8, 3))": 0.8934101336934648, "((0, 0, 7), (6, 8, 4))": 0.8885392429158983, "((0, 0, 7), (6, 8, 5))": 0.8759515378408048, "((0, 0, 7), (6, 8, 6))": 0.8827682453481089, "((0, 0, 7), (6, 8, 7))": 0.8854093821730281, "((0, 0, 7), (6, 8, 8))": 0.8958889223843344, "((0, 0, 7), (6, 8, 9))": 0.9111604157075494, "((0, 0, 7), (6, 9, 0))": 0.9374030735595469, "((0, 0, 7), (6, 9, 1))": 0.9335464789421631, "((0, 0, 7), (6, 9, 2))": 0.9221702341765081, "((0, 0, 7), (6, 9, 3))": 0.9057971941510274, "((0, 0, 7), (6, 9, 4))": 0.8997741248086635, "((0, 0, 7), (6, 9, 5))": 0.9036500332756824, "((0, 0, 7), (6, 9, 6))": 0.9016815097840035, "((0, 0, 7), (6, 9, 7))": 0.9290191540838814, "((0, 0, 7), (6, 9, 8))": 0.931536663513128, "((0, 0, 7), (6, 9, 9))": 0.9375601153499364, "((0, 0, 7), (7, 0, 0))": 0.7531243979163645, "((0, 0, 7), (7, 0, 1))": 0.7164290423271822, "((0, 0, 7), (7, 0, 2))": 0.6860049549919554, "((0, 0, 7), (7, 0, 3))": 0.6329876537636608, "((0, 0, 7), (7, 0, 4))": 0.602512625337582, "((0, 0, 7), (7, 0, 5))": 0.565631921169536, "((0, 0, 7), (7, 0, 6))": 0.5308188522927102, "((0, 0, 7), (7, 0, 7))": 0.5273111933121947, "((0, 0, 7), (7, 0, 8))": 0.5546561650428228, "((0, 0, 7), (7, 0, 9))": 0.561934832442171, "((0, 0, 7), (7, 1, 0))": 0.7634404239582505, "((0, 0, 7), (7, 1, 1))": 0.7255125766172776, "((0, 0, 7), (7, 1, 2))": 0.6818602962976026, "((0, 0, 7), (7, 1, 3))": 0.6261974121796854, "((0, 0, 7), (7, 1, 4))": 0.6090463802040174, "((0, 0, 7), (7, 1, 5))": 0.5716951400969195, "((0, 0, 7), (7, 1, 6))": 0.5399946484547795, "((0, 0, 7), (7, 1, 7))": 0.5357407336989587, "((0, 0, 7), (7, 1, 8))": 0.5533499914831769, "((0, 0, 7), (7, 1, 9))": 0.5628538677608216, "((0, 0, 7), (7, 2, 0))": 0.7558770375610597, "((0, 0, 7), (7, 2, 1))": 0.7281211067447604, "((0, 0, 7), (7, 2, 2))": 0.6870013983547123, "((0, 0, 7), (7, 2, 3))": 0.6325378422865277, "((0, 0, 7), (7, 2, 4))": 0.6198258540256926, "((0, 0, 7), (7, 2, 5))": 0.5844978553779568, "((0, 0, 7), (7, 2, 6))": 0.5401361649603366, "((0, 0, 7), (7, 2, 7))": 0.5984530914711057, "((0, 0, 7), (7, 2, 8))": 0.6093323209809867, "((0, 0, 7), (7, 2, 9))": 0.6233611096894737, "((0, 0, 7), (7, 3, 0))": 0.7907541296623273, "((0, 0, 7), (7, 3, 1))": 0.7833867610769648, "((0, 0, 7), (7, 3, 2))": 0.7752588448412728, "((0, 0, 7), (7, 3, 3))": 0.6794332010030246, "((0, 0, 7), (7, 3, 4))": 0.6629473111055483, "((0, 0, 7), (7, 3, 5))": 0.6468479966983568, "((0, 0, 7), (7, 3, 6))": 0.6280312270205174, "((0, 0, 7), (7, 3, 7))": 0.6531134331699417, "((0, 0, 7), (7, 3, 8))": 0.6542669650893781, "((0, 0, 7), (7, 3, 9))": 0.6436285774466388, "((0, 0, 7), (7, 4, 0))": 0.8035944296544669, "((0, 0, 7), (7, 4, 1))": 0.796056851244427, "((0, 0, 7), (7, 4, 2))": 0.7855005903001052, "((0, 0, 7), (7, 4, 3))": 0.701626690353352, "((0, 0, 7), (7, 4, 4))": 0.694883056695805, "((0, 0, 7), (7, 4, 5))": 0.6958384071612396, "((0, 0, 7), (7, 4, 6))": 0.676753149946882, "((0, 0, 7), (7, 4, 7))": 0.6811994518511396, "((0, 0, 7), (7, 4, 8))": 0.6971683848321625, "((0, 0, 7), (7, 4, 9))": 0.7054114653273442, "((0, 0, 7), (7, 5, 0))": 0.8522418849447974, "((0, 0, 7), (7, 5, 1))": 0.8453031264423506, "((0, 0, 7), (7, 5, 2))": 0.8378947143675863, "((0, 0, 7), (7, 5, 3))": 0.8133164723062036, "((0, 0, 7), (7, 5, 4))": 0.7892194915023576, "((0, 0, 7), (7, 5, 5))": 0.7699516674243259, "((0, 0, 7), (7, 5, 6))": 0.7654449047738178, "((0, 0, 7), (7, 5, 7))": 0.7855060590114726, "((0, 0, 7), (7, 5, 8))": 0.7923861660105196, "((0, 0, 7), (7, 5, 9))": 0.7890888805306565, "((0, 0, 7), (7, 6, 0))": 0.8873887059840224, "((0, 0, 7), (7, 6, 1))": 0.8775491489624224, "((0, 0, 7), (7, 6, 2))": 0.8669183422917821, "((0, 0, 7), (7, 6, 3))": 0.8289595855512071, "((0, 0, 7), (7, 6, 4))": 0.8221049484544688, "((0, 0, 7), (7, 6, 5))": 0.806174065334404, "((0, 0, 7), (7, 6, 6))": 0.7939875486541267, "((0, 0, 7), (7, 6, 7))": 0.8098953537682941, "((0, 0, 7), (7, 6, 8))": 0.8161273880870115, "((0, 0, 7), (7, 6, 9))": 0.860393968559365, "((0, 0, 7), (7, 7, 0))": 0.9281684067536977, "((0, 0, 7), (7, 7, 1))": 0.9362001725086383, "((0, 0, 7), (7, 7, 2))": 0.928142653827429, "((0, 0, 7), (7, 7, 3))": 0.9217313821911645, "((0, 0, 7), (7, 7, 4))": 0.8751004905629939, "((0, 0, 7), (7, 7, 5))": 0.8941769144893351, "((0, 0, 7), (7, 7, 6))": 0.9130335205309631, "((0, 0, 7), (7, 7, 7))": 0.9278921424846922, "((0, 0, 7), (7, 7, 8))": 0.9202747959953942, "((0, 0, 7), (7, 7, 9))": 0.9196511527100244, "((0, 0, 7), (7, 8, 0))": 0.9649844421991117, "((0, 0, 7), (7, 8, 1))": 0.956457775082692, "((0, 0, 7), (7, 8, 2))": 0.9569107207608527, "((0, 0, 7), (7, 8, 3))": 0.9421378567905472, "((0, 0, 7), (7, 8, 4))": 0.9239875231732187, "((0, 0, 7), (7, 8, 5))": 0.916786891005464, "((0, 0, 7), (7, 8, 6))": 0.9248618229428663, "((0, 0, 7), (7, 8, 7))": 0.9581290475191299, "((0, 0, 7), (7, 8, 8))": 0.9635166159834977, "((0, 0, 7), (7, 8, 9))": 0.9743574136655964, "((0, 0, 7), (7, 9, 0))": 0.9747755517409462, "((0, 0, 7), (7, 9, 1))": 0.9713150845314035, "((0, 0, 7), (7, 9, 2))": 0.9580337976586599, "((0, 0, 7), (7, 9, 3))": 0.9424939099130821, "((0, 0, 7), (7, 9, 4))": 0.9334624872840764, "((0, 0, 7), (7, 9, 5))": 0.9298201826612202, "((0, 0, 7), (7, 9, 6))": 0.9287266371521019, "((0, 0, 7), (7, 9, 7))": 0.9742724386057837, "((0, 0, 7), (7, 9, 8))": 0.9849303058663326, "((0, 0, 7), (7, 9, 9))": 1.002009407770333, "((0, 0, 7), (8, 0, 0))": 0.7800764918559934, "((0, 0, 7), (8, 0, 1))": 0.7647025298362783, "((0, 0, 7), (8, 0, 2))": 0.713493012048182, "((0, 0, 7), (8, 0, 3))": 0.6769966918515777, "((0, 0, 7), (8, 0, 4))": 0.6245017294774368, "((0, 0, 7), (8, 0, 5))": 0.5961437725609189, "((0, 0, 7), (8, 0, 6))": 0.6021431677600111, "((0, 0, 7), (8, 0, 7))": 0.6117728248154186, "((0, 0, 7), (8, 0, 8))": 0.6088955810032466, "((0, 0, 7), (8, 0, 9))": 0.6140354896796547, "((0, 0, 7), (8, 1, 0))": 0.7802725557015662, "((0, 0, 7), (8, 1, 1))": 0.757351414597642, "((0, 0, 7), (8, 1, 2))": 0.7121660220132028, "((0, 0, 7), (8, 1, 3))": 0.6672569236218845, "((0, 0, 7), (8, 1, 4))": 0.6247597097364904, "((0, 0, 7), (8, 1, 5))": 0.5945447960630763, "((0, 0, 7), (8, 1, 6))": 0.5821850317617686, "((0, 0, 7), (8, 1, 7))": 0.6337503506060467, "((0, 0, 7), (8, 1, 8))": 0.6356317546556827, "((0, 0, 7), (8, 1, 9))": 0.6282441308567929, "((0, 0, 7), (8, 2, 0))": 0.784226707803396, "((0, 0, 7), (8, 2, 1))": 0.7580293218912495, "((0, 0, 7), (8, 2, 2))": 0.7126260266181598, "((0, 0, 7), (8, 2, 3))": 0.6656688134908082, "((0, 0, 7), (8, 2, 4))": 0.628544619785527, "((0, 0, 7), (8, 2, 5))": 0.6043130801794794, "((0, 0, 7), (8, 2, 6))": 0.5756692214475307, "((0, 0, 7), (8, 2, 7))": 0.6354071762842564, "((0, 0, 7), (8, 2, 8))": 0.6474993219606148, "((0, 0, 7), (8, 2, 9))": 0.6561637869625998, "((0, 0, 7), (8, 3, 0))": 0.8163329244290025, "((0, 0, 7), (8, 3, 1))": 0.8051291672253842, "((0, 0, 7), (8, 3, 2))": 0.7961028793919519, "((0, 0, 7), (8, 3, 3))": 0.6978411716026837, "((0, 0, 7), (8, 3, 4))": 0.6803179795427025, "((0, 0, 7), (8, 3, 5))": 0.67222074005479, "((0, 0, 7), (8, 3, 6))": 0.6697194952092609, "((0, 0, 7), (8, 3, 7))": 0.685120855708752, "((0, 0, 7), (8, 3, 8))": 0.694209859187301, "((0, 0, 7), (8, 3, 9))": 0.6955944741841177, "((0, 0, 7), (8, 4, 0))": 0.8497496801443215, "((0, 0, 7), (8, 4, 1))": 0.8459310148312955, "((0, 0, 7), (8, 4, 2))": 0.8113839572491627, "((0, 0, 7), (8, 4, 3))": 0.7241084194561526, "((0, 0, 7), (8, 4, 4))": 0.7162082426520044, "((0, 0, 7), (8, 4, 5))": 0.7134305391542514, "((0, 0, 7), (8, 4, 6))": 0.7272782191860031, "((0, 0, 7), (8, 4, 7))": 0.7455647943230298, "((0, 0, 7), (8, 4, 8))": 0.7438710328917234, "((0, 0, 7), (8, 4, 9))": 0.7370412203442775, "((0, 0, 7), (8, 5, 0))": 0.8773528839508682, "((0, 0, 7), (8, 5, 1))": 0.868381995542562, "((0, 0, 7), (8, 5, 2))": 0.8553238841262166, "((0, 0, 7), (8, 5, 3))": 0.8268543479979339, "((0, 0, 7), (8, 5, 4))": 0.8229564693532403, "((0, 0, 7), (8, 5, 5))": 0.8043266757603528, "((0, 0, 7), (8, 5, 6))": 0.7932533209089891, "((0, 0, 7), (8, 5, 7))": 0.8089602319560837, "((0, 0, 7), (8, 5, 8))": 0.8297599373000818, "((0, 0, 7), (8, 5, 9))": 0.8384405124093312, "((0, 0, 7), (8, 6, 0))": 0.9219961207220556, "((0, 0, 7), (8, 6, 1))": 0.9217991912206898, "((0, 0, 7), (8, 6, 2))": 0.8971522830723605, "((0, 0, 7), (8, 6, 3))": 0.8630341134287373, "((0, 0, 7), (8, 6, 4))": 0.8502629801266849, "((0, 0, 7), (8, 6, 5))": 0.8300452490901501, "((0, 0, 7), (8, 6, 6))": 0.8239918665947357, "((0, 0, 7), (8, 6, 7))": 0.8414853908909821, "((0, 0, 7), (8, 6, 8))": 0.8779164377089306, "((0, 0, 7), (8, 6, 9))": 0.8840138995576207, "((0, 0, 7), (8, 7, 0))": 0.9589156521025834, "((0, 0, 7), (8, 7, 1))": 0.9616001723971171, "((0, 0, 7), (8, 7, 2))": 0.9486540427722174, "((0, 0, 7), (8, 7, 3))": 0.9295098658009219, "((0, 0, 7), (8, 7, 4))": 0.8898656105872941, "((0, 0, 7), (8, 7, 5))": 0.9084304493292599, "((0, 0, 7), (8, 7, 6))": 0.9308716445534236, "((0, 0, 7), (8, 7, 7))": 0.9474683202700425, "((0, 0, 7), (8, 7, 8))": 0.9506600379382933, "((0, 0, 7), (8, 7, 9))": 0.9364480515934677, "((0, 0, 7), (8, 8, 0))": 1.0018491079055654, "((0, 0, 7), (8, 8, 1))": 0.9859416516285398, "((0, 0, 7), (8, 8, 2))": 0.9805987003479221, "((0, 0, 7), (8, 8, 3))": 0.9607303624117178, "((0, 0, 7), (8, 8, 4))": 0.9505047723443327, "((0, 0, 7), (8, 8, 5))": 0.9486820264031028, "((0, 0, 7), (8, 8, 6))": 0.9582712955831046, "((0, 0, 7), (8, 8, 7))": 0.9848786176688165, "((0, 0, 7), (8, 8, 8))": 0.996628266978963, "((0, 0, 7), (8, 8, 9))": 1.0093562539042904, "((0, 0, 7), (8, 9, 0))": 1.0020912312442234, "((0, 0, 7), (8, 9, 1))": 0.9999284848326632, "((0, 0, 7), (8, 9, 2))": 0.9925110141388335, "((0, 0, 7), (8, 9, 3))": 0.9704461129499449, "((0, 0, 7), (8, 9, 4))": 0.9593791399655001, "((0, 0, 7), (8, 9, 5))": 0.9601153681555017, "((0, 0, 7), (8, 9, 6))": 0.9647934961541634, "((0, 0, 7), (8, 9, 7))": 1.0038833936059026, "((0, 0, 7), (8, 9, 8))": 1.0160242613748924, "((0, 0, 7), (8, 9, 9))": 1.0173826509419994, "((0, 0, 7), (9, 0, 0))": 0.7804495235494271, "((0, 0, 7), (9, 0, 1))": 0.7686915114622411, "((0, 0, 7), (9, 0, 2))": 0.725558913924689, "((0, 0, 7), (9, 0, 3))": 0.6878036085213831, "((0, 0, 7), (9, 0, 4))": 0.6366262020632221, "((0, 0, 7), (9, 0, 5))": 0.6117157954915354, "((0, 0, 7), (9, 0, 6))": 0.6114115485978252, "((0, 0, 7), (9, 0, 7))": 0.6198335250132542, "((0, 0, 7), (9, 0, 8))": 0.6262216503558793, "((0, 0, 7), (9, 0, 9))": 0.6254827168824921, "((0, 0, 7), (9, 1, 0))": 0.7823529389672096, "((0, 0, 7), (9, 1, 1))": 0.7757177413145503, "((0, 0, 7), (9, 1, 2))": 0.7365924097222999, "((0, 0, 7), (9, 1, 3))": 0.6846547644564036, "((0, 0, 7), (9, 1, 4))": 0.6444219629884542, "((0, 0, 7), (9, 1, 5))": 0.6283721489110526, "((0, 0, 7), (9, 1, 6))": 0.6200440966547782, "((0, 0, 7), (9, 1, 7))": 0.6363133269389241, "((0, 0, 7), (9, 1, 8))": 0.6426299277400428, "((0, 0, 7), (9, 1, 9))": 0.6366600442030148, "((0, 0, 7), (9, 2, 0))": 0.7872335258455807, "((0, 0, 7), (9, 2, 1))": 0.7795138509723728, "((0, 0, 7), (9, 2, 2))": 0.7499594010287405, "((0, 0, 7), (9, 2, 3))": 0.6927602306667469, "((0, 0, 7), (9, 2, 4))": 0.6551646746236258, "((0, 0, 7), (9, 2, 5))": 0.6380500530545338, "((0, 0, 7), (9, 2, 6))": 0.6381984959605264, "((0, 0, 7), (9, 2, 7))": 0.6458310704169103, "((0, 0, 7), (9, 2, 8))": 0.6586126179495506, "((0, 0, 7), (9, 2, 9))": 0.6605537086248403, "((0, 0, 7), (9, 3, 0))": 0.818567541890027, "((0, 0, 7), (9, 3, 1))": 0.810742663208943, "((0, 0, 7), (9, 3, 2))": 0.7909339101423227, "((0, 0, 7), (9, 3, 3))": 0.7283079975905465, "((0, 0, 7), (9, 3, 4))": 0.7007515628707601, "((0, 0, 7), (9, 3, 5))": 0.6892919213778141, "((0, 0, 7), (9, 3, 6))": 0.6860838104392302, "((0, 0, 7), (9, 3, 7))": 0.6922461672061972, "((0, 0, 7), (9, 3, 8))": 0.7031416194753914, "((0, 0, 7), (9, 3, 9))": 0.7016532474501289, "((0, 0, 7), (9, 4, 0))": 0.8501766135741421, "((0, 0, 7), (9, 4, 1))": 0.8503645220820314, "((0, 0, 7), (9, 4, 2))": 0.8158979704245697, "((0, 0, 7), (9, 4, 3))": 0.7425081650513805, "((0, 0, 7), (9, 4, 4))": 0.7306006859316054, "((0, 0, 7), (9, 4, 5))": 0.7290770341295232, "((0, 0, 7), (9, 4, 6))": 0.7513010061909795, "((0, 0, 7), (9, 4, 7))": 0.752847652444304, "((0, 0, 7), (9, 4, 8))": 0.7514341928646663, "((0, 0, 7), (9, 4, 9))": 0.7437727421509689, "((0, 0, 7), (9, 5, 0))": 0.8851908328086351, "((0, 0, 7), (9, 5, 1))": 0.8803634974451189, "((0, 0, 7), (9, 5, 2))": 0.8628681209656117, "((0, 0, 7), (9, 5, 3))": 0.8331853539963576, "((0, 0, 7), (9, 5, 4))": 0.8238491253493607, "((0, 0, 7), (9, 5, 5))": 0.8121330005291328, "((0, 0, 7), (9, 5, 6))": 0.8030788506875834, "((0, 0, 7), (9, 5, 7))": 0.821450895931511, "((0, 0, 7), (9, 5, 8))": 0.8351850628350755, "((0, 0, 7), (9, 5, 9))": 0.8475358010018632, "((0, 0, 7), (9, 6, 0))": 0.9313243391564601, "((0, 0, 7), (9, 6, 1))": 0.9270377019052414, "((0, 0, 7), (9, 6, 2))": 0.9074533237683013, "((0, 0, 7), (9, 6, 3))": 0.8834708027483624, "((0, 0, 7), (9, 6, 4))": 0.8528993817977141, "((0, 0, 7), (9, 6, 5))": 0.8383023119841474, "((0, 0, 7), (9, 6, 6))": 0.8355405257319275, "((0, 0, 7), (9, 6, 7))": 0.8718195945087214, "((0, 0, 7), (9, 6, 8))": 0.8856219617308876, "((0, 0, 7), (9, 6, 9))": 0.8894022282173208, "((0, 0, 7), (9, 7, 0))": 0.9735142346106251, "((0, 0, 7), (9, 7, 1))": 0.9766692200033098, "((0, 0, 7), (9, 7, 2))": 0.9477348537252511, "((0, 0, 7), (9, 7, 3))": 0.9311002821110864, "((0, 0, 7), (9, 7, 4))": 0.8968025608061014, "((0, 0, 7), (9, 7, 5))": 0.9092130779089488, "((0, 0, 7), (9, 7, 6))": 0.9295566120747611, "((0, 0, 7), (9, 7, 7))": 0.9449489410257625, "((0, 0, 7), (9, 7, 8))": 0.9509932162709701, "((0, 0, 7), (9, 7, 9))": 0.9446601407169258, "((0, 0, 7), (9, 8, 0))": 0.9975946620228754, "((0, 0, 7), (9, 8, 1))": 0.9939991510842456, "((0, 0, 7), (9, 8, 2))": 0.9846902198529371, "((0, 0, 7), (9, 8, 3))": 0.9612970266378127, "((0, 0, 7), (9, 8, 4))": 0.9559168647457379, "((0, 0, 7), (9, 8, 5))": 0.9587741955371977, "((0, 0, 7), (9, 8, 6))": 0.9636100911570099, "((0, 0, 7), (9, 8, 7))": 0.9923597807691402, "((0, 0, 7), (9, 8, 8))": 1.0040202431763872, "((0, 0, 7), (9, 8, 9))": 1.012187782883263, "((0, 0, 7), (9, 9, 0))": 1.0069017880589068, "((0, 0, 7), (9, 9, 1))": 1.001689132021888, "((0, 0, 7), (9, 9, 2))": 0.9914835530366327, "((0, 0, 7), (9, 9, 3))": 0.9694935097801863, "((0, 0, 7), (9, 9, 4))": 0.9626106341991273, "((0, 0, 7), (9, 9, 5))": 0.9665355731890939, "((0, 0, 7), (9, 9, 6))": 0.9704513561760113, "((0, 0, 7), (9, 9, 7))": 1.0069685544637728, "((0, 0, 7), (9, 9, 8))": 1.0161899236376102, "((0, 0, 7), (9, 9, 9))": 1.0154998535054942, "((0, 0, 8), (0, 0, 9))": 0.010234702041460642, "((0, 0, 8), (0, 1, 0))": 0.6081120420207914, "((0, 0, 8), (0, 1, 1))": 0.5885236556906495, "((0, 0, 8), (0, 1, 2))": 0.48820822904494987, "((0, 0, 8), (0, 1, 3))": 0.4373454091488989, "((0, 0, 8), (0, 1, 4))": 0.3849636554679756, "((0, 0, 8), (0, 1, 5))": 0.20869112530588269, "((0, 0, 8), (0, 1, 6))": 0.133785795529786, "((0, 0, 8), (0, 1, 7))": 0.07397157551454617, "((0, 0, 8), (0, 1, 8))": 0.012800602724525061, "((0, 0, 8), (0, 1, 9))": 0.027756132865436482, "((0, 0, 8), (0, 2, 0))": 0.6109758263620324, "((0, 0, 8), (0, 2, 1))": 0.5818051448495688, "((0, 0, 8), (0, 2, 2))": 0.4943595270138566, "((0, 0, 8), (0, 2, 3))": 0.4346406732019184, "((0, 0, 8), (0, 2, 4))": 0.37591528886371534, "((0, 0, 8), (0, 2, 5))": 0.19849754347329965, "((0, 0, 8), (0, 2, 6))": 0.15283999799384157, "((0, 0, 8), (0, 2, 7))": 0.10701225559137025, "((0, 0, 8), (0, 2, 8))": 0.12416428587746169, "((0, 0, 8), (0, 2, 9))": 0.12410273843970993, "((0, 0, 8), (0, 3, 0))": 0.6176476005371276, "((0, 0, 8), (0, 3, 1))": 0.6018136511956769, "((0, 0, 8), (0, 3, 2))": 0.5150982466183999, "((0, 0, 8), (0, 3, 3))": 0.4005731830130483, "((0, 0, 8), (0, 3, 4))": 0.372011119616669, "((0, 0, 8), (0, 3, 5))": 0.2577398197146983, "((0, 0, 8), (0, 3, 6))": 0.2174462282786808, "((0, 0, 8), (0, 3, 7))": 0.20335787810981462, "((0, 0, 8), (0, 3, 8))": 0.185937179496473, "((0, 0, 8), (0, 3, 9))": 0.18330896400351424, "((0, 0, 8), (0, 4, 0))": 0.6361505741756807, "((0, 0, 8), (0, 4, 1))": 0.6234195495012561, "((0, 0, 8), (0, 4, 2))": 0.6037797642637667, "((0, 0, 8), (0, 4, 3))": 0.3937073137878341, "((0, 0, 8), (0, 4, 4))": 0.37487699927482543, "((0, 0, 8), (0, 4, 5))": 0.29907744577304907, "((0, 0, 8), (0, 4, 6))": 0.2289811500083642, "((0, 0, 8), (0, 4, 7))": 0.23235281629767537, "((0, 0, 8), (0, 4, 8))": 0.2776588239290002, "((0, 0, 8), (0, 4, 9))": 0.28886011312330684, "((0, 0, 8), (0, 5, 0))": 0.6762138912499731, "((0, 0, 8), (0, 5, 1))": 0.659079611908255, "((0, 0, 8), (0, 5, 2))": 0.6236988022358299, "((0, 0, 8), (0, 5, 3))": 0.5735872894101535, "((0, 0, 8), (0, 5, 4))": 0.5644933002878137, "((0, 0, 8), (0, 5, 5))": 0.5481898350336761, "((0, 0, 8), (0, 5, 6))": 0.524223098554105, "((0, 0, 8), (0, 5, 7))": 0.5150718638912369, "((0, 0, 8), (0, 5, 8))": 0.4729873660834937, "((0, 0, 8), (0, 5, 9))": 0.4751733383721202, "((0, 0, 8), (0, 6, 0))": 0.752947017569104, "((0, 0, 8), (0, 6, 1))": 0.7423348650923911, "((0, 0, 8), (0, 6, 2))": 0.7193589160052763, "((0, 0, 8), (0, 6, 3))": 0.5949312399934968, "((0, 0, 8), (0, 6, 4))": 0.5859174270150805, "((0, 0, 8), (0, 6, 5))": 0.5722355329216401, "((0, 0, 8), (0, 6, 6))": 0.5600934626691669, "((0, 0, 8), (0, 6, 7))": 0.5525153177672089, "((0, 0, 8), (0, 6, 8))": 0.5348238286624724, "((0, 0, 8), (0, 6, 9))": 0.5350592856180211, "((0, 0, 8), (0, 7, 0))": 0.7694673610705876, "((0, 0, 8), (0, 7, 1))": 0.7588549948343175, "((0, 0, 8), (0, 7, 2))": 0.7376382950748325, "((0, 0, 8), (0, 7, 3))": 0.6816726250345593, "((0, 0, 8), (0, 7, 4))": 0.6594975578512642, "((0, 0, 8), (0, 7, 5))": 0.6395790366789549, "((0, 0, 8), (0, 7, 6))": 0.6363808418099638, "((0, 0, 8), (0, 7, 7))": 0.6585144542612895, "((0, 0, 8), (0, 7, 8))": 0.6501854624649217, "((0, 0, 8), (0, 7, 9))": 0.6546311297932819, "((0, 0, 8), (0, 8, 0))": 0.7995288709463958, "((0, 0, 8), (0, 8, 1))": 0.7786314389702897, "((0, 0, 8), (0, 8, 2))": 0.7567173466130737, "((0, 0, 8), (0, 8, 3))": 0.7044799066094807, "((0, 0, 8), (0, 8, 4))": 0.6847629865177898, "((0, 0, 8), (0, 8, 5))": 0.66970999072148, "((0, 0, 8), (0, 8, 6))": 0.6830468020117685, "((0, 0, 8), (0, 8, 7))": 0.6886437136674796, "((0, 0, 8), (0, 8, 8))": 0.6957958307602043, "((0, 0, 8), (0, 8, 9))": 0.6995453231539708, "((0, 0, 8), (0, 9, 0))": 0.8063868532955042, "((0, 0, 8), (0, 9, 1))": 0.7935706692232644, "((0, 0, 8), (0, 9, 2))": 0.7795226835232741, "((0, 0, 8), (0, 9, 3))": 0.7129684593536386, "((0, 0, 8), (0, 9, 4))": 0.6958309252656868, "((0, 0, 8), (0, 9, 5))": 0.6958038506938553, "((0, 0, 8), (0, 9, 6))": 0.6969566360628157, "((0, 0, 8), (0, 9, 7))": 0.7019201426905103, "((0, 0, 8), (0, 9, 8))": 0.7117191074106861, "((0, 0, 8), (0, 9, 9))": 0.708799858351404, "((0, 0, 8), (1, 0, 0))": 0.6110782762940223, "((0, 0, 8), (1, 0, 1))": 0.5907697245231989, "((0, 0, 8), (1, 0, 2))": 0.5205100063364113, "((0, 0, 8), (1, 0, 3))": 0.43374884653768064, "((0, 0, 8), (1, 0, 4))": 0.37802563969077935, "((0, 0, 8), (1, 0, 5))": 0.19767056173495173, "((0, 0, 8), (1, 0, 6))": 0.1351105771944795, "((0, 0, 8), (1, 0, 7))": 0.044695477127352314, "((0, 0, 8), (1, 0, 8))": 0.018200931284250595, "((0, 0, 8), (1, 0, 9))": 0.027468011437351256, "((0, 0, 8), (1, 1, 0))": 0.6116007526924377, "((0, 0, 8), (1, 1, 1))": 0.5872185593696376, "((0, 0, 8), (1, 1, 2))": 0.5078662350105858, "((0, 0, 8), (1, 1, 3))": 0.4421490598172821, "((0, 0, 8), (1, 1, 4))": 0.3732627655314745, "((0, 0, 8), (1, 1, 5))": 0.2091797286491298, "((0, 0, 8), (1, 1, 6))": 0.12636135228317394, "((0, 0, 8), (1, 1, 7))": 0.05065499651465958, "((0, 0, 8), (1, 1, 8))": 0.01638291389941239, "((0, 0, 8), (1, 1, 9))": 0.03691237524367658, "((0, 0, 8), (1, 2, 0))": 0.6121714211621049, "((0, 0, 8), (1, 2, 1))": 0.5890097228427968, "((0, 0, 8), (1, 2, 2))": 0.501013736707675, "((0, 0, 8), (1, 2, 3))": 0.4238273240962884, "((0, 0, 8), (1, 2, 4))": 0.34446645965199296, "((0, 0, 8), (1, 2, 5))": 0.20604160068865338, "((0, 0, 8), (1, 2, 6))": 0.15349557684920873, "((0, 0, 8), (1, 2, 7))": 0.09819727163824853, "((0, 0, 8), (1, 2, 8))": 0.11169198857791905, "((0, 0, 8), (1, 2, 9))": 0.12469178803373136, "((0, 0, 8), (1, 3, 0))": 0.617433589736955, "((0, 0, 8), (1, 3, 1))": 0.5985758606484726, "((0, 0, 8), (1, 3, 2))": 0.527783914766945, "((0, 0, 8), (1, 3, 3))": 0.40196579487227824, "((0, 0, 8), (1, 3, 4))": 0.3420337032178738, "((0, 0, 8), (1, 3, 5))": 0.2515378937234594, "((0, 0, 8), (1, 3, 6))": 0.21940782896381816, "((0, 0, 8), (1, 3, 7))": 0.21275708748339395, "((0, 0, 8), (1, 3, 8))": 0.189271117945093, "((0, 0, 8), (1, 3, 9))": 0.1948924185403686, "((0, 0, 8), (1, 4, 0))": 0.6444954780432363, "((0, 0, 8), (1, 4, 1))": 0.6373178411171775, "((0, 0, 8), (1, 4, 2))": 0.5943863202690826, "((0, 0, 8), (1, 4, 3))": 0.3929182611437906, "((0, 0, 8), (1, 4, 4))": 0.3558666812938343, "((0, 0, 8), (1, 4, 5))": 0.3026083681893032, "((0, 0, 8), (1, 4, 6))": 0.2253612366855556, "((0, 0, 8), (1, 4, 7))": 0.2262677107775931, "((0, 0, 8), (1, 4, 8))": 0.2717214657048726, "((0, 0, 8), (1, 4, 9))": 0.2833112825944479, "((0, 0, 8), (1, 5, 0))": 0.6832070543372776, "((0, 0, 8), (1, 5, 1))": 0.6523060405796868, "((0, 0, 8), (1, 5, 2))": 0.6343118960649942, "((0, 0, 8), (1, 5, 3))": 0.5809706570741486, "((0, 0, 8), (1, 5, 4))": 0.560004600402934, "((0, 0, 8), (1, 5, 5))": 0.545015921048621, "((0, 0, 8), (1, 5, 6))": 0.5188683202923218, "((0, 0, 8), (1, 5, 7))": 0.5092907294247323, "((0, 0, 8), (1, 5, 8))": 0.48089203660358015, "((0, 0, 8), (1, 5, 9))": 0.4747614744427643, "((0, 0, 8), (1, 6, 0))": 0.7561620869315969, "((0, 0, 8), (1, 6, 1))": 0.7447412619620483, "((0, 0, 8), (1, 6, 2))": 0.7227025839483802, "((0, 0, 8), (1, 6, 3))": 0.6102942585892968, "((0, 0, 8), (1, 6, 4))": 0.59188096314386, "((0, 0, 8), (1, 6, 5))": 0.5748970202664879, "((0, 0, 8), (1, 6, 6))": 0.5627958572725804, "((0, 0, 8), (1, 6, 7))": 0.5496335713891409, "((0, 0, 8), (1, 6, 8))": 0.5403749483798654, "((0, 0, 8), (1, 6, 9))": 0.5387141549933471, "((0, 0, 8), (1, 7, 0))": 0.7735592102190514, "((0, 0, 8), (1, 7, 1))": 0.7613188640948891, "((0, 0, 8), (1, 7, 2))": 0.7383626412573799, "((0, 0, 8), (1, 7, 3))": 0.6685986074215128, "((0, 0, 8), (1, 7, 4))": 0.6555946973455584, "((0, 0, 8), (1, 7, 5))": 0.6371388116135445, "((0, 0, 8), (1, 7, 6))": 0.649436763824109, "((0, 0, 8), (1, 7, 7))": 0.6624090803903169, "((0, 0, 8), (1, 7, 8))": 0.664505373860599, "((0, 0, 8), (1, 7, 9))": 0.6635415307223793, "((0, 0, 8), (1, 8, 0))": 0.8005733416367288, "((0, 0, 8), (1, 8, 1))": 0.7903758296220935, "((0, 0, 8), (1, 8, 2))": 0.763724284888933, "((0, 0, 8), (1, 8, 3))": 0.7063656203462774, "((0, 0, 8), (1, 8, 4))": 0.6855515482040728, "((0, 0, 8), (1, 8, 5))": 0.6776159653534557, "((0, 0, 8), (1, 8, 6))": 0.6793876429259676, "((0, 0, 8), (1, 8, 7))": 0.6975808736083952, "((0, 0, 8), (1, 8, 8))": 0.6999386414202624, "((0, 0, 8), (1, 8, 9))": 0.6993325425537696, "((0, 0, 8), (1, 9, 0))": 0.8109986906760474, "((0, 0, 8), (1, 9, 1))": 0.8004165840226476, "((0, 0, 8), (1, 9, 2))": 0.7926079486047569, "((0, 0, 8), (1, 9, 3))": 0.7181583881134914, "((0, 0, 8), (1, 9, 4))": 0.6972552387832778, "((0, 0, 8), (1, 9, 5))": 0.7014193241371219, "((0, 0, 8), (1, 9, 6))": 0.7009287924052519, "((0, 0, 8), (1, 9, 7))": 0.7149485523343346, "((0, 0, 8), (1, 9, 8))": 0.71410742138656, "((0, 0, 8), (1, 9, 9))": 0.717419302375995, "((0, 0, 8), (2, 0, 0))": 0.6214598322184314, "((0, 0, 8), (2, 0, 1))": 0.602632646398116, "((0, 0, 8), (2, 0, 2))": 0.5207455417740037, "((0, 0, 8), (2, 0, 3))": 0.4428017031288599, "((0, 0, 8), (2, 0, 4))": 0.3866271645281864, "((0, 0, 8), (2, 0, 5))": 0.17593692519886034, "((0, 0, 8), (2, 0, 6))": 0.13894269672071122, "((0, 0, 8), (2, 0, 7))": 0.06700745764110115, "((0, 0, 8), (2, 0, 8))": 0.06173726854580356, "((0, 0, 8), (2, 0, 9))": 0.07176717565491707, "((0, 0, 8), (2, 1, 0))": 0.6256745715648685, "((0, 0, 8), (2, 1, 1))": 0.6004185462604485, "((0, 0, 8), (2, 1, 2))": 0.5369888533927613, "((0, 0, 8), (2, 1, 3))": 0.450919474394399, "((0, 0, 8), (2, 1, 4))": 0.3698683275503544, "((0, 0, 8), (2, 1, 5))": 0.1877149481062905, "((0, 0, 8), (2, 1, 6))": 0.14108783112796314, "((0, 0, 8), (2, 1, 7))": 0.06224290080823801, "((0, 0, 8), (2, 1, 8))": 0.07464013128674452, "((0, 0, 8), (2, 1, 9))": 0.07577487302569913, "((0, 0, 8), (2, 2, 0))": 0.6280712442294405, "((0, 0, 8), (2, 2, 1))": 0.5943198399670575, "((0, 0, 8), (2, 2, 2))": 0.5458437378946895, "((0, 0, 8), (2, 2, 3))": 0.41902799955831316, "((0, 0, 8), (2, 2, 4))": 0.3574763679012306, "((0, 0, 8), (2, 2, 5))": 0.19463332486159746, "((0, 0, 8), (2, 2, 6))": 0.15561154248908113, "((0, 0, 8), (2, 2, 7))": 0.10742836784567532, "((0, 0, 8), (2, 2, 8))": 0.12582692638417967, "((0, 0, 8), (2, 2, 9))": 0.13672523451610163, "((0, 0, 8), (2, 3, 0))": 0.633707284554703, "((0, 0, 8), (2, 3, 1))": 0.5946446380357471, "((0, 0, 8), (2, 3, 2))": 0.5673799091556748, "((0, 0, 8), (2, 3, 3))": 0.4036960758783303, "((0, 0, 8), (2, 3, 4))": 0.35425222185397287, "((0, 0, 8), (2, 3, 5))": 0.26394237579316415, "((0, 0, 8), (2, 3, 6))": 0.25687751419340654, "((0, 0, 8), (2, 3, 7))": 0.2432679035683486, "((0, 0, 8), (2, 3, 8))": 0.23885546424662976, "((0, 0, 8), (2, 3, 9))": 0.23360726533634815, "((0, 0, 8), (2, 4, 0))": 0.6563272007852611, "((0, 0, 8), (2, 4, 1))": 0.6449489649742219, "((0, 0, 8), (2, 4, 2))": 0.6158644198252704, "((0, 0, 8), (2, 4, 3))": 0.4164116177562818, "((0, 0, 8), (2, 4, 4))": 0.3604374602930145, "((0, 0, 8), (2, 4, 5))": 0.29461280957960223, "((0, 0, 8), (2, 4, 6))": 0.3044990713157886, "((0, 0, 8), (2, 4, 7))": 0.3106600409225961, "((0, 0, 8), (2, 4, 8))": 0.3248220438866182, "((0, 0, 8), (2, 4, 9))": 0.38179330774694265, "((0, 0, 8), (2, 5, 0))": 0.6919918328073573, "((0, 0, 8), (2, 5, 1))": 0.6600918180081519, "((0, 0, 8), (2, 5, 2))": 0.642230906836555, "((0, 0, 8), (2, 5, 3))": 0.5828510198197975, "((0, 0, 8), (2, 5, 4))": 0.566512761362623, "((0, 0, 8), (2, 5, 5))": 0.5412945115317519, "((0, 0, 8), (2, 5, 6))": 0.5181473343410355, "((0, 0, 8), (2, 5, 7))": 0.5030323133026023, "((0, 0, 8), (2, 5, 8))": 0.49446121474357185, "((0, 0, 8), (2, 5, 9))": 0.4870652584236028, "((0, 0, 8), (2, 6, 0))": 0.7601297298700374, "((0, 0, 8), (2, 6, 1))": 0.7215879970485666, "((0, 0, 8), (2, 6, 2))": 0.7096529378000175, "((0, 0, 8), (2, 6, 3))": 0.6248511773043447, "((0, 0, 8), (2, 6, 4))": 0.6156772131903785, "((0, 0, 8), (2, 6, 5))": 0.575479245284521, "((0, 0, 8), (2, 6, 6))": 0.5798454820921612, "((0, 0, 8), (2, 6, 7))": 0.5594769220780668, "((0, 0, 8), (2, 6, 8))": 0.560069152211557, "((0, 0, 8), (2, 6, 9))": 0.5702556315881536, "((0, 0, 8), (2, 7, 0))": 0.7808127551748222, "((0, 0, 8), (2, 7, 1))": 0.7772495017581692, "((0, 0, 8), (2, 7, 2))": 0.7714821096636312, "((0, 0, 8), (2, 7, 3))": 0.7087686699088455, "((0, 0, 8), (2, 7, 4))": 0.673650948963371, "((0, 0, 8), (2, 7, 5))": 0.6538996423824955, "((0, 0, 8), (2, 7, 6))": 0.6395641709503622, "((0, 0, 8), (2, 7, 7))": 0.6793107347661177, "((0, 0, 8), (2, 7, 8))": 0.6810123633053241, "((0, 0, 8), (2, 7, 9))": 0.6988706006003534, "((0, 0, 8), (2, 8, 0))": 0.8231418883155066, "((0, 0, 8), (2, 8, 1))": 0.8019694067107497, "((0, 0, 8), (2, 8, 2))": 0.7884515768376955, "((0, 0, 8), (2, 8, 3))": 0.741524240676944, "((0, 0, 8), (2, 8, 4))": 0.6959208575590325, "((0, 0, 8), (2, 8, 5))": 0.6941489922581046, "((0, 0, 8), (2, 8, 6))": 0.7189590355821496, "((0, 0, 8), (2, 8, 7))": 0.7300304203443608, "((0, 0, 8), (2, 8, 8))": 0.7342539010850175, "((0, 0, 8), (2, 8, 9))": 0.7256379481001304, "((0, 0, 8), (2, 9, 0))": 0.8281370612373545, "((0, 0, 8), (2, 9, 1))": 0.8191942386542168, "((0, 0, 8), (2, 9, 2))": 0.8006733162334877, "((0, 0, 8), (2, 9, 3))": 0.758352558471218, "((0, 0, 8), (2, 9, 4))": 0.7428690214394542, "((0, 0, 8), (2, 9, 5))": 0.7351234891725136, "((0, 0, 8), (2, 9, 6))": 0.7364410747760783, "((0, 0, 8), (2, 9, 7))": 0.7397819425843202, "((0, 0, 8), (2, 9, 8))": 0.7340889971226985, "((0, 0, 8), (2, 9, 9))": 0.7290979564350859, "((0, 0, 8), (3, 0, 0))": 0.6449622902899023, "((0, 0, 8), (3, 0, 1))": 0.6294530185059921, "((0, 0, 8), (3, 0, 2))": 0.5641002120770761, "((0, 0, 8), (3, 0, 3))": 0.45123091382683, "((0, 0, 8), (3, 0, 4))": 0.3949756598535819, "((0, 0, 8), (3, 0, 5))": 0.26732660708904377, "((0, 0, 8), (3, 0, 6))": 0.21186322409925193, "((0, 0, 8), (3, 0, 7))": 0.1673249367436657, "((0, 0, 8), (3, 0, 8))": 0.17234749676432687, "((0, 0, 8), (3, 0, 9))": 0.17371848522286115, "((0, 0, 8), (3, 1, 0))": 0.6448010611169753, "((0, 0, 8), (3, 1, 1))": 0.6271339811515447, "((0, 0, 8), (3, 1, 2))": 0.5602401826418915, "((0, 0, 8), (3, 1, 3))": 0.4461672387792969, "((0, 0, 8), (3, 1, 4))": 0.3949116637060789, "((0, 0, 8), (3, 1, 5))": 0.2484102077319436, "((0, 0, 8), (3, 1, 6))": 0.22426514886458931, "((0, 0, 8), (3, 1, 7))": 0.17405567532396504, "((0, 0, 8), (3, 1, 8))": 0.16174679889539798, "((0, 0, 8), (3, 1, 9))": 0.16278609767920177, "((0, 0, 8), (3, 2, 0))": 0.6470582588488558, "((0, 0, 8), (3, 2, 1))": 0.6272496247343581, "((0, 0, 8), (3, 2, 2))": 0.5765126737831244, "((0, 0, 8), (3, 2, 3))": 0.42956427751037485, "((0, 0, 8), (3, 2, 4))": 0.400261808119618, "((0, 0, 8), (3, 2, 5))": 0.2539710371371476, "((0, 0, 8), (3, 2, 6))": 0.22078130210312982, "((0, 0, 8), (3, 2, 7))": 0.17247692158487468, "((0, 0, 8), (3, 2, 8))": 0.1748169264517085, "((0, 0, 8), (3, 2, 9))": 0.17944397911096416, "((0, 0, 8), (3, 3, 0))": 0.6434430163131353, "((0, 0, 8), (3, 3, 1))": 0.6189958317278824, "((0, 0, 8), (3, 3, 2))": 0.5879928079026242, "((0, 0, 8), (3, 3, 3))": 0.4738844443249002, "((0, 0, 8), (3, 3, 4))": 0.43121843486526057, "((0, 0, 8), (3, 3, 5))": 0.3052077042254275, "((0, 0, 8), (3, 3, 6))": 0.288537879906661, "((0, 0, 8), (3, 3, 7))": 0.28772648166820297, "((0, 0, 8), (3, 3, 8))": 0.28193665828427916, "((0, 0, 8), (3, 3, 9))": 0.2768285698167292, "((0, 0, 8), (3, 4, 0))": 0.6969440612550168, "((0, 0, 8), (3, 4, 1))": 0.6922940298908248, "((0, 0, 8), (3, 4, 2))": 0.6548021656641376, "((0, 0, 8), (3, 4, 3))": 0.5363980046618078, "((0, 0, 8), (3, 4, 4))": 0.5010282991540468, "((0, 0, 8), (3, 4, 5))": 0.39045840670480075, "((0, 0, 8), (3, 4, 6))": 0.3473071741217712, "((0, 0, 8), (3, 4, 7))": 0.33767284607177905, "((0, 0, 8), (3, 4, 8))": 0.33973659200355527, "((0, 0, 8), (3, 4, 9))": 0.3977021092147042, "((0, 0, 8), (3, 5, 0))": 0.7309834889032016, "((0, 0, 8), (3, 5, 1))": 0.7036169489879618, "((0, 0, 8), (3, 5, 2))": 0.6573627931743233, "((0, 0, 8), (3, 5, 3))": 0.6071111513673831, "((0, 0, 8), (3, 5, 4))": 0.5511924611902095, "((0, 0, 8), (3, 5, 5))": 0.5599433352659796, "((0, 0, 8), (3, 5, 6))": 0.5072124890110146, "((0, 0, 8), (3, 5, 7))": 0.5122130991584938, "((0, 0, 8), (3, 5, 8))": 0.5188237010902936, "((0, 0, 8), (3, 5, 9))": 0.5008556127911824, "((0, 0, 8), (3, 6, 0))": 0.7631858784281322, "((0, 0, 8), (3, 6, 1))": 0.7454049721378041, "((0, 0, 8), (3, 6, 2))": 0.7156213305966973, "((0, 0, 8), (3, 6, 3))": 0.6682994875900465, "((0, 0, 8), (3, 6, 4))": 0.6701818293935643, "((0, 0, 8), (3, 6, 5))": 0.6506103149853842, "((0, 0, 8), (3, 6, 6))": 0.6446896981887917, "((0, 0, 8), (3, 6, 7))": 0.5467020570248624, "((0, 0, 8), (3, 6, 8))": 0.560486496640989, "((0, 0, 8), (3, 6, 9))": 0.5935274356846879, "((0, 0, 8), (3, 7, 0))": 0.8190947708258945, "((0, 0, 8), (3, 7, 1))": 0.8215316401927627, "((0, 0, 8), (3, 7, 2))": 0.8023932130227883, "((0, 0, 8), (3, 7, 3))": 0.7581449210467193, "((0, 0, 8), (3, 7, 4))": 0.6893562632038199, "((0, 0, 8), (3, 7, 5))": 0.6807564645575586, "((0, 0, 8), (3, 7, 6))": 0.6867958223454603, "((0, 0, 8), (3, 7, 7))": 0.7058096814244903, "((0, 0, 8), (3, 7, 8))": 0.6960594790638828, "((0, 0, 8), (3, 7, 9))": 0.7181161692134489, "((0, 0, 8), (3, 8, 0))": 0.8568655370687321, "((0, 0, 8), (3, 8, 1))": 0.8391073910051688, "((0, 0, 8), (3, 8, 2))": 0.8173965193026659, "((0, 0, 8), (3, 8, 3))": 0.7726604853664566, "((0, 0, 8), (3, 8, 4))": 0.7412534063936721, "((0, 0, 8), (3, 8, 5))": 0.7365154333451717, "((0, 0, 8), (3, 8, 6))": 0.7433832645195125, "((0, 0, 8), (3, 8, 7))": 0.7401249648942483, "((0, 0, 8), (3, 8, 8))": 0.7545106208227357, "((0, 0, 8), (3, 8, 9))": 0.7495437958093282, "((0, 0, 8), (3, 9, 0))": 0.8584149490076944, "((0, 0, 8), (3, 9, 1))": 0.8503136717154749, "((0, 0, 8), (3, 9, 2))": 0.8321305015015635, "((0, 0, 8), (3, 9, 3))": 0.8019432578758089, "((0, 0, 8), (3, 9, 4))": 0.76117084331423, "((0, 0, 8), (3, 9, 5))": 0.7594657702409425, "((0, 0, 8), (3, 9, 6))": 0.7597339757973554, "((0, 0, 8), (3, 9, 7))": 0.7554317806768646, "((0, 0, 8), (3, 9, 8))": 0.7622587863222304, "((0, 0, 8), (3, 9, 9))": 0.7555252668338587, "((0, 0, 8), (4, 0, 0))": 0.6637971040922628, "((0, 0, 8), (4, 0, 1))": 0.6465947188044668, "((0, 0, 8), (4, 0, 2))": 0.564145603771286, "((0, 0, 8), (4, 0, 3))": 0.4893994128670987, "((0, 0, 8), (4, 0, 4))": 0.4364356776707761, "((0, 0, 8), (4, 0, 5))": 0.31250955018973986, "((0, 0, 8), (4, 0, 6))": 0.27985730903024625, "((0, 0, 8), (4, 0, 7))": 0.27494533806484167, "((0, 0, 8), (4, 0, 8))": 0.2631424914944987, "((0, 0, 8), (4, 0, 9))": 0.2674451144820985, "((0, 0, 8), (4, 1, 0))": 0.6671056395555793, "((0, 0, 8), (4, 1, 1))": 0.6502011385478018, "((0, 0, 8), (4, 1, 2))": 0.5615523514098515, "((0, 0, 8), (4, 1, 3))": 0.4917439158081057, "((0, 0, 8), (4, 1, 4))": 0.4337239748462829, "((0, 0, 8), (4, 1, 5))": 0.29346481291931803, "((0, 0, 8), (4, 1, 6))": 0.2721732814439261, "((0, 0, 8), (4, 1, 7))": 0.2757891655239848, "((0, 0, 8), (4, 1, 8))": 0.285012760195855, "((0, 0, 8), (4, 1, 9))": 0.2861615449683298, "((0, 0, 8), (4, 2, 0))": 0.6713019262016601, "((0, 0, 8), (4, 2, 1))": 0.6437350693591168, "((0, 0, 8), (4, 2, 2))": 0.5874759376325666, "((0, 0, 8), (4, 2, 3))": 0.4770831853261554, "((0, 0, 8), (4, 2, 4))": 0.42120063999071006, "((0, 0, 8), (4, 2, 5))": 0.30127603189177476, "((0, 0, 8), (4, 2, 6))": 0.2791817402785046, "((0, 0, 8), (4, 2, 7))": 0.2953067737999963, "((0, 0, 8), (4, 2, 8))": 0.30616266135795334, "((0, 0, 8), (4, 2, 9))": 0.3064264181766361, "((0, 0, 8), (4, 3, 0))": 0.6827962468316391, "((0, 0, 8), (4, 3, 1))": 0.6738541046051679, "((0, 0, 8), (4, 3, 2))": 0.6198836118212556, "((0, 0, 8), (4, 3, 3))": 0.5208657243191861, "((0, 0, 8), (4, 3, 4))": 0.4588053502993355, "((0, 0, 8), (4, 3, 5))": 0.3598769938396156, "((0, 0, 8), (4, 3, 6))": 0.3588815808312869, "((0, 0, 8), (4, 3, 7))": 0.37739217568755695, "((0, 0, 8), (4, 3, 8))": 0.37643888345372917, "((0, 0, 8), (4, 3, 9))": 0.3827933169455435, "((0, 0, 8), (4, 4, 0))": 0.7303015037858616, "((0, 0, 8), (4, 4, 1))": 0.7185026264645974, "((0, 0, 8), (4, 4, 2))": 0.6744842654784137, "((0, 0, 8), (4, 4, 3))": 0.5738933292540006, "((0, 0, 8), (4, 4, 4))": 0.5154065796362773, "((0, 0, 8), (4, 4, 5))": 0.409911089518812, "((0, 0, 8), (4, 4, 6))": 0.4079625064445133, "((0, 0, 8), (4, 4, 7))": 0.4417208208988368, "((0, 0, 8), (4, 4, 8))": 0.48622913332380385, "((0, 0, 8), (4, 4, 9))": 0.49789110155717525, "((0, 0, 8), (4, 5, 0))": 0.7580076541607209, "((0, 0, 8), (4, 5, 1))": 0.7285467688079545, "((0, 0, 8), (4, 5, 2))": 0.6853831337212276, "((0, 0, 8), (4, 5, 3))": 0.6126227960123188, "((0, 0, 8), (4, 5, 4))": 0.5979905866473763, "((0, 0, 8), (4, 5, 5))": 0.6097866552958906, "((0, 0, 8), (4, 5, 6))": 0.5781502955285222, "((0, 0, 8), (4, 5, 7))": 0.5868531317356799, "((0, 0, 8), (4, 5, 8))": 0.6085111982553492, "((0, 0, 8), (4, 5, 9))": 0.610854596266478, "((0, 0, 8), (4, 6, 0))": 0.7794306997216676, "((0, 0, 8), (4, 6, 1))": 0.7650745711054572, "((0, 0, 8), (4, 6, 2))": 0.7712203436747265, "((0, 0, 8), (4, 6, 3))": 0.7381403772139212, "((0, 0, 8), (4, 6, 4))": 0.7100968982163521, "((0, 0, 8), (4, 6, 5))": 0.6679349055618958, "((0, 0, 8), (4, 6, 6))": 0.6573246308419781, "((0, 0, 8), (4, 6, 7))": 0.6899168995434919, "((0, 0, 8), (4, 6, 8))": 0.7087413772913476, "((0, 0, 8), (4, 6, 9))": 0.7047162583596676, "((0, 0, 8), (4, 7, 0))": 0.8587396824832572, "((0, 0, 8), (4, 7, 1))": 0.8558914048620144, "((0, 0, 8), (4, 7, 2))": 0.8209857194663731, "((0, 0, 8), (4, 7, 3))": 0.7915524062741681, "((0, 0, 8), (4, 7, 4))": 0.7445210876660996, "((0, 0, 8), (4, 7, 5))": 0.7376777018418308, "((0, 0, 8), (4, 7, 6))": 0.7315055635570384, "((0, 0, 8), (4, 7, 7))": 0.765765752067951, "((0, 0, 8), (4, 7, 8))": 0.7717236765517554, "((0, 0, 8), (4, 7, 9))": 0.7864811799465791, "((0, 0, 8), (4, 8, 0))": 0.880420761788468, "((0, 0, 8), (4, 8, 1))": 0.8793972178004964, "((0, 0, 8), (4, 8, 2))": 0.8531521791529042, "((0, 0, 8), (4, 8, 3))": 0.809428471930313, "((0, 0, 8), (4, 8, 4))": 0.7793087407134907, "((0, 0, 8), (4, 8, 5))": 0.7830015406033424, "((0, 0, 8), (4, 8, 6))": 0.7741789936297094, "((0, 0, 8), (4, 8, 7))": 0.8289632299058238, "((0, 0, 8), (4, 8, 8))": 0.8152872376979041, "((0, 0, 8), (4, 8, 9))": 0.8093967137509728, "((0, 0, 8), (4, 9, 0))": 0.8884706826235057, "((0, 0, 8), (4, 9, 1))": 0.8787903153791266, "((0, 0, 8), (4, 9, 2))": 0.8622126141891432, "((0, 0, 8), (4, 9, 3))": 0.818599393441455, "((0, 0, 8), (4, 9, 4))": 0.797506822744549, "((0, 0, 8), (4, 9, 5))": 0.7912084291628184, "((0, 0, 8), (4, 9, 6))": 0.7884624525415578, "((0, 0, 8), (4, 9, 7))": 0.838293083656703, "((0, 0, 8), (4, 9, 8))": 0.8237148341872504, "((0, 0, 8), (4, 9, 9))": 0.821096563439899, "((0, 0, 8), (5, 0, 0))": 0.688672902941827, "((0, 0, 8), (5, 0, 1))": 0.6738068015170839, "((0, 0, 8), (5, 0, 2))": 0.623421169751745, "((0, 0, 8), (5, 0, 3))": 0.5216610531657601, "((0, 0, 8), (5, 0, 4))": 0.48474342909161006, "((0, 0, 8), (5, 0, 5))": 0.38395055029855296, "((0, 0, 8), (5, 0, 6))": 0.33670156106088756, "((0, 0, 8), (5, 0, 7))": 0.34387380293545305, "((0, 0, 8), (5, 0, 8))": 0.34305339399151635, "((0, 0, 8), (5, 0, 9))": 0.3352348830252436, "((0, 0, 8), (5, 1, 0))": 0.6914937718389352, "((0, 0, 8), (5, 1, 1))": 0.6786554515171552, "((0, 0, 8), (5, 1, 2))": 0.6200706250982774, "((0, 0, 8), (5, 1, 3))": 0.5176450433256407, "((0, 0, 8), (5, 1, 4))": 0.47873134953377305, "((0, 0, 8), (5, 1, 5))": 0.38193217346511565, "((0, 0, 8), (5, 1, 6))": 0.3498735941206914, "((0, 0, 8), (5, 1, 7))": 0.340810845262504, "((0, 0, 8), (5, 1, 8))": 0.3445435636022826, "((0, 0, 8), (5, 1, 9))": 0.36068485979131804, "((0, 0, 8), (5, 2, 0))": 0.6886555100971475, "((0, 0, 8), (5, 2, 1))": 0.6706599712012336, "((0, 0, 8), (5, 2, 2))": 0.627758128522448, "((0, 0, 8), (5, 2, 3))": 0.5074931253129832, "((0, 0, 8), (5, 2, 4))": 0.47642307828473435, "((0, 0, 8), (5, 2, 5))": 0.3686363731585779, "((0, 0, 8), (5, 2, 6))": 0.35655068652807315, "((0, 0, 8), (5, 2, 7))": 0.3560198386702864, "((0, 0, 8), (5, 2, 8))": 0.3589426653402863, "((0, 0, 8), (5, 2, 9))": 0.3552589257290787, "((0, 0, 8), (5, 3, 0))": 0.6944998880091381, "((0, 0, 8), (5, 3, 1))": 0.6811526192210083, "((0, 0, 8), (5, 3, 2))": 0.636524920613036, "((0, 0, 8), (5, 3, 3))": 0.5779869642974429, "((0, 0, 8), (5, 3, 4))": 0.5061465403449248, "((0, 0, 8), (5, 3, 5))": 0.4246474783402117, "((0, 0, 8), (5, 3, 6))": 0.3918983137034243, "((0, 0, 8), (5, 3, 7))": 0.40776076874943773, "((0, 0, 8), (5, 3, 8))": 0.4213007014332255, "((0, 0, 8), (5, 3, 9))": 0.45808298764950417, "((0, 0, 8), (5, 4, 0))": 0.7443439478248935, "((0, 0, 8), (5, 4, 1))": 0.7246918363936311, "((0, 0, 8), (5, 4, 2))": 0.6898078381848706, "((0, 0, 8), (5, 4, 3))": 0.6025323109585415, "((0, 0, 8), (5, 4, 4))": 0.5579832682684144, "((0, 0, 8), (5, 4, 5))": 0.44464346030307705, "((0, 0, 8), (5, 4, 6))": 0.4236747534687354, "((0, 0, 8), (5, 4, 7))": 0.4861163962423254, "((0, 0, 8), (5, 4, 8))": 0.5109372916048399, "((0, 0, 8), (5, 4, 9))": 0.5198731696973156, "((0, 0, 8), (5, 5, 0))": 0.7723967348320057, "((0, 0, 8), (5, 5, 1))": 0.7374693502503596, "((0, 0, 8), (5, 5, 2))": 0.7121020969619805, "((0, 0, 8), (5, 5, 3))": 0.6561429778420054, "((0, 0, 8), (5, 5, 4))": 0.6259985272898562, "((0, 0, 8), (5, 5, 5))": 0.632792381511626, "((0, 0, 8), (5, 5, 6))": 0.6485084356074947, "((0, 0, 8), (5, 5, 7))": 0.6357567956092869, "((0, 0, 8), (5, 5, 8))": 0.6379765988222027, "((0, 0, 8), (5, 5, 9))": 0.6440731112826825, "((0, 0, 8), (5, 6, 0))": 0.8174253358169709, "((0, 0, 8), (5, 6, 1))": 0.812297870527833, "((0, 0, 8), (5, 6, 2))": 0.7824756956098646, "((0, 0, 8), (5, 6, 3))": 0.740658115196233, "((0, 0, 8), (5, 6, 4))": 0.7289490129386315, "((0, 0, 8), (5, 6, 5))": 0.6948528506826763, "((0, 0, 8), (5, 6, 6))": 0.6831381459847432, "((0, 0, 8), (5, 6, 7))": 0.7023130521241115, "((0, 0, 8), (5, 6, 8))": 0.7211869009694344, "((0, 0, 8), (5, 6, 9))": 0.7643290869177746, "((0, 0, 8), (5, 7, 0))": 0.8835738622616286, "((0, 0, 8), (5, 7, 1))": 0.8725867264341576, "((0, 0, 8), (5, 7, 2))": 0.8469781090958056, "((0, 0, 8), (5, 7, 3))": 0.8118948806198832, "((0, 0, 8), (5, 7, 4))": 0.7856011997593223, "((0, 0, 8), (5, 7, 5))": 0.748430597027355, "((0, 0, 8), (5, 7, 6))": 0.7672394970894111, "((0, 0, 8), (5, 7, 7))": 0.8169496820510808, "((0, 0, 8), (5, 7, 8))": 0.8270478549876653, "((0, 0, 8), (5, 7, 9))": 0.8267864747894856, "((0, 0, 8), (5, 8, 0))": 0.9077583354851351, "((0, 0, 8), (5, 8, 1))": 0.9021912611280836, "((0, 0, 8), (5, 8, 2))": 0.8884217323165102, "((0, 0, 8), (5, 8, 3))": 0.8550850763025193, "((0, 0, 8), (5, 8, 4))": 0.8225317531131354, "((0, 0, 8), (5, 8, 5))": 0.8133942310548278, "((0, 0, 8), (5, 8, 6))": 0.817373536965026, "((0, 0, 8), (5, 8, 7))": 0.8378979900207936, "((0, 0, 8), (5, 8, 8))": 0.8385051606623035, "((0, 0, 8), (5, 8, 9))": 0.847243038571729, "((0, 0, 8), (5, 9, 0))": 0.9200000223077954, "((0, 0, 8), (5, 9, 1))": 0.9116869023333607, "((0, 0, 8), (5, 9, 2))": 0.8942054614830078, "((0, 0, 8), (5, 9, 3))": 0.869773313535692, "((0, 0, 8), (5, 9, 4))": 0.850896941289666, "((0, 0, 8), (5, 9, 5))": 0.8427873987419342, "((0, 0, 8), (5, 9, 6))": 0.8559938336067828, "((0, 0, 8), (5, 9, 7))": 0.8579743120702354, "((0, 0, 8), (5, 9, 8))": 0.8685411416757055, "((0, 0, 8), (5, 9, 9))": 0.8754041182902658, "((0, 0, 8), (6, 0, 0))": 0.7430209375266447, "((0, 0, 8), (6, 0, 1))": 0.7060191039601238, "((0, 0, 8), (6, 0, 2))": 0.6608097371808469, "((0, 0, 8), (6, 0, 3))": 0.5575546676427195, "((0, 0, 8), (6, 0, 4))": 0.5027764105580482, "((0, 0, 8), (6, 0, 5))": 0.46322805110963367, "((0, 0, 8), (6, 0, 6))": 0.44610820560600145, "((0, 0, 8), (6, 0, 7))": 0.44956823188792383, "((0, 0, 8), (6, 0, 8))": 0.4668255100735014, "((0, 0, 8), (6, 0, 9))": 0.4718273754101329, "((0, 0, 8), (6, 1, 0))": 0.7432017209859547, "((0, 0, 8), (6, 1, 1))": 0.7031777735859946, "((0, 0, 8), (6, 1, 2))": 0.6592783792052159, "((0, 0, 8), (6, 1, 3))": 0.5364335154771928, "((0, 0, 8), (6, 1, 4))": 0.5049851978960226, "((0, 0, 8), (6, 1, 5))": 0.44997741025252075, "((0, 0, 8), (6, 1, 6))": 0.4393703710853944, "((0, 0, 8), (6, 1, 7))": 0.4457766816895854, "((0, 0, 8), (6, 1, 8))": 0.45931053190116505, "((0, 0, 8), (6, 1, 9))": 0.46569969083613305, "((0, 0, 8), (6, 2, 0))": 0.7458725836647788, "((0, 0, 8), (6, 2, 1))": 0.7037072238768945, "((0, 0, 8), (6, 2, 2))": 0.6779848399422754, "((0, 0, 8), (6, 2, 3))": 0.5273219101881276, "((0, 0, 8), (6, 2, 4))": 0.4930642002071744, "((0, 0, 8), (6, 2, 5))": 0.45597707305215623, "((0, 0, 8), (6, 2, 6))": 0.4541633801852889, "((0, 0, 8), (6, 2, 7))": 0.43569170996806933, "((0, 0, 8), (6, 2, 8))": 0.446175293010871, "((0, 0, 8), (6, 2, 9))": 0.4721718438846611, "((0, 0, 8), (6, 3, 0))": 0.7763294002656493, "((0, 0, 8), (6, 3, 1))": 0.7224804422981966, "((0, 0, 8), (6, 3, 2))": 0.6928668256093322, "((0, 0, 8), (6, 3, 3))": 0.6150879929202394, "((0, 0, 8), (6, 3, 4))": 0.5168408879386603, "((0, 0, 8), (6, 3, 5))": 0.4890131955455821, "((0, 0, 8), (6, 3, 6))": 0.5404361542556537, "((0, 0, 8), (6, 3, 7))": 0.5209717588718373, "((0, 0, 8), (6, 3, 8))": 0.5006755663763905, "((0, 0, 8), (6, 3, 9))": 0.5133887062265277, "((0, 0, 8), (6, 4, 0))": 0.7948969917053096, "((0, 0, 8), (6, 4, 1))": 0.777590217538826, "((0, 0, 8), (6, 4, 2))": 0.7668231958936866, "((0, 0, 8), (6, 4, 3))": 0.6327264049225412, "((0, 0, 8), (6, 4, 4))": 0.5847589448398239, "((0, 0, 8), (6, 4, 5))": 0.5361608143780576, "((0, 0, 8), (6, 4, 6))": 0.5700638224054093, "((0, 0, 8), (6, 4, 7))": 0.5658978099913379, "((0, 0, 8), (6, 4, 8))": 0.561345207453946, "((0, 0, 8), (6, 4, 9))": 0.570685264206777, "((0, 0, 8), (6, 5, 0))": 0.8263166016342492, "((0, 0, 8), (6, 5, 1))": 0.7884627638217331, "((0, 0, 8), (6, 5, 2))": 0.7775484113584573, "((0, 0, 8), (6, 5, 3))": 0.6684845836958758, "((0, 0, 8), (6, 5, 4))": 0.6420333992870462, "((0, 0, 8), (6, 5, 5))": 0.6737462175369892, "((0, 0, 8), (6, 5, 6))": 0.7016508666467604, "((0, 0, 8), (6, 5, 7))": 0.6958973274352087, "((0, 0, 8), (6, 5, 8))": 0.7031592560021905, "((0, 0, 8), (6, 5, 9))": 0.7062696369693944, "((0, 0, 8), (6, 6, 0))": 0.8699382081166293, "((0, 0, 8), (6, 6, 1))": 0.8379038889112408, "((0, 0, 8), (6, 6, 2))": 0.8114260665834587, "((0, 0, 8), (6, 6, 3))": 0.7780015125709279, "((0, 0, 8), (6, 6, 4))": 0.7842724598752225, "((0, 0, 8), (6, 6, 5))": 0.7722635038986355, "((0, 0, 8), (6, 6, 6))": 0.732986605039463, "((0, 0, 8), (6, 6, 7))": 0.7364455261227071, "((0, 0, 8), (6, 6, 8))": 0.7502766438915799, "((0, 0, 8), (6, 6, 9))": 0.8117079989654102, "((0, 0, 8), (6, 7, 0))": 0.9102813560553045, "((0, 0, 8), (6, 7, 1))": 0.8987457669849366, "((0, 0, 8), (6, 7, 2))": 0.8761649355728143, "((0, 0, 8), (6, 7, 3))": 0.8693163863028975, "((0, 0, 8), (6, 7, 4))": 0.8332714437322435, "((0, 0, 8), (6, 7, 5))": 0.823345907892867, "((0, 0, 8), (6, 7, 6))": 0.810387794117121, "((0, 0, 8), (6, 7, 7))": 0.8563127655148353, "((0, 0, 8), (6, 7, 8))": 0.8530143692253553, "((0, 0, 8), (6, 7, 9))": 0.8614159622833027, "((0, 0, 8), (6, 8, 0))": 0.9378340144510483, "((0, 0, 8), (6, 8, 1))": 0.928244112473897, "((0, 0, 8), (6, 8, 2))": 0.911527145744113, "((0, 0, 8), (6, 8, 3))": 0.8985466745207467, "((0, 0, 8), (6, 8, 4))": 0.8851804483463451, "((0, 0, 8), (6, 8, 5))": 0.8666125914714095, "((0, 0, 8), (6, 8, 6))": 0.8698457058004638, "((0, 0, 8), (6, 8, 7))": 0.8651341895688701, "((0, 0, 8), (6, 8, 8))": 0.8734103371731293, "((0, 0, 8), (6, 8, 9))": 0.88757655090647, "((0, 0, 8), (6, 9, 0))": 0.9494715204629556, "((0, 0, 8), (6, 9, 1))": 0.9449292599878729, "((0, 0, 8), (6, 9, 2))": 0.929591102106046, "((0, 0, 8), (6, 9, 3))": 0.910814867516287, "((0, 0, 8), (6, 9, 4))": 0.8956973422582415, "((0, 0, 8), (6, 9, 5))": 0.8946624863324087, "((0, 0, 8), (6, 9, 6))": 0.8892622138870514, "((0, 0, 8), (6, 9, 7))": 0.9082576027676943, "((0, 0, 8), (6, 9, 8))": 0.909357757981334, "((0, 0, 8), (6, 9, 9))": 0.9147684602190226, "((0, 0, 8), (7, 0, 0))": 0.7772219093237402, "((0, 0, 8), (7, 0, 1))": 0.7393783116252943, "((0, 0, 8), (7, 0, 2))": 0.7071022772096526, "((0, 0, 8), (7, 0, 3))": 0.6458501404377155, "((0, 0, 8), (7, 0, 4))": 0.6084616234434305, "((0, 0, 8), (7, 0, 5))": 0.5657226270470417, "((0, 0, 8), (7, 0, 6))": 0.5115170821501239, "((0, 0, 8), (7, 0, 7))": 0.5023898044944581, "((0, 0, 8), (7, 0, 8))": 0.5263944387849183, "((0, 0, 8), (7, 0, 9))": 0.532888854611494, "((0, 0, 8), (7, 1, 0))": 0.7874278004638235, "((0, 0, 8), (7, 1, 1))": 0.7476333136713761, "((0, 0, 8), (7, 1, 2))": 0.7016467611067457, "((0, 0, 8), (7, 1, 3))": 0.6383492488299479, "((0, 0, 8), (7, 1, 4))": 0.6155178957956473, "((0, 0, 8), (7, 1, 5))": 0.5714176200572278, "((0, 0, 8), (7, 1, 6))": 0.5204667689324841, "((0, 0, 8), (7, 1, 7))": 0.5101219249221108, "((0, 0, 8), (7, 1, 8))": 0.5255872863556298, "((0, 0, 8), (7, 1, 9))": 0.5335390380096022, "((0, 0, 8), (7, 2, 0))": 0.7794596322840861, "((0, 0, 8), (7, 2, 1))": 0.7496353549465284, "((0, 0, 8), (7, 2, 2))": 0.7069982027065789, "((0, 0, 8), (7, 2, 3))": 0.643051014917496, "((0, 0, 8), (7, 2, 4))": 0.6260311214049302, "((0, 0, 8), (7, 2, 5))": 0.5838199563211488, "((0, 0, 8), (7, 2, 6))": 0.5211176367895478, "((0, 0, 8), (7, 2, 7))": 0.5719019689593088, "((0, 0, 8), (7, 2, 8))": 0.5816961539281694, "((0, 0, 8), (7, 2, 9))": 0.5943421152609294, "((0, 0, 8), (7, 3, 0))": 0.8103941157227155, "((0, 0, 8), (7, 3, 1))": 0.8017086947268899, "((0, 0, 8), (7, 3, 2))": 0.792732212604451, "((0, 0, 8), (7, 3, 3))": 0.6863202115645255, "((0, 0, 8), (7, 3, 4))": 0.665783046818161, "((0, 0, 8),
[truncated: 22,623,236 more chars]
