# Supplementary material for: Network cartographs for interpretable visualizations
Source: Nat Comput Sci. 2022 Feb 24;2(2):84–9. doi: 10.1038/s43588-022-00199-z (PMC10766564; doi:10.1038/s43588-022-00199-z)
Supplement: Supplementary file 1 — Statistical data. [file 43588_2022_199_MOESM1_ESM.zip › Figure1/dist_global_1000_cube.txt]

{"((0, 0, 0), (0, 0, 1))": 0.017768857935408937, "((0, 0, 0), (0, 0, 2))": 0.07210616800892732, "((0, 0, 0), (0, 0, 3))": 0.1537807933492041, "((0, 0, 0), (0, 0, 4))": 0.23697715951096698, "((0, 0, 0), (0, 0, 5))": 0.3649058090461792, "((0, 0, 0), (0, 0, 6))": 0.4482483380478668, "((0, 0, 0), (0, 0, 7))": 0.5331967707009814, "((0, 0, 0), (0, 0, 8))": 0.5704596670272809, "((0, 0, 0), (0, 0, 9))": 0.5799784213613335, "((0, 0, 0), (0, 1, 0))": 0.020176169866283775, "((0, 0, 0), (0, 1, 1))": 0.01785004186604767, "((0, 0, 0), (0, 1, 2))": 0.07857456232516304, "((0, 0, 0), (0, 1, 3))": 0.157320984955704, "((0, 0, 0), (0, 1, 4))": 0.24334470504906325, "((0, 0, 0), (0, 1, 5))": 0.36609653560873323, "((0, 0, 0), (0, 1, 6))": 0.45116444541146933, "((0, 0, 0), (0, 1, 7))": 0.5303988462302558, "((0, 0, 0), (0, 1, 8))": 0.5752531807394662, "((0, 0, 0), (0, 1, 9))": 0.5829660983481374, "((0, 0, 0), (0, 2, 0))": 0.07403305642800949, "((0, 0, 0), (0, 2, 1))": 0.07731752978211932, "((0, 0, 0), (0, 2, 2))": 0.1127119652495208, "((0, 0, 0), (0, 2, 3))": 0.17821909750061138, "((0, 0, 0), (0, 2, 4))": 0.2570291508867933, "((0, 0, 0), (0, 2, 5))": 0.37735674719353884, "((0, 0, 0), (0, 2, 6))": 0.4655644139014877, "((0, 0, 0), (0, 2, 7))": 0.5417836915874658, "((0, 0, 0), (0, 2, 8))": 0.580138709055532, "((0, 0, 0), (0, 2, 9))": 0.5933694774407856, "((0, 0, 0), (0, 3, 0))": 0.18519326280531892, "((0, 0, 0), (0, 3, 1))": 0.17549371463898206, "((0, 0, 0), (0, 3, 2))": 0.17878006797228294, "((0, 0, 0), (0, 3, 3))": 0.2247030588850098, "((0, 0, 0), (0, 3, 4))": 0.28897452607495544, "((0, 0, 0), (0, 3, 5))": 0.41882247279257084, "((0, 0, 0), (0, 3, 6))": 0.5027034340749487, "((0, 0, 0), (0, 3, 7))": 0.5824313589758441, "((0, 0, 0), (0, 3, 8))": 0.6117630962169721, "((0, 0, 0), (0, 3, 9))": 0.6180096026179923, "((0, 0, 0), (0, 4, 0))": 0.25146266200559114, "((0, 0, 0), (0, 4, 1))": 0.25639887512834003, "((0, 0, 0), (0, 4, 2))": 0.2746593157927767, "((0, 0, 0), (0, 4, 3))": 0.31613715599869324, "((0, 0, 0), (0, 4, 4))": 0.36830066064221595, "((0, 0, 0), (0, 4, 5))": 0.5028456323299765, "((0, 0, 0), (0, 4, 6))": 0.5812293739224762, "((0, 0, 0), (0, 4, 7))": 0.6490508010924328, "((0, 0, 0), (0, 4, 8))": 0.6753514196856348, "((0, 0, 0), (0, 4, 9))": 0.67935957338668, "((0, 0, 0), (0, 5, 0))": 0.3700745565197243, "((0, 0, 0), (0, 5, 1))": 0.3730685703013435, "((0, 0, 0), (0, 5, 2))": 0.3909194349262047, "((0, 0, 0), (0, 5, 3))": 0.4288654825974502, "((0, 0, 0), (0, 5, 4))": 0.4680498293646872, "((0, 0, 0), (0, 5, 5))": 0.5828284842083405, "((0, 0, 0), (0, 5, 6))": 0.6501199911214343, "((0, 0, 0), (0, 5, 7))": 0.7142493571568665, "((0, 0, 0), (0, 5, 8))": 0.7423541051457454, "((0, 0, 0), (0, 5, 9))": 0.7513692737468463, "((0, 0, 0), (0, 6, 0))": 0.47606509278697057, "((0, 0, 0), (0, 6, 1))": 0.48121970804383096, "((0, 0, 0), (0, 6, 2))": 0.4937053191012297, "((0, 0, 0), (0, 6, 3))": 0.5292750099307281, "((0, 0, 0), (0, 6, 4))": 0.5662272762198719, "((0, 0, 0), (0, 6, 5))": 0.6647137273804187, "((0, 0, 0), (0, 6, 6))": 0.7200570021860141, "((0, 0, 0), (0, 6, 7))": 0.7827321644468817, "((0, 0, 0), (0, 6, 8))": 0.8082310553678318, "((0, 0, 0), (0, 6, 9))": 0.8160536585414594, "((0, 0, 0), (0, 7, 0))": 0.5676146160477493, "((0, 0, 0), (0, 7, 1))": 0.5692186828329293, "((0, 0, 0), (0, 7, 2))": 0.5857447021520552, "((0, 0, 0), (0, 7, 3))": 0.605515091726023, "((0, 0, 0), (0, 7, 4))": 0.6529011961352575, "((0, 0, 0), (0, 7, 5))": 0.7427791786074599, "((0, 0, 0), (0, 7, 6))": 0.788612782083593, "((0, 0, 0), (0, 7, 7))": 0.8545740665042014, "((0, 0, 0), (0, 7, 8))": 0.890948571975106, "((0, 0, 0), (0, 7, 9))": 0.8963870724041649, "((0, 0, 0), (0, 8, 0))": 0.6182715989194342, "((0, 0, 0), (0, 8, 1))": 0.6315507279365956, "((0, 0, 0), (0, 8, 2))": 0.6467173130336233, "((0, 0, 0), (0, 8, 3))": 0.6605052413290716, "((0, 0, 0), (0, 8, 4))": 0.6929946376501205, "((0, 0, 0), (0, 8, 5))": 0.782988232509584, "((0, 0, 0), (0, 8, 6))": 0.8265166347438159, "((0, 0, 0), (0, 8, 7))": 0.8898177103021513, "((0, 0, 0), (0, 8, 8))": 0.9376816914565229, "((0, 0, 0), (0, 8, 9))": 0.938284830328984, "((0, 0, 0), (0, 9, 0))": 0.6338092098645051, "((0, 0, 0), (0, 9, 1))": 0.6436298959759982, "((0, 0, 0), (0, 9, 2))": 0.661643897626924, "((0, 0, 0), (0, 9, 3))": 0.6719367817655127, "((0, 0, 0), (0, 9, 4))": 0.698915789330903, "((0, 0, 0), (0, 9, 5))": 0.7966095561349328, "((0, 0, 0), (0, 9, 6))": 0.8416604001271107, "((0, 0, 0), (0, 9, 7))": 0.904694415048378, "((0, 0, 0), (0, 9, 8))": 0.9381844181188945, "((0, 0, 0), (0, 9, 9))": 0.938921018594911, "((0, 0, 0), (1, 0, 0))": 0.012929265988255879, "((0, 0, 0), (1, 0, 1))": 0.016280907907440984, "((0, 0, 0), (1, 0, 2))": 0.07555349076158227, "((0, 0, 0), (1, 0, 3))": 0.15632353860508566, "((0, 0, 0), (1, 0, 4))": 0.24331149129284932, "((0, 0, 0), (1, 0, 5))": 0.36302510296098933, "((0, 0, 0), (1, 0, 6))": 0.4548565831284829, "((0, 0, 0), (1, 0, 7))": 0.5310882947456183, "((0, 0, 0), (1, 0, 8))": 0.5742360159515792, "((0, 0, 0), (1, 0, 9))": 0.5872699286106443, "((0, 0, 0), (1, 1, 0))": 0.013912602994072343, "((0, 0, 0), (1, 1, 1))": 0.011338366286550345, "((0, 0, 0), (1, 1, 2))": 0.07554039664385984, "((0, 0, 0), (1, 1, 3))": 0.15645013980282102, "((0, 0, 0), (1, 1, 4))": 0.2465747349045796, "((0, 0, 0), (1, 1, 5))": 0.3649806057480727, "((0, 0, 0), (1, 1, 6))": 0.45390062591963554, "((0, 0, 0), (1, 1, 7))": 0.5277513130210825, "((0, 0, 0), (1, 1, 8))": 0.5773199085290377, "((0, 0, 0), (1, 1, 9))": 0.5897466127119949, "((0, 0, 0), (1, 2, 0))": 0.07009159510219633, "((0, 0, 0), (1, 2, 1))": 0.0668808500435353, "((0, 0, 0), (1, 2, 2))": 0.11540847178920648, "((0, 0, 0), (1, 2, 3))": 0.17624631447428205, "((0, 0, 0), (1, 2, 4))": 0.25944442578847526, "((0, 0, 0), (1, 2, 5))": 0.38125185280912144, "((0, 0, 0), (1, 2, 6))": 0.46755261654712377, "((0, 0, 0), (1, 2, 7))": 0.540136195734877, "((0, 0, 0), (1, 2, 8))": 0.5879795247752135, "((0, 0, 0), (1, 2, 9))": 0.5962713201389312, "((0, 0, 0), (1, 3, 0))": 0.17212725969244372, "((0, 0, 0), (1, 3, 1))": 0.17186749623572675, "((0, 0, 0), (1, 3, 2))": 0.17815355896335236, "((0, 0, 0), (1, 3, 3))": 0.22387744175761962, "((0, 0, 0), (1, 3, 4))": 0.2917642407234457, "((0, 0, 0), (1, 3, 5))": 0.42506153196264956, "((0, 0, 0), (1, 3, 6))": 0.5081496464027191, "((0, 0, 0), (1, 3, 7))": 0.5762615709345331, "((0, 0, 0), (1, 3, 8))": 0.6128437323031297, "((0, 0, 0), (1, 3, 9))": 0.6265804588320928, "((0, 0, 0), (1, 4, 0))": 0.25365790867171495, "((0, 0, 0), (1, 4, 1))": 0.2547268092486786, "((0, 0, 0), (1, 4, 2))": 0.27460624901227326, "((0, 0, 0), (1, 4, 3))": 0.3187315326504294, "((0, 0, 0), (1, 4, 4))": 0.37405377091221226, "((0, 0, 0), (1, 4, 5))": 0.5017263261322451, "((0, 0, 0), (1, 4, 6))": 0.5792108669279734, "((0, 0, 0), (1, 4, 7))": 0.6484677133990516, "((0, 0, 0), (1, 4, 8))": 0.681871064153614, "((0, 0, 0), (1, 4, 9))": 0.6814683351131005, "((0, 0, 0), (1, 5, 0))": 0.36960687773806095, "((0, 0, 0), (1, 5, 1))": 0.376820612648175, "((0, 0, 0), (1, 5, 2))": 0.38856003576505443, "((0, 0, 0), (1, 5, 3))": 0.4309081837846267, "((0, 0, 0), (1, 5, 4))": 0.4699841596317547, "((0, 0, 0), (1, 5, 5))": 0.5873763526811674, "((0, 0, 0), (1, 5, 6))": 0.6507456097646549, "((0, 0, 0), (1, 5, 7))": 0.7158401092419148, "((0, 0, 0), (1, 5, 8))": 0.7464032205008219, "((0, 0, 0), (1, 5, 9))": 0.7546710592304946, "((0, 0, 0), (1, 6, 0))": 0.4773071165636194, "((0, 0, 0), (1, 6, 1))": 0.478707256626332, "((0, 0, 0), (1, 6, 2))": 0.4936922624123746, "((0, 0, 0), (1, 6, 3))": 0.5274308483891964, "((0, 0, 0), (1, 6, 4))": 0.568663953215133, "((0, 0, 0), (1, 6, 5))": 0.6670832978922331, "((0, 0, 0), (1, 6, 6))": 0.7229210282605865, "((0, 0, 0), (1, 6, 7))": 0.7803060532422521, "((0, 0, 0), (1, 6, 8))": 0.8151545023468013, "((0, 0, 0), (1, 6, 9))": 0.8198517291860288, "((0, 0, 0), (1, 7, 0))": 0.566990383787357, "((0, 0, 0), (1, 7, 1))": 0.5686892600567719, "((0, 0, 0), (1, 7, 2))": 0.58697912106894, "((0, 0, 0), (1, 7, 3))": 0.6122800021788283, "((0, 0, 0), (1, 7, 4))": 0.650605046719079, "((0, 0, 0), (1, 7, 5))": 0.7450624882772681, "((0, 0, 0), (1, 7, 6))": 0.7931708335162412, "((0, 0, 0), (1, 7, 7))": 0.8455999043102244, "((0, 0, 0), (1, 7, 8))": 0.8924334388757245, "((0, 0, 0), (1, 7, 9))": 0.8962389941968097, "((0, 0, 0), (1, 8, 0))": 0.6233012270316006, "((0, 0, 0), (1, 8, 1))": 0.6314401809435952, "((0, 0, 0), (1, 8, 2))": 0.6461498429654948, "((0, 0, 0), (1, 8, 3))": 0.6626306996797158, "((0, 0, 0), (1, 8, 4))": 0.6957226256232294, "((0, 0, 0), (1, 8, 5))": 0.7859130169126872, "((0, 0, 0), (1, 8, 6))": 0.8327614183808995, "((0, 0, 0), (1, 8, 7))": 0.8939125005761714, "((0, 0, 0), (1, 8, 8))": 0.9465214249829214, "((0, 0, 0), (1, 8, 9))": 0.9411100867245502, "((0, 0, 0), (1, 9, 0))": 0.6361260812838, "((0, 0, 0), (1, 9, 1))": 0.6470150813106574, "((0, 0, 0), (1, 9, 2))": 0.6569911051396683, "((0, 0, 0), (1, 9, 3))": 0.6728983571208553, "((0, 0, 0), (1, 9, 4))": 0.701695214305366, "((0, 0, 0), (1, 9, 5))": 0.7946788447424927, "((0, 0, 0), (1, 9, 6))": 0.8511419857870043, "((0, 0, 0), (1, 9, 7))": 0.9062473148432796, "((0, 0, 0), (1, 9, 8))": 0.9433463311256547, "((0, 0, 0), (1, 9, 9))": 0.9437752026752421, "((0, 0, 0), (2, 0, 0))": 0.08935634463248561, "((0, 0, 0), (2, 0, 1))": 0.09209879183282807, "((0, 0, 0), (2, 0, 2))": 0.10983410489637177, "((0, 0, 0), (2, 0, 3))": 0.18248920619533465, "((0, 0, 0), (2, 0, 4))": 0.2584842135341294, "((0, 0, 0), (2, 0, 5))": 0.3726423438619235, "((0, 0, 0), (2, 0, 6))": 0.4646688458680451, "((0, 0, 0), (2, 0, 7))": 0.5380780166383218, "((0, 0, 0), (2, 0, 8))": 0.5853118861853985, "((0, 0, 0), (2, 0, 9))": 0.5964627441181387, "((0, 0, 0), (2, 1, 0))": 0.08797606028717782, "((0, 0, 0), (2, 1, 1))": 0.09582764634997226, "((0, 0, 0), (2, 1, 2))": 0.11146257237247505, "((0, 0, 0), (2, 1, 3))": 0.18268664695295142, "((0, 0, 0), (2, 1, 4))": 0.26084987900407536, "((0, 0, 0), (2, 1, 5))": 0.37411933833859806, "((0, 0, 0), (2, 1, 6))": 0.46851346971151575, "((0, 0, 0), (2, 1, 7))": 0.5387001679616332, "((0, 0, 0), (2, 1, 8))": 0.5888699439011814, "((0, 0, 0), (2, 1, 9))": 0.5989087696860087, "((0, 0, 0), (2, 2, 0))": 0.10777776186587662, "((0, 0, 0), (2, 2, 1))": 0.11352727481380481, "((0, 0, 0), (2, 2, 2))": 0.13469776706968037, "((0, 0, 0), (2, 2, 3))": 0.19452131634993866, "((0, 0, 0), (2, 2, 4))": 0.2761551592763814, "((0, 0, 0), (2, 2, 5))": 0.3898193915940252, "((0, 0, 0), (2, 2, 6))": 0.48069057457300773, "((0, 0, 0), (2, 2, 7))": 0.5579581568181617, "((0, 0, 0), (2, 2, 8))": 0.5953818198936307, "((0, 0, 0), (2, 2, 9))": 0.6047586141192676, "((0, 0, 0), (2, 3, 0))": 0.1925399167605576, "((0, 0, 0), (2, 3, 1))": 0.19126560898055428, "((0, 0, 0), (2, 3, 2))": 0.20144166061345373, "((0, 0, 0), (2, 3, 3))": 0.24220660263297336, "((0, 0, 0), (2, 3, 4))": 0.3077720886166329, "((0, 0, 0), (2, 3, 5))": 0.4276827838824935, "((0, 0, 0), (2, 3, 6))": 0.5144749877378263, "((0, 0, 0), (2, 3, 7))": 0.5910051827838261, "((0, 0, 0), (2, 3, 8))": 0.6255334508117596, "((0, 0, 0), (2, 3, 9))": 0.6383070664856862, "((0, 0, 0), (2, 4, 0))": 0.26681473657622723, "((0, 0, 0), (2, 4, 1))": 0.27248705368165627, "((0, 0, 0), (2, 4, 2))": 0.28341328283873585, "((0, 0, 0), (2, 4, 3))": 0.3244062516869169, "((0, 0, 0), (2, 4, 4))": 0.3822640913378894, "((0, 0, 0), (2, 4, 5))": 0.5099585902245256, "((0, 0, 0), (2, 4, 6))": 0.5825735048541569, "((0, 0, 0), (2, 4, 7))": 0.6533244191317643, "((0, 0, 0), (2, 4, 8))": 0.6788164751935403, "((0, 0, 0), (2, 4, 9))": 0.686348086421213, "((0, 0, 0), (2, 5, 0))": 0.3797085104902438, "((0, 0, 0), (2, 5, 1))": 0.38341800238745627, "((0, 0, 0), (2, 5, 2))": 0.39470004323799174, "((0, 0, 0), (2, 5, 3))": 0.4333258672469974, "((0, 0, 0), (2, 5, 4))": 0.47451170435470247, "((0, 0, 0), (2, 5, 5))": 0.5965435049917628, "((0, 0, 0), (2, 5, 6))": 0.655153641233323, "((0, 0, 0), (2, 5, 7))": 0.7212826117382986, "((0, 0, 0), (2, 5, 8))": 0.751049310997032, "((0, 0, 0), (2, 5, 9))": 0.7644301319173517, "((0, 0, 0), (2, 6, 0))": 0.4845748473755081, "((0, 0, 0), (2, 6, 1))": 0.4911007669302919, "((0, 0, 0), (2, 6, 2))": 0.5047785750297503, "((0, 0, 0), (2, 6, 3))": 0.5303614669830516, "((0, 0, 0), (2, 6, 4))": 0.5730309213430078, "((0, 0, 0), (2, 6, 5))": 0.6811708717540101, "((0, 0, 0), (2, 6, 6))": 0.7301828851924419, "((0, 0, 0), (2, 6, 7))": 0.7873834270730136, "((0, 0, 0), (2, 6, 8))": 0.8162328637005813, "((0, 0, 0), (2, 6, 9))": 0.8220796384275466, "((0, 0, 0), (2, 7, 0))": 0.5716293407432462, "((0, 0, 0), (2, 7, 1))": 0.5727054090462311, "((0, 0, 0), (2, 7, 2))": 0.5985757093856724, "((0, 0, 0), (2, 7, 3))": 0.6305984536717869, "((0, 0, 0), (2, 7, 4))": 0.6638199234676654, "((0, 0, 0), (2, 7, 5))": 0.7565293830729332, "((0, 0, 0), (2, 7, 6))": 0.8053290644517217, "((0, 0, 0), (2, 7, 7))": 0.8564064780103455, "((0, 0, 0), (2, 7, 8))": 0.8989434596263258, "((0, 0, 0), (2, 7, 9))": 0.9122220891408471, "((0, 0, 0), (2, 8, 0))": 0.6241660255954941, "((0, 0, 0), (2, 8, 1))": 0.6317230120275497, "((0, 0, 0), (2, 8, 2))": 0.6401761934138086, "((0, 0, 0), (2, 8, 3))": 0.6593297492642166, "((0, 0, 0), (2, 8, 4))": 0.7023905552825437, "((0, 0, 0), (2, 8, 5))": 0.7906573095439168, "((0, 0, 0), (2, 8, 6))": 0.838087208891422, "((0, 0, 0), (2, 8, 7))": 0.8852085063230233, "((0, 0, 0), (2, 8, 8))": 0.941657571283612, "((0, 0, 0), (2, 8, 9))": 0.9430480252527216, "((0, 0, 0), (2, 9, 0))": 0.6435289569157411, "((0, 0, 0), (2, 9, 1))": 0.6456269394817936, "((0, 0, 0), (2, 9, 2))": 0.6533196447585126, "((0, 0, 0), (2, 9, 3))": 0.6784675573805962, "((0, 0, 0), (2, 9, 4))": 0.7165088991900938, "((0, 0, 0), (2, 9, 5))": 0.8008034053948092, "((0, 0, 0), (2, 9, 6))": 0.849999188022069, "((0, 0, 0), (2, 9, 7))": 0.9043791965568687, "((0, 0, 0), (2, 9, 8))": 0.9429334560738384, "((0, 0, 0), (2, 9, 9))": 0.946572800095497, "((0, 0, 0), (3, 0, 0))": 0.18214417025018134, "((0, 0, 0), (3, 0, 1))": 0.1805193853342016, "((0, 0, 0), (3, 0, 2))": 0.1867321225916582, "((0, 0, 0), (3, 0, 3))": 0.24023200395534142, "((0, 0, 0), (3, 0, 4))": 0.300042882138581, "((0, 0, 0), (3, 0, 5))": 0.4065818223903564, "((0, 0, 0), (3, 0, 6))": 0.4965839103844792, "((0, 0, 0), (3, 0, 7))": 0.5725537714377199, "((0, 0, 0), (3, 0, 8))": 0.6068744303198169, "((0, 0, 0), (3, 0, 9))": 0.616287915714004, "((0, 0, 0), (3, 1, 0))": 0.18170359861042001, "((0, 0, 0), (3, 1, 1))": 0.18148092138651814, "((0, 0, 0), (3, 1, 2))": 0.1891614882013517, "((0, 0, 0), (3, 1, 3))": 0.2363207126572756, "((0, 0, 0), (3, 1, 4))": 0.30136070844422397, "((0, 0, 0), (3, 1, 5))": 0.40872152013000923, "((0, 0, 0), (3, 1, 6))": 0.49630877974743504, "((0, 0, 0), (3, 1, 7))": 0.5719936050028169, "((0, 0, 0), (3, 1, 8))": 0.6122148575230899, "((0, 0, 0), (3, 1, 9))": 0.6231784899390684, "((0, 0, 0), (3, 2, 0))": 0.19053528468133327, "((0, 0, 0), (3, 2, 1))": 0.19405367830320785, "((0, 0, 0), (3, 2, 2))": 0.19974545514130432, "((0, 0, 0), (3, 2, 3))": 0.24685967423386224, "((0, 0, 0), (3, 2, 4))": 0.3093265114377563, "((0, 0, 0), (3, 2, 5))": 0.4200918492354334, "((0, 0, 0), (3, 2, 6))": 0.5052756497034694, "((0, 0, 0), (3, 2, 7))": 0.5929168354855163, "((0, 0, 0), (3, 2, 8))": 0.6258252149334963, "((0, 0, 0), (3, 2, 9))": 0.63279735225634, "((0, 0, 0), (3, 3, 0))": 0.24449198461857133, "((0, 0, 0), (3, 3, 1))": 0.24533917551131862, "((0, 0, 0), (3, 3, 2))": 0.2517908689391579, "((0, 0, 0), (3, 3, 3))": 0.28551663211613165, "((0, 0, 0), (3, 3, 4))": 0.3392872278448256, "((0, 0, 0), (3, 3, 5))": 0.44910371524491477, "((0, 0, 0), (3, 3, 6))": 0.5393368069855442, "((0, 0, 0), (3, 3, 7))": 0.6168741307970069, "((0, 0, 0), (3, 3, 8))": 0.651414562280555, "((0, 0, 0), (3, 3, 9))": 0.6573059048569552, "((0, 0, 0), (3, 4, 0))": 0.3227613036867443, "((0, 0, 0), (3, 4, 1))": 0.3197663083759319, "((0, 0, 0), (3, 4, 2))": 0.33270920593913184, "((0, 0, 0), (3, 4, 3))": 0.3627023334765704, "((0, 0, 0), (3, 4, 4))": 0.41074859518297263, "((0, 0, 0), (3, 4, 5))": 0.5304817409551209, "((0, 0, 0), (3, 4, 6))": 0.6018113071365017, "((0, 0, 0), (3, 4, 7))": 0.6800257814297829, "((0, 0, 0), (3, 4, 8))": 0.6997678447359535, "((0, 0, 0), (3, 4, 9))": 0.7062196060133779, "((0, 0, 0), (3, 5, 0))": 0.42066453706461776, "((0, 0, 0), (3, 5, 1))": 0.42443372906393884, "((0, 0, 0), (3, 5, 2))": 0.4424799101791591, "((0, 0, 0), (3, 5, 3))": 0.4658258762263328, "((0, 0, 0), (3, 5, 4))": 0.4987390005876759, "((0, 0, 0), (3, 5, 5))": 0.6217978600443606, "((0, 0, 0), (3, 5, 6))": 0.683392727629763, "((0, 0, 0), (3, 5, 7))": 0.7604687674571017, "((0, 0, 0), (3, 5, 8))": 0.7757159483029725, "((0, 0, 0), (3, 5, 9))": 0.7887946993499445, "((0, 0, 0), (3, 6, 0))": 0.5268034615755012, "((0, 0, 0), (3, 6, 1))": 0.524953359002508, "((0, 0, 0), (3, 6, 2))": 0.5352833474608609, "((0, 0, 0), (3, 6, 3))": 0.5651812986565838, "((0, 0, 0), (3, 6, 4))": 0.5981783485449266, "((0, 0, 0), (3, 6, 5))": 0.7136567743318467, "((0, 0, 0), (3, 6, 6))": 0.7587796945966052, "((0, 0, 0), (3, 6, 7))": 0.8252622522794247, "((0, 0, 0), (3, 6, 8))": 0.8432684012471882, "((0, 0, 0), (3, 6, 9))": 0.8476571269760157, "((0, 0, 0), (3, 7, 0))": 0.5927166511526455, "((0, 0, 0), (3, 7, 1))": 0.5927425069209181, "((0, 0, 0), (3, 7, 2))": 0.6147809772348303, "((0, 0, 0), (3, 7, 3))": 0.6545354221163039, "((0, 0, 0), (3, 7, 4))": 0.6850910709477266, "((0, 0, 0), (3, 7, 5))": 0.7856498890060216, "((0, 0, 0), (3, 7, 6))": 0.8261160148624843, "((0, 0, 0), (3, 7, 7))": 0.8793774819292505, "((0, 0, 0), (3, 7, 8))": 0.9157557525647809, "((0, 0, 0), (3, 7, 9))": 0.9347713178669508, "((0, 0, 0), (3, 8, 0))": 0.6449669633600058, "((0, 0, 0), (3, 8, 1))": 0.6545122383123798, "((0, 0, 0), (3, 8, 2))": 0.6633171939875954, "((0, 0, 0), (3, 8, 3))": 0.6887883134770874, "((0, 0, 0), (3, 8, 4))": 0.7232248501254158, "((0, 0, 0), (3, 8, 5))": 0.8165069036671507, "((0, 0, 0), (3, 8, 6))": 0.8505229762920864, "((0, 0, 0), (3, 8, 7))": 0.9046189590013939, "((0, 0, 0), (3, 8, 8))": 0.9521129118551237, "((0, 0, 0), (3, 8, 9))": 0.9557766515021009, "((0, 0, 0), (3, 9, 0))": 0.6548641040550698, "((0, 0, 0), (3, 9, 1))": 0.6608447714789527, "((0, 0, 0), (3, 9, 2))": 0.6769792398445087, "((0, 0, 0), (3, 9, 3))": 0.6975857662725807, "((0, 0, 0), (3, 9, 4))": 0.7318632466469935, "((0, 0, 0), (3, 9, 5))": 0.8255523431468055, "((0, 0, 0), (3, 9, 6))": 0.8622668373044934, "((0, 0, 0), (3, 9, 7))": 0.9251831821116706, "((0, 0, 0), (3, 9, 8))": 0.9545907014215345, "((0, 0, 0), (3, 9, 9))": 0.959120858237963, "((0, 0, 0), (4, 0, 0))": 0.3020188297589444, "((0, 0, 0), (4, 0, 1))": 0.3083207809222558, "((0, 0, 0), (4, 0, 2))": 0.3130195679082224, "((0, 0, 0), (4, 0, 3))": 0.34169069949643066, "((0, 0, 0), (4, 0, 4))": 0.40036584683108606, "((0, 0, 0), (4, 0, 5))": 0.4812439073716519, "((0, 0, 0), (4, 0, 6))": 0.5561667270439292, "((0, 0, 0), (4, 0, 7))": 0.622758894051872, "((0, 0, 0), (4, 0, 8))": 0.6554003441965996, "((0, 0, 0), (4, 0, 9))": 0.6664618204300078, "((0, 0, 0), (4, 1, 0))": 0.30455008279262014, "((0, 0, 0), (4, 1, 1))": 0.30129470113071527, "((0, 0, 0), (4, 1, 2))": 0.3175671536644562, "((0, 0, 0), (4, 1, 3))": 0.3469574657026825, "((0, 0, 0), (4, 1, 4))": 0.40085088504751665, "((0, 0, 0), (4, 1, 5))": 0.48551476205129623, "((0, 0, 0), (4, 1, 6))": 0.5606724872848706, "((0, 0, 0), (4, 1, 7))": 0.625327543022024, "((0, 0, 0), (4, 1, 8))": 0.6590956767901137, "((0, 0, 0), (4, 1, 9))": 0.6655577330485147, "((0, 0, 0), (4, 2, 0))": 0.3130899951262864, "((0, 0, 0), (4, 2, 1))": 0.3172153234830631, "((0, 0, 0), (4, 2, 2))": 0.3244018495700848, "((0, 0, 0), (4, 2, 3))": 0.3556405299672543, "((0, 0, 0), (4, 2, 4))": 0.4048207781381288, "((0, 0, 0), (4, 2, 5))": 0.49871990223629464, "((0, 0, 0), (4, 2, 6))": 0.5708576362066162, "((0, 0, 0), (4, 2, 7))": 0.6462731772517364, "((0, 0, 0), (4, 2, 8))": 0.6709873865842008, "((0, 0, 0), (4, 2, 9))": 0.6779538080696459, "((0, 0, 0), (4, 3, 0))": 0.35572078282872555, "((0, 0, 0), (4, 3, 1))": 0.3583901639952043, "((0, 0, 0), (4, 3, 2))": 0.36735621335545954, "((0, 0, 0), (4, 3, 3))": 0.3956544116596711, "((0, 0, 0), (4, 3, 4))": 0.4366842066449907, "((0, 0, 0), (4, 3, 5))": 0.5376897114388417, "((0, 0, 0), (4, 3, 6))": 0.602654483197207, "((0, 0, 0), (4, 3, 7))": 0.6723378354634523, "((0, 0, 0), (4, 3, 8))": 0.6927216413176798, "((0, 0, 0), (4, 3, 9))": 0.7018182069364259, "((0, 0, 0), (4, 4, 0))": 0.4286662439263802, "((0, 0, 0), (4, 4, 1))": 0.42870340466501067, "((0, 0, 0), (4, 4, 2))": 0.4420375040326755, "((0, 0, 0), (4, 4, 3))": 0.46275762373937146, "((0, 0, 0), (4, 4, 4))": 0.5055591587937085, "((0, 0, 0), (4, 4, 5))": 0.621851245365439, "((0, 0, 0), (4, 4, 6))": 0.6742168148797179, "((0, 0, 0), (4, 4, 7))": 0.7330487031653825, "((0, 0, 0), (4, 4, 8))": 0.7492807627997519, "((0, 0, 0), (4, 4, 9))": 0.7570381963887746, "((0, 0, 0), (4, 5, 0))": 0.5148016835927688, "((0, 0, 0), (4, 5, 1))": 0.5143006598250716, "((0, 0, 0), (4, 5, 2))": 0.5235573746302848, "((0, 0, 0), (4, 5, 3))": 0.5552418751621684, "((0, 0, 0), (4, 5, 4))": 0.5908307866909585, "((0, 0, 0), (4, 5, 5))": 0.6999570143840412, "((0, 0, 0), (4, 5, 6))": 0.7498487021319202, "((0, 0, 0), (4, 5, 7))": 0.8141366444825447, "((0, 0, 0), (4, 5, 8))": 0.8351339518588731, "((0, 0, 0), (4, 5, 9))": 0.8400981072766258, "((0, 0, 0), (4, 6, 0))": 0.6131402585833028, "((0, 0, 0), (4, 6, 1))": 0.6142608658275656, "((0, 0, 0), (4, 6, 2))": 0.6261167191341424, "((0, 0, 0), (4, 6, 3))": 0.6509211448274834, "((0, 0, 0), (4, 6, 4))": 0.6769121623253022, "((0, 0, 0), (4, 6, 5))": 0.7968837467024719, "((0, 0, 0), (4, 6, 6))": 0.8298953751951655, "((0, 0, 0), (4, 6, 7))": 0.8820632112850388, "((0, 0, 0), (4, 6, 8))": 0.8973329623701425, "((0, 0, 0), (4, 6, 9))": 0.9042288703490683, "((0, 0, 0), (4, 7, 0))": 0.6763481994747623, "((0, 0, 0), (4, 7, 1))": 0.676236893377886, "((0, 0, 0), (4, 7, 2))": 0.6878980384317848, "((0, 0, 0), (4, 7, 3))": 0.7074611757256909, "((0, 0, 0), (4, 7, 4))": 0.7523636130754396, "((0, 0, 0), (4, 7, 5))": 0.8491267333423268, "((0, 0, 0), (4, 7, 6))": 0.9019341849234327, "((0, 0, 0), (4, 7, 7))": 0.9472728506679567, "((0, 0, 0), (4, 7, 8))": 0.970286317522469, "((0, 0, 0), (4, 7, 9))": 0.9756801839497886, "((0, 0, 0), (4, 8, 0))": 0.7044471949011718, "((0, 0, 0), (4, 8, 1))": 0.704912395371528, "((0, 0, 0), (4, 8, 2))": 0.7251426735172324, "((0, 0, 0), (4, 8, 3))": 0.7455387749073537, "((0, 0, 0), (4, 8, 4))": 0.7788576573535707, "((0, 0, 0), (4, 8, 5))": 0.8786874796450627, "((0, 0, 0), (4, 8, 6))": 0.922566487718766, "((0, 0, 0), (4, 8, 7))": 0.9710618335018629, "((0, 0, 0), (4, 8, 8))": 0.9961144928203401, "((0, 0, 0), (4, 8, 9))": 0.9975562155607237, "((0, 0, 0), (4, 9, 0))": 0.7189722004770996, "((0, 0, 0), (4, 9, 1))": 0.7245883235142128, "((0, 0, 0), (4, 9, 2))": 0.7357808679973689, "((0, 0, 0), (4, 9, 3))": 0.7591799578069963, "((0, 0, 0), (4, 9, 4))": 0.7878752376163399, "((0, 0, 0), (4, 9, 5))": 0.8925507955091634, "((0, 0, 0), (4, 9, 6))": 0.9357587469532332, "((0, 0, 0), (4, 9, 7))": 0.9754020296611313, "((0, 0, 0), (4, 9, 8))": 0.999179602157901, "((0, 0, 0), (4, 9, 9))": 1.0028602412230394, "((0, 0, 0), (5, 0, 0))": 0.42182522082598656, "((0, 0, 0), (5, 0, 1))": 0.41818926703735426, "((0, 0, 0), (5, 0, 2))": 0.42382664281025806, "((0, 0, 0), (5, 0, 3))": 0.45269174712121646, "((0, 0, 0), (5, 0, 4))": 0.49165147069519116, "((0, 0, 0), (5, 0, 5))": 0.5568012402743645, "((0, 0, 0), (5, 0, 6))": 0.6323079618952638, "((0, 0, 0), (5, 0, 7))": 0.6990180167961718, "((0, 0, 0), (5, 0, 8))": 0.7363187826637888, "((0, 0, 0), (5, 0, 9))": 0.743901145355356, "((0, 0, 0), (5, 1, 0))": 0.418124151607293, "((0, 0, 0), (5, 1, 1))": 0.4136303244580298, "((0, 0, 0), (5, 1, 2))": 0.4185530759145555, "((0, 0, 0), (5, 1, 3))": 0.45284805964240743, "((0, 0, 0), (5, 1, 4))": 0.4897383288407382, "((0, 0, 0), (5, 1, 5))": 0.5596127316242686, "((0, 0, 0), (5, 1, 6))": 0.6368295764909347, "((0, 0, 0), (5, 1, 7))": 0.7038542441980686, "((0, 0, 0), (5, 1, 8))": 0.7378025500726858, "((0, 0, 0), (5, 1, 9))": 0.7499742694848173, "((0, 0, 0), (5, 2, 0))": 0.4277469529679165, "((0, 0, 0), (5, 2, 1))": 0.4244562361489756, "((0, 0, 0), (5, 2, 2))": 0.43302055059560246, "((0, 0, 0), (5, 2, 3))": 0.45340543296876973, "((0, 0, 0), (5, 2, 4))": 0.49537576907179304, "((0, 0, 0), (5, 2, 5))": 0.5700112911406616, "((0, 0, 0), (5, 2, 6))": 0.6454218161424771, "((0, 0, 0), (5, 2, 7))": 0.7208269343697721, "((0, 0, 0), (5, 2, 8))": 0.7458155672692114, "((0, 0, 0), (5, 2, 9))": 0.7560120921120466, "((0, 0, 0), (5, 3, 0))": 0.4629014215465994, "((0, 0, 0), (5, 3, 1))": 0.4625092018056715, "((0, 0, 0), (5, 3, 2))": 0.47343261870406794, "((0, 0, 0), (5, 3, 3))": 0.4822945130501255, "((0, 0, 0), (5, 3, 4))": 0.5150688745750074, "((0, 0, 0), (5, 3, 5))": 0.6002391902652693, "((0, 0, 0), (5, 3, 6))": 0.6718236988740682, "((0, 0, 0), (5, 3, 7))": 0.7471645685639137, "((0, 0, 0), (5, 3, 8))": 0.7699142880159457, "((0, 0, 0), (5, 3, 9))": 0.7781057536049151, "((0, 0, 0), (5, 4, 0))": 0.5271866626727821, "((0, 0, 0), (5, 4, 1))": 0.5242246458215039, "((0, 0, 0), (5, 4, 2))": 0.5235848434389285, "((0, 0, 0), (5, 4, 3))": 0.5374704254012165, "((0, 0, 0), (5, 4, 4))": 0.5684386658041357, "((0, 0, 0), (5, 4, 5))": 0.6755676352014425, "((0, 0, 0), (5, 4, 6))": 0.7284323635654842, "((0, 0, 0), (5, 4, 7))": 0.7906549080670432, "((0, 0, 0), (5, 4, 8))": 0.8083249262912553, "((0, 0, 0), (5, 4, 9))": 0.8179555945692478, "((0, 0, 0), (5, 5, 0))": 0.5990148270229074, "((0, 0, 0), (5, 5, 1))": 0.5983931149104829, "((0, 0, 0), (5, 5, 2))": 0.6077146053823871, "((0, 0, 0), (5, 5, 3))": 0.6225887093493824, "((0, 0, 0), (5, 5, 4))": 0.6485675641957931, "((0, 0, 0), (5, 5, 5))": 0.748092531676654, "((0, 0, 0), (5, 5, 6))": 0.7968864821780935, "((0, 0, 0), (5, 5, 7))": 0.865628840380995, "((0, 0, 0), (5, 5, 8))": 0.8846175059173838, "((0, 0, 0), (5, 5, 9))": 0.8927607764385126, "((0, 0, 0), (5, 6, 0))": 0.6907193205851386, "((0, 0, 0), (5, 6, 1))": 0.6918960481978775, "((0, 0, 0), (5, 6, 2))": 0.704475158116365, "((0, 0, 0), (5, 6, 3))": 0.7213086129795434, "((0, 0, 0), (5, 6, 4))": 0.7390870088867229, "((0, 0, 0), (5, 6, 5))": 0.8412871903707205, "((0, 0, 0), (5, 6, 6))": 0.8813418949866286, "((0, 0, 0), (5, 6, 7))": 0.9295346997160816, "((0, 0, 0), (5, 6, 8))": 0.9490548280049561, "((0, 0, 0), (5, 6, 9))": 0.9568591108853278, "((0, 0, 0), (5, 7, 0))": 0.7518834688844501, "((0, 0, 0), (5, 7, 1))": 0.7514449622678411, "((0, 0, 0), (5, 7, 2))": 0.761860844147378, "((0, 0, 0), (5, 7, 3))": 0.7869141121639851, "((0, 0, 0), (5, 7, 4))": 0.8132671526893018, "((0, 0, 0), (5, 7, 5))": 0.9082702053316447, "((0, 0, 0), (5, 7, 6))": 0.9527863925197716, "((0, 0, 0), (5, 7, 7))": 1.0012047138845437, "((0, 0, 0), (5, 7, 8))": 1.0188940106413304, "((0, 0, 0), (5, 7, 9))": 1.02178551427879, "((0, 0, 0), (5, 8, 0))": 0.7867604145283725, "((0, 0, 0), (5, 8, 1))": 0.7923504834070303, "((0, 0, 0), (5, 8, 2))": 0.8051643103677221, "((0, 0, 0), (5, 8, 3))": 0.8220560229057078, "((0, 0, 0), (5, 8, 4))": 0.8463911722355012, "((0, 0, 0), (5, 8, 5))": 0.9376761068162034, "((0, 0, 0), (5, 8, 6))": 0.9788561447518529, "((0, 0, 0), (5, 8, 7))": 1.0220789914038457, "((0, 0, 0), (5, 8, 8))": 1.0487390000992012, "((0, 0, 0), (5, 8, 9))": 1.0589246950055604, "((0, 0, 0), (5, 9, 0))": 0.793715834273447, "((0, 0, 0), (5, 9, 1))": 0.7985496995335019, "((0, 0, 0), (5, 9, 2))": 0.8115408823017144, "((0, 0, 0), (5, 9, 3))": 0.828218258216285, "((0, 0, 0), (5, 9, 4))": 0.8574175331570111, "((0, 0, 0), (5, 9, 5))": 0.9478220452164877, "((0, 0, 0), (5, 9, 6))": 0.987107100176619, "((0, 0, 0), (5, 9, 7))": 1.0290130640403097, "((0, 0, 0), (5, 9, 8))": 1.053298673133309, "((0, 0, 0), (5, 9, 9))": 1.0625723774023916, "((0, 0, 0), (6, 0, 0))": 0.5205891306225879, "((0, 0, 0), (6, 0, 1))": 0.5176229883637492, "((0, 0, 0), (6, 0, 2))": 0.5268102386212894, "((0, 0, 0), (6, 0, 3))": 0.5437718231690556, "((0, 0, 0), (6, 0, 4))": 0.5961304943910657, "((0, 0, 0), (6, 0, 5))": 0.6401070878916453, "((0, 0, 0), (6, 0, 6))": 0.7046453215006588, "((0, 0, 0), (6, 0, 7))": 0.7664109259599858, "((0, 0, 0), (6, 0, 8))": 0.7981172434765778, "((0, 0, 0), (6, 0, 9))": 0.8045727125989646, "((0, 0, 0), (6, 1, 0))": 0.5207127346971453, "((0, 0, 0), (6, 1, 1))": 0.5195535498348042, "((0, 0, 0), (6, 1, 2))": 0.5293000712748516, "((0, 0, 0), (6, 1, 3))": 0.544227601925934, "((0, 0, 0), (6, 1, 4))": 0.5979568997999902, "((0, 0, 0), (6, 1, 5))": 0.6417195277027021, "((0, 0, 0), (6, 1, 6))": 0.7074841487968713, "((0, 0, 0), (6, 1, 7))": 0.7695061717974868, "((0, 0, 0), (6, 1, 8))": 0.803536185404512, "((0, 0, 0), (6, 1, 9))": 0.8111710321608571, "((0, 0, 0), (6, 2, 0))": 0.525069620366181, "((0, 0, 0), (6, 2, 1))": 0.5239142165400574, "((0, 0, 0), (6, 2, 2))": 0.5380518096012883, "((0, 0, 0), (6, 2, 3))": 0.558177300976411, "((0, 0, 0), (6, 2, 4))": 0.6019523880129107, "((0, 0, 0), (6, 2, 5))": 0.6564213647584443, "((0, 0, 0), (6, 2, 6))": 0.7255528049799195, "((0, 0, 0), (6, 2, 7))": 0.7865100779182115, "((0, 0, 0), (6, 2, 8))": 0.8145544068623302, "((0, 0, 0), (6, 2, 9))": 0.8244243580732156, "((0, 0, 0), (6, 3, 0))": 0.5651202468992563, "((0, 0, 0), (6, 3, 1))": 0.570271593505652, "((0, 0, 0), (6, 3, 2))": 0.588726453344604, "((0, 0, 0), (6, 3, 3))": 0.6113658471226825, "((0, 0, 0), (6, 3, 4))": 0.6479328078044515, "((0, 0, 0), (6, 3, 5))": 0.6993264055863164, "((0, 0, 0), (6, 3, 6))": 0.7619081088346568, "((0, 0, 0), (6, 3, 7))": 0.8184429720955492, "((0, 0, 0), (6, 3, 8))": 0.8367147487096047, "((0, 0, 0), (6, 3, 9))": 0.8452881286671614, "((0, 0, 0), (6, 4, 0))": 0.6328189930371374, "((0, 0, 0), (6, 4, 1))": 0.6339799333735261, "((0, 0, 0), (6, 4, 2))": 0.6386358006595569, "((0, 0, 0), (6, 4, 3))": 0.6609667412260697, "((0, 0, 0), (6, 4, 4))": 0.7072608897546389, "((0, 0, 0), (6, 4, 5))": 0.7671931510654063, "((0, 0, 0), (6, 4, 6))": 0.8163588648755101, "((0, 0, 0), (6, 4, 7))": 0.8662857933972777, "((0, 0, 0), (6, 4, 8))": 0.882238079338791, "((0, 0, 0), (6, 4, 9))": 0.8869159070367865, "((0, 0, 0), (6, 5, 0))": 0.6991562419077736, "((0, 0, 0), (6, 5, 1))": 0.700021209443651, "((0, 0, 0), (6, 5, 2))": 0.7130855651538843, "((0, 0, 0), (6, 5, 3))": 0.7370496036599935, "((0, 0, 0), (6, 5, 4))": 0.7759561252199144, "((0, 0, 0), (6, 5, 5))": 0.8375767299150223, "((0, 0, 0), (6, 5, 6))": 0.8896331228077596, "((0, 0, 0), (6, 5, 7))": 0.9396812145200395, "((0, 0, 0), (6, 5, 8))": 0.9550073497213233, "((0, 0, 0), (6, 5, 9))": 0.9612191997380511, "((0, 0, 0), (6, 6, 0))": 0.7802015623254132, "((0, 0, 0), (6, 6, 1))": 0.7758950411449065, "((0, 0, 0), (6, 6, 2))": 0.7901498639149827, "((0, 0, 0), (6, 6, 3))": 0.8181270646220736, "((0, 0, 0), (6, 6, 4))": 0.8521693962886492, "((0, 0, 0), (6, 6, 5))": 0.916096586984534, "((0, 0, 0), (6, 6, 6))": 0.9578512124951356, "((0, 0, 0), (6, 6, 7))": 0.9984693085371426, "((0, 0, 0), (6, 6, 8))": 1.0098787125266564, "((0, 0, 0), (6, 6, 9))": 1.0214570100776963, "((0, 0, 0), (6, 7, 0))": 0.8317550516835333, "((0, 0, 0), (6, 7, 1))": 0.828816353234675, "((0, 0, 0), (6, 7, 2))": 0.8417670643986939, "((0, 0, 0), (6, 7, 3))": 0.8709579365757154, "((0, 0, 0), (6, 7, 4))": 0.9063027983791602, "((0, 0, 0), (6, 7, 5))": 0.9689534669946145, "((0, 0, 0), (6, 7, 6))": 1.0187378460122742, "((0, 0, 0), (6, 7, 7))": 1.0572031018871313, "((0, 0, 0), (6, 7, 8))": 1.075290483170465, "((0, 0, 0), (6, 7, 9))": 1.0806246125383114, "((0, 0, 0), (6, 8, 0))": 0.8629562997543888, "((0, 0, 0), (6, 8, 1))": 0.869513019471925, "((0, 0, 0), (6, 8, 2))": 0.8844786329778818, "((0, 0, 0), (6, 8, 3))": 0.9086880760968044, "((0, 0, 0), (6, 8, 4))": 0.9372731138384319, "((0, 0, 0), (6, 8, 5))": 0.998413058296105, "((0, 0, 0), (6, 8, 6))": 1.0447180559008733, "((0, 0, 0), (6, 8, 7))": 1.0840145855279293, "((0, 0, 0), (6, 8, 8))": 1.1118355980684167, "((0, 0, 0), (6, 8, 9))": 1.114807873061067, "((0, 0, 0), (6, 9, 0))": 0.8786448815685287, "((0, 0, 0), (6, 9, 1))": 0.8812441739734886, "((0, 0, 0), (6, 9, 2))": 0.8949041537355554, "((0, 0, 0), (6, 9, 3))": 0.9182119385198166, "((0, 0, 0), (6, 9, 4))": 0.9498136291017246, "((0, 0, 0), (6, 9, 5))": 1.012140860704175, "((0, 0, 0), (6, 9, 6))": 1.0575171014944944, "((0, 0, 0), (6, 9, 7))": 1.0930231285557215, "((0, 0, 0), (6, 9, 8))": 1.1156135658897062, "((0, 0, 0), (6, 9, 9))": 1.118921100680814, "((0, 0, 0), (7, 0, 0))": 0.6014936346384799, "((0, 0, 0), (7, 0, 1))": 0.6020771653016576, "((0, 0, 0), (7, 0, 2))": 0.6000456339519513, "((0, 0, 0), (7, 0, 3))": 0.6264179580040437, "((0, 0, 0), (7, 0, 4))": 0.6590834435198855, "((0, 0, 0), (7, 0, 5))": 0.7123575702094096, "((0, 0, 0), (7, 0, 6))": 0.7706051777301763, "((0, 0, 0), (7, 0, 7))": 0.8255443032973948, "((0, 0, 0), (7, 0, 8))": 0.8503358862792527, "((0, 0, 0), (7, 0, 9))": 0.857640226217824, "((0, 0, 0), (7, 1, 0))": 0.5958441212969462, "((0, 0, 0), (7, 1, 1))": 0.5950635908568422, "((0, 0, 0), (7, 1, 2))": 0.6035784934270089, "((0, 0, 0), (7, 1, 3))": 0.6201717225518889, "((0, 0, 0), (7, 1, 4))": 0.6661242368160193, "((0, 0, 0), (7, 1, 5))": 0.710270532170524, "((0, 0, 0), (7, 1, 6))": 0.7769828457932433, "((0, 0, 0), (7, 1, 7))": 0.8249820812771791, "((0, 0, 0), (7, 1, 8))": 0.8496357089104204, "((0, 0, 0), (7, 1, 9))": 0.8583139220169954, "((0, 0, 0), (7, 2, 0))": 0.6090058360700006, "((0, 0, 0), (7, 2, 1))": 0.6133124103078074, "((0, 0, 0), (7, 2, 2))": 0.6153935691682803, "((0, 0, 0), (7, 2, 3))": 0.6411808652632763, "((0, 0, 0), (7, 2, 4))": 0.6807954653130656, "((0, 0, 0), (7, 2, 5))": 0.7317805434812991, "((0, 0, 0), (7, 2, 6))": 0.7951895533146894, "((0, 0, 0), (7, 2, 7))": 0.8453254580388958, "((0, 0, 0), (7, 2, 8))": 0.8685732569450259, "((0, 0, 0), (7, 2, 9))": 0.8815247684753236, "((0, 0, 0), (7, 3, 0))": 0.6515940353518328, "((0, 0, 0), (7, 3, 1))": 0.6511281933486208, "((0, 0, 0), (7, 3, 2))": 0.6581068213520991, "((0, 0, 0), (7, 3, 3))": 0.6804863759030381, "((0, 0, 0), (7, 3, 4))": 0.7135742242724623, "((0, 0, 0), (7, 3, 5))": 0.7597215635510415, "((0, 0, 0), (7, 3, 6))": 0.8230413647611424, "((0, 0, 0), (7, 3, 7))": 0.8707114037682823, "((0, 0, 0), (7, 3, 8))": 0.8908007459585516, "((0, 0, 0), (7, 3, 9))": 0.8983188140124378, "((0, 0, 0), (7, 4, 0))": 0.7018596388103728, "((0, 0, 0), (7, 4, 1))": 0.6953702729262474, "((0, 0, 0), (7, 4, 2))": 0.7030546750561586, "((0, 0, 0), (7, 4, 3))": 0.7236539959563323, "((0, 0, 0), (7, 4, 4))": 0.7587508019850627, "((0, 0, 0), (7, 4, 5))": 0.822822164334948, "((0, 0, 0), (7, 4, 6))": 0.8782439046759086, "((0, 0, 0), (7, 4, 7))": 0.916545305843476, "((0, 0, 0), (7, 4, 8))": 0.9332310305325054, "((0, 0, 0), (7, 4, 9))": 0.9361727716290354, "((0, 0, 0), (7, 5, 0))": 0.7671401469767285, "((0, 0, 0), (7, 5, 1))": 0.7623769583830893, "((0, 0, 0), (7, 5, 2))": 0.7754652809827024, "((0, 0, 0), (7, 5, 3))": 0.7971928082093245, "((0, 0, 0), (7, 5, 4))": 0.8305829262091828, "((0, 0, 0), (7, 5, 5))": 0.8894427824224177, "((0, 0, 0), (7, 5, 6))": 0.942355130222706, "((0, 0, 0), (7, 5, 7))": 0.984402669603366, "((0, 0, 0), (7, 5, 8))": 0.9961676050199937, "((0, 0, 0), (7, 5, 9))": 1.005324487005662, "((0, 0, 0), (7, 6, 0))": 0.8477625118937492, "((0, 0, 0), (7, 6, 1))": 0.8446754203228909, "((0, 0, 0), (7, 6, 2))": 0.8578727485787744, "((0, 0, 0), (7, 6, 3))": 0.8835440649322409, "((0, 0, 0), (7, 6, 4))": 0.9000044412180003, "((0, 0, 0), (7, 6, 5))": 0.9568881364262671, "((0, 0, 0), (7, 6, 6))": 1.0107255807294189, "((0, 0, 0), (7, 6, 7))": 1.0421636290781724, "((0, 0, 0), (7, 6, 8))": 1.0636854288926711, "((0, 0, 0), (7, 6, 9))": 1.0705057493207235, "((0, 0, 0), (7, 7, 0))": 0.9075852678760861, "((0, 0, 0), (7, 7, 1))": 0.9059660806060937, "((0, 0, 0), (7, 7, 2))": 0.9187198132174845, "((0, 0, 0), (7, 7, 3))": 0.9348892146063298, "((0, 0, 0), (7, 7, 4))": 0.9588220225349936, "((0, 0, 0), (7, 7, 5))": 1.017684680911093, "((0, 0, 0), (7, 7, 6))": 1.0651443689177205, "((0, 0, 0), (7, 7, 7))": 1.095617162119111, "((0, 0, 0), (7, 7, 8))": 1.1165876986867618, "((0, 0, 0), (7, 7, 9))": 1.1279984954812763, "((0, 0, 0), (7, 8, 0))": 0.9526999501374708, "((0, 0, 0), (7, 8, 1))": 0.9550104552600913, "((0, 0, 0), (7, 8, 2))": 0.9627650969069473, "((0, 0, 0), (7, 8, 3))": 0.9675986150804283, "((0, 0, 0), (7, 8, 4))": 0.9932961773439752, "((0, 0, 0), (7, 8, 5))": 1.0501848350566763, "((0, 0, 0), (7, 8, 6))": 1.0890915852125087, "((0, 0, 0), (7, 8, 7))": 1.1232628809766783, "((0, 0, 0), (7, 8, 8))": 1.1584474496729615, "((0, 0, 0), (7, 8, 9))": 1.1590543805632791, "((0, 0, 0), (7, 9, 0))": 0.9651212336854352, "((0, 0, 0), (7, 9, 1))": 0.9612692684287055, "((0, 0, 0), (7, 9, 2))": 0.9730955175958376, "((0, 0, 0), (7, 9, 3))": 0.9793518629096052, "((0, 0, 0), (7, 9, 4))": 1.004001090016636, "((0, 0, 0), (7, 9, 5))": 1.0588373759507814, "((0, 0, 0), (7, 9, 6))": 1.1005471172310717, "((0, 0, 0), (7, 9, 7))": 1.1399992100952814, "((0, 0, 0), (7, 9, 8))": 1.1674544893488854, "((0, 0, 0), (7, 9, 9))": 1.1708728436151765, "((0, 0, 0), (8, 0, 0))": 0.654833920494757, "((0, 0, 0), (8, 0, 1))": 0.6622832331869594, "((0, 0, 0), (8, 0, 2))": 0.6648142507160744, "((0, 0, 0), (8, 0, 3))": 0.6772313024753084, "((0, 0, 0), (8, 0, 4))": 0.7061598041533051, "((0, 0, 0), (8, 0, 5))": 0.7532696933780014, "((0, 0, 0), (8, 0, 6))": 0.8115777137009809, "((0, 0, 0), (8, 0, 7))": 0.8683845338949233, "((0, 0, 0), (8, 0, 8))": 0.894782671809643, "((0, 0, 0), (8, 0, 9))": 0.8983156515083409, "((0, 0, 0), (8, 1, 0))": 0.6618192515687275, "((0, 0, 0), (8, 1, 1))": 0.661467327359188, "((0, 0, 0), (8, 1, 2))": 0.6671452714060798, "((0, 0, 0), (8, 1, 3))": 0.6808587027607128, "((0, 0, 0), (8, 1, 4))": 0.713559945970751, "((0, 0, 0), (8, 1, 5))": 0.7507229243609213, "((0, 0, 0), (8, 1, 6))": 0.816370337167638, "((0, 0, 0), (8, 1, 7))": 0.8794951367817125, "((0, 0, 0), (8, 1, 8))": 0.9029220986124202, "((0, 0, 0), (8, 1, 9))": 0.9057346706434196, "((0, 0, 0), (8, 2, 0))": 0.6673179558270447, "((0, 0, 0), (8, 2, 1))": 0.67041841703002, "((0, 0, 0), (8, 2, 2))": 0.6704599528010663, "((0, 0, 0), (8, 2, 3))": 0.6873009515662216, "((0, 0, 0), (8, 2, 4))": 0.7116577815770528, "((0, 0, 0), (8, 2, 5))": 0.766611728986694, "((0, 0, 0), (8, 2, 6))": 0.832808831589439, "((0, 0, 0), (8, 2, 7))": 0.8832918301373653, "((0, 0, 0), (8, 2, 8))": 0.9093210791772832, "((0, 0, 0), (8, 2, 9))": 0.9148152711440694, "((0, 0, 0), (8, 3, 0))": 0.6979567702543771, "((0, 0, 0), (8, 3, 1))": 0.7026447669082664, "((0, 0, 0), (8, 3, 2))": 0.7012152071651669, "((0, 0, 0), (8, 3, 3))": 0.7145397971863318, "((0, 0, 0), (8, 3, 4))": 0.7476834640620642, "((0, 0, 0), (8, 3, 5))": 0.7924257965286834, "((0, 0, 0), (8, 3, 6))": 0.8542332276743642, "((0, 0, 0), (8, 3, 7))": 0.912888626250888, "((0, 0, 0), (8, 3, 8))": 0.9390584510246885, "((0, 0, 0), (8, 3, 9))": 0.9415456530764981, "((0, 0, 0), (8, 4, 0))": 0.7430122822411395, "((0, 0, 0), (8, 4, 1))": 0.7505311516016505, "((0, 0, 0), (8, 4, 2))": 0.7520072617167676, "((0, 0, 0), (8, 4, 3))": 0.7561999845345109, "((0, 0, 0), (8, 4, 4))": 0.7863889359011857, "((0, 0, 0), (8, 4, 5))": 0.8449258926365633, "((0, 0, 0), (8, 4, 6))": 0.9023271770480478, "((0, 0, 0), (8, 4, 7))": 0.9626640203133846, "((0, 0, 0), (8, 4, 8))": 0.981634806801879, "((0, 0, 0), (8, 4, 9))": 0.9778102308934198, "((0, 0, 0), (8, 5, 0))": 0.8100117204287464, "((0, 0, 0), (8, 5, 1))": 0.8144841721762245, "((0, 0, 0), (8, 5, 2))": 0.817664108140922, "((0, 0, 0), (8, 5, 3))": 0.8293511276469319, "((0, 0, 0), (8, 5, 4))": 0.8661350104797638, "((0, 0, 0), (8, 5, 5))": 0.9183742753836613, "((0, 0, 0), (8, 5, 6))": 0.9687245788092997, "((0, 0, 0), (8, 5, 7))": 1.012611987785465, "((0, 0, 0), (8, 5, 8))": 1.038035270267819, "((0, 0, 0), (8, 5, 9))": 1.043026122442895, "((0, 0, 0), (8, 6, 0))": 0.8882056415351801, "((0, 0, 0), (8, 6, 1))": 0.8769540010094793, "((0, 0, 0), (8, 6, 2))": 0.8858435724859471, "((0, 0, 0), (8, 6, 3))": 0.9145288540363815, "((0, 0, 0), (8, 6, 4))": 0.9375197444573274, "((0, 0, 0), (8, 6, 5))": 0.9796191946113026, "((0, 0, 0), (8, 6, 6))": 1.0293059006686847, "((0, 0, 0), (8, 6, 7))": 1.0645543157180521, "((0, 0, 0), (8, 6, 8))": 1.0961748004041374, "((0, 0, 0), (8, 6, 9))": 1.097008472236477, "((0, 0, 0), (8, 7, 0))": 0.9388028988782416, "((0, 0, 0), (8, 7, 1))": 0.9414875245759159, "((0, 0, 0), (8, 7, 2))": 0.9418616988524108, "((0, 0, 0), (8, 7, 3))": 0.9683258749227506, "((0, 0, 0), (8, 7, 4))": 0.9915944065766463, "((0, 0, 0), (8, 7, 5))": 1.0477905673283177, "((0, 0, 0), (8, 7, 6))": 1.0909223367619774, "((0, 0, 0), (8, 7, 7))": 1.1277214782467035, "((0, 0, 0), (8, 7, 8))": 1.1624718512930694, "((0, 0, 0), (8, 7, 9))": 1.1624155368594462, "((0, 0, 0), (8, 8, 0))": 0.9923056473395351, "((0, 0, 0), (8, 8, 1))": 1.0012314075477504, "((0, 0, 0), (8, 8, 2))": 1.0096205564465814, "((0, 0, 0), (8, 8, 3))": 1.02100138579156, "((0, 0, 0), (8, 8, 4))": 1.0365757652239487, "((0, 0, 0), (8, 8, 5))": 1.088843343655108, "((0, 0, 0), (8, 8, 6))": 1.132708307527103, "((0, 0, 0), (8, 8, 7))": 1.169989055299487, "((0, 0, 0), (8, 8, 8))": 1.2078749113601166, "((0, 0, 0), (8, 8, 9))": 1.2015344895403097, "((0, 0, 0), (8, 9, 0))": 1.0037919947622727, "((0, 0, 0), (8, 9, 1))": 1.0047403417528549, "((0, 0, 0), (8, 9, 2))": 1.0110497359314925, "((0, 0, 0), (8, 9, 3))": 1.022936173182642, "((0, 0, 0), (8, 9, 4))": 1.0472817930274985, "((0, 0, 0), (8, 9, 5))": 1.09103345943541, "((0, 0, 0), (8, 9, 6))": 1.1344996679125319, "((0, 0, 0), (8, 9, 7))": 1.173376374269388, "((0, 0, 0), (8, 9, 8))": 1.2036365917887855, "((0, 0, 0), (8, 9, 9))": 1.2024816939396228, "((0, 0, 0), (9, 0, 0))": 0.6657824142454486, "((0, 0, 0), (9, 0, 1))": 0.6720183481724044, "((0, 0, 0), (9, 0, 2))": 0.6779635632058055, "((0, 0, 0), (9, 0, 3))": 0.6975420293574536, "((0, 0, 0), (9, 0, 4))": 0.717885644434823, "((0, 0, 0), (9, 0, 5))": 0.7592414322060386, "((0, 0, 0), (9, 0, 6))": 0.8230888922435037, "((0, 0, 0), (9, 0, 7))": 0.8758527245699715, "((0, 0, 0), (9, 0, 8))": 0.9037729599489124, "((0, 0, 0), (9, 0, 9))": 0.9074110173160685, "((0, 0, 0), (9, 1, 0))": 0.6715900261495654, "((0, 0, 0), (9, 1, 1))": 0.6707618633402692, "((0, 0, 0), (9, 1, 2))": 0.6810694123316823, "((0, 0, 0), (9, 1, 3))": 0.6910671320637456, "((0, 0, 0), (9, 1, 4))": 0.7229719195574965, "((0, 0, 0), (9, 1, 5))": 0.7606384222322545, "((0, 0, 0), (9, 1, 6))": 0.824753038593053, "((0, 0, 0), (9, 1, 7))": 0.8819455391813118, "((0, 0, 0), (9, 1, 8))": 0.9094428007808777, "((0, 0, 0), (9, 1, 9))": 0.9152706068715821, "((0, 0, 0), (9, 2, 0))": 0.6833084729332743, "((0, 0, 0), (9, 2, 1))": 0.6880523393044843, "((0, 0, 0), (9, 2, 2))": 0.6942987739998594, "((0, 0, 0), (9, 2, 3))": 0.7013917212323751, "((0, 0, 0), (9, 2, 4))": 0.7347829479182324, "((0, 0, 0), (9, 2, 5))": 0.7794596505537581, "((0, 0, 0), (9, 2, 6))": 0.8391316123803982, "((0, 0, 0), (9, 2, 7))": 0.8941348615122102, "((0, 0, 0), (9, 2, 8))": 0.9206545384795268, "((0, 0, 0), (9, 2, 9))": 0.9247356298544395, "((0, 0, 0), (9, 3, 0))": 0.705936546585268, "((0, 0, 0), (9, 3, 1))": 0.711154142205988, "((0, 0, 0), (9, 3, 2))": 0.7145899087323028, "((0, 0, 0), (9, 3, 3))": 0.7347508850860898, "((0, 0, 0), (9, 3, 4))": 0.7592276123967179, "((0, 0, 0), (9, 3, 5))": 0.8027885442280651, "((0, 0, 0), (9, 3, 6))": 0.8698617431385068, "((0, 0, 0), (9, 3, 7))": 0.9241963050835131, "((0, 0, 0), (9, 3, 8))": 0.9450425209833317, "((0, 0, 0), (9, 3, 9))": 0.9450848813791503, "((0, 0, 0), (9, 4, 0))": 0.7520897432878939, "((0, 0, 0), (9, 4, 1))": 0.7599612107680421, "((0, 0, 0), (9, 4, 2))": 0.7653970783731734, "((0, 0, 0), (9, 4, 3))": 0.7670343527966614, "((0, 0, 0), (9, 4, 4))": 0.7969241623926655, "((0, 0, 0), (9, 4, 5))": 0.8536035516766286, "((0, 0, 0), (9, 4, 6))": 0.9149485943142105, "((0, 0, 0), (9, 4, 7))": 0.9675679132321381, "((0, 0, 0), (9, 4, 8))": 0.986344344426019, "((0, 0, 0), (9, 4, 9))": 0.9860799960554779, "((0, 0, 0), (9, 5, 0))": 0.8150710657157009, "((0, 0, 0), (9, 5, 1))": 0.8182982311459109, "((0, 0, 0), (9, 5, 2))": 0.8267144052545123, "((0, 0, 0), (9, 5, 3))": 0.8446870089571702, "((0, 0, 0), (9, 5, 4))": 0.874764372325534, "((0, 0, 0), (9, 5, 5))": 0.9282660008313208, "((0, 0, 0), (9, 5, 6))": 0.9754699923531316, "((0, 0, 0), (9, 5, 7))": 1.0181479471795623, "((0, 0, 0), (9, 5, 8))": 1.0416254217821874, "((0, 0, 0), (9, 5, 9))": 1.0448894463380682, "((0, 0, 0), (9, 6, 0))": 0.8864735899922943, "((0, 0, 0), (9, 6, 1))": 0.8854101667452638, "((0, 0, 0), (9, 6, 2))": 0.9073185008068445, "((0, 0, 0), (9, 6, 3))": 0.92651210676443, "((0, 0, 0), (9, 6, 4))": 0.9463485721994931, "((0, 0, 0), (9, 6, 5))": 0.9916920975286009, "((0, 0, 0), (9, 6, 6))": 1.0368676338060694, "((0, 0, 0), (9, 6, 7))": 1.0796978474074912, "((0, 0, 0), (9, 6, 8))": 1.0995699722154677, "((0, 0, 0), (9, 6, 9))": 1.10157922879347, "((0, 0, 0), (9, 7, 0))": 0.9426292778487223, "((0, 0, 0), (9, 7, 1))": 0.9539918102100491, "((0, 0, 0), (9, 7, 2))": 0.957357074475543, "((0, 0, 0), (9, 7, 3))": 0.9755287670611441, "((0, 0, 0), (9, 7, 4))": 1.0069756136156842, "((0, 0, 0), (9, 7, 5))": 1.0507508832499268, "((0, 0, 0), (9, 7, 6))": 1.1031069031212937, "((0, 0, 0), (9, 7, 7))": 1.143078556494907, "((0, 0, 0), (9, 7, 8))": 1.1681516200543267, "((0, 0, 0), (9, 7, 9))": 1.1695985614428774, "((0, 0, 0), (9, 8, 0))": 0.9966754734633861, "((0, 0, 0), (9, 8, 1))": 1.002205518844895, "((0, 0, 0), (9, 8, 2))": 1.0112507120823178, "((0, 0, 0), (9, 8, 3))": 1.0181506463197494, "((0, 0, 0), (9, 8, 4))": 1.03766427819737, "((0, 0, 0), (9, 8, 5))": 1.0883851748203146, "((0, 0, 0), (9, 8, 6))": 1.133979540792914, "((0, 0, 0), (9, 8, 7))": 1.176592424270031, "((0, 0, 0), (9, 8, 8))": 1.2036278316836522, "((0, 0, 0), (9, 8, 9))": 1.20251252484764, "((0, 0, 0), (9, 9, 0))": 1.0091752695741636, "((0, 0, 0), (9, 9, 1))": 1.010021954085758, "((0, 0, 0), (9, 9, 2))": 1.0207846749712977, "((0, 0, 0), (9, 9, 3))": 1.0271950796015503, "((0, 0, 0), (9, 9, 4))": 1.0492620891909374, "((0, 0, 0), (9, 9, 5))": 1.093917336389909, "((0, 0, 0), (9, 9, 6))": 1.1415935528263905, "((0, 0, 0), (9, 9, 7))": 1.1803976351569037, "((0, 0, 0), (9, 9, 8))": 1.2064908060126405, "((0, 0, 0), (9, 9, 9))": 1.2062749710500353, "((0, 0, 1), (0, 0, 2))": 0.05580612120773504, "((0, 0, 1), (0, 0, 3))": 0.13783607184497765, "((0, 0, 1), (0, 0, 4))": 0.22093167161128308, "((0, 0, 1), (0, 0, 5))": 0.34949335143965493, "((0, 0, 1), (0, 0, 6))": 0.4327639457761247, "((0, 0, 1), (0, 0, 7))": 0.5178929338561596, "((0, 0, 1), (0, 0, 8))": 0.5552040888902429, "((0, 0, 1), (0, 0, 9))": 0.5649037441356403, "((0, 0, 1), (0, 1, 0))": 0.030571912769200477, "((0, 0, 1), (0, 1, 1))": 0.011582160565763899, "((0, 0, 1), (0, 1, 2))": 0.06371376885155375, "((0, 0, 1), (0, 1, 3))": 0.14228257252456547, "((0, 0, 1), (0, 1, 4))": 0.22797317461333796, "((0, 0, 1), (0, 1, 5))": 0.351026439947748, "((0, 0, 1), (0, 1, 6))": 0.436049853649433, "((0, 0, 1), (0, 1, 7))": 0.5153849961155883, "((0, 0, 1), (0, 1, 8))": 0.5603313358009384, "((0, 0, 1), (0, 1, 9))": 0.5681221373754736, "((0, 0, 1), (0, 2, 0))": 0.08043173843676245, "((0, 0, 1), (0, 2, 1))": 0.0812729243960947, "((0, 0, 1), (0, 2, 2))": 0.1073019486690499, "((0, 0, 1), (0, 2, 3))": 0.16737448747164774, "((0, 0, 1), (0, 2, 4))": 0.24481316627533586, "((0, 0, 1), (0, 2, 5))": 0.3639720822448599, "((0, 0, 1), (0, 2, 6))": 0.45187176586537103, "((0, 0, 1), (0, 2, 7))": 0.5281503557635028, "((0, 0, 1), (0, 2, 8))": 0.566578688084499, "((0, 0, 1), (0, 2, 9))": 0.5796913198109636, "((0, 0, 1), (0, 3, 0))": 0.1922806115604309, "((0, 0, 1), (0, 3, 1))": 0.17980268961328966, "((0, 0, 1), (0, 3, 2))": 0.17803302990347, "((0, 0, 1), (0, 3, 3))": 0.2194044937875939, "((0, 0, 1), (0, 3, 4))": 0.28053685590716093, "((0, 0, 1), (0, 3, 5))": 0.40816065132563845, "((0, 0, 1), (0, 3, 6))": 0.491357984560883, "((0, 0, 1), (0, 3, 7))": 0.5706368779380043, "((0, 0, 1), (0, 3, 8))": 0.5997493512556022, "((0, 0, 1), (0, 3, 9))": 0.6060635174567043, "((0, 0, 1), (0, 4, 0))": 0.2576740908517903, "((0, 0, 1), (0, 4, 1))": 0.2617179813045734, "((0, 0, 1), (0, 4, 2))": 0.27708124214062535, "((0, 0, 1), (0, 4, 3))": 0.3146609902495906, "((0, 0, 1), (0, 4, 4))": 0.3643015277003678, "((0, 0, 1), (0, 4, 5))": 0.49569808220004113, "((0, 0, 1), (0, 4, 6))": 0.573080594121501, "((0, 0, 1), (0, 4, 7))": 0.6400511774479466, "((0, 0, 1), (0, 4, 8))": 0.6659592710019743, "((0, 0, 1), (0, 4, 9))": 0.6699069449725055, "((0, 0, 1), (0, 5, 0))": 0.37629881452643116, "((0, 0, 1), (0, 5, 1))": 0.3785774908589007, "((0, 0, 1), (0, 5, 2))": 0.39471151076070665, "((0, 0, 1), (0, 5, 3))": 0.4295062324303852, "((0, 0, 1), (0, 5, 4))": 0.46681960285109914, "((0, 0, 1), (0, 5, 5))": 0.5782649131299593, "((0, 0, 1), (0, 5, 6))": 0.6441587248646934, "((0, 0, 1), (0, 5, 7))": 0.7072737254223325, "((0, 0, 1), (0, 5, 8))": 0.7350304096931892, "((0, 0, 1), (0, 5, 9))": 0.7440247934312165, "((0, 0, 1), (0, 6, 0))": 0.4822642028229274, "((0, 0, 1), (0, 6, 1))": 0.4868433257104275, "((0, 0, 1), (0, 6, 2))": 0.4981077879731398, "((0, 0, 1), (0, 6, 3))": 0.5312218454080343, "((0, 0, 1), (0, 6, 4))": 0.566291840328276, "((0, 0, 1), (0, 6, 5))": 0.6618238604785576, "((0, 0, 1), (0, 6, 6))": 0.7159091165518421, "((0, 0, 1), (0, 6, 7))": 0.77759780284395, "((0, 0, 1), (0, 6, 8))": 0.8025300944783345, "((0, 0, 1), (0, 6, 9))": 0.8102855545770958, "((0, 0, 1), (0, 7, 0))": 0.574018003028389, "((0, 0, 1), (0, 7, 1))": 0.5750331761084058, "((0, 0, 1), (0, 7, 2))": 0.5905236743183383, "((0, 0, 1), (0, 7, 3))": 0.6082113342998852, "((0, 0, 1), (0, 7, 4))": 0.6540467058622914, "((0, 0, 1), (0, 7, 5))": 0.7414047957917174, "((0, 0, 1), (0, 7, 6))": 0.7860056881450753, "((0, 0, 1), (0, 7, 7))": 0.8508695651089053, "((0, 0, 1), (0, 7, 8))": 0.8867849843456752, "((0, 0, 1), (0, 7, 9))": 0.892204411632589, "((0, 0, 1), (0, 8, 0))": 0.6248165299277957, "((0, 0, 1), (0, 8, 1))": 0.6376145062769375, "((0, 0, 1), (0, 8, 2))": 0.6516107116958011, "((0, 0, 1), (0, 8, 3))": 0.6636648535270127, "((0, 0, 1), (0, 8, 4))": 0.6946270357504193, "((0, 0, 1), (0, 8, 5))": 0.782210571405797, "((0, 0, 1), (0, 8, 6))": 0.824623645805084, "((0, 0, 1), (0, 8, 7))": 0.8869846707313108, "((0, 0, 1), (0, 8, 8))": 0.9344411334196344, "((0, 0, 1), (0, 8, 9))": 0.9349150985427045, "((0, 0, 1), (0, 9, 0))": 0.6402241118742381, "((0, 0, 1), (0, 9, 1))": 0.649592314573619, "((0, 0, 1), (0, 9, 2))": 0.6667194859932029, "((0, 0, 1), (0, 9, 3))": 0.6750623516935946, "((0, 0, 1), (0, 9, 4))": 0.7006538803641739, "((0, 0, 1), (0, 9, 5))": 0.7959776049998399, "((0, 0, 1), (0, 9, 6))": 0.8399104050804355, "((0, 0, 1), (0, 9, 7))": 0.9019821345515066, "((0, 0, 1), (0, 9, 8))": 0.9350096020800333, "((0, 0, 1), (0, 9, 9))": 0.9356857375367174, "((0, 0, 1), (1, 0, 0))": 0.023905278902511234, "((0, 0, 1), (1, 0, 1))": 0.010425925352522635, "((0, 0, 1), (1, 0, 2))": 0.060037985114850326, "((0, 0, 1), (1, 0, 3))": 0.1405931511028485, "((0, 0, 1), (1, 0, 4))": 0.2276039899067488, "((0, 0, 1), (1, 0, 5))": 0.34759860801828174, "((0, 0, 1), (1, 0, 6))": 0.439407314272372, "((0, 0, 1), (1, 0, 7))": 0.5158550144328989, "((0, 0, 1), (1, 0, 8))": 0.5590531893587241, "((0, 0, 1), (1, 0, 9))": 0.5722517387617694, "((0, 0, 1), (1, 1, 0))": 0.02822182708447826, "((0, 0, 1), (1, 1, 1))": 0.01069254195525633, "((0, 0, 1), (1, 1, 2))": 0.060622964502194766, "((0, 0, 1), (1, 1, 3))": 0.141282457719349, "((0, 0, 1), (1, 1, 4))": 0.23133628561100472, "((0, 0, 1), (1, 1, 5))": 0.3498562516010988, "((0, 0, 1), (1, 1, 6))": 0.4387259343488768, "((0, 0, 1), (1, 1, 7))": 0.5127483290708282, "((0, 0, 1), (1, 1, 8))": 0.5623684591434948, "((0, 0, 1), (1, 1, 9))": 0.5749987675917199, "((0, 0, 1), (1, 2, 0))": 0.07849826691199914, "((0, 0, 1), (1, 2, 1))": 0.07195695364950341, "((0, 0, 1), (1, 2, 2))": 0.10964810183457888, "((0, 0, 1), (1, 2, 3))": 0.16579705385858343, "((0, 0, 1), (1, 2, 4))": 0.24730308443560836, "((0, 0, 1), (1, 2, 5))": 0.36801503546808456, "((0, 0, 1), (1, 2, 6))": 0.4538854725748777, "((0, 0, 1), (1, 2, 7))": 0.5266724142454977, "((0, 0, 1), (1, 2, 8))": 0.5744898602053402, "((0, 0, 1), (1, 2, 9))": 0.582702465190223, "((0, 0, 1), (1, 3, 0))": 0.17849866319974245, "((0, 0, 1), (1, 3, 1))": 0.1774531799461781, "((0, 0, 1), (1, 3, 2))": 0.17764724898843023, "((0, 0, 1), (1, 3, 3))": 0.21864324414365074, "((0, 0, 1), (1, 3, 4))": 0.2832801159759592, "((0, 0, 1), (1, 3, 5))": 0.4145756190402066, "((0, 0, 1), (1, 3, 6))": 0.49688278165082617, "((0, 0, 1), (1, 3, 7))": 0.5644001834058424, "((0, 0, 1), (1, 3, 8))": 0.6005253100923809, "((0, 0, 1), (1, 3, 9))": 0.6145687752198508, "((0, 0, 1), (1, 4, 0))": 0.25960839094299776, "((0, 0, 1), (1, 4, 1))": 0.260091707812397, "((0, 0, 1), (1, 4, 2))": 0.2771522653510867, "((0, 0, 1), (1, 4, 3))": 0.3171309837069532, "((0, 0, 1), (1, 4, 4))": 0.37005051440029696, "((0, 0, 1), (1, 4, 5))": 0.4945902098350397, "((0, 0, 1), (1, 4, 6))": 0.5710176962981861, "((0, 0, 1), (1, 4, 7))": 0.6393803344227319, "((0, 0, 1), (1, 4, 8))": 0.6723780296781264, "((0, 0, 1), (1, 4, 9))": 0.6719560505678246, "((0, 0, 1), (1, 5, 0))": 0.3758675524944011, "((0, 0, 1), (1, 5, 1))": 0.382378527873769, "((0, 0, 1), (1, 5, 2))": 0.39238787365339467, "((0, 0, 1), (1, 5, 3))": 0.4317477028290376, "((0, 0, 1), (1, 5, 4))": 0.46884248834838715, "((0, 0, 1), (1, 5, 5))": 0.582680814614338, "((0, 0, 1), (1, 5, 6))": 0.6447232703439781, "((0, 0, 1), (1, 5, 7))": 0.7088430140208624, "((0, 0, 1), (1, 5, 8))": 0.739092016663427, "((0, 0, 1), (1, 5, 9))": 0.7472631225752452, "((0, 0, 1), (1, 6, 0))": 0.4833951223879916, "((0, 0, 1), (1, 6, 1))": 0.4842704927393177, "((0, 0, 1), (1, 6, 2))": 0.49793236259254353, "((0, 0, 1), (1, 6, 3))": 0.5294365649400243, "((0, 0, 1), (1, 6, 4))": 0.5688002469344542, "((0, 0, 1), (1, 6, 5))": 0.664181851374812, "((0, 0, 1), (1, 6, 6))": 0.718694449721015, "((0, 0, 1), (1, 6, 7))": 0.7752106574005126, "((0, 0, 1), (1, 6, 8))": 0.8094977764229122, "((0, 0, 1), (1, 6, 9))": 0.8141459307381698, "((0, 0, 1), (1, 7, 0))": 0.5733385973064304, "((0, 0, 1), (1, 7, 1))": 0.574559632556048, "((0, 0, 1), (1, 7, 2))": 0.5916488035481431, "((0, 0, 1), (1, 7, 3))": 0.6150458026502612, "((0, 0, 1), (1, 7, 4))": 0.6516729185528254, "((0, 0, 1), (1, 7, 5))": 0.743610867871048, "((0, 0, 1), (1, 7, 6))": 0.7906201862732539, "((0, 0, 1), (1, 7, 7))": 0.8418680421272804, "((0, 0, 1), (1, 7, 8))": 0.8882274609745758, "((0, 0, 1), (1, 7, 9))": 0.8920252578830173, "((0, 0, 1), (1, 8, 0))": 0.6299007771572306, "((0, 0, 1), (1, 8, 1))": 0.6376001260551236, "((0, 0, 1), (1, 8, 2))": 0.6509556359262664, "((0, 0, 1), (1, 8, 3))": 0.665757849992481, "((0, 0, 1), (1, 8, 4))": 0.6974188818812004, "((0, 0, 1), (1, 8, 5))": 0.7852042200202409, "((0, 0, 1), (1, 8, 6))": 0.8309225017351667, "((0, 0, 1), (1, 8, 7))": 0.8911320024435434, "((0, 0, 1), (1, 8, 8))": 0.9432882285624979, "((0, 0, 1), (1, 8, 9))": 0.9377920127334671, "((0, 0, 1), (1, 9, 0))": 0.6425750697285755, "((0, 0, 1), (1, 9, 1))": 0.6530390745761411, "((0, 0, 1), (1, 9, 2))": 0.6619434848550648, "((0, 0, 1), (1, 9, 3))": 0.6760204002299387, "((0, 0, 1), (1, 9, 4))": 0.7034427280129488, "((0, 0, 1), (1, 9, 5))": 0.7940531545375791, "((0, 0, 1), (1, 9, 6))": 0.8494754764851673, "((0, 0, 1), (1, 9, 7))": 0.903601630044396, "((0, 0, 1), (1, 9, 8))": 0.9401845523409168, "((0, 0, 1), (1, 9, 9))": 0.9405632384705802, "((0, 0, 1), (2, 0, 0))": 0.08935248492101673, "((0, 0, 1), (2, 0, 1))": 0.0897575697374783, "((0, 0, 1), (2, 0, 2))": 0.10051178171744832, "((0, 0, 1), (2, 0, 3))": 0.16947319459156673, "((0, 0, 1), (2, 0, 4))": 0.2439619746973472, "((0, 0, 1), (2, 0, 5))": 0.35804561338264074, "((0, 0, 1), (2, 0, 6))": 0.4498405447360116, "((0, 0, 1), (2, 0, 7))": 0.5231321063536962, "((0, 0, 1), (2, 0, 8))": 0.5704195696160829, "((0, 0, 1), (2, 0, 9))": 0.5816433467255301, "((0, 0, 1), (2, 1, 0))": 0.08882084544427032, "((0, 0, 1), (2, 1, 1))": 0.09414789980039422, "((0, 0, 1), (2, 1, 2))": 0.10305810805865526, "((0, 0, 1), (2, 1, 3))": 0.17053471713495685, "((0, 0, 1), (2, 1, 4))": 0.24708819906822677, "((0, 0, 1), (2, 1, 5))": 0.3599100182000961, "((0, 0, 1), (2, 1, 6))": 0.4540664444360636, "((0, 0, 1), (2, 1, 7))": 0.5242205121419925, "((0, 0, 1), (2, 1, 8))": 0.5743344552989833, "((0, 0, 1), (2, 1, 9))": 0.5845008945720289, "((0, 0, 1), (2, 2, 0))": 0.1117107158888779, "((0, 0, 1), (2, 2, 1))": 0.11451848747420601, "((0, 0, 1), (2, 2, 2))": 0.13018316478409894, "((0, 0, 1), (2, 2, 3))": 0.18487215365028056, "((0, 0, 1), (2, 2, 4))": 0.264660011853301, "((0, 0, 1), (2, 2, 5))": 0.37698358348983985, "((0, 0, 1), (2, 2, 6))": 0.4673622784026543, "((0, 0, 1), (2, 2, 7))": 0.5444556266297773, "((0, 0, 1), (2, 2, 8))": 0.5818424620664799, "((0, 0, 1), (2, 2, 9))": 0.5911552769281735, "((0, 0, 1), (2, 3, 0))": 0.19760557543226118, "((0, 0, 1), (2, 3, 1))": 0.19488783653718944, "((0, 0, 1), (2, 3, 2))": 0.20171761597191729, "((0, 0, 1), (2, 3, 3))": 0.2372438161534873, "((0, 0, 1), (2, 3, 4))": 0.29971164575818926, "((0, 0, 1), (2, 3, 5))": 0.4171957640078619, "((0, 0, 1), (2, 3, 6))": 0.5032945601463645, "((0, 0, 1), (2, 3, 7))": 0.5792316928619305, "((0, 0, 1), (2, 3, 8))": 0.6137387532138173, "((0, 0, 1), (2, 3, 9))": 0.6264419107038675, "((0, 0, 1), (2, 4, 0))": 0.2720817391023873, "((0, 0, 1), (2, 4, 1))": 0.2770389706254469, "((0, 0, 1), (2, 4, 2))": 0.28597923705044165, "((0, 0, 1), (2, 4, 3))": 0.323207919453326, "((0, 0, 1), (2, 4, 4))": 0.3784186142373175, "((0, 0, 1), (2, 4, 5))": 0.5029009672469665, "((0, 0, 1), (2, 4, 6))": 0.5744553541382826, "((0, 0, 1), (2, 4, 7))": 0.6441924092565198, "((0, 0, 1), (2, 4, 8))": 0.669343830174929, "((0, 0, 1), (2, 4, 9))": 0.676777163684026, "((0, 0, 1), (2, 5, 0))": 0.38543354109269073, "((0, 0, 1), (2, 5, 1))": 0.3886274687276227, "((0, 0, 1), (2, 5, 2))": 0.39859267110750124, "((0, 0, 1), (2, 5, 3))": 0.43429833813096236, "((0, 0, 1), (2, 5, 4))": 0.4730844229641641, "((0, 0, 1), (2, 5, 5))": 0.5917942474791802, "((0, 0, 1), (2, 5, 6))": 0.6492261693434205, "((0, 0, 1), (2, 5, 7))": 0.7142772851218937, "((0, 0, 1), (2, 5, 8))": 0.7438228617496547, "((0, 0, 1), (2, 5, 9))": 0.7571230437350794, "((0, 0, 1), (2, 6, 0))": 0.4906009793595096, "((0, 0, 1), (2, 6, 1))": 0.4965885501594927, "((0, 0, 1), (2, 6, 2))": 0.5090998665001397, "((0, 0, 1), (2, 6, 3))": 0.5324633900895333, "((0, 0, 1), (2, 6, 4))": 0.5732958192883426, "((0, 0, 1), (2, 6, 5))": 0.6783024788728909, "((0, 0, 1), (2, 6, 6))": 0.726050244279697, "((0, 0, 1), (2, 6, 7))": 0.7822485315159183, "((0, 0, 1), (2, 6, 8))": 0.8105584656080095, "((0, 0, 1), (2, 6, 9))": 0.816275366030468, "((0, 0, 1), (2, 7, 0))": 0.5779165909890007, "((0, 0, 1), (2, 7, 1))": 0.5785757836973411, "((0, 0, 1), (2, 7, 2))": 0.6032126031943369, "((0, 0, 1), (2, 7, 3))": 0.6333699572711459, "((0, 0, 1), (2, 7, 4))": 0.664985276159274, "((0, 0, 1), (2, 7, 5))": 0.7549814435190143, "((0, 0, 1), (2, 7, 6))": 0.8027765685513989, "((0, 0, 1), (2, 7, 7))": 0.8527032665326366, "((0, 0, 1), (2, 7, 8))": 0.8947915481195877, "((0, 0, 1), (2, 7, 9))": 0.9080444462519583, "((0, 0, 1), (2, 8, 0))": 0.630557730395995, "((0, 0, 1), (2, 8, 1))": 0.6377229481789707, "((0, 0, 1), (2, 8, 2))": 0.6450962838196244, "((0, 0, 1), (2, 8, 3))": 0.6625067297927331, "((0, 0, 1), (2, 8, 4))": 0.7040067194382149, "((0, 0, 1), (2, 8, 5))": 0.7897106014443533, "((0, 0, 1), (2, 8, 6))": 0.8362378292393164, "((0, 0, 1), (2, 8, 7))": 0.8821675212681694, "((0, 0, 1), (2, 8, 8))": 0.9382725448487658, "((0, 0, 1), (2, 8, 9))": 0.9396118121456355, "((0, 0, 1), (2, 9, 0))": 0.6500164268797115, "((0, 0, 1), (2, 9, 1))": 0.6515319661355314, "((0, 0, 1), (2, 9, 2))": 0.6582174955769986, "((0, 0, 1), (2, 9, 3))": 0.6815902084247734, "((0, 0, 1), (2, 9, 4))": 0.7182102937185944, "((0, 0, 1), (2, 9, 5))": 0.8000263250749794, "((0, 0, 1), (2, 9, 6))": 0.8483009337074279, "((0, 0, 1), (2, 9, 7))": 0.9015663840219842, "((0, 0, 1), (2, 9, 8))": 0.939624707066071, "((0, 0, 1), (2, 9, 9))": 0.9431819409758171, "((0, 0, 1), (3, 0, 0))": 0.18158955233504934, "((0, 0, 1), (3, 0, 1))": 0.1786928071385267, "((0, 0, 1), (3, 0, 2))": 0.18157922319367625, "((0, 0, 1), (3, 0, 3))": 0.23041091581082265, "((0, 0, 1), (3, 0, 4))": 0.2876644322270432, "((0, 0, 1), (3, 0, 5))": 0.3929782186900985, "((0, 0, 1), (3, 0, 6))": 0.4826435280499694, "((0, 0, 1), (3, 0, 7))": 0.5583564310245801, "((0, 0, 1), (3, 0, 8))": 0.5924938149560801, "((0, 0, 1), (3, 0, 9))": 0.6018099214508209, "((0, 0, 1), (3, 1, 0))": 0.18168226994951767, "((0, 0, 1), (3, 1, 1))": 0.1803166104445739, "((0, 0, 1), (3, 1, 2))": 0.18464619367542853, "((0, 0, 1), (3, 1, 3))": 0.22699054602125907, "((0, 0, 1), (3, 1, 4))": 0.2896731629096063, "((0, 0, 1), (3, 1, 5))": 0.39553923555928433, "((0, 0, 1), (3, 1, 6))": 0.4826212856620607, "((0, 0, 1), (3, 1, 7))": 0.5580332972175893, "((0, 0, 1), (3, 1, 8))": 0.5979359404506817, "((0, 0, 1), (3, 1, 9))": 0.6090098968024727, "((0, 0, 1), (3, 2, 0))": 0.19203110805863055, "((0, 0, 1), (3, 2, 1))": 0.19402884485261965, "((0, 0, 1), (3, 2, 2))": 0.197093386627245, "((0, 0, 1), (3, 2, 3))": 0.23890789232250284, "((0, 0, 1), (3, 2, 4))": 0.2988805660239909, "((0, 0, 1), (3, 2, 5))": 0.40785340807956877, "((0, 0, 1), (3, 2, 6))": 0.4924363985919763, "((0, 0, 1), (3, 2, 7))": 0.5798406339260699, "((0, 0, 1), (3, 2, 8))": 0.6128769935082046, "((0, 0, 1), (3, 2, 9))": 0.6198683300134347, "((0, 0, 1), (3, 3, 0))": 0.24815337784102018, "((0, 0, 1), (3, 3, 1))": 0.24782804092227212, "((0, 0, 1), (3, 3, 2))": 0.2520531543388768, "((0, 0, 1), (3, 3, 3))": 0.28115934558512684, "((0, 0, 1), (3, 3, 4))": 0.33174198422335877, "((0, 0, 1), (3, 3, 5))": 0.4389716166835614, "((0, 0, 1), (3, 3, 6))": 0.5284706279222476, "((0, 0, 1), (3, 3, 7))": 0.6054205242300087, "((0, 0, 1), (3, 3, 8))": 0.6399537249327456, "((0, 0, 1), (3, 3, 9))": 0.64580336988163, "((0, 0, 1), (3, 4, 0))": 0.3273718794466602, "((0, 0, 1), (3, 4, 1))": 0.32334898353933456, "((0, 0, 1), (3, 4, 2))": 0.3347320936605692, "((0, 0, 1), (3, 4, 3))": 0.3616747630689427, "((0, 0, 1), (3, 4, 4))": 0.4070291420084457, "((0, 0, 1), (3, 4, 5))": 0.523546105790887, "((0, 0, 1), (3, 4, 6))": 0.5937881318876832, "((0, 0, 1), (3, 4, 7))": 0.6709535722671569, "((0, 0, 1), (3, 4, 8))": 0.6904248682507876, "((0, 0, 1), (3, 4, 9))": 0.6968438135122499, "((0, 0, 1), (3, 5, 0))": 0.42583487661743685, "((0, 0, 1), (3, 5, 1))": 0.4291313632182537, "((0, 0, 1), (3, 5, 2))": 0.4456038145461248, "((0, 0, 1), (3, 5, 3))": 0.46671042007853747, "((0, 0, 1), (3, 5, 4))": 0.49755101511060107, "((0, 0, 1), (3, 5, 5))": 0.6171859107550531, "((0, 0, 1), (3, 5, 6))": 0.6776356734901896, "((0, 0, 1), (3, 5, 7))": 0.753625513631583, "((0, 0, 1), (3, 5, 8))": 0.7685413094734261, "((0, 0, 1), (3, 5, 9))": 0.7816521209872161, "((0, 0, 1), (3, 6, 0))": 0.5324274904821498, "((0, 0, 1), (3, 6, 1))": 0.5301741507421482, "((0, 0, 1), (3, 6, 2))": 0.5393730293029616, "((0, 0, 1), (3, 6, 3))": 0.5672294933622242, "((0, 0, 1), (3, 6, 4))": 0.5985378877668462, "((0, 0, 1), (3, 6, 5))": 0.7107780829515193, "((0, 0, 1), (3, 6, 6))": 0.7547271281431454, "((0, 0, 1), (3, 6, 7))": 0.820165742425828, "((0, 0, 1), (3, 6, 8))": 0.8375839194140939, "((0, 0, 1), (3, 6, 9))": 0.8419313143822136, "((0, 0, 1), (3, 7, 0))": 0.5986434254404572, "((0, 0, 1), (3, 7, 1))": 0.5982355653542947, "((0, 0, 1), (3, 7, 2))": 0.6192637365943889, "((0, 0, 1), (3, 7, 3))": 0.6571749697770158, "((0, 0, 1), (3, 7, 4))": 0.6863752517292744, "((0, 0, 1), (3, 7, 5))": 0.7838762581578603, "((0, 0, 1), (3, 7, 6))": 0.8235611985730329, "((0, 0, 1), (3, 7, 7))": 0.8756408675322503, "((0, 0, 1), (3, 7, 8))": 0.9116859626446111, "((0, 0, 1), (3, 7, 9))": 0.9306421887045441, "((0, 0, 1), (3, 8, 0))": 0.6509181777381163, "((0, 0, 1), (3, 8, 1))": 0.6599485334351574, "((0, 0, 1), (3, 8, 2))": 0.6679918360699004, "((0, 0, 1), (3, 8, 3))": 0.6918357695481664, "((0, 0, 1), (3, 8, 4))": 0.7248454329081078, "((0, 0, 1), (3, 8, 5))": 0.8152900454941678, "((0, 0, 1), (3, 8, 6))": 0.8484042440232754, "((0, 0, 1), (3, 8, 7))": 0.9013011177444092, "((0, 0, 1), (3, 8, 8))": 0.9485992432254886, "((0, 0, 1), (3, 8, 9))": 0.9522022063315966, "((0, 0, 1), (3, 9, 0))": 0.6607908382587274, "((0, 0, 1), (3, 9, 1))": 0.6664144580093747, "((0, 0, 1), (3, 9, 2))": 0.6817020339731323, "((0, 0, 1), (3, 9, 3))": 0.7006837821018669, "((0, 0, 1), (3, 9, 4))": 0.7335618586337446, "((0, 0, 1), (3, 9, 5))": 0.8244839441773234, "((0, 0, 1), (3, 9, 6))": 0.8603279458462257, "((0, 0, 1), (3, 9, 7))": 0.9220907125788466, "((0, 0, 1), (3, 9, 8))": 0.951193821606537, "((0, 0, 1), (3, 9, 9))": 0.9556661710443587, "((0, 0, 1), (4, 0, 0))": 0.3018997558692086, "((0, 0, 1), (4, 0, 1))": 0.3071111158831638, "((0, 0, 1), (4, 0, 2))": 0.3099370232025065, "((0, 0, 1), (4, 0, 3))": 0.334775759310126, "((0, 0, 1), (4, 0, 4))": 0.39091141988713163, "((0, 0, 1), (4, 0, 5))": 0.46966753913581044, "((0, 0, 1), (4, 0, 6))": 0.5435248119000113, "((0, 0, 1), (4, 0, 7))": 0.6094544600174825, "((0, 0, 1), (4, 0, 8))": 0.6417992736012077, "((0, 0, 1), (4, 0, 9))": 0.6529679416119016, "((0, 0, 1), (4, 1, 0))": 0.3045591737516336, "((0, 0, 1), (4, 1, 1))": 0.3000174047139814, "((0, 0, 1), (4, 1, 2))": 0.31474849705290253, "((0, 0, 1), (4, 1, 3))": 0.34035033779201834, "((0, 0, 1), (4, 1, 4))": 0.3916480196943708, "((0, 0, 1), (4, 1, 5))": 0.47417564709185367, "((0, 0, 1), (4, 1, 6))": 0.5483075715129885, "((0, 0, 1), (4, 1, 7))": 0.6122690435524497, "((0, 0, 1), (4, 1, 8))": 0.645757006511928, "((0, 0, 1), (4, 1, 9))": 0.6523000778390248, "((0, 0, 1), (4, 2, 0))": 0.31391602787182726, "((0, 0, 1), (4, 2, 1))": 0.31719881892438323, "((0, 0, 1), (4, 2, 2))": 0.32243334320702394, "((0, 0, 1), (4, 2, 3))": 0.35012772273506887, "((0, 0, 1), (4, 2, 4))": 0.39629883836637053, "((0, 0, 1), (4, 2, 5))": 0.48801531196310244, "((0, 0, 1), (4, 2, 6))": 0.5593103219116792, "((0, 0, 1), (4, 2, 7))": 0.6340138732014544, "((0, 0, 1), (4, 2, 8))": 0.6585879908633205, "((0, 0, 1), (4, 2, 9))": 0.6656030391469712, "((0, 0, 1), (4, 3, 0))": 0.35797084549454766, "((0, 0, 1), (4, 3, 1))": 0.3600316192038716, "((0, 0, 1), (4, 3, 2))": 0.36744454268717824, "((0, 0, 1), (4, 3, 3))": 0.3924526128595842, "((0, 0, 1), (4, 3, 4))": 0.4306609868110914, "((0, 0, 1), (4, 3, 5))": 0.5287446116292341, "((0, 0, 1), (4, 3, 6))": 0.5927013088502763, "((0, 0, 1), (4, 3, 7))": 0.6616549942227332, "((0, 0, 1), (4, 3, 8))": 0.6817109951515317, "((0, 0, 1), (4, 3, 9))": 0.6907684230722978, "((0, 0, 1), (4, 4, 0))": 0.43230204227650043, "((0, 0, 1), (4, 4, 1))": 0.43168859020961503, "((0, 0, 1), (4, 4, 2))": 0.4434792002257765, "((0, 0, 1), (4, 4, 3))": 0.4617723285298973, "((0, 0, 1), (4, 4, 4))": 0.5025345425011049, "((0, 0, 1), (4, 4, 5))": 0.6153956348585888, "((0, 0, 1), (4, 4, 6))": 0.666712251099174, "((0, 0, 1), (4, 4, 7))": 0.7243922734866773, "((0, 0, 1), (4, 4, 8))": 0.740377992203383, "((0, 0, 1), (4, 4, 9))": 0.7480444317900505, "((0, 0, 1), (4, 5, 0))": 0.5190833131868722, "((0, 0, 1), (4, 5, 1))": 0.5182068591710134, "((0, 0, 1), (4, 5, 2))": 0.526165254977894, "((0, 0, 1), (4, 5, 3))": 0.5559200699910491, "((0, 0, 1), (4, 5, 4))": 0.5897953241474402, "((0, 0, 1), (4, 5, 5))": 0.6953100288913016, "((0, 0, 1), (4, 5, 6))": 0.7442435769987499, "((0, 0, 1), (4, 5, 7))": 0.8075001566214971, "((0, 0, 1), (4, 5, 8))": 0.8282101605400631, "((0, 0, 1), (4, 5, 9))": 0.8331338213775212, "((0, 0, 1), (4, 6, 0))": 0.6179073865125766, "((0, 0, 1), (4, 6, 1))": 0.6185783661415396, "((0, 0, 1), (4, 6, 2))": 0.6296630908472926, "((0, 0, 1), (4, 6, 3))": 0.652681615928016, "((0, 0, 1), (4, 6, 4))": 0.6772229291155617, "((0, 0, 1), (4, 6, 5))": 0.79387713974356, "((0, 0, 1), (4, 6, 6))": 0.8259069409798975, "((0, 0, 1), (4, 6, 7))": 0.876989259737019, "((0, 0, 1), (4, 6, 8))": 0.891878498442583, "((0, 0, 1), (4, 6, 9))": 0.8987270731130639, "((0, 0, 1), (4, 7, 0))": 0.6814431500872717, "((0, 0, 1), (4, 7, 1))": 0.6810158042583591, "((0, 0, 1), (4, 7, 2))": 0.6916754800894964, "((0, 0, 1), (4, 7, 3))": 0.7098129435752993, "((0, 0, 1), (4, 7, 4))": 0.7535085809712136, "((0, 0, 1), (4, 7, 5))": 0.8470920387047101, "((0, 0, 1), (4, 7, 6))": 0.8991612475802483, "((0, 0, 1), (4, 7, 7))": 0.9436181356552859, "((0, 0, 1), (4, 7, 8))": 0.9662301782711002, "((0, 0, 1), (4, 7, 9))": 0.9715749942082443, "((0, 0, 1), (4, 8, 0))": 0.7096355196490376, "((0, 0, 1), (4, 8, 1))": 0.7098032064946402, "((0, 0, 1), (4, 8, 2))": 0.7290197695139918, "((0, 0, 1), (4, 8, 3))": 0.7481357897927855, "((0, 0, 1), (4, 8, 4))": 0.7803068879372768, "((0, 0, 1), (4, 8, 5))": 0.8771867744775044, "((0, 0, 1), (4, 8, 6))": 0.9201181588792409, "((0, 0, 1), (4, 8, 7))": 0.9678204541732575, "((0, 0, 1), (4, 8, 8))": 0.9925557952267398, "((0, 0, 1), (4, 8, 9))": 0.9939262460870979, "((0, 0, 1), (4, 9, 0))": 0.7241245021243284, "((0, 0, 1), (4, 9, 1))": 0.7294182580224274, "((0, 0, 1), (4, 9, 2))": 0.7397026472930222, "((0, 0, 1), (4, 9, 3))": 0.7619141161781087, "((0, 0, 1), (4, 9, 4))": 0.7893663862268532, "((0, 0, 1), (4, 9, 5))": 0.8911498444735014, "((0, 0, 1), (4, 9, 6))": 0.933438229057824, "((0, 0, 1), (4, 9, 7))": 0.9723163344292955, "((0, 0, 1), (4, 9, 8))": 0.9956992210494531, "((0, 0, 1), (4, 9, 9))": 0.9993176374994575, "((0, 0, 1), (5, 0, 0))": 0.421915120908593, "((0, 0, 1), (5, 0, 1))": 0.41758136536803675, "((0, 0, 1), (5, 0, 2))": 0.421502884139305, "((0, 0, 1), (5, 0, 3))": 0.44715992029425644, "((0, 0, 1), (5, 0, 4))": 0.4835290363949233, "((0, 0, 1), (5, 0, 5))": 0.5465890095392649, "((0, 0, 1), (5, 0, 6))": 0.6210020355966628, "((0, 0, 1), (5, 0, 7))": 0.6867931341446547, "((0, 0, 1), (5, 0, 8))": 0.7239209013383832, "((0, 0, 1), (5, 0, 9))": 0.7315127310537121, "((0, 0, 1), (5, 1, 0))": 0.41820973638216496, "((0, 0, 1), (5, 1, 1))": 0.41322001340731307, "((0, 0, 1), (5, 1, 2))": 0.416399733558973, "((0, 0, 1), (5, 1, 3))": 0.44756831277278186, "((0, 0, 1), (5, 1, 4))": 0.4818624141353896, "((0, 0, 1), (5, 1, 5))": 0.5496569253740092, "((0, 0, 1), (5, 1, 6))": 0.6258179371840606, "((0, 0, 1), (5, 1, 7))": 0.6918488040839263, "((0, 0, 1), (5, 1, 8))": 0.7254945996681965, "((0, 0, 1), (5, 1, 9))": 0.7377696225643064, "((0, 0, 1), (5, 2, 0))": 0.4283852278754675, "((0, 0, 1), (5, 2, 1))": 0.42473596226040516, "((0, 0, 1), (5, 2, 2))": 0.4315901209547202, "((0, 0, 1), (5, 2, 3))": 0.44912137570710586, "((0, 0, 1), (5, 2, 4))": 0.48804926580316726, "((0, 0, 1), (5, 2, 5))": 0.5605685549461106, "((0, 0, 1), (5, 2, 6))": 0.6349219880007636, "((0, 0, 1), (5, 2, 7))": 0.7095496228033451, "((0, 0, 1), (5, 2, 8))": 0.7343631578911949, "((0, 0, 1), (5, 2, 9))": 0.7446670394544913, "((0, 0, 1), (5, 3, 0))": 0.4645166465374164, "((0, 0, 1), (5, 3, 1))": 0.46369932572254147, "((0, 0, 1), (5, 3, 2))": 0.4732324304635916, "((0, 0, 1), (5, 3, 3))": 0.47948450280192745, "((0, 0, 1), (5, 3, 4))": 0.5095384118318211, "((0, 0, 1), (5, 3, 5))": 0.5921367719358362, "((0, 0, 1), (5, 3, 6))": 0.6627411580147313, "((0, 0, 1), (5, 3, 7))": 0.7372308243995375, "((0, 0, 1), (5, 3, 8))": 0.7597928889911612, "((0, 0, 1), (5, 3, 9))": 0.7679810468357093, "((0, 0, 1), (5, 4, 0))": 0.529850195554179, "((0, 0, 1), (5, 4, 1))": 0.5264206501314337, "((0, 0, 1), (5, 4, 2))": 0.5246508819464958, "((0, 0, 1), (5, 4, 3))": 0.5365501608895047, "((0, 0, 1), (5, 4, 4))": 0.5653624214642762, "((0, 0, 1), (5, 4, 5))": 0.6694363638930478, "((0, 0, 1), (5, 4, 6))": 0.7212172513394287, "((0, 0, 1), (5, 4, 7))": 0.7824252383808605, "((0, 0, 1), (5, 4, 8))": 0.7998370926682907, "((0, 0, 1), (5, 4, 9))": 0.8093960061798663, "((0, 0, 1), (5, 5, 0))": 0.6026268015036047, "((0, 0, 1), (5, 5, 1))": 0.6016845811383726, "((0, 0, 1), (5, 5, 2))": 0.6100258397892551, "((0, 0, 1), (5, 5, 3))": 0.6231541494639823, "((0, 0, 1), (5, 5, 4))": 0.6473505548040581, "((0, 0, 1), (5, 5, 5))": 0.7435790196920806, "((0, 0, 1), (5, 5, 6))": 0.7913946514872198, "((0, 0, 1), (5, 5, 7))": 0.8592034392700659, "((0, 0, 1), (5, 5, 8))": 0.8778815993264524, "((0, 0, 1), (5, 5, 9))": 0.8859571885980557, "((0, 0, 1), (5, 6, 0))": 0.6948083968771508, "((0, 0, 1), (5, 6, 1))": 0.6957316608882674, "((0, 0, 1), (5, 6, 2))": 0.7073419250821475, "((0, 0, 1), (5, 6, 3))": 0.7226569018119104, "((0, 0, 1), (5, 6, 4))": 0.7390664866021168, "((0, 0, 1), (5, 6, 5))": 0.8382996810487249, "((0, 0, 1), (5, 6, 6))": 0.8773859258606872, "((0, 0, 1), (5, 6, 7))": 0.924582522840731, "((0, 0, 1), (5, 6, 8))": 0.943650165714922, "((0, 0, 1), (5, 6, 9))": 0.9513520228986713, "((0, 0, 1), (5, 7, 0))": 0.7562197644542373, "((0, 0, 1), (5, 7, 1))": 0.7554582360934715, "((0, 0, 1), (5, 7, 2))": 0.7650936963902106, "((0, 0, 1), (5, 7, 3))": 0.788950192357511, "((0, 0, 1), (5, 7, 4))": 0.8139783595534339, "((0, 0, 1), (5, 7, 5))": 0.9063072367870026, "((0, 0, 1), (5, 7, 6))": 0.9499494129641562, "((0, 0, 1), (5, 7, 7))": 0.9974198978877875, "((0, 0, 1), (5, 7, 8))": 1.0147682470116524, "((0, 0, 1), (5, 7, 9))": 1.0175182820463928, "((0, 0, 1), (5, 8, 0))": 0.7912613843985744, "((0, 0, 1), (5, 8, 1))": 0.7966685600178591, "((0, 0, 1), (5, 8, 2))": 0.8086254693531659, "((0, 0, 1), (5, 8, 3))": 0.8242965594536669, "((0, 0, 1), (5, 8, 4))": 0.8473722238606609, "((0, 0, 1), (5, 8, 5))": 0.9360533979842779, "((0, 0, 1), (5, 8, 6))": 0.9763928725533181, "((0, 0, 1), (5, 8, 7))": 1.018785757971743, "((0, 0, 1), (5, 8, 8))": 1.0451441477143038, "((0, 0, 1), (5, 8, 9))": 1.0551524229929372, "((0, 0, 1), (5, 9, 0))": 0.7982771610333265, "((0, 0, 1), (5, 9, 1))": 0.802823724056017, "((0, 0, 1), (5, 9, 2))": 0.81503595400968, "((0, 0, 1), (5, 9, 3))": 0.8304862621565845, "((0, 0, 1), (5, 9, 4))": 0.8584487146888491, "((0, 0, 1), (5, 9, 5))": 0.9462186389739689, "((0, 0, 1), (5, 9, 6))": 0.9847235594503235, "((0, 0, 1), (5, 9, 7))": 1.025796307729207, "((0, 0, 1), (5, 9, 8))": 1.0497498263896452, "((0, 0, 1), (5, 9, 9))": 1.0589107695618603, "((0, 0, 1), (6, 0, 0))": 0.520455598577767, "((0, 0, 1), (6, 0, 1))": 0.5170208808655474, "((0, 0, 1), (6, 0, 2))": 0.5243844880986178, "((0, 0, 1), (6, 0, 3))": 0.5389830667338408, "((0, 0, 1), (6, 0, 4))": 0.5889103166828696, "((0, 0, 1), (6, 0, 5))": 0.6311015124580758, "((0, 0, 1), (6, 0, 6))": 0.6942750772386059, "((0, 0, 1), (6, 0, 7))": 0.7550154041021868, "((0, 0, 1), (6, 0, 8))": 0.7863509085314252, "((0, 0, 1), (6, 0, 9))": 0.7928099775927883, "((0, 0, 1), (6, 1, 0))": 0.5206296821060274, "((0, 0, 1), (6, 1, 1))": 0.519173704819641, "((0, 0, 1), (6, 1, 2))": 0.5271030769941485, "((0, 0, 1), (6, 1, 3))": 0.5395974556970355, "((0, 0, 1), (6, 1, 4))": 0.5908940326143063, "((0, 0, 1), (6, 1, 5))": 0.632905402369464, "((0, 0, 1), (6, 1, 6))": 0.6973024433508246, "((0, 0, 1), (6, 1, 7))": 0.7583304969303226, "((0, 0, 1), (6, 1, 8))": 0.7919235875944698, "((0, 0, 1), (6, 1, 9))": 0.7996225714425439, "((0, 0, 1), (6, 2, 0))": 0.5256427801925353, "((0, 0, 1), (6, 2, 1))": 0.5239986651960375, "((0, 0, 1), (6, 2, 2))": 0.5366427469446104, "((0, 0, 1), (6, 2, 3))": 0.5541493709089834, "((0, 0, 1), (6, 2, 4))": 0.5955009671433434, "((0, 0, 1), (6, 2, 5))": 0.6481853310377312, "((0, 0, 1), (6, 2, 6))": 0.7160258824043751, "((0, 0, 1), (6, 2, 7))": 0.7760633360181043, "((0, 0, 1), (6, 2, 8))": 0.8038951040820742, "((0, 0, 1), (6, 2, 9))": 0.8137443327955656, "((0, 0, 1), (6, 3, 0))": 0.5664944662965395, "((0, 0, 1), (6, 3, 1))": 0.5711709684614574, "((0, 0, 1), (6, 3, 2))": 0.5882503934963905, "((0, 0, 1), (6, 3, 3))": 0.6087934690435798, "((0, 0, 1), (6, 3, 4))": 0.6431416489132782, "((0, 0, 1), (6, 3, 5))": 0.692373970838753, "((0, 0, 1), (6, 3, 6))": 0.7536354337432302, "((0, 0, 1), (6, 3, 7))": 0.8091641670834455, "((0, 0, 1), (6, 3, 8))": 0.8271776005115475, "((0, 0, 1), (6, 3, 9))": 0.835657825543797, "((0, 0, 1), (6, 4, 0))": 0.634965256433822, "((0, 0, 1), (6, 4, 1))": 0.6357715477146835, "((0, 0, 1), (6, 4, 2))": 0.6393445904941718, "((0, 0, 1), (6, 4, 3))": 0.6597286400242031, "((0, 0, 1), (6, 4, 4))": 0.7040727580773888, "((0, 0, 1), (6, 4, 5))": 0.7617703423573993, "((0, 0, 1), (6, 4, 6))": 0.8096728543223459, "((0, 0, 1), (6, 4, 7))": 0.8584886034526249, "((0, 0, 1), (6, 4, 8))": 0.8740535512868098, "((0, 0, 1), (6, 4, 9))": 0.8786107554017556, "((0, 0, 1), (6, 5, 0))": 0.7020301765356981, "((0, 0, 1), (6, 5, 1))": 0.7025147191874134, "((0, 0, 1), (6, 5, 2))": 0.7146973805590577, "((0, 0, 1), (6, 5, 3))": 0.7370741166199323, "((0, 0, 1), (6, 5, 4))": 0.7742815079829042, "((0, 0, 1), (6, 5, 5))": 0.8335317947329552, "((0, 0, 1), (6, 5, 6))": 0.8844306087473445, "((0, 0, 1), (6, 5, 7))": 0.9335795216918306, "((0, 0, 1), (6, 5, 8))": 0.9485285611308449, "((0, 0, 1), (6, 5, 9))": 0.9546029082752178, "((0, 0, 1), (6, 6, 0))": 0.78371750471039, "((0, 0, 1), (6, 6, 1))": 0.7790882588988093, "((0, 0, 1), (6, 6, 2))": 0.7924962407299738, "((0, 0, 1), (6, 6, 3))": 0.8189871071320056, "((0, 0, 1), (6, 6, 4))": 0.8514861170106758, "((0, 0, 1), (6, 6, 5))": 0.9133787234654258, "((0, 0, 1), (6, 6, 6))": 0.9539659975126527, "((0, 0, 1), (6, 6, 7))": 0.9936493483604784, "((0, 0, 1), (6, 6, 8))": 1.0044833588512514, "((0, 0, 1), (6, 6, 9))": 1.0160160830637959, "((0, 0, 1), (6, 7, 0))": 0.8357286387657407, "((0, 0, 1), (6, 7, 1))": 0.8324058666436296, "((0, 0, 1), (6, 7, 2))": 0.8443953527514907, "((0, 0, 1), (6, 7, 3))": 0.8723592951256075, "((0, 0, 1), (6, 7, 4))": 0.9063692597226659, "((0, 0, 1), (6, 7, 5))": 0.9670684892774949, "((0, 0, 1), (6, 7, 6))": 1.0157891147892173, "((0, 0, 1), (6, 7, 7))": 1.0532983101287092, "((0, 0, 1), (6, 7, 8))": 1.0709076362535301, "((0, 0, 1), (6, 7, 9))": 1.0761551533136273, "((0, 0, 1), (6, 8, 0))": 0.8669651822152825, "((0, 0, 1), (6, 8, 1))": 0.8732643171178783, "((0, 0, 1), (6, 8, 2))": 0.8873510857671235, "((0, 0, 1), (6, 8, 3))": 0.9102985225105481, "((0, 0, 1), (6, 8, 4))": 0.9376204511176501, "((0, 0, 1), (6, 8, 5))": 0.9967613982169008, "((0, 0, 1), (6, 8, 6))": 1.042132801327536, "((0, 0, 1), (6, 8, 7))": 1.0806027124849624, "((0, 0, 1), (6, 8, 8))": 1.107965589666318, "((0, 0, 1), (6, 8, 9))": 1.110745630449635, "((0, 0, 1), (6, 9, 0))": 0.8825252725332103, "((0, 0, 1), (6, 9, 1))": 0.8849094689432296, "((0, 0, 1), (6, 9, 2))": 0.897852964693879, "((0, 0, 1), (6, 9, 3))": 0.9198428881876396, "((0, 0, 1), (6, 9, 4))": 0.9502106955172662, "((0, 0, 1), (6, 9, 5))": 1.0105384165906002, "((0, 0, 1), (6, 9, 6))": 1.0549944322962124, "((0, 0, 1), (6, 9, 7))": 1.0896911734636452, "((0, 0, 1), (6, 9, 8))": 1.111846631393434, "((0, 0, 1), (6, 9, 9))": 1.115104402977462, "((0, 0, 1), (7, 0, 0))": 0.6011406184624585, "((0, 0, 1), (7, 0, 1))": 0.6013149875472206, "((0, 0, 1), (7, 0, 2))": 0.597711176335247, "((0, 0, 1), (7, 0, 3))": 0.6221765579580936, "((0, 0, 1), (7, 0, 4))": 0.6523537410148982, "((0, 0, 1), (7, 0, 5))": 0.7040771694810947, "((0, 0, 1), (7, 0, 6))": 0.7609317865018114, "((0, 0, 1), (7, 0, 7))": 0.8148662200374356, "((0, 0, 1), (7, 0, 8))": 0.839029114631138, "((0, 0, 1), (7, 0, 9))": 0.8463573031370745, "((0, 0, 1), (7, 1, 0))": 0.5956534247508315, "((0, 0, 1), (7, 1, 1))": 0.594527964931833, "((0, 0, 1), (7, 1, 2))": 0.6013048385219817, "((0, 0, 1), (7, 1, 3))": 0.616043657134598, "((0, 0, 1), (7, 1, 4))": 0.6595896720019683, "((0, 0, 1), (7, 1, 5))": 0.7021517624657251, "((0, 0, 1), (7, 1, 6))": 0.7674708510924723, "((0, 0, 1), (7, 1, 7))": 0.8144783264609221, "((0, 0, 1), (7, 1, 8))": 0.8383790681907608, "((0, 0, 1), (7, 1, 9))": 0.8470936373772215, "((0, 0, 1), (7, 2, 0))": 0.6093516037085663, "((0, 0, 1), (7, 2, 1))": 0.6131962787199411, "((0, 0, 1), (7, 2, 2))": 0.6140545295481467, "((0, 0, 1), (7, 2, 3))": 0.6376869912065534, "((0, 0, 1), (7, 2, 4))": 0.6749318072695238, "((0, 0, 1), (7, 2, 5))": 0.7243554009020962, "((0, 0, 1), (7, 2, 6))": 0.7864402493491518, "((0, 0, 1), (7, 2, 7))": 0.8356011705867771, "((0, 0, 1), (7, 2, 8))": 0.8583290514045044, "((0, 0, 1), (7, 2, 9))": 0.8713415925546436, "((0, 0, 1), (7, 3, 0))": 0.652618004366351, "((0, 0, 1), (7, 3, 1))": 0.6518061908990322, "((0, 0, 1), (7, 3, 2))": 0.6575635303609632, "((0, 0, 1), (7, 3, 3))": 0.6780986885430319, "((0, 0, 1), (7, 3, 4))": 0.7088876309825823, "((0, 0, 1), (7, 3, 5))": 0.7532401174123158, "((0, 0, 1), (7, 3, 6))": 0.8152277312705585, "((0, 0, 1), (7, 3, 7))": 0.8619231516965588, "((0, 0, 1), (7, 3, 8))": 0.8816089795818978, "((0, 0, 1), (7, 3, 9))": 0.8890757159139608, "((0, 0, 1), (7, 4, 0))": 0.7036305819987847, "((0, 0, 1), (7, 4, 1))": 0.696814650907041, "((0, 0, 1), (7, 4, 2))": 0.7034677832299641, "((0, 0, 1), (7, 4, 3))": 0.7222462302389789, "((0, 0, 1), (7, 4, 4))": 0.755576487111815, "((0, 0, 1), (7, 4, 5))": 0.8176990749853075, "((0, 0, 1), (7, 4, 6))": 0.8717790647642294, "((0, 0, 1), (7, 4, 7))": 0.909147915558441, "((0, 0, 1), (7, 4, 8))": 0.925279498635832, "((0, 0, 1), (7, 4, 9))": 0.9281843108785452, "((0, 0, 1), (7, 5, 0))": 0.7694745190988247, "((0, 0, 1), (7, 5, 1))": 0.7644001650348697, "((0, 0, 1), (7, 5, 2))": 0.7764331833236647, "((0, 0, 1), (7, 5, 3))": 0.7969235727662866, "((0, 0, 1), (7, 5, 4))": 0.8286732731430168, "((0, 0, 1), (7, 5, 5))": 0.8856500313351595, "((0, 0, 1), (7, 5, 6))": 0.937300262256828, "((0, 0, 1), (7, 5, 7))": 0.9784100968244038, "((0, 0, 1), (7, 5, 8))": 0.9896778011952657, "((0, 0, 1), (7, 5, 9))": 0.9987845936617255, "((0, 0, 1), (7, 6, 0))": 0.8506554133144351, "((0, 0, 1), (7, 6, 1))": 0.847248647430574, "((0, 0, 1), (7, 6, 2))": 0.8595184482462438, "((0, 0, 1), (7, 6, 3))": 0.8839602400316205, "((0, 0, 1), (7, 6, 4))": 0.8990078670777861, "((0, 0, 1), (7, 6, 5))": 0.9540913190101478, "((0, 0, 1), (7, 6, 6))": 1.0067984396716823, "((0, 0, 1), (7, 6, 7))": 1.0373974906227328, "((0, 0, 1), (7, 6, 8))": 1.0584438192365417, "((0, 0, 1), (7, 6, 9))": 1.0651240863055942, "((0, 0, 1), (7, 7, 0))": 0.9107692490575061, "((0, 0, 1), (7, 7, 1))": 0.9089034027822414, "((0, 0, 1), (7, 7, 2))": 0.9206097007871855, "((0, 0, 1), (7, 7, 3))": 0.9356943231478142, "((0, 0, 1), (7, 7, 4))": 0.958495805975871, "((0, 0, 1), (7, 7, 5))": 1.0155682210865722, "((0, 0, 1), (7, 7, 6))": 1.0621451159656534, "((0, 0, 1), (7, 7, 7))": 1.0916719980898708, "((0, 0, 1), (7, 7, 8))": 1.1120774078220228, "((0, 0, 1), (7, 7, 9))": 1.1234529386944514, "((0, 0, 1), (7, 8, 0))": 0.9559959282831074, "((0, 0, 1), (7, 8, 1))": 0.958110677831179, "((0, 0, 1), (7, 8, 2))": 0.9649822109259935, "((0, 0, 1), (7, 8, 3))": 0.9687704698888379, "((0, 0, 1), (7, 8, 4))": 0.9933347055556089, "((0, 0, 1), (7, 8, 5))": 1.0485865998096677, "((0, 0, 1), (7, 8, 6))": 1.0864807953816746, "((0, 0, 1), (7, 8, 7))": 1.119811833208407, "((0, 0, 1), (7, 8, 8))": 1.154454028703298, "((0, 0, 1), (7, 8, 9))": 1.1549696831499994, "((0, 0, 1), (7, 9, 0))": 0.9684701319848535, "((0, 0, 1), (7, 9, 1))": 0.9643805769903427, "((0, 0, 1), (7, 9, 2))": 0.9753719468274781, "((0, 0, 1), (7, 9, 3))": 0.9806300844985827, "((0, 0, 1), (7, 9, 4))": 1.0041063653252873, "((0, 0, 1), (7, 9, 5))": 1.0573572388313002, "((0, 0, 1), (7, 9, 6))": 1.0980803136025232, "((0, 0, 1), (7, 9, 7))": 1.1367462080569413, "((0, 0, 1), (7, 9, 8))": 1.163577963570999, "((0, 0, 1), (7, 9, 9))": 1.1669228027039669, "((0, 0, 1), (8, 0, 0))": 0.6542186107590605, "((0, 0, 1), (8, 0, 1))": 0.6614356780442164, "((0, 0, 1), (8, 0, 2))": 0.6626910939989028, "((0, 0, 1), (8, 0, 3))": 0.6732304876577357, "((0, 0, 1), (8, 0, 4))": 0.6997387997898773, "((0, 0, 1), (8, 0, 5))": 0.7454771306221122, "((0, 0, 1), (8, 0, 6))": 0.8022870439903714, "((0, 0, 1), (8, 0, 7))": 0.8580376549053174, "((0, 0, 1), (8, 0, 8))": 0.8839072470452758, "((0, 0, 1), (8, 0, 9))": 0.8874623807960639, "((0, 0, 1), (8, 1, 0))": 0.6613162753959493, "((0, 0, 1), (8, 1, 1))": 0.6608005160016396, "((0, 0, 1), (8, 1, 2))": 0.6650782338840062, "((0, 0, 1), (8, 1, 3))": 0.676943293223705, "((0, 0, 1), (8, 1, 4))": 0.7074043222685354, "((0, 0, 1), (8, 1, 5))": 0.7431850429901963, "((0, 0, 1), (8, 1, 6))": 0.8071724184357995, "((0, 0, 1), (8, 1, 7))": 0.8693891692567134, "((0, 0, 1), (8, 1, 8))": 0.8922784246500144, "((0, 0, 1), (8, 1, 9))": 0.8950690064526158, "((0, 0, 1), (8, 2, 0))": 0.6673855227487434, "((0, 0, 1), (8, 2, 1))": 0.6702207741643708, "((0, 0, 1), (8, 2, 2))": 0.6690257058280503, "((0, 0, 1), (8, 2, 3))": 0.6839743175712646, "((0, 0, 1), (8, 2, 4))": 0.7060880515741303, "((0, 0, 1), (8, 2, 5))": 0.7594584357662528, "((0, 0, 1), (8, 2, 6))": 0.8243812201422102, "((0, 0, 1), (8, 2, 7))": 0.8739460237641428, "((0, 0, 1), (8, 2, 8))": 0.8993055315311528, "((0, 0, 1), (8, 2, 9))": 0.9048750766128753, "((0, 0, 1), (8, 3, 0))": 0.6986728603207792, "((0, 0, 1), (8, 3, 1))": 0.7031950359969169, "((0, 0, 1), (8, 3, 2))": 0.7004174960937533, "((0, 0, 1), (8, 3, 3))": 0.712131299119735, "((0, 0, 1), (8, 3, 4))": 0.7432525784650498, "((0, 0, 1), (8, 3, 5))": 0.7861652587564586, "((0, 0, 1), (8, 3, 6))": 0.8466823983230375, "((0, 0, 1), (8, 3, 7))": 0.9044247307679211, "((0, 0, 1), (8, 3, 8))": 0.9301585528253216, "((0, 0, 1), (8, 3, 9))": 0.9326499242256231, "((0, 0, 1), (8, 4, 0))": 0.7445313291909287, "((0, 0, 1), (8, 4, 1))": 0.7516780813490042, "((0, 0, 1), (8, 4, 2))": 0.7521324936308219, "((0, 0, 1), (8, 4, 3))": 0.7547744119712657, "((0, 0, 1), (8, 4, 4))": 0.7831693960567794, "((0, 0, 1), (8, 4, 5))": 0.8398957030698548, "((0, 0, 1), (8, 4, 6))": 0.8960227740076248, "((0, 0, 1), (8, 4, 7))": 0.9554287776804222, "((0, 0, 1), (8, 4, 8))": 0.9740375003228104, "((0, 0, 1), (8, 4, 9))": 0.9700511822079899, "((0, 0, 1), (8, 5, 0))": 0.8120718149218501, "((0, 0, 1), (8, 5, 1))": 0.816273506246323, "((0, 0, 1), (8, 5, 2))": 0.818485158386908, "((0, 0, 1), (8, 5, 3))": 0.828879680690871, "((0, 0, 1), (8, 5, 4))": 0.8641554942939157, "((0, 0, 1), (8, 5, 5))": 0.9146804996458001, "((0, 0, 1), (8, 5, 6))": 0.9637740804456534, "((0, 0, 1), (8, 5, 7))": 1.0066839068040192, "((0, 0, 1), (8, 5, 8))": 1.0317125610273292, "((0, 0, 1), (8, 5, 9))": 1.036636486856598, "((0, 0, 1), (8, 6, 0))": 0.8909173500597619, "((0, 0, 1), (8, 6, 1))": 0.8790702523988702, "((0, 0, 1), (8, 6, 2))": 0.887144079944037, "((0, 0, 1), (8, 6, 3))": 0.9147574427902707, "((0, 0, 1), (8, 6, 4))": 0.936422295803865, "((0, 0, 1), (8, 6, 5))": 0.9768670820845001, "((0, 0, 1), (8, 6, 6))": 1.025325212854339, "((0, 0, 1), (8, 6, 7))": 1.0597044756385923, "((0, 0, 1), (8, 6, 8))": 1.0907964224333304, "((0, 0, 1), (8, 6, 9))": 1.0915865390268604, "((0, 0, 1), (8, 7, 0))": 0.941724486744654, "((0, 0, 1), (8, 7, 1))": 0.944226686593726, "((0, 0, 1), (8, 7, 2))": 0.9434756665539592, "((0, 0, 1), (8, 7, 3))": 0.9688979833850958, "((0, 0, 1), (8, 7, 4))": 0.9911822272490949, "((0, 0, 1), (8, 7, 5))": 1.0457623089973287, "((0, 0, 1), (8, 7, 6))": 1.087944770598297, "((0, 0, 1), (8, 7, 7))": 1.12387143365261, "((0, 0, 1), (8, 7, 8))": 1.1579356254908617, "((0, 0, 1), (8, 7, 9))": 1.1577041061252245, "((0, 0, 1), (8, 8, 0))": 0.9953222306015107, "((0, 0, 1), (8, 8, 1))": 1.00407009490318, "((0, 0, 1), (8, 8, 2))": 1.0114925411736542, "((0, 0, 1), (8, 8, 3))": 1.0218826381428456, "((0, 0, 1), (8, 8, 4))": 1.0364705719390457, "((0, 0, 1), (8, 8, 5))": 1.0872893148510958, "((0, 0, 1), (8, 8, 6))": 1.1301751194071536, "((0, 0, 1), (8, 8, 7))": 1.1666320875184397, "((0, 0, 1), (8, 8, 8))": 1.2038841394182551, "((0, 0, 1), (8, 8, 9))": 1.1972196601005087, "((0, 0, 1), (8, 9, 0))": 1.0068350955773364, "((0, 0, 1), (8, 9, 1))": 1.0075262343391151, "((0, 0, 1), (8, 9, 2))": 1.0130461997193283, "((0, 0, 1), (8, 9, 3))": 1.0239018474568788, "((0, 0, 1), (8, 9, 4))": 1.0472118868288112, "((0, 0, 1), (8, 9, 5))": 1.0895920100769163, "((0, 0, 1), (8, 9, 6))": 1.1319907220662484, "((0, 0, 1), (8, 9, 7))": 1.1701418831353585, "((0, 0, 1), (8, 9, 8))": 1.1996341452085977, "((0, 0, 1), (8, 9, 9))": 1.1983787792172669, "((0, 0, 1), (9, 0, 0))": 0.6651197431350426, "((0, 0, 1), (9, 0, 1))": 0.6711216090743282, "((0, 0, 1), (9, 0, 2))": 0.6757991076070983, "((0, 0, 1), (9, 0, 3))": 0.6936984656295185, "((0, 0, 1), (9, 0, 4))": 0.7115126236814014, "((0, 0, 1), (9, 0, 5))": 0.7514808112961515, "((0, 0, 1), (9, 0, 6))": 0.8138657313560154, "((0, 0, 1), (9, 0, 7))": 0.865586441754017, "((0, 0, 1), (9, 0, 8))": 0.8930835143913136, "((0, 0, 1), (9, 0, 9))": 0.8967052485367412, "((0, 0, 1), (9, 1, 0))": 0.6712560048530563, "((0, 0, 1), (9, 1, 1))": 0.6699897194620545, "((0, 0, 1), (9, 1, 2))": 0.6790610848299495, "((0, 0, 1), (9, 1, 3))": 0.6872571373071737, "((0, 0, 1), (9, 1, 4))": 0.7168847999973688, "((0, 0, 1), (9, 1, 5))": 0.7530538264802543, "((0, 0, 1), (9, 1, 6))": 0.8157043162879657, "((0, 0, 1), (9, 1, 7))": 0.8719526037685318, "((0, 0, 1), (9, 1, 8))": 0.8989425851086109, "((0, 0, 1), (9, 1, 9))": 0.9047598928301189, "((0, 0, 1), (9, 2, 0))": 0.6833337863872732, "((0, 0, 1), (9, 2, 1))": 0.6877518936630616, "((0, 0, 1), (9, 2, 2))": 0.692927948863615, "((0, 0, 1), (9, 2, 3))": 0.6981800786529954, "((0, 0, 1), (9, 2, 4))": 0.7293293940987791, "((0, 0, 1), (9, 2, 5))": 0.7724184391706478, "((0, 0, 1), (9, 2, 6))": 0.8307291197778546, "((0, 0, 1), (9, 2, 7))": 0.8847361095877903, "((0, 0, 1), (9, 2, 8))": 0.9107962154930873, "((0, 0, 1), (9, 2, 9))": 0.9148724635831851, "((0, 0, 1), (9, 3, 0))": 0.7065509568309396, "((0, 0, 1), (9, 3, 1))": 0.7113783603019851, "((0, 0, 1), (9, 3, 2))": 0.7138800719298031, "((0, 0, 1), (9, 3, 3))": 0.7324721625317184, "((0, 0, 1), (9, 3, 4))": 0.7548197595587907, "((0, 0, 1), (9, 3, 5))": 0.7966234934604978, "((0, 0, 1), (9, 3, 6))": 0.8623678132985882, "((0, 0, 1), (9, 3, 7))": 0.9158587017412643, "((0, 0, 1), (9, 3, 8))": 0.9362975629473177, "((0, 0, 1), (9, 3, 9))": 0.936259779686954, "((0, 0, 1), (9, 4, 0))": 0.7533673004628517, "((0, 0, 1), (9, 4, 1))": 0.7607527501235782, "((0, 0, 1), (9, 4, 2))": 0.7654435890686297, "((0, 0, 1), (9, 4, 3))": 0.7655760396161888, "((0, 0, 1), (9, 4, 4))": 0.7937287168266806, "((0, 0, 1), (9, 4, 5))": 0.8485989910336772, "((0, 0, 1), (9, 4, 6))": 0.9086852371942057, "((0, 0, 1), (9, 4, 7))": 0.9604415477580139, "((0, 0, 1), (9, 4, 8))": 0.9789127140731, "((0, 0, 1), (9, 4, 9))": 0.9784760409559543, "((0, 0, 1), (9, 5, 0))": 0.8169506389712514, "((0, 0, 1), (9, 5, 1))": 0.8199285768032599, "((0, 0, 1), (9, 5, 2))": 0.8273725508802413, "((0, 0, 1), (9, 5, 3))": 0.8441785612127527, "((0, 0, 1), (9, 5, 4))": 0.8727571115464322, "((0, 0, 1), (9, 5, 5))": 0.9245200347063436, "((0, 0, 1), (9, 5, 6))": 0.9705041362584924, "((0, 0, 1), (9, 5, 7))": 1.0122030843204537, "((0, 0, 1), (9, 5, 8))": 1.0354529612371, "((0, 0, 1), (9, 5, 9))": 1.0385218630136863, "((0, 0, 1), (9, 6, 0))": 0.8888769829840828, "((0, 0, 1), (9, 6, 1))": 0.8875142786525557, "((0, 0, 1), (9, 6, 2))": 0.908552555743848, "((0, 0, 1), (9, 6, 3))": 0.9267280875396294, "((0, 0, 1), (9, 6, 4))": 0.9452641632304651, "((0, 0, 1), (9, 6, 5))": 0.9889488515206774, "((0, 0, 1), (9, 6, 6))": 1.0328634187557277, "((0, 0, 1), (9, 6, 7))": 1.0748231890313347, "((0, 0, 1), (9, 6, 8))": 1.0942092026746153, "((0, 0, 1), (9, 6, 9))": 1.0961485222321514, "((0, 0, 1), (9, 7, 0))": 0.9453953845577933, "((0, 0, 1), (9, 7, 1))": 0.9565461542290209, "((0, 0, 1), (9, 7, 2))": 0.9589453710784753, "((0, 0, 1), (9, 7, 3))": 0.9761360379475795, "((0, 0, 1), (9, 7, 4))": 1.0064947762506087, "((0, 0, 1), (9, 7, 5))": 1.0486988569699598, "((0, 0, 1), (9, 7, 6))": 1.1001080289377316, "((0, 0, 1), (9, 7, 7))": 1.1392130318914884, "((0, 0, 1), (9, 7, 8))": 1.1636061321730427, "((0, 0, 1), (9, 7, 9))": 1.1649321756719222, "((0, 0, 1), (9, 8, 0))": 0.9996131668112861, "((0, 0, 1), (9, 8, 1))": 1.0049493570107804, "((0, 0, 1), (9, 8, 2))": 1.0131882098835099, "((0, 0, 1), (9, 8, 3))": 1.0189643429717177, "((0, 0, 1), (9, 8, 4))": 1.0374845241162087, "((0, 0, 1), (9, 8, 5))": 1.0867489445067182, "((0, 0, 1), (9, 8, 6))": 1.1313179371829762, "((0, 0, 1), (9, 8, 7))": 1.173110432652464, "((0, 0, 1), (9, 8, 8))": 1.1995538696807335, "((0, 0, 1), (9, 8, 9))": 1.1982563100422903, "((0, 0, 1), (9, 9, 0))": 1.0121493115042695, "((0, 0, 1), (9, 9, 1))": 1.0126797600218322, "((0, 0, 1), (9, 9, 2))": 1.0227525429323128, "((0, 0, 1), (9, 9, 3))": 1.0280671233821363, "((0, 0, 1), (9, 9, 4))": 1.0491635157556483, "((0, 0, 1), (9, 9, 5))": 1.0924232967245802, "((0, 0, 1), (9, 9, 6))": 1.139041186113904, "((0, 0, 1), (9, 9, 7))": 1.1770262768916147, "((0, 0, 1), (9, 9, 8))": 1.2024961517331585, "((0, 0, 1), (9, 9, 9))": 1.2020969437543247, "((0, 0, 2), (0, 0, 3))": 0.0820653662771763, "((0, 0, 2), (0, 0, 4))": 0.16514897156729114, "((0, 0, 2), (0, 0, 5))": 0.29387314859949176, "((0, 0, 2), (0, 0, 6))": 0.37715127050097164, "((0, 0, 2), (0, 0, 7))": 0.46236938456406473, "((0, 0, 2), (0, 0, 8))": 0.4997479704440033, "((0, 0, 2), (0, 0, 9))": 0.5094682127214576, "((0, 0, 2), (0, 1, 0))": 0.0743082765958278, "((0, 0, 2), (0, 1, 1))": 0.056427361340978324, "((0, 0, 2), (0, 1, 2))": 0.013541531114320193, "((0, 0, 2), (0, 1, 3))": 0.0872540640024647, "((0, 0, 2), (0, 1, 4))": 0.17243273964040123, "((0, 0, 2), (0, 1, 5))": 0.29564326315445427, "((0, 0, 2), (0, 1, 6))": 0.3806375305185981, "((0, 0, 2), (0, 1, 7))": 0.46008449248167693, "((0, 0, 2), (0, 1, 8))": 0.5050610386740749, "((0, 0, 2), (0, 1, 9))": 0.5128956620175932, "((0, 0, 2), (0, 2, 0))": 0.09899292320457345, "((0, 0, 2), (0, 2, 1))": 0.09293653703108576, "((0, 0, 2), (0, 2, 2))": 0.08359840262715196, "((0, 0, 2), (0, 2, 3))": 0.12107243680851314, "((0, 0, 2), (0, 2, 4))": 0.19395179849811556, "((0, 0, 2), (0, 2, 5))": 0.3105661359462424, "((0, 0, 2), (0, 2, 6))": 0.397963336674192, "((0, 0, 2), (0, 2, 7))": 0.47430537875369405, "((0, 0, 2), (0, 2, 8))": 0.5127993111482283, "((0, 0, 2), (0, 2, 9))": 0.5257567809943391, "((0, 0, 2), (0, 3, 0))": 0.1998984825329876, "((0, 0, 2), (0, 3, 1))": 0.1794462508847356, "((0, 0, 2), (0, 3, 2))": 0.16170644446510318, "((0, 0, 2), (0, 3, 3))": 0.18694836393102834, "((0, 0, 2), (0, 3, 4))": 0.23810124276231875, "((0, 0, 2), (0, 3, 5))": 0.3596254256830739, "((0, 0, 2), (0, 3, 6))": 0.4413318312140673, "((0, 0, 2), (0, 3, 7))": 0.5196773436496364, "((0, 0, 2), (0, 3, 8))": 0.5483354690457184, "((0, 0, 2), (0, 3, 9))": 0.5547333014124838, "((0, 0, 2), (0, 4, 0))": 0.2598271764482309, "((0, 0, 2), (0, 4, 1))": 0.2609095893686833, "((0, 0, 2), (0, 4, 2))": 0.2664868175228781, "((0, 0, 2), (0, 4, 3))": 0.29111163034890875, "((0, 0, 2), (0, 4, 4))": 0.3327092373606756, "((0, 0, 2), (0, 4, 5))": 0.4548516579465925, "((0, 0, 2), (0, 4, 6))": 0.5296064024225224, "((0, 0, 2), (0, 4, 7))": 0.5945137836688087, "((0, 0, 2), (0, 4, 8))": 0.6195952424973358, "((0, 0, 2), (0, 4, 9))": 0.6233441413859623, "((0, 0, 2), (0, 5, 0))": 0.3758445151893034, "((0, 0, 2), (0, 5, 1))": 0.37573451164030525, "((0, 0, 2), (0, 5, 2))": 0.38608451609859434, "((0, 0, 2), (0, 5, 3))": 0.41076528367948667, "((0, 0, 2), (0, 5, 4))": 0.44206499405807004, "((0, 0, 2), (0, 5, 5))": 0.5435891825276999, "((0, 0, 2), (0, 5, 6))": 0.6057250598220075, "((0, 0, 2), (0, 5, 7))": 0.6662054085413202, "((0, 0, 2), (0, 5, 8))": 0.6930886256776735, "((0, 0, 2), (0, 5, 9))": 0.7019796135748573, "((0, 0, 2), (0, 6, 0))": 0.48052866070205547, "((0, 0, 2), (0, 6, 1))": 0.4831749917027977, "((0, 0, 2), (0, 6, 2))": 0.4903666157722221, "((0, 0, 2), (0, 6, 3))": 0.515513622054654, "((0, 0, 2), (0, 6, 4))": 0.5446503024202414, "((0, 0, 2), (0, 6, 5))": 0.6313060382887654, "((0, 0, 2), (0, 6, 6))": 0.6819246865505564, "((0, 0, 2), (0, 6, 7))": 0.74087649703713, "((0, 0, 2), (0, 6, 8))": 0.7643041377238274, "((0, 0, 2), (0, 6, 9))": 0.7718624545601322, "((0, 0, 2), (0, 7, 0))": 0.5722862385510381, "((0, 0, 2), (0, 7, 1))": 0.5714081315106778, "((0, 0, 2), (0, 7, 2))": 0.5833446559209562, "((0, 0, 2), (0, 7, 3))": 0.594262853460607, "((0, 0, 2), (0, 7, 4))": 0.6351198860150407, "((0, 0, 2), (0, 7, 5))": 0.7148212621494979, "((0, 0, 2), (0, 7, 6))": 0.7558923817100167, "((0, 0, 2), (0, 7, 7))": 0.8176513986475541, "((0, 0, 2), (0, 7, 8))": 0.8522756819600703, "((0, 0, 2), (0, 7, 9))": 0.8576313342542053, "((0, 0, 2), (0, 8, 0))": 0.6233069139186453, "((0, 0, 2), (0, 8, 1))": 0.6344014448886234, "((0, 0, 2), (0, 8, 2))": 0.6444269118964748, "((0, 0, 2), (0, 8, 3))": 0.6508914848862969, "((0, 0, 2), (0, 8, 4))": 0.6770078810227806, "((0, 0, 2), (0, 8, 5))": 0.7571822556297244, "((0, 0, 2), (0, 8, 6))": 0.7963522806260764, "((0, 0, 2), (0, 8, 7))": 0.8560005173074013, "((0, 0, 2), (0, 8, 8))": 0.9022590508853219, "((0, 0, 2), (0, 8, 9))": 0.902380829686735, "((0, 0, 2), (0, 9, 0))": 0.6381206941524133, "((0, 0, 2), (0, 9, 1))": 0.6459390396066395, "((0, 0, 2), (0, 9, 2))": 0.6600557844830848, "((0, 0, 2), (0, 9, 3))": 0.6621274542314396, "((0, 0, 2), (0, 9, 4))": 0.683330518733337, "((0, 0, 2), (0, 9, 5))": 0.7713378079385176, "((0, 0, 2), (0, 9, 6))": 0.81199384506331, "((0, 0, 2), (0, 9, 7))": 0.8712844213276151, "((0, 0, 2), (0, 9, 8))": 0.9029970515580135, "((0, 0, 2), (0, 9, 9))": 0.9035232098427708, "((0, 0, 2), (1, 0, 0))": 0.07558898521542085, "((0, 0, 2), (1, 0, 1))": 0.059847727170554886, "((0, 0, 2), (1, 0, 2))": 0.01422389281741058, "((0, 0, 2), (1, 0, 3))": 0.08503056076895003, "((0, 0, 2), (1, 0, 4))": 0.17190378496257394, "((0, 0, 2), (1, 0, 5))": 0.29192463015235537, "((0, 0, 2), (1, 0, 6))": 0.3837144793493743, "((0, 0, 2), (1, 0, 7))": 0.4602813397663187, "((0, 0, 2), (1, 0, 8))": 0.5035137028632086, "((0, 0, 2), (1, 0, 9))": 0.5167918191955725, "((0, 0, 2), (1, 1, 0))": 0.07822652065809517, "((0, 0, 2), (1, 1, 1))": 0.061758948183482376, "((0, 0, 2), (1, 1, 2))": 0.013540610558603042, "((0, 0, 2), (1, 1, 3))": 0.0860818022735733, "((0, 0, 2), (1, 1, 4))": 0.17583353586781617, "((0, 0, 2), (1, 1, 5))": 0.29437033443961436, "((0, 0, 2), (1, 1, 6))": 0.38320014748728237, "((0, 0, 2), (1, 1, 7))": 0.4573483988447242, "((0, 0, 2), (1, 1, 8))": 0.5070068305524297, "((0, 0, 2), (1, 1, 9))": 0.5197542066617707, "((0, 0, 2), (1, 2, 0))": 0.10196062502607871, "((0, 0, 2), (1, 2, 1))": 0.0884737117870365, "((0, 0, 2), (1, 2, 2))": 0.08399053803505259, "((0, 0, 2), (1, 2, 3))": 0.12044749953653278, "((0, 0, 2), (1, 2, 4))": 0.19646942248429183, "((0, 0, 2), (1, 2, 5))": 0.31472960007601153, "((0, 0, 2), (1, 2, 6))": 0.39989093560309374, "((0, 0, 2), (1, 2, 7))": 0.47294801413051474, "((0, 0, 2), (1, 2, 8))": 0.5207112111994797, "((0, 0, 2), (1, 2, 9))": 0.5287824092696116, "((0, 0, 2), (1, 3, 0))": 0.184249403077001, "((0, 0, 2), (1, 3, 1))": 0.18078218621836215, "((0, 0, 2), (1, 3, 2))": 0.16164600683804095, "((0, 0, 2), (1, 3, 3))": 0.18621356361491662, "((0, 0, 2), (1, 3, 4))": 0.24055133969445894, "((0, 0, 2), (1, 3, 5))": 0.36622928567617735, "((0, 0, 2), (1, 3, 6))": 0.4468063350096729, "((0, 0, 2), (1, 3, 7))": 0.5132029637591494, "((0, 0, 2), (1, 3, 8))": 0.5485063408209897, "((0, 0, 2), (1, 3, 9))": 0.5629892364399972, "((0, 0, 2), (1, 4, 0))": 0.26056421624904264, "((0, 0, 2), (1, 4, 1))": 0.259185502467374, "((0, 0, 2), (1, 4, 2))": 0.26666336554949727, "((0, 0, 2), (1, 4, 3))": 0.29299415501610326, "((0, 0, 2), (1, 4, 4))": 0.3382312000242051, "((0, 0, 2), (1, 4, 5))": 0.4536564533526917, "((0, 0, 2), (1, 4, 6))": 0.527347008501732, "((0, 0, 2), (1, 4, 7))": 0.5935523625271948, "((0, 0, 2), (1, 4, 8))": 0.6256866150296416, "((0, 0, 2), (1, 4, 9))": 0.6251709843371339, "((0, 0, 2), (1, 5, 0))": 0.3753715261565747, "((0, 0, 2), (1, 5, 1))": 0.3794457881138316, "((0, 0, 2), (1, 5, 2))": 0.38373639587587816, "((0, 0, 2), (1, 5, 3))": 0.4133818542852773, "((0, 0, 2), (1, 5, 4))": 0.4441805571330601, "((0, 0, 2), (1, 5, 5))": 0.5475652431816789, "((0, 0, 2), (1, 5, 6))": 0.606039704210813, "((0, 0, 2), (1, 5, 7))": 0.667625180540934, "((0, 0, 2), (1, 5, 8))": 0.6970956500243923, "((0, 0, 2), (1, 5, 9))": 0.7049937348345021, "((0, 0, 2), (1, 6, 0))": 0.4811420483294406, "((0, 0, 2), (1, 6, 1))": 0.48033144160921726, "((0, 0, 2), (1, 6, 2))": 0.4895354449043443, "((0, 0, 2), (1, 6, 3))": 0.5137723277972926, "((0, 0, 2), (1, 6, 4))": 0.54720430878636, "((0, 0, 2), (1, 6, 5))": 0.633558518351435, "((0, 0, 2), (1, 6, 6))": 0.6843831562974434, "((0, 0, 2), (1, 6, 7))": 0.7385014939340976, "((0, 0, 2), (1, 6, 8))": 0.771308427767489, "((0, 0, 2), (1, 6, 9))": 0.775817492910729, "((0, 0, 2), (1, 7, 0))": 0.5713322675472667, "((0, 0, 2), (1, 7, 1))": 0.5710378651711968, "((0, 0, 2), (1, 7, 2))": 0.5839926842835234, "((0, 0, 2), (1, 7, 3))": 0.6011634265732214, "((0, 0, 2), (1, 7, 4))": 0.6324245891166294, "((0, 0, 2), (1, 7, 5))": 0.7167372070880694, "((0, 0, 2), (1, 7, 6))": 0.7605763578848984, "((0, 0, 2), (1, 7, 7))": 0.8085332366967803, "((0, 0, 2), (1, 7, 8))": 0.8535624768773852, "((0, 0, 2), (1, 7, 9))": 0.8573176128646436, "((0, 0, 2), (1, 8, 0))": 0.6283955716990929, "((0, 0, 2), (1, 8, 1))": 0.634645352480661, "((0, 0, 2), (1, 8, 2))": 0.6434057568759929, "((0, 0, 2), (1, 8, 3))": 0.6528142084971466, "((0, 0, 2), (1, 8, 4))": 0.679926918403561, "((0, 0, 2), (1, 8, 5))": 0.7603180335430761, "((0, 0, 2), (1, 8, 6))": 0.8027412649562314, "((0, 0, 2), (1, 8, 7))": 0.8602436444853692, "((0, 0, 2), (1, 8, 8))": 0.9110860372675808, "((0, 0, 2), (1, 8, 9))": 0.9053635234034373, "((0, 0, 2), (1, 9, 0))": 0.6404700344031115, "((0, 0, 2), (1, 9, 1))": 0.649488733765504, "((0, 0, 2), (1, 9, 2))": 0.6547499012259679, "((0, 0, 2), (1, 9, 3))": 0.662966147621885, "((0, 0, 2), (1, 9, 4))": 0.6860699717933693, "((0, 0, 2), (1, 9, 5))": 0.7693640724733952, "((0, 0, 2), (1, 9, 6))": 0.821708364762317, "((0, 0, 2), (1, 9, 7))": 0.873033074064805, "((0, 0, 2), (1, 9, 8))": 0.9081603173674521, "((0, 0, 2), (1, 9, 9))": 0.9083991236624426, "((0, 0, 2), (2, 0, 0))": 0.10739615339628576, "((0, 0, 2), (2, 0, 1))": 0.10084565547474707, "((0, 0, 2), (2, 0, 2))": 0.0818649552315144, "((0, 0, 2), (2, 0, 3))": 0.12442690579357603, "((0, 0, 2), (2, 0, 4))": 0.19172817358241934, "((0, 0, 2), (2, 0, 5))": 0.3039308302352173, "((0, 0, 2), (2, 0, 6))": 0.3949852648835984, "((0, 0, 2), (2, 0, 7))": 0.46796376805432693, "((0, 0, 2), (2, 0, 8))": 0.5152092348146262, "((0, 0, 2), (2, 0, 9))": 0.5264720576705504, "((0, 0, 2), (2, 1, 0))": 0.10577369895795337, "((0, 0, 2), (2, 1, 1))": 0.10399370030391533, "((0, 0, 2), (2, 1, 2))": 0.08334787649304659, "((0, 0, 2), (2, 1, 3))": 0.12628059106486064, "((0, 0, 2), (2, 1, 4))": 0.19530583381240108, "((0, 0, 2), (2, 1, 5))": 0.3059598902565879, "((0, 0, 2), (2, 1, 6))": 0.39949555792056124, "((0, 0, 2), (2, 1, 7))": 0.46939414041264077, "((0, 0, 2), (2, 1, 8))": 0.5193526419348948, "((0, 0, 2), (2, 1, 9))": 0.5296323039251877, "((0, 0, 2), (2, 2, 0))": 0.12280941045294595, "((0, 0, 2), (2, 2, 1))": 0.11644304125813804, "((0, 0, 2), (2, 2, 2))": 0.11037784010467928, "((0, 0, 2), (2, 2, 3))": 0.1436932310881813, "((0, 0, 2), (2, 2, 4))": 0.21590625577897138, "((0, 0, 2), (2, 2, 5))": 0.324558253537299, "((0, 0, 2), (2, 2, 6))": 0.4139424513924147, "((0, 0, 2), (2, 2, 7))": 0.4906464582304224, "((0, 0, 2), (2, 2, 8))": 0.5279114599963914, "((0, 0, 2), (2, 2, 9))": 0.5371325821573286, "((0, 0, 2), (2, 3, 0))": 0.19889055385692783, "((0, 0, 2), (2, 3, 1))": 0.19183023668311336, "((0, 0, 2), (2, 3, 2))": 0.18739035649413407, "((0, 0, 2), (2, 3, 3))": 0.2054977090974712, "((0, 0, 2), (2, 3, 4))": 0.25818082708780954, "((0, 0, 2), (2, 3, 5))": 0.3688876765734722, "((0, 0, 2), (2, 3, 6))": 0.45331005483499354, "((0, 0, 2), (2, 3, 7))": 0.5280295702271256, "((0, 0, 2), (2, 3, 8))": 0.562456733686175, "((0, 0, 2), (2, 3, 9))": 0.5750190925671076, "((0, 0, 2), (2, 4, 0))": 0.27037005681194076, "((0, 0, 2), (2, 4, 1))": 0.2728452477446569, "((0, 0, 2), (2, 4, 2))": 0.2752024207954354, "((0, 0, 2), (2, 4, 3))": 0.300042746063304, "((0, 0, 2), (2, 4, 4))": 0.3468475373163187, "((0, 0, 2), (2, 4, 5))": 0.4620023390624029, "((0, 0, 2), (2, 4, 6))": 0.5307907214407543, "((0, 0, 2), (2, 4, 7))": 0.5981070888547205, "((0, 0, 2), (2, 4, 8))": 0.6224839268708243, "((0, 0, 2), (2, 4, 9))": 0.6296980565777148, "((0, 0, 2), (2, 5, 0))": 0.38287131539691005, "((0, 0, 2), (2, 5, 1))": 0.3843261547689477, "((0, 0, 2), (2, 5, 2))": 0.3899028389560445, "((0, 0, 2), (2, 5, 3))": 0.4160993579348735, "((0, 0, 2), (2, 5, 4))": 0.44744509671367017, "((0, 0, 2), (2, 5, 5))": 0.5563778636314008, "((0, 0, 2), (2, 5, 6))": 0.6106132501040746, "((0, 0, 2), (2, 5, 7))": 0.6728825431047555, "((0, 0, 2), (2, 5, 8))": 0.701838542511262, "((0, 0, 2), (2, 5, 9))": 0.7149291012982316, "((0, 0, 2), (2, 6, 0))": 0.487884144969159, "((0, 0, 2), (2, 6, 1))": 0.49204341018686554, "((0, 0, 2), (2, 6, 2))": 0.5006649737945271, "((0, 0, 2), (2, 6, 3))": 0.5168844709966002, "((0, 0, 2), (2, 6, 4))": 0.5519282490716615, "((0, 0, 2), (2, 6, 5))": 0.6475944248675247, "((0, 0, 2), (2, 6, 6))": 0.6918131662237311, "((0, 0, 2), (2, 6, 7))": 0.7452963229227023, "((0, 0, 2), (2, 6, 8))": 0.7721967313951743, "((0, 0, 2), (2, 6, 9))": 0.7775759470033033, "((0, 0, 2), (2, 7, 0))": 0.5754385434743109, "((0, 0, 2), (2, 7, 1))": 0.5747083326470057, "((0, 0, 2), (2, 7, 2))": 0.59517066352495, "((0, 0, 2), (2, 7, 3))": 0.6192692479157589, "((0, 0, 2), (2, 7, 4))": 0.645845827267835, "((0, 0, 2), (2, 7, 5))": 0.727668564830987, "((0, 0, 2), (2, 7, 6))": 0.7725521976769484, "((0, 0, 2), (2, 7, 7))": 0.8192880947889329, "((0, 0, 2), (2, 7, 8))": 0.8601314572000046, "((0, 0, 2), (2, 7, 9))": 0.8732935282223716, "((0, 0, 2), (2, 8, 0))": 0.6281372536075879, "((0, 0, 2), (2, 8, 1))": 0.6339601352376794, "((0, 0, 2), (2, 8, 2))": 0.637755546845284, "((0, 0, 2), (2, 8, 3))": 0.6495320082264138, "((0, 0, 2), (2, 8, 4))": 0.6860757217590222, "((0, 0, 2), (2, 8, 5))": 0.7639938653804614, "((0, 0, 2), (2, 8, 6))": 0.8078661865954079, "((0, 0, 2), (2, 8, 7))": 0.850455728419971, "((0, 0, 2), (2, 8, 8))": 0.9055391958632142, "((0, 0, 2), (2, 8, 9))": 0.9067395081668507, "((0, 0, 2), (2, 9, 0))": 0.6478301825760567, "((0, 0, 2), (2, 9, 1))": 0.6473904771509932, "((0, 0, 2), (2, 9, 2))": 0.6507427638128077, "((0, 0, 2), (2, 9, 3))": 0.6683638716475798, "((0, 0, 2), (2, 9, 4))": 0.7004821469988876, "((0, 0, 2), (2, 9, 5))": 0.7747613891206497, "((0, 0, 2), (2, 9, 6))": 0.8203147983166805, "((0, 0, 2), (2, 9, 7))": 0.8704288963199895, "((0, 0, 2), (2, 9, 8))": 0.9070906603774987, "((0, 0, 2), (2, 9, 9))": 0.910425103953247, "((0, 0, 2), (3, 0, 0))": 0.18706006369762473, "((0, 0, 2), (3, 0, 1))": 0.17989148225259333, "((0, 0, 2), (3, 0, 2))": 0.17002898324852983, "((0, 0, 2), (3, 0, 3))": 0.19696250425496756, "((0, 0, 2), (3, 0, 4))": 0.24297251278891127, "((0, 0, 2), (3, 0, 5))": 0.34213302426055586, "((0, 0, 2), (3, 0, 6))": 0.4303460652092793, "((0, 0, 2), (3, 0, 7))": 0.5051290702297955, "((0, 0, 2), (3, 0, 8))": 0.5386907372775734, "((0, 0, 2), (3, 0, 9))": 0.5478879355999839, "((0, 0, 2), (3, 1, 0))": 0.18613929732433995, "((0, 0, 2), (3, 1, 1))": 0.18165122678789147, "((0, 0, 2), (3, 1, 2))": 0.17210050386259018, "((0, 0, 2), (3, 1, 3))": 0.1932892064063666, "((0, 0, 2), (3, 1, 4))": 0.24531266879225427, "((0, 0, 2), (3, 1, 5))": 0.34507873971439035, "((0, 0, 2), (3, 1, 6))": 0.4303306844202533, "((0, 0, 2), (3, 1, 7))": 0.5048975163116276, "((0, 0, 2), (3, 1, 8))": 0.5441614527378473, "((0, 0, 2), (3, 1, 9))": 0.5551809440906056, "((0, 0, 2), (3, 2, 0))": 0.19384813249894584, "((0, 0, 2), (3, 2, 1))": 0.19023135346369233, "((0, 0, 2), (3, 2, 2))": 0.1841020334342576, "((0, 0, 2), (3, 2, 3))": 0.20568010196993008, "((0, 0, 2), (3, 2, 4))": 0.2555847217624525, "((0, 0, 2), (3, 2, 5))": 0.35822788538781364, "((0, 0, 2), (3, 2, 6))": 0.44102260147731354, "((0, 0, 2), (3, 2, 7))": 0.5273829457525295, "((0, 0, 2), (3, 2, 8))": 0.5604298648477036, "((0, 0, 2), (3, 2, 9))": 0.5673645758251903, "((0, 0, 2), (3, 3, 0))": 0.24660092374271542, "((0, 0, 2), (3, 3, 1))": 0.2422037660656236, "((0, 0, 2), (3, 3, 2))": 0.23925771209444624, "((0, 0, 2), (3, 3, 3))": 0.252723060240429, "((0, 0, 2), (3, 3, 4))": 0.29304213775160254, "((0, 0, 2), (3, 3, 5))": 0.39224715998212917, "((0, 0, 2), (3, 3, 6))": 0.47969583980742975, "((0, 0, 2), (3, 3, 7))": 0.5552730344323591, "((0, 0, 2), (3, 3, 8))": 0.5896994281671512, "((0, 0, 2), (3, 3, 9))": 0.5954399727016855, "((0, 0, 2), (3, 4, 0))": 0.3242120900668656, "((0, 0, 2), (3, 4, 1))": 0.31673350973943576, "((0, 0, 2), (3, 4, 2))": 0.32298811694915547, "((0, 0, 2), (3, 4, 3))": 0.33962525493142665, "((0, 0, 2), (3, 4, 4))": 0.37632353883154546, "((0, 0, 2), (3, 4, 5))": 0.4832111907226245, "((0, 0, 2), (3, 4, 6))": 0.5505945105826205, "((0, 0, 2), (3, 4, 7))": 0.625201780327842, "((0, 0, 2), (3, 4, 8))": 0.6440374611233369, "((0, 0, 2), (3, 4, 9))": 0.6503751745679434, "((0, 0, 2), (3, 5, 0))": 0.42190296966706164, "((0, 0, 2), (3, 5, 1))": 0.4236136522367799, "((0, 0, 2), (3, 5, 2))": 0.4348372138409562, "((0, 0, 2), (3, 5, 3))": 0.448490958627326, "((0, 0, 2), (3, 5, 4))": 0.47279708803500364, "((0, 0, 2), (3, 5, 5))": 0.5822079485377792, "((0, 0, 2), (3, 5, 6))": 0.6395274152292155, "((0, 0, 2), (3, 5, 7))": 0.7126911023628432, "((0, 0, 2), (3, 5, 8))": 0.7267820828331881, "((0, 0, 2), (3, 5, 9))": 0.7399320825457558, "((0, 0, 2), (3, 6, 0))": 0.5286254622488129, "((0, 0, 2), (3, 6, 1))": 0.5250440291653972, "((0, 0, 2), (3, 6, 2))": 0.5304977387023663, "((0, 0, 2), (3, 6, 3))": 0.5515728640411266, "((0, 0, 2), (3, 6, 4))": 0.5775274486651375, "((0, 0, 2), (3, 6, 5))": 0.6800214428297168, "((0, 0, 2), (3, 6, 6))": 0.7207139279480732, "((0, 0, 2), (3, 6, 7))": 0.7833360869206025, "((0, 0, 2), (3, 6, 8))": 0.7992335404829493, "((0, 0, 2), (3, 6, 9))": 0.8034827078859215, "((0, 0, 2), (3, 7, 0))": 0.5951992142397347, "((0, 0, 2), (3, 7, 1))": 0.5933279380545915, "((0, 0, 2), (3, 7, 2))": 0.6109365586592892, "((0, 0, 2), (3, 7, 3))": 0.6427524780362907, "((0, 0, 2), (3, 7, 4))": 0.6676516250723833, "((0, 0, 2), (3, 7, 5))": 0.7559387789526723, "((0, 0, 2), (3, 7, 6))": 0.793357324058803, "((0, 0, 2), (3, 7, 7))": 0.8421916149378221, "((0, 0, 2), (3, 7, 8))": 0.8772777519014915, "((0, 0, 2), (3, 7, 9))": 0.8960641162410549, "((0, 0, 2), (3, 8, 0))": 0.6471806238147125, "((0, 0, 2), (3, 8, 1))": 0.6544051660792899, "((0, 0, 2), (3, 8, 2))": 0.6599721366192076, "((0, 0, 2), (3, 8, 3))": 0.678495830256685, "((0, 0, 2), (3, 8, 4))": 0.706962979657757, "((0, 0, 2), (3, 8, 5))": 0.7888144413228616, "((0, 0, 2), (3, 8, 6))": 0.8193374219490889, "((0, 0, 2), (3, 8, 7))": 0.8688984215223342, "((0, 0, 2), (3, 8, 8))": 0.915590297855917, "((0, 0, 2), (3, 8, 9))": 0.919023438460492, "((0, 0, 2), (3, 9, 0))": 0.6569200070888696, "((0, 0, 2), (3, 9, 1))": 0.6612991949683822, "((0, 0, 2), (3, 9, 2))": 0.6737712495906136, "((0, 0, 2), (3, 9, 3))": 0.687447372931954, "((0, 0, 2), (3, 9, 4))": 0.7158780844981673, "((0, 0, 2), (3, 9, 5))": 0.7984086336331334, "((0, 0, 2), (3, 9, 6))": 0.8317368299159492, "((0, 0, 2), (3, 9, 7))": 0.8902466800225183, "((0, 0, 2), (3, 9, 8))": 0.9184881248792075, "((0, 0, 2), (3, 9, 9))": 0.922802339263001, "((0, 0, 2), (4, 0, 0))": 0.3031220263442864, "((0, 0, 2), (4, 0, 1))": 0.3052390794111779, "((0, 0, 2), (4, 0, 2))": 0.3007525665354865, "((0, 0, 2), (4, 0, 3))": 0.31010051803189936, "((0, 0, 2), (4, 0, 4))": 0.3553245662088614, "((0, 0, 2), (4, 0, 5))": 0.42586168671876845, "((0, 0, 2), (4, 0, 6))": 0.49577323214015323, "((0, 0, 2), (4, 0, 7))": 0.5589739392875761, "((0, 0, 2), (4, 0, 8))": 0.5903655851101594, "((0, 0, 2), (4, 0, 9))": 0.6016003078689011, "((0, 0, 2), (4, 1, 0))": 0.3050350609421762, "((0, 0, 2), (4, 1, 1))": 0.2970905467709395, "((0, 0, 2), (4, 1, 2))": 0.30424960356436914, "((0, 0, 2), (4, 1, 3))": 0.3161752708242082, "((0, 0, 2), (4, 1, 4))": 0.35609604164015274, "((0, 0, 2), (4, 1, 5))": 0.4303786095825252, "((0, 0, 2), (4, 1, 6))": 0.500517146208809, "((0, 0, 2), (4, 1, 7))": 0.5620010094082879, "((0, 0, 2), (4, 1, 8))": 0.5945005092894369, "((0, 0, 2), (4, 1, 9))": 0.6010624219949173, "((0, 0, 2), (4, 2, 0))": 0.31267959348350705, "((0, 0, 2), (4, 2, 1))": 0.312938363480367, "((0, 0, 2), (4, 2, 2))": 0.3115608993909132, "((0, 0, 2), (4, 2, 3))": 0.3263253089034725, "((0, 0, 2), (4, 2, 4))": 0.3612888393587818, "((0, 0, 2), (4, 2, 5))": 0.444669205830664, "((0, 0, 2), (4, 2, 6))": 0.5122927050551438, "((0, 0, 2), (4, 2, 7))": 0.5843519620285789, "((0, 0, 2), (4, 2, 8))": 0.6082520132305633, "((0, 0, 2), (4, 2, 9))": 0.6152141407709439, "((0, 0, 2), (4, 3, 0))": 0.35455052213433436, "((0, 0, 2), (4, 3, 1))": 0.35432782715215855, "((0, 0, 2), (4, 3, 2))": 0.3565230086462555, "((0, 0, 2), (4, 3, 3))": 0.37017640606411634, "((0, 0, 2), (4, 3, 4))": 0.3990826799186363, "((0, 0, 2), (4, 3, 5))": 0.4874423470737138, "((0, 0, 2), (4, 3, 6))": 0.5478418248117453, "((0, 0, 2), (4, 3, 7))": 0.6143330422060869, "((0, 0, 2), (4, 3, 8))": 0.6333861354630914, "((0, 0, 2), (4, 3, 9))": 0.6422069496673304, "((0, 0, 2), (4, 4, 0))": 0.42841997456053565, "((0, 0, 2), (4, 4, 1))": 0.4255314818110754, "((0, 0, 2), (4, 4, 2))": 0.4320285732753334, "((0, 0, 2), (4, 4, 3))": 0.44228290330234243, "((0, 0, 2), (4, 4, 4))": 0.4762687209706019, "((0, 0, 2), (4, 4, 5))": 0.5780254221430021, "((0, 0, 2), (4, 4, 6))": 0.6261612372555528, "((0, 0, 2), (4, 4, 7))": 0.6806087772563064, "((0, 0, 2), (4, 4, 8))": 0.6958330730304261, "((0, 0, 2), (4, 4, 9))": 0.7032677805579922, "((0, 0, 2), (4, 5, 0))": 0.5143615253431517, "((0, 0, 2), (4, 5, 1))": 0.5121965355145708, "((0, 0, 2), (4, 5, 2))": 0.5157513770037055, "((0, 0, 2), (4, 5, 3))": 0.538975008487251, "((0, 0, 2), (4, 5, 4))": 0.5673008848314688, "((0, 0, 2), (4, 5, 5))": 0.6615067231234262, "((0, 0, 2), (4, 5, 6))": 0.707647231213588, "((0, 0, 2), (4, 5, 7))": 0.7678773292566111, "((0, 0, 2), (4, 5, 8))": 0.7878122716326633, "((0, 0, 2), (4, 5, 9))": 0.7926243429782085, "((0, 0, 2), (4, 6, 0))": 0.6126005178351454, "((0, 0, 2), (4, 6, 1))": 0.6117715399365283, "((0, 0, 2), (4, 6, 2))": 0.6202848710485096, "((0, 0, 2), (4, 6, 3))": 0.6374347453861601, "((0, 0, 2), (4, 6, 4))": 0.6573750060356202, "((0, 0, 2), (4, 6, 5))": 0.7637318735185451, "((0, 0, 2), (4, 6, 6))": 0.7928925100050879, "((0, 0, 2), (4, 6, 7))": 0.8408814003119424, "((0, 0, 2), (4, 6, 8))": 0.8547275960797414, "((0, 0, 2), (4, 6, 9))": 0.8614450453773976, "((0, 0, 2), (4, 7, 0))": 0.6762799546310808, "((0, 0, 2), (4, 7, 1))": 0.6748646265466733, "((0, 0, 2), (4, 7, 2))": 0.6821571319968258, "((0, 0, 2), (4, 7, 3))": 0.6956973602142076, "((0, 0, 2), (4, 7, 4))": 0.7353323286436915, "((0, 0, 2), (4, 7, 5))": 0.8192191990844989, "((0, 0, 2), (4, 7, 6))": 0.8689922718712314, "((0, 0, 2), (4, 7, 7))": 0.9108621246262973, "((0, 0, 2), (4, 7, 8))": 0.9323306168678543, "((0, 0, 2), (4, 7, 9))": 0.9375377946775434, "((0, 0, 2), (4, 8, 0))": 0.7044388180262101, "((0, 0, 2), (4, 8, 1))": 0.7036607492887323, "((0, 0, 2), (4, 8, 2))": 0.7194451230527985, "((0, 0, 2), (4, 8, 3))": 0.7344859266475193, "((0, 0, 2), (4, 8, 4))": 0.7628638404034803, "((0, 0, 2), (4, 8, 5))": 0.850596729693771, "((0, 0, 2), (4, 8, 6))": 0.890707910536019, "((0, 0, 2), (4, 8, 7))": 0.9360631189426019, "((0, 0, 2), (4, 8, 8))": 0.9598606105679662, "((0, 0, 2), (4, 8, 9))": 0.9610395146989064, "((0, 0, 2), (4, 9, 0))": 0.7186854176081571, "((0, 0, 2), (4, 9, 1))": 0.7228886219920946, "((0, 0, 2), (4, 9, 2))": 0.7301740932594711, "((0, 0, 2), (4, 9, 3))": 0.7485580623618117, "((0, 0, 2), (4, 9, 4))": 0.7719917499044442, "((0, 0, 2), (4, 9, 5))": 0.8647440148272931, "((0, 0, 2), (4, 9, 6))": 0.9043166321115734, "((0, 0, 2), (4, 9, 7))": 0.9409938921884822, "((0, 0, 2), (4, 9, 8))": 0.9632184415690415, "((0, 0, 2), (4, 9, 9))": 0.966649506354079, "((0, 0, 2), (5, 0, 0))": 0.4216861005400883, "((0, 0, 2), (5, 0, 1))": 0.41496581075391653, "((0, 0, 2), (5, 0, 2))": 0.4126510306754485, "((0, 0, 2), (5, 0, 3))": 0.42659820849977204, "((0, 0, 2), (5, 0, 4))": 0.4526501643794684, "((0, 0, 2), (5, 0, 5))": 0.5083273316385899, "((0, 0, 2), (5, 0, 6))": 0.5778165289279578, "((0, 0, 2), (5, 0, 7))": 0.640365288342025, "((0, 0, 2), (5, 0, 8))": 0.676242161484412, "((0, 0, 2), (5, 0, 9))": 0.6837441060366852, "((0, 0, 2), (5, 1, 0))": 0.41719407999032904, "((0, 0, 2), (5, 1, 1))": 0.4107656335997244, "((0, 0, 2), (5, 1, 2))": 0.4071880643212501, "((0, 0, 2), (5, 1, 3))": 0.42693743673825313, "((0, 0, 2), (5, 1, 4))": 0.4511633653770692, "((0, 0, 2), (5, 1, 5))": 0.5111148385443354, "((0, 0, 2), (5, 1, 6))": 0.5828346254446047, "((0, 0, 2), (5, 1, 7))": 0.6453527817251163, "((0, 0, 2), (5, 1, 8))": 0.6778428181887941, "((0, 0, 2), (5, 1, 9))": 0.690115653123332, "((0, 0, 2), (5, 2, 0))": 0.42605848971168936, "((0, 0, 2), (5, 2, 1))": 0.4208470093403882, "((0, 0, 2), (5, 2, 2))": 0.4219535643880958, "((0, 0, 2), (5, 2, 3))": 0.428945497743524, "((0, 0, 2), (5, 2, 4))": 0.45743948652350613, "((0, 0, 2), (5, 2, 5))": 0.5222274713677058, "((0, 0, 2), (5, 2, 6))": 0.5922258284600614, "((0, 0, 2), (5, 2, 7))": 0.6635859709216632, "((0, 0, 2), (5, 2, 8))": 0.6876537808930449, "((0, 0, 2), (5, 2, 9))": 0.6979852867172961, "((0, 0, 2), (5, 3, 0))": 0.4602763751692653, "((0, 0, 2), (5, 3, 1))": 0.4578875848504495, "((0, 0, 2), (5, 3, 2))": 0.46257074482291166, "((0, 0, 2), (5, 3, 3))": 0.4597582240167354, "((0, 0, 2), (5, 3, 4))": 0.48057193417032373, "((0, 0, 2), (5, 3, 5))": 0.5543587678502192, "((0, 0, 2), (5, 3, 6))": 0.6214065747115172, "((0, 0, 2), (5, 3, 7))": 0.6928820671658114, "((0, 0, 2), (5, 3, 8))": 0.714791928927321, "((0, 0, 2), (5, 3, 9))": 0.722919674166367, "((0, 0, 2), (5, 4, 0))": 0.5246849469715922, "((0, 0, 2), (5, 4, 1))": 0.519678324943946, "((0, 0, 2), (5, 4, 2))": 0.5139992882027694, "((0, 0, 2), (5, 4, 3))": 0.5188852108147901, "((0, 0, 2), (5, 4, 4))": 0.5401411597732166, "((0, 0, 2), (5, 4, 5))": 0.6341100394926873, "((0, 0, 2), (5, 4, 6))": 0.6826157788073627, "((0, 0, 2), (5, 4, 7))": 0.7408480953696492, "((0, 0, 2), (5, 4, 8))": 0.757441977532324, "((0, 0, 2), (5, 4, 9))": 0.7668592055787787, "((0, 0, 2), (5, 5, 0))": 0.597306634297773, "((0, 0, 2), (5, 5, 1))": 0.595211834821368, "((0, 0, 2), (5, 5, 2))": 0.6001560817734796, "((0, 0, 2), (5, 5, 3))": 0.607308819537309, "((0, 0, 2), (5, 5, 4))": 0.6254731125193311, "((0, 0, 2), (5, 5, 5))": 0.7111638498373257, "((0, 0, 2), (5, 5, 6))": 0.756074236500883, "((0, 0, 2), (5, 5, 7))": 0.8210683144527434, "((0, 0, 2), (5, 5, 8))": 0.8388653050331856, "((0, 0, 2), (5, 5, 9))": 0.8467733807413651, "((0, 0, 2), (5, 6, 0))": 0.6889000250957552, "((0, 0, 2), (5, 6, 1))": 0.6889790630667183, "((0, 0, 2), (5, 6, 2))": 0.6971646544556862, "((0, 0, 2), (5, 6, 3))": 0.7072891865924301, "((0, 0, 2), (5, 6, 4))": 0.7192134860010696, "((0, 0, 2), (5, 6, 5))": 0.8090075002917225, "((0, 0, 2), (5, 6, 6))": 0.8453059672234698, "((0, 0, 2), (5, 6, 7))": 0.8895859197819322, "((0, 0, 2), (5, 6, 8))": 0.9074131013818566, "((0, 0, 2), (5, 6, 9))": 0.9148593459512923, "((0, 0, 2), (5, 7, 0))": 0.7500573721978369, "((0, 0, 2), (5, 7, 1))": 0.7482737439647444, "((0, 0, 2), (5, 7, 2))": 0.7551573353875998, "((0, 0, 2), (5, 7, 3))": 0.7748411855077443, "((0, 0, 2), (5, 7, 4))": 0.7954774857077119, "((0, 0, 2), (5, 7, 5))": 0.8794087311287219, "((0, 0, 2), (5, 7, 6))": 0.9203641832728686, "((0, 0, 2), (5, 7, 7))": 0.9650290085720681, "((0, 0, 2), (5, 7, 8))": 0.9813901841506247, "((0, 0, 2), (5, 7, 9))": 0.9838152847709607, "((0, 0, 2), (5, 8, 0))": 0.7851261651073729, "((0, 0, 2), (5, 8, 1))": 0.7898226047426798, "((0, 0, 2), (5, 8, 2))": 0.7987780277572396, "((0, 0, 2), (5, 8, 3))": 0.8104245042193344, "((0, 0, 2), (5, 8, 4))": 0.829392873554122, "((0, 0, 2), (5, 8, 5))": 0.9099617651411512, "((0, 0, 2), (5, 8, 6))": 0.9477311980823171, "((0, 0, 2), (5, 8, 7))": 0.9875851284939153, "((0, 0, 2), (5, 8, 8))": 1.0130268466495864, "((0, 0, 2), (5, 8, 9))": 1.022649423487519, "((0, 0, 2), (5, 9, 0))": 0.7922177034390542, "((0, 0, 2), (5, 9, 1))": 0.7957549757774409, "((0, 0, 2), (5, 9, 2))": 0.8052039381402648, "((0, 0, 2), (5, 9, 3))": 0.8166589013075981, "((0, 0, 2), (5, 9, 4))": 0.8405329133669575, "((0, 0, 2), (5, 9, 5))": 0.9201592811184651, "((0, 0, 2), (5, 9, 6))": 0.9562390846307736, "((0, 0, 2), (5, 9, 7))": 0.9947742722388674, "((0, 0, 2), (5, 9, 8))": 1.0177933915988613, "((0, 0, 2), (5, 9, 9))": 1.0266672902818343, "((0, 0, 2), (6, 0, 0))": 0.5187467308215334, "((0, 0, 2), (6, 0, 1))": 0.5138615690666153, "((0, 0, 2), (6, 0, 2))": 0.5146397489259633, "((0, 0, 2), (6, 0, 3))": 0.5205764564071558, "((0, 0, 2), (6, 0, 4))": 0.5612903941234446, "((0, 0, 2), (6, 0, 5))": 0.5968690429556301, "((0, 0, 2), (6, 0, 6))": 0.6547706472994236, "((0, 0, 2), (6, 0, 7))": 0.7115842901560767, "((0, 0, 2), (6, 0, 8))": 0.7412183087781237, "((0, 0, 2), (6, 0, 9))": 0.7475261908536813, "((0, 0, 2), (6, 1, 0))": 0.5185117474985002, "((0, 0, 2), (6, 1, 1))": 0.5161038571304161, "((0, 0, 2), (6, 1, 2))": 0.5173406291183342, "((0, 0, 2), (6, 1, 3))": 0.5210492789326154, "((0, 0, 2), (6, 1, 4))": 0.5631899893814775, "((0, 0, 2), (6, 1, 5))": 0.5987939297862396, "((0, 0, 2), (6, 1, 6))": 0.657773744278965, "((0, 0, 2), (6, 1, 7))": 0.7150188635660537, "((0, 0, 2), (6, 1, 8))": 0.7469281236764579, "((0, 0, 2), (6, 1, 9))": 0.7545064415507758, "((0, 0, 2), (6, 2, 0))": 0.5223473625153744, "((0, 0, 2), (6, 2, 1))": 0.5195256619358962, "((0, 0, 2), (6, 2, 2))": 0.5272440449820313, "((0, 0, 2), (6, 2, 3))": 0.5356365874276046, "((0, 0, 2), (6, 2, 4))": 0.5681849301070933, "((0, 0, 2), (6, 2, 5))": 0.6142673701405053, "((0, 0, 2), (6, 2, 6))": 0.6769430025254322, "((0, 0, 2), (6, 2, 7))": 0.7333032131948487, "((0, 0, 2), (6, 2, 8))": 0.7601061262463397, "((0, 0, 2), (6, 2, 9))": 0.7697331104138554, "((0, 0, 2), (6, 3, 0))": 0.5620818705638253, "((0, 0, 2), (6, 3, 1))": 0.5653430746949264, "((0, 0, 2), (6, 3, 2))": 0.5777273094759185, "((0, 0, 2), (6, 3, 3))": 0.591041434219686, "((0, 0, 2), (6, 3, 4))": 0.6177437650123067, "((0, 0, 2), (6, 3, 5))": 0.6594864561827172, "((0, 0, 2), (6, 3, 6))": 0.7159860161182883, "((0, 0, 2), (6, 3, 7))": 0.7679409144673468, "((0, 0, 2), (6, 3, 8))": 0.7848457753452487, "((0, 0, 2), (6, 3, 9))": 0.7930678430076562, "((0, 0, 2), (6, 4, 0))": 0.6296990105837745, "((0, 0, 2), (6, 4, 1))": 0.6293683527649048, "((0, 0, 2), (6, 4, 2))": 0.6293625023117815, "((0, 0, 2), (6, 4, 3))": 0.643239168716839, "((0, 0, 2), (6, 4, 4))": 0.6807558565078135, "((0, 0, 2), (6, 4, 5))": 0.7305238674979152, "((0, 0, 2), (6, 4, 6))": 0.7741850491557485, "((0, 0, 2), (6, 4, 7))": 0.8195345547128127, "((0, 0, 2), (6, 4, 8))": 0.8339184588531914, "((0, 0, 2), (6, 4, 9))": 0.838096567968053, "((0, 0, 2), (6, 5, 0))": 0.6960057903465404, "((0, 0, 2), (6, 5, 1))": 0.6953350746478606, "((0, 0, 2), (6, 5, 2))": 0.7046193652796608, "((0, 0, 2), (6, 5, 3))": 0.7215754266991283, "((0, 0, 2), (6, 5, 4))": 0.7530039114417783, "((0, 0, 2), (6, 5, 5))": 0.8042845500677365, "((0, 0, 2), (6, 5, 6))": 0.8514924819934135, "((0, 0, 2), (6, 5, 7))": 0.8975909932064333, "((0, 0, 2), (6, 5, 8))": 0.9112749759930266, "((0, 0, 2), (6, 5, 9))": 0.916928588927938, "((0, 0, 2), (6, 6, 0))": 0.777631687945733, "((0, 0, 2), (6, 6, 1))": 0.7717704159075047, "((0, 0, 2), (6, 6, 2))": 0.7822792215767653, "((0, 0, 2), (6, 6, 3))": 0.8039542324157842, "((0, 0, 2), (6, 6, 4))": 0.8313540857439814, "((0, 0, 2), (6, 6, 5))": 0.8865749776413897, "((0, 0, 2), (6, 6, 6))": 0.9234852730180891, "((0, 0, 2), (6, 6, 7))": 0.9602338768747661, "((0, 0, 2), (6, 6, 8))": 0.969430896971361, "((0, 0, 2), (6, 6, 9))": 0.9807212974379073, "((0, 0, 2), (6, 7, 0))": 0.8298100848330593, "((0, 0, 2), (6, 7, 1))": 0.8252703681047617, "((0, 0, 2), (6, 7, 2))": 0.8340491430905487, "((0, 0, 2), (6, 7, 3))": 0.8578084857214691, "((0, 0, 2), (6, 7, 4))": 0.8873183285223305, "((0, 0, 2), (6, 7, 5))": 0.9417272926069453, "((0, 0, 2), (6, 7, 6))": 0.987129523261678, "((0, 0, 2), (6, 7, 7))": 1.0216579021466328, "((0, 0, 2), (6, 7, 8))": 1.03787519852413, "((0, 0, 2), (6, 7, 9))": 1.0429045093343718, "((0, 0, 2), (6, 8, 0))": 0.8607423026946864, "((0, 0, 2), (6, 8, 1))": 0.8660041180847557, "((0, 0, 2), (6, 8, 2))": 0.8770742703013813, "((0, 0, 2), (6, 8, 3))": 0.8957311292019593, "((0, 0, 2), (6, 8, 4))": 0.9189741140144647, "((0, 0, 2), (6, 8, 5))": 0.9718861066027676, "((0, 0, 2), (6, 8, 6))": 1.0141917945490924, "((0, 0, 2), (6, 8, 7))": 1.050083702481511, "((0, 0, 2), (6, 8, 8))": 1.0760342965319445, "((0, 0, 2), (6, 8, 9))": 1.078346654038305, "((0, 0, 2), (6, 9, 0))": 0.875669122788438, "((0, 0, 2), (6, 9, 1))": 0.8772471520099381, "((0, 0, 2), (6, 9, 2))": 0.8876425028747477, "((0, 0, 2), (6, 9, 3))": 0.9052574524304232, "((0, 0, 2), (6, 9, 4))": 0.931576145941548, "((0, 0, 2), (6, 9, 5))": 0.9856618314275166, "((0, 0, 2), (6, 9, 6))": 1.0271424351279312, "((0, 0, 2), (6, 9, 7))": 1.0593947933022, "((0, 0, 2), (6, 9, 8))": 1.0802094036219503, "((0, 0, 2), (6, 9, 9))": 1.0833017699447935, "((0, 0, 2), (7, 0, 0))": 0.5985441173128316, "((0, 0, 2), (7, 0, 1))": 0.5974739718346833, "((0, 0, 2), (7, 0, 2))": 0.5881509898916948, "((0, 0, 2), (7, 0, 3))": 0.6054901372236038, "((0, 0, 2), (7, 0, 4))": 0.6264100943536168, "((0, 0, 2), (7, 0, 5))": 0.6724392228058484, "((0, 0, 2), (7, 0, 6))": 0.7243325147355839, "((0, 0, 2), (7, 0, 7))": 0.7742033350473313, "((0, 0, 2), (7, 0, 8))": 0.7959828952657703, "((0, 0, 2), (7, 0, 9))": 0.803235700599986, "((0, 0, 2), (7, 1, 0))": 0.5930876165730545, "((0, 0, 2), (7, 1, 1))": 0.5909907697131532, "((0, 0, 2), (7, 1, 2))": 0.5911003760602478, "((0, 0, 2), (7, 1, 3))": 0.5990883010069505, "((0, 0, 2), (7, 1, 4))": 0.6335969814780203, "((0, 0, 2), (7, 1, 5))": 0.6704886295962439, "((0, 0, 2), (7, 1, 6))": 0.7306665590360166, "((0, 0, 2), (7, 1, 7))": 0.7739118284032689, "((0, 0, 2), (7, 1, 8))": 0.7952106996851329, "((0, 0, 2), (7, 1, 9))": 0.8038906576144992, "((0, 0, 2), (7, 2, 0))": 0.6055436954463556, "((0, 0, 2), (7, 2, 1))": 0.6076220917801268, "((0, 0, 2), (7, 2, 2))": 0.6042551441459022, "((0, 0, 2), (7, 2, 3))": 0.6204152048688368, "((0, 0, 2), (7, 2, 4))": 0.6495129539987294, "((0, 0, 2), (7, 2, 5))": 0.6928967180923392, "((0, 0, 2), (7, 2, 6))": 0.7500922451507194, "((0, 0, 2), (7, 2, 7))": 0.7956744996423876, "((0, 0, 2), (7, 2, 8))": 0.8164175135228342, "((0, 0, 2), (7, 2, 9))": 0.8292156815410668, "((0, 0, 2), (7, 3, 0))": 0.647678896948932, "((0, 0, 2), (7, 3, 1))": 0.645872598561857, "((0, 0, 2), (7, 3, 2))": 0.6473829518253785, "((0, 0, 2), (7, 3, 3))": 0.6614291879299669, "((0, 0, 2), (7, 3, 4))": 0.6845489058212818, "((0, 0, 2), (7, 3, 5))": 0.7223821259367494, "((0, 0, 2), (7, 3, 6))": 0.7797014441239609, "((0, 0, 2), (7, 3, 7))": 0.8229802143816458, "((0, 0, 2), (7, 3, 8))": 0.8411026099500067, "((0, 0, 2), (7, 3, 9))": 0.8483778617793675, "((0, 0, 2), (7, 4, 0))": 0.6979763292109022, "((0, 0, 2), (7, 4, 1))": 0.6901407499322859, "((0, 0, 2), (7, 4, 2))": 0.6932774427636857, "((0, 0, 2), (7, 4, 3))": 0.7061778072065945, "((0, 0, 2), (7, 4, 4))": 0.7330434068914968, "((0, 0, 2), (7, 4, 5))": 0.7883947658274366, "((0, 0, 2), (7, 4, 6))": 0.8378957874709847, "((0, 0, 2), (7, 4, 7))": 0.8721939552229384, "((0, 0, 2), (7, 4, 8))": 0.8865084970202189, "((0, 0, 2), (7, 4, 9))": 0.8892227519373035, "((0, 0, 2), (7, 5, 0))": 0.7628678210969604, "((0, 0, 2), (7, 5, 1))": 0.756732279232505, "((0, 0, 2), (7, 5, 2))": 0.7651069012690511, "((0, 0, 2), (7, 5, 3))": 0.7814697995438262, "((0, 0, 2), (7, 5, 4))": 0.8075479649592452, "((0, 0, 2), (7, 5, 5))": 0.8581362613994808, "((0, 0, 2), (7, 5, 6))": 0.9057257266979577, "((0, 0, 2), (7, 5, 7))": 0.943574174376524, "((0, 0, 2), (7, 5, 8))": 0.9532612033259221, "((0, 0, 2), (7, 5, 9))": 0.9622441361636495, "((0, 0, 2), (7, 6, 0))": 0.8438235772461427, "((0, 0, 2), (7, 6, 1))": 0.8392480083552197, "((0, 0, 2), (7, 6, 2))": 0.8482828790114997, "((0, 0, 2), (7, 6, 3))": 0.8685595895680813, "((0, 0, 2), (7, 6, 4))": 0.8788997685658924, "((0, 0, 2), (7, 6, 5))": 0.9281416854920463, "((0, 0, 2), (7, 6, 6))": 0.9772355503381633, "((0, 0, 2), (7, 6, 7))": 1.0049803920281504, "((0, 0, 2), (7, 6, 8))": 1.0245304073268782, "((0, 0, 2), (7, 6, 9))": 1.0308865232446158, "((0, 0, 2), (7, 7, 0))": 0.9036791241814318, "((0, 0, 2), (7, 7, 1))": 0.9008894444783538, "((0, 0, 2), (7, 7, 2))": 0.9090176729956513, "((0, 0, 2), (7, 7, 3))": 0.9203759233719494, "((0, 0, 2), (7, 7, 4))": 0.9392908475579801, "((0, 0, 2), (7, 7, 5))": 0.9905960966902777, "((0, 0, 2), (7, 7, 6))": 1.0342710296048452, "((0, 0, 2), (7, 7, 7))": 1.060900320833995, "((0, 0, 2), (7, 7, 8))": 1.0795285795880099, "((0, 0, 2), (7, 7, 9))": 1.0908004712506247, "((0, 0, 2), (7, 8, 0))": 0.9486485059698303, "((0, 0, 2), (7, 8, 1))": 0.9498581140492299, "((0, 0, 2), (7, 8, 2))": 0.9535595013757927, "((0, 0, 2), (7, 8, 3))": 0.9539130912553927, "((0, 0, 2), (7, 8, 4))": 0.9746411707132665, "((0, 0, 2), (7, 8, 5))": 1.0247051788682573, "((0, 0, 2), (7, 8, 6))": 1.059340998243605, "((0, 0, 2), (7, 8, 7))": 1.0900680764075414, "((0, 0, 2), (7, 8, 8))": 1.1229583467438113, "((0, 0, 2), (7, 8, 9))": 1.1232349461016966, "((0, 0, 2), (7, 9, 0))": 0.9612673782208085, "((0, 0, 2), (7, 9, 1))": 0.9561533641330071, "((0, 0, 2), (7, 9, 2))": 0.9641483215626391, "((0, 0, 2), (7, 9, 3))": 0.9658879949545529, "((0, 0, 2), (7, 9, 4))": 0.9855134252623579, "((0, 0, 2), (7, 9, 5))": 1.0337446435010735, "((0, 0, 2), (7, 9, 6))": 1.0712735431596196, "((0, 0, 2), (7, 9, 7))": 1.1074086358124744, "((0, 0, 2), (7, 9, 8))": 1.1323866082702156, "((0, 0, 2), (7, 9, 9))": 1.1355671594078836, "((0, 0, 2), (8, 0, 0))": 0.6504622560891135, "((0, 0, 2), (8, 0, 1))": 0.6570400920530396, "((0, 0, 2), (8, 0, 2))": 0.6535075918148753, "((0, 0, 2), (8, 0, 3))": 0.6573345938854149, "((0, 0, 2), (8, 0, 4))": 0.6747490481003293, "((0, 0, 2), (8, 0, 5))": 0.7154720535271344, "((0, 0, 2), (8, 0, 6))": 0.7667758312885455, "((0, 0, 2), (8, 0, 7))": 0.8186130349141747, "((0, 0, 2), (8, 0, 8))": 0.8424616908286081, "((0, 0, 2), (8, 0, 9))": 0.8460740899660243, "((0, 0, 2), (8, 1, 0))": 0.6575376255531427, "((0, 0, 2), (8, 1, 1))": 0.6565235455084338, "((0, 0, 2), (8, 1, 2))": 0.6556501363106129, "((0, 0, 2), (8, 1, 3))": 0.6608724684773837, "((0, 0, 2), (8, 1, 4))": 0.6825769256084425, "((0, 0, 2), (8, 1, 5))": 0.713495275403158, "((0, 0, 2), (8, 1, 6))": 0.771610754532834, "((0, 0, 2), (8, 1, 7))": 0.8301708127258185, "((0, 0, 2), (8, 1, 8))": 0.851049121224564, "((0, 0, 2), (8, 1, 9))": 0.8537752353794225, "((0, 0, 2), (8, 2, 0))": 0.6629584578640707, "((0, 0, 2), (8, 2, 1))": 0.6647750299773064, "((0, 0, 2), (8, 2, 2))": 0.6590689269551817, "((0, 0, 2), (8, 2, 3))": 0.6674565540012678, "((0, 0, 2), (8, 2, 4))": 0.6818446107359846, "((0, 0, 2), (8, 2, 5))": 0.7292643426228869, "((0, 0, 2), (8, 2, 6))": 0.7893552558144787, "((0, 0, 2), (8, 2, 7))": 0.8355876089742574, "((0, 0, 2), (8, 2, 8))": 0.8587862174991868, "((0, 0, 2), (8, 2, 9))": 0.8641652825960601, "((0, 0, 2), (8, 3, 0))": 0.6932495228996931, "((0, 0, 2), (8, 3, 1))": 0.6972255388320341, "((0, 0, 2), (8, 3, 2))": 0.6898358602490411, "((0, 0, 2), (8, 3, 3))": 0.695863915939185, "((0, 0, 2), (8, 3, 4))": 0.7199557706034387, "((0, 0, 2), (8, 3, 5))": 0.7564136324405186, "((0, 0, 2), (8, 3, 6))": 0.8121838024228268, "((0, 0, 2), (8, 3, 7))": 0.8668662550634839, "((0, 0, 2), (8, 3, 8))": 0.8909249217191841, "((0, 0, 2), (8, 3, 9))": 0.8933795580509593, "((0, 0, 2), (8, 4, 0))": 0.7387297455870022, "((0, 0, 2), (8, 4, 1))": 0.7447767981270752, "((0, 0, 2), (8, 4, 2))": 0.7414552463053199, "((0, 0, 2), (8, 4, 3))": 0.7389567602688792, "((0, 0, 2), (8, 4, 4))": 0.7609106442831434, "((0, 0, 2), (8, 4, 5))": 0.811333315338933, "((0, 0, 2), (8, 4, 6))": 0.8629369465915316, "((0, 0, 2), (8, 4, 7))": 0.9193608306460914, "((0, 0, 2), (8, 4, 8))": 0.9368115130615717, "((0, 0, 2), (8, 4, 9))": 0.9321695270981137, "((0, 0, 2), (8, 5, 0))": 0.8052985454266178, "((0, 0, 2), (8, 5, 1))": 0.8086630649212192, "((0, 0, 2), (8, 5, 2))": 0.8074290373329898, "((0, 0, 2), (8, 5, 3))": 0.8132339439377754, "((0, 0, 2), (8, 5, 4))": 0.8432708746533534, "((0, 0, 2), (8, 5, 5))": 0.8879148582278504, "((0, 0, 2), (8, 5, 6))": 0.9329225613254866, "((0, 0, 2), (8, 5, 7))": 0.9725998083826325, "((0, 0, 2), (8, 5, 8))": 0.9964307733871485, "((0, 0, 2), (8, 5, 9))": 1.0010983735925796, "((0, 0, 2), (8, 6, 0))": 0.8842832673693485, "((0, 0, 2), (8, 6, 1))": 0.8703202455723724, "((0, 0, 2), (8, 6, 2))": 0.875367122326269, "((0, 0, 2), (8, 6, 3))": 0.8994441674189542, "((0, 0, 2), (8, 6, 4))": 0.9165624818223257, "((0, 0, 2), (8, 6, 5))": 0.9515831752948235, "((0, 0, 2), (8, 6, 6))": 0.9960802211524458, "((0, 0, 2), (8, 6, 7))": 1.0276433895456039, "((0, 0, 2), (8, 6, 8))": 1.0572056163365258, "((0, 0, 2), (8, 6, 9))": 1.0578072115330703, "((0, 0, 2), (8, 7, 0))": 0.9343748543189906, "((0, 0, 2), (8, 7, 1))": 0.9362017009002971, "((0, 0, 2), (8, 7, 2))": 0.9316114194200618, "((0, 0, 2), (8, 7, 3))": 0.953499962208321, "((0, 0, 2), (8, 7, 4))": 0.9723678479334323, "((0, 0, 2), (8, 7, 5))": 1.021687948734242, "((0, 0, 2), (8, 7, 6))": 1.0606901490746958, "((0, 0, 2), (8, 7, 7))": 1.0939689179657957, "((0, 0, 2), (8, 7, 8))": 1.12600125411445, "((0, 0, 2), (8, 7, 9))": 1.1253356228295295, "((0, 0, 2), (8, 8, 0))": 0.9879016358677687, "((0, 0, 2), (8, 8, 1))": 0.9958341549139835, "((0, 0, 2), (8, 8, 2))": 0.9996831295246981, "((0, 0, 2), (8, 8, 3))": 1.0066877400301268, "((0, 0, 2), (8, 8, 4))": 1.0180268638926377, "((0, 0, 2), (8, 8, 5))": 1.064217784250049, "((0, 0, 2), (8, 8, 6))": 1.1037927758804664, "((0, 0, 2), (8, 8, 7))": 1.1377889451312952, "((0, 0, 2), (8, 8, 8))": 1.1729943003852015, "((0, 0, 2), (8, 8, 9))": 1.1655427153358133, "((0, 0, 2), (8, 9, 0))": 0.9992411358968959, "((0, 0, 2), (8, 9, 1))": 0.9989998692045107, "((0, 0, 2), (8, 9, 2))": 1.0015312254829016, "((0, 0, 2), (8, 9, 3))": 1.0088846903040112, "((0, 0, 2), (8, 9, 4))": 1.0286992409703788, "((0, 0, 2), (8, 9, 5))": 1.066706011333331, "((0, 0, 2), (8, 9, 6))": 1.105618989828942, "((0, 0, 2), (8, 9, 7))": 1.141545433004511, "((0, 0, 2), (8, 9, 8))": 1.1687316564040726, "((0, 0, 2), (8, 9, 9))": 1.1671796475267788, "((0, 0, 2), (9, 0, 0))": 0.6609933486128745, "((0, 0, 2), (9, 0, 1))": 0.6661728297032764, "((0, 0, 2), (9, 0, 2))": 0.6662750654781294, "((0, 0, 2), (9, 0, 3))": 0.6781654364410371, "((0, 0, 2), (9, 0, 4))": 0.6866408810431096, "((0, 0, 2), (9, 0, 5))": 0.7215439366711899, "((0, 0, 2), (9, 0, 6))": 0.778535998166641, "((0, 0, 2), (9, 0, 7))": 0.8264801689511904, "((0, 0, 2), (9, 0, 8))": 0.8522005197566088, "((0, 0, 2), (9, 0, 9))": 0.8556793223399991, "((0, 0, 2), (9, 1, 0))": 0.6676409111083328, "((0, 0, 2), (9, 1, 1))": 0.6649984345847684, "((0, 0, 2), (9, 1, 2))": 0.6695560100483038, "((0, 0, 2), (9, 1, 3))": 0.6713532741674112, "((0, 0, 2), (9, 1, 4))": 0.69235251234451, "((0, 0, 2), (9, 1, 5))": 0.723250078464962, "((0, 0, 2), (9, 1, 6))": 0.7802743530241969, "((0, 0, 2), (9, 1, 7))": 0.8331803151051967, "((0, 0, 2), (9, 1, 8))": 0.8582970869735572, "((0, 0, 2), (9, 1, 9))": 0.8639566670175, "((0, 0, 2), (9, 2, 0))": 0.6785848510992892, "((0, 0, 2), (9, 2, 1))": 0.6816920347912937, "((0, 0, 2), (9, 2, 2))": 0.6830440780121088, "((0, 0, 2), (9, 2, 3))": 0.681851062280772, "((0, 0, 2), (9, 2, 4))": 0.7053313990212511, "((0, 0, 2), (9, 2, 5))": 0.7426774274121695, "((0, 0, 2), (9, 2, 6))": 0.7959136226019685, "((0, 0, 2), (9, 2, 7))": 0.8465291662096808, "((0, 0, 2), (9, 2, 8))": 0.8708452757087695, "((0, 0, 2), (9, 2, 9))": 0.8748112764882271, "((0, 0, 2), (9, 3, 0))": 0.7008681194851248, "((0, 0, 2), (9, 3, 1))": 0.7044716841860259, "((0, 0, 2), (9, 3, 2))": 0.7036458464042024, "((0, 0, 2), (9, 3, 3))": 0.7165163107143188, "((0, 0, 2), (9, 3, 4))": 0.7316184388963755, "((0, 0, 2), (9, 3, 5))": 0.7672036733705042, "((0, 0, 2), (9, 3, 6))": 0.8282600704657396, "((0, 0, 2), (9, 3, 7))": 0.8788298749019327, "((0, 0, 2), (9, 3, 8))": 0.8976812166350446, "((0, 0, 2), (9, 3, 9))": 0.8973274293185448, "((0, 0, 2), (9, 4, 0))": 0.7468827197697376, "((0, 0, 2), (9, 4, 1))": 0.7526626554938342, "((0, 0, 2), (9, 4, 2))": 0.754590632746386, "((0, 0, 2), (9, 4, 3))": 0.7497350075993929, "((0, 0, 2), (9, 4, 4))": 0.7717567573832095, "((0, 0, 2), (9, 4, 5))": 0.8201987449813498, "((0, 0, 2), (9, 4, 6))": 0.8758130301452925, "((0, 0, 2), (9, 4, 7))": 0.9247718827921951, "((0, 0, 2), (9, 4, 8))": 0.9422292155432717, "((0, 0, 2), (9, 4, 9))": 0.9411758451101905, "((0, 0, 2), (9, 5, 0))": 0.809809479379931, "((0, 0, 2), (9, 5, 1))": 0.8119635618790308, "((0, 0, 2), (9, 5, 2))": 0.8159954437477391, "((0, 0, 2), (9, 5, 3))": 0.828587293466571, "((0, 0, 2), (9, 5, 4))": 0.8518970690284098, "((0, 0, 2), (9, 5, 5))": 0.8977714362234324, "((0, 0, 2), (9, 5, 6))": 0.9397479494362051, "((0, 0, 2), (9, 5, 7))": 0.9783298856700721, "((0, 0, 2), (9, 5, 8))": 1.0007338599046178, "((0, 0, 2), (9, 5, 9))": 1.0031815392961718, "((0, 0, 2), (9, 6, 0))": 0.8813018345727516, "((0, 0, 2), (9, 6, 1))": 0.8789060571910835, "((0, 0, 2), (9, 6, 2))": 0.8968511081174134, "((0, 0, 2), (9, 6, 3))": 0.9114029345351267, "((0, 0, 2), (9, 6, 4))": 0.9255366742555474, "((0, 0, 2), (9, 6, 5))": 0.9638316902372137, "((0, 0, 2), (9, 6, 6))": 1.0037376423670905, "((0, 0, 2), (9, 6, 7))": 1.0429461145950187, "((0, 0, 2), (9, 6, 8))": 1.0608213598957137, "((0, 0, 2), (9, 6, 9))": 1.0624873898412337, "((0, 0, 2), (9, 7, 0))": 0.9377330933419681, "((0, 0, 2), (9, 7, 1))": 0.9479817746103859, "((0, 0, 2), (9, 7, 2))": 0.9472150569538909, "((0, 0, 2), (9, 7, 3))": 0.96101809440714, "((0, 0, 2), (9, 7, 4))": 0.9875480761453459, "((0, 0, 2), (9, 7, 5))": 1.024737698332937, "((0, 0, 2), (9, 7, 6))": 1.0729522386979635, "((0, 0, 2), (9, 7, 7))": 1.1093706921592266, "((0, 0, 2), (9, 7, 8))": 1.1317982215603495, "((0, 0, 2), (9, 7, 9))": 1.1327903348376465, "((0, 0, 2), (9, 8, 0))": 0.9918939827628444, "((0, 0, 2), (9, 8, 1))": 0.9964064936559769, "((0, 0, 2), (9, 8, 2))": 1.0017322761733116, "((0, 0, 2), (9, 8, 3))": 1.0038293674753171, "((0, 0, 2), (9, 8, 4))": 1.0190278809335727, "((0, 0, 2), (9, 8, 5))": 1.0635221425119268, "((0, 0, 2), (9, 8, 6))": 1.1047839907445722, "((0, 0, 2), (9, 8, 7))": 1.1440239241801546, "((0, 0, 2), (9, 8, 8))": 1.1685489232237605, "((0, 0, 2), (9, 8, 9))": 1.1667762450244519, "((0, 0, 2), (9, 9, 0))": 1.0043786105392125, "((0, 0, 2), (9, 9, 1))": 1.0036947755500805, "((0, 0, 2), (9, 9, 2))": 1.011311911431698, "((0, 0, 2), (9, 9, 3))": 1.0129286713499712, "((0, 0, 2), (9, 9, 4))": 1.0306878145326097, "((0, 0, 2), (9, 9, 5))": 1.0694786428039056, "((0, 0, 2), (9, 9, 6))": 1.1126513153411053, "((0, 0, 2), (9, 9, 7))": 1.148153850142485, "((0, 0, 2), (9, 9, 8))": 1.1716633584407556, "((0, 0, 2), (9, 9, 9))": 1.1707397700574662, "((0, 0, 3), (0, 0, 4))": 0.08319933839792859, "((0, 0, 3), (0, 0, 5))": 0.21195065770831403, "((0, 0, 3), (0, 0, 6))": 0.2951859018275008, "((0, 0, 3), (0, 0, 7))": 0.3804974487491561, "((0, 0, 3), (0, 0, 8))": 0.4179429556424795, "((0, 0, 3), (0, 0, 9))": 0.4277345777247434, "((0, 0, 3), (0, 1, 0))": 0.1529977234879777, "((0, 0, 3), (0, 1, 1))": 0.13744529350195347, "((0, 0, 3), (0, 1, 2))": 0.07577672111270703, "((0, 0, 3), (0, 1, 3))": 0.016033708736654592, "((0, 0, 3), (0, 1, 4))": 0.09079786403951425, "((0, 0, 3), (0, 1, 5))": 0.21410478654887835, "((0, 0, 3), (0, 1, 6))": 0.29896045598805526, "((0, 0, 3), (0, 1, 7))": 0.3785126335103012, "((0, 0, 3), (0, 1, 8))": 0.4235323135461505, "((0, 0, 3), (0, 1, 9))": 0.4314395735954083, "((0, 0, 3), (0, 2, 0))": 0.1597968692670903, "((0, 0, 3), (0, 2, 1))": 0.14989155431983617, "((0, 0, 3), (0, 2, 2))": 0.10580781978971092, "((0, 0, 3), (0, 2, 3))": 0.07698272766129194, "((0, 0, 3), (0, 2, 4))": 0.12513500004503259, "((0, 0, 3), (0, 2, 5))": 0.23298172213573923, "((0, 0, 3), (0, 2, 6))": 0.3189197509407704, "((0, 0, 3), (0, 2, 7))": 0.395155228741876, "((0, 0, 3), (0, 2, 8))": 0.43369626682194734, "((0, 0, 3), (0, 2, 9))": 0.446363828906663, "((0, 0, 3), (0, 3, 0))": 0.23370381986647873, "((0, 0, 3), (0, 3, 1))": 0.20572838948272448, "((0, 0, 3), (0, 3, 2))": 0.16859145942254963, "((0, 0, 3), (0, 3, 3))": 0.16133760912536105, "((0, 0, 3), (0, 3, 4))": 0.1865067563531586, "((0, 0, 3), (0, 3, 5))": 0.2913172901283063, "((0, 0, 3), (0, 3, 6))": 0.3692317894771689, "((0, 0, 3), (0, 3, 7))": 0.4454440883540056, "((0, 0, 3), (0, 3, 8))": 0.4732265336999779, "((0, 0, 3), (0, 3, 9))": 0.4797678025148128, "((0, 0, 3), (0, 4, 0))": 0.28118537551282313, "((0, 0, 3), (0, 4, 1))": 0.2780926090997601, "((0, 0, 3), (0, 4, 2))": 0.2691078314305973, "((0, 0, 3), (0, 4, 3))": 0.2713861568471555, "((0, 0, 3), (0, 4, 4))": 0.29688290555260344, "((0, 0, 3), (0, 4, 5))": 0.39927377948999554, "((0, 0, 3), (0, 4, 6))": 0.46847215493465516, "((0, 0, 3), (0, 4, 7))": 0.5293176079952759, "((0, 0, 3), (0, 4, 8))": 0.5528011819171903, "((0, 0, 3), (0, 4, 9))": 0.5562389567188587, "((0, 0, 3), (0, 5, 0))": 0.38744202929072374, "((0, 0, 3), (0, 5, 1))": 0.3838906115891727, "((0, 0, 3), (0, 5, 2))": 0.3853075908168654, "((0, 0, 3), (0, 5, 3))": 0.39342214961882266, "((0, 0, 3), (0, 5, 4))": 0.41419631659901385, "((0, 0, 3), (0, 5, 5))": 0.4973482562123659, "((0, 0, 3), (0, 5, 6))": 0.5524523916076948, "((0, 0, 3), (0, 5, 7))": 0.6080736978283251, "((0, 0, 3), (0, 5, 8))": 0.6333414093510292, "((0, 0, 3), (0, 5, 9))": 0.6420427556206657, "((0, 0, 3), (0, 6, 0))": 0.4870993050770658, "((0, 0, 3), (0, 6, 1))": 0.48684491894242066, "((0, 0, 3), (0, 6, 2))": 0.4878241173570902, "((0, 0, 3), (0, 6, 3))": 0.5002712062245275, "((0, 0, 3), (0, 6, 4))": 0.5195841884970432, "((0, 0, 3), (0, 6, 5))": 0.5908291009315013, "((0, 0, 3), (0, 6, 6))": 0.6352801446702848, "((0, 0, 3), (0, 6, 7))": 0.6893951718900906, "((0, 0, 3), (0, 6, 8))": 0.7102780252966107, "((0, 0, 3), (0, 6, 9))": 0.7174911731434245, "((0, 0, 3), (0, 7, 0))": 0.5770063672778522, "((0, 0, 3), (0, 7, 1))": 0.5733171137904605, "((0, 0, 3), (0, 7, 2))": 0.5798222540730629, "((0, 0, 3), (0, 7, 3))": 0.5803753549967553, "((0, 0, 3), (0, 7, 4))": 0.6129834557382018, "((0, 0, 3), (0, 7, 5))": 0.6797929406958069, "((0, 0, 3), (0, 7, 6))": 0.7149154257986219, "((0, 0, 3), (0, 7, 7))": 0.7713431339651533, "((0, 0, 3), (0, 7, 8))": 0.8037489085758223, "((0, 0, 3), (0, 7, 9))": 0.8089806572567283, "((0, 0, 3), (0, 8, 0))": 0.6275301561905424, "((0, 0, 3), (0, 8, 1))": 0.6359823766466791, "((0, 0, 3), (0, 8, 2))": 0.6400192915712931, "((0, 0, 3), (0, 8, 3))": 0.6379833345942632, "((0, 0, 3), (0, 8, 4))": 0.6563669629569587, "((0, 0, 3), (0, 8, 5))": 0.7242418231500827, "((0, 0, 3), (0, 8, 6))": 0.7580114871587006, "((0, 0, 3), (0, 8, 7))": 0.8130163371398524, "((0, 0, 3), (0, 8, 8))": 0.857165029211265, "((0, 0, 3), (0, 8, 9))": 0.856741875956339, "((0, 0, 3), (0, 9, 0))": 0.6413159334102085, "((0, 0, 3), (0, 9, 1))": 0.6467423689408397, "((0, 0, 3), (0, 9, 2))": 0.6562179750742068, "((0, 0, 3), (0, 9, 3))": 0.6488328326795387, "((0, 0, 3), (0, 9, 4))": 0.6630727371044624, "((0, 0, 3), (0, 9, 5))": 0.7388781337629831, "((0, 0, 3), (0, 9, 6))": 0.7741065815545128, "((0, 0, 3), (0, 9, 7))": 0.8286746037012795, "((0, 0, 3), (0, 9, 8))": 0.8581701852587259, "((0, 0, 3), (0, 9, 9))": 0.8584458652956083, "((0, 0, 3), (1, 0, 0))": 0.15690243028937864, "((0, 0, 3), (1, 0, 1))": 0.1415481446006706, "((0, 0, 3), (1, 0, 2))": 0.0811264989762922, "((0, 0, 3), (1, 0, 3))": 0.01239049798345859, "((0, 0, 3), (1, 0, 4))": 0.09054167884083632, "((0, 0, 3), (1, 0, 5))": 0.210066134989781, "((0, 0, 3), (1, 0, 6))": 0.30175503883837657, "((0, 0, 3), (1, 0, 7))": 0.37841791690343446, "((0, 0, 3), (1, 0, 8))": 0.4216745324077682, "((0, 0, 3), (1, 0, 9))": 0.43510735195834216, "((0, 0, 3), (1, 1, 0))": 0.15882530259161864, "((0, 0, 3), (1, 1, 1))": 0.14334526567052844, "((0, 0, 3), (1, 1, 2))": 0.07983604406943766, "((0, 0, 3), (1, 1, 3))": 0.015665508083976112, "((0, 0, 3), (1, 1, 4))": 0.09457623503618805, "((0, 0, 3), (1, 1, 5))": 0.21277222783035968, "((0, 0, 3), (1, 1, 6))": 0.30142615261009037, "((0, 0, 3), (1, 1, 7))": 0.37570459490194613, "((0, 0, 3), (1, 1, 8))": 0.425393595396868, "((0, 0, 3), (1, 1, 9))": 0.4383724580745926, "((0, 0, 3), (1, 2, 0))": 0.16622153662207426, "((0, 0, 3), (1, 2, 1))": 0.15068128206752424, "((0, 0, 3), (1, 2, 2))": 0.1037737354917642, "((0, 0, 3), (1, 2, 3))": 0.07996401436803537, "((0, 0, 3), (1, 2, 4))": 0.1278650497918491, "((0, 0, 3), (1, 2, 5))": 0.23755959019858378, "((0, 0, 3), (1, 2, 6))": 0.3208317189602933, "((0, 0, 3), (1, 2, 7))": 0.3941088921977403, "((0, 0, 3), (1, 2, 8))": 0.4416706174196961, "((0, 0, 3), (1, 2, 9))": 0.44952302401023697, "((0, 0, 3), (1, 3, 0))": 0.21779414945371528, "((0, 0, 3), (1, 3, 1))": 0.21179322634591194, "((0, 0, 3), (1, 3, 2))": 0.1693756778264547, "((0, 0, 3), (1, 3, 3))": 0.161037596032922, "((0, 0, 3), (1, 3, 4))": 0.18839276156948706, "((0, 0, 3), (1, 3, 5))": 0.2984770045323403, "((0, 0, 3), (1, 3, 6))": 0.3747731742330161, "((0, 0, 3), (1, 3, 7))": 0.4386806884413128, "((0, 0, 3), (1, 3, 8))": 0.4724242921177631, "((0, 0, 3), (1, 3, 9))": 0.4876955703086248, "((0, 0, 3), (1, 4, 0))": 0.2803982204839901, "((0, 0, 3), (1, 4, 1))": 0.2765184154154242, "((0, 0, 3), (1, 4, 2))": 0.26961237838374846, "((0, 0, 3), (1, 4, 3))": 0.2723166165375687, "((0, 0, 3), (1, 4, 4))": 0.3019242429514562, "((0, 0, 3), (1, 4, 5))": 0.398069412216468, "((0, 0, 3), (1, 4, 6))": 0.4659844439144631, "((0, 0, 3), (1, 4, 7))": 0.5279552080762349, "((0, 0, 3), (1, 4, 8))": 0.5583829481675198, "((0, 0, 3), (1, 4, 9))": 0.5577601418135569, "((0, 0, 3), (1, 5, 0))": 0.3870497271059148, "((0, 0, 3), (1, 5, 1))": 0.3874779382077875, "((0, 0, 3), (1, 5, 2))": 0.38314411935273157, "((0, 0, 3), (1, 5, 3))": 0.3967025213554598, "((0, 0, 3), (1, 5, 4))": 0.4165572360127765, "((0, 0, 3), (1, 5, 5))": 0.5006130505063724, "((0, 0, 3), (1, 5, 6))": 0.5524344583380351, "((0, 0, 3), (1, 5, 7))": 0.6093230725961013, "((0, 0, 3), (1, 5, 8))": 0.6373019462603022, "((0, 0, 3), (1, 5, 9))": 0.6447386239126982, "((0, 0, 3), (1, 6, 0))": 0.48704410022093697, "((0, 0, 3), (1, 6, 1))": 0.4837366250467242, "((0, 0, 3), (1, 6, 2))": 0.48613057570690477, "((0, 0, 3), (1, 6, 3))": 0.49875409433278756, "((0, 0, 3), (1, 6, 4))": 0.5223101900317216, "((0, 0, 3), (1, 6, 5))": 0.5929513301894399, "((0, 0, 3), (1, 6, 6))": 0.6372877630160114, "((0, 0, 3), (1, 6, 7))": 0.6871442755500614, "((0, 0, 3), (1, 6, 8))": 0.717363964355703, "((0, 0, 3), (1, 6, 9))": 0.7216338629944429, "((0, 0, 3), (1, 7, 0))": 0.5757331611792941, "((0, 0, 3), (1, 7, 1))": 0.5731581303032748, "((0, 0, 3), (1, 7, 2))": 0.5798345037134158, "((0, 0, 3), (1, 7, 3))": 0.5873758715584814, "((0, 0, 3), (1, 7, 4))": 0.6099240937873082, "((0, 0, 3), (1, 7, 5))": 0.6812978544667976, "((0, 0, 3), (1, 7, 6))": 0.719745111946657, "((0, 0, 3), (1, 7, 7))": 0.7621584138216494, "((0, 0, 3), (1, 7, 8))": 0.8048288266605096, "((0, 0, 3), (1, 7, 9))": 0.8085163614917494, "((0, 0, 3), (1, 8, 0))": 0.6326602840171888, "((0, 0, 3), (1, 8, 1))": 0.6366457733751169, "((0, 0, 3), (1, 8, 2))": 0.6385348501929332, "((0, 0, 3), (1, 8, 3))": 0.6396720135764181, "((0, 0, 3), (1, 8, 4))": 0.6594976304237499, "((0, 0, 3), (1, 8, 5))": 0.7276196725176457, "((0, 0, 3), (1, 8, 6))": 0.7645415121393688, "((0, 0, 3), (1, 8, 7))": 0.8174245462120568, "((0, 0, 3), (1, 8, 8))": 0.8659437283960454, "((0, 0, 3), (1, 8, 9))": 0.8599054996235638, "((0, 0, 3), (1, 9, 0))": 0.6437132678312132, "((0, 0, 3), (1, 9, 1))": 0.650461937957608, "((0, 0, 3), (1, 9, 2))": 0.6503276745587968, "((0, 0, 3), (1, 9, 3))": 0.6495741275486174, "((0, 0, 3), (1, 9, 4))": 0.6657661142116673, "((0, 0, 3), (1, 9, 5))": 0.7369164618968593, "((0, 0, 3), (1, 9, 6))": 0.784052267376779, "((0, 0, 3), (1, 9, 7))": 0.8306677672797383, "((0, 0, 3), (1, 9, 8))": 0.8633317065700185, "((0, 0, 3), (1, 9, 9))": 0.8633567592879348, "((0, 0, 3), (2, 0, 0))": 0.16900303069242018, "((0, 0, 3), (2, 0, 1))": 0.15840822870621063, "((0, 0, 3), (2, 0, 2))": 0.11605038056886063, "((0, 0, 3), (2, 0, 3))": 0.08806551445217878, "((0, 0, 3), (2, 0, 4))": 0.12245568772494728, "((0, 0, 3), (2, 0, 5))": 0.22648275664701187, "((0, 0, 3), (2, 0, 6))": 0.31528292288331894, "((0, 0, 3), (2, 0, 7))": 0.3873889316947959, "((0, 0, 3), (2, 0, 8))": 0.4344317581048903, "((0, 0, 3), (2, 0, 9))": 0.4457275429604047, "((0, 0, 3), (2, 1, 0))": 0.1666337853034094, "((0, 0, 3), (2, 1, 1))": 0.15961026797203426, "((0, 0, 3), (2, 1, 2))": 0.11504036453371078, "((0, 0, 3), (2, 1, 3))": 0.09104229717975691, "((0, 0, 3), (2, 1, 4))": 0.12665467409530895, "((0, 0, 3), (2, 1, 5))": 0.22861074449097174, "((0, 0, 3), (2, 1, 6))": 0.32022650929902546, "((0, 0, 3), (2, 1, 7))": 0.3893167508063916, "((0, 0, 3), (2, 1, 8))": 0.43883430098666154, "((0, 0, 3), (2, 1, 9))": 0.449282213610841, "((0, 0, 3), (2, 2, 0))": 0.17416986756891084, "((0, 0, 3), (2, 2, 1))": 0.16019146399763584, "((0, 0, 3), (2, 2, 2))": 0.12871863700227865, "((0, 0, 3), (2, 2, 3))": 0.11016645356496799, "((0, 0, 3), (2, 2, 4))": 0.15303664897865987, "((0, 0, 3), (2, 2, 5))": 0.24980524887994635, "((0, 0, 3), (2, 2, 6))": 0.3365095947393749, "((0, 0, 3), (2, 2, 7))": 0.41214482053882284, "((0, 0, 3), (2, 2, 8))": 0.44901454393956935, "((0, 0, 3), (2, 2, 9))": 0.4580534312732733, "((0, 0, 3), (2, 3, 0))": 0.22615330990681454, "((0, 0, 3), (2, 3, 1))": 0.21433837829244495, "((0, 0, 3), (2, 3, 2))": 0.19430814075155303, "((0, 0, 3), (2, 3, 3))": 0.18005580271191615, "((0, 0, 3), (2, 3, 4))": 0.20845060442140906, "((0, 0, 3), (2, 3, 5))": 0.301545649009471, "((0, 0, 3), (2, 3, 6))": 0.3817558877073717, "((0, 0, 3), (2, 3, 7))": 0.45384771108107896, "((0, 0, 3), (2, 3, 8))": 0.4879951648420769, "((0, 0, 3), (2, 3, 9))": 0.5002120517707535, "((0, 0, 3), (2, 4, 0))": 0.28652032922846127, "((0, 0, 3), (2, 4, 1))": 0.2852794900684797, "((0, 0, 3), (2, 4, 2))": 0.27777906021497273, "((0, 0, 3), (2, 4, 3))": 0.2811319709821396, "((0, 0, 3), (2, 4, 4))": 0.3111540397749296, "((0, 0, 3), (2, 4, 5))": 0.4066543133275541, "((0, 0, 3), (2, 4, 6))": 0.46970273709156185, "((0, 0, 3), (2, 4, 7))": 0.5323121322145382, "((0, 0, 3), (2, 4, 8))": 0.5552607458767135, "((0, 0, 3), (2, 4, 9))": 0.562077270783145, "((0, 0, 3), (2, 5, 0))": 0.39176618376197875, "((0, 0, 3), (2, 5, 1))": 0.3906227557942565, "((0, 0, 3), (2, 5, 2))": 0.3894715222467843, "((0, 0, 3), (2, 5, 3))": 0.39999227330850995, "((0, 0, 3), (2, 5, 4))": 0.41843272924980496, "((0, 0, 3), (2, 5, 5))": 0.509031089827846, "((0, 0, 3), (2, 5, 6))": 0.5573376247704104, "((0, 0, 3), (2, 5, 7))": 0.6145009806357974, "((0, 0, 3), (2, 5, 8))": 0.6423600689264336, "((0, 0, 3), (2, 5, 9))": 0.6550139085961336, "((0, 0, 3), (2, 6, 0))": 0.4933755955084656, "((0, 0, 3), (2, 6, 1))": 0.49474728784547267, "((0, 0, 3), (2, 6, 2))": 0.4973688248517704, "((0, 0, 3), (2, 6, 3))": 0.5022863293936097, "((0, 0, 3), (2, 6, 4))": 0.527579922207172, "((0, 0, 3), (2, 6, 5))": 0.6069004178817254, "((0, 0, 3), (2, 6, 6))": 0.6450192589704304, "((0, 0, 3), (2, 6, 7))": 0.6937266795589999, "((0, 0, 3), (2, 6, 8))": 0.7182058531313152, "((0, 0, 3), (2, 6, 9))": 0.723047802650391, "((0, 0, 3), (2, 7, 0))": 0.5794762355788984, "((0, 0, 3), (2, 7, 1))": 0.5766913687112645, "((0, 0, 3), (2, 7, 2))": 0.5906394907702996, "((0, 0, 3), (2, 7, 3))": 0.6051941322904373, "((0, 0, 3), (2, 7, 4))": 0.623607918394657, "((0, 0, 3), (2, 7, 5))": 0.6916650675905769, "((0, 0, 3), (2, 7, 6))": 0.731613337356346, "((0, 0, 3), (2, 7, 7))": 0.7729840907778737, "((0, 0, 3), (2, 7, 8))": 0.8116099732854098, "((0, 0, 3), (2, 7, 9))": 0.8245712471758367, "((0, 0, 3), (2, 8, 0))": 0.6314126656562141, "((0, 0, 3), (2, 8, 1))": 0.6351766115239548, "((0, 0, 3), (2, 8, 2))": 0.6335934959182994, "((0, 0, 3), (2, 8, 3))": 0.6367434231267296, "((0, 0, 3), (2, 8, 4))": 0.6651690837250518, "((0, 0, 3), (2, 8, 5))": 0.7301982193611729, "((0, 0, 3), (2, 8, 6))": 0.769594547884301, "((0, 0, 3), (2, 8, 7))": 0.8066460312407612, "((0, 0, 3), (2, 8, 8))": 0.8598630845293354, "((0, 0, 3), (2, 8, 9))": 0.8608513284794742, "((0, 0, 3), (2, 9, 0))": 0.6511185324149713, "((0, 0, 3), (2, 9, 1))": 0.6478345707256035, "((0, 0, 3), (2, 9, 2))": 0.6461994538936062, "((0, 0, 3), (2, 9, 3))": 0.6549337562367182, "((0, 0, 3), (2, 9, 4))": 0.6797321362638461, "((0, 0, 3), (2, 9, 5))": 0.7415949852768003, "((0, 0, 3), (2, 9, 6))": 0.78259525693552, "((0, 0, 3), (2, 9, 7))": 0.8274156475855556, "((0, 0, 3), (2, 9, 8))": 0.8617216856075165, "((0, 0, 3), (2, 9, 9))": 0.8646883144458348, "((0, 0, 3), (3, 0, 0))": 0.22421954377117076, "((0, 0, 3), (3, 0, 1))": 0.2128074615441161, "((0, 0, 3), (3, 0, 2))": 0.1875677546341867, "((0, 0, 3), (3, 0, 3))": 0.17311351224379243, "((0, 0, 3), (3, 0, 4))": 0.19049496005427044, "((0, 0, 3), (3, 0, 5))": 0.2721796591202417, "((0, 0, 3), (3, 0, 6))": 0.3563281879190965, "((0, 0, 3), (3, 0, 7))": 0.4287947841916721, "((0, 0, 3), (3, 0, 8))": 0.4610531979074027, "((0, 0, 3), (3, 0, 9))": 0.47001836498345745, "((0, 0, 3), (3, 1, 0))": 0.22197308478105204, "((0, 0, 3), (3, 1, 1))": 0.2143309794690396, "((0, 0, 3), (3, 1, 2))": 0.18755467723253846, "((0, 0, 3), (3, 1, 3))": 0.169126056430772, "((0, 0, 3), (3, 1, 4))": 0.19307740170047544, "((0, 0, 3), (3, 1, 5))": 0.2757453256352135, "((0, 0, 3), (3, 1, 6))": 0.3561594416686434, "((0, 0, 3), (3, 1, 7))": 0.4286185444400412, "((0, 0, 3), (3, 1, 8))": 0.4665122295474582, "((0, 0, 3), (3, 1, 9))": 0.4773036913288038, "((0, 0, 3), (3, 2, 0))": 0.2247776009420814, "((0, 0, 3), (3, 2, 1))": 0.21433110608554226, "((0, 0, 3), (3, 2, 2))": 0.19619267977867508, "((0, 0, 3), (3, 2, 3))": 0.18011432021121015, "((0, 0, 3), (3, 2, 4))": 0.20445583229323722, "((0, 0, 3), (3, 2, 5))": 0.29002201813813094, "((0, 0, 3), (3, 2, 6))": 0.3682247772776429, "((0, 0, 3), (3, 2, 7))": 0.4519212397063615, "((0, 0, 3), (3, 2, 8))": 0.48477862083451784, "((0, 0, 3), (3, 2, 9))": 0.4915368555830723, "((0, 0, 3), (3, 3, 0))": 0.266508044512114, "((0, 0, 3), (3, 3, 1))": 0.2567642006387633, "((0, 0, 3), (3, 3, 2))": 0.24361655389560793, "((0, 0, 3), (3, 3, 3))": 0.22993095393026552, "((0, 0, 3), (3, 3, 4))": 0.24827491227468912, "((0, 0, 3), (3, 3, 5))": 0.32849520047751407, "((0, 0, 3), (3, 3, 6))": 0.4109504424816538, "((0, 0, 3), (3, 3, 7))": 0.4835176153391032, "((0, 0, 3), (3, 3, 8))": 0.5175699263944963, "((0, 0, 3), (3, 3, 9))": 0.5230767543221851, "((0, 0, 3), (3, 4, 0))": 0.3360500964670651, "((0, 0, 3), (3, 4, 1))": 0.3238966580357262, "((0, 0, 3), (3, 4, 2))": 0.3221806045308013, "((0, 0, 3), (3, 4, 3))": 0.32146161181161653, "((0, 0, 3), (3, 4, 4))": 0.34189387109769537, "((0, 0, 3), (3, 4, 5))": 0.4292059438213437, "((0, 0, 3), (3, 4, 6))": 0.49080094198243585, "((0, 0, 3), (3, 4, 7))": 0.5604291419560476, "((0, 0, 3), (3, 4, 8))": 0.5780580310163705, "((0, 0, 3), (3, 4, 9))": 0.5842245528342179, "((0, 0, 3), (3, 5, 0))": 0.4282481681456489, "((0, 0, 3), (3, 5, 1))": 0.4275792790452323, "((0, 0, 3), (3, 5, 2))": 0.4306097367506187, "((0, 0, 3), (3, 5, 3))": 0.4321590710277388, "((0, 0, 3), (3, 5, 4))": 0.44527717009772066, "((0, 0, 3), (3, 5, 5))": 0.5358561544343458, "((0, 0, 3), (3, 5, 6))": 0.5873842256979859, "((0, 0, 3), (3, 5, 7))": 0.6553486504629138, "((0, 0, 3), (3, 5, 8))": 0.66798228258944, "((0, 0, 3), (3, 5, 9))": 0.6811084645536873, "((0, 0, 3), (3, 6, 0))": 0.5322691131773988, "((0, 0, 3), (3, 6, 1))": 0.5267937798253035, "((0, 0, 3), (3, 6, 2))": 0.5265537068974401, "((0, 0, 3), (3, 6, 3))": 0.5367539353831623, "((0, 0, 3), (3, 6, 4))": 0.5538387275695955, "((0, 0, 3), (3, 6, 5))": 0.6394181869735868, "((0, 0, 3), (3, 6, 6))": 0.6745128045169649, "((0, 0, 3), (3, 6, 7))": 0.7321902493417232, "((0, 0, 3), (3, 6, 8))": 0.7455141866847607, "((0, 0, 3), (3, 6, 9))": 0.7496007723139881, "((0, 0, 3), (3, 7, 0))": 0.5980257732069506, "((0, 0, 3), (3, 7, 1))": 0.5940024115922369, "((0, 0, 3), (3, 7, 2))": 0.6062394253898225, "((0, 0, 3), (3, 7, 3))": 0.6282972241635856, "((0, 0, 3), (3, 7, 4))": 0.6462142283424444, "((0, 0, 3), (3, 7, 5))": 0.7191482052429885, "((0, 0, 3), (3, 7, 6))": 0.7526725433624185, "((0, 0, 3), (3, 7, 7))": 0.796092075300988, "((0, 0, 3), (3, 7, 8))": 0.8294281098200766, "((0, 0, 3), (3, 7, 9))": 0.8478796973358451, "((0, 0, 3), (3, 8, 0))": 0.6487300653283327, "((0, 0, 3), (3, 8, 1))": 0.6531288190579145, "((0, 0, 3), (3, 8, 2))": 0.6549810326289718, "((0, 0, 3), (3, 8, 3))": 0.66519831218266, "((0, 0, 3), (3, 8, 4))": 0.6863465520231745, "((0, 0, 3), (3, 8, 5))": 0.7540430449592705, "((0, 0, 3), (3, 8, 6))": 0.7802726542037912, "((0, 0, 3), (3, 8, 7))": 0.8242911616243233, "((0, 0, 3), (3, 8, 8))": 0.8697769374380463, "((0, 0, 3), (3, 8, 9))": 0.8729190765676338, "((0, 0, 3), (3, 9, 0))": 0.6581391202224061, "((0, 0, 3), (3, 9, 1))": 0.6605870956041046, "((0, 0, 3), (3, 9, 2))": 0.6687322348850718, "((0, 0, 3), (3, 9, 3))": 0.6741788920231221, "((0, 0, 3), (3, 9, 4))": 0.6954649454375985, "((0, 0, 3), (3, 9, 5))": 0.7641997231531559, "((0, 0, 3), (3, 9, 6))": 0.7933496248112137, "((0, 0, 3), (3, 9, 7))": 0.846400810305249, "((0, 0, 3), (3, 9, 8))": 0.8731374447239345, "((0, 0, 3), (3, 9, 9))": 0.8771851065243669, "((0, 0, 3), (4, 0, 0))": 0.3254037964786716, "((0, 0, 3), (4, 0, 1))": 0.323224210220794, "((0, 0, 3), (4, 0, 2))": 0.3084455641888412, "((0, 0, 3), (4, 0, 3))": 0.2925388425782212, "((0, 0, 3), (4, 0, 4))": 0.3161431569103505, "((0, 0, 3), (4, 0, 5))": 0.3692437145351902, "((0, 0, 3), (4, 0, 6))": 0.43060425244802897, "((0, 0, 3), (4, 0, 7))": 0.4879936283316331, "((0, 0, 3), (4, 0, 8))": 0.5173959067963371, "((0, 0, 3), (4, 0, 9))": 0.5286751818913786, "((0, 0, 3), (4, 1, 0))": 0.3260895043741207, "((0, 0, 3), (4, 1, 1))": 0.31397904481220357, "((0, 0, 3), (4, 1, 2))": 0.3095592230317594, "((0, 0, 3), (4, 1, 3))": 0.2990678360864397, "((0, 0, 3), (4, 1, 4))": 0.3168349561791987, "((0, 0, 3), (4, 1, 5))": 0.3735830181945348, "((0, 0, 3), (4, 1, 6))": 0.43507833200142787, "((0, 0, 3), (4, 1, 7))": 0.49132086534184516, "((0, 0, 3), (4, 1, 8))": 0.5217454152809488, "((0, 0, 3), (4, 1, 9))": 0.5282774630231769, "((0, 0, 3), (4, 2, 0))": 0.3304967417135498, "((0, 0, 3), (4, 2, 1))": 0.3264730712558408, "((0, 0, 3), (4, 2, 2))": 0.3155147128861717, "((0, 0, 3), (4, 2, 3))": 0.30888345735488687, "((0, 0, 3), (4, 2, 4))": 0.3225794944221836, "((0, 0, 3), (4, 2, 5))": 0.3882385388929758, "((0, 0, 3), (4, 2, 6))": 0.4479020607537426, "((0, 0, 3), (4, 2, 7))": 0.5143601711677346, "((0, 0, 3), (4, 2, 8))": 0.5368105904996106, "((0, 0, 3), (4, 2, 9))": 0.5435972048047583, "((0, 0, 3), (4, 3, 0))": 0.3664143315893684, "((0, 0, 3), (4, 3, 1))": 0.36286622296851506, "((0, 0, 3), (4, 3, 2))": 0.35723276834017137, "((0, 0, 3), (4, 3, 3))": 0.3523626446857475, "((0, 0, 3), (4, 3, 4))": 0.36448679488467106, "((0, 0, 3), (4, 3, 5))": 0.43349957993226407, "((0, 0, 3), (4, 3, 6))": 0.4865889040931666, "((0, 0, 3), (4, 3, 7))": 0.5480072433701837, "((0, 0, 3), (4, 3, 8))": 0.5650884400141987, "((0, 0, 3), (4, 3, 9))": 0.5733914638743908, "((0, 0, 3), (4, 4, 0))": 0.4361932657149616, "((0, 0, 3), (4, 4, 1))": 0.43003386436817514, "((0, 0, 3), (4, 4, 2))": 0.428380520998796, "((0, 0, 3), (4, 4, 3))": 0.4257864946935565, "((0, 0, 3), (4, 4, 4))": 0.44787462592653643, "((0, 0, 3), (4, 4, 5))": 0.5290615021126382, "((0, 0, 3), (4, 4, 6))": 0.5711866651553631, "((0, 0, 3), (4, 4, 7))": 0.6196168742501207, "((0, 0, 3), (4, 4, 8))": 0.6333853524998082, "((0, 0, 3), (4, 4, 9))": 0.6403839056997261, "((0, 0, 3), (4, 5, 0))": 0.5182157289142918, "((0, 0, 3), (4, 5, 1))": 0.5141812701019607, "((0, 0, 3), (4, 5, 2))": 0.5110438395249277, "((0, 0, 3), (4, 5, 3))": 0.5237156684735411, "((0, 0, 3), (4, 5, 4))": 0.5427653931941954, "((0, 0, 3), (4, 5, 5))": 0.6172386954849408, "((0, 0, 3), (4, 5, 6))": 0.6583410538176683, "((0, 0, 3), (4, 5, 7))": 0.7130652295325134, "((0, 0, 3), (4, 5, 8))": 0.7316040078534488, "((0, 0, 3), (4, 5, 9))": 0.7362063634305609, "((0, 0, 3), (4, 6, 0))": 0.6133773006157133, "((0, 0, 3), (4, 6, 1))": 0.6103303001360411, "((0, 0, 3), (4, 6, 2))": 0.6148711230663134, "((0, 0, 3), (4, 6, 3))": 0.6228298531794819, "((0, 0, 3), (4, 6, 4))": 0.6353713678375851, "((0, 0, 3), (4, 6, 5))": 0.7242693689165414, "((0, 0, 3), (4, 6, 6))": 0.7485654111889315, "((0, 0, 3), (4, 6, 7))": 0.7912210328478682, "((0, 0, 3), (4, 6, 8))": 0.8032913466264274, "((0, 0, 3), (4, 6, 9))": 0.8097654262279694, "((0, 0, 3), (4, 7, 0))": 0.6761769585529247, "((0, 0, 3), (4, 7, 1))": 0.6733352428385935, "((0, 0, 3), (4, 7, 2))": 0.6754867977669248, "((0, 0, 3), (4, 7, 3))": 0.6819112799065054, "((0, 0, 3), (4, 7, 4))": 0.7148167962378464, "((0, 0, 3), (4, 7, 5))": 0.7828048639415034, "((0, 0, 3), (4, 7, 6))": 0.8285622121861992, "((0, 0, 3), (4, 7, 7))": 0.8660418747434121, "((0, 0, 3), (4, 7, 8))": 0.8855686876594554, "((0, 0, 3), (4, 7, 9))": 0.8905341075900295, "((0, 0, 3), (4, 8, 0))": 0.7038646317981962, "((0, 0, 3), (4, 8, 1))": 0.7017084417403407, "((0, 0, 3), (4, 8, 2))": 0.7121690576305904, "((0, 0, 3), (4, 8, 3))": 0.7209212325894486, "((0, 0, 3), (4, 8, 4))": 0.7431640285501693, "((0, 0, 3), (4, 8, 5))": 0.8159029328279401, "((0, 0, 3), (4, 8, 6))": 0.851294481659871, "((0, 0, 3), (4, 8, 7))": 0.8926541532938926, "((0, 0, 3), (4, 8, 8))": 0.9148305697279487, "((0, 0, 3), (4, 8, 9))": 0.9157023355190983, "((0, 0, 3), (4, 9, 0))": 0.7175665622790768, "((0, 0, 3), (4, 9, 1))": 0.7201023662748258, "((0, 0, 3), (4, 9, 2))": 0.7228275663087087, "((0, 0, 3), (4, 9, 3))": 0.7352589314265092, "((0, 0, 3), (4, 9, 4))": 0.7522987844830176, "((0, 0, 3), (4, 9, 5))": 0.830208457678226, "((0, 0, 3), (4, 9, 6))": 0.8652575904565887, "((0, 0, 3), (4, 9, 7))": 0.8982612029007521, "((0, 0, 3), (4, 9, 8))": 0.9185187580199123, "((0, 0, 3), (4, 9, 9))": 0.9216285328780301, "((0, 0, 3), (5, 0, 0))": 0.43712356266870817, "((0, 0, 3), (5, 0, 1))": 0.42720971678327624, "((0, 0, 3), (5, 0, 2))": 0.41582587708736557, "((0, 0, 3), (5, 0, 3))": 0.4111428568241672, "((0, 0, 3), (5, 0, 4))": 0.41917644585884206, "((0, 0, 3), (5, 0, 5))": 0.46085032891412286, "((0, 0, 3), (5, 0, 6))": 0.5205257093813151, "((0, 0, 3), (5, 0, 7))": 0.5767111998586094, "((0, 0, 3), (5, 0, 8))": 0.6100261907125427, "((0, 0, 3), (5, 0, 9))": 0.6173140770071736, "((0, 0, 3), (5, 1, 0))": 0.43157361662519217, "((0, 0, 3), (5, 1, 1))": 0.42331714576647783, "((0, 0, 3), (5, 1, 2))": 0.40990107619404004, "((0, 0, 3), (5, 1, 3))": 0.41125472086544274, "((0, 0, 3), (5, 1, 4))": 0.41794905643891855, "((0, 0, 3), (5, 1, 5))": 0.4629455359056526, "((0, 0, 3), (5, 1, 6))": 0.5257566833040658, "((0, 0, 3), (5, 1, 7))": 0.5814312051060104, "((0, 0, 3), (5, 1, 8))": 0.6116284530998525, "((0, 0, 3), (5, 1, 9))": 0.623793733016692, "((0, 0, 3), (5, 2, 0))": 0.43796493330223274, "((0, 0, 3), (5, 2, 1))": 0.43061670142614267, "((0, 0, 3), (5, 2, 2))": 0.4232393713920725, "((0, 0, 3), (5, 2, 3))": 0.4135687615887565, "((0, 0, 3), (5, 2, 4))": 0.4239984241797462, "((0, 0, 3), (5, 2, 5))": 0.47404673039667955, "((0, 0, 3), (5, 2, 6))": 0.5353713996296497, "((0, 0, 3), (5, 2, 7))": 0.6002381769945296, "((0, 0, 3), (5, 2, 8))": 0.6228078577514237, "((0, 0, 3), (5, 2, 9))": 0.6330871598997001, "((0, 0, 3), (5, 3, 0))": 0.4678270290271394, "((0, 0, 3), (5, 3, 1))": 0.4631793528426201, "((0, 0, 3), (5, 3, 2))": 0.4604935312570527, "((0, 0, 3), (5, 3, 3))": 0.4436163147799328, "((0, 0, 3), (5, 3, 4))": 0.4487490220013275, "((0, 0, 3), (5, 3, 5))": 0.5061151334722694, "((0, 0, 3), (5, 3, 6))": 0.5661615719132286, "((0, 0, 3), (5, 3, 7))": 0.6317632013881671, "((0, 0, 3), (5, 3, 8))": 0.6523923312355361, "((0, 0, 3), (5, 3, 9))": 0.6603657831971349, "((0, 0, 3), (5, 4, 0))": 0.5287642952255195, "((0, 0, 3), (5, 4, 1))": 0.5215235290387135, "((0, 0, 3), (5, 4, 2))": 0.5100760561933478, "((0, 0, 3), (5, 4, 3))": 0.5039645869568814, "((0, 0, 3), (5, 4, 4))": 0.5126156452901253, "((0, 0, 3), (5, 4, 5))": 0.5884416392659045, "((0, 0, 3), (5, 4, 6))": 0.6309726606371162, "((0, 0, 3), (5, 4, 7))": 0.6837531494667373, "((0, 0, 3), (5, 4, 8))": 0.6988363534700196, "((0, 0, 3), (5, 4, 9))": 0.7079871583968029, "((0, 0, 3), (5, 5, 0))": 0.5992921580321451, "((0, 0, 3), (5, 5, 1))": 0.5955037973781779, "((0, 0, 3), (5, 5, 2))": 0.5952639222082303, "((0, 0, 3), (5, 5, 3))": 0.5931255073763958, "((0, 0, 3), (5, 5, 4))": 0.6015070950313223, "((0, 0, 3), (5, 5, 5))": 0.6691693152362281, "((0, 0, 3), (5, 5, 6))": 0.7089581892183721, "((0, 0, 3), (5, 5, 7))": 0.7688827595732909, "((0, 0, 3), (5, 5, 8))": 0.7851304408932794, "((0, 0, 3), (5, 5, 9))": 0.7927346648656972, "((0, 0, 3), (5, 6, 0))": 0.6883544440990942, "((0, 0, 3), (5, 6, 1))": 0.6871789591565507, "((0, 0, 3), (5, 6, 2))": 0.6900904727686059, "((0, 0, 3), (5, 6, 3))": 0.6921362293965239, "((0, 0, 3), (5, 6, 4))": 0.6969503557427394, "((0, 0, 3), (5, 6, 5))": 0.7709665763311618, "((0, 0, 3), (5, 6, 6))": 0.802582487894225, "((0, 0, 3), (5, 6, 7))": 0.841895416113896, "((0, 0, 3), (5, 6, 8))": 0.8576399159358452, "((0, 0, 3), (5, 6, 9))": 0.8646526661161608, "((0, 0, 3), (5, 7, 0))": 0.7482427191724312, "((0, 0, 3), (5, 7, 1))": 0.7449694635200251, "((0, 0, 3), (5, 7, 2))": 0.7476190623054713, "((0, 0, 3), (5, 7, 3))": 0.7607228991403037, "((0, 0, 3), (5, 7, 4))": 0.7743849132470907, "((0, 0, 3), (5, 7, 5))": 0.8445505768391035, "((0, 0, 3), (5, 7, 6))": 0.8809936093090023, "((0, 0, 3), (5, 7, 7))": 0.9209607791578448, "((0, 0, 3), (5, 7, 8))": 0.9356703624983738, "((0, 0, 3), (5, 7, 9))": 0.9375974938311991, "((0, 0, 3), (5, 8, 0))": 0.782900057628155, "((0, 0, 3), (5, 8, 1))": 0.7864710078030654, "((0, 0, 3), (5, 8, 2))": 0.7908104522465637, "((0, 0, 3), (5, 8, 3))": 0.7962549549231489, "((0, 0, 3), (5, 8, 4))": 0.8087532502961021, "((0, 0, 3), (5, 8, 5))": 0.8761425916941235, "((0, 0, 3), (5, 8, 6))": 0.9096400257838857, "((0, 0, 3), (5, 8, 7))": 0.9452426918184492, "((0, 0, 3), (5, 8, 8))": 0.9691085456699453, "((0, 0, 3), (5, 8, 9))": 0.9781364325517525, "((0, 0, 3), (5, 9, 0))": 0.7900091922574521, "((0, 0, 3), (5, 9, 1))": 0.7920009156821622, "((0, 0, 3), (5, 9, 2))": 0.7971793661977368, "((0, 0, 3), (5, 9, 3))": 0.8024971783451669, "((0, 0, 3), (5, 9, 4))": 0.8198834657245443, "((0, 0, 3), (5, 9, 5))": 0.8863311198003517, "((0, 0, 3), (5, 9, 6))": 0.9183693183260271, "((0, 0, 3), (5, 9, 7))": 0.9526722794730713, "((0, 0, 3), (5, 9, 8))": 0.9741292343551056, "((0, 0, 3), (5, 9, 9))": 0.982531110059363, "((0, 0, 3), (6, 0, 0))": 0.529693207930614, "((0, 0, 3), (6, 0, 1))": 0.5228250364038926, "((0, 0, 3), (6, 0, 2))": 0.5138380956589026, "((0, 0, 3), (6, 0, 3))": 0.5062778471479414, "((0, 0, 3), (6, 0, 4))": 0.531324367227902, "((0, 0, 3), (6, 0, 5))": 0.5552698958651858, "((0, 0, 3), (6, 0, 6))": 0.6034545047003804, "((0, 0, 3), (6, 0, 7))": 0.652958630682561, "((0, 0, 3), (6, 0, 8))": 0.6793793229502973, "((0, 0, 3), (6, 0, 9))": 0.6853698158295293, "((0, 0, 3), (6, 1, 0))": 0.52881584222314, "((0, 0, 3), (6, 1, 1))": 0.5250856142510028, "((0, 0, 3), (6, 1, 2))": 0.5163747843183497, "((0, 0, 3), (6, 1, 3))": 0.5064436799070999, "((0, 0, 3), (6, 1, 4))": 0.5329841828076618, "((0, 0, 3), (6, 1, 5))": 0.5573146502620712, "((0, 0, 3), (6, 1, 6))": 0.6063075890825006, "((0, 0, 3), (6, 1, 7))": 0.6565032874941702, "((0, 0, 3), (6, 1, 8))": 0.6852558253023412, "((0, 0, 3), (6, 1, 9))": 0.6925413029664294, "((0, 0, 3), (6, 2, 0))": 0.5305013638402577, "((0, 0, 3), (6, 2, 1))": 0.5260757964762063, "((0, 0, 3), (6, 2, 2))": 0.526370686893603, "((0, 0, 3), (6, 2, 3))": 0.5205768731944058, "((0, 0, 3), (6, 2, 4))": 0.5383359344185147, "((0, 0, 3), (6, 2, 5))": 0.5727166362839122, "((0, 0, 3), (6, 2, 6))": 0.625863922363453, "((0, 0, 3), (6, 2, 7))": 0.6753879033678636, "((0, 0, 3), (6, 2, 8))": 0.700209617313619, "((0, 0, 3), (6, 2, 9))": 0.709380515221226, "((0, 0, 3), (6, 3, 0))": 0.567402132773739, "((0, 0, 3), (6, 3, 1))": 0.5685551405370114, "((0, 0, 3), (6, 3, 2))": 0.5737255824006596, "((0, 0, 3), (6, 3, 3))": 0.57570617374159, "((0, 0, 3), (6, 3, 4))": 0.5898390610235464, "((0, 0, 3), (6, 3, 5))": 0.6187327214549009, "((0, 0, 3), (6, 3, 6))": 0.6666626499010365, "((0, 0, 3), (6, 3, 7))": 0.7121373705104868, "((0, 0, 3), (6, 3, 8))": 0.7269968675202266, "((0, 0, 3), (6, 3, 9))": 0.7347442516192637, "((0, 0, 3), (6, 4, 0))": 0.6322392428709925, "((0, 0, 3), (6, 4, 1))": 0.6302418430595312, "((0, 0, 3), (6, 4, 2))": 0.62490036253565, "((0, 0, 3), (6, 4, 3))": 0.6286559164254971, "((0, 0, 3), (6, 4, 4))": 0.6549424352742379, "((0, 0, 3), (6, 4, 5))": 0.6912892309233095, "((0, 0, 3), (6, 4, 6))": 0.7275774699272733, "((0, 0, 3), (6, 4, 7))": 0.7668705370041523, "((0, 0, 3), (6, 4, 8))": 0.7791970152572627, "((0, 0, 3), (6, 4, 9))": 0.7827130862207827, "((0, 0, 3), (6, 5, 0))": 0.6960716847917793, "((0, 0, 3), (6, 5, 1))": 0.6937155675868182, "((0, 0, 3), (6, 5, 2))": 0.6985706266996724, "((0, 0, 3), (6, 5, 3))": 0.707071878639234, "((0, 0, 3), (6, 5, 4))": 0.7291780348119105, "((0, 0, 3), (6, 5, 5))": 0.7672788384110488, "((0, 0, 3), (6, 5, 6))": 0.8081917909100955, "((0, 0, 3), (6, 5, 7))": 0.8489925447921637, "((0, 0, 3), (6, 5, 8))": 0.8604981578007905, "((0, 0, 3), (6, 5, 9))": 0.8654312134323865, "((0, 0, 3), (6, 6, 0))": 0.7763738573040353, "((0, 0, 3), (6, 6, 1))": 0.7686989922860186, "((0, 0, 3), (6, 6, 2))": 0.7747572594614139, "((0, 0, 3), (6, 6, 3))": 0.7889604727001012, "((0, 0, 3), (6, 6, 4))": 0.8082585066272825, "((0, 0, 3), (6, 6, 5))": 0.8525764423636896, "((0, 0, 3), (6, 6, 6))": 0.8834027269704691, "((0, 0, 3), (6, 6, 7))": 0.9152304101082767, "((0, 0, 3), (6, 6, 8))": 0.9217574638514291, "((0, 0, 3), (6, 6, 9))": 0.93258101359512, "((0, 0, 3), (6, 7, 0))": 0.8280748221386506, "((0, 0, 3), (6, 7, 1))": 0.8217768526889864, "((0, 0, 3), (6, 7, 2))": 0.8256785104783939, "((0, 0, 3), (6, 7, 3))": 0.8428517066684105, "((0, 0, 3), (6, 7, 4))": 0.8652044756501546, "((0, 0, 3), (6, 7, 5))": 0.909450082919435, "((0, 0, 3), (6, 7, 6))": 0.9493815368339282, "((0, 0, 3), (6, 7, 7))": 0.9789916439161828, "((0, 0, 3), (6, 7, 8))": 0.9929293056300518, "((0, 0, 3), (6, 7, 9))": 0.9976037513270066, "((0, 0, 3), (6, 8, 0))": 0.8582312755944659, "((0, 0, 3), (6, 8, 1))": 0.8618707882926362, "((0, 0, 3), (6, 8, 2))": 0.8683251530920426, "((0, 0, 3), (6, 8, 3))": 0.8803225168217917, "((0, 0, 3), (6, 8, 4))": 0.8971663334713609, "((0, 0, 3), (6, 8, 5))": 0.9401240846436661, "((0, 0, 3), (6, 8, 6))": 0.9773551942735578, "((0, 0, 3), (6, 8, 7))": 1.0089951784070528, "((0, 0, 3), (6, 8, 8))": 1.0325920013936678, "((0, 0, 3), (6, 8, 9))": 1.0341837680356913, "((0, 0, 3), (6, 9, 0))": 0.8720652224183877, "((0, 0, 3), (6, 9, 1))": 0.8724096872801602, "((0, 0, 3), (6, 9, 2))": 0.878876408705311, "((0, 0, 3), (6, 9, 3))": 0.8897404311608265, "((0, 0, 3), (6, 9, 4))": 0.9096753605344168, "((0, 0, 3), (6, 9, 5))": 0.9537898262420768, "((0, 0, 3), (6, 9, 6))": 0.990364377185563, "((0, 0, 3), (6, 9, 7))": 1.0186234396225347, "((0, 0, 3), (6, 9, 8))": 1.0372196663107176, "((0, 0, 3), (6, 9, 9))": 1.040032422390122, "((0, 0, 3), (7, 0, 0))": 0.6068293450152582, "((0, 0, 3), (7, 0, 1))": 0.6039777610672208, "((0, 0, 3), (7, 0, 2))": 0.5862992446098476, "((0, 0, 3), (7, 0, 3))": 0.5924373462335601, "((0, 0, 3), (7, 0, 4))": 0.5982981984674861, "((0, 0, 3), (7, 0, 5))": 0.6344264518114161, "((0, 0, 3), (7, 0, 6))": 0.6775445472792389, "((0, 0, 3), (7, 0, 7))": 0.7201063722144296, "((0, 0, 3), (7, 0, 8))": 0.7376376919900227, "((0, 0, 3), (7, 0, 9))": 0.744709422258991, "((0, 0, 3), (7, 1, 0))": 0.6014481014671037, "((0, 0, 3), (7, 1, 1))": 0.5979904578237659, "((0, 0, 3), (7, 1, 2))": 0.588147580878375, "((0, 0, 3), (7, 1, 3))": 0.5856414166175499, "((0, 0, 3), (7, 1, 4))": 0.6052371450267768, "((0, 0, 3), (7, 1, 5))": 0.6323859539913761, "((0, 0, 3), (7, 1, 6))": 0.6833980331446545, "((0, 0, 3), (7, 1, 7))": 0.7199208545081356, "((0, 0, 3), (7, 1, 8))": 0.7366199225474751, "((0, 0, 3), (7, 1, 9))": 0.7451831329472502, "((0, 0, 3), (7, 2, 0))": 0.6115830979865635, "((0, 0, 3), (7, 2, 1))": 0.6110170570322466, "((0, 0, 3), (7, 2, 2))": 0.6014048332665862, "((0, 0, 3), (7, 2, 3))": 0.6058893822778305, "((0, 0, 3), (7, 2, 4))": 0.6216904649538698, "((0, 0, 3), (7, 2, 5))": 0.6546576170689888, "((0, 0, 3), (7, 2, 6))": 0.7031897127130401, "((0, 0, 3), (7, 2, 7))": 0.742401621472469, "((0, 0, 3), (7, 2, 8))": 0.7596139626720458, "((0, 0, 3), (7, 2, 9))": 0.7719279691641326, "((0, 0, 3), (7, 3, 0))": 0.6510651458497627, "((0, 0, 3), (7, 3, 1))": 0.6478389781778541, "((0, 0, 3), (7, 3, 2))": 0.642980783557826, "((0, 0, 3), (7, 3, 3))": 0.6469071919765783, "((0, 0, 3), (7, 3, 4))": 0.657695862638394, "((0, 0, 3), (7, 3, 5))": 0.6845189303426623, "((0, 0, 3), (7, 3, 6))": 0.733651645836712, "((0, 0, 3), (7, 3, 7))": 0.7709202486875726, "((0, 0, 3), (7, 3, 8))": 0.7862699438074651, "((0, 0, 3), (7, 3, 9))": 0.7931852089164366, "((0, 0, 3), (7, 4, 0))": 0.6992574374743148, "((0, 0, 3), (7, 4, 1))": 0.6900109918647469, "((0, 0, 3), (7, 4, 2))": 0.6878502903752725, "((0, 0, 3), (7, 4, 3))": 0.6916895280583059, "((0, 0, 3), (7, 4, 4))": 0.7080959447646203, "((0, 0, 3), (7, 4, 5))": 0.7520912871862643, "((0, 0, 3), (7, 4, 6))": 0.7937625048736086, "((0, 0, 3), (7, 4, 7))": 0.8227938134860331, "((0, 0, 3), (7, 4, 8))": 0.8340033800181698, "((0, 0, 3), (7, 4, 9))": 0.8363727282210148, "((0, 0, 3), (7, 5, 0))": 0.761629920941503, "((0, 0, 3), (7, 5, 1))": 0.7539691119901907, "((0, 0, 3), (7, 5, 2))": 0.7567539634589072, "((0, 0, 3), (7, 5, 3))": 0.7666857405882703, "((0, 0, 3), (7, 5, 4))": 0.7837114022275288, "((0, 0, 3), (7, 5, 5))": 0.8237888290815293, "((0, 0, 3), (7, 5, 6))": 0.864577124465981, "((0, 0, 3), (7, 5, 7))": 0.896879930459524, "((0, 0, 3), (7, 5, 8))": 0.9039274995695903, "((0, 0, 3), (7, 5, 9))": 0.9126812509086046, "((0, 0, 3), (7, 6, 0))": 0.8412043466530619, "((0, 0, 3), (7, 6, 1))": 0.8349027676463218, "((0, 0, 3), (7, 6, 2))": 0.8389881715885885, "((0, 0, 3), (7, 6, 3))": 0.8527730167996129, "((0, 0, 3), (7, 6, 4))": 0.8557642607837299, "((0, 0, 3), (7, 6, 5))": 0.8955472781286762, "((0, 0, 3), (7, 6, 6))": 0.9386528019181652, "((0, 0, 3), (7, 6, 7))": 0.9616456781010881, "((0, 0, 3), (7, 6, 8))": 0.97870016420172, "((0, 0, 3), (7, 6, 9))": 0.9845368598603225, "((0, 0, 3), (7, 7, 0))": 0.9000178883804135, "((0, 0, 3), (7, 7, 1))": 0.8958489025971571, "((0, 0, 3), (7, 7, 2))": 0.8985351550187995, "((0, 0, 3), (7, 7, 3))": 0.9041310445320585, "((0, 0, 3), (7, 7, 4))": 0.9169168322096857, "((0, 0, 3), (7, 7, 5))": 0.9589629889349542, "((0, 0, 3), (7, 7, 6))": 0.9978429852433736, "((0, 0, 3), (7, 7, 7))": 1.0197760602882349, "((0, 0, 3), (7, 7, 8))": 1.0354857166215816, "((0, 0, 3), (7, 7, 9))": 1.0465574282587922, "((0, 0, 3), (7, 8, 0))": 0.9441973160592189, "((0, 0, 3), (7, 8, 1))": 0.9439954973951832, "((0, 0, 3), (7, 8, 2))": 0.9428654542817451, "((0, 0, 3), (7, 8, 3))": 0.9380102776976028, "((0, 0, 3), (7, 8, 4))": 0.9527103013235078, "((0, 0, 3), (7, 8, 5))": 0.994494470259446, "((0, 0, 3), (7, 8, 6))": 1.023852363011087, "((0, 0, 3), (7, 8, 7))": 1.0503481618226609, "((0, 0, 3), (7, 8, 8))": 1.0803206999108677, "((0, 0, 3), (7, 8, 9))": 1.0802262077720242, "((0, 0, 3), (7, 9, 0))": 0.9569526241284116, "((0, 0, 3), (7, 9, 1))": 0.9502901487099442, "((0, 0, 3), (7, 9, 2))": 0.9536962283994235, "((0, 0, 3), (7, 9, 3))": 0.9500405207288821, "((0, 0, 3), (7, 9, 4))": 0.9636547225015928, "((0, 0, 3), (7, 9, 5))": 1.0038889058910607, "((0, 0, 3), (7, 9, 6))": 1.0362345588786503, "((0, 0, 3), (7, 9, 7))": 1.0682196986228518, "((0, 0, 3), (7, 9, 8))": 1.0901913183241245, "((0, 0, 3), (7, 9, 9))": 1.0931180878038254, "((0, 0, 3), (8, 0, 0))": 0.6563165164526803, "((0, 0, 3), (8, 0, 1))": 0.6618902063747071, "((0, 0, 3), (8, 0, 2))": 0.6512643472255437, "((0, 0, 3), (8, 0, 3))": 0.6448093802110011, "((0, 0, 3), (8, 0, 4))": 0.6476107520967941, "((0, 0, 3), (8, 0, 5))": 0.6797579640119662, "((0, 0, 3), (8, 0, 6))": 0.7215054961543331, "((0, 0, 3), (8, 0, 7))": 0.7664186471118284, "((0, 0, 3), (8, 0, 8))": 0.7866926842554468, "((0, 0, 3), (8, 0, 9))": 0.7903857320745749, "((0, 0, 3), (8, 1, 0))": 0.6632304232757492, "((0, 0, 3), (8, 1, 1))": 0.661505287071373, "((0, 0, 3), (8, 1, 2))": 0.652969241381974, "((0, 0, 3), (8, 1, 3))": 0.6479852822904312, "((0, 0, 3), (8, 1, 4))": 0.6555335891344717, "((0, 0, 3), (8, 1, 5))": 0.6782522857033433, "((0, 0, 3), (8, 1, 6))": 0.7261821153697804, "((0, 0, 3), (8, 1, 7))": 0.7781963916015314, "((0, 0, 3), (8, 1, 8))": 0.7955437852460412, "((0, 0, 3), (8, 1, 9))": 0.7981500973988568, "((0, 0, 3), (8, 2, 0))": 0.667361996671945, "((0, 0, 3), (8, 2, 1))": 0.667645161711749, "((0, 0, 3), (8, 2, 2))": 0.6552601318462057, "((0, 0, 3), (8, 2, 3))": 0.6535254281793975, "((0, 0, 3), (8, 2, 4))": 0.6555792843227375, "((0, 0, 3), (8, 2, 5))": 0.6928411168545088, "((0, 0, 3), (8, 2, 6))": 0.7444500789913208, "((0, 0, 3), (8, 2, 7))": 0.7848175657669748, "((0, 0, 3), (8, 2, 8))": 0.8042721688108248, "((0, 0, 3), (8, 2, 9))": 0.8092441718063672, "((0, 0, 3), (8, 3, 0))": 0.6954521879156078, "((0, 0, 3), (8, 3, 1))": 0.6985795679881263, "((0, 0, 3), (8, 3, 2))": 0.6843815981789427, "((0, 0, 3), (8, 3, 3))": 0.6816375793673174, "((0, 0, 3), (8, 3, 4))": 0.694441847793368, "((0, 0, 3), (8, 3, 5))": 0.7201487226009088, "((0, 0, 3), (8, 3, 6))": 0.7676750775674752, "((0, 0, 3), (8, 3, 7))": 0.8169792141095699, "((0, 0, 3), (8, 3, 8))": 0.8380913006030831, "((0, 0, 3), (8, 3, 9))": 0.8404663677333576, "((0, 0, 3), (8, 4, 0))": 0.739476893261551, "((0, 0, 3), (8, 4, 1))": 0.743858463640816, "((0, 0, 3), (8, 4, 2))": 0.734870434927677, "((0, 0, 3), (8, 4, 3))": 0.7245770843214829, "((0, 0, 3), (8, 4, 4))": 0.7362232289051444, "((0, 0, 3), (8, 4, 5))": 0.776150614524893, "((0, 0, 3), (8, 4, 6))": 0.8200309841821062, "((0, 0, 3), (8, 4, 7))": 0.8712943570255255, "((0, 0, 3), (8, 4, 8))": 0.8867625653532891, "((0, 0, 3), (8, 4, 9))": 0.8810249603893744, "((0, 0, 3), (8, 5, 0))": 0.8035762838939816, "((0, 0, 3), (8, 5, 1))": 0.8056803942553648, "((0, 0, 3), (8, 5, 2))": 0.7992577137731494, "((0, 0, 3), (8, 5, 3))": 0.7979853741676496, "((0, 0, 3), (8, 5, 4))": 0.8196445907168621, "((0, 0, 3), (8, 5, 5))": 0.8546762457254488, "((0, 0, 3), (8, 5, 6))": 0.892895596104319, "((0, 0, 3), (8, 5, 7))": 0.9271398462506822, "((0, 0, 3), (8, 5, 8))": 0.9489394865399711, "((0, 0, 3), (8, 5, 9))": 0.9531621200050311, "((0, 0, 3), (8, 6, 0))": 0.881824577235105, "((0, 0, 3), (8, 6, 1))": 0.8647816895259965, "((0, 0, 3), (8, 6, 2))": 0.8651852683649619, "((0, 0, 3), (8, 6, 3))": 0.8837333984500293, "((0, 0, 3), (8, 6, 4))": 0.8937076705278458, "((0, 0, 3), (8, 6, 5))": 0.9200387458246351, "((0, 0, 3), (8, 6, 6))": 0.9580379070041212, "((0, 0, 3), (8, 6, 7))": 0.9849480477448919, "((0, 0, 3), (8, 6, 8))": 1.0119711923342238, "((0, 0, 3), (8, 6, 9))": 1.0122538624676103, "((0, 0, 3), (8, 7, 0))": 0.9302635556386432, "((0, 0, 3), (8, 7, 1))": 0.9310602865308676, "((0, 0, 3), (8, 7, 2))": 0.9207162929633401, "((0, 0, 3), (8, 7, 3))": 0.9370932780128753, "((0, 0, 3), (8, 7, 4))": 0.9505740889666143, "((0, 0, 3), (8, 7, 5))": 0.9914737956492948, "((0, 0, 3), (8, 7, 6))": 1.0252783311057854, "((0, 0, 3), (8, 7, 7))": 1.0542651719087628, "((0, 0, 3), (8, 7, 8))": 1.0829828067413476, "((0, 0, 3), (8, 7, 9))": 1.0816516795157531, "((0, 0, 3), (8, 8, 0))": 0.9833036578774367, "((0, 0, 3), (8, 8, 1))": 0.9899341200835006, "((0, 0, 3), (8, 8, 2))": 0.9883267126452987, "((0, 0, 3), (8, 8, 3))": 0.9901366406951111, "((0, 0, 3), (8, 8, 4))": 0.9964395304012618, "((0, 0, 3), (8, 8, 5))": 1.035272961063826, "((0, 0, 3), (8, 8, 6))": 1.0694690190835279, "((0, 0, 3), (8, 8, 7))": 1.0995041930927432, "((0, 0, 3), (8, 8, 8))": 1.131341494968849, "((0, 0, 3), (8, 8, 9))": 1.1227135741362548, "((0, 0, 3), (8, 9, 0))": 0.9942716349980893, "((0, 0, 3), (8, 9, 1))": 0.9926261479435158, "((0, 0, 3), (8, 9, 2))": 0.9905837895212676, "((0, 0, 3), (8, 9, 3))": 0.9925713995461304, "((0, 0, 3), (8, 9, 4))": 1.0069141819020024, "((0, 0, 3), (8, 9, 5))": 1.037998684424781, "((0, 0, 3), (8, 9, 6))": 1.0712890950223184, "((0, 0, 3), (8, 9, 7))": 1.1036044218710723, "((0, 0, 3), (8, 9, 8))": 1.1270767629344598, "((0, 0, 3), (8, 9, 9))": 1.1250609652627959, "((0, 0, 3), (9, 0, 0))": 0.6661537030930437, "((0, 0, 3), (9, 0, 1))": 0.670060351077227, "((0, 0, 3), (9, 0, 2))": 0.6633424835128029, "((0, 0, 3), (9, 0, 3))": 0.6659326232743653, "((0, 0, 3), (9, 0, 4))": 0.6595618016639958, "((0, 0, 3), (9, 0, 5))": 0.6858846358155355, "((0, 0, 3), (9, 0, 6))": 0.7334878807281228, "((0, 0, 3), (9, 0, 7))": 0.7747917866648134, "((0, 0, 3), (9, 0, 8))": 0.7973417867333886, "((0, 0, 3), (9, 0, 9))": 0.8005523504065296, "((0, 0, 3), (9, 1, 0))": 0.673407894679032, "((0, 0, 3), (9, 1, 1))": 0.6687912371049177, "((0, 0, 3), (9, 1, 2))": 0.6665596696539864, "((0, 0, 3), (9, 1, 3))": 0.658577857718148, "((0, 0, 3), (9, 1, 4))": 0.6656883167233028, "((0, 0, 3), (9, 1, 5))": 0.6877411957687933, "((0, 0, 3), (9, 1, 6))": 0.7349663091230121, "((0, 0, 3), (9, 1, 7))": 0.7819526725643744, "((0, 0, 3), (9, 1, 8))": 0.803767341462285, "((0, 0, 3), (9, 1, 9))": 0.809120641971074, "((0, 0, 3), (9, 2, 0))": 0.6823091142196849, "((0, 0, 3), (9, 2, 1))": 0.6834248254294817, "((0, 0, 3), (9, 2, 2))": 0.6790413868400708, "((0, 0, 3), (9, 2, 3))": 0.6680211397928958, "((0, 0, 3), (9, 2, 4))": 0.679201156247693, "((0, 0, 3), (9, 2, 5))": 0.7068955882612346, "((0, 0, 3), (9, 2, 6))": 0.7513351582950782, "((0, 0, 3), (9, 2, 7))": 0.7960059329154371, "((0, 0, 3), (9, 2, 8))": 0.81724947782074, "((0, 0, 3), (9, 2, 9))": 0.821000136956638, "((0, 0, 3), (9, 3, 0))": 0.7026145863899609, "((0, 0, 3), (9, 3, 1))": 0.7043796232996486, "((0, 0, 3), (9, 3, 2))": 0.6985689172963249, "((0, 0, 3), (9, 3, 3))": 0.70253667482456, "((0, 0, 3), (9, 3, 4))": 0.7061504241759928, "((0, 0, 3), (9, 3, 5))": 0.7313996301787731, "((0, 0, 3), (9, 3, 6))": 0.7843365218719938, "((0, 0, 3), (9, 3, 7))": 0.8297893547846995, "((0, 0, 3), (9, 3, 8))": 0.8458727244022558, "((0, 0, 3), (9, 3, 9))": 0.8449827627587995, "((0, 0, 3), (9, 4, 0))": 0.7465589951689536, "((0, 0, 3), (9, 4, 1))": 0.749901205218564, "((0, 0, 3), (9, 4, 2))": 0.7476296196248686, "((0, 0, 3), (9, 4, 3))": 0.7352315271420446, "((0, 0, 3), (9, 4, 4))": 0.7474644475343962, "((0, 0, 3), (9, 4, 5))": 0.7852323313249255, "((0, 0, 3), (9, 4, 6))": 0.8332044063507618, "((0, 0, 3), (9, 4, 7))": 0.8773479816932983, "((0, 0, 3), (9, 4, 8))": 0.8930582678345816, "((0, 0, 3), (9, 4, 9))": 0.8909776332296205, "((0, 0, 3), (9, 5, 0))": 0.8075433196215227, "((0, 0, 3), (9, 5, 1))": 0.8084554291006423, "((0, 0, 3), (9, 5, 2))": 0.8073092552148551, "((0, 0, 3), (9, 5, 3))": 0.813336620872265, "((0, 0, 3), (9, 5, 4))": 0.8282719925426935, "((0, 0, 3), (9, 5, 5))": 0.8645413329386025, "((0, 0, 3), (9, 5, 6))": 0.8998723990191299, "((0, 0, 3), (9, 5, 7))": 0.933246362477891, "((0, 0, 3), (9, 5, 8))": 0.9541640271459815, "((0, 0, 3), (9, 5, 9))": 0.9555886732432024, "((0, 0, 3), (9, 6, 0))": 0.8774809408845021, "((0, 0, 3), (9, 6, 1))": 0.8735544193673289, "((0, 0, 3), (9, 6, 2))": 0.8866979698074269, "((0, 0, 3), (9, 6, 3))": 0.8956057888714102, "((0, 0, 3), (9, 6, 4))": 0.9028539746090899, "((0, 0, 3), (9, 6, 5))": 0.9325197748552945, "((0, 0, 3), (9, 6, 6))": 0.965896787992645, "((0, 0, 3), (9, 6, 7))": 1.0005518644027933, "((0, 0, 3), (9, 6, 8))": 1.0159370477429943, "((0, 0, 3), (9, 6, 9))": 1.0171438790542549, "((0, 0, 3), (9, 7, 0))": 0.9331772728422972, "((0, 0, 3), (9, 7, 1))": 0.9419815492579464, "((0, 0, 3), (9, 7, 2))": 0.9364757621126232, "((0, 0, 3), (9, 7, 3))": 0.9450320252953476, "((0, 0, 3), (9, 7, 4))": 0.9654932839098957, "((0, 0, 3), (9, 7, 5))": 0.9947307386923027, "((0, 0, 3), (9, 7, 6))": 1.0376902851169607, "((0, 0, 3), (9, 7, 7))": 1.0697384958882188, "((0, 0, 3), (9, 7, 8))": 1.0890029292516084, "((0, 0, 3), (9, 7, 9))": 1.0894685765772791, "((0, 0, 3), (9, 8, 0))": 0.9868231357002633, "((0, 0, 3), (9, 8, 1))": 0.9900473434075031, "((0, 0, 3), (9, 8, 2))": 0.990927509584742, "((0, 0, 3), (9, 8, 3))": 0.9874457919027133, "((0, 0, 3), (9, 8, 4))": 0.9974679313538587, "((0, 0, 3), (9, 8, 5))": 1.0343634531590342, "((0, 0, 3), (9, 8, 6))": 1.0702807665896177, "((0, 0, 3), (9, 8, 7))": 1.105371773679066, "((0, 0, 3), (9, 8, 8))": 1.1267624170240342, "((0, 0, 3), (9, 8, 9))": 1.1242614139956475, "((0, 0, 3), (9, 9, 0))": 0.999130337273762, "((0, 0, 3), (9, 9, 1))": 0.9966048868264967, "((0, 0, 3), (9, 9, 2))": 1.000463418987445, "((0, 0, 3), (9, 9, 3))": 0.9964521566100781, "((0, 0, 3), (9, 9, 4))": 1.0089805013438615, "((0, 0, 3), (9, 9, 5))": 1.0406949982645017, "((0, 0, 3), (9, 9, 6))": 1.0782980094135666, "((0, 0, 3), (9, 9, 7))": 1.10979463258231, "((0, 0, 3), (9, 9, 8))": 1.1301228452660455, "((0, 0, 3), (9, 9, 9))": 1.1283789726241762, "((0, 0, 4), (0, 0, 5))": 0.13016806997282596, "((0, 0, 4), (0, 0, 6))": 0.21289762587035999, "((0, 0, 4), (0, 0, 7))": 0.2984483300597341, "((0, 0, 4), (0, 0, 8))": 0.33600264194091206, "((0, 0, 4), (0, 0, 9))": 0.34607055222513106, "((0, 0, 4), (0, 1, 0))": 0.23577667715602993, "((0, 0, 4), (0, 1, 1))": 0.22057349921878017, "((0, 0, 4), (0, 1, 2))": 0.1588553281155856, "((0, 0, 4), (0, 1, 3))": 0.08212660533124169, "((0, 0, 4), (0, 1, 4))": 0.020233760753102847, "((0, 0, 4), (0, 1, 5))": 0.1338083085315378, "((0, 0, 4), (0, 1, 6))": 0.21769208914151109, "((0, 0, 4), (0, 1, 7))": 0.29728442929279625, "((0, 0, 4), (0, 1, 8))": 0.3423579465851942, "((0, 0, 4), (0, 1, 9))": 0.35043447218290813, "((0, 0, 4), (0, 2, 0))": 0.23704913898025634, "((0, 0, 4), (0, 2, 1))": 0.2262706890847398, "((0, 0, 4), (0, 2, 2))": 0.17378333356758616, "((0, 0, 4), (0, 2, 3))": 0.10851093057953892, "((0, 0, 4), (0, 2, 4))": 0.09074342077867395, "((0, 0, 4), (0, 2, 5))": 0.1626868044188958, "((0, 0, 4), (0, 2, 6))": 0.24360194918616881, "((0, 0, 4), (0, 2, 7))": 0.31893096887789085, "((0, 0, 4), (0, 2, 8))": 0.3573274687014666, "((0, 0, 4), (0, 2, 9))": 0.36940166800045493, "((0, 0, 4), (0, 3, 0))": 0.29254062306058237, "((0, 0, 4), (0, 3, 1))": 0.2617295074407884, "((0, 0, 4), (0, 3, 2))": 0.21548742785508493, "((0, 0, 4), (0, 3, 3))": 0.180949559835369, "((0, 0, 4), (0, 3, 4))": 0.16847027888303234, "((0, 0, 4), (0, 3, 5))": 0.2363684164644048, "((0, 0, 4), (0, 3, 6))": 0.30556930433484986, "((0, 0, 4), (0, 3, 7))": 0.37717824006309025, "((0, 0, 4), (0, 3, 8))": 0.40330044032685275, "((0, 0, 4), (0, 3, 9))": 0.4100158803756422, "((0, 0, 4), (0, 4, 0))": 0.32816048856450014, "((0, 0, 4), (0, 4, 1))": 0.32197522508115833, "((0, 0, 4), (0, 4, 2))": 0.3014288047237272, "((0, 0, 4), (0, 4, 3))": 0.28200113708019214, "((0, 0, 4), (0, 4, 4))": 0.2873332053435204, "((0, 0, 4), (0, 4, 5))": 0.3592358576283012, "((0, 0, 4), (0, 4, 6))": 0.4190931931914512, "((0, 0, 4), (0, 4, 7))": 0.4733593336258931, "((0, 0, 4), (0, 4, 8))": 0.49434186281705517, "((0, 0, 4), (0, 4, 9))": 0.49731397081855583, "((0, 0, 4), (0, 5, 0))": 0.42126654334732516, "((0, 0, 4), (0, 5, 1))": 0.4147790089334218, "((0, 0, 4), (0, 5, 2))": 0.4078708410422956, "((0, 0, 4), (0, 5, 3))": 0.3990946714407302, "((0, 0, 4), (0, 5, 4))": 0.407615822636118, "((0, 0, 4), (0, 5, 5))": 0.46664176163703464, "((0, 0, 4), (0, 5, 6))": 0.511884066990185, "((0, 0, 4), (0, 5, 7))": 0.5605174482365357, "((0, 0, 4), (0, 5, 8))": 0.5834196040942506, "((0, 0, 4), (0, 5, 9))": 0.5917847575233193, "((0, 0, 4), (0, 6, 0))": 0.5132282005514219, "((0, 0, 4), (0, 6, 1))": 0.5102500399449221, "((0, 0, 4), (0, 6, 2))": 0.5052229389712862, "((0, 0, 4), (0, 6, 3))": 0.5045181167841727, "((0, 0, 4), (0, 6, 4))": 0.5128487366400002, "((0, 0, 4), (0, 6, 5))": 0.5651489643197685, "((0, 0, 4), (0, 6, 6))": 0.6016030729461302, "((0, 0, 4), (0, 6, 7))": 0.649209183904217, "((0, 0, 4), (0, 6, 8))": 0.6667649384840793, "((0, 0, 4), (0, 6, 9))": 0.6734838890108193, "((0, 0, 4), (0, 7, 0))": 0.5993923892062201, "((0, 0, 4), (0, 7, 1))": 0.5930723729726347, "((0, 0, 4), (0, 7, 2))": 0.594132927757412, "((0, 0, 4), (0, 7, 3))": 0.584170684023661, "((0, 0, 4), (0, 7, 4))": 0.6074555296769591, "((0, 0, 4), (0, 7, 5))": 0.6590055368237728, "((0, 0, 4), (0, 7, 6))": 0.686887923503204, "((0, 0, 4), (0, 7, 7))": 0.7365143928505286, "((0, 0, 4), (0, 7, 8))": 0.766020175206829, "((0, 0, 4), (0, 7, 9))": 0.7710621306597114, "((0, 0, 4), (0, 8, 0))": 0.6485528154744601, "((0, 0, 4), (0, 8, 1))": 0.6543088309606164, "((0, 0, 4), (0, 8, 2))": 0.652374085121232, "((0, 0, 4), (0, 8, 3))": 0.6417417505620557, "((0, 0, 4), (0, 8, 4))": 0.6517146462129391, "((0, 0, 4), (0, 8, 5))": 0.7052245444631827, "((0, 0, 4), (0, 8, 6))": 0.7325242937790708, "((0, 0, 4), (0, 8, 7))": 0.7816787874619968, "((0, 0, 4), (0, 8, 8))": 0.8230264952189873, "((0, 0, 4), (0, 8, 9))": 0.8219733750110273, "((0, 0, 4), (0, 9, 0))": 0.6611238526211042, "((0, 0, 4), (0, 9, 1))": 0.6641382584757434, "((0, 0, 4), (0, 9, 2))": 0.6688845191167488, "((0, 0, 4), (0, 9, 3))": 0.6520143075635867, "((0, 0, 4), (0, 9, 4))": 0.6587245299013196, "((0, 0, 4), (0, 9, 5))": 0.7202228621154346, "((0, 0, 4), (0, 9, 6))": 0.748966419044142, "((0, 0, 4), (0, 9, 7))": 0.7976326748746937, "((0, 0, 4), (0, 9, 8))": 0.8243326408739875, "((0, 0, 4), (0, 9, 9))": 0.8243179558707725, "((0, 0, 4), (1, 0, 0))": 0.2399447200743566, "((0, 0, 4), (1, 0, 1))": 0.22460841981277474, "((0, 0, 4), (1, 0, 2))": 0.16364445700731528, "((0, 0, 4), (1, 0, 3))": 0.08213943851494955, "((0, 0, 4), (1, 0, 4))": 0.0186221014651897, "((0, 0, 4), (1, 0, 5))": 0.12833022563418475, "((0, 0, 4), (1, 0, 6))": 0.21945398056340787, "((0, 0, 4), (1, 0, 7))": 0.2964371328161717, "((0, 0, 4), (1, 0, 8))": 0.33972823234341837, "((0, 0, 4), (1, 0, 9))": 0.35353197314584156, "((0, 0, 4), (1, 1, 0))": 0.24187972605592784, "((0, 0, 4), (1, 1, 1))": 0.22652824118240797, "((0, 0, 4), (1, 1, 2))": 0.1626842793972784, "((0, 0, 4), (1, 1, 3))": 0.08294218466177268, "((0, 0, 4), (1, 1, 4))": 0.025435289880122256, "((0, 0, 4), (1, 1, 5))": 0.13219814243988928, "((0, 0, 4), (1, 1, 6))": 0.21986120341360135, "((0, 0, 4), (1, 1, 7))": 0.2943576329826218, "((0, 0, 4), (1, 1, 8))": 0.34404141163305607, "((0, 0, 4), (1, 1, 9))": 0.3575249643535102, "((0, 0, 4), (1, 2, 0))": 0.24443517376139845, "((0, 0, 4), (1, 2, 1))": 0.22887242964339774, "((0, 0, 4), (1, 2, 2))": 0.1709785736886736, "((0, 0, 4), (1, 2, 3))": 0.11353869324663132, "((0, 0, 4), (1, 2, 4))": 0.09294143039125842, "((0, 0, 4), (1, 2, 5))": 0.16796143098247984, "((0, 0, 4), (1, 2, 6))": 0.24544451677910115, "((0, 0, 4), (1, 2, 7))": 0.31848828175175226, "((0, 0, 4), (1, 2, 8))": 0.3653850355435794, "((0, 0, 4), (1, 2, 9))": 0.37280171884850666, "((0, 0, 4), (1, 3, 0))": 0.2775465385467468, "((0, 0, 4), (1, 3, 1))": 0.2703788491655906, "((0, 0, 4), (1, 3, 2))": 0.21676024243937567, "((0, 0, 4), (1, 3, 3))": 0.18112957759376938, "((0, 0, 4), (1, 3, 4))": 0.1691458543635328, "((0, 0, 4), (1, 3, 5))": 0.24406231208458348, "((0, 0, 4), (1, 3, 6))": 0.3110970897827829, "((0, 0, 4), (1, 3, 7))": 0.37003668315652205, "((0, 0, 4), (1, 3, 8))": 0.4009508124441172, "((0, 0, 4), (1, 3, 9))": 0.4173543995009185, "((0, 0, 4), (1, 4, 0))": 0.326232189791039, "((0, 0, 4), (1, 4, 1))": 0.32062341372495873, "((0, 0, 4), (1, 4, 2))": 0.3021803239088346, "((0, 0, 4), (1, 4, 3))": 0.28183266906130794, "((0, 0, 4), (1, 4, 4))": 0.2914172514950007, "((0, 0, 4), (1, 4, 5))": 0.3580441904804219, "((0, 0, 4), (1, 4, 6))": 0.4163361510608645, "((0, 0, 4), (1, 4, 7))": 0.4714562061169326, "((0, 0, 4), (1, 4, 8))": 0.49915981300905, "((0, 0, 4), (1, 4, 9))": 0.49839230236203086, "((0, 0, 4), (1, 5, 0))": 0.4209519124908245, "((0, 0, 4), (1, 5, 1))": 0.41810202517244555, "((0, 0, 4), (1, 5, 2))": 0.40596349446003005, "((0, 0, 4), (1, 5, 3))": 0.4029238602833343, "((0, 0, 4), (1, 5, 4))": 0.410141906292751, "((0, 0, 4), (1, 5, 5))": 0.4689457095189701, "((0, 0, 4), (1, 5, 6))": 0.5114388938283185, "((0, 0, 4), (1, 5, 7))": 0.5615266360480814, "((0, 0, 4), (1, 5, 8))": 0.5872749176116085, "((0, 0, 4), (1, 5, 9))": 0.594036873950519, "((0, 0, 4), (1, 6, 0))": 0.5125411137683484, "((0, 0, 4), (1, 6, 1))": 0.5069697722344656, "((0, 0, 4), (1, 6, 2))": 0.5027241072627088, "((0, 0, 4), (1, 6, 3))": 0.5032658694986571, "((0, 0, 4), (1, 6, 4))": 0.5156787747716678, "((0, 0, 4), (1, 6, 5))": 0.5670740613500552, "((0, 0, 4), (1, 6, 6))": 0.6030340001040635, "((0, 0, 4), (1, 6, 7))": 0.6471240930730512, "((0, 0, 4), (1, 6, 8))": 0.6738756991818003, "((0, 0, 4), (1, 6, 9))": 0.6778105208639065, "((0, 0, 4), (1, 7, 0))": 0.597833807768913, "((0, 0, 4), (1, 7, 1))": 0.5931194304378347, "((0, 0, 4), (1, 7, 2))": 0.5935077902093173, "((0, 0, 4), (1, 7, 3))": 0.5911236273705238, "((0, 0, 4), (1, 7, 4))": 0.6040461247838731, "((0, 0, 4), (1, 7, 5))": 0.6600168871931414, "((0, 0, 4), (1, 7, 6))": 0.6918214218154388, "((0, 0, 4), (1, 7, 7))": 0.7273294267999633, "((0, 0, 4), (1, 7, 8))": 0.766839876941281, "((0, 0, 4), (1, 7, 9))": 0.770414016006573, "((0, 0, 4), (1, 8, 0))": 0.6536332957607378, "((0, 0, 4), (1, 8, 1))": 0.6553675675820354, "((0, 0, 4), (1, 8, 2))": 0.6504443723255964, "((0, 0, 4), (1, 8, 3))": 0.643155758127173, "((0, 0, 4), (1, 8, 4))": 0.6550165864670271, "((0, 0, 4), (1, 8, 5))": 0.7088254510973638, "((0, 0, 4), (1, 8, 6))": 0.7391402555084615, "((0, 0, 4), (1, 8, 7))": 0.7862338287119096, "((0, 0, 4), (1, 8, 8))": 0.8316793107077443, "((0, 0, 4), (1, 8, 9))": 0.8253184711073845, "((0, 0, 4), (1, 9, 0))": 0.6635224613452672, "((0, 0, 4), (1, 9, 1))": 0.6679606146622475, "((0, 0, 4), (1, 9, 2))": 0.6624865277538484, "((0, 0, 4), (1, 9, 3))": 0.6526318411942732, "((0, 0, 4), (1, 9, 4))": 0.6613207250519025, "((0, 0, 4), (1, 9, 5))": 0.7182878878214152, "((0, 0, 4), (1, 9, 6))": 0.759064874664717, "((0, 0, 4), (1, 9, 7))": 0.7998824256077085, "((0, 0, 4), (1, 9, 8))": 0.8294463855686871, "((0, 0, 4), (1, 9, 9))": 0.8292226853902026, "((0, 0, 4), (2, 0, 0))": 0.24389831382193985, "((0, 0, 4), (2, 0, 1))": 0.23210157389244263, "((0, 0, 4), (2, 0, 2))": 0.18444372389201444, "((0, 0, 4), (2, 0, 3))": 0.11726627944433611, "((0, 0, 4), (2, 0, 4))": 0.08231829746665652, "((0, 0, 4), (2, 0, 5))": 0.15418574471618074, "((0, 0, 4), (2, 0, 6))": 0.23713347020454, "((0, 0, 4), (2, 0, 7))": 0.30739639306602423, "((0, 0, 4), (2, 0, 8))": 0.35408593002178185, "((0, 0, 4), (2, 0, 9))": 0.3654827144511385, "((0, 0, 4), (2, 1, 0))": 0.2416864834319803, "((0, 0, 4), (2, 1, 1))": 0.2325901128528029, "((0, 0, 4), (2, 1, 2))": 0.18299215040253725, "((0, 0, 4), (2, 1, 3))": 0.1206531736630915, "((0, 0, 4), (2, 1, 4))": 0.08805937111434757, "((0, 0, 4), (2, 1, 5))": 0.15712519585127468, "((0, 0, 4), (2, 1, 6))": 0.24322836521838462, "((0, 0, 4), (2, 1, 7))": 0.31060246262664787, "((0, 0, 4), (2, 1, 8))": 0.3592612518535873, "((0, 0, 4), (2, 1, 9))": 0.3700418335678696, "((0, 0, 4), (2, 2, 0))": 0.24567137626499627, "((0, 0, 4), (2, 2, 1))": 0.22905133365021485, "((0, 0, 4), (2, 2, 2))": 0.18871262427121085, "((0, 0, 4), (2, 2, 3))": 0.13466542108256008, "((0, 0, 4), (2, 2, 4))": 0.12148363789987054, "((0, 0, 4), (2, 2, 5))": 0.18409898455687718, "((0, 0, 4), (2, 2, 6))": 0.263541989467428, "((0, 0, 4), (2, 2, 7))": 0.33662286407677094, "((0, 0, 4), (2, 2, 8))": 0.372690248290144, "((0, 0, 4), (2, 2, 9))": 0.3813696464345661, "((0, 0, 4), (2, 3, 0))": 0.2807162675609515, "((0, 0, 4), (2, 3, 1))": 0.26653283283419815, "((0, 0, 4), (2, 3, 2))": 0.23718342901120004, "((0, 0, 4), (2, 3, 3))": 0.19556565617352176, "((0, 0, 4), (2, 3, 4))": 0.18908199535465942, "((0, 0, 4), (2, 3, 5))": 0.24743261430468236, "((0, 0, 4), (2, 3, 6))": 0.3185395596099059, "((0, 0, 4), (2, 3, 7))": 0.3854146667447829, "((0, 0, 4), (2, 3, 8))": 0.4188087229604451, "((0, 0, 4), (2, 3, 9))": 0.43042714721630637, "((0, 0, 4), (2, 4, 0))": 0.3288489171496006, "((0, 0, 4), (2, 4, 1))": 0.324649821067107, "((0, 0, 4), (2, 4, 2))": 0.3092034917470136, "((0, 0, 4), (2, 4, 3))": 0.291596245075214, "((0, 0, 4), (2, 4, 4))": 0.3005672265420243, "((0, 0, 4), (2, 4, 5))": 0.36658224958120383, "((0, 0, 4), (2, 4, 6))": 0.42027622150700855, "((0, 0, 4), (2, 4, 7))": 0.47541021601682343, "((0, 0, 4), (2, 4, 8))": 0.49609558512228946, "((0, 0, 4), (2, 4, 9))": 0.5022821714923944, "((0, 0, 4), (2, 5, 0))": 0.4228830958896196, "((0, 0, 4), (2, 5, 1))": 0.41943074184977847, "((0, 0, 4), (2, 5, 2))": 0.4120629883203842, "((0, 0, 4), (2, 5, 3))": 0.40658021456428867, "((0, 0, 4), (2, 5, 4))": 0.41030667206606003, "((0, 0, 4), (2, 5, 5))": 0.47663230601525697, "((0, 0, 4), (2, 5, 6))": 0.5166163050054431, "((0, 0, 4), (2, 5, 7))": 0.5664779675513261, "((0, 0, 4), (2, 5, 8))": 0.5925991476296326, "((0, 0, 4), (2, 5, 9))": 0.6045722555733593, "((0, 0, 4), (2, 6, 0))": 0.51822044377587, "((0, 0, 4), (2, 6, 1))": 0.5169169182863018, "((0, 0, 4), (2, 6, 2))": 0.5136655476039823, "((0, 0, 4), (2, 6, 3))": 0.5070558224785171, "((0, 0, 4), (2, 6, 4))": 0.5213464926812801, "((0, 0, 4), (2, 6, 5))": 0.5806410926658478, "((0, 0, 4), (2, 6, 6))": 0.6109654528162719, "((0, 0, 4), (2, 6, 7))": 0.653319929372445, "((0, 0, 4), (2, 6, 8))": 0.6745889969011162, "((0, 0, 4), (2, 6, 9))": 0.6787114852732602, "((0, 0, 4), (2, 7, 0))": 0.6010703730351135, "((0, 0, 4), (2, 7, 1))": 0.5963671288787414, "((0, 0, 4), (2, 7, 2))": 0.6036436042785733, "((0, 0, 4), (2, 7, 3))": 0.6082236313741989, "((0, 0, 4), (2, 7, 4))": 0.6177005882538946, "((0, 0, 4), (2, 7, 5))": 0.669552313085792, "((0, 0, 4), (2, 7, 6))": 0.7033628650755023, "((0, 0, 4), (2, 7, 7))": 0.7380658325318524, "((0, 0, 4), (2, 7, 8))": 0.7737525133090959, "((0, 0, 4), (2, 7, 9))": 0.7863707188226182, "((0, 0, 4), (2, 8, 0))": 0.6513742112145591, "((0, 0, 4), (2, 8, 1))": 0.6530772619016189, "((0, 0, 4), (2, 8, 2))": 0.6462200250944479, "((0, 0, 4), (2, 8, 3))": 0.6405567050135054, "((0, 0, 4), (2, 8, 4))": 0.6600319694630926, "((0, 0, 4), (2, 8, 5))": 0.7100915077708914, "((0, 0, 4), (2, 8, 6))": 0.7439938172047363, "((0, 0, 4), (2, 8, 7))": 0.7743414980011034, "((0, 0, 4), (2, 8, 8))": 0.8249508002315905, "((0, 0, 4), (2, 8, 9))": 0.8256806852802123, "((0, 0, 4), (2, 9, 0))": 0.6708021405632166, "((0, 0, 4), (2, 9, 1))": 0.6647887236743582, "((0, 0, 4), (2, 9, 2))": 0.6582422828714796, "((0, 0, 4), (2, 9, 3))": 0.6577950102086858, "((0, 0, 4), (2, 9, 4))": 0.6745439097067794, "((0, 0, 4), (2, 9, 5))": 0.7220551390201783, "((0, 0, 4), (2, 9, 6))": 0.7574779941561199, "((0, 0, 4), (2, 9, 7))": 0.7958514209755448, "((0, 0, 4), (2, 9, 8))": 0.8271513401217472, "((0, 0, 4), (2, 9, 9))": 0.8296697452357641, "((0, 0, 4), (3, 0, 0))": 0.2818000172546534, "((0, 0, 4), (3, 0, 1))": 0.2684061703259092, "((0, 0, 4), (3, 0, 2))": 0.23502244152546867, "((0, 0, 4), (3, 0, 3))": 0.18672631347419666, "((0, 0, 4), (3, 0, 4))": 0.1646905548627037, "((0, 0, 4), (3, 0, 5))": 0.2113306155581136, "((0, 0, 4), (3, 0, 6))": 0.28672596039265363, "((0, 0, 4), (3, 0, 7))": 0.35490936847200233, "((0, 0, 4), (3, 0, 8))": 0.3850865851394944, "((0, 0, 4), (3, 0, 9))": 0.39359867665068915, "((0, 0, 4), (3, 1, 0))": 0.2792486059136776, "((0, 0, 4), (3, 1, 1))": 0.2699574052859954, "((0, 0, 4), (3, 1, 2))": 0.23401675877510833, "((0, 0, 4), (3, 1, 3))": 0.18382272659271007, "((0, 0, 4), (3, 1, 4))": 0.16808702966561792, "((0, 0, 4), (3, 1, 5))": 0.2162254096183743, "((0, 0, 4), (3, 1, 6))": 0.28669128428927804, "((0, 0, 4), (3, 1, 7))": 0.35509640186430136, "((0, 0, 4), (3, 1, 8))": 0.39061944212586935, "((0, 0, 4), (3, 1, 9))": 0.4012030838195184, "((0, 0, 4), (3, 2, 0))": 0.27965276470224615, "((0, 0, 4), (3, 2, 1))": 0.2653439338835496, "((0, 0, 4), (3, 2, 2))": 0.24023604472292265, "((0, 0, 4), (3, 2, 3))": 0.19236931973067226, "((0, 0, 4), (3, 2, 4))": 0.18068479260942968, "((0, 0, 4), (3, 2, 5))": 0.23272261782220402, "((0, 0, 4), (3, 2, 6))": 0.3014336715102406, "((0, 0, 4), (3, 2, 7))": 0.3802663997794176, "((0, 0, 4), (3, 2, 8))": 0.4127459818629996, "((0, 0, 4), (3, 2, 9))": 0.41926466188349054, "((0, 0, 4), (3, 3, 0))": 0.31183943667537334, "((0, 0, 4), (3, 3, 1))": 0.2985941934687442, "((0, 0, 4), (3, 3, 2))": 0.27799094487725834, "((0, 0, 4), (3, 3, 3))": 0.23975016425820975, "((0, 0, 4), (3, 3, 4))": 0.22983016627236516, "((0, 0, 4), (3, 3, 5))": 0.27802937653860005, "((0, 0, 4), (3, 3, 6))": 0.3507750470984984, "((0, 0, 4), (3, 3, 7))": 0.41784033883352817, "((0, 0, 4), (3, 3, 8))": 0.45105060963960303, "((0, 0, 4), (3, 3, 9))": 0.4561870390082391, "((0, 0, 4), (3, 4, 0))": 0.37140052390970335, "((0, 0, 4), (3, 4, 1))": 0.3558193562265617, "((0, 0, 4), (3, 4, 2))": 0.34689989657315445, "((0, 0, 4), (3, 4, 3))": 0.3291603835944376, "((0, 0, 4), (3, 4, 4))": 0.3303642258639657, "((0, 0, 4), (3, 4, 5))": 0.38982152208943344, "((0, 0, 4), (3, 4, 6))": 0.4422924781210969, "((0, 0, 4), (3, 4, 7))": 0.5041810683285712, "((0, 0, 4), (3, 4, 8))": 0.5199909962533181, "((0, 0, 4), (3, 4, 9))": 0.5258629715934487, "((0, 0, 4), (3, 5, 0))": 0.45531383060065295, "((0, 0, 4), (3, 5, 1))": 0.45244750417380225, "((0, 0, 4), (3, 5, 2))": 0.4475144124459914, "((0, 0, 4), (3, 5, 3))": 0.4368694771996278, "((0, 0, 4), (3, 5, 4))": 0.43751682160748256, "((0, 0, 4), (3, 5, 5))": 0.5038142973496509, "((0, 0, 4), (3, 5, 6))": 0.5473169263628906, "((0, 0, 4), (3, 5, 7))": 0.6078996142824322, "((0, 0, 4), (3, 5, 8))": 0.6185710196682365, "((0, 0, 4), (3, 5, 9))": 0.6315561236843984, "((0, 0, 4), (3, 6, 0))": 0.554114811336808, "((0, 0, 4), (3, 6, 1))": 0.5469495289582446, "((0, 0, 4), (3, 6, 2))": 0.5411525670249061, "((0, 0, 4), (3, 6, 3))": 0.5401573721083122, "((0, 0, 4), (3, 6, 4))": 0.5474731760556996, "((0, 0, 4), (3, 6, 5))": 0.612533593810127, "((0, 0, 4), (3, 6, 6))": 0.6405663286029291, "((0, 0, 4), (3, 6, 7))": 0.6916788128016542, "((0, 0, 4), (3, 6, 8))": 0.7017783276255133, "((0, 0, 4), (3, 6, 9))": 0.7056196294121189, "((0, 0, 4), (3, 7, 0))": 0.6178636870021479, "((0, 0, 4), (3, 7, 1))": 0.6118361660707597, "((0, 0, 4), (3, 7, 2))": 0.6185517688246853, "((0, 0, 4), (3, 7, 3))": 0.6303178635642609, "((0, 0, 4), (3, 7, 4))": 0.6405943307437868, "((0, 0, 4), (3, 7, 5))": 0.6955997443651092, "((0, 0, 4), (3, 7, 6))": 0.7243150050214618, "((0, 0, 4), (3, 7, 7))": 0.761013499316564, "((0, 0, 4), (3, 7, 8))": 0.7920483154222828, "((0, 0, 4), (3, 7, 9))": 0.8099516018094152, "((0, 0, 4), (3, 8, 0))": 0.6665306100671464, "((0, 0, 4), (3, 8, 1))": 0.6681186641348914, "((0, 0, 4), (3, 8, 2))": 0.6662216790267587, "((0, 0, 4), (3, 8, 3))": 0.6678461428373846, "((0, 0, 4), (3, 8, 4))": 0.6810138893690414, "((0, 0, 4), (3, 8, 5))": 0.7323873546876554, "((0, 0, 4), (3, 8, 6))": 0.7534879453715223, "((0, 0, 4), (3, 8, 7))": 0.7907238412613824, "((0, 0, 4), (3, 8, 8))": 0.8344649459139154, "((0, 0, 4), (3, 8, 9))": 0.8372507456681317, "((0, 0, 4), (3, 9, 0))": 0.6754758969097453, "((0, 0, 4), (3, 9, 1))": 0.6760094178058216, "((0, 0, 4), (3, 9, 2))": 0.6797185941948796, "((0, 0, 4), (3, 9, 3))": 0.6767333069269769, "((0, 0, 4), (3, 9, 4))": 0.6902247411300315, "((0, 0, 4), (3, 9, 5))": 0.7430597048932912, "((0, 0, 4), (3, 9, 6))": 0.7672016687892765, "((0, 0, 4), (3, 9, 7))": 0.8135396218929701, "((0, 0, 4), (3, 9, 8))": 0.8383380520708207, "((0, 0, 4), (3, 9, 9))": 0.8420461047482559, "((0, 0, 4), (4, 0, 0))": 0.3658577172454479, "((0, 0, 4), (4, 0, 1))": 0.35997842869223134, "((0, 0, 4), (4, 0, 2))": 0.3370857704187738, "((0, 0, 4), (4, 0, 3))": 0.2979135595719678, "((0, 0, 4), (4, 0, 4))": 0.29557109902605383, "((0, 0, 4), (4, 0, 5))": 0.3238487788764112, "((0, 0, 4), (4, 0, 6))": 0.3721081490539908, "((0, 0, 4), (4, 0, 7))": 0.42099056216238134, "((0, 0, 4), (4, 0, 8))": 0.44744776298992867, "((0, 0, 4), (4, 0, 9))": 0.45880053345459826, "((0, 0, 4), (4, 1, 0))": 0.36569059152675304, "((0, 0, 4), (4, 1, 1))": 0.3504721456221962, "((0, 0, 4), (4, 1, 2))": 0.33641122582576033, "((0, 0, 4), (4, 1, 3))": 0.30456291088670495, "((0, 0, 4), (4, 1, 4))": 0.29638409429163, "((0, 0, 4), (4, 1, 5))": 0.3280748637567661, "((0, 0, 4), (4, 1, 6))": 0.37648150176547124, "((0, 0, 4), (4, 1, 7))": 0.4249039656417986, "((0, 0, 4), (4, 1, 8))": 0.4522981478771134, "((0, 0, 4), (4, 1, 9))": 0.4588284222158328, "((0, 0, 4), (4, 2, 0))": 0.36797984345949536, "((0, 0, 4), (4, 2, 1))": 0.3604609821030682, "((0, 0, 4), (4, 2, 2))": 0.34145489611783686, "((0, 0, 4), (4, 2, 3))": 0.3141976857988185, "((0, 0, 4), (4, 2, 4))": 0.30300872765495523, "((0, 0, 4), (4, 2, 5))": 0.3433082453741519, "((0, 0, 4), (4, 2, 6))": 0.3911786996819481, "((0, 0, 4), (4, 2, 7))": 0.44935588886690075, "((0, 0, 4), (4, 2, 8))": 0.46976656830531405, "((0, 0, 4), (4, 2, 9))": 0.47634464654704184, "((0, 0, 4), (4, 3, 0))": 0.39837657753875316, "((0, 0, 4), (4, 3, 1))": 0.3920310033872636, "((0, 0, 4), (4, 3, 2))": 0.3793646388736624, "((0, 0, 4), (4, 3, 3))": 0.35624635777993435, "((0, 0, 4), (4, 3, 4))": 0.34903175021186345, "((0, 0, 4), (4, 3, 5))": 0.3917452947524594, "((0, 0, 4), (4, 3, 6))": 0.43436841743923305, "((0, 0, 4), (4, 3, 7))": 0.4884133251095863, "((0, 0, 4), (4, 3, 8))": 0.5027770737546555, "((0, 0, 4), (4, 3, 9))": 0.5103839090796333, "((0, 0, 4), (4, 4, 0))": 0.4628420668572829, "((0, 0, 4), (4, 4, 1))": 0.4538506808078234, "((0, 0, 4), (4, 4, 2))": 0.4444328242247269, "((0, 0, 4), (4, 4, 3))": 0.4289077485391616, "((0, 0, 4), (4, 4, 4))": 0.4373776033119129, "((0, 0, 4), (4, 4, 5))": 0.49257901182400315, "((0, 0, 4), (4, 4, 6))": 0.5266397713192981, "((0, 0, 4), (4, 4, 7))": 0.5669423663519717, "((0, 0, 4), (4, 4, 8))": 0.5787824568400902, "((0, 0, 4), (4, 4, 9))": 0.5851550413914832, "((0, 0, 4), (4, 5, 0))": 0.5394984925146364, "((0, 0, 4), (4, 5, 1))": 0.5337748758395907, "((0, 0, 4), (4, 5, 2))": 0.5241798620617306, "((0, 0, 4), (4, 5, 3))": 0.5258346009966778, "((0, 0, 4), (4, 5, 4))": 0.5345677345123595, "((0, 0, 4), (4, 5, 5))": 0.5854206868897475, "((0, 0, 4), (4, 5, 6))": 0.6199984831669036, "((0, 0, 4), (4, 5, 7))": 0.6675854445661382, "((0, 0, 4), (4, 5, 8))": 0.68426134592517, "((0, 0, 4), (4, 5, 9))": 0.6885694208175296, "((0, 0, 4), (4, 6, 0))": 0.6302116943034203, "((0, 0, 4), (4, 6, 1))": 0.625039824124026, "((0, 0, 4), (4, 6, 2))": 0.6255430735006564, "((0, 0, 4), (4, 6, 3))": 0.6239871020813353, "((0, 0, 4), (4, 6, 4))": 0.628502758650463, "((0, 0, 4), (4, 6, 5))": 0.6969119711523147, "((0, 0, 4), (4, 6, 6))": 0.7153840311669667, "((0, 0, 4), (4, 6, 7))": 0.7514513022637622, "((0, 0, 4), (4, 6, 8))": 0.7613365531933461, "((0, 0, 4), (4, 6, 9))": 0.7674705980292382, "((0, 0, 4), (4, 7, 0))": 0.6913568192243437, "((0, 0, 4), (4, 7, 1))": 0.687127260727143, "((0, 0, 4), (4, 7, 2))": 0.6841183816683848, "((0, 0, 4), (4, 7, 3))": 0.6831533288844838, "((0, 0, 4), (4, 7, 4))": 0.7085932800163747, "((0, 0, 4), (4, 7, 5))": 0.7584298722588063, "((0, 0, 4), (4, 7, 6))": 0.799280770147307, "((0, 0, 4), (4, 7, 7))": 0.8314915764489115, "((0, 0, 4), (4, 7, 8))": 0.8486563808974702, "((0, 0, 4), (4, 7, 9))": 0.8533076169250026, "((0, 0, 4), (4, 8, 0))": 0.7182698782975637, "((0, 0, 4), (4, 8, 1))": 0.7147625471016718, "((0, 0, 4), (4, 8, 2))": 0.7197551072014279, "((0, 0, 4), (4, 8, 3))": 0.7219158251229598, "((0, 0, 4), (4, 8, 4))": 0.7374918778412083, "((0, 0, 4), (4, 8, 5))": 0.7932116214796004, "((0, 0, 4), (4, 8, 6))": 0.8230255921106465, "((0, 0, 4), (4, 8, 7))": 0.8595720324063031, "((0, 0, 4), (4, 8, 8))": 0.879763886972616, "((0, 0, 4), (4, 8, 9))": 0.880276402739148, "((0, 0, 4), (4, 9, 0))": 0.7312748447935874, "((0, 0, 4), (4, 9, 1))": 0.7321211352794963, "((0, 0, 4), (4, 9, 2))": 0.7302235129319511, "((0, 0, 4), (4, 9, 3))": 0.7363794454509862, "((0, 0, 4), (4, 9, 4))": 0.7465366674851994, "((0, 0, 4), (4, 9, 5))": 0.8075953361103333, "((0, 0, 4), (4, 9, 6))": 0.8372972234618516, "((0, 0, 4), (4, 9, 7))": 0.8659008004721386, "((0, 0, 4), (4, 9, 8))": 0.8838016152530804, "((0, 0, 4), (4, 9, 9))": 0.8865310721012868, "((0, 0, 4), (5, 0, 0))": 0.46727374670097227, "((0, 0, 4), (5, 0, 1))": 0.4547387201617868, "((0, 0, 4), (5, 0, 2))": 0.4352386957104021, "((0, 0, 4), (5, 0, 3))": 0.4120428990956492, "((0, 0, 4), (5, 0, 4))": 0.40020399612974367, "((0, 0, 4), (5, 0, 5))": 0.4239334406446817, "((0, 0, 4), (5, 0, 6))": 0.47055882221695916, "((0, 0, 4), (5, 0, 7))": 0.518052333326324, "((0, 0, 4), (5, 0, 8))": 0.5480534812732794, "((0, 0, 4), (5, 0, 9))": 0.5550513357793165, "((0, 0, 4), (5, 1, 0))": 0.46109642992175887, "((0, 0, 4), (5, 1, 1))": 0.4513805288879193, "((0, 0, 4), (5, 1, 2))": 0.42931565161120244, "((0, 0, 4), (5, 1, 3))": 0.41214778884830533, "((0, 0, 4), (5, 1, 4))": 0.39951406789790583, "((0, 0, 4), (5, 1, 5))": 0.42548270591438014, "((0, 0, 4), (5, 1, 6))": 0.4762202409712904, "((0, 0, 4), (5, 1, 7))": 0.5226478658073984, "((0, 0, 4), (5, 1, 8))": 0.5497333562190516, "((0, 0, 4), (5, 1, 9))": 0.5617743754392576, "((0, 0, 4), (5, 2, 0))": 0.46566604084740226, "((0, 0, 4), (5, 2, 1))": 0.4566486298708995, "((0, 0, 4), (5, 2, 2))": 0.4414120021527797, "((0, 0, 4), (5, 2, 3))": 0.4154527815284948, "((0, 0, 4), (5, 2, 4))": 0.40559071780380296, "((0, 0, 4), (5, 2, 5))": 0.4367633406045892, "((0, 0, 4), (5, 2, 6))": 0.4864165995417758, "((0, 0, 4), (5, 2, 7))": 0.5425954057852448, "((0, 0, 4), (5, 2, 8))": 0.563143104796477, "((0, 0, 4), (5, 2, 9))": 0.573374772145, "((0, 0, 4), (5, 3, 0))": 0.4916606066715736, "((0, 0, 4), (5, 3, 1))": 0.4850338531454909, "((0, 0, 4), (5, 3, 2))": 0.4752992862269139, "((0, 0, 4), (5, 3, 3))": 0.44474194110694387, "((0, 0, 4), (5, 3, 4))": 0.43261553345705467, "((0, 0, 4), (5, 3, 5))": 0.46925119100180934, "((0, 0, 4), (5, 3, 6))": 0.5197962135586919, "((0, 0, 4), (5, 3, 7))": 0.5774772327500414, "((0, 0, 4), (5, 3, 8))": 0.5963559775896105, "((0, 0, 4), (5, 3, 9))": 0.6040845536498469, "((0, 0, 4), (5, 4, 0))": 0.548681371668846, "((0, 0, 4), (5, 4, 1))": 0.5394526917949911, "((0, 0, 4), (5, 4, 2))": 0.522650995063773, "((0, 0, 4), (5, 4, 3))": 0.5056098199111396, "((0, 0, 4), (5, 4, 4))": 0.5006693714407046, "((0, 0, 4), (5, 4, 5))": 0.5543206927061416, "((0, 0, 4), (5, 4, 6))": 0.5891101009691401, "((0, 0, 4), (5, 4, 7))": 0.6347122576080289, "((0, 0, 4), (5, 4, 8))": 0.6478519347660611, "((0, 0, 4), (5, 4, 9))": 0.6565690847012733, "((0, 0, 4), (5, 5, 0))": 0.6164860156934197, "((0, 0, 4), (5, 5, 1))": 0.6111301515140896, "((0, 0, 4), (5, 5, 2))": 0.605775573791256, "((0, 0, 4), (5, 5, 3))": 0.5942619762417716, "((0, 0, 4), (5, 5, 4))": 0.5922117637079206, "((0, 0, 4), (5, 5, 5))": 0.638777330148848, "((0, 0, 4), (5, 5, 6))": 0.6721389242472731, "((0, 0, 4), (5, 5, 7))": 0.7255659507352897, "((0, 0, 4), (5, 5, 8))": 0.7398499946386087, "((0, 0, 4), (5, 5, 9))": 0.7470229092744675, "((0, 0, 4), (5, 6, 0))": 0.7021180967045493, "((0, 0, 4), (5, 6, 1))": 0.6997124895718203, "((0, 0, 4), (5, 6, 2))": 0.6973414634471713, "((0, 0, 4), (5, 6, 3))": 0.691129851558171, "((0, 0, 4), (5, 6, 4))": 0.6884150623073596, "((0, 0, 4), (5, 6, 5))": 0.7443220257990176, "((0, 0, 4), (5, 6, 6))": 0.7702996214891831, "((0, 0, 4), (5, 6, 7))": 0.80360533833553, "((0, 0, 4), (5, 6, 8))": 0.8168080207983082, "((0, 0, 4), (5, 6, 9))": 0.8232526060055405, "((0, 0, 4), (5, 7, 0))": 0.7602155596550718, "((0, 0, 4), (5, 7, 1))": 0.755478747291283, "((0, 0, 4), (5, 7, 2))": 0.7538720564540483, "((0, 0, 4), (5, 7, 3))": 0.7601382285143512, "((0, 0, 4), (5, 7, 4))": 0.7663718875273817, "((0, 0, 4), (5, 7, 5))": 0.8209418481235969, "((0, 0, 4), (5, 7, 6))": 0.852087320632285, "((0, 0, 4), (5, 7, 7))": 0.8864910094450142, "((0, 0, 4), (5, 7, 8))": 0.8992344047875437, "((0, 0, 4), (5, 7, 9))": 0.9005500496258868, "((0, 0, 4), (5, 8, 0))": 0.7941867612256628, "((0, 0, 4), (5, 8, 1))": 0.7966183582415945, "((0, 0, 4), (5, 8, 2))": 0.7962940932256385, "((0, 0, 4), (5, 8, 3))": 0.7953209516632181, "((0, 0, 4), (5, 8, 4))": 0.8009311194603635, "((0, 0, 4), (5, 8, 5))": 0.853467364665071, "((0, 0, 4), (5, 8, 6))": 0.8819929621232675, "((0, 0, 4), (5, 8, 7))": 0.912635166338027, "((0, 0, 4), (5, 8, 8))": 0.9345901986395551, "((0, 0, 4), (5, 8, 9))": 0.9428372673069194, "((0, 0, 4), (5, 9, 0))": 0.801267552793328, "((0, 0, 4), (5, 9, 1))": 0.8017023082808126, "((0, 0, 4), (5, 9, 2))": 0.8025606843098925, "((0, 0, 4), (5, 9, 3))": 0.8015132435749425, "((0, 0, 4), (5, 9, 4))": 0.8119605048094181, "((0, 0, 4), (5, 9, 5))": 0.8635655145512992, "((0, 0, 4), (5, 9, 6))": 0.8909218441049013, "((0, 0, 4), (5, 9, 7))": 0.9202997704039917, "((0, 0, 4), (5, 9, 8))": 0.9398505365360889, "((0, 0, 4), (5, 9, 9))": 0.9476521042121253, "((0, 0, 4), (6, 0, 0))": 0.5531782069617405, "((0, 0, 4), (6, 0, 1))": 0.5445402771281926, "((0, 0, 4), (6, 0, 2))": 0.5262896104321421, "((0, 0, 4), (6, 0, 3))": 0.5052446023349418, "((0, 0, 4), (6, 0, 4))": 0.5128832810933759, "((0, 0, 4), (6, 0, 5))": 0.5231924656193468, "((0, 0, 4), (6, 0, 6))": 0.5593113072970539, "((0, 0, 4), (6, 0, 7))": 0.5996039835727058, "((0, 0, 4), (6, 0, 8))": 0.6220477199892682, "((0, 0, 4), (6, 0, 9))": 0.627656512993421, "((0, 0, 4), (6, 1, 0))": 0.5518338963604456, "((0, 0, 4), (6, 1, 1))": 0.5469104643679964, "((0, 0, 4), (6, 1, 2))": 0.5287808525439199, "((0, 0, 4), (6, 1, 3))": 0.5052538483596226, "((0, 0, 4), (6, 1, 4))": 0.5144040035618535, "((0, 0, 4), (6, 1, 5))": 0.5254879884972883, "((0, 0, 4), (6, 1, 6))": 0.5621428114371543, "((0, 0, 4), (6, 1, 7))": 0.6034348202286024, "((0, 0, 4), (6, 1, 8))": 0.6281934168357067, "((0, 0, 4), (6, 1, 9))": 0.6351710510320839, "((0, 0, 4), (6, 2, 0))": 0.5521759200503048, "((0, 0, 4), (6, 2, 1))": 0.5461987394961879, "((0, 0, 4), (6, 2, 2))": 0.5391557748341519, "((0, 0, 4), (6, 2, 3))": 0.5190359629489272, "((0, 0, 4), (6, 2, 4))": 0.5204898970766106, "((0, 0, 4), (6, 2, 5))": 0.5410217432648856, "((0, 0, 4), (6, 2, 6))": 0.582418768942298, "((0, 0, 4), (6, 2, 7))": 0.6234355490838601, "((0, 0, 4), (6, 2, 8))": 0.6457665663546767, "((0, 0, 4), (6, 2, 9))": 0.6543649482079096, "((0, 0, 4), (6, 3, 0))": 0.5863854681996638, "((0, 0, 4), (6, 3, 1))": 0.5854067667051134, "((0, 0, 4), (6, 3, 2))": 0.5833030642215968, "((0, 0, 4), (6, 3, 3))": 0.5736322866029383, "((0, 0, 4), (6, 3, 4))": 0.5740441784182666, "((0, 0, 4), (6, 3, 5))": 0.5881136072945944, "((0, 0, 4), (6, 3, 6))": 0.6255912487938553, "((0, 0, 4), (6, 3, 7))": 0.6630683834699587, "((0, 0, 4), (6, 3, 8))": 0.6754691084059365, "((0, 0, 4), (6, 3, 9))": 0.6825761398854254, "((0, 0, 4), (6, 4, 0))": 0.6480799086970251, "((0, 0, 4), (6, 4, 1))": 0.6444560774565506, "((0, 0, 4), (6, 4, 2))": 0.6338621892342701, "((0, 0, 4), (6, 4, 3))": 0.6271663893099888, "((0, 0, 4), (6, 4, 4))": 0.641164885829202, "((0, 0, 4), (6, 4, 5))": 0.6623481073390592, "((0, 0, 4), (6, 4, 6))": 0.6898808487220571, "((0, 0, 4), (6, 4, 7))": 0.7217848616143746, "((0, 0, 4), (6, 4, 8))": 0.7316039399307743, "((0, 0, 4), (6, 4, 9))": 0.7343209384427206, "((0, 0, 4), (6, 5, 0))": 0.7092505241884286, "((0, 0, 4), (6, 5, 1))": 0.7052170169850684, "((0, 0, 4), (6, 5, 2))": 0.7055274990473563, "((0, 0, 4), (6, 5, 3))": 0.7052635497015468, "((0, 0, 4), (6, 5, 4))": 0.7172855982710962, "((0, 0, 4), (6, 5, 5))": 0.7406634200496164, "((0, 0, 4), (6, 5, 6))": 0.7741355753781266, "((0, 0, 4), (6, 5, 7))": 0.8086816663210098, "((0, 0, 4), (6, 5, 8))": 0.8176561635221763, "((0, 0, 4), (6, 5, 9))": 0.8217303058902876, "((0, 0, 4), (6, 6, 0))": 0.7877542196095498, "((0, 0, 4), (6, 6, 1))": 0.7783963072342779, "((0, 0, 4), (6, 6, 2))": 0.77990165091142, "((0, 0, 4), (6, 6, 3))": 0.7862228910138694, "((0, 0, 4), (6, 6, 4))": 0.7968052644445959, "((0, 0, 4), (6, 6, 5))": 0.8289720503228247, "((0, 0, 4), (6, 6, 6))": 0.85283878402062, "((0, 0, 4), (6, 6, 7))": 0.8789572626334127, "((0, 0, 4), (6, 6, 8))": 0.8823972094274896, "((0, 0, 4), (6, 6, 9))": 0.8926600037430977, "((0, 0, 4), (6, 7, 0))": 0.8387711986292409, "((0, 0, 4), (6, 7, 1))": 0.8307558206877829, "((0, 0, 4), (6, 7, 2))": 0.8296773082107909, "((0, 0, 4), (6, 7, 3))": 0.8399398081241457, "((0, 0, 4), (6, 7, 4))": 0.8546189271999094, "((0, 0, 4), (6, 7, 5))": 0.887604064062418, "((0, 0, 4), (6, 7, 6))": 0.9212556575467109, "((0, 0, 4), (6, 7, 7))": 0.9452531408369722, "((0, 0, 4), (6, 7, 8))": 0.9565482129773109, "((0, 0, 4), (6, 7, 9))": 0.9607827662999947, "((0, 0, 4), (6, 8, 0))": 0.8679592296380998, "((0, 0, 4), (6, 8, 1))": 0.8699800438910146, "((0, 0, 4), (6, 8, 2))": 0.8717148268246473, "((0, 0, 4), (6, 8, 3))": 0.8767817204125957, "((0, 0, 4), (6, 8, 4))": 0.8867630505321178, "((0, 0, 4), (6, 8, 5))": 0.9186779237533584, "((0, 0, 4), (6, 8, 6))": 0.9501703853381996, "((0, 0, 4), (6, 8, 7))": 0.9769482836665212, "((0, 0, 4), (6, 8, 8))": 0.9978107626850035, "((0, 0, 4), (6, 8, 9))": 0.9985529251192673, "((0, 0, 4), (6, 9, 0))": 0.8806165209824642, "((0, 0, 4), (6, 9, 1))": 0.8797382935108936, "((0, 0, 4), (6, 9, 2))": 0.8822016613433054, "((0, 0, 4), (6, 9, 3))": 0.8860242937010059, "((0, 0, 4), (6, 9, 4))": 0.8991095505513409, "((0, 0, 4), (6, 9, 5))": 0.9321720431957851, "((0, 0, 4), (6, 9, 6))": 0.9631909832204413, "((0, 0, 4), (6, 9, 7))": 0.986873926522017, "((0, 0, 4), (6, 9, 8))": 1.0029188788940602, "((0, 0, 4), (6, 9, 9))": 1.0054118090063886, "((0, 0, 4), (7, 0, 0))": 0.6261476984917127, "((0, 0, 4), (7, 0, 1))": 0.6215740003980169, "((0, 0, 4), (7, 0, 2))": 0.5960250584403985, "((0, 0, 4), (7, 0, 3))": 0.5906887365722322, "((0, 0, 4), (7, 0, 4))": 0.5804736886735281, "((0, 0, 4), (7, 0, 5))": 0.6050330507302056, "((0, 0, 4), (7, 0, 6))": 0.6375804930087653, "((0, 0, 4), (7, 0, 7))": 0.6713784844808232, "((0, 0, 4), (7, 0, 8))": 0.6838443107121075, "((0, 0, 4), (7, 0, 9))": 0.690694082185492, "((0, 0, 4), (7, 1, 0))": 0.6210573202769093, "((0, 0, 4), (7, 1, 1))": 0.61629195672916, "((0, 0, 4), (7, 1, 2))": 0.5969241195316892, "((0, 0, 4), (7, 1, 3))": 0.5837829396764361, "((0, 0, 4), (7, 1, 4))": 0.5871977483471305, "((0, 0, 4), (7, 1, 5))": 0.6030810861814028, "((0, 0, 4), (7, 1, 6))": 0.6430221163684776, "((0, 0, 4), (7, 1, 7))": 0.6714618327313602, "((0, 0, 4), (7, 1, 8))": 0.6826305337297441, "((0, 0, 4), (7, 1, 9))": 0.6910369112980168, "((0, 0, 4), (7, 2, 0))": 0.6294299111851965, "((0, 0, 4), (7, 2, 1))": 0.6263184873944834, "((0, 0, 4), (7, 2, 2))": 0.6106767166000194, "((0, 0, 4), (7, 2, 3))": 0.6031095497457933, "((0, 0, 4), (7, 2, 4))": 0.6043954912059715, "((0, 0, 4), (7, 2, 5))": 0.6254566038913814, "((0, 0, 4), (7, 2, 6))": 0.6636149055334801, "((0, 0, 4), (7, 2, 7))": 0.6951578594364112, "((0, 0, 4), (7, 2, 8))": 0.7081841281412773, "((0, 0, 4), (7, 2, 9))": 0.7199644181211422, "((0, 0, 4), (7, 3, 0))": 0.6664134111938536, "((0, 0, 4), (7, 3, 1))": 0.6617928146094366, "((0, 0, 4), (7, 3, 2))": 0.6506634816106971, "((0, 0, 4), (7, 3, 3))": 0.644180101618105, "((0, 0, 4), (7, 3, 4))": 0.6416313052426995, "((0, 0, 4), (7, 3, 5))": 0.6560471717098018, "((0, 0, 4), (7, 3, 6))": 0.6953944615728729, "((0, 0, 4), (7, 3, 7))": 0.7254693263037703, "((0, 0, 4), (7, 3, 8))": 0.7375608686186829, "((0, 0, 4), (7, 3, 9))": 0.7440129693389931, "((0, 0, 4), (7, 4, 0))": 0.7125581292758236, "((0, 0, 4), (7, 4, 1))": 0.7020222683271756, "((0, 0, 4), (7, 4, 2))": 0.6945750585464358, "((0, 0, 4), (7, 4, 3))": 0.6889781332299313, "((0, 0, 4), (7, 4, 4))": 0.6942290877361502, "((0, 0, 4), (7, 4, 5))": 0.725366222240384, "((0, 0, 4), (7, 4, 6))": 0.7579149565391904, "((0, 0, 4), (7, 4, 7))": 0.7807449404838628, "((0, 0, 4), (7, 4, 8))": 0.788334093133802, "((0, 0, 4), (7, 4, 9))": 0.7903141268681102, "((0, 0, 4), (7, 5, 0))": 0.7722974889964063, "((0, 0, 4), (7, 5, 1))": 0.7632055967583669, "((0, 0, 4), (7, 5, 2))": 0.7603194600409462, "((0, 0, 4), (7, 5, 3))": 0.7634961619037403, "((0, 0, 4), (7, 5, 4))": 0.7708525624983645, "((0, 0, 4), (7, 5, 5))": 0.7992151610714039, "((0, 0, 4), (7, 5, 6))": 0.8321333550975057, "((0, 0, 4), (7, 5, 7))": 0.8580835533799241, "((0, 0, 4), (7, 5, 8))": 0.8621153885717776, "((0, 0, 4), (7, 5, 9))": 0.8705406046101973, "((0, 0, 4), (7, 6, 0))": 0.8501361179283122, "((0, 0, 4), (7, 6, 1))": 0.8421849009631468, "((0, 0, 4), (7, 6, 2))": 0.8412301813872106, "((0, 0, 4), (7, 6, 3))": 0.8481970022076891, "((0, 0, 4), (7, 6, 4))": 0.8434575928629793, "((0, 0, 4), (7, 6, 5))": 0.8727331065622901, "((0, 0, 4), (7, 6, 6))": 0.9089651642285176, "((0, 0, 4), (7, 6, 7))": 0.9266248313277295, "((0, 0, 4), (7, 6, 8))": 0.9408021744267615, "((0, 0, 4), (7, 6, 9))": 0.9459869784993535, "((0, 0, 4), (7, 7, 0))": 0.9076654075294526, "((0, 0, 4), (7, 7, 1))": 0.9021663486105854, "((0, 0, 4), (7, 7, 2))": 0.8993042382310358, "((0, 0, 4), (7, 7, 3))": 0.8989348051194112, "((0, 0, 4), (7, 7, 4))": 0.9052371373461654, "((0, 0, 4), (7, 7, 5))": 0.9370601903147541, "((0, 0, 4), (7, 7, 6))": 0.9705020277963149, "((0, 0, 4), (7, 7, 7))": 0.9871357173821695, "((0, 0, 4), (7, 7, 8))": 0.9995442284413534, "((0, 0, 4), (7, 7, 9))": 1.0103310298165689, "((0, 0, 4), (7, 8, 0))": 0.9508391612478733, "((0, 0, 4), (7, 8, 1))": 0.949278315690647, "((0, 0, 4), (7, 8, 2))": 0.9432922690987432, "((0, 0, 4), (7, 8, 3))": 0.9330944044433052, "((0, 0, 4), (7, 8, 4))": 0.9414061205700774, "((0, 0, 4), (7, 8, 5))": 0.9740434958349955, "((0, 0, 4), (7, 8, 6))": 0.9975243823451213, "((0, 0, 4), (7, 8, 7))": 1.019239613761135, "((0, 0, 4), (7, 8, 8))": 1.04587050377867, "((0, 0, 4), (7, 8, 9))": 1.0453536877561602, "((0, 0, 4), (7, 9, 0))": 0.9636379044116035, "((0, 0, 4), (7, 9, 1))": 0.9555239842789082, "((0, 0, 4), (7, 9, 2))": 0.9542815447694124, "((0, 0, 4), (7, 9, 3))": 0.9451519990579071, "((0, 0, 4), (7, 9, 4))": 0.9523755479607179, "((0, 0, 4), (7, 9, 5))": 0.9837875999531759, "((0, 0, 4), (7, 9, 6))": 1.010355689024476, "((0, 0, 4), (7, 9, 7))": 1.037660595303861, "((0, 0, 4), (7, 9, 8))": 1.056194609238603, "((0, 0, 4), (7, 9, 9))": 1.0588058435376808, "((0, 0, 4), (8, 0, 0))": 0.6724489806697986, "((0, 0, 4), (8, 0, 1))": 0.6769060531763819, "((0, 0, 4), (8, 0, 2))": 0.6594607265046482, "((0, 0, 4), (8, 0, 3))": 0.6426330538014599, "((0, 0, 4), (8, 0, 4))": 0.6300060304724994, "((0, 0, 4), (8, 0, 5))": 0.6522880854017757, "((0, 0, 4), (8, 0, 6))": 0.6828393599667276, "((0, 0, 4), (8, 0, 7))": 0.7194621133555367, "((0, 0, 4), (8, 0, 8))": 0.7355033888654985, "((0, 0, 4), (8, 0, 9))": 0.7392682840376162, "((0, 0, 4), (8, 1, 0))": 0.6791839970278302, "((0, 0, 4), (8, 1, 1))": 0.6767701693913495, "((0, 0, 4), (8, 1, 2))": 0.6607962948751195, "((0, 0, 4), (8, 1, 3))": 0.6454904830987617, "((0, 0, 4), (8, 1, 4))": 0.6380977246391567, "((0, 0, 4), (8, 1, 5))": 0.651477557948679, "((0, 0, 4), (8, 1, 6))": 0.6873864283342538, "((0, 0, 4), (8, 1, 7))": 0.7315684490057879, "((0, 0, 4), (8, 1, 8))": 0.7447588725557769, "((0, 0, 4), (8, 1, 9))": 0.7472048886557309, "((0, 0, 4), (8, 2, 0))": 0.6825686179392888, "((0, 0, 4), (8, 2, 1))": 0.681354266468417, "((0, 0, 4), (8, 2, 2))": 0.6625432119344822, "((0, 0, 4), (8, 2, 3))": 0.6504533444232634, "((0, 0, 4), (8, 2, 4))": 0.6393592351962608, "((0, 0, 4), (8, 2, 5))": 0.665043132267694, "((0, 0, 4), (8, 2, 6))": 0.706639126495217, "((0, 0, 4), (8, 2, 7))": 0.7400063282793149, "((0, 0, 4), (8, 2, 8))": 0.7549767969904805, "((0, 0, 4), (8, 2, 9))": 0.7595729176830978, "((0, 0, 4), (8, 3, 0))": 0.7088001494613017, "((0, 0, 4), (8, 3, 1))": 0.7110327246619544, "((0, 0, 4), (8, 3, 2))": 0.690203911132961, "((0, 0, 4), (8, 3, 3))": 0.6785265063053291, "((0, 0, 4), (8, 3, 4))": 0.6792145216510205, "((0, 0, 4), (8, 3, 5))": 0.6928885811705716, "((0, 0, 4), (8, 3, 6))": 0.7307707262115943, "((0, 0, 4), (8, 3, 7))": 0.773540916824719, "((0, 0, 4), (8, 3, 8))": 0.7912007721919156, "((0, 0, 4), (8, 3, 9))": 0.7934831735960143, "((0, 0, 4), (8, 4, 0))": 0.7515158789849206, "((0, 0, 4), (8, 4, 1))": 0.754134326872897, "((0, 0, 4), (8, 4, 2))": 0.7396195568153979, "((0, 0, 4), (8, 4, 3))": 0.7214189692639298, "((0, 0, 4), (8, 4, 4))": 0.7221345304130655, "((0, 0, 4), (8, 4, 5))": 0.7502631261218231, "((0, 0, 4), (8, 4, 6))": 0.7852343486719787, "((0, 0, 4), (8, 4, 7))": 0.8302691245768624, "((0, 0, 4), (8, 4, 8))": 0.843385010944187, "((0, 0, 4), (8, 4, 9))": 0.8364870976297942, "((0, 0, 4), (8, 5, 0))": 0.8130676914115915, "((0, 0, 4), (8, 5, 1))": 0.8138599692674786, "((0, 0, 4), (8, 5, 2))": 0.8022921993538641, "((0, 0, 4), (8, 5, 3))": 0.7938062398372565, "((0, 0, 4), (8, 5, 4))": 0.8064743943332813, "((0, 0, 4), (8, 5, 5))": 0.8308883482388125, "((0, 0, 4), (8, 5, 6))": 0.8613420144106008, "((0, 0, 4), (8, 5, 7))": 0.8893355866758087, "((0, 0, 4), (8, 5, 8))": 0.9087047526845834, "((0, 0, 4), (8, 5, 9))": 0.91241723118815, "((0, 0, 4), (8, 6, 0))": 0.8903060386814757, "((0, 0, 4), (8, 6, 1))": 0.8703429473574489, "((0, 0, 4), (8, 6, 2))": 0.8660850961072871, "((0, 0, 4), (8, 6, 3))": 0.8787347207457765, "((0, 0, 4), (8, 6, 4))": 0.8811710923337795, "((0, 0, 4), (8, 6, 5))": 0.8979966383655973, "((0, 0, 4), (8, 6, 6))": 0.928647798874632, "((0, 0, 4), (8, 6, 7))": 0.9502806684707119, "((0, 0, 4), (8, 6, 8))": 0.9742875095679852, "((0, 0, 4), (8, 6, 9))": 0.9742318416849738, "((0, 0, 4), (8, 7, 0))": 0.9370236341516822, "((0, 0, 4), (8, 7, 1))": 0.9367876671313647, "((0, 0, 4), (8, 7, 2))": 0.9206829325332713, "((0, 0, 4), (8, 7, 3))": 0.9312438711008441, "((0, 0, 4), (8, 7, 4))": 0.9390262061656206, "((0, 0, 4), (8, 7, 5))": 0.970668288697986, "((0, 0, 4), (8, 7, 6))": 0.9986853641438138, "((0, 0, 4), (8, 7, 7))": 1.0227895188165068, "((0, 0, 4), (8, 7, 8))": 1.0476784579521532, "((0, 0, 4), (8, 7, 9))": 1.0455850534484659, "((0, 0, 4), (8, 8, 0))": 0.9892514577325366, "((0, 0, 4), (8, 8, 1))": 0.9945706645193849, "((0, 0, 4), (8, 8, 2))": 0.9874964325646537, "((0, 0, 4), (8, 8, 3))": 0.9839525763278657, "((0, 0, 4), (8, 8, 4))": 0.9849456843243152, "((0, 0, 4), (8, 8, 5))": 1.0156906789252462, "((0, 0, 4), (8, 8, 6))": 1.043955656665154, "((0, 0, 4), (8, 8, 7))": 1.0694852070544725, "((0, 0, 4), (8, 8, 8))": 1.0975088546903133, "((0, 0, 4), (8, 8, 9))": 1.0875610931525144, "((0, 0, 4), (8, 9, 0))": 0.9998319078237164, "((0, 0, 4), (8, 9, 1))": 0.9967922651789498, "((0, 0, 4), (8, 9, 2))": 0.9901903803207546, "((0, 0, 4), (8, 9, 3))": 0.9866455210591528, "((0, 0, 4), (8, 9, 4))": 0.9951916546586439, "((0, 0, 4), (8, 9, 5))": 1.0187069179778407, "((0, 0, 4), (8, 9, 6))": 1.0457796759905535, "((0, 0, 4), (8, 9, 7))": 1.0739822880518368, "((0, 0, 4), (8, 9, 8))": 1.0932547242609731, "((0, 0, 4), (8, 9, 9))": 1.09073596655257, "((0, 0, 4), (9, 0, 0))": 0.6814903851636025, "((0, 0, 4), (9, 0, 1))": 0.6840796302260032, "((0, 0, 4), (9, 0, 2))": 0.6706876097469773, "((0, 0, 4), (9, 0, 3))": 0.6637489961198167, "((0, 0, 4), (9, 0, 4))": 0.6418413051775064, "((0, 0, 4), (9, 0, 5))": 0.6584024809154305, "((0, 0, 4), (9, 0, 6))": 0.6949600133222787, "((0, 0, 4), (9, 0, 7))": 0.7283360535368522, "((0, 0, 4), (9, 0, 8))": 0.7471489114447593, "((0, 0, 4), (9, 0, 9))": 0.7500510784893794, "((0, 0, 4), (9, 1, 0))": 0.6893686090745256, "((0, 0, 4), (9, 1, 1))": 0.6828428847659817, "((0, 0, 4), (9, 1, 2))": 0.6739084029612905, "((0, 0, 4), (9, 1, 3))": 0.6560680038491674, "((0, 0, 4), (9, 1, 4))": 0.6484886731213064, "((0, 0, 4), (9, 1, 5))": 0.6605267733291738, "((0, 0, 4), (9, 1, 6))": 0.6963192370630316, "((0, 0, 4), (9, 1, 7))": 0.7361346257970349, "((0, 0, 4), (9, 1, 8))": 0.7540227509848983, "((0, 0, 4), (9, 1, 9))": 0.7590191922208784, "((0, 0, 4), (9, 2, 0))": 0.6966530395248288, "((0, 0, 4), (9, 2, 1))": 0.6958182845214304, "((0, 0, 4), (9, 2, 2))": 0.6857773578981988, "((0, 0, 4), (9, 2, 3))": 0.6648656453080714, "((0, 0, 4), (9, 2, 4))": 0.6627985857617947, "((0, 0, 4), (9, 2, 5))": 0.6796068926938652, "((0, 0, 4), (9, 2, 6))": 0.7137881115253001, "((0, 0, 4), (9, 2, 7))": 0.7512897644143922, "((0, 0, 4), (9, 2, 8))": 0.7689049575412757, "((0, 0, 4), (9, 2, 9))": 0.772408534412134, "((0, 0, 4), (9, 3, 0))": 0.7153838203837443, "((0, 0, 4), (9, 3, 1))": 0.7152627890357807, "((0, 0, 4), (9, 3, 2))": 0.704547749136533, "((0, 0, 4), (9, 3, 3))": 0.6993990510515878, "((0, 0, 4), (9, 3, 4))": 0.6908003772850286, "((0, 0, 4), (9, 3, 5))": 0.7045085149411748, "((0, 0, 4), (9, 3, 6))": 0.7478709925361372, "((0, 0, 4), (9, 3, 7))": 0.7871790054429458, "((0, 0, 4), (9, 3, 8))": 0.8000653386046853, "((0, 0, 4), (9, 3, 9))": 0.7985855423969969, "((0, 0, 4), (9, 4, 0))": 0.7574021171725943, "((0, 0, 4), (9, 4, 1))": 0.7582419922412902, "((0, 0, 4), (9, 4, 2))": 0.7518033795327927, "((0, 0, 4), (9, 4, 3))": 0.7317760792548816, "((0, 0, 4), (9, 4, 4))": 0.7335970860601247, "((0, 0, 4), (9, 4, 5))": 0.759461776102387, "((0, 0, 4), (9, 4, 6))": 0.7985992634887977, "((0, 0, 4), (9, 4, 7))": 0.8369881933948009, "((0, 0, 4), (9, 4, 8))": 0.850627176542541, "((0, 0, 4), (9, 4, 9))": 0.8474190763010843, "((0, 0, 4), (9, 5, 0))": 0.8163817533283764, "((0, 0, 4), (9, 5, 1))": 0.816027212906758, "((0, 0, 4), (9, 5, 2))": 0.8096664237912733, "((0, 0, 4), (9, 5, 3))": 0.8089339777972119, "((0, 0, 4), (9, 5, 4))": 0.814979219058148, "((0, 0, 4), (9, 5, 5))": 0.8406168204658605, "((0, 0, 4), (9, 5, 6))": 0.868386491395926, "((0, 0, 4), (9, 5, 7))": 0.8957365090028846, "((0, 0, 4), (9, 5, 8))": 0.9148985886201113, "((0, 0, 4), (9, 5, 9))": 0.915171918433561, "((0, 0, 4), (9, 6, 0))": 0.8846034383928555, "((0, 0, 4), (9, 6, 1))": 0.8791717153009866, "((0, 0, 4), (9, 6, 2))": 0.8873399467427147, "((0, 0, 4), (9, 6, 3))": 0.8903989381572913, "((0, 0, 4), (9, 6, 4))": 0.8903918872848963, "((0, 0, 4), (9, 6, 5))": 0.9105869039312378, "((0, 0, 4), (9, 6, 6))": 0.9366111008582095, "((0, 0, 4), (9, 6, 7))": 0.9660352009155317, "((0, 0, 4), (9, 6, 8))": 0.9785704246075678, "((0, 0, 4), (9, 6, 9))": 0.979278981770698, "((0, 0, 4), (9, 7, 0))": 0.939406554260464, "((0, 0, 4), (9, 7, 1))": 0.9467242224673036, "((0, 0, 4), (9, 7, 2))": 0.9364067532528711, "((0, 0, 4), (9, 7, 3))": 0.93950748648234, "((0, 0, 4), (9, 7, 4))": 0.9535255243823533, "((0, 0, 4), (9, 7, 5))": 0.974066255107711, "((0, 0, 4), (9, 7, 6))": 1.0111292285771596, "((0, 0, 4), (9, 7, 7))": 1.0382184325041361, "((0, 0, 4), (9, 7, 8))": 1.0538614330728362, "((0, 0, 4), (9, 7, 9))": 1.0537318499086774, "((0, 0, 4), (9, 8, 0))": 0.9922742433654561, "((0, 0, 4), (9, 8, 1))": 0.9942134772219507, "((0, 0, 4), (9, 8, 2))": 0.9906061401040428, "((0, 0, 4), (9, 8, 3))": 0.9813743637692719, "((0, 0, 4), (9, 8, 4))": 0.9859268379944763, "((0, 0, 4), (9, 8, 5))": 1.014524880193722, "((0, 0, 4), (9, 8, 6))": 1.0444871460479517, "((0, 0, 4), (9, 8, 7))": 1.0748733526265601, "((0, 0, 4), (9, 8, 8))": 1.0927579342564973, "((0, 0, 4), (9, 8, 9))": 1.089441059425713, "((0, 0, 4), (9, 9, 0))": 1.0043569900347675, "((0, 0, 4), (9, 9, 1))": 1.0000208408434206, "((0, 0, 4), (9, 9, 2))": 1.0000502201593005, "((0, 0, 4), (9, 9, 3))": 0.9902734416531698, "((0, 0, 4), (9, 9, 4))": 0.9972859988171379, "((0, 0, 4), (9, 9, 5))": 1.0212700529858096, "((0, 0, 4), (9, 9, 6))": 1.0526842435674126, "((0, 0, 4), (9, 9, 7))": 1.0796350225569769, "((0, 0, 4), (9, 9, 8))": 1.0963958744513416, "((0, 0, 4), (9, 9, 9))": 1.0937475071580118, "((0, 0, 5), (0, 0, 6))": 0.08372619909464002, "((0, 0, 5), (0, 0, 7))": 0.16875601663596693, "((0, 0, 5), (0, 0, 8))": 0.20641411958794062, "((0, 0, 5), (0, 0, 9))": 0.21596632965516405, "((0, 0, 5), (0, 1, 0))": 0.3617910995077468, "((0, 0, 5), (0, 1, 1))": 0.34824437588653523, "((0, 0, 5), (0, 1, 2))": 0.28636132690135646, "((0, 0, 5), (0, 1, 3))": 0.20765486264015023, "((0, 0, 5), (0, 1, 4))": 0.12156226153397014, "((0, 0, 5), (0, 1, 5))": 0.013793078528259449, "((0, 0, 5), (0, 1, 6))": 0.08770400558363768, "((0, 0, 5), (0, 1, 7))": 0.16743115336239833, "((0, 0, 5), (0, 1, 8))": 0.21233135299133843, "((0, 0, 5), (0, 1, 9))": 0.22038005744482342, "((0, 0, 5), (0, 2, 0))": 0.35487752082665014, "((0, 0, 5), (0, 2, 1))": 0.34345748300031265, "((0, 0, 5), (0, 2, 2))": 0.286164061610391, "((0, 0, 5), (0, 2, 3))": 0.20848877143252845, "((0, 0, 5), (0, 2, 4))": 0.13743918298809393, "((0, 0, 5), (0, 2, 5))": 0.07298502055070628, "((0, 0, 5), (0, 2, 6))": 0.12318440882510819, "((0, 0, 5), (0, 2, 7))": 0.1943397724035474, "((0, 0, 5), (0, 2, 8))": 0.23191818273186549, "((0, 0, 5), (0, 2, 9))": 0.24305922709701697, "((0, 0, 5), (0, 3, 0))": 0.38593808935233215, "((0, 0, 5), (0, 3, 1))": 0.3541753436363726, "((0, 0, 5), (0, 3, 2))": 0.3030935282008728, "((0, 0, 5), (0, 3, 3))": 0.24616052343352882, "((0, 0, 5), (0, 3, 4))": 0.18934992240140555, "((0, 0, 5), (0, 3, 5))": 0.16527162372567974, "((0, 0, 5), (0, 3, 6))": 0.20583512949443328, "((0, 0, 5), (0, 3, 7))": 0.2647320579811954, "((0, 0, 5), (0, 3, 8))": 0.2872217135252669, "((0, 0, 5), (0, 3, 9))": 0.2940535931018673, "((0, 0, 5), (0, 4, 0))": 0.4043655700269371, "((0, 0, 5), (0, 4, 1))": 0.3947242332915355, "((0, 0, 5), (0, 4, 2))": 0.3612814631844901, "((0, 0, 5), (0, 4, 3))": 0.31526196289020486, "((0, 0, 5), (0, 4, 4))": 0.28989349750513427, "((0, 0, 5), (0, 4, 5))": 0.3003083448791686, "((0, 0, 5), (0, 4, 6))": 0.3387714828039894, "((0, 0, 5), (0, 4, 7))": 0.37901886699712745, "((0, 0, 5), (0, 4, 8))": 0.39510233903112546, "((0, 0, 5), (0, 4, 9))": 0.3971933904049703, "((0, 0, 5), (0, 5, 0))": 0.47343470250565783, "((0, 0, 5), (0, 5, 1))": 0.463198785595314, "((0, 0, 5), (0, 5, 2))": 0.4448689183436259, "((0, 0, 5), (0, 5, 3))": 0.4118403862914888, "((0, 0, 5), (0, 5, 4))": 0.40070354882356013, "((0, 0, 5), (0, 5, 5))": 0.4159485498782068, "((0, 0, 5), (0, 5, 6))": 0.44224681671809335, "((0, 0, 5), (0, 5, 7))": 0.4774575615774685, "((0, 0, 5), (0, 5, 8))": 0.49583630230961123, "((0, 0, 5), (0, 5, 9))": 0.5034518907541078, "((0, 0, 5), (0, 6, 0))": 0.5493481625717255, "((0, 0, 5), (0, 6, 1))": 0.5424560897593519, "((0, 0, 5), (0, 6, 2))": 0.5286828637923877, "((0, 0, 5), (0, 6, 3))": 0.5079545134174394, "((0, 0, 5), (0, 6, 4))": 0.49865233268216463, "((0, 0, 5), (0, 6, 5))": 0.5179883455746487, "((0, 0, 5), (0, 6, 6))": 0.5400388232434429, "((0, 0, 5), (0, 6, 7))": 0.5757395708155271, "((0, 0, 5), (0, 6, 8))": 0.5875592635699601, "((0, 0, 5), (0, 6, 9))": 0.5933535080883005, "((0, 0, 5), (0, 7, 0))": 0.6263807368076776, "((0, 0, 5), (0, 7, 1))": 0.616278074305895, "((0, 0, 5), (0, 7, 2))": 0.608983152852907, "((0, 0, 5), (0, 7, 3))": 0.5831866034996105, "((0, 0, 5), (0, 7, 4))": 0.5909488254701833, "((0, 0, 5), (0, 7, 5))": 0.6164675676924181, "((0, 0, 5), (0, 7, 6))": 0.6319787485093308, "((0, 0, 5), (0, 7, 7))": 0.6696349655597111, "((0, 0, 5), (0, 7, 8))": 0.6940126639213945, "((0, 0, 5), (0, 7, 9))": 0.6986700436403741, "((0, 0, 5), (0, 8, 0))": 0.6718175684131303, "((0, 0, 5), (0, 8, 1))": 0.6732588010768963, "((0, 0, 5), (0, 8, 2))": 0.6621902295391405, "((0, 0, 5), (0, 8, 3))": 0.6385622751156528, "((0, 0, 5), (0, 8, 4))": 0.6350236186812559, "((0, 0, 5), (0, 8, 5))": 0.6642107424334914, "((0, 0, 5), (0, 8, 6))": 0.6805527658178931, "((0, 0, 5), (0, 8, 7))": 0.7194284474308835, "((0, 0, 5), (0, 8, 8))": 0.755672280335791, "((0, 0, 5), (0, 8, 9))": 0.7536606009016378, "((0, 0, 5), (0, 9, 0))": 0.6821547293581587, "((0, 0, 5), (0, 9, 1))": 0.6813646467102049, "((0, 0, 5), (0, 9, 2))": 0.6786676172877847, "((0, 0, 5), (0, 9, 3))": 0.6475940466239006, "((0, 0, 5), (0, 9, 4))": 0.6422849394613239, "((0, 0, 5), (0, 9, 5))": 0.6793884358160007, "((0, 0, 5), (0, 9, 6))": 0.6971749690969338, "((0, 0, 5), (0, 9, 7))": 0.7355580570952331, "((0, 0, 5), (0, 9, 8))": 0.757430690291134, "((0, 0, 5), (0, 9, 9))": 0.7569531494148334, "((0, 0, 5), (1, 0, 0))": 0.36788807087062086, "((0, 0, 5), (1, 0, 1))": 0.35298171155256153, "((0, 0, 5), (1, 0, 2))": 0.2919881018570407, "((0, 0, 5), (1, 0, 3))": 0.21014744129099153, "((0, 0, 5), (1, 0, 4))": 0.124306310630085, "((0, 0, 5), (1, 0, 5))": 0.013174244236822789, "((0, 0, 5), (1, 0, 6))": 0.0904712719455672, "((0, 0, 5), (1, 0, 7))": 0.16654502379483535, "((0, 0, 5), (1, 0, 8))": 0.209771571172562, "((0, 0, 5), (1, 0, 9))": 0.2235561623208842, "((0, 0, 5), (1, 1, 0))": 0.3690240748528062, "((0, 0, 5), (1, 1, 1))": 0.3544813068680543, "((0, 0, 5), (1, 1, 2))": 0.29044708614688436, "((0, 0, 5), (1, 1, 3))": 0.20909192027632315, "((0, 0, 5), (1, 1, 4))": 0.11905452750365542, "((0, 0, 5), (1, 1, 5))": 0.014149414738713815, "((0, 0, 5), (1, 1, 6))": 0.08980867959280278, "((0, 0, 5), (1, 1, 7))": 0.1641938202120945, "((0, 0, 5), (1, 1, 8))": 0.21387360026906332, "((0, 0, 5), (1, 1, 9))": 0.22753523280337326, "((0, 0, 5), (1, 2, 0))": 0.36336210239750644, "((0, 0, 5), (1, 2, 1))": 0.3480959656997018, "((0, 0, 5), (1, 2, 2))": 0.28339370336066927, "((0, 0, 5), (1, 2, 3))": 0.21326808272149517, "((0, 0, 5), (1, 2, 4))": 0.13716373631879092, "((0, 0, 5), (1, 2, 5))": 0.07891595222508371, "((0, 0, 5), (1, 2, 6))": 0.12492375733487195, "((0, 0, 5), (1, 2, 7))": 0.194807313290669, "((0, 0, 5), (1, 2, 8))": 0.2399311863874029, "((0, 0, 5), (1, 2, 9))": 0.24668824647549956, "((0, 0, 5), (1, 3, 0))": 0.3730689398674182, "((0, 0, 5), (1, 3, 1))": 0.3650680045133788, "((0, 0, 5), (1, 3, 2))": 0.30476346027643053, "((0, 0, 5), (1, 3, 3))": 0.24699209197930724, "((0, 0, 5), (1, 3, 4))": 0.18811673183566918, "((0, 0, 5), (1, 3, 5))": 0.17309949947572417, "((0, 0, 5), (1, 3, 6))": 0.2110028613717445, "((0, 0, 5), (1, 3, 7))": 0.25711148131754236, "((0, 0, 5), (1, 3, 8))": 0.2823481235015624, "((0, 0, 5), (1, 3, 9))": 0.30031709468372864, "((0, 0, 5), (1, 4, 0))": 0.4011431757333913, "((0, 0, 5), (1, 4, 1))": 0.3937632566267111, "((0, 0, 5), (1, 4, 2))": 0.36229584196276376, "((0, 0, 5), (1, 4, 3))": 0.3136497167049545, "((0, 0, 5), (1, 4, 4))": 0.2919024673018756, "((0, 0, 5), (1, 4, 5))": 0.29934703884233227, "((0, 0, 5), (1, 4, 6))": 0.3357296687996609, "((0, 0, 5), (1, 4, 7))": 0.3762829448938217, "((0, 0, 5), (1, 4, 8))": 0.39849040013748055, "((0, 0, 5), (1, 4, 9))": 0.397520360974033, "((0, 0, 5), (1, 5, 0))": 0.4732962524208701, "((0, 0, 5), (1, 5, 1))": 0.4659972212861382, "((0, 0, 5), (1, 5, 2))": 0.44352616463721906, "((0, 0, 5), (1, 5, 3))": 0.41622816858908146, "((0, 0, 5), (1, 5, 4))": 0.4033842180565037, "((0, 0, 5), (1, 5, 5))": 0.41655696566329536, "((0, 0, 5), (1, 5, 6))": 0.44114614493736687, "((0, 0, 5), (1, 5, 7))": 0.4780842155860621, "((0, 0, 5), (1, 5, 8))": 0.49944881486315, "((0, 0, 5), (1, 5, 9))": 0.5049708823634713, "((0, 0, 5), (1, 6, 0))": 0.5477967328111709, "((0, 0, 5), (1, 6, 1))": 0.5390991945995144, "((0, 0, 5), (1, 6, 2))": 0.5251415507934195, "((0, 0, 5), (1, 6, 3))": 0.5072355616072085, "((0, 0, 5), (1, 6, 4))": 0.5015954281312083, "((0, 0, 5), (1, 6, 5))": 0.5195622725576133, "((0, 0, 5), (1, 6, 6))": 0.5405365009402848, "((0, 0, 5), (1, 6, 7))": 0.5740347581869781, "((0, 0, 5), (1, 6, 8))": 0.5946026500811992, "((0, 0, 5), (1, 6, 9))": 0.5979293457488906, "((0, 0, 5), (1, 7, 0))": 0.6244703039237351, "((0, 0, 5), (1, 7, 1))": 0.6166481873060249, "((0, 0, 5), (1, 7, 2))": 0.6074427515685354, "((0, 0, 5), (1, 7, 3))": 0.5898572470453197, "((0, 0, 5), (1, 7, 4))": 0.5871941275799152, "((0, 0, 5), (1, 7, 5))": 0.6167078627708408, "((0, 0, 5), (1, 7, 6))": 0.6370018669555444, "((0, 0, 5), (1, 7, 7))": 0.6606920575895405, "((0, 0, 5), (1, 7, 8))": 0.6944492325933059, "((0, 0, 5), (1, 7, 9))": 0.6978013535260101, "((0, 0, 5), (1, 8, 0))": 0.6767083797696053, "((0, 0, 5), (1, 8, 1))": 0.6749076860690872, "((0, 0, 5), (1, 8, 2))": 0.6596727252572928, "((0, 0, 5), (1, 8, 3))": 0.639528655720417, "((0, 0, 5), (1, 8, 4))": 0.6385192414124005, "((0, 0, 5), (1, 8, 5))": 0.6681062127002053, "((0, 0, 5), (1, 8, 6))": 0.6871864838895332, "((0, 0, 5), (1, 8, 7))": 0.7241592180660082, "((0, 0, 5), (1, 8, 8))": 0.764012180052249, "((0, 0, 5), (1, 8, 9))": 0.7572615097469989, "((0, 0, 5), (1, 9, 0))": 0.6845279948891337, "((0, 0, 5), (1, 9, 1))": 0.6852634924282797, "((0, 0, 5), (1, 9, 2))": 0.6717732648321137, "((0, 0, 5), (1, 9, 3))": 0.6480613987802147, "((0, 0, 5), (1, 9, 4))": 0.6446859688967508, "((0, 0, 5), (1, 9, 5))": 0.6776021223804847, "((0, 0, 5), (1, 9, 6))": 0.7073453022448409, "((0, 0, 5), (1, 9, 7))": 0.7382143190265579, "((0, 0, 5), (1, 9, 8))": 0.762425644543913, "((0, 0, 5), (1, 9, 9))": 0.7618247878813489, "((0, 0, 5), (2, 0, 0))": 0.3671595401322855, "((0, 0, 5), (2, 0, 1))": 0.3549061861967353, "((0, 0, 5), (2, 0, 2))": 0.305389828006351, "((0, 0, 5), (2, 0, 3))": 0.22358195962659824, "((0, 0, 5), (2, 0, 4))": 0.1452994960449631, "((0, 0, 5), (2, 0, 5))": 0.08434837833955422, "((0, 0, 5), (2, 0, 6))": 0.12282681541958293, "((0, 0, 5), (2, 0, 7))": 0.18423899701661595, "((0, 0, 5), (2, 0, 8))": 0.2286940079732056, "((0, 0, 5), (2, 0, 9))": 0.239726739646978, "((0, 0, 5), (2, 1, 0))": 0.36391989083771936, "((0, 0, 5), (2, 1, 1))": 0.3541267912774643, "((0, 0, 5), (2, 1, 2))": 0.30226253792888824, "((0, 0, 5), (2, 1, 3))": 0.22409222679652208, "((0, 0, 5), (2, 1, 4))": 0.14365238632694205, "((0, 0, 5), (2, 1, 5))": 0.08288501661676108, "((0, 0, 5), (2, 1, 6))": 0.12861060598437665, "((0, 0, 5), (2, 1, 7))": 0.18728138189220003, "((0, 0, 5), (2, 1, 8))": 0.23304112886006484, "((0, 0, 5), (2, 1, 9))": 0.243856774702913, "((0, 0, 5), (2, 2, 0))": 0.36041853696725845, "((0, 0, 5), (2, 2, 1))": 0.3423219168973818, "((0, 0, 5), (2, 2, 2))": 0.29682461816960504, "((0, 0, 5), (2, 2, 3))": 0.22464466997008228, "((0, 0, 5), (2, 2, 4))": 0.1532118239506617, "((0, 0, 5), (2, 2, 5))": 0.10646908863271112, "((0, 0, 5), (2, 2, 6))": 0.15139214559167322, "((0, 0, 5), (2, 2, 7))": 0.21526866778585138, "((0, 0, 5), (2, 2, 8))": 0.24868829785048985, "((0, 0, 5), (2, 2, 9))": 0.2567080535246958, "((0, 0, 5), (2, 3, 0))": 0.371607564276623, "((0, 0, 5), (2, 3, 1))": 0.35607299518054386, "((0, 0, 5), (2, 3, 2))": 0.3192293473121416, "((0, 0, 5), (2, 3, 3))": 0.2543689059503835, "((0, 0, 5), (2, 3, 4))": 0.20292752893720525, "((0, 0, 5), (2, 3, 5))": 0.17804171474390415, "((0, 0, 5), (2, 3, 6))": 0.22000138567629365, "((0, 0, 5), (2, 3, 7))": 0.2734482077368223, "((0, 0, 5), (2, 3, 8))": 0.3045563003912777, "((0, 0, 5), (2, 3, 9))": 0.3146896338855063, "((0, 0, 5), (2, 4, 0))": 0.39994380973068927, "((0, 0, 5), (2, 4, 1))": 0.3922410686615952, "((0, 0, 5), (2, 4, 2))": 0.36796904300345873, "((0, 0, 5), (2, 4, 3))": 0.32411536556911175, "((0, 0, 5), (2, 4, 4))": 0.3004204448535111, "((0, 0, 5), (2, 4, 5))": 0.30757475388807876, "((0, 0, 5), (2, 4, 6))": 0.340342385412925, "((0, 0, 5), (2, 4, 7))": 0.3798562707872671, "((0, 0, 5), (2, 4, 8))": 0.39614194486271, "((0, 0, 5), (2, 4, 9))": 0.4011384580745465, "((0, 0, 5), (2, 5, 0))": 0.47174856011793204, "((0, 0, 5), (2, 5, 1))": 0.4652147959842554, "((0, 0, 5), (2, 5, 2))": 0.449424381485562, "((0, 0, 5), (2, 5, 3))": 0.4206130318399203, "((0, 0, 5), (2, 5, 4))": 0.4012611850980386, "((0, 0, 5), (2, 5, 5))": 0.4228990711520362, "((0, 0, 5), (2, 5, 6))": 0.4469304496136824, "((0, 0, 5), (2, 5, 7))": 0.48288369297706835, "((0, 0, 5), (2, 5, 8))": 0.5055732638490051, "((0, 0, 5), (2, 5, 9))": 0.5161080121000551, "((0, 0, 5), (2, 6, 0))": 0.5527598698330699, "((0, 0, 5), (2, 6, 1))": 0.5475237749630766, "((0, 0, 5), (2, 6, 2))": 0.5355962377059266, "((0, 0, 5), (2, 6, 3))": 0.5116570179007197, "((0, 0, 5), (2, 6, 4))": 0.5079671801083, "((0, 0, 5), (2, 6, 5))": 0.5322359130779952, "((0, 0, 5), (2, 6, 6))": 0.5488646595162643, "((0, 0, 5), (2, 6, 7))": 0.5797786383093108, "((0, 0, 5), (2, 6, 8))": 0.5954558839862745, "((0, 0, 5), (2, 6, 9))": 0.5984268327356475, "((0, 0, 5), (2, 7, 0))": 0.6272680506043805, "((0, 0, 5), (2, 7, 1))": 0.6197786248132878, "((0, 0, 5), (2, 7, 2))": 0.6166325691038692, "((0, 0, 5), (2, 7, 3))": 0.6056048687216712, "((0, 0, 5), (2, 7, 4))": 0.6006651957150796, "((0, 0, 5), (2, 7, 5))": 0.6249346872283241, "((0, 0, 5), (2, 7, 6))": 0.6481097568810736, "((0, 0, 5), (2, 7, 7))": 0.6714560578316093, "((0, 0, 5), (2, 7, 8))": 0.7017998876135737, "((0, 0, 5), (2, 7, 9))": 0.7136802376375373, "((0, 0, 5), (2, 8, 0))": 0.6733623899110248, "((0, 0, 5), (2, 8, 1))": 0.6718491884489131, "((0, 0, 5), (2, 8, 2))": 0.6570680637620226, "((0, 0, 5), (2, 8, 3))": 0.6379763887896874, "((0, 0, 5), (2, 8, 4))": 0.6426644901515955, "((0, 0, 5), (2, 8, 5))": 0.6675603696990258, "((0, 0, 5), (2, 8, 6))": 0.6919740669141812, "((0, 0, 5), (2, 8, 7))": 0.7110905597410957, "((0, 0, 5), (2, 8, 8))": 0.7567904139319147, "((0, 0, 5), (2, 8, 9))": 0.7571312845191615, "((0, 0, 5), (2, 9, 0))": 0.6916873689052249, "((0, 0, 5), (2, 9, 1))": 0.6816996271138466, "((0, 0, 5), (2, 9, 2))": 0.6677962977761815, "((0, 0, 5), (2, 9, 3))": 0.6531284063855237, "((0, 0, 5), (2, 9, 4))": 0.656648549758612, "((0, 0, 5), (2, 9, 5))": 0.6801322909758186, "((0, 0, 5), (2, 9, 6))": 0.7059839303549391, "((0, 0, 5), (2, 9, 7))": 0.7333686565037789, "((0, 0, 5), (2, 9, 8))": 0.759490740194667, "((0, 0, 5), (2, 9, 9))": 0.7612679694227137, "((0, 0, 5), (3, 0, 0))": 0.39003323350134883, "((0, 0, 5), (3, 0, 1))": 0.3755827055559847, "((0, 0, 5), (3, 0, 2))": 0.33726412855949095, "((0, 0, 5), (3, 0, 3))": 0.2634019381267022, "((0, 0, 5), (3, 0, 4))": 0.19950728119978225, "((0, 0, 5), (3, 0, 5))": 0.1582002415017199, "((0, 0, 5), (3, 0, 6))": 0.19599692999785587, "((0, 0, 5), (3, 0, 7))": 0.24802135702965192, "((0, 0, 5), (3, 0, 8))": 0.27176987810156955, "((0, 0, 5), (3, 0, 9))": 0.27945224019174175, "((0, 0, 5), (3, 1, 0))": 0.38583146515172095, "((0, 0, 5), (3, 1, 1))": 0.37596542157654617, "((0, 0, 5), (3, 1, 2))": 0.3336189679134539, "((0, 0, 5), (3, 1, 3))": 0.2601383321570923, "((0, 0, 5), (3, 1, 4))": 0.19926706150531492, "((0, 0, 5), (3, 1, 5))": 0.1621801563028178, "((0, 0, 5), (3, 1, 6))": 0.19370787200945253, "((0, 0, 5), (3, 1, 7))": 0.24718671950199028, "((0, 0, 5), (3, 1, 8))": 0.2765385196063974, "((0, 0, 5), (3, 1, 9))": 0.2852054930952546, "((0, 0, 5), (3, 2, 0))": 0.37976221089185613, "((0, 0, 5), (3, 2, 1))": 0.3624082376704414, "((0, 0, 5), (3, 2, 2))": 0.33273184291375707, "((0, 0, 5), (3, 2, 3))": 0.2597829028398189, "((0, 0, 5), (3, 2, 4))": 0.20358489986515765, "((0, 0, 5), (3, 2, 5))": 0.17364059935115592, "((0, 0, 5), (3, 2, 6))": 0.20872188632558902, "((0, 0, 5), (3, 2, 7))": 0.2701785795470923, "((0, 0, 5), (3, 2, 8))": 0.29993310054048133, "((0, 0, 5), (3, 2, 9))": 0.3053844912788299, "((0, 0, 5), (3, 3, 0))": 0.3931945345218422, "((0, 0, 5), (3, 3, 1))": 0.3767143147739127, "((0, 0, 5), (3, 3, 2))": 0.34962424153582133, "((0, 0, 5), (3, 3, 3))": 0.28661653412540766, "((0, 0, 5), (3, 3, 4))": 0.23864487288665368, "((0, 0, 5), (3, 3, 5))": 0.2165116136826347, "((0, 0, 5), (3, 3, 6))": 0.2607072658537894, "((0, 0, 5), (3, 3, 7))": 0.31362145832663485, "((0, 0, 5), (3, 3, 8))": 0.34403526685966457, "((0, 0, 5), (3, 3, 9))": 0.34827240413299654, "((0, 0, 5), (3, 4, 0))": 0.4329564582429281, "((0, 0, 5), (3, 4, 1))": 0.4137922435827411, "((0, 0, 5), (3, 4, 2))": 0.39615220414412583, "((0, 0, 5), (3, 4, 3))": 0.3559174505031578, "((0, 0, 5), (3, 4, 4))": 0.3274417193334181, "((0, 0, 5), (3, 4, 5))": 0.33250470374947516, "((0, 0, 5), (3, 4, 6))": 0.3653041760655945, "((0, 0, 5), (3, 4, 7))": 0.41116295381979173, "((0, 0, 5), (3, 4, 8))": 0.4233647534190261, "((0, 0, 5), (3, 4, 9))": 0.4285835217057759, "((0, 0, 5), (3, 5, 0))": 0.4984765232680119, "((0, 0, 5), (3, 5, 1))": 0.4926236960323121, "((0, 0, 5), (3, 5, 2))": 0.4764343244315161, "((0, 0, 5), (3, 5, 3))": 0.44774137708759365, "((0, 0, 5), (3, 5, 4))": 0.42872205511732064, "((0, 0, 5), (3, 5, 5))": 0.4509170788432728, "((0, 0, 5), (3, 5, 6))": 0.47915364842696895, "((0, 0, 5), (3, 5, 7))": 0.5257407585067151, "((0, 0, 5), (3, 5, 8))": 0.5329135285761675, "((0, 0, 5), (3, 5, 9))": 0.5452993649076109, "((0, 0, 5), (3, 6, 0))": 0.5841531209061699, "((0, 0, 5), (3, 6, 1))": 0.5747347158241102, "((0, 0, 5), (3, 6, 2))": 0.5608348762825695, "((0, 0, 5), (3, 6, 3))": 0.5423699981609416, "((0, 0, 5), (3, 6, 4))": 0.5338781508064894, "((0, 0, 5), (3, 6, 5))": 0.5631814469130688, "((0, 0, 5), (3, 6, 6))": 0.5789493853670263, "((0, 0, 5), (3, 6, 7))": 0.6183298054612769, "((0, 0, 5), (3, 6, 8))": 0.6229977826952796, "((0, 0, 5), (3, 6, 9))": 0.6264376176772456, "((0, 0, 5), (3, 7, 0))": 0.642022935085, "((0, 0, 5), (3, 7, 1))": 0.6330928301674287, "((0, 0, 5), (3, 7, 2))": 0.6311198614360103, "((0, 0, 5), (3, 7, 3))": 0.6263560779876888, "((0, 0, 5), (3, 7, 4))": 0.6242032328435227, "((0, 0, 5), (3, 7, 5))": 0.6490256673881163, "((0, 0, 5), (3, 7, 6))": 0.6693049294989267, "((0, 0, 5), (3, 7, 7))": 0.6947209791970163, "((0, 0, 5), (3, 7, 8))": 0.7214449817740318, "((0, 0, 5), (3, 7, 9))": 0.7382747630652702, "((0, 0, 5), (3, 8, 0))": 0.6857884771465297, "((0, 0, 5), (3, 8, 1))": 0.6828574082789999, "((0, 0, 5), (3, 8, 2))": 0.6753720412995241, "((0, 0, 5), (3, 8, 3))": 0.6635007621429502, "((0, 0, 5), (3, 8, 4))": 0.6636827622078068, "((0, 0, 5), (3, 8, 5))": 0.6878018069051717, "((0, 0, 5), (3, 8, 6))": 0.7003064074659472, "((0, 0, 5), (3, 8, 7))": 0.7261836062069632, "((0, 0, 5), (3, 8, 8))": 0.7664175915151918, "((0, 0, 5), (3, 8, 9))": 0.7685835044508329, "((0, 0, 5), (3, 9, 0))": 0.6937455501610649, "((0, 0, 5), (3, 9, 1))": 0.6912294175158731, "((0, 0, 5), (3, 9, 2))": 0.6880520518202418, "((0, 0, 5), (3, 9, 3))": 0.6719071350486305, "((0, 0, 5), (3, 9, 4))": 0.6727419092398946, "((0, 0, 5), (3, 9, 5))": 0.6990544694192782, "((0, 0, 5), (3, 9, 6))": 0.7147610768995721, "((0, 0, 5), (3, 9, 7))": 0.7496775939271643, "((0, 0, 5), (3, 9, 8))": 0.7710229166976958, "((0, 0, 5), (3, 9, 9))": 0.7741536417404598, "((0, 0, 5), (4, 0, 0))": 0.4519138488251513, "((0, 0, 5), (4, 0, 1))": 0.44288049787099415, "((0, 0, 5), (4, 0, 2))": 0.41182690431269253, "((0, 0, 5), (4, 0, 3))": 0.3469922882492042, "((0, 0, 5), (4, 0, 4))": 0.30646710018539586, "((0, 0, 5), (4, 0, 5))": 0.2864073632885272, "((0, 0, 5), (4, 0, 6))": 0.3024501446585939, "((0, 0, 5), (4, 0, 7))": 0.32849961483784673, "((0, 0, 5), (4, 0, 8))": 0.34735767828651515, "((0, 0, 5), (4, 0, 9))": 0.3579390429387839, "((0, 0, 5), (4, 1, 0))": 0.4499549245215211, "((0, 0, 5), (4, 1, 1))": 0.4329035685278676, "((0, 0, 5), (4, 1, 2))": 0.4073104860551606, "((0, 0, 5), (4, 1, 3))": 0.3524470373064877, "((0, 0, 5), (4, 1, 4))": 0.3061140725274276, "((0, 0, 5), (4, 1, 5))": 0.28837504484749904, "((0, 0, 5), (4, 1, 6))": 0.3041828144836051, "((0, 0, 5), (4, 1, 7))": 0.3322330949772292, "((0, 0, 5), (4, 1, 8))": 0.3516535797745204, "((0, 0, 5), (4, 1, 9))": 0.3574482814600561, "((0, 0, 5), (4, 2, 0))": 0.44625422467624504, "((0, 0, 5), (4, 2, 1))": 0.435047550408862, "((0, 0, 5), (4, 2, 2))": 0.40800710617630237, "((0, 0, 5), (4, 2, 3))": 0.3570012555532789, "((0, 0, 5), (4, 2, 4))": 0.3105107817921978, "((0, 0, 5), (4, 2, 5))": 0.2998139859363244, "((0, 0, 5), (4, 2, 6))": 0.3177286830146374, "((0, 0, 5), (4, 2, 7))": 0.3544161862444092, "((0, 0, 5), (4, 2, 8))": 0.3691736757115138, "((0, 0, 5), (4, 2, 9))": 0.37463711862743837, "((0, 0, 5), (4, 3, 0))": 0.462438869677763, "((0, 0, 5), (4, 3, 1))": 0.4526967308503463, "((0, 0, 5), (4, 3, 2))": 0.4318448849515877, "((0, 0, 5), (4, 3, 3))": 0.3855199355121475, "((0, 0, 5), (4, 3, 4))": 0.35016930933296286, "((0, 0, 5), (4, 3, 5))": 0.34285466908190065, "((0, 0, 5), (4, 3, 6))": 0.36147500830712287, "((0, 0, 5), (4, 3, 7))": 0.3978999916554393, "((0, 0, 5), (4, 3, 8))": 0.40617732719322486, "((0, 0, 5), (4, 3, 9))": 0.4118526301710445, "((0, 0, 5), (4, 4, 0))": 0.5117706428169576, "((0, 0, 5), (4, 4, 1))": 0.4991952894122873, "((0, 0, 5), (4, 4, 2))": 0.4792721994052173, "((0, 0, 5), (4, 4, 3))": 0.44583462843299787, "((0, 0, 5), (4, 4, 4))": 0.4325989703621072, "((0, 0, 5), (4, 4, 5))": 0.44011307029995705, "((0, 0, 5), (4, 4, 6))": 0.45809523930220847, "((0, 0, 5), (4, 4, 7))": 0.4824012571318732, "((0, 0, 5), (4, 4, 8))": 0.49018285542019097, "((0, 0, 5), (4, 4, 9))": 0.49532460175576143, "((0, 0, 5), (4, 5, 0))": 0.5744616752824585, "((0, 0, 5), (4, 5, 1))": 0.5664512927696744, "((0, 0, 5), (4, 5, 2))": 0.5476491679258385, "((0, 0, 5), (4, 5, 3))": 0.532347446508885, "((0, 0, 5), (4, 5, 4))": 0.5245158205884543, "((0, 0, 5), (4, 5, 5))": 0.534052525751115, "((0, 0, 5), (4, 5, 6))": 0.5564993996271901, "((0, 0, 5), (4, 5, 7))": 0.5904718188975688, "((0, 0, 5), (4, 5, 8))": 0.6036984511264908, "((0, 0, 5), (4, 5, 9))": 0.6074335993668961, "((0, 0, 5), (4, 6, 0))": 0.6529791507333542, "((0, 0, 5), (4, 6, 1))": 0.6447541503821109, "((0, 0, 5), (4, 6, 2))": 0.6391208832641748, "((0, 0, 5), (4, 6, 3))": 0.622901753822238, "((0, 0, 5), (4, 6, 4))": 0.6147046751128369, "((0, 0, 5), (4, 6, 5))": 0.6478919197688103, "((0, 0, 5), (4, 6, 6))": 0.6563130786422668, "((0, 0, 5), (4, 6, 7))": 0.6807639528296965, "((0, 0, 5), (4, 6, 8))": 0.6868872325730714, "((0, 0, 5), (4, 6, 9))": 0.692377505950618, "((0, 0, 5), (4, 7, 0))": 0.70877349382673, "((0, 0, 5), (4, 7, 1))": 0.7026343430815335, "((0, 0, 5), (4, 7, 2))": 0.6917192736157115, "((0, 0, 5), (4, 7, 3))": 0.679402080526527, "((0, 0, 5), (4, 7, 4))": 0.692145297063314, "((0, 0, 5), (4, 7, 5))": 0.7118887909936409, "((0, 0, 5), (4, 7, 6))": 0.7438116487646195, "((0, 0, 5), (4, 7, 7))": 0.7668481177413474, "((0, 0, 5), (4, 7, 8))": 0.7799244168788869, "((0, 0, 5), (4, 7, 9))": 0.7840145037008834, "((0, 0, 5), (4, 8, 0))": 0.7334099578026944, "((0, 0, 5), (4, 8, 1))": 0.7279886133078547, "((0, 0, 5), (4, 8, 2))": 0.7243517020711124, "((0, 0, 5), (4, 8, 3))": 0.7163831267257946, "((0, 0, 5), (4, 8, 4))": 0.7209142900585433, "((0, 0, 5), (4, 8, 5))": 0.7481884888971776, "((0, 0, 5), (4, 8, 6))": 0.7684544526086553, "((0, 0, 5), (4, 8, 7))": 0.7965739623953578, "((0, 0, 5), (4, 8, 8))": 0.8132282793563993, "((0, 0, 5), (4, 8, 9))": 0.8131755643046492, "((0, 0, 5), (4, 9, 0))": 0.7449029672456947, "((0, 0, 5), (4, 9, 1))": 0.7431221475111665, "((0, 0, 5), (4, 9, 2))": 0.7341481267468349, "((0, 0, 5), (4, 9, 3))": 0.7304931867746646, "((0, 0, 5), (4, 9, 4))": 0.7295248172306127, "((0, 0, 5), (4, 9, 5))": 0.762233014501275, "((0, 0, 5), (4, 9, 6))": 0.782849713179313, "((0, 0, 5), (4, 9, 7))": 0.8039928840814103, "((0, 0, 5), (4, 9, 8))": 0.8177815751838748, "((0, 0, 5), (4, 9, 9))": 0.8198339845471295, "((0, 0, 5), (5, 0, 0))": 0.5361121441128998, "((0, 0, 5), (5, 0, 1))": 0.5208424387436591, "((0, 0, 5), (5, 0, 2))": 0.49180203418617074, "((0, 0, 5), (5, 0, 3))": 0.4448982650859377, "((0, 0, 5), (5, 0, 4))": 0.4030703129269436, "((0, 0, 5), (5, 0, 5))": 0.3949918824894614, "((0, 0, 5), (5, 0, 6))": 0.41284917633089063, "((0, 0, 5), (5, 0, 7))": 0.44111658526533853, "((0, 0, 5), (5, 0, 8))": 0.4623086335614983, "((0, 0, 5), (5, 0, 9))": 0.4683210327609469, "((0, 0, 5), (5, 1, 0))": 0.5286991747363936, "((0, 0, 5), (5, 1, 1))": 0.5177958662399754, "((0, 0, 5), (5, 1, 2))": 0.48524212620769713, "((0, 0, 5), (5, 1, 3))": 0.4439120325595459, "((0, 0, 5), (5, 1, 4))": 0.40234753517471955, "((0, 0, 5), (5, 1, 5))": 0.3935947523798158, "((0, 0, 5), (5, 1, 6))": 0.4176622815908279, "((0, 0, 5), (5, 1, 7))": 0.44380970078648574, "((0, 0, 5), (5, 1, 8))": 0.463585179243816, "((0, 0, 5), (5, 1, 9))": 0.4744412039353472, "((0, 0, 5), (5, 2, 0))": 0.5279065483836191, "((0, 0, 5), (5, 2, 1))": 0.5168114686214866, "((0, 0, 5), (5, 2, 2))": 0.4922760481045298, "((0, 0, 5), (5, 2, 3))": 0.44491963250320743, "((0, 0, 5), (5, 2, 4))": 0.4054947381466333, "((0, 0, 5), (5, 2, 5))": 0.4019272597578306, "((0, 0, 5), (5, 2, 6))": 0.42593876582708373, "((0, 0, 5), (5, 2, 7))": 0.4618869920164798, "((0, 0, 5), (5, 2, 8))": 0.4775598542244133, "((0, 0, 5), (5, 2, 9))": 0.4868473235166548, "((0, 0, 5), (5, 3, 0))": 0.5427380255386691, "((0, 0, 5), (5, 3, 1))": 0.533582661583709, "((0, 0, 5), (5, 3, 2))": 0.5145253884147369, "((0, 0, 5), (5, 3, 3))": 0.4657883899420178, "((0, 0, 5), (5, 3, 4))": 0.4278511668093882, "((0, 0, 5), (5, 3, 5))": 0.42662035559569206, "((0, 0, 5), (5, 3, 6))": 0.4568123013246478, "((0, 0, 5), (5, 3, 7))": 0.49715447200518426, "((0, 0, 5), (5, 3, 8))": 0.5121347346662779, "((0, 0, 5), (5, 3, 9))": 0.519146075462291, "((0, 0, 5), (5, 4, 0))": 0.5875123813412572, "((0, 0, 5), (5, 4, 1))": 0.5757810424998159, "((0, 0, 5), (5, 4, 2))": 0.5518003757019911, "((0, 0, 5), (5, 4, 3))": 0.5188559804044204, "((0, 0, 5), (5, 4, 4))": 0.4923630757096704, "((0, 0, 5), (5, 4, 5))": 0.5060645366036146, "((0, 0, 5), (5, 4, 6))": 0.5262167052833886, "((0, 0, 5), (5, 4, 7))": 0.5579958021647478, "((0, 0, 5), (5, 4, 8))": 0.5672400190650395, "((0, 0, 5), (5, 4, 9))": 0.5751819487328904, "((0, 0, 5), (5, 5, 0))": 0.6453708074341962, "((0, 0, 5), (5, 5, 1))": 0.6377656889211042, "((0, 0, 5), (5, 5, 2))": 0.624833251908307, "((0, 0, 5), (5, 5, 3))": 0.5991755763301049, "((0, 0, 5), (5, 5, 4))": 0.5804796804180803, "((0, 0, 5), (5, 5, 5))": 0.5906145898354899, "((0, 0, 5), (5, 5, 6))": 0.6123498952426002, "((0, 0, 5), (5, 5, 7))": 0.653522866532729, "((0, 0, 5), (5, 5, 8))": 0.6642488024211092, "((0, 0, 5), (5, 5, 9))": 0.6706449365762165, "((0, 0, 5), (5, 6, 0))": 0.7209963319707968, "((0, 0, 5), (5, 6, 1))": 0.7167964707447163, "((0, 0, 5), (5, 6, 2))": 0.7061722920876937, "((0, 0, 5), (5, 6, 3))": 0.6870214759298671, "((0, 0, 5), (5, 6, 4))": 0.6723656230636379, "((0, 0, 5), (5, 6, 5))": 0.6973499052373063, "((0, 0, 5), (5, 6, 6))": 0.7137840299655637, "((0, 0, 5), (5, 6, 7))": 0.7366097721261475, "((0, 0, 5), (5, 6, 8))": 0.7455366902732127, "((0, 0, 5), (5, 6, 9))": 0.7510429766685802, "((0, 0, 5), (5, 7, 0))": 0.7737249661554748, "((0, 0, 5), (5, 7, 1))": 0.7669285136307767, "((0, 0, 5), (5, 7, 2))": 0.7585887802729023, "((0, 0, 5), (5, 7, 3))": 0.7537292207575976, "((0, 0, 5), (5, 7, 4))": 0.7479173234299187, "((0, 0, 5), (5, 7, 5))": 0.7763636012623049, "((0, 0, 5), (5, 7, 6))": 0.7983302015877847, "((0, 0, 5), (5, 7, 7))": 0.8231963630119756, "((0, 0, 5), (5, 7, 8))": 0.832587558153335, "((0, 0, 5), (5, 7, 9))": 0.8330731554350745, "((0, 0, 5), (5, 8, 0))": 0.8052950783974259, "((0, 0, 5), (5, 8, 1))": 0.805794501372914, "((0, 0, 5), (5, 8, 2))": 0.798051214697839, "((0, 0, 5), (5, 8, 3))": 0.7870509467262305, "((0, 0, 5), (5, 8, 4))": 0.7816041644406193, "((0, 0, 5), (5, 8, 5))": 0.8095216432118738, "((0, 0, 5), (5, 8, 6))": 0.8295476887244079, "((0, 0, 5), (5, 8, 7))": 0.8515958092641444, "((0, 0, 5), (5, 8, 8))": 0.8701452189363176, "((0, 0, 5), (5, 8, 9))": 0.8773354313025552, "((0, 0, 5), (5, 9, 0))": 0.8120289375094243, "((0, 0, 5), (5, 9, 1))": 0.8099968828433054, "((0, 0, 5), (5, 9, 2))": 0.8039045711763319, "((0, 0, 5), (5, 9, 3))": 0.7929891702227746, "((0, 0, 5), (5, 9, 4))": 0.7921289201417967, "((0, 0, 5), (5, 9, 5))": 0.8192933344011725, "((0, 0, 5), (5, 9, 6))": 0.8385752813009506, "((0, 0, 5), (5, 9, 7))": 0.8594716783670535, "((0, 0, 5), (5, 9, 8))": 0.8758122505822566, "((0, 0, 5), (5, 9, 9))": 0.8826581585738155, "((0, 0, 5), (6, 0, 0))": 0.6102964845498879, "((0, 0, 5), (6, 0, 1))": 0.5997569552928468, "((0, 0, 5), (6, 0, 2))": 0.5694941788356928, "((0, 0, 5), (6, 0, 3))": 0.5299705444426956, "((0, 0, 5), (6, 0, 4))": 0.5101201684120611, "((0, 0, 5), (6, 0, 5))": 0.4970622656077542, "((0, 0, 5), (6, 0, 6))": 0.5097271784942101, "((0, 0, 5), (6, 0, 7))": 0.5310618085503876, "((0, 0, 5), (6, 0, 8))": 0.544636247038353, "((0, 0, 5), (6, 0, 9))": 0.5491133329441965, "((0, 0, 5), (6, 1, 0))": 0.6078216654243775, "((0, 0, 5), (6, 1, 1))": 0.6015460508741585, "((0, 0, 5), (6, 1, 2))": 0.570997705548129, "((0, 0, 5), (6, 1, 3))": 0.5289606009064128, "((0, 0, 5), (6, 1, 4))": 0.5105263777505588, "((0, 0, 5), (6, 1, 5))": 0.49890071962264504, "((0, 0, 5), (6, 1, 6))": 0.511362716932053, "((0, 0, 5), (6, 1, 7))": 0.5342889444875447, "((0, 0, 5), (6, 1, 8))": 0.550518695778278, "((0, 0, 5), (6, 1, 9))": 0.5561852447926047, "((0, 0, 5), (6, 2, 0))": 0.6029913414765661, "((0, 0, 5), (6, 2, 1))": 0.5956224952248105, "((0, 0, 5), (6, 2, 2))": 0.5790512911535213, "((0, 0, 5), (6, 2, 3))": 0.5392542721256299, "((0, 0, 5), (6, 2, 4))": 0.515213344796014, "((0, 0, 5), (6, 2, 5))": 0.5113802103088738, "((0, 0, 5), (6, 2, 6))": 0.5294367457699753, "((0, 0, 5), (6, 2, 7))": 0.5526935487643554, "((0, 0, 5), (6, 2, 8))": 0.5693082924112868, "((0, 0, 5), (6, 2, 9))": 0.5763938743905037, "((0, 0, 5), (6, 3, 0))": 0.6285110433471589, "((0, 0, 5), (6, 3, 1))": 0.6248122636551543, "((0, 0, 5), (6, 3, 2))": 0.6124564662452411, "((0, 0, 5), (6, 3, 3))": 0.5858612203915011, "((0, 0, 5), (6, 3, 4))": 0.5648302576716825, "((0, 0, 5), (6, 3, 5))": 0.5536118785328901, "((0, 0, 5), (6, 3, 6))": 0.571158082773015, "((0, 0, 5), (6, 3, 7))": 0.592847427438914, "((0, 0, 5), (6, 3, 8))": 0.6000001757678958, "((0, 0, 5), (6, 3, 9))": 0.6058802041698007, "((0, 0, 5), (6, 4, 0))": 0.6802453998308731, "((0, 0, 5), (6, 4, 1))": 0.674438857513281, "((0, 0, 5), (6, 4, 2))": 0.6565576983397766, "((0, 0, 5), (6, 4, 3))": 0.6344629207779613, "((0, 0, 5), (6, 4, 4))": 0.6284593910891402, "((0, 0, 5), (6, 4, 5))": 0.6232718153684438, "((0, 0, 5), (6, 4, 6))": 0.634890381822828, "((0, 0, 5), (6, 4, 7))": 0.6533295449553939, "((0, 0, 5), (6, 4, 8))": 0.6585890143792762, "((0, 0, 5), (6, 4, 9))": 0.6598304081736011, "((0, 0, 5), (6, 5, 0))": 0.732274040987902, "((0, 0, 5), (6, 5, 1))": 0.7259958385644983, "((0, 0, 5), (6, 5, 2))": 0.7195813633468935, "((0, 0, 5), (6, 5, 3))": 0.7057786380431675, "((0, 0, 5), (6, 5, 4))": 0.7014435519634629, "((0, 0, 5), (6, 5, 5))": 0.6998545824487746, "((0, 0, 5), (6, 5, 6))": 0.7201966000223595, "((0, 0, 5), (6, 5, 7))": 0.743117878174885, "((0, 0, 5), (6, 5, 8))": 0.7474158448733484, "((0, 0, 5), (6, 5, 9))": 0.7499552102733026, "((0, 0, 5), (6, 6, 0))": 0.80375029878989, "((0, 0, 5), (6, 6, 1))": 0.7918170257610421, "((0, 0, 5), (6, 6, 2))": 0.7862684419296402, "((0, 0, 5), (6, 6, 3))": 0.7804381973980622, "((0, 0, 5), (6, 6, 4))": 0.7769944224476348, "((0, 0, 5), (6, 6, 5))": 0.7887365928583984, "((0, 0, 5), (6, 6, 6))": 0.8007483025036846, "((0, 0, 5), (6, 6, 7))": 0.8169169345188256, "((0, 0, 5), (6, 6, 8))": 0.8153323377839781, "((0, 0, 5), (6, 6, 9))": 0.8243458066456703, "((0, 0, 5), (6, 7, 0))": 0.851068456829804, "((0, 0, 5), (6, 7, 1))": 0.8406592588111618, "((0, 0, 5), (6, 7, 2))": 0.8319522368945231, "((0, 0, 5), (6, 7, 3))": 0.831085247839399, "((0, 0, 5), (6, 7, 4))": 0.833180022049981, "((0, 0, 5), (6, 7, 5))": 0.8474687466934129, "((0, 0, 5), (6, 7, 6))": 0.8704630139484616, "((0, 0, 5), (6, 7, 7))": 0.8848731866579703, "((0, 0, 5), (6, 7, 8))": 0.8917909064925871, "((0, 0, 5), (6, 7, 9))": 0.8953421603830304, "((0, 0, 5), (6, 8, 0))": 0.8777683066983243, "((0, 0, 5), (6, 8, 1))": 0.8770405021632004, "((0, 0, 5), (6, 8, 2))": 0.8713515156707944, "((0, 0, 5), (6, 8, 3))": 0.8653376715188885, "((0, 0, 5), (6, 8, 4))": 0.8643659336323105, "((0, 0, 5), (6, 8, 5))": 0.8783595439633313, "((0, 0, 5), (6, 8, 6))": 0.8998866457016628, "((0, 0, 5), (6, 8, 7))": 0.9183594445619103, "((0, 0, 5), (6, 8, 8))": 0.9344994856375982, "((0, 0, 5), (6, 8, 9))": 0.9340516775341836, "((0, 0, 5), (6, 9, 0))": 0.8881649971187882, "((0, 0, 5), (6, 9, 1))": 0.8853011443481225, "((0, 0, 5), (6, 9, 2))": 0.8813182046723178, "((0, 0, 5), (6, 9, 3))": 0.8740465920722046, "((0, 0, 5), (6, 9, 4))": 0.8760522257267946, "((0, 0, 5), (6, 9, 5))": 0.8911519963921571, "((0, 0, 5), (6, 9, 6))": 0.9126080797572164, "((0, 0, 5), (6, 9, 7))": 0.928649776090558, "((0, 0, 5), (6, 9, 8))": 0.9403264562755063, "((0, 0, 5), (6, 9, 9))": 0.9422437146973925, "((0, 0, 5), (7, 0, 0))": 0.6757091493415244, "((0, 0, 5), (7, 0, 1))": 0.66907932365163, "((0, 0, 5), (7, 0, 2))": 0.6330925516709213, "((0, 0, 5), (7, 0, 3))": 0.6109521442670541, "((0, 0, 5), (7, 0, 4))": 0.575916853472244, "((0, 0, 5), (7, 0, 5))": 0.5804670048490047, "((0, 0, 5), (7, 0, 6))": 0.5938003029642265, "((0, 0, 5), (7, 0, 7))": 0.6102449528531056, "((0, 0, 5), (7, 0, 8))": 0.6127818843068377, "((0, 0, 5), (7, 0, 9))": 0.6188429936499177, "((0, 0, 5), (7, 1, 0))": 0.6706085330416712, "((0, 0, 5), (7, 1, 1))": 0.6644070264380962, "((0, 0, 5), (7, 1, 2))": 0.6317288567567488, "((0, 0, 5), (7, 1, 3))": 0.603354086766979, "((0, 0, 5), (7, 1, 4))": 0.5811350517348608, "((0, 0, 5), (7, 1, 5))": 0.5779196981306761, "((0, 0, 5), (7, 1, 6))": 0.5972581099335764, "((0, 0, 5), (7, 1, 7))": 0.6100408725612003, "((0, 0, 5), (7, 1, 8))": 0.6107564845926653, "((0, 0, 5), (7, 1, 9))": 0.6184637786743884, "((0, 0, 5), (7, 2, 0))": 0.673225763311868, "((0, 0, 5), (7, 2, 1))": 0.6664703280956782, "((0, 0, 5), (7, 2, 2))": 0.6427296658631891, "((0, 0, 5), (7, 2, 3))": 0.6177610199761389, "((0, 0, 5), (7, 2, 4))": 0.5966758628805806, "((0, 0, 5), (7, 2, 5))": 0.5967186230168647, "((0, 0, 5), (7, 2, 6))": 0.615521594019831, "((0, 0, 5), (7, 2, 7))": 0.6323075420811606, "((0, 0, 5), (7, 2, 8))": 0.6370881685633576, "((0, 0, 5), (7, 2, 9))": 0.6470074144102774, "((0, 0, 5), (7, 3, 0))": 0.7021308875579066, "((0, 0, 5), (7, 3, 1))": 0.6958386073467439, "((0, 0, 5), (7, 3, 2))": 0.6758545551070807, "((0, 0, 5), (7, 3, 3))": 0.653844882890104, "((0, 0, 5), (7, 3, 4))": 0.630839640857562, "((0, 0, 5), (7, 3, 5))": 0.6239280402933829, "((0, 0, 5), (7, 3, 6))": 0.6453139384926986, "((0, 0, 5), (7, 3, 7))": 0.6618435461773144, "((0, 0, 5), (7, 3, 8))": 0.6674978547264048, "((0, 0, 5), (7, 3, 9))": 0.6729781860315109, "((0, 0, 5), (7, 4, 0))": 0.7406290775715337, "((0, 0, 5), (7, 4, 1))": 0.7285381753387032, "((0, 0, 5), (7, 4, 2))": 0.7134445861878844, "((0, 0, 5), (7, 4, 3))": 0.694097209440475, "((0, 0, 5), (7, 4, 4))": 0.6810870591630075, "((0, 0, 5), (7, 4, 5))": 0.6901471240253281, "((0, 0, 5), (7, 4, 6))": 0.7063861349781607, "((0, 0, 5), (7, 4, 7))": 0.718045994744656, "((0, 0, 5), (7, 4, 8))": 0.7191056328833143, "((0, 0, 5), (7, 4, 9))": 0.7202460171498052, "((0, 0, 5), (7, 5, 0))": 0.7919003319476716, "((0, 0, 5), (7, 5, 1))": 0.7808253633611479, "((0, 0, 5), (7, 5, 2))": 0.7693078793728194, "((0, 0, 5), (7, 5, 3))": 0.7620724416273192, "((0, 0, 5), (7, 5, 4))": 0.7537646675250583, "((0, 0, 5), (7, 5, 5))": 0.7622850815303281, "((0, 0, 5), (7, 5, 6))": 0.7816138044571912, "((0, 0, 5), (7, 5, 7))": 0.7959938347482026, "((0, 0, 5), (7, 5, 8))": 0.7947761212389329, "((0, 0, 5), (7, 5, 9))": 0.8026065317253674, "((0, 0, 5), (7, 6, 0))": 0.8631853176455516, "((0, 0, 5), (7, 6, 1))": 0.852733563416027, "((0, 0, 5), (7, 6, 2))": 0.8439196254747613, "((0, 0, 5), (7, 6, 3))": 0.8400943876345413, "((0, 0, 5), (7, 6, 4))": 0.8231282123637194, "((0, 0, 5), (7, 6, 5))": 0.8350120844999406, "((0, 0, 5), (7, 6, 6))": 0.8594805309852541, "((0, 0, 5), (7, 6, 7))": 0.8677055913289589, "((0, 0, 5), (7, 6, 8))": 0.8768899552054018, "((0, 0, 5), (7, 6, 9))": 0.881127269295317, "((0, 0, 5), (7, 7, 0))": 0.916328930052999, "((0, 0, 5), (7, 7, 1))": 0.9087437436570273, "((0, 0, 5), (7, 7, 2))": 0.8972704751580308, "((0, 0, 5), (7, 7, 3))": 0.8874113086016759, "((0, 0, 5), (7, 7, 4))": 0.8831080220798382, "((0, 0, 5), (7, 7, 5))": 0.8981049503896934, "((0, 0, 5), (7, 7, 6))": 0.9221501301551271, "((0, 0, 5), (7, 7, 7))": 0.9300149899858806, "((0, 0, 5), (7, 7, 8))": 0.9367972145952986, "((0, 0, 5), (7, 7, 9))": 0.9470345561607616, "((0, 0, 5), (7, 8, 0))": 0.9565682057270296, "((0, 0, 5), (7, 8, 1))": 0.9526014170813216, "((0, 0, 5), (7, 8, 2))": 0.9388678961369257, "((0, 0, 5), (7, 8, 3))": 0.92047834238079, "((0, 0, 5), (7, 8, 4))": 0.9183920401167784, "((0, 0, 5), (7, 8, 5))": 0.9361242273909582, "((0, 0, 5), (7, 8, 6))": 0.9497420630331392, "((0, 0, 5), (7, 8, 7))": 0.9634772632490823, "((0, 0, 5), (7, 8, 8))": 0.9842652877864257, "((0, 0, 5), (7, 8, 9))": 0.9831309096165233, "((0, 0, 5), (7, 9, 0))": 0.9692357307404676, "((0, 0, 5), (7, 9, 1))": 0.958680183960542, "((0, 0, 5), (7, 9, 2))": 0.9499731702925821, "((0, 0, 5), (7, 9, 3))": 0.9320849531689809, "((0, 0, 5), (7, 9, 4))": 0.9290932396541893, "((0, 0, 5), (7, 9, 5))": 0.9461569138816159, "((0, 0, 5), (7, 9, 6))": 0.9629842755990332, "((0, 0, 5), (7, 9, 7))": 0.9822820535930444, "((0, 0, 5), (7, 9, 8))": 0.9951613539237882, "((0, 0, 5), (7, 9, 9))": 0.9973461752756844, "((0, 0, 5), (8, 0, 0))": 0.7163439091585648, "((0, 0, 5), (8, 0, 1))": 0.7193237518007254, "((0, 0, 5), (8, 0, 2))": 0.6923081015501996, "((0, 0, 5), (8, 0, 3))": 0.6606634738055692, "((0, 0, 5), (8, 0, 4))": 0.6240244600446458, "((0, 0, 5), (8, 0, 5))": 0.6294159152024528, "((0, 0, 5), (8, 0, 6))": 0.6398327284126664, "((0, 0, 5), (8, 0, 7))": 0.660699732793724, "((0, 0, 5), (8, 0, 8))": 0.6685111564069458, "((0, 0, 5), (8, 0, 9))": 0.6723153491503162, "((0, 0, 5), (8, 1, 0))": 0.7222673931191267, "((0, 0, 5), (8, 1, 1))": 0.7190182973148855, "((0, 0, 5), (8, 1, 2))": 0.6926151518924415, "((0, 0, 5), (8, 1, 3))": 0.6624330947868181, "((0, 0, 5), (8, 1, 4))": 0.6311837471226039, "((0, 0, 5), (8, 1, 5))": 0.6290133042415514, "((0, 0, 5), (8, 1, 6))": 0.6435195865656465, "((0, 0, 5), (8, 1, 7))": 0.6722408426867561, "((0, 0, 5), (8, 1, 8))": 0.6774662097594056, "((0, 0, 5), (8, 1, 9))": 0.6795983606135626, "((0, 0, 5), (8, 2, 0))": 0.7218169528646727, "((0, 0, 5), (8, 2, 1))": 0.7184054414954413, "((0, 0, 5), (8, 2, 2))": 0.6905738492158587, "((0, 0, 5), (8, 2, 3))": 0.6635090463672838, "((0, 0, 5), (8, 2, 4))": 0.6324900530026821, "((0, 0, 5), (8, 2, 5))": 0.638027906392333, "((0, 0, 5), (8, 2, 6))": 0.6609949085968908, "((0, 0, 5), (8, 2, 7))": 0.6811436415887233, "((0, 0, 5), (8, 2, 8))": 0.6880127222795656, "((0, 0, 5), (8, 2, 9))": 0.6911628005744859, "((0, 0, 5), (8, 3, 0))": 0.7413660012798593, "((0, 0, 5), (8, 3, 1))": 0.7422888872120191, "((0, 0, 5), (8, 3, 2))": 0.7122629000623034, "((0, 0, 5), (8, 3, 3))": 0.6873051191676512, "((0, 0, 5), (8, 3, 4))": 0.6689940326575163, "((0, 0, 5), (8, 3, 5))": 0.6624255132500904, "((0, 0, 5), (8, 3, 6))": 0.6825662079315279, "((0, 0, 5), (8, 3, 7))": 0.713208074045478, "((0, 0, 5), (8, 3, 8))": 0.7241455106734579, "((0, 0, 5), (8, 3, 9))": 0.7261511007395184, "((0, 0, 5), (8, 4, 0))": 0.777801149212084, "((0, 0, 5), (8, 4, 1))": 0.777976702482908, "((0, 0, 5), (8, 4, 2))": 0.7551793732482092, "((0, 0, 5), (8, 4, 3))": 0.7255186347065984, "((0, 0, 5), (8, 4, 4))": 0.7086034529407494, "((0, 0, 5), (8, 4, 5))": 0.7166043318136106, "((0, 0, 5), (8, 4, 6))": 0.735497195070644, "((0, 0, 5), (8, 4, 7))": 0.7692844126319214, "((0, 0, 5), (8, 4, 8))": 0.7781844003148641, "((0, 0, 5), (8, 4, 9))": 0.7691220657677814, "((0, 0, 5), (8, 5, 0))": 0.8311491726235336, "((0, 0, 5), (8, 5, 1))": 0.8300617084072037, "((0, 0, 5), (8, 5, 2))": 0.8106959330002063, "((0, 0, 5), (8, 5, 3))": 0.7909416142169305, "((0, 0, 5), (8, 5, 4))": 0.7889379135497728, "((0, 0, 5), (8, 5, 5))": 0.7954208194066689, "((0, 0, 5), (8, 5, 6))": 0.8125612990241338, "((0, 0, 5), (8, 5, 7))": 0.8295204914443772, "((0, 0, 5), (8, 5, 8))": 0.8446465349586565, "((0, 0, 5), (8, 5, 9))": 0.8473769630398362, "((0, 0, 5), (8, 6, 0))": 0.9031292725673905, "((0, 0, 5), (8, 6, 1))": 0.878877118748432, "((0, 0, 5), (8, 6, 2))": 0.8671559243858015, "((0, 0, 5), (8, 6, 3))": 0.870514066073264, "((0, 0, 5), (8, 6, 4))": 0.8607841510937094, "((0, 0, 5), (8, 6, 5))": 0.8620318170576926, "((0, 0, 5), (8, 6, 6))": 0.8802425616961636, "((0, 0, 5), (8, 6, 7))": 0.8927854290788049, "((0, 0, 5), (8, 6, 8))": 0.9117486211041417, "((0, 0, 5), (8, 6, 9))": 0.9110362511197014, "((0, 0, 5), (8, 7, 0))": 0.9447775176606503, "((0, 0, 5), (8, 7, 1))": 0.9428846966311877, "((0, 0, 5), (8, 7, 2))": 0.9180169765632856, "((0, 0, 5), (8, 7, 3))": 0.9192670748713478, "((0, 0, 5), (8, 7, 4))": 0.9176938419230568, "((0, 0, 5), (8, 7, 5))": 0.9341096789764523, "((0, 0, 5), (8, 7, 6))": 0.9522043594093395, "((0, 0, 5), (8, 7, 7))": 0.9682680710680798, "((0, 0, 5), (8, 7, 8))": 0.9868383748206767, "((0, 0, 5), (8, 7, 9))": 0.983690757994976, "((0, 0, 5), (8, 8, 0))": 0.9946271949881321, "((0, 0, 5), (8, 8, 1))": 0.9975850197198749, "((0, 0, 5), (8, 8, 2))": 0.9816716328369698, "((0, 0, 5), (8, 8, 3))": 0.9696510460387381, "((0, 0, 5), (8, 8, 4))": 0.9622277291665458, "((0, 0, 5), (8, 8, 5))": 0.9798265490527508, "((0, 0, 5), (8, 8, 6))": 0.9979438858575601, "((0, 0, 5), (8, 8, 7))": 1.0161526370809382, "((0, 0, 5), (8, 8, 8))": 1.0376112403429487, "((0, 0, 5), (8, 8, 9))": 1.0259411076899188, "((0, 0, 5), (8, 9, 0))": 1.004146287938887, "((0, 0, 5), (8, 9, 1))": 0.9989062455726566, "((0, 0, 5), (8, 9, 2))": 0.9848469465576237, "((0, 0, 5), (8, 9, 3))": 0.9725738657160707, "((0, 0, 5), (8, 9, 4))": 0.9717233224254387, "((0, 0, 5), (8, 9, 5))": 0.9830032104258319, "((0, 0, 5), (8, 9, 6))": 0.999649721385282, "((0, 0, 5), (8, 9, 7))": 1.0210313178587223, "((0, 0, 5), (8, 9, 8))": 1.0334446190556839, "((0, 0, 5), (8, 9, 9))": 1.0301435802689412, "((0, 0, 5), (9, 0, 0))": 0.7238765805086848, "((0, 0, 5), (9, 0, 1))": 0.7245604473604111, "((0, 0, 5), (9, 0, 2))": 0.7018398147182092, "((0, 0, 5), (9, 0, 3))": 0.6809969493432707, "((0, 0, 5), (9, 0, 4))": 0.6352661838955557, "((0, 0, 5), (9, 0, 5))": 0.6352853492740264, "((0, 0, 5), (9, 0, 6))": 0.651838202053406, "((0, 0, 5), (9, 0, 7))": 0.6703608210717595, "((0, 0, 5), (9, 0, 8))": 0.6816554593009809, "((0, 0, 5), (9, 0, 9))": 0.6838209365262015, "((0, 0, 5), (9, 1, 0))": 0.7318165193354004, "((0, 0, 5), (9, 1, 1))": 0.7229058143273067, "((0, 0, 5), (9, 1, 2))": 0.7044275323217997, "((0, 0, 5), (9, 1, 3))": 0.6724760771894128, "((0, 0, 5), (9, 1, 4))": 0.6417230931867747, "((0, 0, 5), (9, 1, 5))": 0.6371553287362124, "((0, 0, 5), (9, 1, 6))": 0.6519580563026526, "((0, 0, 5), (9, 1, 7))": 0.6782531738889203, "((0, 0, 5), (9, 1, 8))": 0.6886049889609795, "((0, 0, 5), (9, 1, 9))": 0.692693433902047, "((0, 0, 5), (9, 2, 0))": 0.734198600374515, "((0, 0, 5), (9, 2, 1))": 0.7304101133552794, "((0, 0, 5), (9, 2, 2))": 0.7123038058447666, "((0, 0, 5), (9, 2, 3))": 0.677171054306825, "((0, 0, 5), (9, 2, 4))": 0.6547921883483261, "((0, 0, 5), (9, 2, 5))": 0.6531618613767328, "((0, 0, 5), (9, 2, 6))": 0.6686329685921122, "((0, 0, 5), (9, 2, 7))": 0.6929042320781073, "((0, 0, 5), (9, 2, 8))": 0.7034941702556476, "((0, 0, 5), (9, 2, 9))": 0.7063574989744601, "((0, 0, 5), (9, 3, 0))": 0.7470806249936566, "((0, 0, 5), (9, 3, 1))": 0.7443637972012909, "((0, 0, 5), (9, 3, 2))": 0.7265699599089231, "((0, 0, 5), (9, 3, 3))": 0.7074778189720144, "((0, 0, 5), (9, 3, 4))": 0.6801236116337807, "((0, 0, 5), (9, 3, 5))": 0.6744083905974251, "((0, 0, 5), (9, 3, 6))": 0.7004080530427608, "((0, 0, 5), (9, 3, 7))": 0.728262897161215, "((0, 0, 5), (9, 3, 8))": 0.7349772904395303, "((0, 0, 5), (9, 3, 9))": 0.7323928998087499, "((0, 0, 5), (9, 4, 0))": 0.7819848078690932, "((0, 0, 5), (9, 4, 1))": 0.7791744259182724, "((0, 0, 5), (9, 4, 2))": 0.7663709063961082, "((0, 0, 5), (9, 4, 3))": 0.7353101124129732, "((0, 0, 5), (9, 4, 4))": 0.7204574420844683, "((0, 0, 5), (9, 4, 5))": 0.7259389447288765, "((0, 0, 5), (9, 4, 6))": 0.7491057344088954, "((0, 0, 5), (9, 4, 7))": 0.7771394806658538, "((0, 0, 5), (9, 4, 8))": 0.7869947385306876, "((0, 0, 5), (9, 4, 9))": 0.7817696317691122, "((0, 0, 5), (9, 5, 0))": 0.8337305670352884, "((0, 0, 5), (9, 5, 1))": 0.8315074436160385, "((0, 0, 5), (9, 5, 2))": 0.8172040227924505, "((0, 0, 5), (9, 5, 3))": 0.8056981525047904, "((0, 0, 5), (9, 5, 4))": 0.797270799877571, "((0, 0, 5), (9, 5, 5))": 0.8050668310049578, "((0, 0, 5), (9, 5, 6))": 0.8198607245112596, "((0, 0, 5), (9, 5, 7))": 0.8367907246320209, "((0, 0, 5), (9, 5, 8))": 0.8525727264844034, "((0, 0, 5), (9, 5, 9))": 0.8508810641023609, "((0, 0, 5), (9, 6, 0))": 0.8955742365878666, "((0, 0, 5), (9, 6, 1))": 0.8879004323811702, "((0, 0, 5), (9, 6, 2))": 0.8881057152216904, "((0, 0, 5), (9, 6, 3))": 0.8817301443503537, "((0, 0, 5), (9, 6, 4))": 0.8701273346175927, "((0, 0, 5), (9, 6, 5))": 0.8748570792235945, "((0, 0, 5), (9, 6, 6))": 0.8886073080458109, "((0, 0, 5), (9, 6, 7))": 0.9090824397049615, "((0, 0, 5), (9, 6, 8))": 0.9167778064195232, "((0, 0, 5), (9, 6, 9))": 0.9165534648637693, "((0, 0, 5), (9, 7, 0))": 0.9465967398085009, "((0, 0, 5), (9, 7, 1))": 0.9512976819136711, "((0, 0, 5), (9, 7, 2))": 0.9337855305341322, "((0, 0, 5), (9, 7, 3))": 0.9281698617954498, "((0, 0, 5), (9, 7, 4))": 0.931490274806828, "((0, 0, 5), (9, 7, 5))": 0.9379968271366591, "((0, 0, 5), (9, 7, 6))": 0.9648560572753168, "((0, 0, 5), (9, 7, 7))": 0.9836788951295646, "((0, 0, 5), (9, 7, 8))": 0.9935102153618356, "((0, 0, 5), (9, 7, 9))": 0.9924712794754031, "((0, 0, 5), (9, 8, 0))": 0.9968106452124765, "((0, 0, 5), (9, 8, 1))": 0.9965239724572749, "((0, 0, 5), (9, 8, 2))": 0.9857257125420412, "((0, 0, 5), (9, 8, 3))": 0.9676868313952969, "((0, 0, 5), (9, 8, 4))": 0.9634680299368927, "((0, 0, 5), (9, 8, 5))": 0.9784308714556016, "((0, 0, 5), (9, 8, 6))": 0.9984342092118639, "((0, 0, 5), (9, 8, 7))": 1.02096639635881, "((0, 0, 5), (9, 8, 8))": 1.0328585179543068, "((0, 0, 5), (9, 8, 9))": 1.028380735348944, "((0, 0, 5), (9, 9, 0))": 1.0081837573535124, "((0, 0, 5), (9, 9, 1))": 1.0009046364604695, "((0, 0, 5), (9, 9, 2))": 0.9948032891503911, "((0, 0, 5), (9, 9, 3))": 0.9760357644751664, "((0, 0, 5), (9, 9, 4))": 0.9740362697103178, "((0, 0, 5), (9, 9, 5))": 0.9855014125409829, "((0, 0, 5), (9, 9, 6))": 1.0065224503456887, "((0, 0, 5), (9, 9, 7))": 1.0260218964906054, "((0, 0, 5), (9, 9, 8))": 1.036798657908681, "((0, 0, 5), (9, 9, 9))": 1.0327609070411161, "((0, 0, 6), (0, 0, 7))": 0.0856285732170813, "((0, 0, 6), (0, 0, 8))": 0.12324988634835223, "((0, 0, 6), (0, 0, 9))": 0.13394388128788545, "((0, 0, 6), (0, 1, 0))": 0.44502727336162723, "((0, 0, 6), (0, 1, 1))": 0.4314656700259328, "((0, 0, 6), (0, 1, 2))": 0.36976715162899837, "((0, 0, 6), (0, 1, 3))": 0.2910843665055192, "((0, 0, 6), (0, 1, 4))": 0.20500594019406473, "((0, 0, 6), (0, 1, 5))": 0.08407013713253407, "((0, 0, 6), (0, 1, 6))": 0.0183723932532171, "((0, 0, 6), (0, 1, 7))": 0.08630998323407378, "((0, 0, 6), (0, 1, 8))": 0.13098028277768786, "((0, 0, 6), (0, 1, 9))": 0.13948621682389548, "((0, 0, 6), (0, 2, 0))": 0.4369399631796341, "((0, 0, 6), (0, 2, 1))": 0.4254730410267487, "((0, 0, 6), (0, 2, 2))": 0.367808664723412, "((0, 0, 6), (0, 2, 3))": 0.28949831260472825, "((0, 0, 6), (0, 2, 4))": 0.21410566505338696, "((0, 0, 6), (0, 2, 5))": 0.10830399972089393, "((0, 0, 6), (0, 2, 6))": 0.082152763766617, "((0, 0, 6), (0, 2, 7))": 0.13004971776508506, "((0, 0, 6), (0, 2, 8))": 0.1637258288829778, "((0, 0, 6), (0, 2, 9))": 0.1723978219454699, "((0, 0, 6), (0, 3, 0))": 0.46160037685304145, "((0, 0, 6), (0, 3, 1))": 0.42992397494165574, "((0, 0, 6), (0, 3, 2))": 0.378625818786366, "((0, 0, 6), (0, 3, 3))": 0.3176906932349721, "((0, 0, 6), (0, 3, 4))": 0.2510291531935342, "((0, 0, 6), (0, 3, 5))": 0.17771725043069356, "((0, 0, 6), (0, 3, 6))": 0.17953289944091555, "((0, 0, 6), (0, 3, 7))": 0.21555821050686474, "((0, 0, 6), (0, 3, 8))": 0.2319064607087287, "((0, 0, 6), (0, 3, 9))": 0.23872801079560435, "((0, 0, 6), (0, 4, 0))": 0.47389174122539046, "((0, 0, 6), (0, 4, 1))": 0.46312340254762496, "((0, 0, 6), (0, 4, 2))": 0.4257867363161696, "((0, 0, 6), (0, 4, 3))": 0.3710145149908603, "((0, 0, 6), (0, 4, 4))": 0.33275027875794894, "((0, 0, 6), (0, 4, 5))": 0.3026901304024808, "((0, 0, 6), (0, 4, 6))": 0.31997644357029353, "((0, 0, 6), (0, 4, 7))": 0.34466889528374417, "((0, 0, 6), (0, 4, 8))": 0.35487393556174035, "((0, 0, 6), (0, 4, 9))": 0.3562267004077412, "((0, 0, 6), (0, 5, 0))": 0.5318288992993913, "((0, 0, 6), (0, 5, 1))": 0.5201458965913891, "((0, 0, 6), (0, 5, 2))": 0.49703098671258195, "((0, 0, 6), (0, 5, 3))": 0.4528543874185718, "((0, 0, 6), (0, 5, 4))": 0.431526366625856, "((0, 0, 6), (0, 5, 5))": 0.41730436580139946, "((0, 0, 6), (0, 5, 6))": 0.427530791845767, "((0, 0, 6), (0, 5, 7))": 0.45010863559681663, "((0, 0, 6), (0, 5, 8))": 0.4639138010321444, "((0, 0, 6), (0, 5, 9))": 0.47078321173358034, "((0, 0, 6), (0, 6, 0))": 0.5984773294543977, "((0, 0, 6), (0, 6, 1))": 0.5897378245268324, "((0, 0, 6), (0, 6, 2))": 0.5717645799156336, "((0, 0, 6), (0, 6, 3))": 0.540602034757384, "((0, 0, 6), (0, 6, 4))": 0.5212009118780969, "((0, 0, 6), (0, 6, 5))": 0.5180217410045587, "((0, 0, 6), (0, 6, 6))": 0.5284885186492375, "((0, 0, 6), (0, 6, 7))": 0.5539981562265864, "((0, 0, 6), (0, 6, 8))": 0.5609476438555032, "((0, 0, 6), (0, 6, 9))": 0.5659052792897667, "((0, 0, 6), (0, 7, 0))": 0.6693195891714145, "((0, 0, 6), (0, 7, 1))": 0.6572544328795165, "((0, 0, 6), (0, 7, 2))": 0.6456361349104357, "((0, 0, 6), (0, 7, 3))": 0.6114484144324446, "((0, 0, 6), (0, 7, 4))": 0.6096093725434539, "((0, 0, 6), (0, 7, 5))": 0.6172177788221722, "((0, 0, 6), (0, 7, 6))": 0.6234503720300681, "((0, 0, 6), (0, 7, 7))": 0.6513810251681256, "((0, 0, 6), (0, 7, 8))": 0.6714155011009777, "((0, 0, 6), (0, 7, 9))": 0.6757118763678379, "((0, 0, 6), (0, 8, 0))": 0.7119319454234184, "((0, 0, 6), (0, 8, 1))": 0.7110235432602685, "((0, 0, 6), (0, 8, 2))": 0.6950972381935865, "((0, 0, 6), (0, 8, 3))": 0.6643142000370106, "((0, 0, 6), (0, 8, 4))": 0.6525594852085558, "((0, 0, 6), (0, 8, 5))": 0.6650855229391065, "((0, 0, 6), (0, 8, 6))": 0.6733164434555219, "((0, 0, 6), (0, 8, 7))": 0.7039518582777619, "((0, 0, 6), (0, 8, 8))": 0.7358448627048148, "((0, 0, 6), (0, 8, 9))": 0.7331499685536818, "((0, 0, 6), (0, 9, 0))": 0.7210150390252321, "((0, 0, 6), (0, 9, 1))": 0.7181171601343175, "((0, 0, 6), (0, 9, 2))": 0.7112750025609125, "((0, 0, 6), (0, 9, 3))": 0.6724314249193514, "((0, 0, 6), (0, 9, 4))": 0.6598316500757224, "((0, 0, 6), (0, 9, 5))": 0.6800738371749897, "((0, 0, 6), (0, 9, 6))": 0.6897951583640373, "((0, 0, 6), (0, 9, 7))": 0.7200025438105152, "((0, 0, 6), (0, 9, 8))": 0.7379406510897099, "((0, 0, 6), (0, 9, 9))": 0.7370762072556373, "((0, 0, 6), (1, 0, 0))": 0.45142726664620014, "((0, 0, 6), (1, 0, 1))": 0.4364407211915632, "((0, 0, 6), (1, 0, 2))": 0.3755243829547057, "((0, 0, 6), (1, 0, 3))": 0.2936590426842692, "((0, 0, 6), (1, 0, 4))": 0.20761945356187758, "((0, 0, 6), (1, 0, 5))": 0.08802883438768312, "((0, 0, 6), (1, 0, 6))": 0.02038355263881947, "((0, 0, 6), (1, 0, 7))": 0.085138769510189, "((0, 0, 6), (1, 0, 8))": 0.12776084144584846, "((0, 0, 6), (1, 0, 9))": 0.14282885300207973, "((0, 0, 6), (1, 1, 0))": 0.45255196854157215, "((0, 0, 6), (1, 1, 1))": 0.4379032964343098, "((0, 0, 6), (1, 1, 2))": 0.3739992694651034, "((0, 0, 6), (1, 1, 3))": 0.2927179092327189, "((0, 0, 6), (1, 1, 4))": 0.20277410247814193, "((0, 0, 6), (1, 1, 5))": 0.08632082891036302, "((0, 0, 6), (1, 1, 6))": 0.020741543045424644, "((0, 0, 6), (1, 1, 7))": 0.08404156302212343, "((0, 0, 6), (1, 1, 8))": 0.13273867180649807, "((0, 0, 6), (1, 1, 9))": 0.1482064878514376, "((0, 0, 6), (1, 2, 0))": 0.4460723404083419, "((0, 0, 6), (1, 2, 1))": 0.43077311438593685, "((0, 0, 6), (1, 2, 2))": 0.36557704584442136, "((0, 0, 6), (1, 2, 3))": 0.2944450236142134, "((0, 0, 6), (1, 2, 4))": 0.21373853805962562, "((0, 0, 6), (1, 2, 5))": 0.11168663442227893, "((0, 0, 6), (1, 2, 6))": 0.08478776330109153, "((0, 0, 6), (1, 2, 7))": 0.13363369213605006, "((0, 0, 6), (1, 2, 8))": 0.17211056360030783, "((0, 0, 6), (1, 2, 9))": 0.17752659873234364, "((0, 0, 6), (1, 3, 0))": 0.44982489193409947, "((0, 0, 6), (1, 3, 1))": 0.44167992503015313, "((0, 0, 6), (1, 3, 2))": 0.38079801389739315, "((0, 0, 6), (1, 3, 3))": 0.31902219432606327, "((0, 0, 6), (1, 3, 4))": 0.249663282906232, "((0, 0, 6), (1, 3, 5))": 0.1848615349595763, "((0, 0, 6), (1, 3, 6))": 0.18473218196003302, "((0, 0, 6), (1, 3, 7))": 0.20859731858905808, "((0, 0, 6), (1, 3, 8))": 0.22418127875733593, "((0, 0, 6), (1, 3, 9))": 0.2440095438760319, "((0, 0, 6), (1, 4, 0))": 0.47055414746022467, "((0, 0, 6), (1, 4, 1))": 0.462620078681967, "((0, 0, 6), (1, 4, 2))": 0.427219471587412, "((0, 0, 6), (1, 4, 3))": 0.36918905826766124, "((0, 0, 6), (1, 4, 4))": 0.33389550891558145, "((0, 0, 6), (1, 4, 5))": 0.30246161512088304, "((0, 0, 6), (1, 4, 6))": 0.31727438921294915, "((0, 0, 6), (1, 4, 7))": 0.3416450093590037, "((0, 0, 6), (1, 4, 8))": 0.3570678386852634, "((0, 0, 6), (1, 4, 9))": 0.35615587070975074, "((0, 0, 6), (1, 5, 0))": 0.5320228847672757, "((0, 0, 6), (1, 5, 1))": 0.5229458679822848, "((0, 0, 6), (1, 5, 2))": 0.4962840733806664, "((0, 0, 6), (1, 5, 3))": 0.45774671371648873, "((0, 0, 6), (1, 5, 4))": 0.4345534690801894, "((0, 0, 6), (1, 5, 5))": 0.41687940581308913, "((0, 0, 6), (1, 5, 6))": 0.4262632753315793, "((0, 0, 6), (1, 5, 7))": 0.4507207304795472, "((0, 0, 6), (1, 5, 8))": 0.4674814126382697, "((0, 0, 6), (1, 5, 9))": 0.4718638823041646, "((0, 0, 6), (1, 6, 0))": 0.5967574823813631, "((0, 0, 6), (1, 6, 1))": 0.586571182511761, "((0, 0, 6), (1, 6, 2))": 0.5680086666226088, "((0, 0, 6), (1, 6, 3))": 0.5405216807878599, "((0, 0, 6), (1, 6, 4))": 0.5245059554753629, "((0, 0, 6), (1, 6, 5))": 0.51949479197317, "((0, 0, 6), (1, 6, 6))": 0.5285958773145996, "((0, 0, 6), (1, 6, 7))": 0.5529462748721334, "((0, 0, 6), (1, 6, 8))": 0.5680008017339031, "((0, 0, 6), (1, 6, 9))": 0.5707865138210814, "((0, 0, 6), (1, 7, 0))": 0.6674188621499351, "((0, 0, 6), (1, 7, 1))": 0.6579293879101029, "((0, 0, 6), (1, 7, 2))": 0.6438404345253232, "((0, 0, 6), (1, 7, 3))": 0.6180652231403028, "((0, 0, 6), (1, 7, 4))": 0.6059917044581252, "((0, 0, 6), (1, 7, 5))": 0.6171026086003205, "((0, 0, 6), (1, 7, 6))": 0.6286562383123069, "((0, 0, 6), (1, 7, 7))": 0.6429862925420501, "((0, 0, 6), (1, 7, 8))": 0.6716882448081174, "((0, 0, 6), (1, 7, 9))": 0.6748702539076066, "((0, 0, 6), (1, 8, 0))": 0.7169125702150945, "((0, 0, 6), (1, 8, 1))": 0.7130821185632039, "((0, 0, 6), (1, 8, 2))": 0.6924635986373865, "((0, 0, 6), (1, 8, 3))": 0.6651245678743705, "((0, 0, 6), (1, 8, 4))": 0.6562399680868658, "((0, 0, 6), (1, 8, 5))": 0.6692433475052428, "((0, 0, 6), (1, 8, 6))": 0.6799783503914136, "((0, 0, 6), (1, 8, 7))": 0.7088604602660331, "((0, 0, 6), (1, 8, 8))": 0.7439125816234129, "((0, 0, 6), (1, 8, 9))": 0.7369870098685347, "((0, 0, 6), (1, 9, 0))": 0.7235386958499835, "((0, 0, 6), (1, 9, 1))": 0.7221603205512307, "((0, 0, 6), (1, 9, 2))": 0.7045475293713098, "((0, 0, 6), (1, 9, 3))": 0.6730436736977867, "((0, 0, 6), (1, 9, 4))": 0.6622266887072765, "((0, 0, 6), (1, 9, 5))": 0.6786324946955602, "((0, 0, 6), (1, 9, 6))": 0.7000305976453579, "((0, 0, 6), (1, 9, 7))": 0.7230788017290438, "((0, 0, 6), (1, 9, 8))": 0.7429023071301376, "((0, 0, 6), (1, 9, 9))": 0.7420402416297216, "((0, 0, 6), (2, 0, 0))": 0.45013077629914855, "((0, 0, 6), (2, 0, 1))": 0.4377654633555576, "((0, 0, 6), (2, 0, 2))": 0.38803239128595807, "((0, 0, 6), (2, 0, 3))": 0.3044632393548481, "((0, 0, 6), (2, 0, 4))": 0.22239863788883177, "((0, 0, 6), (2, 0, 5))": 0.1262244710315492, "((0, 0, 6), (2, 0, 6))": 0.08989864553360419, "((0, 0, 6), (2, 0, 7))": 0.11988586654707789, "((0, 0, 6), (2, 0, 8))": 0.15756426444545724, "((0, 0, 6), (2, 0, 9))": 0.16791487491381193, "((0, 0, 6), (2, 1, 0))": 0.44698975988456946, "((0, 0, 6), (2, 1, 1))": 0.4369298051054247, "((0, 0, 6), (2, 1, 2))": 0.38498500948324377, "((0, 0, 6), (2, 1, 3))": 0.30500566158169895, "((0, 0, 6), (2, 1, 4))": 0.22062461388380022, "((0, 0, 6), (2, 1, 5))": 0.12392347546893762, "((0, 0, 6), (2, 1, 6))": 0.09557393129843164, "((0, 0, 6), (2, 1, 7))": 0.1253064399966033, "((0, 0, 6), (2, 1, 8))": 0.16226124891587268, "((0, 0, 6), (2, 1, 9))": 0.17321163457707822, "((0, 0, 6), (2, 2, 0))": 0.44273867417302576, "((0, 0, 6), (2, 2, 1))": 0.42443073016454214, "((0, 0, 6), (2, 2, 2))": 0.37833634030873925, "((0, 0, 6), (2, 2, 3))": 0.3040110066209845, "((0, 0, 6), (2, 2, 4))": 0.22461266513312705, "((0, 0, 6), (2, 2, 5))": 0.13475592824241056, "((0, 0, 6), (2, 2, 6))": 0.12002978172436801, "((0, 0, 6), (2, 2, 7))": 0.1576333379389715, "((0, 0, 6), (2, 2, 8))": 0.18416744945686905, "((0, 0, 6), (2, 2, 9))": 0.19054977968238734, "((0, 0, 6), (2, 3, 0))": 0.44790680187862086, "((0, 0, 6), (2, 3, 1))": 0.4322626533755794, "((0, 0, 6), (2, 3, 2))": 0.3939840477716373, "((0, 0, 6), (2, 3, 3))": 0.32459808090698333, "((0, 0, 6), (2, 3, 4))": 0.26141204435797316, "((0, 0, 6), (2, 3, 5))": 0.19072743976238743, "((0, 0, 6), (2, 3, 6))": 0.19541007733895543, "((0, 0, 6), (2, 3, 7))": 0.22655832611907933, "((0, 0, 6), (2, 3, 8))": 0.25278291353205207, "((0, 0, 6), (2, 3, 9))": 0.2603590129461013, "((0, 0, 6), (2, 4, 0))": 0.4688669660240721, "((0, 0, 6), (2, 4, 1))": 0.46003148217135265, "((0, 0, 6), (2, 4, 2))": 0.4330938733858789, "((0, 0, 6), (2, 4, 3))": 0.38021423128004006, "((0, 0, 6), (2, 4, 4))": 0.3423294232351835, "((0, 0, 6), (2, 4, 5))": 0.3105685614737511, "((0, 0, 6), (2, 4, 6))": 0.3231577712766161, "((0, 0, 6), (2, 4, 7))": 0.34560285887137177, "((0, 0, 6), (2, 4, 8))": 0.35680332861536723, "((0, 0, 6), (2, 4, 9))": 0.3604033159039251, "((0, 0, 6), (2, 5, 0))": 0.5297026528570693, "((0, 0, 6), (2, 5, 1))": 0.5219250240018484, "((0, 0, 6), (2, 5, 2))": 0.5026551757423862, "((0, 0, 6), (2, 5, 3))": 0.4631087025248534, "((0, 0, 6), (2, 5, 4))": 0.4317998687932539, "((0, 0, 6), (2, 5, 5))": 0.4225254232636836, "((0, 0, 6), (2, 5, 6))": 0.43306529180088615, "((0, 0, 6), (2, 5, 7))": 0.4559943145177492, "((0, 0, 6), (2, 5, 8))": 0.47511962796484947, "((0, 0, 6), (2, 5, 9))": 0.48404995192180933, "((0, 0, 6), (2, 6, 0))": 0.602025883657752, "((0, 0, 6), (2, 6, 1))": 0.594911988390915, "((0, 0, 6), (2, 6, 2))": 0.5787500330093374, "((0, 0, 6), (2, 6, 3))": 0.5458995893264504, "((0, 0, 6), (2, 6, 4))": 0.531682996276816, "((0, 0, 6), (2, 6, 5))": 0.5316688870680498, "((0, 0, 6), (2, 6, 6))": 0.5376753783991582, "((0, 0, 6), (2, 6, 7))": 0.5588144260909536, "((0, 0, 6), (2, 6, 8))": 0.5696044649662626, "((0, 0, 6), (2, 6, 9))": 0.57163812515755, "((0, 0, 6), (2, 7, 0))": 0.6707202201666671, "((0, 0, 6), (2, 7, 1))": 0.6618420792302738, "((0, 0, 6), (2, 7, 2))": 0.6531022401240908, "((0, 0, 6), (2, 7, 3))": 0.6333092026410208, "((0, 0, 6), (2, 7, 4))": 0.6196109202304426, "((0, 0, 6), (2, 7, 5))": 0.6247976268897926, "((0, 0, 6), (2, 7, 6))": 0.6398971703430173, "((0, 0, 6), (2, 7, 7))": 0.6542519913908608, "((0, 0, 6), (2, 7, 8))": 0.6798857856493664, "((0, 0, 6), (2, 7, 9))": 0.6910222246796063, "((0, 0, 6), (2, 8, 0))": 0.7137341386112539, "((0, 0, 6), (2, 8, 1))": 0.7104816156680219, "((0, 0, 6), (2, 8, 2))": 0.6914955124517606, "((0, 0, 6), (2, 8, 3))": 0.6650020457666318, "((0, 0, 6), (2, 8, 4))": 0.6603771127259196, "((0, 0, 6), (2, 8, 5))": 0.6680251112263531, "((0, 0, 6), (2, 8, 6))": 0.6852928014747814, "((0, 0, 6), (2, 8, 7))": 0.6957481109604204, "((0, 0, 6), (2, 8, 8))": 0.7370923903208161, "((0, 0, 6), (2, 8, 9))": 0.7371537488987804, "((0, 0, 6), (2, 9, 0))": 0.7310673453040949, "((0, 0, 6), (2, 9, 1))": 0.7190919382481609, "((0, 0, 6), (2, 9, 2))": 0.7012909689999252, "((0, 0, 6), (2, 9, 3))": 0.6785760060686141, "((0, 0, 6), (2, 9, 4))": 0.6737556740477033, "((0, 0, 6), (2, 9, 5))": 0.6808035862099144, "((0, 0, 6), (2, 9, 6))": 0.6995081532606422, "((0, 0, 6), (2, 9, 7))": 0.7182719691784188, "((0, 0, 6), (2, 9, 8))": 0.7401433116294216, "((0, 0, 6), (2, 9, 9))": 0.7413229133553159, "((0, 0, 6), (3, 0, 0))": 0.46876404988729375, "((0, 0, 6), (3, 0, 1))": 0.45411455037335835, "((0, 0, 6), (3, 0, 2))": 0.41479501674242203, "((0, 0, 6), (3, 0, 3))": 0.33529399595756704, "((0, 0, 6), (3, 0, 4))": 0.26184456639780573, "((0, 0, 6), (3, 0, 5))": 0.18215862326463053, "((0, 0, 6), (3, 0, 6))": 0.17677035791553047, "((0, 0, 6), (3, 0, 7))": 0.20276597038058786, "((0, 0, 6), (3, 0, 8))": 0.2164936780701314, "((0, 0, 6), (3, 0, 9))": 0.22230705097277162, "((0, 0, 6), (3, 1, 0))": 0.4645787541649534, "((0, 0, 6), (3, 1, 1))": 0.4544998023456713, "((0, 0, 6), (3, 1, 2))": 0.411014386457735, "((0, 0, 6), (3, 1, 3))": 0.33273824214954584, "((0, 0, 6), (3, 1, 4))": 0.26142495976495156, "((0, 0, 6), (3, 1, 5))": 0.18560336981869538, "((0, 0, 6), (3, 1, 6))": 0.17371880478541932, "((0, 0, 6), (3, 1, 7))": 0.20186911590846185, "((0, 0, 6), (3, 1, 8))": 0.22049050384929014, "((0, 0, 6), (3, 1, 9))": 0.22686425466091256, "((0, 0, 6), (3, 2, 0))": 0.45775067696193145, "((0, 0, 6), (3, 2, 1))": 0.4397579844795904, "((0, 0, 6), (3, 2, 2))": 0.40919574612085513, "((0, 0, 6), (3, 2, 3))": 0.33086772311734153, "((0, 0, 6), (3, 2, 4))": 0.26361790056058054, "((0, 0, 6), (3, 2, 5))": 0.19278489381045505, "((0, 0, 6), (3, 2, 6))": 0.18907507771269044, "((0, 0, 6), (3, 2, 7))": 0.22340614798721162, "((0, 0, 6), (3, 2, 8))": 0.24830904939866122, "((0, 0, 6), (3, 2, 9))": 0.25229718294900033, "((0, 0, 6), (3, 3, 0))": 0.4661060961461605, "((0, 0, 6), (3, 3, 1))": 0.44888153784175866, "((0, 0, 6), (3, 3, 2))": 0.420207217864845, "((0, 0, 6), (3, 3, 3))": 0.3507859673074882, "((0, 0, 6), (3, 3, 4))": 0.2904933026195302, "((0, 0, 6), (3, 3, 5))": 0.2282270174722063, "((0, 0, 6), (3, 3, 6))": 0.2403901579593222, "((0, 0, 6), (3, 3, 7))": 0.2734316242252093, "((0, 0, 6), (3, 3, 8))": 0.2990752241340769, "((0, 0, 6), (3, 3, 9))": 0.3020943537530513, "((0, 0, 6), (3, 4, 0))": 0.4978806185479609, "((0, 0, 6), (3, 4, 1))": 0.477740315602658, "((0, 0, 6), (3, 4, 2))": 0.45701048379230963, "((0, 0, 6), (3, 4, 3))": 0.40837163881087574, "((0, 0, 6), (3, 4, 4))": 0.3664834378113054, "((0, 0, 6), (3, 4, 5))": 0.33561177810558657, "((0, 0, 6), (3, 4, 6))": 0.35001240519331644, "((0, 0, 6), (3, 4, 7))": 0.3787937024958179, "((0, 0, 6), (3, 4, 8))": 0.38697461437357744, "((0, 0, 6), (3, 4, 9))": 0.39135972167122407, "((0, 0, 6), (3, 5, 0))": 0.5538246367398384, "((0, 0, 6), (3, 5, 1))": 0.5467097689971535, "((0, 0, 6), (3, 5, 2))": 0.525498941325653, "((0, 0, 6), (3, 5, 3))": 0.4883305229969175, "((0, 0, 6), (3, 5, 4))": 0.45893282474360275, "((0, 0, 6), (3, 5, 5))": 0.4508359964922319, "((0, 0, 6), (3, 5, 6))": 0.46618038990789007, "((0, 0, 6), (3, 5, 7))": 0.49966710101196643, "((0, 0, 6), (3, 5, 8))": 0.5035867962497067, "((0, 0, 6), (3, 5, 9))": 0.5151353456562437, "((0, 0, 6), (3, 6, 0))": 0.6311587676322359, "((0, 0, 6), (3, 6, 1))": 0.6207612518575372, "((0, 0, 6), (3, 6, 2))": 0.6029017968944458, "((0, 0, 6), (3, 6, 3))": 0.5751140971845174, "((0, 0, 6), (3, 6, 4))": 0.55739483687017, "((0, 0, 6), (3, 6, 5))": 0.5618924211104833, "((0, 0, 6), (3, 6, 6))": 0.5681311562519917, "((0, 0, 6), (3, 6, 7))": 0.5974356237081873, "((0, 0, 6), (3, 6, 8))": 0.5975359104273058, "((0, 0, 6), (3, 6, 9))": 0.6005952595509644, "((0, 0, 6), (3, 7, 0))": 0.6847831516725155, "((0, 0, 6), (3, 7, 1))": 0.6744300567076907, "((0, 0, 6), (3, 7, 2))": 0.667714821014733, "((0, 0, 6), (3, 7, 3))": 0.6534182895662399, "((0, 0, 6), (3, 7, 4))": 0.6436508647063617, "((0, 0, 6), (3, 7, 5))": 0.6477220512194242, "((0, 0, 6), (3, 7, 6))": 0.6614719619379199, "((0, 0, 6), (3, 7, 7))": 0.677980458066583, "((0, 0, 6), (3, 7, 8))": 0.7008823740146954, "((0, 0, 6), (3, 7, 9))": 0.7166533009982269, "((0, 0, 6), (3, 8, 0))": 0.7251014508382345, "((0, 0, 6), (3, 8, 1))": 0.7196506409426069, "((0, 0, 6), (3, 8, 2))": 0.7091796139611404, "((0, 0, 6), (3, 8, 3))": 0.6895645022210759, "((0, 0, 6), (3, 8, 4))": 0.6816980048770435, "((0, 0, 6), (3, 8, 5))": 0.6871349235615095, "((0, 0, 6), (3, 8, 6))": 0.6932605544497835, "((0, 0, 6), (3, 8, 7))": 0.7102697552957112, "((0, 0, 6), (3, 8, 8))": 0.7472228666895406, "((0, 0, 6), (3, 8, 9))": 0.7488724849187613, "((0, 0, 6), (3, 9, 0))": 0.7323864596381392, "((0, 0, 6), (3, 9, 1))": 0.728179171027477, "((0, 0, 6), (3, 9, 2))": 0.721174741886665, "((0, 0, 6), (3, 9, 3))": 0.6975032298425947, "((0, 0, 6), (3, 9, 4))": 0.6904800153531848, "((0, 0, 6), (3, 9, 5))": 0.6986043771962331, "((0, 0, 6), (3, 9, 6))": 0.7080247432808315, "((0, 0, 6), (3, 9, 7))": 0.7339262537685755, "((0, 0, 6), (3, 9, 8))": 0.7523299523436174, "((0, 0, 6), (3, 9, 9))": 0.7549779560170942, "((0, 0, 6), (4, 0, 0))": 0.5221175645578973, "((0, 0, 6), (4, 0, 1))": 0.5116998978566942, "((0, 0, 6), (4, 0, 2))": 0.478047794225948, "((0, 0, 6), (4, 0, 3))": 0.4045922503447882, "((0, 0, 6), (4, 0, 4))": 0.34825333185868595, "((0, 0, 6), (4, 0, 5))": 0.30048178073959, "((0, 0, 6), (4, 0, 6))": 0.28992008744349856, "((0, 0, 6), (4, 0, 7))": 0.2932826835735926, "((0, 0, 6), (4, 0, 8))": 0.3032905662328601, "((0, 0, 6), (4, 0, 9))": 0.3129223422069759, "((0, 0, 6), (4, 1, 0))": 0.5197761047709358, "((0, 0, 6), (4, 1, 1))": 0.5019824810850391, "((0, 0, 6), (4, 1, 2))": 0.47270775085587813, "((0, 0, 6), (4, 1, 3))": 0.40949526270795045, "((0, 0, 6), (4, 1, 4))": 0.34779049428978553, "((0, 0, 6), (4, 1, 5))": 0.30133372510925094, "((0, 0, 6), (4, 1, 6))": 0.29023472001728895, "((0, 0, 6), (4, 1, 7))": 0.29733210964601364, "((0, 0, 6), (4, 1, 8))": 0.3076570284898246, "((0, 0, 6), (4, 1, 9))": 0.3127116656542828, "((0, 0, 6), (4, 2, 0))": 0.5148824485501439, "((0, 0, 6), (4, 2, 1))": 0.5023980897095778, "((0, 0, 6), (4, 2, 2))": 0.4725593254071487, "((0, 0, 6), (4, 2, 3))": 0.4129020469230236, "((0, 0, 6), (4, 2, 4))": 0.3516889017140058, "((0, 0, 6), (4, 2, 5))": 0.31036078902227116, "((0, 0, 6), (4, 2, 6))": 0.3036290382883422, "((0, 0, 6), (4, 2, 7))": 0.3182564503311128, "((0, 0, 6), (4, 2, 8))": 0.32686113285637103, "((0, 0, 6), (4, 2, 9))": 0.33116896829539727, "((0, 0, 6), (4, 3, 0))": 0.5264765663761821, "((0, 0, 6), (4, 3, 1))": 0.5155364215152821, "((0, 0, 6), (4, 3, 2))": 0.4915869938235603, "((0, 0, 6), (4, 3, 3))": 0.43606446548070993, "((0, 0, 6), (4, 3, 4))": 0.38772349796719596, "((0, 0, 6), (4, 3, 5))": 0.34875266032285396, "((0, 0, 6), (4, 3, 6))": 0.3473834079663202, "((0, 0, 6), (4, 3, 7))": 0.3663353867635879, "((0, 0, 6), (4, 3, 8))": 0.3684903521516542, "((0, 0, 6), (4, 3, 9))": 0.3721712129386357, "((0, 0, 6), (4, 4, 0))": 0.5690363781405687, "((0, 0, 6), (4, 4, 1))": 0.5550782208576974, "((0, 0, 6), (4, 4, 2))": 0.5306166620573731, "((0, 0, 6), (4, 4, 3))": 0.4890926904569713, "((0, 0, 6), (4, 4, 4))": 0.4643104950028584, "((0, 0, 6), (4, 4, 5))": 0.4400994404311243, "((0, 0, 6), (4, 4, 6))": 0.4448886424168836, "((0, 0, 6), (4, 4, 7))": 0.4547922868279124, "((0, 0, 6), (4, 4, 8))": 0.4587731335733698, "((0, 0, 6), (4, 4, 9))": 0.4626376788077241, "((0, 0, 6), (4, 5, 0))": 0.6241459974895128, "((0, 0, 6), (4, 5, 1))": 0.6151407402356248, "((0, 0, 6), (4, 5, 2))": 0.5919871085171102, "((0, 0, 6), (4, 5, 3))": 0.567828905278164, "((0, 0, 6), (4, 5, 4))": 0.5504944233965108, "((0, 0, 6), (4, 5, 5))": 0.5321439551177173, "((0, 0, 6), (4, 5, 6))": 0.544777531579767, "((0, 0, 6), (4, 5, 7))": 0.5670414946698841, "((0, 0, 6), (4, 5, 8))": 0.5770994510893775, "((0, 0, 6), (4, 5, 9))": 0.5802755210087313, "((0, 0, 6), (4, 6, 0))": 0.6950943860727129, "((0, 0, 6), (4, 6, 1))": 0.6853502581655021, "((0, 0, 6), (4, 6, 2))": 0.6764228668088089, "((0, 0, 6), (4, 6, 3))": 0.6520763439644766, "((0, 0, 6), (4, 6, 4))": 0.6363205622667385, "((0, 0, 6), (4, 6, 5))": 0.6451470709277457, "((0, 0, 6), (4, 6, 6))": 0.6459866345928683, "((0, 0, 6), (4, 6, 7))": 0.6610147739213027, "((0, 0, 6), (4, 6, 8))": 0.6640259385097419, "((0, 0, 6), (4, 6, 9))": 0.6689073669806336, "((0, 0, 6), (4, 7, 0))": 0.7471109067757735, "((0, 0, 6), (4, 7, 1))": 0.7399959960494624, "((0, 0, 6), (4, 7, 2))": 0.7247560817524992, "((0, 0, 6), (4, 7, 3))": 0.7059526055490828, "((0, 0, 6), (4, 7, 4))": 0.7106340704131142, "((0, 0, 6), (4, 7, 5))": 0.7098074647679874, "((0, 0, 6), (4, 7, 6))": 0.7347532251363893, "((0, 0, 6), (4, 7, 7))": 0.7505657596632479, "((0, 0, 6), (4, 7, 8))": 0.7603130916082044, "((0, 0, 6), (4, 7, 9))": 0.76391387267763, "((0, 0, 6), (4, 8, 0))": 0.7701161372299117, "((0, 0, 6), (4, 8, 1))": 0.7636906395210908, "((0, 0, 6), (4, 8, 2))": 0.7551318355149929, "((0, 0, 6), (4, 8, 3))": 0.7412405220987497, "((0, 0, 6), (4, 8, 4))": 0.7388372867589788, "((0, 0, 6), (4, 8, 5))": 0.7466156379804966, "((0, 0, 6), (4, 8, 6))": 0.7597027827868043, "((0, 0, 6), (4, 8, 7))": 0.7811563996827187, "((0, 0, 6), (4, 8, 8))": 0.7949031038609309, "((0, 0, 6), (4, 8, 9))": 0.794416142463701, "((0, 0, 6), (4, 9, 0))": 0.7805928755641204, "((0, 0, 6), (4, 9, 1))": 0.7773384887329687, "((0, 0, 6), (4, 9, 2))": 0.7643864493962168, "((0, 0, 6), (4, 9, 3))": 0.7549139764419232, "((0, 0, 6), (4, 9, 4))": 0.7470337140958322, "((0, 0, 6), (4, 9, 5))": 0.76020996209943, "((0, 0, 6), (4, 9, 6))": 0.7739893785337811, "((0, 0, 6), (4, 9, 7))": 0.7893076884410541, "((0, 0, 6), (4, 9, 8))": 0.7997988654434276, "((0, 0, 6), (4, 9, 9))": 0.8013063748248769, "((0, 0, 6), (5, 0, 0))": 0.597569949626465, "((0, 0, 6), (5, 0, 1))": 0.5812632602242482, "((0, 0, 6), (5, 0, 2))": 0.548289943474146, "((0, 0, 6), (5, 0, 3))": 0.49074599231792193, "((0, 0, 6), (5, 0, 4))": 0.43436320172091847, "((0, 0, 6), (5, 0, 5))": 0.40631815724546055, "((0, 0, 6), (5, 0, 6))": 0.40291631459016547, "((0, 0, 6), (5, 0, 7))": 0.41420480409764104, "((0, 0, 6), (5, 0, 8))": 0.4275787220889992, "((0, 0, 6), (5, 0, 9))": 0.43263729360669667, "((0, 0, 6), (5, 1, 0))": 0.5899757000635522, "((0, 0, 6), (5, 1, 1))": 0.5786177889816206, "((0, 0, 6), (5, 1, 2))": 0.541949495446501, "((0, 0, 6), (5, 1, 3))": 0.4896621247133923, "((0, 0, 6), (5, 1, 4))": 0.43405760174605756, "((0, 0, 6), (5, 1, 5))": 0.40382187496756233, "((0, 0, 6), (5, 1, 6))": 0.40751361469447667, "((0, 0, 6), (5, 1, 7))": 0.4159249953284395, "((0, 0, 6), (5, 1, 8))": 0.42872202251771707, "((0, 0, 6), (5, 1, 9))": 0.4385108854551913, "((0, 0, 6), (5, 2, 0))": 0.5877379057181383, "((0, 0, 6), (5, 2, 1))": 0.5759836008266691, "((0, 0, 6), (5, 2, 2))": 0.547416254385113, "((0, 0, 6), (5, 2, 3))": 0.4907903440445354, "((0, 0, 6), (5, 2, 4))": 0.4363515474587237, "((0, 0, 6), (5, 2, 5))": 0.41077638520691134, "((0, 0, 6), (5, 2, 6))": 0.4150911686514781, "((0, 0, 6), (5, 2, 7))": 0.433461878727178, "((0, 0, 6), (5, 2, 8))": 0.4445191382060327, "((0, 0, 6), (5, 2, 9))": 0.4529775093955479, "((0, 0, 6), (5, 3, 0))": 0.5985904725293615, "((0, 0, 6), (5, 3, 1))": 0.5884216432596121, "((0, 0, 6), (5, 3, 2))": 0.56516110537192, "((0, 0, 6), (5, 3, 3))": 0.5083876796622837, "((0, 0, 6), (5, 3, 4))": 0.4572781361748579, "((0, 0, 6), (5, 3, 5))": 0.4314208977837411, "((0, 0, 6), (5, 3, 6))": 0.4452309367252423, "((0, 0, 6), (5, 3, 7))": 0.4701825137727613, "((0, 0, 6), (5, 3, 8))": 0.4814305514683109, "((0, 0, 6), (5, 3, 9))": 0.4876643282654007, "((0, 0, 6), (5, 4, 0))": 0.6376953581584578, "((0, 0, 6), (5, 4, 1))": 0.6249073947282487, "((0, 0, 6), (5, 4, 2))": 0.5977321293383053, "((0, 0, 6), (5, 4, 3))": 0.5571339057221374, "((0, 0, 6), (5, 4, 4))": 0.519103633852049, "((0, 0, 6), (5, 4, 5))": 0.5058975305954505, "((0, 0, 6), (5, 4, 6))": 0.5143540968796888, "((0, 0, 6), (5, 4, 7))": 0.5341208969579406, "((0, 0, 6), (5, 4, 8))": 0.5399355588109195, "((0, 0, 6), (5, 4, 9))": 0.5469851292093633, "((0, 0, 6), (5, 5, 0))": 0.6901914951852302, "((0, 0, 6), (5, 5, 1))": 0.6815303612756872, "((0, 0, 6), (5, 5, 2))": 0.6647266203612425, "((0, 0, 6), (5, 5, 3))": 0.6316350066470042, "((0, 0, 6), (5, 5, 4))": 0.603462863253832, "((0, 0, 6), (5, 5, 5))": 0.5890230707231402, "((0, 0, 6), (5, 5, 6))": 0.601611300492392, "((0, 0, 6), (5, 5, 7))": 0.6324325553532161, "((0, 0, 6), (5, 5, 8))": 0.6400977987244709, "((0, 0, 6), (5, 5, 9))": 0.6457350139686113, "((0, 0, 6), (5, 6, 0))": 0.7596225680391572, "((0, 0, 6), (5, 6, 1))": 0.7544752456689987, "((0, 0, 6), (5, 6, 2))": 0.7393395518182226, "((0, 0, 6), (5, 6, 3))": 0.7128884210840069, "((0, 0, 6), (5, 6, 4))": 0.6911219134891062, "((0, 0, 6), (5, 6, 5))": 0.6948826935036927, "((0, 0, 6), (5, 6, 6))": 0.7040446353791593, "((0, 0, 6), (5, 6, 7))": 0.718573579878428, "((0, 0, 6), (5, 6, 8))": 0.7240113705834117, "((0, 0, 6), (5, 6, 9))": 0.728682796110743, "((0, 0, 6), (5, 7, 0))": 0.8087744986461656, "((0, 0, 6), (5, 7, 1))": 0.8008724556917518, "((0, 0, 6), (5, 7, 2))": 0.7887442231640449, "((0, 0, 6), (5, 7, 3))": 0.7773000957540914, "((0, 0, 6), (5, 7, 4))": 0.7640458303292678, "((0, 0, 6), (5, 7, 5))": 0.7745034813347335, "((0, 0, 6), (5, 7, 6))": 0.7895926683711914, "((0, 0, 6), (5, 7, 7))": 0.8070620211503012, "((0, 0, 6), (5, 7, 8))": 0.8137912447377277, "((0, 0, 6), (5, 7, 9))": 0.8136089143709037, "((0, 0, 6), (5, 8, 0))": 0.8386412825698886, "((0, 0, 6), (5, 8, 1))": 0.8380252901328468, "((0, 0, 6), (5, 8, 2))": 0.8260194980269578, "((0, 0, 6), (5, 8, 3))": 0.8090682098537502, "((0, 0, 6), (5, 8, 4))": 0.7967294342803469, "((0, 0, 6), (5, 8, 5))": 0.8076938301420513, "((0, 0, 6), (5, 8, 6))": 0.8214021988907189, "((0, 0, 6), (5, 8, 7))": 0.8368816694811424, "((0, 0, 6), (5, 8, 8))": 0.852670795722845, "((0, 0, 6), (5, 8, 9))": 0.8589462096563459, "((0, 0, 6), (5, 9, 0))": 0.8451102659711576, "((0, 0, 6), (5, 9, 1))": 0.841671224210336, "((0, 0, 6), (5, 9, 2))": 0.831563906546186, "((0, 0, 6), (5, 9, 3))": 0.8147742291615895, "((0, 0, 6), (5, 9, 4))": 0.8067963384432979, "((0, 0, 6), (5, 9, 5))": 0.8171109929872986, "((0, 0, 6), (5, 9, 6))": 0.8304032300204766, "((0, 0, 6), (5, 9, 7))": 0.8448357692594194, "((0, 0, 6), (5, 9, 8))": 0.8585756165479365, "((0, 0, 6), (5, 9, 9))": 0.86461418177762, "((0, 0, 6), (6, 0, 0))": 0.6648289447842519, "((0, 0, 6), (6, 0, 1))": 0.6534130523291223, "((0, 0, 6), (6, 0, 2))": 0.6174776068319093, "((0, 0, 6), (6, 0, 3))": 0.5688707688744692, "((0, 0, 6), (6, 0, 4))": 0.533572357218482, "((0, 0, 6), (6, 0, 5))": 0.5058998891641203, "((0, 0, 6), (6, 0, 6))": 0.5017111333692283, "((0, 0, 6), (6, 0, 7))": 0.5079744771385898, "((0, 0, 6), (6, 0, 8))": 0.5142957477541563, "((0, 0, 6), (6, 0, 9))": 0.51785981523225, "((0, 0, 6), (6, 1, 0))": 0.6620422355950405, "((0, 0, 6), (6, 1, 1))": 0.6551426441032031, "((0, 0, 6), (6, 1, 2))": 0.618772706261202, "((0, 0, 6), (6, 1, 3))": 0.5676535665204397, "((0, 0, 6), (6, 1, 4))": 0.5336393310544144, "((0, 0, 6), (6, 1, 5))": 0.5077296302199305, "((0, 0, 6), (6, 1, 6))": 0.5029132790496567, "((0, 0, 6), (6, 1, 7))": 0.5111539632914364, "((0, 0, 6), (6, 1, 8))": 0.5201452506830289, "((0, 0, 6), (6, 1, 9))": 0.5248725167846258, "((0, 0, 6), (6, 2, 0))": 0.655955153812313, "((0, 0, 6), (6, 2, 1))": 0.6478020687959741, "((0, 0, 6), (6, 2, 2))": 0.6264184941048255, "((0, 0, 6), (6, 2, 3))": 0.57667836223156, "((0, 0, 6), (6, 2, 4))": 0.5383006287202332, "((0, 0, 6), (6, 2, 5))": 0.5188809054740058, "((0, 0, 6), (6, 2, 6))": 0.5200970690810518, "((0, 0, 6), (6, 2, 7))": 0.5293310792644365, "((0, 0, 6), (6, 2, 8))": 0.5411466403738485, "((0, 0, 6), (6, 2, 9))": 0.5469470634614655, "((0, 0, 6), (6, 3, 0))": 0.677923322005686, "((0, 0, 6), (6, 3, 1))": 0.6727656797791928, "((0, 0, 6), (6, 3, 2))": 0.6550666257761346, "((0, 0, 6), (6, 3, 3))": 0.6194642649443501, "((0, 0, 6), (6, 3, 4))": 0.5860115163833938, "((0, 0, 6), (6, 3, 5))": 0.5585305692105325, "((0, 0, 6), (6, 3, 6))": 0.5614825704060485, "((0, 0, 6), (6, 3, 7))": 0.5706753267170404, "((0, 0, 6), (6, 3, 8))": 0.5736701789552379, "((0, 0, 6), (6, 3, 9))": 0.5783941071517369, "((0, 0, 6), (6, 4, 0))": 0.724692569099919, "((0, 0, 6), (6, 4, 1))": 0.7177581890966492, "((0, 0, 6), (6, 4, 2))": 0.6960942288895634, "((0, 0, 6), (6, 4, 3))": 0.6655069308764916, "((0, 0, 6), (6, 4, 4))": 0.6474916413396152, "((0, 0, 6), (6, 4, 5))": 0.6251677425857408, "((0, 0, 6), (6, 4, 6))": 0.6251796303955468, "((0, 0, 6), (6, 4, 7))": 0.6329706267984325, "((0, 0, 6), (6, 4, 8))": 0.6345244652688959, "((0, 0, 6), (6, 4, 9))": 0.6345718956669535, "((0, 0, 6), (6, 5, 0))": 0.7719512797304208, "((0, 0, 6), (6, 5, 1))": 0.7644552249524826, "((0, 0, 6), (6, 5, 2))": 0.7542590188707039, "((0, 0, 6), (6, 5, 3))": 0.7327029803463975, "((0, 0, 6), (6, 5, 4))": 0.718322763513292, "((0, 0, 6), (6, 5, 5))": 0.7002107842878168, "((0, 0, 6), (6, 5, 6))": 0.7108151227306577, "((0, 0, 6), (6, 5, 7))": 0.7248244173657857, "((0, 0, 6), (6, 5, 8))": 0.725527548756559, "((0, 0, 6), (6, 5, 9))": 0.7268372661660142, "((0, 0, 6), (6, 6, 0))": 0.8391422332339554, "((0, 0, 6), (6, 6, 1))": 0.8259136012342665, "((0, 0, 6), (6, 6, 2))": 0.8163107347400139, "((0, 0, 6), (6, 6, 3))": 0.8031517368233104, "((0, 0, 6), (6, 6, 4))": 0.7908933381684444, "((0, 0, 6), (6, 6, 5))": 0.788822378366456, "((0, 0, 6), (6, 6, 6))": 0.7922755497373964, "((0, 0, 6), (6, 6, 7))": 0.8009389941748198, "((0, 0, 6), (6, 6, 8))": 0.795528221217748, "((0, 0, 6), (6, 6, 9))": 0.8035273420925021, "((0, 0, 6), (6, 7, 0))": 0.884127005456964, "((0, 0, 6), (6, 7, 1))": 0.872413903603648, "((0, 0, 6), (6, 7, 2))": 0.8592645105711442, "((0, 0, 6), (6, 7, 3))": 0.8516176503871657, "((0, 0, 6), (6, 7, 4))": 0.8457061404642882, "((0, 0, 6), (6, 7, 5))": 0.8472831054875009, "((0, 0, 6), (6, 7, 6))": 0.8624864929994656, "((0, 0, 6), (6, 7, 7))": 0.8697683195134243, "((0, 0, 6), (6, 7, 8))": 0.8733218612299216, "((0, 0, 6), (6, 7, 9))": 0.8763018912290562, "((0, 0, 6), (6, 8, 0))": 0.909176821627946, "((0, 0, 6), (6, 8, 1))": 0.9068717416168623, "((0, 0, 6), (6, 8, 2))": 0.8967991165773703, "((0, 0, 6), (6, 8, 3))": 0.884026151953542, "((0, 0, 6), (6, 8, 4))": 0.8760318122721156, "((0, 0, 6), (6, 8, 5))": 0.8777628673431475, "((0, 0, 6), (6, 8, 6))": 0.8920922277482782, "((0, 0, 6), (6, 8, 7))": 0.9043662205107733, "((0, 0, 6), (6, 8, 8))": 0.9168571821550241, "((0, 0, 6), (6, 8, 9))": 0.9154790296894999, "((0, 0, 6), (6, 9, 0))": 0.9181729777287561, "((0, 0, 6), (6, 9, 1))": 0.9141772985773554, "((0, 0, 6), (6, 9, 2))": 0.90638508233591, "((0, 0, 6), (6, 9, 3))": 0.8923187594493875, "((0, 0, 6), (6, 9, 4))": 0.8871908728230671, "((0, 0, 6), (6, 9, 5))": 0.8899749444389697, "((0, 0, 6), (6, 9, 6))": 0.9044986339194214, "((0, 0, 6), (6, 9, 7))": 0.9148254725967053, "((0, 0, 6), (6, 9, 8))": 0.9231687334456604, "((0, 0, 6), (6, 9, 9))": 0.9246448670126435, "((0, 0, 6), (7, 0, 0))": 0.7252327451752264, "((0, 0, 6), (7, 0, 1))": 0.7175100716454575, "((0, 0, 6), (7, 0, 2))": 0.6764802488581834, "((0, 0, 6), (7, 0, 3))": 0.6453671348760526, "((0, 0, 6), (7, 0, 4))": 0.5963045753119829, "((0, 0, 6), (7, 0, 5))": 0.5877345592169745, "((0, 0, 6), (7, 0, 6))": 0.5872658564433246, "((0, 0, 6), (7, 0, 7))": 0.5907527899209071, "((0, 0, 6), (7, 0, 8))": 0.5856134199279639, "((0, 0, 6), (7, 0, 9))": 0.5910465764102828, "((0, 0, 6), (7, 1, 0))": 0.7204304821059, "((0, 0, 6), (7, 1, 1))": 0.7134516389728421, "((0, 0, 6), (7, 1, 2))": 0.6742671192709618, "((0, 0, 6), (7, 1, 3))": 0.6378674639375228, "((0, 0, 6), (7, 1, 4))": 0.6008527076408146, "((0, 0, 6), (7, 1, 5))": 0.5852336042897246, "((0, 0, 6), (7, 1, 6))": 0.5897401510962427, "((0, 0, 6), (7, 1, 7))": 0.5907213682012292, "((0, 0, 6), (7, 1, 8))": 0.58322022930301, "((0, 0, 6), (7, 1, 9))": 0.5903369068074299, "((0, 0, 6), (7, 2, 0))": 0.7211795142442465, "((0, 0, 6), (7, 2, 1))": 0.712614090074352, "((0, 0, 6), (7, 2, 2))": 0.6847948663895193, "((0, 0, 6), (7, 2, 3))": 0.6503089481561342, "((0, 0, 6), (7, 2, 4))": 0.6159457615472645, "((0, 0, 6), (7, 2, 5))": 0.6024975367414986, "((0, 0, 6), (7, 2, 6))": 0.6073825064645352, "((0, 0, 6), (7, 2, 7))": 0.6129252921355322, "((0, 0, 6), (7, 2, 8))": 0.6113554640054716, "((0, 0, 6), (7, 2, 9))": 0.6199267488802378, "((0, 0, 6), (7, 3, 0))": 0.7466165209754669, "((0, 0, 6), (7, 3, 1))": 0.7394164303750069, "((0, 0, 6), (7, 3, 2))": 0.7148006357265847, "((0, 0, 6), (7, 3, 3))": 0.6842136263055489, "((0, 0, 6), (7, 3, 4))": 0.6489633709957486, "((0, 0, 6), (7, 3, 5))": 0.6283289983249652, "((0, 0, 6), (7, 3, 6))": 0.6366280722694956, "((0, 0, 6), (7, 3, 7))": 0.642815101389448, "((0, 0, 6), (7, 3, 8))": 0.643551544508776, "((0, 0, 6), (7, 3, 9))": 0.648186261874257, "((0, 0, 6), (7, 4, 0))": 0.7815605621037405, "((0, 0, 6), (7, 4, 1))": 0.7687312284867207, "((0, 0, 6), (7, 4, 2))": 0.7494998276710312, "((0, 0, 6), (7, 4, 3))": 0.7222245818396757, "((0, 0, 6), (7, 4, 4))": 0.698347025804151, "((0, 0, 6), (7, 4, 5))": 0.6927179402067608, "((0, 0, 6), (7, 4, 6))": 0.6972098224609867, "((0, 0, 6), (7, 4, 7))": 0.700417636938659, "((0, 0, 6), (7, 4, 8))": 0.696496992334984, "((0, 0, 6), (7, 4, 9))": 0.6970175562340889, "((0, 0, 6), (7, 5, 0))": 0.8283733088308473, "((0, 0, 6), (7, 5, 1))": 0.8163000706013883, "((0, 0, 6), (7, 5, 2))": 0.7999066379171019, "((0, 0, 6), (7, 5, 3))": 0.7864673691746235, "((0, 0, 6), (7, 5, 4))": 0.768511089564872, "((0, 0, 6), (7, 5, 5))": 0.763762771774914, "((0, 0, 6), (7, 5, 6))": 0.7732177430516314, "((0, 0, 6), (7, 5, 7))": 0.7790639270850414, "((0, 0, 6), (7, 5, 8))": 0.7739158274337402, "((0, 0, 6), (7, 5, 9))": 0.7811674179303628, "((0, 0, 6), (7, 6, 0))": 0.8957128186934505, "((0, 0, 6), (7, 6, 1))": 0.8839327656946941, "((0, 0, 6), (7, 6, 2))": 0.8705477138335307, "((0, 0, 6), (7, 6, 3))": 0.860132338938623, "((0, 0, 6), (7, 6, 4))": 0.8355972529706859, "((0, 0, 6), (7, 6, 5))": 0.8356753640545314, "((0, 0, 6), (7, 6, 6))": 0.8515836973003171, "((0, 0, 6), (7, 6, 7))": 0.8529808651615073, "((0, 0, 6), (7, 6, 8))": 0.8583638955122025, "((0, 0, 6), (7, 6, 9))": 0.8617849594762088, "((0, 0, 6), (7, 7, 0))": 0.9460915023349612, "((0, 0, 6), (7, 7, 1))": 0.9373640875049889, "((0, 0, 6), (7, 7, 2))": 0.9207953241162645, "((0, 0, 6), (7, 7, 3))": 0.9051620956804869, "((0, 0, 6), (7, 7, 4))": 0.8941466463309973, "((0, 0, 6), (7, 7, 5))": 0.8976650426824461, "((0, 0, 6), (7, 7, 6))": 0.9149164154692712, "((0, 0, 6), (7, 7, 7))": 0.9163644786183786, "((0, 0, 6), (7, 7, 8))": 0.9189524270796071, "((0, 0, 6), (7, 7, 9))": 0.9286777193056328, "((0, 0, 6), (7, 8, 0))": 0.984372431069197, "((0, 0, 6), (7, 8, 1))": 0.9790636490065713, "((0, 0, 6), (7, 8, 2))": 0.960777851113788, "((0, 0, 6), (7, 8, 3))": 0.9374278002598002, "((0, 0, 6), (7, 8, 4))": 0.9286969543783369, "((0, 0, 6), (7, 8, 5))": 0.9362063778110961, "((0, 0, 6), (7, 8, 6))": 0.9428337488577822, "((0, 0, 6), (7, 8, 7))": 0.9507102438101948, "((0, 0, 6), (7, 8, 8))": 0.9670645079254144, "((0, 0, 6), (7, 8, 9))": 0.9654654471109528, "((0, 0, 6), (7, 9, 0))": 0.9968522396360711, "((0, 0, 6), (7, 9, 1))": 0.9849862349762928, "((0, 0, 6), (7, 9, 2))": 0.9718424397679934, "((0, 0, 6), (7, 9, 3))": 0.9487029213678283, "((0, 0, 6), (7, 9, 4))": 0.9391470611894809, "((0, 0, 6), (7, 9, 5))": 0.9463740013427782, "((0, 0, 6), (7, 9, 6))": 0.9562829712844827, "((0, 0, 6), (7, 9, 7))": 0.9697051710473841, "((0, 0, 6), (7, 9, 8))": 0.9783087379171548, "((0, 0, 6), (7, 9, 9))": 0.9801320087514158, "((0, 0, 6), (8, 0, 0))": 0.7622627673082198, "((0, 0, 6), (8, 0, 1))": 0.7642997190629052, "((0, 0, 6), (8, 0, 2))": 0.7324335149188823, "((0, 0, 6), (8, 0, 3))": 0.6927571277337767, "((0, 0, 6), (8, 0, 4))": 0.6423835172008227, "((0, 0, 6), (8, 0, 5))": 0.6366597880674215, "((0, 0, 6), (8, 0, 6))": 0.6329531446715374, "((0, 0, 6), (8, 0, 7))": 0.6419010518927203, "((0, 0, 6), (8, 0, 8))": 0.6433828470878604, "((0, 0, 6), (8, 0, 9))": 0.6471643762398743, "((0, 0, 6), (8, 1, 0))": 0.7678329183910813, "((0, 0, 6), (8, 1, 1))": 0.7641320012291265, "((0, 0, 6), (8, 1, 2))": 0.732352807149647, "((0, 0, 6), (8, 1, 3))": 0.6940848036826385, "((0, 0, 6), (8, 1, 4))": 0.6492247843739373, "((0, 0, 6), (8, 1, 5))": 0.6369038325916956, "((0, 0, 6), (8, 1, 6))": 0.6361985746661003, "((0, 0, 6), (8, 1, 7))": 0.653259200716932, "((0, 0, 6), (8, 1, 8))": 0.6523922637361904, "((0, 0, 6), (8, 1, 9))": 0.654234145743637, "((0, 0, 6), (8, 2, 0))": 0.7663950520817395, "((0, 0, 6), (8, 2, 1))": 0.7618470147012482, "((0, 0, 6), (8, 2, 2))": 0.7294337482516959, "((0, 0, 6), (8, 2, 3))": 0.6940720678144582, "((0, 0, 6), (8, 2, 4))": 0.651357063011868, "((0, 0, 6), (8, 2, 5))": 0.6437753350999011, "((0, 0, 6), (8, 2, 6))": 0.6534728218985323, "((0, 0, 6), (8, 2, 7))": 0.6636131832878408, "((0, 0, 6), (8, 2, 8))": 0.664090793789814, "((0, 0, 6), (8, 2, 9))": 0.6663962647716937, "((0, 0, 6), (8, 3, 0))": 0.7832847552889021, "((0, 0, 6), (8, 3, 1))": 0.7834439095034877, "((0, 0, 6), (8, 3, 2))": 0.7485869617850373, "((0, 0, 6), (8, 3, 3))": 0.7162709979068212, "((0, 0, 6), (8, 3, 4))": 0.6865634064682065, "((0, 0, 6), (8, 3, 5))": 0.6668756952964202, "((0, 0, 6), (8, 3, 6))": 0.6743752953031875, "((0, 0, 6), (8, 3, 7))": 0.6955140394085139, "((0, 0, 6), (8, 3, 8))": 0.7013211692040879, "((0, 0, 6), (8, 3, 9))": 0.7031174576368824, "((0, 0, 6), (8, 4, 0))": 0.8169320877465794, "((0, 0, 6), (8, 4, 1))": 0.8156333802713356, "((0, 0, 6), (8, 4, 2))": 0.7884502617729509, "((0, 0, 6), (8, 4, 3))": 0.7523356769083754, "((0, 0, 6), (8, 4, 4))": 0.7248723696625278, "((0, 0, 6), (8, 4, 5))": 0.7194993581560973, "((0, 0, 6), (8, 4, 6))": 0.7269365374698461, "((0, 0, 6), (8, 4, 7))": 0.7518905572505296, "((0, 0, 6), (8, 4, 8))": 0.7574794360864389, "((0, 0, 6), (8, 4, 9))": 0.7469900978422236, "((0, 0, 6), (8, 5, 0))": 0.8659625392253262, "((0, 0, 6), (8, 5, 1))": 0.8637544702349643, "((0, 0, 6), (8, 5, 2))": 0.8400665038374795, "((0, 0, 6), (8, 5, 3))": 0.8138085378252791, "((0, 0, 6), (8, 5, 4))": 0.8026224442980304, "((0, 0, 6), (8, 5, 5))": 0.7971686196946969, "((0, 0, 6), (8, 5, 6))": 0.8047463877286728, "((0, 0, 6), (8, 5, 7))": 0.813509993588494, "((0, 0, 6), (8, 5, 8))": 0.8252522212905264, "((0, 0, 6), (8, 5, 9))": 0.8272386478084898, "((0, 0, 6), (8, 6, 0))": 0.9348046062945762, "((0, 0, 6), (8, 6, 1))": 0.908291650237866, "((0, 0, 6), (8, 6, 2))": 0.892286458945067, "((0, 0, 6), (8, 6, 3))": 0.8898142456105065, "((0, 0, 6), (8, 6, 4))": 0.8724696585188655, "((0, 0, 6), (8, 6, 5))": 0.8632999187904565, "((0, 0, 6), (8, 6, 6))": 0.8726136690291354, "((0, 0, 6), (8, 6, 7))": 0.8784875786044232, "((0, 0, 6), (8, 6, 8))": 0.8934548299852054, "((0, 0, 6), (8, 6, 9))": 0.8922907645731947, "((0, 0, 6), (8, 7, 0))": 0.9735016835908027, "((0, 0, 6), (8, 7, 1))": 0.9706480339405679, "((0, 0, 6), (8, 7, 2))": 0.9406944992465187, "((0, 0, 6), (8, 7, 3))": 0.9361102556554477, "((0, 0, 6), (8, 7, 4))": 0.9285877861286437, "((0, 0, 6), (8, 7, 5))": 0.9346424323920296, "((0, 0, 6), (8, 7, 6))": 0.9457232686051226, "((0, 0, 6), (8, 7, 7))": 0.9558414138309229, "((0, 0, 6), (8, 7, 8))": 0.9695755502539126, "((0, 0, 6), (8, 7, 9))": 0.965622821513999, "((0, 0, 6), (8, 8, 0))": 1.021582810768165, "((0, 0, 6), (8, 8, 1))": 1.0231484997140128, "((0, 0, 6), (8, 8, 2))": 1.0020298626984843, "((0, 0, 6), (8, 8, 3))": 0.9847938543138428, "((0, 0, 6), (8, 8, 4))": 0.9719907600338384, "((0, 0, 6), (8, 8, 5))": 0.9805887879166092, "((0, 0, 6), (8, 8, 6))": 0.9915884272031407, "((0, 0, 6), (8, 8, 7))": 1.004370860878433, "((0, 0, 6), (8, 8, 8))": 1.0209207243801477, "((0, 0, 6), (8, 8, 9))": 1.0079777943335155, "((0, 0, 6), (8, 9, 0))": 1.0304611069727483, "((0, 0, 6), (8, 9, 1))": 1.0239451909626622, "((0, 0, 6), (8, 9, 2))": 1.005518438208538, "((0, 0, 6), (8, 9, 3))": 0.987872158714085, "((0, 0, 6), (8, 9, 4))": 0.9809691070678525, "((0, 0, 6), (8, 9, 5))": 0.9839180305472277, "((0, 0, 6), (8, 9, 6))": 0.9932246003268388, "((0, 0, 6), (8, 9, 7))": 1.0095440812894723, "((0, 0, 6), (8, 9, 8))": 1.0168414460483075, "((0, 0, 6), (8, 9, 9))": 1.012987723507256, "((0, 0, 6), (9, 0, 0))": 0.7689376061668031, "((0, 0, 6), (9, 0, 1))": 0.7685458180546378, "((0, 0, 6), (9, 0, 2))": 0.7409283210794122, "((0, 0, 6), (9, 0, 3))": 0.7123364488202187, "((0, 0, 6), (9, 0, 4))": 0.6530183364874448, "((0, 0, 6), (9, 0, 5))": 0.6422566933437664, "((0, 0, 6), (9, 0, 6))": 0.6446552571620165, "((0, 0, 6), (9, 0, 7))": 0.6519449224048155, "((0, 0, 6), (9, 0, 8))": 0.6575187472113418, "((0, 0, 6), (9, 0, 9))": 0.6591420521760414, "((0, 0, 6), (9, 1, 0))": 0.7770810876126447, "((0, 0, 6), (9, 1, 1))": 0.7668939619958636, "((0, 0, 6), (9, 1, 2))": 0.7433578560409667, "((0, 0, 6), (9, 1, 3))": 0.7037195160931541, "((0, 0, 6), (9, 1, 4))": 0.6595918833872276, "((0, 0, 6), (9, 1, 5))": 0.6442161204561224, "((0, 0, 6), (9, 1, 6))": 0.644367186502, "((0, 0, 6), (9, 1, 7))": 0.6602113858537769, "((0, 0, 6), (9, 1, 8))": 0.6647208475572433, "((0, 0, 6), (9, 1, 9))": 0.668129473448086, "((0, 0, 6), (9, 2, 0))": 0.7777233845118913, "((0, 0, 6), (9, 2, 1))": 0.7724029582366427, "((0, 0, 6), (9, 2, 2))": 0.7500085310291694, "((0, 0, 6), (9, 2, 3))": 0.7071265675458128, "((0, 0, 6), (9, 2, 4))": 0.6725312462239816, "((0, 0, 6), (9, 2, 5))": 0.6589196507573705, "((0, 0, 6), (9, 2, 6))": 0.6612232318490696, "((0, 0, 6), (9, 2, 7))": 0.6752802108596889, "((0, 0, 6), (9, 2, 8))": 0.6804783240202551, "((0, 0, 6), (9, 2, 9))": 0.6828703641216998, "((0, 0, 6), (9, 3, 0))": 0.7883903150383686, "((0, 0, 6), (9, 3, 1))": 0.7841848939664849, "((0, 0, 6), (9, 3, 2))": 0.7626249967643403, "((0, 0, 6), (9, 3, 3))": 0.7357219811986553, "((0, 0, 6), (9, 3, 4))": 0.6971664820079183, "((0, 0, 6), (9, 3, 5))": 0.6788506508721636, "((0, 0, 6), (9, 3, 6))": 0.6922818118373312, "((0, 0, 6), (9, 3, 7))": 0.711301623123821, "((0, 0, 6), (9, 3, 8))": 0.7134111678191513, "((0, 0, 6), (9, 3, 9))": 0.7100598348963304, "((0, 0, 6), (9, 4, 0))": 0.8200267236295676, "((0, 0, 6), (9, 4, 1))": 0.8151188401500824, "((0, 0, 6), (9, 4, 2))": 0.7988521143170214, "((0, 0, 6), (9, 4, 3))": 0.7615788256413802, "((0, 0, 6), (9, 4, 4))": 0.7366584670547568, "((0, 0, 6), (9, 4, 5))": 0.7287146882411941, "((0, 0, 6), (9, 4, 6))": 0.7404449766051249, "((0, 0, 6), (9, 4, 7))": 0.7604473164637044, "((0, 0, 6), (9, 4, 8))": 0.7673439981427832, "((0, 0, 6), (9, 4, 9))": 0.7607079198680173, "((0, 0, 6), (9, 5, 0))": 0.8679896107211823, "((0, 0, 6), (9, 5, 1))": 0.8646855222724142, "((0, 0, 6), (9, 5, 2))": 0.8458740503715724, "((0, 0, 6), (9, 5, 3))": 0.8280469917425367, "((0, 0, 6), (9, 5, 4))": 0.8106648337127007, "((0, 0, 6), (9, 5, 5))": 0.8065188675230057, "((0, 0, 6), (9, 5, 6))": 0.8120459405641086, "((0, 0, 6), (9, 5, 7))": 0.8211737688622176, "((0, 0, 6), (9, 5, 8))": 0.8343242789867237, "((0, 0, 6), (9, 5, 9))": 0.8311861442173905, "((0, 0, 6), (9, 6, 0))": 0.926189028676263, "((0, 0, 6), (9, 6, 1))": 0.9172638967817243, "((0, 0, 6), (9, 6, 2))": 0.9126909487831928, "((0, 0, 6), (9, 6, 3))": 0.9006007982603598, "((0, 0, 6), (9, 6, 4))": 0.8817364118854139, "((0, 0, 6), (9, 6, 5))": 0.8760591539636612, "((0, 0, 6), (9, 6, 6))": 0.8810646917213482, "((0, 0, 6), (9, 6, 7))": 0.8948581188444071, "((0, 0, 6), (9, 6, 8))": 0.898902255806576, "((0, 0, 6), (9, 6, 9))": 0.8980183499829912, "((0, 0, 6), (9, 7, 0))": 0.9748899955067308, "((0, 0, 6), (9, 7, 1))": 0.9780256302247636, "((0, 0, 6), (9, 7, 2))": 0.9562437622596671, "((0, 0, 6), (9, 7, 3))": 0.9452596007482386, "((0, 0, 6), (9, 7, 4))": 0.9417343404618738, "((0, 0, 6), (9, 7, 5))": 0.9387375124581426, "((0, 0, 6), (9, 7, 6))": 0.9583151108742342, "((0, 0, 6), (9, 7, 7))": 0.9710379930621461, "((0, 0, 6), (9, 7, 8))": 0.9764662098118406, "((0, 0, 6), (9, 7, 9))": 0.974745802769978, "((0, 0, 6), (9, 8, 0))": 1.0232473432115265, "((0, 0, 6), (9, 8, 1))": 1.0216619812570373, "((0, 0, 6), (9, 8, 2))": 1.0065885181458216, "((0, 0, 6), (9, 8, 3))": 0.9831368020385521, "((0, 0, 6), (9, 8, 4))": 0.9732978905512165, "((0, 0, 6), (9, 8, 5))": 0.9790034393156432, "((0, 0, 6), (9, 8, 6))": 0.9919305883299496, "((0, 0, 6), (9, 8, 7))": 1.0086594225933816, "((0, 0, 6), (9, 8, 8))": 1.016136882756221, "((0, 0, 6), (9, 8, 9))": 1.0108009250379408, "((0, 0, 6), (9, 9, 0))": 1.0341470500886454, "((0, 0, 6), (9, 9, 1))": 1.0251801554381759, "((0, 0, 6), (9, 9, 2))": 1.015383157619494, "((0, 0, 6), (9, 9, 3))": 0.9911245475591308, "((0, 0, 6), (9, 9, 4))": 0.9833522307201747, "((0, 0, 6), (9, 9, 5))": 0.9863012335450518, "((0, 0, 6), (9, 9, 6))": 0.9999583684108909, "((0, 0, 6), (9, 9, 7))": 1.013944738725846, "((0, 0, 6), (9, 9, 8))": 1.020301233884188, "((0, 0, 6), (9, 9, 9))": 1.015257419695669, "((0, 0, 7), (0, 0, 8))": 0.03794582834906101, "((0, 0, 7), (0, 0, 9))": 0.04935131276297159, "((0, 0, 7), (0, 1, 0))": 0.5294675027382377, "((0, 0, 7), (0, 1, 1))": 0.5163550566403476, "((0, 0, 7), (0, 1, 2))": 0.45473108771662846, "((0, 0, 7), (0, 1, 3))": 0.3759637670227959, "((0, 0, 7), (0, 1, 4))": 0.2900481686988063, "((0, 0, 7), (0, 1, 5))": 0.1675087966594619, "((0, 0, 7), (0, 1, 6))": 0.08259078674854411, "((0, 0, 7), (0, 1, 7))": 0.017445065034338812, "((0, 0, 7), (0, 1, 8))": 0.047826467345840354, "((0, 0, 7), (0, 1, 9))": 0.05677966874845244, "((0, 0, 7), (0, 2, 0))": 0.5192940174426238, "((0, 0, 7), (0, 2, 1))": 0.5077581059602277, "((0, 0, 7), (0, 2, 2))": 0.4496324186411221, "((0, 0, 7), (0, 2, 3))": 0.37084555260513624, "((0, 0, 7), (0, 2, 4))": 0.29278190668188797, "((0, 0, 7), (0, 2, 5))": 0.1750695546726481, "((0, 0, 7), (0, 2, 6))": 0.10232780355636875, "((0, 0, 7), (0, 2, 7))": 0.0872218949921534, "((0, 0, 7), (0, 2, 8))": 0.10476868870370606, "((0, 0, 7), (0, 2, 9))": 0.1075973216342017, "((0, 0, 7), (0, 3, 0))": 0.5366240455092046, "((0, 0, 7), (0, 3, 1))": 0.5053774438853534, "((0, 0, 7), (0, 3, 2))": 0.45422573870582333, "((0, 0, 7), (0, 3, 3))": 0.39034969831545846, "((0, 0, 7), (0, 3, 4))": 0.3178576829360891, "((0, 0, 7), (0, 3, 5))": 0.2142315013486819, "((0, 0, 7), (0, 3, 6))": 0.17806518272181604, "((0, 0, 7), (0, 3, 7))": 0.17884197993184758, "((0, 0, 7), (0, 3, 8))": 0.18456563027858572, "((0, 0, 7), (0, 3, 9))": 0.19059983054120647, "((0, 0, 7), (0, 4, 0))": 0.5428348985476621, "((0, 0, 7), (0, 4, 1))": 0.5311668722888654, "((0, 0, 7), (0, 4, 2))": 0.49067232699723123, "((0, 0, 7), (0, 4, 3))": 0.4291119217050969, "((0, 0, 7), (0, 4, 4))": 0.380960529988624, "((0, 0, 7), (0, 4, 5))": 0.315477051501853, "((0, 0, 7), (0, 4, 6))": 0.30952544405593274, "((0, 0, 7), (0, 4, 7))": 0.3151891644138691, "((0, 0, 7), (0, 4, 8))": 0.3181819711151518, "((0, 0, 7), (0, 4, 9))": 0.318438090340637, "((0, 0, 7), (0, 5, 0))": 0.5893319819109543, "((0, 0, 7), (0, 5, 1))": 0.5764336476760036, "((0, 0, 7), (0, 5, 2))": 0.5491505049717742, "((0, 0, 7), (0, 5, 3))": 0.4955799920799944, "((0, 0, 7), (0, 5, 4))": 0.4651302684794438, "((0, 0, 7), (0, 5, 5))": 0.4225728468143912, "((0, 0, 7), (0, 5, 6))": 0.415784201949372, "((0, 0, 7), (0, 5, 7))": 0.42388667747240594, "((0, 0, 7), (0, 5, 8))": 0.4322339845015477, "((0, 0, 7), (0, 5, 9))": 0.4379928195766596, "((0, 0, 7), (0, 6, 0))": 0.6461414658317616, "((0, 0, 7), (0, 6, 1))": 0.6357378183114087, "((0, 0, 7), (0, 6, 2))": 0.6139560401541957, "((0, 0, 7), (0, 6, 3))": 0.5732470740628504, "((0, 0, 7), (0, 6, 4))": 0.5443453413036882, "((0, 0, 7), (0, 6, 5))": 0.5185726717911892, "((0, 0, 7), (0, 6, 6))": 0.5168812308518618, "((0, 0, 7), (0, 6, 7))": 0.5309165556465472, "((0, 0, 7), (0, 6, 8))": 0.5324380376201785, "((0, 0, 7), (0, 6, 9))": 0.536360129214523, "((0, 0, 7), (0, 7, 0))": 0.7099996641068748, "((0, 0, 7), (0, 7, 1))": 0.6962258760202306, "((0, 0, 7), (0, 7, 2))": 0.6804041826054029, "((0, 0, 7), (0, 7, 3))": 0.6383495062564174, "((0, 0, 7), (0, 7, 4))": 0.6269414125380885, "((0, 0, 7), (0, 7, 5))": 0.6162443370218332, "((0, 0, 7), (0, 7, 6))": 0.6127971692696016, "((0, 0, 7), (0, 7, 7))": 0.6300415405826517, "((0, 0, 7), (0, 7, 8))": 0.6451477363951763, "((0, 0, 7), (0, 7, 9))": 0.6489905669566415, "((0, 0, 7), (0, 8, 0))": 0.7493508475032448, "((0, 0, 7), (0, 8, 1))": 0.7460719502786014, "((0, 0, 7), (0, 8, 2))": 0.7254117041684656, "((0, 0, 7), (0, 8, 3))": 0.6878833785411447, "((0, 0, 7), (0, 8, 4))": 0.6680388678825275, "((0, 0, 7), (0, 8, 5))": 0.6633642695856089, "((0, 0, 7), (0, 8, 6))": 0.6631008687659099, "((0, 0, 7), (0, 8, 7))": 0.6846875622414514, "((0, 0, 7), (0, 8, 8))": 0.7115705425991321, "((0, 0, 7), (0, 8, 9))": 0.7081782215811111, "((0, 0, 7), (0, 9, 0))": 0.756984205502139, "((0, 0, 7), (0, 9, 1))": 0.7520165532769711, "((0, 0, 7), (0, 9, 2))": 0.7410865239804052, "((0, 0, 7), (0, 9, 3))": 0.6949588720089785, "((0, 0, 7), (0, 9, 4))": 0.6752046410433687, "((0, 0, 7), (0, 9, 5))": 0.677936521371329, "((0, 0, 7), (0, 9, 6))": 0.6791643152114258, "((0, 0, 7), (0, 9, 7))": 0.7004139390990248, "((0, 0, 7), (0, 9, 8))": 0.7139836672301071, "((0, 0, 7), (0, 9, 9))": 0.7127497056770483, "((0, 0, 7), (1, 0, 0))": 0.536406973702976, "((0, 0, 7), (1, 0, 1))": 0.5215395070884733, "((0, 0, 7), (1, 0, 2))": 0.4606957411012386, "((0, 0, 7), (1, 0, 3))": 0.3788985433902258, "((0, 0, 7), (1, 0, 4))": 0.29282994430693143, "((0, 0, 7), (1, 0, 5))": 0.1723628183644966, "((0, 0, 7), (1, 0, 6))": 0.08221898049913347, "((0, 0, 7), (1, 0, 7))": 0.017906551626406423, "((0, 0, 7), (1, 0, 8))": 0.04435245830454103, "((0, 0, 7), (1, 0, 9))": 0.061264034418893165, "((0, 0, 7), (1, 1, 0))": 0.5373095388626625, "((0, 0, 7), (1, 1, 1))": 0.5228794580772834, "((0, 0, 7), (1, 1, 2))": 0.45903280189677953, "((0, 0, 7), (1, 1, 3))": 0.3776922592116434, "((0, 0, 7), (1, 1, 4))": 0.2876255000834852, "((0, 0, 7), (1, 1, 5))": 0.16965976476797742, "((0, 0, 7), (1, 1, 6))": 0.08118594643984052, "((0, 0, 7), (1, 1, 7))": 0.021057504531232465, "((0, 0, 7), (1, 1, 8))": 0.0498206675136341, "((0, 0, 7), (1, 1, 9))": 0.06831669552347841, "((0, 0, 7), (1, 2, 0))": 0.5287142109342886, "((0, 0, 7), (1, 2, 1))": 0.5135716905906151, "((0, 0, 7), (1, 2, 2))": 0.44750943413045735, "((0, 0, 7), (1, 2, 3))": 0.3756215882389077, "((0, 0, 7), (1, 2, 4))": 0.2920952085619089, "((0, 0, 7), (1, 2, 5))": 0.1759070072131649, "((0, 0, 7), (1, 2, 6))": 0.1034744910298612, "((0, 0, 7), (1, 2, 7))": 0.0947087717135317, "((0, 0, 7), (1, 2, 8))": 0.11196909547694898, "((0, 0, 7), (1, 2, 9))": 0.11408450090914259, "((0, 0, 7), (1, 3, 0))": 0.5258015326261353, "((0, 0, 7), (1, 3, 1))": 0.5175808124869132, "((0, 0, 7), (1, 3, 2))": 0.45649616057869213, "((0, 0, 7), (1, 3, 3))": 0.39182678595154186, "((0, 0, 7), (1, 3, 4))": 0.3161856744892927, "((0, 0, 7), (1, 3, 5))": 0.2190286886319212, "((0, 0, 7), (1, 3, 6))": 0.1814923890960204, "((0, 0, 7), (1, 3, 7))": 0.1732445344064301, "((0, 0, 7), (1, 3, 8))": 0.17318396639592828, "((0, 0, 7), (1, 3, 9))": 0.19353978759924717, "((0, 0, 7), (1, 4, 0))": 0.5391961731212407, "((0, 0, 7), (1, 4, 1))": 0.5308753073582223, "((0, 0, 7), (1, 4, 2))": 0.492205789798393, "((0, 0, 7), (1, 4, 3))": 0.4269262728846941, "((0, 0, 7), (1, 4, 4))": 0.3810624328598475, "((0, 0, 7), (1, 4, 5))": 0.31570184317058975, "((0, 0, 7), (1, 4, 6))": 0.30712850834276717, "((0, 0, 7), (1, 4, 7))": 0.3117315779875271, "((0, 0, 7), (1, 4, 8))": 0.318599114400703, "((0, 0, 7), (1, 4, 9))": 0.31765214792530855, "((0, 0, 7), (1, 5, 0))": 0.589658232018221, "((0, 0, 7), (1, 5, 1))": 0.5789720414999822, "((0, 0, 7), (1, 5, 2))": 0.5487739130224817, "((0, 0, 7), (1, 5, 3))": 0.5005554003343093, "((0, 0, 7), (1, 5, 4))": 0.46813789187317933, "((0, 0, 7), (1, 5, 5))": 0.4209522276416358, "((0, 0, 7), (1, 5, 6))": 0.41417909988793505, "((0, 0, 7), (1, 5, 7))": 0.42424606334698084, "((0, 0, 7), (1, 5, 8))": 0.4354738996204568, "((0, 0, 7), (1, 5, 9))": 0.43839475462855065, "((0, 0, 7), (1, 6, 0))": 0.6441141005874725, "((0, 0, 7), (1, 6, 1))": 0.6326902441503487, "((0, 0, 7), (1, 6, 2))": 0.6098798803684474, "((0, 0, 7), (1, 6, 3))": 0.5735752964484931, "((0, 0, 7), (1, 6, 4))": 0.5476700279227745, "((0, 0, 7), (1, 6, 5))": 0.5197731035504007, "((0, 0, 7), (1, 6, 6))": 0.5163542066420115, "((0, 0, 7), (1, 6, 7))": 0.5303909217302809, "((0, 0, 7), (1, 6, 8))": 0.5392238418123875, "((0, 0, 7), (1, 6, 9))": 0.5413527047603064, "((0, 0, 7), (1, 7, 0))": 0.708014997230268, "((0, 0, 7), (1, 7, 1))": 0.6970952726390262, "((0, 0, 7), (1, 7, 2))": 0.6782245368575411, "((0, 0, 7), (1, 7, 3))": 0.6446207230171513, "((0, 0, 7), (1, 7, 4))": 0.6233526514073251, "((0, 0, 7), (1, 7, 5))": 0.6156419617404535, "((0, 0, 7), (1, 7, 6))": 0.6179564890057632, "((0, 0, 7), (1, 7, 7))": 0.6222343725915367, "((0, 0, 7), (1, 7, 8))": 0.6451533634285934, "((0, 0, 7), (1, 7, 9))": 0.6480738085594395, "((0, 0, 7), (1, 8, 0))": 0.7541736034314421, "((0, 0, 7), (1, 8, 1))": 0.7484386704506398, "((0, 0, 7), (1, 8, 2))": 0.7225733822913525, "((0, 0, 7), (1, 8, 3))": 0.6884355674165679, "((0, 0, 7), (1, 8, 4))": 0.6717560634457225, "((0, 0, 7), (1, 8, 5))": 0.667638099091218, "((0, 0, 7), (1, 8, 6))": 0.6696016127338017, "((0, 0, 7), (1, 8, 7))": 0.6896383822112939, "((0, 0, 7), (1, 8, 8))": 0.7192035262333056, "((0, 0, 7), (1, 8, 9))": 0.712159605980369, "((0, 0, 7), (1, 9, 0))": 0.7594886792040407, "((0, 0, 7), (1, 9, 1))": 0.7560431131658649, "((0, 0, 7), (1, 9, 2))": 0.7343782712212197, "((0, 0, 7), (1, 9, 3))": 0.6955417158258832, "((0, 0, 7), (1, 9, 4))": 0.677444674518823, "((0, 0, 7), (1, 9, 5))": 0.6767367801826946, "((0, 0, 7), (1, 9, 6))": 0.6891966356766162, "((0, 0, 7), (1, 9, 7))": 0.7037904416156667, "((0, 0, 7), (1, 9, 8))": 0.718771165369243, "((0, 0, 7), (1, 9, 9))": 0.7176346321752114, "((0, 0, 7), (2, 0, 0))": 0.5341691260404574, "((0, 0, 7), (2, 0, 1))": 0.5217517525812108, "((0, 0, 7), (2, 0, 2))": 0.4718715317119158, "((0, 0, 7), (2, 0, 3))": 0.3868870401293453, "((0, 0, 7), (2, 0, 4))": 0.3032614033555226, "((0, 0, 7), (2, 0, 5))": 0.19512981676510152, "((0, 0, 7), (2, 0, 6))": 0.11863532532280559, "((0, 0, 7), (2, 0, 7))": 0.08694606171388855, "((0, 0, 7), (2, 0, 8))": 0.09887328786070336, "((0, 0, 7), (2, 0, 9))": 0.1056628429171989, "((0, 0, 7), (2, 1, 0))": 0.5307553158954601, "((0, 0, 7), (2, 1, 1))": 0.520605108532379, "((0, 0, 7), (2, 1, 2))": 0.4684558504868623, "((0, 0, 7), (2, 1, 3))": 0.38688632041719767, "((0, 0, 7), (2, 1, 4))": 0.30047696601697704, "((0, 0, 7), (2, 1, 5))": 0.19172519787815362, "((0, 0, 7), (2, 1, 6))": 0.11922745651243521, "((0, 0, 7), (2, 1, 7))": 0.09166686671922937, "((0, 0, 7), (2, 1, 8))": 0.10102263542769478, "((0, 0, 7), (2, 1, 9))": 0.11013698133024839, "((0, 0, 7), (2, 2, 0))": 0.524533665130965, "((0, 0, 7), (2, 2, 1))": 0.5060477194505779, "((0, 0, 7), (2, 2, 2))": 0.4593474848022194, "((0, 0, 7), (2, 2, 3))": 0.3834023807971784, "((0, 0, 7), (2, 2, 4))": 0.29911580725550524, "((0, 0, 7), (2, 2, 5))": 0.19117461971539174, "((0, 0, 7), (2, 2, 6))": 0.13047789442261612, "((0, 0, 7), (2, 2, 7))": 0.11836325968786789, "((0, 0, 7), (2, 2, 8))": 0.1281101922966498, "((0, 0, 7), (2, 2, 9))": 0.13097227664637293, "((0, 0, 7), (2, 3, 0))": 0.5227589975168757, "((0, 0, 7), (2, 3, 1))": 0.507111299714657, "((0, 0, 7), (2, 3, 2))": 0.4677884469943098, "((0, 0, 7), (2, 3, 3))": 0.3953374367975804, "((0, 0, 7), (2, 3, 4))": 0.3247086597797514, "((0, 0, 7), (2, 3, 5))": 0.224508903604124, "((0, 0, 7), (2, 3, 6))": 0.1915971159715677, "((0, 0, 7), (2, 3, 7))": 0.19035546748102095, "((0, 0, 7), (2, 3, 8))": 0.20735868339958002, "((0, 0, 7), (2, 3, 9))": 0.21090212609413553, "((0, 0, 7), (2, 4, 0))": 0.5364260599394652, "((0, 0, 7), (2, 4, 1))": 0.5266247890307636, "((0, 0, 7), (2, 4, 2))": 0.4975585620993175, "((0, 0, 7), (2, 4, 3))": 0.43763578841448786, "((0, 0, 7), (2, 4, 4))": 0.388538157375816, "((0, 0, 7), (2, 4, 5))": 0.32262749929620665, "((0, 0, 7), (2, 4, 6))": 0.31343334586245813, "((0, 0, 7), (2, 4, 7))": 0.31538957907146403, "((0, 0, 7), (2, 4, 8))": 0.3200790776436031, "((0, 0, 7), (2, 4, 9))": 0.32186574713438604, "((0, 0, 7), (2, 5, 0))": 0.5861159057304373, "((0, 0, 7), (2, 5, 1))": 0.5772630226477793, "((0, 0, 7), (2, 5, 2))": 0.5549897180748992, "((0, 0, 7), (2, 5, 3))": 0.5062070849439996, "((0, 0, 7), (2, 5, 4))": 0.4645016784748719, "((0, 0, 7), (2, 5, 5))": 0.4252950451291215, "((0, 0, 7), (2, 5, 6))": 0.42135307142333955, "((0, 0, 7), (2, 5, 7))": 0.42942714918591934, "((0, 0, 7), (2, 5, 8))": 0.44400565694563465, "((0, 0, 7), (2, 5, 9))": 0.4509486982279616, "((0, 0, 7), (2, 6, 0))": 0.649091601543463, "((0, 0, 7), (2, 6, 1))": 0.6402405839048713, "((0, 0, 7), (2, 6, 2))": 0.6201977307313108, "((0, 0, 7), (2, 6, 3))": 0.5793058594576754, "((0, 0, 7), (2, 6, 4))": 0.5551117520512481, "((0, 0, 7), (2, 6, 5))": 0.5307907084358862, "((0, 0, 7), (2, 6, 6))": 0.5255870060138136, "((0, 0, 7), (2, 6, 7))": 0.5358953559540558, "((0, 0, 7), (2, 6, 8))": 0.5412228730124625, "((0, 0, 7), (2, 6, 9))": 0.5421697715602695, "((0, 0, 7), (2, 7, 0))": 0.7112432445872225, "((0, 0, 7), (2, 7, 1))": 0.7011181214400067, "((0, 0, 7), (2, 7, 2))": 0.686910128278025, "((0, 0, 7), (2, 7, 3))": 0.6586992513439458, "((0, 0, 7), (2, 7, 4))": 0.6365079125778205, "((0, 0, 7), (2, 7, 5))": 0.6222938602256002, "((0, 0, 7), (2, 7, 6))": 0.6287281558863328, "((0, 0, 7), (2, 7, 7))": 0.6334469770961081, "((0, 0, 7), (2, 7, 8))": 0.6537642664013832, "((0, 0, 7), (2, 7, 9))": 0.663950532114777, "((0, 0, 7), (2, 8, 0))": 0.7507189843090748, "((0, 0, 7), (2, 8, 1))": 0.7457616927424376, "((0, 0, 7), (2, 8, 2))": 0.7228119489897835, "((0, 0, 7), (2, 8, 3))": 0.6892457046612755, "((0, 0, 7), (2, 8, 4))": 0.6754173044558605, "((0, 0, 7), (2, 8, 5))": 0.6653895770225229, "((0, 0, 7), (2, 8, 6))": 0.6749798306539451, "((0, 0, 7), (2, 8, 7))": 0.676283351793642, "((0, 0, 7), (2, 8, 8))": 0.7124890077119125, "((0, 0, 7), (2, 8, 9))": 0.7122445873477626, "((0, 0, 7), (2, 9, 0))": 0.766935922736837, "((0, 0, 7), (2, 9, 1))": 0.7530633825872243, "((0, 0, 7), (2, 9, 2))": 0.7315562306393985, "((0, 0, 7), (2, 9, 3))": 0.7010616225992733, "((0, 0, 7), (2, 9, 4))": 0.687971995451641, "((0, 0, 7), (2, 9, 5))": 0.6781668286529391, "((0, 0, 7), (2, 9, 6))": 0.6891583751045519, "((0, 0, 7), (2, 9, 7))": 0.6987448951134121, "((0, 0, 7), (2, 9, 8))": 0.7158663585977806, "((0, 0, 7), (2, 9, 9))": 0.716409513793049, "((0, 0, 7), (3, 0, 0))": 0.5488602607550259, "((0, 0, 7), (3, 0, 1))": 0.5341088107642604, "((0, 0, 7), (3, 0, 2))": 0.49411939430971685, "((0, 0, 7), (3, 0, 3))": 0.4107824341421078, "((0, 0, 7), (3, 0, 4))": 0.33233046365396113, "((0, 0, 7), (3, 0, 5))": 0.23189454745592022, "((0, 0, 7), (3, 0, 6))": 0.18968974730794388, "((0, 0, 7), (3, 0, 7))": 0.17960192424506732, "((0, 0, 7), (3, 0, 8))": 0.1771432088727843, "((0, 0, 7), (3, 0, 9))": 0.17982855873518744, "((0, 0, 7), (3, 1, 0))": 0.5442319376783866, "((0, 0, 7), (3, 1, 1))": 0.5341434498509653, "((0, 0, 7), (3, 1, 2))": 0.48968862651868517, "((0, 0, 7), (3, 1, 3))": 0.4082124450103731, "((0, 0, 7), (3, 1, 4))": 0.3308802520531847, "((0, 0, 7), (3, 1, 5))": 0.23358867554720827, "((0, 0, 7), (3, 1, 6))": 0.18535157781723824, "((0, 0, 7), (3, 1, 7))": 0.17765497946364373, "((0, 0, 7), (3, 1, 8))": 0.17900032205033078, "((0, 0, 7), (3, 1, 9))": 0.18051634195760924, "((0, 0, 7), (3, 2, 0))": 0.5355582905277734, "((0, 0, 7), (3, 2, 1))": 0.5170313363424219, "((0, 0, 7), (3, 2, 2))": 0.4859104678753237, "((0, 0, 7), (3, 2, 3))": 0.40406815307651645, "((0, 0, 7), (3, 2, 4))": 0.3301405906287448, "((0, 0, 7), (3, 2, 5))": 0.23463212022025462, "((0, 0, 7), (3, 2, 6))": 0.1957777239174839, "((0, 0, 7), (3, 2, 7))": 0.19103833908830425, "((0, 0, 7), (3, 2, 8))": 0.2061471980426699, "((0, 0, 7), (3, 2, 9))": 0.207568792625986, "((0, 0, 7), (3, 3, 0))": 0.5376993310034552, "((0, 0, 7), (3, 3, 1))": 0.5199037036447595, "((0, 0, 7), (3, 3, 2))": 0.4901243529713161, "((0, 0, 7), (3, 3, 3))": 0.4162551895820608, "((0, 0, 7), (3, 3, 4))": 0.34791312434932503, "((0, 0, 7), (3, 3, 5))": 0.2567894044251796, "((0, 0, 7), (3, 3, 6))": 0.23552251819490153, "((0, 0, 7), (3, 3, 7))": 0.2419757506521307, "((0, 0, 7), (3, 3, 8))": 0.25972009174238914, "((0, 0, 7), (3, 3, 9))": 0.26100665040859217, "((0, 0, 7), (3, 4, 0))": 0.5611429821317112, "((0, 0, 7), (3, 4, 1))": 0.5403222197825126, "((0, 0, 7), (3, 4, 2))": 0.5170274561952205, "((0, 0, 7), (3, 4, 3))": 0.46167679520160665, "((0, 0, 7), (3, 4, 4))": 0.40905862063312026, "((0, 0, 7), (3, 4, 5))": 0.34591586607399605, "((0, 0, 7), (3, 4, 6))": 0.340468854991763, "((0, 0, 7), (3, 4, 7))": 0.34900605753780334, "((0, 0, 7), (3, 4, 8))": 0.35227999932066445, "((0, 0, 7), (3, 4, 9))": 0.35553790713995365, "((0, 0, 7), (3, 5, 0))": 0.6070935511154922, "((0, 0, 7), (3, 5, 1))": 0.5988593364162766, "((0, 0, 7), (3, 5, 2))": 0.5731637142235146, "((0, 0, 7), (3, 5, 3))": 0.5286652316338029, "((0, 0, 7), (3, 5, 4))": 0.4901497037514534, "((0, 0, 7), (3, 5, 5))": 0.45244765426920497, "((0, 0, 7), (3, 5, 6))": 0.45389519727111016, "((0, 0, 7), (3, 5, 7))": 0.47243029324510033, "((0, 0, 7), (3, 5, 8))": 0.472739051833422, "((0, 0, 7), (3, 5, 9))": 0.48309088627025415, "((0, 0, 7), (3, 6, 0))": 0.6752815811655484, "((0, 0, 7), (3, 6, 1))": 0.6640562677705076, "((0, 0, 7), (3, 6, 2))": 0.6425603911537601, "((0, 0, 7), (3, 6, 3))": 0.6061272445673139, "((0, 0, 7), (3, 6, 4))": 0.5796937519721567, "((0, 0, 7), (3, 6, 5))": 0.5591260156747753, "((0, 0, 7), (3, 6, 6))": 0.5553574732614776, "((0, 0, 7), (3, 6, 7))": 0.5734842410066282, "((0, 0, 7), (3, 6, 8))": 0.56876258722585, "((0, 0, 7), (3, 6, 9))": 0.5713598242193472, "((0, 0, 7), (3, 7, 0))": 0.7240867940214042, "((0, 0, 7), (3, 7, 1))": 0.7124480841687487, "((0, 0, 7), (3, 7, 2))": 0.7011004799749855, "((0, 0, 7), (3, 7, 3))": 0.6775340399328013, "((0, 0, 7), (3, 7, 4))": 0.6603116774881198, "((0, 0, 7), (3, 7, 5))": 0.643242563275935, "((0, 0, 7), (3, 7, 6))": 0.6500363374094682, "((0, 0, 7), (3, 7, 7))": 0.6570156578816804, "((0, 0, 7), (3, 7, 8))": 0.6756141763915561, "((0, 0, 7), (3, 7, 9))": 0.6900606523780981, "((0, 0, 7), (3, 8, 0))": 0.7605358854711769, "((0, 0, 7), (3, 8, 1))": 0.7526464891905661, "((0, 0, 7), (3, 8, 2))": 0.7392816148537883, "((0, 0, 7), (3, 8, 3))": 0.7121754688706157, "((0, 0, 7), (3, 8, 4))": 0.6963370591331163, "((0, 0, 7), (3, 8, 5))": 0.6826816231001476, "((0, 0, 7), (3, 8, 6))": 0.6821415705074149, "((0, 0, 7), (3, 8, 7))": 0.6897054545807072, "((0, 0, 7), (3, 8, 8))": 0.7227740511299836, "((0, 0, 7), (3, 8, 9))": 0.7238698173849709, "((0, 0, 7), (3, 9, 0))": 0.7670687313687874, "((0, 0, 7), (3, 9, 1))": 0.761225592974868, "((0, 0, 7), (3, 9, 2))": 0.7504478011328919, "((0, 0, 7), (3, 9, 3))": 0.7195469276069941, "((0, 0, 7), (3, 9, 4))": 0.7047145522867808, "((0, 0, 7), (3, 9, 5))": 0.6941976841313935, "((0, 0, 7), (3, 9, 6))": 0.6970048734249346, "((0, 0, 7), (3, 9, 7))": 0.7132176807916276, "((0, 0, 7), (3, 9, 8))": 0.7283406772424799, "((0, 0, 7), (3, 9, 9))": 0.730454757387635, "((0, 0, 7), (4, 0, 0))": 0.5943605197111743, "((0, 0, 7), (4, 0, 1))": 0.5830728477991042, "((0, 0, 7), (4, 0, 2))": 0.5474366145591867, "((0, 0, 7), (4, 0, 3))": 0.4677581233057947, "((0, 0, 7), (4, 0, 4))": 0.3998500382215028, "((0, 0, 7), (4, 0, 5))": 0.33087026271568776, "((0, 0, 7), (4, 0, 6))": 0.29546810664382406, "((0, 0, 7), (4, 0, 7))": 0.27288278183126674, "((0, 0, 7), (4, 0, 8))": 0.2713694311798161, "((0, 0, 7), (4, 0, 9))": 0.27885822142181116, "((0, 0, 7), (4, 1, 0))": 0.5914290544891051, "((0, 0, 7), (4, 1, 1))": 0.5734139457875663, "((0, 0, 7), (4, 1, 2))": 0.5408799692778945, "((0, 0, 7), (4, 1, 3))": 0.4719296168505925, "((0, 0, 7), (4, 1, 4))": 0.39891099798206436, "((0, 0, 7), (4, 1, 5))": 0.33009663051927335, "((0, 0, 7), (4, 1, 6))": 0.2933738100778301, "((0, 0, 7), (4, 1, 7))": 0.27632699636630653, "((0, 0, 7), (4, 1, 8))": 0.2747208639547585, "((0, 0, 7), (4, 1, 9))": 0.27824406654053135, "((0, 0, 7), (4, 2, 0))": 0.5844555271049088, "((0, 0, 7), (4, 2, 1))": 0.5709609750175658, "((0, 0, 7), (4, 2, 2))": 0.5391206415568903, "((0, 0, 7), (4, 2, 3))": 0.4731472336401064, "((0, 0, 7), (4, 2, 4))": 0.4013921322707281, "((0, 0, 7), (4, 2, 5))": 0.3351247250379506, "((0, 0, 7), (4, 2, 6))": 0.30379841441364197, "((0, 0, 7), (4, 2, 7))": 0.292167986101479, "((0, 0, 7), (4, 2, 8))": 0.2925067443915273, "((0, 0, 7), (4, 2, 9))": 0.2949237813636316, "((0, 0, 7), (4, 3, 0))": 0.5901975119567047, "((0, 0, 7), (4, 3, 1))": 0.5782406379100974, "((0, 0, 7), (4, 3, 2))": 0.5518392110526281, "((0, 0, 7), (4, 3, 3))": 0.48912853116471816, "((0, 0, 7), (4, 3, 4))": 0.4308097551461455, "((0, 0, 7), (4, 3, 5))": 0.36429061084538683, "((0, 0, 7), (4, 3, 6))": 0.3422996111184212, "((0, 0, 7), (4, 3, 7))": 0.34063306486106565, "((0, 0, 7), (4, 3, 8))": 0.3354783812403754, "((0, 0, 7), (4, 3, 9))": 0.33650657720756355, "((0, 0, 7), (4, 4, 0))": 0.6248517724332389, "((0, 0, 7), (4, 4, 1))": 0.6097373354889246, "((0, 0, 7), (4, 4, 2))": 0.5813467837435101, "((0, 0, 7), (4, 4, 3))": 0.5330497847916791, "((0, 0, 7), (4, 4, 4))": 0.49805978729720995, "((0, 0, 7), (4, 4, 5))": 0.4434925904200624, "((0, 0, 7), (4, 4, 6))": 0.4343605007477638, "((0, 0, 7), (4, 4, 7))": 0.4283858206933307, "((0, 0, 7), (4, 4, 8))": 0.4279638651139453, "((0, 0, 7), (4, 4, 9))": 0.43031050326370934, "((0, 0, 7), (4, 5, 0))": 0.6714395395681784, "((0, 0, 7), (4, 5, 1))": 0.6615719457105833, "((0, 0, 7), (4, 5, 2))": 0.6345113208815341, "((0, 0, 7), (4, 5, 3))": 0.602155923045467, "((0, 0, 7), (4, 5, 4))": 0.5759230292619757, "((0, 0, 7), (4, 5, 5))": 0.5300314239064672, "((0, 0, 7), (4, 5, 6))": 0.532195510209971, "((0, 0, 7), (4, 5, 7))": 0.5415349321119869, "((0, 0, 7), (4, 5, 8))": 0.5480226067930223, "((0, 0, 7), (4, 5, 9))": 0.5505418376446798, "((0, 0, 7), (4, 6, 0))": 0.7337525599127195, "((0, 0, 7), (4, 6, 1))": 0.7226159494612491, "((0, 0, 7), (4, 6, 2))": 0.7105402706821277, "((0, 0, 7), (4, 6, 3))": 0.6784754140004954, "((0, 0, 7), (4, 6, 4))": 0.6554618117862616, "((0, 0, 7), (4, 6, 5))": 0.6394666587511914, "((0, 0, 7), (4, 6, 6))": 0.6324560582323507, "((0, 0, 7), (4, 6, 7))": 0.6374098449414727, "((0, 0, 7), (4, 6, 8))": 0.6371124936723557, "((0, 0, 7), (4, 6, 9))": 0.6412851500719068, "((0, 0, 7), (4, 7, 0))": 0.7813150039504789, "((0, 0, 7), (4, 7, 1))": 0.7733083698954039, "((0, 0, 7), (4, 7, 2))": 0.7539081418452597, "((0, 0, 7), (4, 7, 3))": 0.7288599088985898, "((0, 0, 7), (4, 7, 4))": 0.7253527353776668, "((0, 0, 7), (4, 7, 5))": 0.7036462042753028, "((0, 0, 7), (4, 7, 6))": 0.7210438967065165, "((0, 0, 7), (4, 7, 7))": 0.7291691812235747, "((0, 0, 7), (4, 7, 8))": 0.7353450660226986, "((0, 0, 7), (4, 7, 9))": 0.7383978461968203, "((0, 0, 7), (4, 8, 0))": 0.8024119891346257, "((0, 0, 7), (4, 8, 1))": 0.7950489955595893, "((0, 0, 7), (4, 8, 2))": 0.7816319848219764, "((0, 0, 7), (4, 8, 3))": 0.761966498353284, "((0, 0, 7), (4, 8, 4))": 0.7525857061462096, "((0, 0, 7), (4, 8, 5))": 0.7404155080348838, "((0, 0, 7), (4, 8, 6))": 0.7459536889347474, "((0, 0, 7), (4, 8, 7))": 0.7602607841395698, "((0, 0, 7), (4, 8, 8))": 0.7708419831823564, "((0, 0, 7), (4, 8, 9))": 0.7699129157412751, "((0, 0, 7), (4, 9, 0))": 0.8117517772544821, "((0, 0, 7), (4, 9, 1))": 0.807046253591052, "((0, 0, 7), (4, 9, 2))": 0.7902299143775935, "((0, 0, 7), (4, 9, 3))": 0.7750189898007125, "((0, 0, 7), (4, 9, 4))": 0.7602532554339377, "((0, 0, 7), (4, 9, 5))": 0.7533551082807796, "((0, 0, 7), (4, 9, 6))": 0.7599411845538514, "((0, 0, 7), (4, 9, 7))": 0.7690802777809461, "((0, 0, 7), (4, 9, 8))": 0.7760407538229527, "((0, 0, 7), (4, 9, 9))": 0.7769656047429769, "((0, 0, 7), (5, 0, 0))": 0.661487223504822, "((0, 0, 7), (5, 0, 1))": 0.6444301344898756, "((0, 0, 7), (5, 0, 2))": 0.6083489158933746, "((0, 0, 7), (5, 0, 3))": 0.5424689085749709, "((0, 0, 7), (5, 0, 4))": 0.4743697680960604, "((0, 0, 7), (5, 0, 5))": 0.4292720090060334, "((0, 0, 7), (5, 0, 6))": 0.40445108482389525, "((0, 0, 7), (5, 0, 7))": 0.39714035077935256, "((0, 0, 7), (5, 0, 8))": 0.4006698527880677, "((0, 0, 7), (5, 0, 9))": 0.40436022602347355, "((0, 0, 7), (5, 1, 0))": 0.6535552734941478, "((0, 0, 7), (5, 1, 1))": 0.6419826582558952, "((0, 0, 7), (5, 1, 2))": 0.6019431112917932, "((0, 0, 7), (5, 1, 3))": 0.5409407000525102, "((0, 0, 7), (5, 1, 4))": 0.4740987449251576, "((0, 0, 7), (5, 1, 5))": 0.4251055984771796, "((0, 0, 7), (5, 1, 6))": 0.408021966492921, "((0, 0, 7), (5, 1, 7))": 0.3970145219565355, "((0, 0, 7), (5, 1, 8))": 0.40137397268566555, "((0, 0, 7), (5, 1, 9))": 0.409311498200238, "((0, 0, 7), (5, 2, 0))": 0.6490925162177653, "((0, 0, 7), (5, 2, 1))": 0.6367620175090868, "((0, 0, 7), (5, 2, 2))": 0.6050298874379116, "((0, 0, 7), (5, 2, 3))": 0.5409595389814159, "((0, 0, 7), (5, 2, 4))": 0.4746789401231047, "((0, 0, 7), (5, 2, 5))": 0.42948940133912183, "((0, 0, 7), (5, 2, 6))": 0.413480067339467, "((0, 0, 7), (5, 2, 7))": 0.41169694512015015, "((0, 0, 7), (5, 2, 8))": 0.41706157097351537, "((0, 0, 7), (5, 2, 9))": 0.42404887381700873, "((0, 0, 7), (5, 3, 0))": 0.6546636210686118, "((0, 0, 7), (5, 3, 1))": 0.643638564297477, "((0, 0, 7), (5, 3, 2))": 0.6168018468265383, "((0, 0, 7), (5, 3, 3))": 0.5535535206979976, "((0, 0, 7), (5, 3, 4))": 0.49157298644105724, "((0, 0, 7), (5, 3, 5))": 0.4429491761691602, "((0, 0, 7), (5, 3, 6))": 0.43933031260154415, "((0, 0, 7), (5, 3, 7))": 0.4466816848069028, "((0, 0, 7), (5, 3, 8))": 0.4534316910836098, "((0, 0, 7), (5, 3, 9))": 0.4586014783901815, "((0, 0, 7), (5, 4, 0))": 0.6867297675970861, "((0, 0, 7), (5, 4, 1))": 0.6730827752693614, "((0, 0, 7), (5, 4, 2))": 0.6431926183515851, "((0, 0, 7), (5, 4, 3))": 0.5958643982794877, "((0, 0, 7), (5, 4, 4))": 0.5474407727009091, "((0, 0, 7), (5, 4, 5))": 0.5078642713303638, "((0, 0, 7), (5, 4, 6))": 0.5040428692973551, "((0, 0, 7), (5, 4, 7))": 0.510599674528986, "((0, 0, 7), (5, 4, 8))": 0.5125295940598821, "((0, 0, 7), (5, 4, 9))": 0.5185203188830017, "((0, 0, 7), (5, 5, 0))": 0.7325441082066452, "((0, 0, 7), (5, 5, 1))": 0.722925662998216, "((0, 0, 7), (5, 5, 2))": 0.7025212932602939, "((0, 0, 7), (5, 5, 3))": 0.6625712650542052, "((0, 0, 7), (5, 5, 4))": 0.6254819656685285, "((0, 0, 7), (5, 5, 5))": 0.586564073468238, "((0, 0, 7), (5, 5, 6))": 0.5894826576608715, "((0, 0, 7), (5, 5, 7))": 0.6088684221947334, "((0, 0, 7), (5, 5, 8))": 0.6131811397141919, "((0, 0, 7), (5, 5, 9))": 0.6179483718392303, "((0, 0, 7), (5, 6, 0))": 0.7946045877994756, "((0, 0, 7), (5, 6, 1))": 0.7885697862374644, "((0, 0, 7), (5, 6, 2))": 0.7690604662725367, "((0, 0, 7), (5, 6, 3))": 0.7355924727009338, "((0, 0, 7), (5, 6, 4))": 0.7069801912730111, "((0, 0, 7), (5, 6, 5))": 0.6890974456427208, "((0, 0, 7), (5, 6, 6))": 0.6906888911213223, "((0, 0, 7), (5, 6, 7))": 0.6964029521296379, "((0, 0, 7), (5, 6, 8))": 0.6981586478471329, "((0, 0, 7), (5, 6, 9))": 0.7019226902968128, "((0, 0, 7), (5, 7, 0))": 0.8394635569584464, "((0, 0, 7), (5, 7, 1))": 0.8305419707484755, "((0, 0, 7), (5, 7, 2))": 0.8146948130360213, "((0, 0, 7), (5, 7, 3))": 0.7966943987810624, "((0, 0, 7), (5, 7, 4))": 0.7760509613965526, "((0, 0, 7), (5, 7, 5))": 0.7680659364871477, "((0, 0, 7), (5, 7, 6))": 0.7758942181282119, "((0, 0, 7), (5, 7, 7))": 0.7855324056777121, "((0, 0, 7), (5, 7, 8))": 0.7894373169311367, "((0, 0, 7), (5, 7, 9))": 0.7886030397651319, "((0, 0, 7), (5, 8, 0))": 0.8672356443787855, "((0, 0, 7), (5, 8, 1))": 0.8654791474249268, "((0, 0, 7), (5, 8, 2))": 0.8492515925271836, "((0, 0, 7), (5, 8, 3))": 0.8264587095371289, "((0, 0, 7), (5, 8, 4))": 0.8072658282746615, "((0, 0, 7), (5, 8, 5))": 0.8008499178342542, "((0, 0, 7), (5, 8, 6))": 0.8079156027903541, "((0, 0, 7), (5, 8, 7))": 0.8164360213954484, "((0, 0, 7), (5, 8, 8))": 0.8292157471628854, "((0, 0, 7), (5, 8, 9))": 0.8345498964338056, "((0, 0, 7), (5, 9, 0))": 0.8733535361810005, "((0, 0, 7), (5, 9, 1))": 0.8685162200683753, "((0, 0, 7), (5, 9, 2))": 0.854410589371778, "((0, 0, 7), (5, 9, 3))": 0.8318634357063314, "((0, 0, 7), (5, 9, 4))": 0.816737484060294, "((0, 0, 7), (5, 9, 5))": 0.809799292264918, "((0, 0, 7), (5, 9, 6))": 0.8167785572854883, "((0, 0, 7), (5, 9, 7))": 0.8243806100978991, "((0, 0, 7), (5, 9, 8))": 0.8353286864906748, "((0, 0, 7), (5, 9, 9))": 0.8405002816276241, "((0, 0, 7), (6, 0, 0))": 0.7219998072009671, "((0, 0, 7), (6, 0, 1))": 0.7099609132707615, "((0, 0, 7), (6, 0, 2))": 0.6692736319142258, "((0, 0, 7), (6, 0, 3))": 0.6130940519071457, "((0, 0, 7), (6, 0, 4))": 0.5641479561639571, "((0, 0, 7), (6, 0, 5))": 0.5231892926049403, "((0, 0, 7), (6, 0, 6))": 0.5021243801556334, "((0, 0, 7), (6, 0, 7))": 0.49219595753463785, "((0, 0, 7), (6, 0, 8))": 0.4901477163207087, "((0, 0, 7), (6, 0, 9))": 0.49249150206179554, "((0, 0, 7), (6, 1, 0))": 0.7187545058595218, "((0, 0, 7), (6, 1, 1))": 0.7113837476043274, "((0, 0, 7), (6, 1, 2))": 0.6700618100598393, "((0, 0, 7), (6, 1, 3))": 0.611414111716155, "((0, 0, 7), (6, 1, 4))": 0.563578366456704, "((0, 0, 7), (6, 1, 5))": 0.5246414688022758, "((0, 0, 7), (6, 1, 6))": 0.5023918720067936, "((0, 0, 7), (6, 1, 7))": 0.4947625051241013, "((0, 0, 7), (6, 1, 8))": 0.49551586702711226, "((0, 0, 7), (6, 1, 9))": 0.4988325579753493, "((0, 0, 7), (6, 2, 0))": 0.7103940057848483, "((0, 0, 7), (6, 2, 1))": 0.7017824206703427, "((0, 0, 7), (6, 2, 2))": 0.6763678075248682, "((0, 0, 7), (6, 2, 3))": 0.6182831052606311, "((0, 0, 7), (6, 2, 4))": 0.5672396068459802, "((0, 0, 7), (6, 2, 5))": 0.533164094596534, "((0, 0, 7), (6, 2, 6))": 0.5169983313348503, "((0, 0, 7), (6, 2, 7))": 0.5108206566111064, "((0, 0, 7), (6, 2, 8))": 0.5169257385826174, "((0, 0, 7), (6, 2, 9))": 0.5210820098702004, "((0, 0, 7), (6, 3, 0))": 0.7275724258560544, "((0, 0, 7), (6, 3, 1))": 0.7211842215689044, "((0, 0, 7), (6, 3, 2))": 0.6987104332536783, "((0, 0, 7), (6, 3, 3))": 0.6551135546858972, "((0, 0, 7), (6, 3, 4))": 0.6103707426730565, "((0, 0, 7), (6, 3, 5))": 0.5674327641990993, "((0, 0, 7), (6, 3, 6))": 0.5552616179353674, "((0, 0, 7), (6, 3, 7))": 0.5508951256574761, "((0, 0, 7), (6, 3, 8))": 0.5491505615003082, "((0, 0, 7), (6, 3, 9))": 0.5525645610115704, "((0, 0, 7), (6, 4, 0))": 0.768023638704575, "((0, 0, 7), (6, 4, 1))": 0.7601013086431007, "((0, 0, 7), (6, 4, 2))": 0.7350779917258771, "((0, 0, 7), (6, 4, 3))": 0.6967436463074982, "((0, 0, 7), (6, 4, 4))": 0.6671963736301025, "((0, 0, 7), (6, 4, 5))": 0.6278584228367204, "((0, 0, 7), (6, 4, 6))": 0.615855209542662, "((0, 0, 7), (6, 4, 7))": 0.6123645696239061, "((0, 0, 7), (6, 4, 8))": 0.6099638969953151, "((0, 0, 7), (6, 4, 9))": 0.6087285467375952, "((0, 0, 7), (6, 5, 0))": 0.8091336565868719, "((0, 0, 7), (6, 5, 1))": 0.8005615348350699, "((0, 0, 7), (6, 5, 2))": 0.7867963508879701, "((0, 0, 7), (6, 5, 3))": 0.7578214948089058, "((0, 0, 7), (6, 5, 4))": 0.7335998738674476, "((0, 0, 7), (6, 5, 5))": 0.6989146201308327, "((0, 0, 7), (6, 5, 6))": 0.6993431979899171, "((0, 0, 7), (6, 5, 7))": 0.7037267481696591, "((0, 0, 7), (6, 5, 8))": 0.7005656711533267, "((0, 0, 7), (6, 5, 9))": 0.7005590503716566, "((0, 0, 7), (6, 6, 0))": 0.8707952072888284, "((0, 0, 7), (6, 6, 1))": 0.8563382888423948, "((0, 0, 7), (6, 6, 2))": 0.8427694676361454, "((0, 0, 7), (6, 6, 3))": 0.8224720431352338, "((0, 0, 7), (6, 6, 4))": 0.8014737749915544, "((0, 0, 7), (6, 6, 5))": 0.7853320138501836, "((0, 0, 7), (6, 6, 6))": 0.7799367298914182, "((0, 0, 7), (6, 6, 7))": 0.7806947613471096, "((0, 0, 7), (6, 6, 8))": 0.7714005043290729, "((0, 0, 7), (6, 6, 9))": 0.7782043277933961, "((0, 0, 7), (6, 7, 0))": 0.9126638777320497, "((0, 0, 7), (6, 7, 1))": 0.8997576707894245, "((0, 0, 7), (6, 7, 2))": 0.8822661106002765, "((0, 0, 7), (6, 7, 3))": 0.8678243548673709, "((0, 0, 7), (6, 7, 4))": 0.8538248973316936, "((0, 0, 7), (6, 7, 5))": 0.8424119095372528, "((0, 0, 7), (6, 7, 6))": 0.8494744218865254, "((0, 0, 7), (6, 7, 7))": 0.8492993636381971, "((0, 0, 7), (6, 7, 8))": 0.8493595571671697, "((0, 0, 7), (6, 7, 9))": 0.8517449388369719, "((0, 0, 7), (6, 8, 0))": 0.9357453895432212, "((0, 0, 7), (6, 8, 1))": 0.9318174476252382, "((0, 0, 7), (6, 8, 2))": 0.9173829255229379, "((0, 0, 7), (6, 8, 3))": 0.897849376839532, "((0, 0, 7), (6, 8, 4))": 0.8828193542049964, "((0, 0, 7), (6, 8, 5))": 0.8720883992671074, "((0, 0, 7), (6, 8, 6))": 0.8788348927337603, "((0, 0, 7), (6, 8, 7))": 0.8845943119144707, "((0, 0, 7), (6, 8, 8))": 0.8932042855952753, "((0, 0, 7), (6, 8, 9))": 0.8909271301556675, "((0, 0, 7), (6, 9, 0))": 0.9432070982257771, "((0, 0, 7), (6, 9, 1))": 0.938074016149285, "((0, 0, 7), (6, 9, 2))": 0.9264512319911552, "((0, 0, 7), (6, 9, 3))": 0.9056246648893579, "((0, 0, 7), (6, 9, 4))": 0.8932935809377177, "((0, 0, 7), (6, 9, 5))": 0.8835368979968853, "((0, 0, 7), (6, 9, 6))": 0.8907718855786448, "((0, 0, 7), (6, 9, 7))": 0.8951410373237383, "((0, 0, 7), (6, 9, 8))": 0.8999649735470721, "((0, 0, 7), (6, 9, 9))": 0.9009664482696997, "((0, 0, 7), (7, 0, 0))": 0.7774277234783552, "((0, 0, 7), (7, 0, 1))": 0.768842713205094, "((0, 0, 7), (7, 0, 2))": 0.723521372043954, "((0, 0, 7), (7, 0, 3))": 0.6844040543465542, "((0, 0, 7), (7, 0, 4))": 0.622809209166497, "((0, 0, 7), (7, 0, 5))": 0.6016993055664631, "((0, 0, 7), (7, 0, 6))": 0.5874755283641998, "((0, 0, 7), (7, 0, 7))": 0.5771367206462868, "((0, 0, 7), (7, 0, 8))": 0.5637749938121585, "((0, 0, 7), (7, 0, 9))": 0.5683141824501874, "((0, 0, 7), (7, 1, 0))": 0.7727318425753067, "((0, 0, 7), (7, 1, 1))": 0.7651875245260243, "((0, 0, 7), (7, 1, 2))": 0.7202171545698783, "((0, 0, 7), (7, 1, 3))": 0.6767973179112967, "((0, 0, 7), (7, 1, 4))": 0.6262752063131952, "((0, 0, 7), (7, 1, 5))": 0.5989563552958691, "((0, 0, 7), (7, 1, 6))": 0.5884148382808028, "((0, 0, 7), (7, 1, 7))": 0.5769373206185113, "((0, 0, 7), (7, 1, 8))": 0.5608145794724925, "((0, 0, 7), (7, 1, 9))": 0.5670433397566222, "((0, 0, 7), (7, 2, 0))": 0.7706161105142921, "((0, 0, 7), (7, 2, 1))": 0.7603909956003397, "((0, 0, 7), (7, 2, 2))": 0.7290708952894583, "((0, 0, 7), (7, 2, 3))": 0.686152937970588, "((0, 0, 7), (7, 2, 4))": 0.6397999997429323, "((0, 0, 7), (7, 2, 5))": 0.6131382398445158, "((0, 0, 7), (7, 2, 6))": 0.6037135727064155, "((0, 0, 7), (7, 2, 7))": 0.5972802889105291, "((0, 0, 7), (7, 2, 8))": 0.5888095061392616, "((0, 0, 7), (7, 2, 9))": 0.5954908962786524, "((0, 0, 7), (7, 3, 0))": 0.7913215939056029, "((0, 0, 7), (7, 3, 1))": 0.7834006852059693, "((0, 0, 7), (7, 3, 2))": 0.754627847371337, "((0, 0, 7), (7, 3, 3))": 0.7161794867178927, "((0, 0, 7), (7, 3, 4))": 0.6697226462486107, "((0, 0, 7), (7, 3, 5))": 0.6356753834349431, "((0, 0, 7), (7, 3, 6))": 0.6304341337759425, "((0, 0, 7), (7, 3, 7))": 0.6256118412109356, "((0, 0, 7), (7, 3, 8))": 0.6209517228237469, "((0, 0, 7), (7, 3, 9))": 0.6245982265457872, "((0, 0, 7), (7, 4, 0))": 0.8213709039620042, "((0, 0, 7), (7, 4, 1))": 0.8079739295917426, "((0, 0, 7), (7, 4, 2))": 0.7849370644400748, "((0, 0, 7), (7, 4, 3))": 0.7504157787713646, "((0, 0, 7), (7, 4, 4))": 0.7159787352607871, "((0, 0, 7), (7, 4, 5))": 0.695616810513767, "((0, 0, 7), (7, 4, 6))": 0.6879241695876197, "((0, 0, 7), (7, 4, 7))": 0.6822400057898264, "((0, 0, 7), (7, 4, 8))": 0.6730786125760406, "((0, 0, 7), (7, 4, 9))": 0.6728863679050783, "((0, 0, 7), (7, 5, 0))": 0.8624133851335379, "((0, 0, 7), (7, 5, 1))": 0.8494564245403392, "((0, 0, 7), (7, 5, 2))": 0.8283864243769574, "((0, 0, 7), (7, 5, 3))": 0.8089737081448236, "((0, 0, 7), (7, 5, 4))": 0.7815208087670299, "((0, 0, 7), (7, 5, 5))": 0.7633306496982447, "((0, 0, 7), (7, 5, 6))": 0.7625553882083337, "((0, 0, 7), (7, 5, 7))": 0.7593030749037161, "((0, 0, 7), (7, 5, 8))": 0.7500680264383026, "((0, 0, 7), (7, 5, 9))": 0.7566599831420531, "((0, 0, 7), (7, 6, 0))": 0.9245809091980639, "((0, 0, 7), (7, 6, 1))": 0.9115330334588502, "((0, 0, 7), (7, 6, 2))": 0.8936569662910117, "((0, 0, 7), (7, 6, 3))": 0.8767161706939581, "((0, 0, 7), (7, 6, 4))": 0.8447660041368106, "((0, 0, 7), (7, 6, 5))": 0.8328605736339761, "((0, 0, 7), (7, 6, 6))": 0.8398362793426075, "((0, 0, 7), (7, 6, 7))": 0.834037005714338, "((0, 0, 7), (7, 6, 8))": 0.8354083337867716, "((0, 0, 7), (7, 6, 9))": 0.8380124230208219, "((0, 0, 7), (7, 7, 0))": 0.971410054324555, "((0, 0, 7), (7, 7, 1))": 0.9615631496688894, "((0, 0, 7), (7, 7, 2))": 0.9399746177509113, "((0, 0, 7), (7, 7, 3))": 0.9185995712931889, "((0, 0, 7), (7, 7, 4))": 0.9008142204253627, "((0, 0, 7), (7, 7, 5))": 0.8926177066063444, "((0, 0, 7), (7, 7, 6))": 0.9027120803814463, "((0, 0, 7), (7, 7, 7))": 0.8975572577861524, "((0, 0, 7), (7, 7, 8))": 0.8957634908877368, "((0, 0, 7), (7, 7, 9))": 0.9048927568693288, "((0, 0, 7), (7, 8, 0))": 1.007255890169864, "((0, 0, 7), (7, 8, 1))": 1.0005419726118392, "((0, 0, 7), (7, 8, 2))": 0.977708972293285, "((0, 0, 7), (7, 8, 3))": 0.9495219504747475, "((0, 0, 7), (7, 8, 4))": 0.9340716872165492, "((0, 0, 7), (7, 8, 5))": 0.9311411101983839, "((0, 0, 7), (7, 8, 6))": 0.9305247406077314, "((0, 0, 7), (7, 8, 7))": 0.9323185846843924, "((0, 0, 7), (7, 8, 8))": 0.9439430312283226, "((0, 0, 7), (7, 8, 9))": 0.9418942588627652, "((0, 0, 7), (7, 9, 0))": 1.0194588979171557, "((0, 0, 7), (7, 9, 1))": 1.0062660757662274, "((0, 0, 7), (7, 9, 2))": 0.9886600290683117, "((0, 0, 7), (7, 9, 3))": 0.9602907310562454, "((0, 0, 7), (7, 9, 4))": 0.9441421969942012, "((0, 0, 7), (7, 9, 5))": 0.9413247943321544, "((0, 0, 7), (7, 9, 6))": 0.9440364124481557, "((0, 0, 7), (7, 9, 7))": 0.9512807971122066, "((0, 0, 7), (7, 9, 8))": 0.9554490993435507, "((0, 0, 7), (7, 9, 9))": 0.9569187222796951, "((0, 0, 7), (8, 0, 0))": 0.8108099241268781, "((0, 0, 7), (8, 0, 1))": 0.8120337853114666, "((0, 0, 7), (8, 0, 2))": 0.7758316753932941, "((0, 0, 7), (8, 0, 3))": 0.7290670094925018, "((0, 0, 7), (8, 0, 4))": 0.6661575456249236, "((0, 0, 7), (8, 0, 5))": 0.6496837594211441, "((0, 0, 7), (8, 0, 6))": 0.6318053650347571, "((0, 0, 7), (8, 0, 7))": 0.6281595532747178, "((0, 0, 7), (8, 0, 8))": 0.6228055856196935, "((0, 0, 7), (8, 0, 9))": 0.6264900478637586, "((0, 0, 7), (8, 1, 0))": 0.8158537739997296, "((0, 0, 7), (8, 1, 1))": 0.8117926670311852, "((0, 0, 7), (8, 1, 2))": 0.775212241813586, "((0, 0, 7), (8, 1, 3))": 0.7297568800493517, "((0, 0, 7), (8, 1, 4))": 0.6722037698787445, "((0, 0, 7), (8, 1, 5))": 0.6502374863894589, "((0, 0, 7), (8, 1, 6))": 0.6343152502954699, "((0, 0, 7), (8, 1, 7))": 0.6387250452603557, "((0, 0, 7), (8, 1, 8))": 0.6313282178413303, "((0, 0, 7), (8, 1, 9))": 0.6328407807152396, "((0, 0, 7), (8, 2, 0))": 0.8124885238486842, "((0, 0, 7), (8, 2, 1))": 0.8068786758316178, "((0, 0, 7), (8, 2, 2))": 0.7703798280074312, "((0, 0, 7), (8, 2, 3))": 0.7276076493783292, "((0, 0, 7), (8, 2, 4))": 0.6743620227871335, "((0, 0, 7), (8, 2, 5))": 0.6538664422839113, "((0, 0, 7), (8, 2, 6))": 0.6497933086019596, "((0, 0, 7), (8, 2, 7))": 0.6492909203932926, "((0, 0, 7), (8, 2, 8))": 0.6430925920521751, "((0, 0, 7), (8, 2, 9))": 0.6441617005998828, "((0, 0, 7), (8, 3, 0))": 0.8254943178851039, "((0, 0, 7), (8, 3, 1))": 0.8249383931229878, "((0, 0, 7), (8, 3, 2))": 0.7858078958271442, "((0, 0, 7), (8, 3, 3))": 0.7467435901891568, "((0, 0, 7), (8, 3, 4))": 0.7063490998302516, "((0, 0, 7), (8, 3, 5))": 0.6738713913046062, "((0, 0, 7), (8, 3, 6))": 0.6682056036244058, "((0, 0, 7), (8, 3, 7))": 0.6791700385034892, "((0, 0, 7), (8, 3, 8))": 0.6793419000257261, "((0, 0, 7), (8, 3, 9))": 0.680860421926707, "((0, 0, 7), (8, 4, 0))": 0.8550038680470377, "((0, 0, 7), (8, 4, 1))": 0.852360822563632, "((0, 0, 7), (8, 4, 2))": 0.821049482447272, "((0, 0, 7), (8, 4, 3))": 0.7790748959590179, "((0, 0, 7), (8, 4, 4))": 0.7414093399902436, "((0, 0, 7), (8, 4, 5))": 0.7226147076731029, "((0, 0, 7), (8, 4, 6))": 0.7180740159746548, "((0, 0, 7), (8, 4, 7))": 0.7335829871112102, "((0, 0, 7), (8, 4, 8))": 0.7356431243970444, "((0, 0, 7), (8, 4, 9))": 0.7236746516384598, "((0, 0, 7), (8, 5, 0))": 0.8983836639715995, "((0, 0, 7), (8, 5, 1))": 0.8951244292388245, "((0, 0, 7), (8, 5, 2))": 0.8673073321242184, "((0, 0, 7), (8, 5, 3))": 0.8347575405497237, "((0, 0, 7), (8, 5, 4))": 0.8144442438815671, "((0, 0, 7), (8, 5, 5))": 0.7968802213114123, "((0, 0, 7), (8, 5, 6))": 0.7945798970606387, "((0, 0, 7), (8, 5, 7))": 0.7947020860355998, "((0, 0, 7), (8, 5, 8))": 0.8028360081202194, "((0, 0, 7), (8, 5, 9))": 0.8039994754558213, "((0, 0, 7), (8, 6, 0))": 0.9628625035385333, "((0, 0, 7), (8, 6, 1))": 0.9342433945659169, "((0, 0, 7), (8, 6, 2))": 0.9139790499235783, "((0, 0, 7), (8, 6, 3))": 0.905717447072326, "((0, 0, 7), (8, 6, 4))": 0.8807880063352775, "((0, 0, 7), (8, 6, 5))": 0.8611148670148944, "((0, 0, 7), (8, 6, 6))": 0.8612214837926901, "((0, 0, 7), (8, 6, 7))": 0.860120684786195, "((0, 0, 7), (8, 6, 8))": 0.8708941863555855, "((0, 0, 7), (8, 6, 9))": 0.8692388497637455, "((0, 0, 7), (8, 7, 0))": 0.9978348149782111, "((0, 0, 7), (8, 7, 1))": 0.9940144330724318, "((0, 0, 7), (8, 7, 2))": 0.9591348232184547, "((0, 0, 7), (8, 7, 3))": 0.9486869815936928, "((0, 0, 7), (8, 7, 4))": 0.9351341375231638, "((0, 0, 7), (8, 7, 5))": 0.9305990633166865, "((0, 0, 7), (8, 7, 6))": 0.934342593333601, "((0, 0, 7), (8, 7, 7))": 0.9383220929623538, "((0, 0, 7), (8, 7, 8))": 0.9470277137701318, "((0, 0, 7), (8, 7, 9))": 0.9423261684931854, "((0, 0, 7), (8, 8, 0))": 1.0437086121064496, "((0, 0, 7), (8, 8, 1))": 1.0437847752213603, "((0, 0, 7), (8, 8, 2))": 1.0174204569297336, "((0, 0, 7), (8, 8, 3))": 0.9949853391097124, "((0, 0, 7), (8, 8, 4))": 0.9768111898112953, "((0, 0, 7), (8, 8, 5))": 0.9762160247229271, "((0, 0, 7), (8, 8, 6))": 0.9797671580420163, "((0, 0, 7), (8, 8, 7))": 0.9869575264419209, "((0, 0, 7), (8, 8, 8))": 0.9983131889383579, "((0, 0, 7), (8, 8, 9))": 0.9842438347284579, "((0, 0, 7), (8, 9, 0))": 1.0517940812533766, "((0, 0, 7), (8, 9, 1))": 1.0440066883239216, "((0, 0, 7), (8, 9, 2))": 1.0211569564961354, "((0, 0, 7), (8, 9, 3))": 0.9981600754300224, "((0, 0, 7), (8, 9, 4))": 0.9851256559308358, "((0, 0, 7), (8, 9, 5))": 0.9795981986453339, "((0, 0, 7), (8, 9, 6))": 0.981289477160746, "((0, 0, 7), (8, 9, 7))": 0.9923337576197069, "((0, 0, 7), (8, 9, 8))": 0.9943596049492724, "((0, 0, 7), (8, 9, 9))": 0.9899650482802694, "((0, 0, 7), (9, 0, 0))": 0.8165681105996174, "((0, 0, 7), (9, 0, 1))": 0.8151864090376336, "((0, 0, 7), (9, 0, 2))": 0.7832134658636667, "((0, 0, 7), (9, 0, 3))": 0.7476449537273218, "((0, 0, 7), (9, 0, 4))": 0.6760294686410045, "((0, 0, 7), (9, 0, 5))": 0.6548979409861937, "((0, 0, 7), (9, 0, 6))": 0.6429678947540516, "((0, 0, 7), (9, 0, 7))": 0.6384669953440075, "((0, 0, 7), (9, 0, 8))": 0.6377201967525427, "((0, 0, 7), (9, 0, 9))": 0.6386840240805769, "((0, 0, 7), (9, 1, 0))": 0.8245921758193117, "((0, 0, 7), (9, 1, 1))": 0.8133602670257253, "((0, 0, 7), (9, 1, 2))": 0.7852561800842502, "((0, 0, 7), (9, 1, 3))": 0.738813135131239, "((0, 0, 7), (9, 1, 4))": 0.6822832724544705, "((0, 0, 7), (9, 1, 5))": 0.6566452833269176, "((0, 0, 7), (9, 1, 6))": 0.6418330329573491, "((0, 0, 7), (9, 1, 7))": 0.6465897946782685, "((0, 0, 7), (9, 1, 8))": 0.6447978803928424, "((0, 0, 7), (9, 1, 9))": 0.6473521621822452, "((0, 0, 7), (9, 2, 0))": 0.8226812963377553, "((0, 0, 7), (9, 2, 1))": 0.815897840704021, "((0, 0, 7), (9, 2, 2))": 0.7896264565927555, "((0, 0, 7), (9, 2, 3))": 0.7398482719143141, "((0, 0, 7), (9, 2, 4))": 0.6940735374301709, "((0, 0, 7), (9, 2, 5))": 0.6688217767146829, "((0, 0, 7), (9, 2, 6))": 0.6576140618473578, "((0, 0, 7), (9, 2, 7))": 0.6609053556975023, "((0, 0, 7), (9, 2, 8))": 0.6602341275098178, "((0, 0, 7), (9, 2, 9))": 0.6620307153219759, "((0, 0, 7), (9, 3, 0))": 0.8300186141401708, "((0, 0, 7), (9, 3, 1))": 0.8244820306892668, "((0, 0, 7), (9, 3, 2))": 0.7994820207494979, "((0, 0, 7), (9, 3, 3))": 0.7652356479276122, "((0, 0, 7), (9, 3, 4))": 0.7163104290301351, "((0, 0, 7), (9, 3, 5))": 0.685670187084732, "((0, 0, 7), (9, 3, 6))": 0.6860476501900993, "((0, 0, 7), (9, 3, 7))": 0.6955916656208438, "((0, 0, 7), (9, 3, 8))": 0.6926831298864521, "((0, 0, 7), (9, 3, 9))": 0.6885285666637163, "((0, 0, 7), (9, 4, 0))": 0.8570802013699738, "((0, 0, 7), (9, 4, 1))": 0.8502075790751649, "((0, 0, 7), (9, 4, 2))": 0.8306347574519344, "((0, 0, 7), (9, 4, 3))": 0.7877301927312357, "((0, 0, 7), (9, 4, 4))": 0.7530911290603137, "((0, 0, 7), (9, 4, 5))": 0.7316374944503796, "((0, 0, 7), (9, 4, 6))": 0.731364872441526, "((0, 0, 7), (9, 4, 7))": 0.7428093199368465, "((0, 0, 7), (9, 4, 8))": 0.7465179755450515, "((0, 0, 7), (9, 4, 9))": 0.7384288827559135, "((0, 0, 7), (9, 5, 0))": 0.8999473666286915, "((0, 0, 7), (9, 5, 1))": 0.8956161088883365, "((0, 0, 7), (9, 5, 2))": 0.8724723215605997, "((0, 0, 7), (9, 5, 3))": 0.848433524661798, "((0, 0, 7), (9, 5, 4))": 0.8221728734595586, "((0, 0, 7), (9, 5, 5))": 0.8059328683457034, "((0, 0, 7), (9, 5, 6))": 0.8018890649876296, "((0, 0, 7), (9, 5, 7))": 0.8028604151541396, "((0, 0, 7), (9, 5, 8))": 0.8130788945833535, "((0, 0, 7), (9, 5, 9))": 0.8084538534177519, "((0, 0, 7), (9, 6, 0))": 0.9532892744666239, "((0, 0, 7), (9, 6, 1))": 0.9431730872312336, "((0, 0, 7), (9, 6, 2))": 0.9338097398356042, "((0, 0, 7), (9, 6, 3))": 0.9160033133968194, "((0, 0, 7), (9, 6, 4))": 0.8899418329132305, "((0, 0, 7), (9, 6, 5))": 0.8737670449142931, "((0, 0, 7), (9, 6, 6))": 0.8697947724994421, "((0, 0, 7), (9, 6, 7))": 0.8765856564617034, "((0, 0, 7), (9, 6, 8))": 0.8768202905121616, "((0, 0, 7), (9, 6, 9))": 0.8752260735651951, "((0, 0, 7), (9, 7, 0))": 0.998862448005347, "((0, 0, 7), (9, 7, 1))": 1.0003396627190602, "((0, 0, 7), (9, 7, 2))": 0.9744452590570729, "((0, 0, 7), (9, 7, 3))": 0.9580880226402532, "((0, 0, 7), (9, 7, 4))": 0.9475670923967576, "((0, 0, 7), (9, 7, 5))": 0.9349667309681599, "((0, 0, 7), (9, 7, 6))": 0.9468686635790466, "((0, 0, 7), (9, 7, 7))": 0.9532543673632433, "((0, 0, 7), (9, 7, 8))": 0.95418560426592, "((0, 0, 7), (9, 7, 9))": 0.9517938012399044, "((0, 0, 7), (9, 8, 0))": 1.0448298435089483, "((0, 0, 7), (9, 8, 1))": 1.0418833470827038, "((0, 0, 7), (9, 8, 2))": 1.022512500809716, "((0, 0, 7), (9, 8, 3))": 0.9937653100564735, "((0, 0, 7), (9, 8, 4))": 0.9782762316019028, "((0, 0, 7), (9, 8, 5))": 0.9744978486966085, "((0, 0, 7), (9, 8, 6))": 0.9800791171319014, "((0, 0, 7), (9, 8, 7))": 0.9907547521707698, "((0, 0, 7), (9, 8, 8))": 0.9935991787281511, "((0, 0, 7), (9, 8, 9))": 0.987455083789876, "((0, 0, 7), (9, 9, 0))": 1.0551262222037445, "((0, 0, 7), (9, 9, 1))": 1.0444551925763836, "((0, 0, 7), (9, 9, 2))": 1.030934935044987, "((0, 0, 7), (9, 9, 3))": 1.0012557675665716, "((0, 0, 7), (9, 9, 4))": 0.9876198904203422, "((0, 0, 7), (9, 9, 5))": 0.9818988026007189, "((0, 0, 7), (9, 9, 6))": 0.9878957715326776, "((0, 0, 7), (9, 9, 7))": 0.9961778016555759, "((0, 0, 7), (9, 9, 8))": 0.9979324918574816, "((0, 0, 7), (9, 9, 9))": 0.9919018551496697, "((0, 0, 8), (0, 0, 9))": 0.02041833679536548, "((0, 0, 8), (0, 1, 0))": 0.5665334683115169, "((0, 0, 8), (0, 1, 1))": 0.553542109253882, "((0, 0, 8), (0, 1, 2))": 0.49205666829283595, "((0, 0, 8), (0, 1, 3))": 0.4133052685841565, "((0, 0, 8), (0, 1, 4))": 0.3274963388467925, "((0, 0, 8), (0, 1, 5))": 0.2048839049907467, "((0, 0, 8), (0, 1, 6))": 0.11980628086007146, "((0, 0, 8), (0, 1, 7))": 0.04236556829944203, "((0, 0, 8), (0, 1, 8))": 0.021302747184369458, "((0, 0, 8), (0, 1, 9))": 0.028826270203225222, "((0, 0, 8), (0, 2, 0))": 0.5556591901270521, "((0, 0, 8), (0, 2, 1))": 0.5441211826098593, "((0, 0, 8), (0, 2, 2))": 0.48596667996444076, "((0, 0, 8), (0, 2, 3))": 0.40722132780644005, "((0, 0, 8), (0, 2, 4))": 0.3286492985724407, "((0, 0, 8), (0, 2, 5))": 0.20920910363182013, "((0, 0, 8), (0, 2, 6))": 0.1299141453569879, "((0, 0, 8), (0, 2, 7))": 0.09091652165743509, "((0, 0, 8), (0, 2, 8))": 0.09381681002398408, "((0, 0, 8), (0, 2, 9))": 0.0914813308198433, "((0, 0, 8), (0, 3, 0))": 0.570572569931809, "((0, 0, 8), (0, 3, 1))": 0.5394605609149592, "((0, 0, 8), (0, 3, 2))": 0.4885225809968683, "((0, 0, 8), (0, 3, 3))": 0.424051975831962, "((0, 0, 8), (0, 3, 4))": 0.3501847207553487, "((0, 0, 8), (0, 3, 5))": 0.23905813396297448, "((0, 0, 8), (0, 3, 6))": 0.1906211344570727, "((0, 0, 8), (0, 3, 7))": 0.17455149685789237, "((0, 0, 8), (0, 3, 8))": 0.17408895624168363, "((0, 0, 8), (0, 3, 9))": 0.17947223916672786, "((0, 0, 8), (0, 4, 0))": 0.5746578718954429, "((0, 0, 8), (0, 4, 1))": 0.5626675480365169, "((0, 0, 8), (0, 4, 2))": 0.521239380868649, "((0, 0, 8), (0, 4, 3))": 0.4577423596804895, "((0, 0, 8), (0, 4, 4))": 0.40655983712380045, "((0, 0, 8), (0, 4, 5))": 0.3288627564131822, "((0, 0, 8), (0, 4, 6))": 0.31315400600908966, "((0, 0, 8), (0, 4, 7))": 0.3097710795630583, "((0, 0, 8), (0, 4, 8))": 0.3089160186098278, "((0, 0, 8), (0, 4, 9))": 0.30880052512133394, "((0, 0, 8), (0, 5, 0))": 0.61700769873008, "((0, 0, 8), (0, 5, 1))": 0.6037045168471968, "((0, 0, 8), (0, 5, 2))": 0.5750043923661806, "((0, 0, 8), (0, 5, 3))": 0.5181411925638858, "((0, 0, 8), (0, 5, 4))": 0.4846210920813431, "((0, 0, 8), (0, 5, 5))": 0.43121048988310784, "((0, 0, 8), (0, 5, 6))": 0.4169975267093087, "((0, 0, 8), (0, 5, 7))": 0.4183407161253309, "((0, 0, 8), (0, 5, 8))": 0.4239759971905418, "((0, 0, 8), (0, 5, 9))": 0.42924006674790843, "((0, 0, 8), (0, 6, 0))": 0.6699294832702254, "((0, 0, 8), (0, 6, 1))": 0.658914081536285, "((0, 0, 8), (0, 6, 2))": 0.6357586697639296, "((0, 0, 8), (0, 6, 3))": 0.5915291354498561, "((0, 0, 8), (0, 6, 4))": 0.5590952747715922, "((0, 0, 8), (0, 6, 5))": 0.5242159815085881, "((0, 0, 8), (0, 6, 6))": 0.5170608277245828, "((0, 0, 8), (0, 6, 7))": 0.525864907852872, "((0, 0, 8), (0, 6, 8))": 0.5249391732576972, "((0, 0, 8), (0, 6, 9))": 0.5283912612849607, "((0, 0, 8), (0, 7, 0))": 0.7308541255570575, "((0, 0, 8), (0, 7, 1))": 0.7163780787047146, "((0, 0, 8), (0, 7, 2))": 0.6990291853121575, "((0, 0, 8), (0, 7, 3))": 0.6541070087192813, "((0, 0, 8), (0, 7, 4))": 0.6388990578468835, "((0, 0, 8), (0, 7, 5))": 0.6205350977179723, "((0, 0, 8), (0, 7, 6))": 0.6128414973897318, "((0, 0, 8), (0, 7, 7))": 0.6252176075065624, "((0, 0, 8), (0, 7, 8))": 0.638043011874316, "((0, 0, 8), (0, 7, 9))": 0.6416693205473869, "((0, 0, 8), (0, 8, 0))": 0.7687444705175284, "((0, 0, 8), (0, 8, 1))": 0.7645613637544896, "((0, 0, 8), (0, 8, 2))": 0.7421445269388068, "((0, 0, 8), (0, 8, 3))": 0.7020499909272422, "((0, 0, 8), (0, 8, 4))": 0.6789938938325585, "((0, 0, 8), (0, 8, 5))": 0.6670970436916982, "((0, 0, 8), (0, 8, 6))": 0.663105746827081, "((0, 0, 8), (0, 8, 7))": 0.6805559180269871, "((0, 0, 8), (0, 8, 8))": 0.7050905213156312, "((0, 0, 8), (0, 8, 9))": 0.7014179434008976, "((0, 0, 8), (0, 9, 0))": 0.7758651478077161, "((0, 0, 8), (0, 9, 1))": 0.770078929778636, "((0, 0, 8), (0, 9, 2))": 0.7575601302672321, "((0, 0, 8), (0, 9, 3))": 0.7086753107851971, "((0, 0, 8), (0, 9, 4))": 0.6860810449359758, "((0, 0, 8), (0, 9, 5))": 0.6813909071003199, "((0, 0, 8), (0, 9, 6))": 0.6789148960108553, "((0, 0, 8), (0, 9, 7))": 0.6960860597934, "((0, 0, 8), (0, 9, 8))": 0.7076491415039028, "((0, 0, 8), (0, 9, 9))": 0.7062209344609295, "((0, 0, 8), (1, 0, 0))": 0.5738076986152327, "((0, 0, 8), (1, 0, 1))": 0.5589432177313844, "((0, 0, 8), (1, 0, 2))": 0.49822724527626033, "((0, 0, 8), (1, 0, 3))": 0.41649696615703186, "((0, 0, 8), (1, 0, 4))": 0.3305982331090864, "((0, 0, 8), (1, 0, 5))": 0.21023725234008747, "((0, 0, 8), (1, 0, 6))": 0.12006313645851574, "((0, 0, 8), (1, 0, 7))": 0.04634738805893664, "((0, 0, 8), (1, 0, 8))": 0.02309997844095129, "((0, 0, 8), (1, 0, 9))": 0.03796325308619742, "((0, 0, 8), (1, 1, 0))": 0.5746194749503816, "((0, 0, 8), (1, 1, 1))": 0.5602005706357059, "((0, 0, 8), (1, 1, 2))": 0.4964833597026481, "((0, 0, 8), (1, 1, 3))": 0.4151950997772981, "((0, 0, 8), (1, 1, 4))": 0.32522135584084944, "((0, 0, 8), (1, 1, 5))": 0.207321274371662, "((0, 0, 8), (1, 1, 6))": 0.11884042888550148, "((0, 0, 8), (1, 1, 7))": 0.04861561752758962, "((0, 0, 8), (1, 1, 8))": 0.025893509955472984, "((0, 0, 8), (1, 1, 9))": 0.04546906677442294, "((0, 0, 8), (1, 2, 0))": 0.5654465499946263, "((0, 0, 8), (1, 2, 1))": 0.5502732833220811, "((0, 0, 8), (1, 2, 2))": 0.4841973636238465, "((0, 0, 8), (1, 2, 3))": 0.41214016938058, "((0, 0, 8), (1, 2, 4))": 0.3281024909200753, "((0, 0, 8), (1, 2, 5))": 0.20993759462064074, "((0, 0, 8), (1, 2, 6))": 0.13134650408998624, "((0, 0, 8), (1, 2, 7))": 0.10008020554958266, "((0, 0, 8), (1, 2, 8))": 0.09993901021313761, "((0, 0, 8), (1, 2, 9))": 0.09958644595405038, "((0, 0, 8), (1, 3, 0))": 0.5602452035654619, "((0, 0, 8), (1, 3, 1))": 0.5520022191243045, "((0, 0, 8), (1, 3, 2))": 0.491064261663242, "((0, 0, 8), (1, 3, 3))": 0.42577929680713383, "((0, 0, 8), (1, 3, 4))": 0.348684960278707, "((0, 0, 8), (1, 3, 5))": 0.24365011088745006, "((0, 0, 8), (1, 3, 6))": 0.19395896344426486, "((0, 0, 8), (1, 3, 7))": 0.1706966424525252, "((0, 0, 8), (1, 3, 8))": 0.16168371415929567, "((0, 0, 8), (1, 3, 9))": 0.181665992887732, "((0, 0, 8), (1, 4, 0))": 0.5710929182823471, "((0, 0, 8), (1, 4, 1))": 0.562617783882678, "((0, 0, 8), (1, 4, 2))": 0.5230062158793394, "((0, 0, 8), (1, 4, 3))": 0.4556469766126374, "((0, 0, 8), (1, 4, 4))": 0.40653584982753677, "((0, 0, 8), (1, 4, 5))": 0.32959073910558223, "((0, 0, 8), (1, 4, 6))": 0.31125126928045016, "((0, 0, 8), (1, 4, 7))": 0.3065180537887438, "((0, 0, 8), (1, 4, 8))": 0.30874081776964, "((0, 0, 8), (1, 4, 9))": 0.3079915305396047, "((0, 0, 8), (1, 5, 0))": 0.6175423200842247, "((0, 0, 8), (1, 5, 1))": 0.6063371778297125, "((0, 0, 8), (1, 5, 2))": 0.5749522501435567, "((0, 0, 8), (1, 5, 3))": 0.5233628939307944, "((0, 0, 8), (1, 5, 4))": 0.48786051768128164, "((0, 0, 8), (1, 5, 5))": 0.4292979854909789, "((0, 0, 8), (1, 5, 6))": 0.41551344145126184, "((0, 0, 8), (1, 5, 7))": 0.4188501466300106, "((0, 0, 8), (1, 5, 8))": 0.4272394457050468, "((0, 0, 8), (1, 5, 9))": 0.4295295405895019, "((0, 0, 8), (1, 6, 0))": 0.667946897969439, "((0, 0, 8), (1, 6, 1))": 0.6560258785718652, "((0, 0, 8), (1, 6, 2))": 0.6317423520740879, "((0, 0, 8), (1, 6, 3))": 0.592229801886191, "((0, 0, 8), (1, 6, 4))": 0.5626839956135833, "((0, 0, 8), (1, 6, 5))": 0.5254429918687764, "((0, 0, 8), (1, 6, 6))": 0.5165188561564737, "((0, 0, 8), (1, 6, 7))": 0.5258327536442755, "((0, 0, 8), (1, 6, 8))": 0.5317239777516424, "((0, 0, 8), (1, 6, 9))": 0.5335584414743766, "((0, 0, 8), (1, 7, 0))": 0.728954202758919, "((0, 0, 8), (1, 7, 1))": 0.7174118346719752, "((0, 0, 8), (1, 7, 2))": 0.6968605457483582, "((0, 0, 8), (1, 7, 3))": 0.6604020133575772, "((0, 0, 8), (1, 7, 4))": 0.6355407100170462, "((0, 0, 8), (1, 7, 5))": 0.6198745804767577, "((0, 0, 8), (1, 7, 6))": 0.6181212705731571, "((0, 0, 8), (1, 7, 7))": 0.6178887789495744, "((0, 0, 8), (1, 7, 8))": 0.6380479782913904, "((0, 0, 8), (1, 7, 9))": 0.6408822524433097, "((0, 0, 8), (1, 8, 0))": 0.7736747133461263, "((0, 0, 8), (1, 8, 1))": 0.7671182595907039, "((0, 0, 8), (1, 8, 2))": 0.7393600917964128, "((0, 0, 8), (1, 8, 3))": 0.7025895407595686, "((0, 0, 8), (1, 8, 4))": 0.6828075442420654, "((0, 0, 8), (1, 8, 5))": 0.6715015420040248, "((0, 0, 8), (1, 8, 6))": 0.6696065112954837, "((0, 0, 8), (1, 8, 7))": 0.685597394030064, "((0, 0, 8), (1, 8, 8))": 0.712558440500896, "((0, 0, 8), (1, 8, 9))": 0.7055210808510504, "((0, 0, 8), (1, 9, 0))": 0.7784960265288257, "((0, 0, 8), (1, 9, 1))": 0.7742005828565834, "((0, 0, 8), (1, 9, 2))": 0.751128245830799, "((0, 0, 8), (1, 9, 3))": 0.7094232013850857, "((0, 0, 8), (1, 9, 4))": 0.6883691164416829, "((0, 0, 8), (1, 9, 5))": 0.6804656201916447, "((0, 0, 8), (1, 9, 6))": 0.6889551519399145, "((0, 0, 8), (1, 9, 7))": 0.6997084194029972, "((0, 0, 8), (1, 9, 8))": 0.7124412695400757, "((0, 0, 8), (1, 9, 9))": 0.711202038708207, "((0, 0, 8), (2, 0, 0))": 0.5720175545499998, "((0, 0, 8), (2, 0, 1))": 0.5596113459971824, "((0, 0, 8), (2, 0, 2))": 0.5097365331523342, "((0, 0, 8), (2, 0, 3))": 0.4246586169945983, "((0, 0, 8), (2, 0, 4))": 0.3409182633689092, "((0, 0, 8), (2, 0, 5))": 0.23130044547021622, "((0, 0, 8), (2, 0, 6))": 0.14969911650580497, "((0, 0, 8), (2, 0, 7))": 0.10127635306007815, "((0, 0, 8), (2, 0, 8))": 0.09424223266304473, "((0, 0, 8), (2, 0, 9))": 0.09705283125643395, "((0, 0, 8), (2, 1, 0))": 0.5685227733258742, "((0, 0, 8), (2, 1, 1))": 0.5584167163954386, "((0, 0, 8), (2, 1, 2))": 0.5062297330128217, "((0, 0, 8), (2, 1, 3))": 0.4245167863264412, "((0, 0, 8), (2, 1, 4))": 0.3379047059976427, "((0, 0, 8), (2, 1, 5))": 0.22764287086628676, "((0, 0, 8), (2, 1, 6))": 0.14895412808928618, "((0, 0, 8), (2, 1, 7))": 0.10449317722314655, "((0, 0, 8), (2, 1, 8))": 0.09384530774492242, "((0, 0, 8), (2, 1, 9))": 0.0999932700793544, "((0, 0, 8), (2, 2, 0))": 0.5617060623471418, "((0, 0, 8), (2, 2, 1))": 0.5432343160815815, "((0, 0, 8), (2, 2, 2))": 0.4964172970821261, "((0, 0, 8), (2, 2, 3))": 0.420283468411397, "((0, 0, 8), (2, 2, 4))": 0.3350696231242067, "((0, 0, 8), (2, 2, 5))": 0.22419925355324946, "((0, 0, 8), (2, 2, 6))": 0.1546144684942806, "((0, 0, 8), (2, 2, 7))": 0.12247855668708119, "((0, 0, 8), (2, 2, 8))": 0.11999950417326861, "((0, 0, 8), (2, 2, 9))": 0.12004411792611967, "((0, 0, 8), (2, 3, 0))": 0.5576199144277273, "((0, 0, 8), (2, 3, 1))": 0.542044548422199, "((0, 0, 8), (2, 3, 2))": 0.5024401861549225, "((0, 0, 8), (2, 3, 3))": 0.42937882509487985, "((0, 0, 8), (2, 3, 4))": 0.3571281106444281, "((0, 0, 8), (2, 3, 5))": 0.24959648101780846, "((0, 0, 8), (2, 3, 6))": 0.20442858593886185, "((0, 0, 8), (2, 3, 7))": 0.18817595224450362, "((0, 0, 8), (2, 3, 8))": 0.1991854283776897, "((0, 0, 8), (2, 3, 9))": 0.20003016345625152, "((0, 0, 8), (2, 4, 0))": 0.5686363641237435, "((0, 0, 8), (2, 4, 1))": 0.5585239491596045, "((0, 0, 8), (2, 4, 2))": 0.5288492387653014, "((0, 0, 8), (2, 4, 3))": 0.46681608625262405, "((0, 0, 8), (2, 4, 4))": 0.4143362438615447, "((0, 0, 8), (2, 4, 5))": 0.3366172135015279, "((0, 0, 8), (2, 4, 6))": 0.31846340518772753, "((0, 0, 8), (2, 4, 7))": 0.31087300343524404, "((0, 0, 8), (2, 4, 8))": 0.3123405138593277, "((0, 0, 8), (2, 4, 9))": 0.31321334482847074, "((0, 0, 8), (2, 5, 0))": 0.6141447495362363, "((0, 0, 8), (2, 5, 1))": 0.604928204457954, "((0, 0, 8), (2, 5, 2))": 0.58165719999814, "((0, 0, 8), (2, 5, 3))": 0.5296674867852219, "((0, 0, 8), (2, 5, 4))": 0.48441064503198394, "((0, 0, 8), (2, 5, 5))": 0.43355195451661444, "((0, 0, 8), (2, 5, 6))": 0.42342423068636714, "((0, 0, 8), (2, 5, 7))": 0.42463994482564377, "((0, 0, 8), (2, 5, 8))": 0.43704422225657774, "((0, 0, 8), (2, 5, 9))": 0.4429115499828401, "((0, 0, 8), (2, 6, 0))": 0.6733969845176491, "((0, 0, 8), (2, 6, 1))": 0.6639223838570224, "((0, 0, 8), (2, 6, 2))": 0.6424813365749307, "((0, 0, 8), (2, 6, 3))": 0.5986418736457891, "((0, 0, 8), (2, 6, 4))": 0.5706568494645539, "((0, 0, 8), (2, 6, 5))": 0.5363200043553905, "((0, 0, 8), (2, 6, 6))": 0.5263325840196882, "((0, 0, 8), (2, 6, 7))": 0.5317049990579084, "((0, 0, 8), (2, 6, 8))": 0.5345193778619264, "((0, 0, 8), (2, 6, 9))": 0.5350486330214461, "((0, 0, 8), (2, 7, 0))": 0.7327568248482547, "((0, 0, 8), (2, 7, 1))": 0.7221510386843613, "((0, 0, 8), (2, 7, 2))": 0.7059098125853629, "((0, 0, 8), (2, 7, 3))": 0.6744873373616137, "((0, 0, 8), (2, 7, 4))": 0.6489283519416563, "((0, 0, 8), (2, 7, 5))": 0.6265305530390088, "((0, 0, 8), (2, 7, 6))": 0.6292287611869954, "((0, 0, 8), (2, 7, 7))": 0.6296413267788453, "((0, 0, 8), (2, 7, 8))": 0.647386998149639, "((0, 0, 8), (2, 7, 9))": 0.6571044775452697, "((0, 0, 8), (2, 8, 0))": 0.7706807950316331, "((0, 0, 8), (2, 8, 1))": 0.7650696042680144, "((0, 0, 8), (2, 8, 2))": 0.7406147315643795, "((0, 0, 8), (2, 8, 3))": 0.7044070139352803, "((0, 0, 8), (2, 8, 4))": 0.686769106857888, "((0, 0, 8), (2, 8, 5))": 0.6693224107529449, "((0, 0, 8), (2, 8, 6))": 0.6755732441035333, "((0, 0, 8), (2, 8, 7))": 0.6727898910737364, "((0, 0, 8), (2, 8, 8))": 0.7065707528300468, "((0, 0, 8), (2, 8, 9))": 0.7062162913960143, "((0, 0, 8), (2, 9, 0))": 0.7863155226621102, "((0, 0, 8), (2, 9, 1))": 0.7717856670476245, "((0, 0, 8), (2, 9, 2))": 0.7489009121783916, "((0, 0, 8), (2, 9, 3))": 0.7154307147407356, "((0, 0, 8), (2, 9, 4))": 0.6989296361378033, "((0, 0, 8), (2, 9, 5))": 0.6820480397317066, "((0, 0, 8), (2, 9, 6))": 0.6897276548075668, "((0, 0, 8), (2, 9, 7))": 0.6951177745947501, "((0, 0, 8), (2, 9, 8))": 0.7100833673740344, "((0, 0, 8), (2, 9, 9))": 0.7103320211791911, "((0, 0, 8), (3, 0, 0))": 0.5862397603364246, "((0, 0, 8), (3, 0, 1))": 0.5714767712780501, "((0, 0, 8), (3, 0, 2))": 0.5313820573432623, "((0, 0, 8), (3, 0, 3))": 0.44733675316755117, "((0, 0, 8), (3, 0, 4))": 0.367974022940789, "((0, 0, 8), (3, 0, 5))": 0.2634305252129939, "((0, 0, 8), (3, 0, 6))": 0.211648080404458, "((0, 0, 8), (3, 0, 7))": 0.18749885241926897, "((0, 0, 8), (3, 0, 8))": 0.1768299524138848, "((0, 0, 8), (3, 0, 9))": 0.17754747811518018, "((0, 0, 8), (3, 1, 0))": 0.5814916089710429, "((0, 0, 8), (3, 1, 1))": 0.57141996201296, "((0, 0, 8), (3, 1, 2))": 0.5267861060443335, "((0, 0, 8), (3, 1, 3))": 0.4447319188937415, "((0, 0, 8), (3, 1, 4))": 0.36625569158878724, "((0, 0, 8), (3, 1, 5))": 0.26461579549964115, "((0, 0, 8), (3, 1, 6))": 0.2070722167072257, "((0, 0, 8), (3, 1, 7))": 0.18518568383091993, "((0, 0, 8), (3, 1, 8))": 0.17737295892388136, "((0, 0, 8), (3, 1, 9))": 0.17595452122963093, "((0, 0, 8), (3, 2, 0))": 0.5722492596946013, "((0, 0, 8), (3, 2, 1))": 0.553614530330215, "((0, 0, 8), (3, 2, 2))": 0.5224147699150355, "((0, 0, 8), (3, 2, 3))": 0.4399356796461231, "((0, 0, 8), (3, 2, 4))": 0.364654939410564, "((0, 0, 8), (3, 2, 5))": 0.26378360670413864, "((0, 0, 8), (3, 2, 6))": 0.21503397129582089, "((0, 0, 8), (3, 2, 7))": 0.19336214229432502, "((0, 0, 8), (3, 2, 8))": 0.2022545286173086, "((0, 0, 8), (3, 2, 9))": 0.2020838004611195, "((0, 0, 8), (3, 3, 0))": 0.5722679963599913, "((0, 0, 8), (3, 3, 1))": 0.5543283519044614, "((0, 0, 8), (3, 3, 2))": 0.5243530299146681, "((0, 0, 8), (3, 3, 3))": 0.44948694127009664, "((0, 0, 8), (3, 3, 4))": 0.3793026025774285, "((0, 0, 8), (3, 3, 5))": 0.2805176934351952, "((0, 0, 8), (3, 3, 6))": 0.247480999032077, "((0, 0, 8), (3, 3, 7))": 0.24152162717914386, "((0, 0, 8), (3, 3, 8))": 0.2545090793646279, "((0, 0, 8), (3, 3, 9))": 0.25480325150117206, "((0, 0, 8), (3, 4, 0))": 0.5926950457508542, "((0, 0, 8), (3, 4, 1))": 0.5716808161059266, "((0, 0, 8), (3, 4, 2))": 0.547688520933671, "((0, 0, 8), (3, 4, 3))": 0.4903056447333676, "((0, 0, 8), (3, 4, 4))": 0.4343887431106409, "((0, 0, 8), (3, 4, 5))": 0.3600146547171971, "((0, 0, 8), (3, 4, 6))": 0.34648688161714525, "((0, 0, 8), (3, 4, 7))": 0.3455914970419436, "((0, 0, 8), (3, 4, 8))": 0.34638269945848504, "((0, 0, 8), (3, 4, 9))": 0.3490231180886005, "((0, 0, 8), (3, 5, 0))": 0.6347574013887974, "((0, 0, 8), (3, 5, 1))": 0.626166304238874, "((0, 0, 8), (3, 5, 2))": 0.5990080221255476, "((0, 0, 8), (3, 5, 3))": 0.5519378748494534, "((0, 0, 8), (3, 5, 4))": 0.510227879349293, "((0, 0, 8), (3, 5, 5))": 0.4610322374873753, "((0, 0, 8), (3, 5, 6))": 0.45650221523675183, "((0, 0, 8), (3, 5, 7))": 0.4680743375397754, "((0, 0, 8), (3, 5, 8))": 0.4666550400325389, "((0, 0, 8), (3, 5, 9))": 0.47629336211832746, "((0, 0, 8), (3, 6, 0))": 0.6991730756388564, "((0, 0, 8), (3, 6, 1))": 0.6876738383963752, "((0, 0, 8), (3, 6, 2))": 0.6649129686163942, "((0, 0, 8), (3, 6, 3))": 0.6252139987026217, "((0, 0, 8), (3, 6, 4))": 0.5954497958125134, "((0, 0, 8), (3, 6, 5))": 0.5645927272949167, "((0, 0, 8), (3, 6, 6))": 0.5565241659347309, "((0, 0, 8), (3, 6, 7))": 0.569546390215595, "((0, 0, 8), (3, 6, 8))": 0.5625815237098601, "((0, 0, 8), (3, 6, 9))": 0.5649833465598265, "((0, 0, 8), (3, 7, 0))": 0.7458098504510278, "((0, 0, 8), (3, 7, 1))": 0.7336931701413424, "((0, 0, 8), (3, 7, 2))": 0.7206020947000575, "((0, 0, 8), (3, 7, 3))": 0.6934037443153559, "((0, 0, 8), (3, 7, 4))": 0.6732137842738263, "((0, 0, 8), (3, 7, 5))": 0.6473537432025691, "((0, 0, 8), (3, 7, 6))": 0.6510387751628325, "((0, 0, 8), (3, 7, 7))": 0.6538224301718679, "((0, 0, 8), (3, 7, 8))": 0.6702854511409118, "((0, 0, 8), (3, 7, 9))": 0.68410418016251, "((0, 0, 8), (3, 8, 0))": 0.7805390765178731, "((0, 0, 8), (3, 8, 1))": 0.7716475200296842, "((0, 0, 8), (3, 8, 2))": 0.7572634381583274, "((0, 0, 8), (3, 8, 3))": 0.7272290080623436, "((0, 0, 8), (3, 8, 4))": 0.708181414142045, "((0, 0, 8), (3, 8, 5))": 0.6865311157314481, "((0, 0, 8), (3, 8, 6))": 0.6831004354464352, "((0, 0, 8), (3, 8, 7))": 0.6864753818954614, "((0, 0, 8), (3, 8, 8))": 0.7176032622976002, "((0, 0, 8), (3, 8, 9))": 0.7184284732520919, "((0, 0, 8), (3, 9, 0))": 0.7867523200821588, "((0, 0, 8), (3, 9, 1))": 0.7802439581221032, "((0, 0, 8), (3, 9, 2))": 0.7680542008506029, "((0, 0, 8), (3, 9, 3))": 0.7343083187758432, "((0, 0, 8), (3, 9, 4))": 0.7163402094187453, "((0, 0, 8), (3, 9, 5))": 0.6980189480267329, "((0, 0, 8), (3, 9, 6))": 0.6979481300947796, "((0, 0, 8), (3, 9, 7))": 0.7097909848820336, "((0, 0, 8), (3, 9, 8))": 0.7233499404459282, "((0, 0, 8), (3, 9, 9))": 0.7252179986869645, "((0, 0, 8), (4, 0, 0))": 0.6298849011828788, "((0, 0, 8), (4, 0, 1))": 0.6183863038271582, "((0, 0, 8), (4, 0, 2))": 0.5822667503503889, "((0, 0, 8), (4, 0, 3))": 0.5010434254220216, "((0, 0, 8), (4, 0, 4))": 0.4300534333002391, "((0, 0, 8), (4, 0, 5))": 0.35495510083946025, "((0, 0, 8), (4, 0, 6))": 0.31112034511052944, "((0, 0, 8), (4, 0, 7))": 0.27799175641177676, "((0, 0, 8), (4, 0, 8))": 0.2708895109646452, "((0, 0, 8), (4, 0, 9))": 0.27707777007592116, "((0, 0, 8), (4, 1, 0))": 0.6267901296975089, "((0, 0, 8), (4, 1, 1))": 0.6087500893318223, "((0, 0, 8), (4, 1, 2))": 0.575371909230315, "((0, 0, 8), (4, 1, 3))": 0.504990349425553, "((0, 0, 8), (4, 1, 4))": 0.4289700462484854, "((0, 0, 8), (4, 1, 5))": 0.3536401007809562, "((0, 0, 8), (4, 1, 6))": 0.308132390365619, "((0, 0, 8), (4, 1, 7))": 0.2810647160990562, "((0, 0, 8), (4, 1, 8))": 0.2736470946763621, "((0, 0, 8), (4, 1, 9))": 0.2762840344654053, "((0, 0, 8), (4, 2, 0))": 0.619175806495927, "((0, 0, 8), (4, 2, 1))": 0.6054265955123025, "((0, 0, 8), (4, 2, 2))": 0.5731030624591701, "((0, 0, 8), (4, 2, 3))": 0.5055126809737865, "((0, 0, 8), (4, 2, 4))": 0.4309622289277508, "((0, 0, 8), (4, 2, 5))": 0.35716471328589877, "((0, 0, 8), (4, 2, 6))": 0.31704964799122987, "((0, 0, 8), (4, 2, 7))": 0.29396190226566404, "((0, 0, 8), (4, 2, 8))": 0.29012571538652027, "((0, 0, 8), (4, 2, 9))": 0.291476213712984, "((0, 0, 8), (4, 3, 0))": 0.6229197470049437, "((0, 0, 8), (4, 3, 1))": 0.6106747995930027, "((0, 0, 8), (4, 3, 2))": 0.5836189039201005, "((0, 0, 8), (4, 3, 3))": 0.5189183133866045, "((0, 0, 8), (4, 3, 4))": 0.4577606859564605, "((0, 0, 8), (4, 3, 5))": 0.3822113935764236, "((0, 0, 8), (4, 3, 6))": 0.3522207597248291, "((0, 0, 8), (4, 3, 7))": 0.3411557936998296, "((0, 0, 8), (4, 3, 8))": 0.3324508063283833, "((0, 0, 8), (4, 3, 9))": 0.33206066232725584, "((0, 0, 8), (4, 4, 0))": 0.6545776575423863, "((0, 0, 8), (4, 4, 1))": 0.6391168827203757, "((0, 0, 8), (4, 4, 2))": 0.6095161808115632, "((0, 0, 8), (4, 4, 3))": 0.5591386691055459, "((0, 0, 8), (4, 4, 4))": 0.5207616284823261, "((0, 0, 8), (4, 4, 5))": 0.4548678185737356, "((0, 0, 8), (4, 4, 6))": 0.43983616537920206, "((0, 0, 8), (4, 4, 7))": 0.42658855655835903, "((0, 0, 8), (4, 4, 8))": 0.4239724008960136, "((0, 0, 8), (4, 4, 9))": 0.4255513591322999, "((0, 0, 8), (4, 5, 0))": 0.6977396601332256, "((0, 0, 8), (4, 5, 1))": 0.6875920506231753, "((0, 0, 8), (4, 5, 2))": 0.6592282427968826, "((0, 0, 8), (4, 5, 3))": 0.6240011825490347, "((0, 0, 8), (4, 5, 4))": 0.594558761004367, "((0, 0, 8), (4, 5, 5))": 0.5377406806113515, "((0, 0, 8), (4, 5, 6))": 0.5353056568642326, "((0, 0, 8), (4, 5, 7))": 0.5385434735105034, "((0, 0, 8), (4, 5, 8))": 0.543291257501432, "((0, 0, 8), (4, 5, 9))": 0.5454785574673506, "((0, 0, 8), (4, 6, 0))": 0.7562983337233198, "((0, 0, 8), (4, 6, 1))": 0.7446771955004076, "((0, 0, 8), (4, 6, 2))": 0.7314662058945519, "((0, 0, 8), (4, 6, 3))": 0.6965605302481223, "((0, 0, 8), (4, 6, 4))": 0.6708084247549234, "((0, 0, 8), (4, 6, 5))": 0.6445118814408755, "((0, 0, 8), (4, 6, 6))": 0.634044606387051, "((0, 0, 8), (4, 6, 7))": 0.6343358989619647, "((0, 0, 8), (4, 6, 8))": 0.63248251006943, "((0, 0, 8), (4, 6, 9))": 0.6363032443578512, "((0, 0, 8), (4, 7, 0))": 0.8017907078821046, "((0, 0, 8), (4, 7, 1))": 0.7934926762026497, "((0, 0, 8), (4, 7, 2))": 0.7725357184374666, "((0, 0, 8), (4, 7, 3))": 0.7451521989624841, "((0, 0, 8), (4, 7, 4))": 0.7382994278090762, "((0, 0, 8), (4, 7, 5))": 0.7079040057000375, "((0, 0, 8), (4, 7, 6))": 0.7218163493876897, "((0, 0, 8), (4, 7, 7))": 0.7263604756935133, "((0, 0, 8), (4, 7, 8))": 0.7308415581054742, "((0, 0, 8), (4, 7, 9))": 0.7336299558939224, "((0, 0, 8), (4, 8, 0))": 0.821991334416176, "((0, 0, 8), (4, 8, 1))": 0.814307657922198, "((0, 0, 8), (4, 8, 2))": 0.7990205622793316, "((0, 0, 8), (4, 8, 3))": 0.7771826021730615, "((0, 0, 8), (4, 8, 4))": 0.7649593600524038, "((0, 0, 8), (4, 8, 5))": 0.7443542236386208, "((0, 0, 8), (4, 8, 6))": 0.7465067868445832, "((0, 0, 8), (4, 8, 7))": 0.7574671681736607, "((0, 0, 8), (4, 8, 8))": 0.7665180877336825, "((0, 0, 8), (4, 8, 9))": 0.7653919696622069, "((0, 0, 8), (4, 9, 0))": 0.8308325414516946, "((0, 0, 8), (4, 9, 1))": 0.8255753273934042, "((0, 0, 8), (4, 9, 2))": 0.807301766958235, "((0, 0, 8), (4, 9, 3))": 0.789890166925791, "((0, 0, 8), (4, 9, 4))": 0.7723611497099001, "((0, 0, 8), (4, 9, 5))": 0.7568951633322452, "((0, 0, 8), (4, 9, 6))": 0.7602632093627772, "((0, 0, 8), (4, 9, 7))": 0.7665730101573175, "((0, 0, 8), (4, 9, 8))": 0.7718449190729489, "((0, 0, 8), (4, 9, 9))": 0.7724832489462786, "((0, 0, 8), (5, 0, 0))": 0.6945493176603613, "((0, 0, 8), (5, 0, 1))": 0.6772938895270185, "((0, 0, 8), (5, 0, 2))": 0.6403315046968872, "((0, 0, 8), (5, 0, 3))": 0.5719999980905619, "((0, 0, 8), (5, 0, 4))": 0.5003357936769427, "((0, 0, 8), (5, 0, 5))": 0.4495048243918983, "((0, 0, 8), (5, 0, 6))": 0.4165620310394889, "((0, 0, 8), (5, 0, 7))": 0.4012190644056694, "((0, 0, 8), (5, 0, 8))": 0.40007556498099467, "((0, 0, 8), (5, 0, 9))": 0.4030533701994588, "((0, 0, 8), (5, 1, 0))": 0.686523078641485, "((0, 0, 8), (5, 1, 1))": 0.6749076331624708, "((0, 0, 8), (5, 1, 2))": 0.6339153979292383, "((0, 0, 8), (5, 1, 3))": 0.5703344687672527, "((0, 0, 8), (5, 1, 4))": 0.5000810029353006, "((0, 0, 8), (5, 1, 5))": 0.4447766565835175, "((0, 0, 8), (5, 1, 6))": 0.41967430903839514, "((0, 0, 8), (5, 1, 7))": 0.40027008295974303, "((0, 0, 8), (5, 1, 8))": 0.4005651585103441, "((0, 0, 8), (5, 1, 9))": 0.4074993034752871, "((0, 0, 8), (5, 2, 0))": 0.6813386484865069, "((0, 0, 8), (5, 2, 1))": 0.668846828751596, "((0, 0, 8), (5, 2, 2))": 0.6362104849308582, "((0, 0, 8), (5, 2, 3))": 0.569952944046163, "((0, 0, 8), (5, 2, 4))": 0.5000546993149316, "((0, 0, 8), (5, 2, 5))": 0.4481431384803762, "((0, 0, 8), (5, 2, 6))": 0.4241676582299638, "((0, 0, 8), (5, 2, 7))": 0.4134123046241053, "((0, 0, 8), (5, 2, 8))": 0.41598465479981284, "((0, 0, 8), (5, 2, 9))": 0.4221566418146808, "((0, 0, 8), (5, 3, 0))": 0.685034904883509, "((0, 0, 8), (5, 3, 1))": 0.6737543465498568, "((0, 0, 8), (5, 3, 2))": 0.6458256949528518, "((0, 0, 8), (5, 3, 3))": 0.5806393930204206, "((0, 0, 8), (5, 3, 4))": 0.5152374222339717, "((0, 0, 8), (5, 3, 5))": 0.45849419160912785, "((0, 0, 8), (5, 3, 6))": 0.44767885069522895, "((0, 0, 8), (5, 3, 7))": 0.4469504265919344, "((0, 0, 8), (5, 3, 8))": 0.4514662550077029, "((0, 0, 8), (5, 3, 9))": 0.45606026661341, "((0, 0, 8), (5, 4, 0))": 0.7143610493917623, "((0, 0, 8), (5, 4, 1))": 0.7004578426478815, "((0, 0, 8), (5, 4, 2))": 0.6697149133964792, "((0, 0, 8), (5, 4, 3))": 0.6201661340415696, "((0, 0, 8), (5, 4, 4))": 0.5681498605725677, "((0, 0, 8), (5, 4, 5))": 0.5184017699621177, "((0, 0, 8), (5, 4, 6))": 0.5093415376471152, "((0, 0, 8), (5, 4, 7))": 0.5098249743843601, "((0, 0, 8), (5, 4, 8))": 0.5098742914409347, "((0, 0, 8), (5, 4, 9))": 0.5153293708604416, "((0, 0, 8), (5, 5, 0))": 0.7573174075262602, "((0, 0, 8), (5, 5, 1))": 0.747369789086716, "((0, 0, 8), (5, 5, 2))": 0.7257083155546239, "((0, 0, 8), (5, 5, 3))": 0.6833274315966458, "((0, 0, 8), (5, 5, 4))": 0.6429455450171323, "((0, 0, 8), (5, 5, 5))": 0.5941978409286137, "((0, 0, 8), (5, 5, 6))": 0.5928809426429252, "((0, 0, 8), (5, 5, 7))": 0.6069010710923287, "((0, 0, 8), (5, 5, 8))": 0.6096119473984964, "((0, 0, 8), (5, 5, 9))": 0.6139519073671215, "((0, 0, 8), (5, 6, 0))": 0.8161490146821335, "((0, 0, 8), (5, 6, 1))": 0.8097989442269571, "((0, 0, 8), (5, 6, 2))": 0.7886449064504022, "((0, 0, 8), (5, 6, 3))": 0.7525113251669808, "((0, 0, 8), (5, 6, 4))": 0.721256655261368, "((0, 0, 8), (5, 6, 5))": 0.6943163996795666, "((0, 0, 8), (5, 6, 6))": 0.692597904665204, "((0, 0, 8), (5, 6, 7))": 0.6942620166884749, "((0, 0, 8), (5, 6, 8))": 0.6943140482472521, "((0, 0, 8), (5, 6, 9))": 0.6976540475209827, "((0, 0, 8), (5, 7, 0))": 0.8590381479157784, "((0, 0, 8), (5, 7, 1))": 0.8497621227273968, "((0, 0, 8), (5, 7, 2))": 0.832474233054123, "((0, 0, 8), (5, 7, 3))": 0.8118660225010995, "((0, 0, 8), (5, 7, 4))": 0.7882509719964763, "((0, 0, 8), (5, 7, 5))": 0.772457386246362, "((0, 0, 8), (5, 7, 6))": 0.7770154207223132, "((0, 0, 8), (5, 7, 7))": 0.7830460261505066, "((0, 0, 8), (5, 7, 8))": 0.7856260537724201, "((0, 0, 8), (5, 7, 9))": 0.7845335178782377, "((0, 0, 8), (5, 8, 0))": 0.8858088308677898, "((0, 0, 8), (5, 8, 1))": 0.8835861696812435, "((0, 0, 8), (5, 8, 2))": 0.8656955526191478, "((0, 0, 8), (5, 8, 3))": 0.840620500107882, "((0, 0, 8), (5, 8, 4))": 0.8186632033989824, "((0, 0, 8), (5, 8, 5))": 0.8048778028553256, "((0, 0, 8), (5, 8, 6))": 0.8089604699830241, "((0, 0, 8), (5, 8, 7))": 0.814248079493767, "((0, 0, 8), (5, 8, 8))": 0.8255836835588913, "((0, 0, 8), (5, 8, 9))": 0.8305404305505538, "((0, 0, 8), (5, 9, 0))": 0.8917424021473217, "((0, 0, 8), (5, 9, 1))": 0.8863589121676346, "((0, 0, 8), (5, 9, 2))": 0.870661014363962, "((0, 0, 8), (5, 9, 3))": 0.8458773729504309, "((0, 0, 8), (5, 9, 4))": 0.8278310417740766, "((0, 0, 8), (5, 9, 5))": 0.8135886873745272, "((0, 0, 8), (5, 9, 6))": 0.8177106960803728, "((0, 0, 8), (5, 9, 7))": 0.822146430477413, "((0, 0, 8), (5, 9, 8))": 0.8317972916700066, "((0, 0, 8), (5, 9, 9))": 0.8365768722903071, "((0, 0, 8), (6, 0, 0))": 0.7528315725241197, "((0, 0, 8), (6, 0, 1))": 0.740611598253747, "((0, 0, 8), (6, 0, 2))": 0.6984392208198857, "((0, 0, 8), (6, 0, 3))": 0.6398437767241089, "((0, 0, 8), (6, 0, 4))": 0.5862232300159116, "((0, 0, 8), (6, 0, 5))": 0.5404642067638121, "((0, 0, 8), (6, 0, 6))": 0.512701850048415, "((0, 0, 8), (6, 0, 7))": 0.4957538049506993, "((0, 0, 8), (6, 0, 8))": 0.4898412318104059, "((0, 0, 8), (6, 0, 9))": 0.49158771937005163, "((0, 0, 8), (6, 1, 0))": 0.7494415628448379, "((0, 0, 8), (6, 1, 1))": 0.7419309297615723, "((0, 0, 8), (6, 1, 2))": 0.6990567618755148, "((0, 0, 8), (6, 1, 3))": 0.6380135814524117, "((0, 0, 8), (6, 1, 4))": 0.5854293996976115, "((0, 0, 8), (6, 1, 5))": 0.5417697521643129, "((0, 0, 8), (6, 1, 6))": 0.5125900853887105, "((0, 0, 8), (6, 1, 7))": 0.49803922020286495, "((0, 0, 8), (6, 1, 8))": 0.4949448708966451, "((0, 0, 8), (6, 1, 9))": 0.4975674910401629, "((0, 0, 8), (6, 2, 0))": 0.7403071222329018, "((0, 0, 8), (6, 2, 1))": 0.7315733668989165, "((0, 0, 8), (6, 2, 2))": 0.7048767187782552, "((0, 0, 8), (6, 2, 3))": 0.6440974849192009, "((0, 0, 8), (6, 2, 4))": 0.5887035010285699, "((0, 0, 8), (6, 2, 5))": 0.5492086410404274, "((0, 0, 8), (6, 2, 6))": 0.5259884043240785, "((0, 0, 8), (6, 2, 7))": 0.5130002052303436, "((0, 0, 8), (6, 2, 8))": 0.516379792116939, "((0, 0, 8), (6, 2, 9))": 0.5197172146448972, "((0, 0, 8), (6, 3, 0))": 0.7557104469261154, "((0, 0, 8), (6, 3, 1))": 0.7489284234754743, "((0, 0, 8), (6, 3, 2))": 0.7248614231810253, "((0, 0, 8), (6, 3, 3))": 0.678549922677611, "((0, 0, 8), (6, 3, 4))": 0.6297925728948579, "((0, 0, 8), (6, 3, 5))": 0.5809987324449485, "((0, 0, 8), (6, 3, 6))": 0.5625236553968889, "((0, 0, 8), (6, 3, 7))": 0.552084753304402, "((0, 0, 8), (6, 3, 8))": 0.5481155792563207, "((0, 0, 8), (6, 3, 9))": 0.550886470521692, "((0, 0, 8), (6, 4, 0))": 0.7936584588680947, "((0, 0, 8), (6, 4, 1))": 0.785410280653935, "((0, 0, 8), (6, 4, 2))": 0.7592567871638931, "((0, 0, 8), (6, 4, 3))": 0.7182061969712406, "((0, 0, 8), (6, 4, 4))": 0.6843415397739309, "((0, 0, 8), (6, 4, 5))": 0.6382349764781857, "((0, 0, 8), (6, 4, 6))": 0.62110345702946, "((0, 0, 8), (6, 4, 7))": 0.612534278754448, "((0, 0, 8), (6, 4, 8))": 0.6083014639363006, "((0, 0, 8), (6, 4, 9))": 0.6064654065733188, "((0, 0, 8), (6, 5, 0))": 0.8321351333719454, "((0, 0, 8), (6, 5, 1))": 0.8232036838272263, "((0, 0, 8), (6, 5, 2))": 0.8081575073704254, "((0, 0, 8), (6, 5, 3))": 0.7764318385228173, "((0, 0, 8), (6, 5, 4))": 0.7483958826635955, "((0, 0, 8), (6, 5, 5))": 0.7069262270706702, "((0, 0, 8), (6, 5, 6))": 0.7029010778874006, "((0, 0, 8), (6, 5, 7))": 0.7028360086354395, "((0, 0, 8), (6, 5, 8))": 0.6978543644217114, "((0, 0, 8), (6, 5, 9))": 0.6972244672967823, "((0, 0, 8), (6, 6, 0))": 0.8912839188651386, "((0, 0, 8), (6, 6, 1))": 0.87636617308755, "((0, 0, 8), (6, 6, 2))": 0.8612975881662218, "((0, 0, 8), (6, 6, 3))": 0.8382757667656222, "((0, 0, 8), (6, 6, 4))": 0.8137963481897663, "((0, 0, 8), (6, 6, 5))": 0.7917377576197349, "((0, 0, 8), (6, 6, 6))": 0.7824582728211315, "((0, 0, 8), (6, 6, 7))": 0.7796037916254792, "((0, 0, 8), (6, 6, 8))": 0.7685605644156582, "((0, 0, 8), (6, 6, 9))": 0.7747520766592371, "((0, 0, 8), (6, 7, 0))": 0.9316278162419986, "((0, 0, 8), (6, 7, 1))": 0.9183015515031252, "((0, 0, 8), (6, 7, 2))": 0.899154657359613, "((0, 0, 8), (6, 7, 3))": 0.8820079443355349, "((0, 0, 8), (6, 7, 4))": 0.8646945509262884, "((0, 0, 8), (6, 7, 5))": 0.8477629892818601, "((0, 0, 8), (6, 7, 6))": 0.85120556995195, "((0, 0, 8), (6, 7, 7))": 0.8476179135786658, "((0, 0, 8), (6, 7, 8))": 0.8460710154197422, "((0, 0, 8), (6, 7, 9))": 0.8481865809008545, "((0, 0, 8), (6, 8, 0))": 0.9538175926833626, "((0, 0, 8), (6, 8, 1))": 0.9492261962590782, "((0, 0, 8), (6, 8, 2))": 0.9330804030389166, "((0, 0, 8), (6, 8, 3))": 0.9108333436878231, "((0, 0, 8), (6, 8, 4))": 0.892937848318246, "((0, 0, 8), (6, 8, 5))": 0.8769407170939046, "((0, 0, 8), (6, 8, 6))": 0.8802610933508199, "((0, 0, 8), (6, 8, 7))": 0.8830280906497125, "((0, 0, 8), (6, 8, 8))": 0.8898102513363804, "((0, 0, 8), (6, 8, 9))": 0.8871570025020799, "((0, 0, 8), (6, 9, 0))": 0.9606236214741517, "((0, 0, 8), (6, 9, 1))": 0.9550346399041518, "((0, 0, 8), (6, 9, 2))": 0.9418805195323555, "((0, 0, 8), (6, 9, 3))": 0.9183598619981026, "((0, 0, 8), (6, 9, 4))": 0.9030620990121647, "((0, 0, 8), (6, 9, 5))": 0.8879825267262208, "((0, 0, 8), (6, 9, 6))": 0.8919268312389211, "((0, 0, 8), (6, 9, 7))": 0.8935860864006637, "((0, 0, 8), (6, 9, 8))": 0.8967612195061627, "((0, 0, 8), (6, 9, 9))": 0.8975334681475862, "((0, 0, 8), (7, 0, 0))": 0.8064933814396096, "((0, 0, 8), (7, 0, 1))": 0.7976284073717337, "((0, 0, 8), (7, 0, 2))": 0.7509216781653135, "((0, 0, 8), (7, 0, 3))": 0.709068624126329, "((0, 0, 8), (7, 0, 4))": 0.6430600679662184, "((0, 0, 8), (7, 0, 5))": 0.6171481700107913, "((0, 0, 8), (7, 0, 6))": 0.5973082060555784, "((0, 0, 8), (7, 0, 7))": 0.580982071621116, "((0, 0, 8), (7, 0, 8))": 0.5639330349516866, "((0, 0, 8), (7, 0, 9))": 0.5680269305085421, "((0, 0, 8), (7, 1, 0))": 0.8018443209092364, "((0, 0, 8), (7, 1, 1))": 0.7941209820426296, "((0, 0, 8), (7, 1, 2))": 0.7472489920216385, "((0, 0, 8), (7, 1, 3))": 0.7014548261886612, "((0, 0, 8), (7, 1, 4))": 0.6461078297631712, "((0, 0, 8), (7, 1, 5))": 0.6143378315905673, "((0, 0, 8), (7, 1, 6))": 0.597610639899911, "((0, 0, 8), (7, 1, 7))": 0.5807280129325925, "((0, 0, 8), (7, 1, 8))": 0.560740736956629, "((0, 0, 8), (7, 1, 9))": 0.566513180657453, "((0, 0, 8), (7, 2, 0))": 0.7987278259628101, "((0, 0, 8), (7, 2, 1))": 0.7879472207401496, "((0, 0, 8), (7, 2, 2))": 0.7554756867487519, "((0, 0, 8), (7, 2, 3))": 0.709652364112484, "((0, 0, 8), (7, 2, 4))": 0.6589762270959487, "((0, 0, 8), (7, 2, 5))": 0.6272121225224252, "((0, 0, 8), (7, 2, 6))": 0.6118357045272038, "((0, 0, 8), (7, 2, 7))": 0.6001291424369503, "((0, 0, 8), (7, 2, 8))": 0.5885250393325744, "((0, 0, 8), (7, 2, 9))": 0.5942720295030252, "((0, 0, 8), (7, 3, 0))": 0.817641723419081, "((0, 0, 8), (7, 3, 1))": 0.8094906865672095, "((0, 0, 8), (7, 3, 2))": 0.7792979057713707, "((0, 0, 8), (7, 3, 3))": 0.7380693521699185, "((0, 0, 8), (7, 3, 4))": 0.687512684128782, "((0, 0, 8), (7, 3, 5))": 0.6482263939135021, "((0, 0
[truncated: 22,626,804 more chars]
