# Supplementary material for: Network cartographs for interpretable visualizations
Source: Nat Comput Sci. 2022 Feb 24;2(2):84–9. doi: 10.1038/s43588-022-00199-z (PMC10766564; doi:10.1038/s43588-022-00199-z)
Supplement: Supplementary file 1 — Statistical data. [file 43588_2022_199_MOESM1_ESM.zip › Figure1/dist_network_1000_cube.txt]

{"((0, 0, 0), (0, 0, 1))": 1, "((0, 0, 0), (0, 0, 2))": 2, "((0, 0, 0), (0, 0, 3))": 3, "((0, 0, 0), (0, 0, 4))": 4, "((0, 0, 0), (0, 0, 5))": 5, "((0, 0, 0), (0, 0, 6))": 6, "((0, 0, 0), (0, 0, 7))": 7, "((0, 0, 0), (0, 0, 8))": 8, "((0, 0, 0), (0, 0, 9))": 9, "((0, 0, 0), (0, 1, 0))": 1, "((0, 0, 0), (0, 1, 1))": 2, "((0, 0, 0), (0, 1, 2))": 3, "((0, 0, 0), (0, 1, 3))": 4, "((0, 0, 0), (0, 1, 4))": 5, "((0, 0, 0), (0, 1, 5))": 6, "((0, 0, 0), (0, 1, 6))": 7, "((0, 0, 0), (0, 1, 7))": 8, "((0, 0, 0), (0, 1, 8))": 9, "((0, 0, 0), (0, 1, 9))": 10, "((0, 0, 0), (0, 2, 0))": 2, "((0, 0, 0), (0, 2, 1))": 3, "((0, 0, 0), (0, 2, 2))": 4, "((0, 0, 0), (0, 2, 3))": 5, "((0, 0, 0), (0, 2, 4))": 6, "((0, 0, 0), (0, 2, 5))": 7, "((0, 0, 0), (0, 2, 6))": 8, "((0, 0, 0), (0, 2, 7))": 9, "((0, 0, 0), (0, 2, 8))": 10, "((0, 0, 0), (0, 2, 9))": 11, "((0, 0, 0), (0, 3, 0))": 3, "((0, 0, 0), (0, 3, 1))": 4, "((0, 0, 0), (0, 3, 2))": 5, "((0, 0, 0), (0, 3, 3))": 6, "((0, 0, 0), (0, 3, 4))": 7, "((0, 0, 0), (0, 3, 5))": 8, "((0, 0, 0), (0, 3, 6))": 9, "((0, 0, 0), (0, 3, 7))": 10, "((0, 0, 0), (0, 3, 8))": 11, "((0, 0, 0), (0, 3, 9))": 12, "((0, 0, 0), (0, 4, 0))": 4, "((0, 0, 0), (0, 4, 1))": 5, "((0, 0, 0), (0, 4, 2))": 6, "((0, 0, 0), (0, 4, 3))": 7, "((0, 0, 0), (0, 4, 4))": 8, "((0, 0, 0), (0, 4, 5))": 9, "((0, 0, 0), (0, 4, 6))": 10, "((0, 0, 0), (0, 4, 7))": 11, "((0, 0, 0), (0, 4, 8))": 12, "((0, 0, 0), (0, 4, 9))": 13, "((0, 0, 0), (0, 5, 0))": 5, "((0, 0, 0), (0, 5, 1))": 6, "((0, 0, 0), (0, 5, 2))": 7, "((0, 0, 0), (0, 5, 3))": 8, "((0, 0, 0), (0, 5, 4))": 9, "((0, 0, 0), (0, 5, 5))": 10, "((0, 0, 0), (0, 5, 6))": 11, "((0, 0, 0), (0, 5, 7))": 12, "((0, 0, 0), (0, 5, 8))": 13, "((0, 0, 0), (0, 5, 9))": 14, "((0, 0, 0), (0, 6, 0))": 6, "((0, 0, 0), (0, 6, 1))": 7, "((0, 0, 0), (0, 6, 2))": 8, "((0, 0, 0), (0, 6, 3))": 9, "((0, 0, 0), (0, 6, 4))": 10, "((0, 0, 0), (0, 6, 5))": 11, "((0, 0, 0), (0, 6, 6))": 12, "((0, 0, 0), (0, 6, 7))": 13, "((0, 0, 0), (0, 6, 8))": 14, "((0, 0, 0), (0, 6, 9))": 15, "((0, 0, 0), (0, 7, 0))": 7, "((0, 0, 0), (0, 7, 1))": 8, "((0, 0, 0), (0, 7, 2))": 9, "((0, 0, 0), (0, 7, 3))": 10, "((0, 0, 0), (0, 7, 4))": 11, "((0, 0, 0), (0, 7, 5))": 12, "((0, 0, 0), (0, 7, 6))": 13, "((0, 0, 0), (0, 7, 7))": 14, "((0, 0, 0), (0, 7, 8))": 15, "((0, 0, 0), (0, 7, 9))": 16, "((0, 0, 0), (0, 8, 0))": 8, "((0, 0, 0), (0, 8, 1))": 9, "((0, 0, 0), (0, 8, 2))": 10, "((0, 0, 0), (0, 8, 3))": 11, "((0, 0, 0), (0, 8, 4))": 12, "((0, 0, 0), (0, 8, 5))": 13, "((0, 0, 0), (0, 8, 6))": 14, "((0, 0, 0), (0, 8, 7))": 15, "((0, 0, 0), (0, 8, 8))": 16, "((0, 0, 0), (0, 8, 9))": 17, "((0, 0, 0), (0, 9, 0))": 9, "((0, 0, 0), (0, 9, 1))": 10, "((0, 0, 0), (0, 9, 2))": 11, "((0, 0, 0), (0, 9, 3))": 12, "((0, 0, 0), (0, 9, 4))": 13, "((0, 0, 0), (0, 9, 5))": 14, "((0, 0, 0), (0, 9, 6))": 15, "((0, 0, 0), (0, 9, 7))": 16, "((0, 0, 0), (0, 9, 8))": 17, "((0, 0, 0), (0, 9, 9))": 18, "((0, 0, 0), (1, 0, 0))": 1, "((0, 0, 0), (1, 0, 1))": 2, "((0, 0, 0), (1, 0, 2))": 3, "((0, 0, 0), (1, 0, 3))": 4, "((0, 0, 0), (1, 0, 4))": 5, "((0, 0, 0), (1, 0, 5))": 6, "((0, 0, 0), (1, 0, 6))": 7, "((0, 0, 0), (1, 0, 7))": 8, "((0, 0, 0), (1, 0, 8))": 9, "((0, 0, 0), (1, 0, 9))": 10, "((0, 0, 0), (1, 1, 0))": 2, "((0, 0, 0), (1, 1, 1))": 3, "((0, 0, 0), (1, 1, 2))": 4, "((0, 0, 0), (1, 1, 3))": 5, "((0, 0, 0), (1, 1, 4))": 6, "((0, 0, 0), (1, 1, 5))": 7, "((0, 0, 0), (1, 1, 6))": 8, "((0, 0, 0), (1, 1, 7))": 9, "((0, 0, 0), (1, 1, 8))": 10, "((0, 0, 0), (1, 1, 9))": 11, "((0, 0, 0), (1, 2, 0))": 3, "((0, 0, 0), (1, 2, 1))": 4, "((0, 0, 0), (1, 2, 2))": 5, "((0, 0, 0), (1, 2, 3))": 6, "((0, 0, 0), (1, 2, 4))": 7, "((0, 0, 0), (1, 2, 5))": 8, "((0, 0, 0), (1, 2, 6))": 9, "((0, 0, 0), (1, 2, 7))": 10, "((0, 0, 0), (1, 2, 8))": 11, "((0, 0, 0), (1, 2, 9))": 12, "((0, 0, 0), (1, 3, 0))": 4, "((0, 0, 0), (1, 3, 1))": 5, "((0, 0, 0), (1, 3, 2))": 6, "((0, 0, 0), (1, 3, 3))": 7, "((0, 0, 0), (1, 3, 4))": 8, "((0, 0, 0), (1, 3, 5))": 9, "((0, 0, 0), (1, 3, 6))": 10, "((0, 0, 0), (1, 3, 7))": 11, "((0, 0, 0), (1, 3, 8))": 12, "((0, 0, 0), (1, 3, 9))": 13, "((0, 0, 0), (1, 4, 0))": 5, "((0, 0, 0), (1, 4, 1))": 6, "((0, 0, 0), (1, 4, 2))": 7, "((0, 0, 0), (1, 4, 3))": 8, "((0, 0, 0), (1, 4, 4))": 9, "((0, 0, 0), (1, 4, 5))": 10, "((0, 0, 0), (1, 4, 6))": 11, "((0, 0, 0), (1, 4, 7))": 12, "((0, 0, 0), (1, 4, 8))": 13, "((0, 0, 0), (1, 4, 9))": 14, "((0, 0, 0), (1, 5, 0))": 6, "((0, 0, 0), (1, 5, 1))": 7, "((0, 0, 0), (1, 5, 2))": 8, "((0, 0, 0), (1, 5, 3))": 9, "((0, 0, 0), (1, 5, 4))": 10, "((0, 0, 0), (1, 5, 5))": 11, "((0, 0, 0), (1, 5, 6))": 12, "((0, 0, 0), (1, 5, 7))": 13, "((0, 0, 0), (1, 5, 8))": 14, "((0, 0, 0), (1, 5, 9))": 15, "((0, 0, 0), (1, 6, 0))": 7, "((0, 0, 0), (1, 6, 1))": 8, "((0, 0, 0), (1, 6, 2))": 9, "((0, 0, 0), (1, 6, 3))": 10, "((0, 0, 0), (1, 6, 4))": 11, "((0, 0, 0), (1, 6, 5))": 12, "((0, 0, 0), (1, 6, 6))": 13, "((0, 0, 0), (1, 6, 7))": 14, "((0, 0, 0), (1, 6, 8))": 15, "((0, 0, 0), (1, 6, 9))": 16, "((0, 0, 0), (1, 7, 0))": 8, "((0, 0, 0), (1, 7, 1))": 9, "((0, 0, 0), (1, 7, 2))": 10, "((0, 0, 0), (1, 7, 3))": 11, "((0, 0, 0), (1, 7, 4))": 12, "((0, 0, 0), (1, 7, 5))": 13, "((0, 0, 0), (1, 7, 6))": 14, "((0, 0, 0), (1, 7, 7))": 15, "((0, 0, 0), (1, 7, 8))": 16, "((0, 0, 0), (1, 7, 9))": 17, "((0, 0, 0), (1, 8, 0))": 9, "((0, 0, 0), (1, 8, 1))": 10, "((0, 0, 0), (1, 8, 2))": 11, "((0, 0, 0), (1, 8, 3))": 12, "((0, 0, 0), (1, 8, 4))": 13, "((0, 0, 0), (1, 8, 5))": 14, "((0, 0, 0), (1, 8, 6))": 15, "((0, 0, 0), (1, 8, 7))": 16, "((0, 0, 0), (1, 8, 8))": 17, "((0, 0, 0), (1, 8, 9))": 18, "((0, 0, 0), (1, 9, 0))": 10, "((0, 0, 0), (1, 9, 1))": 11, "((0, 0, 0), (1, 9, 2))": 12, "((0, 0, 0), (1, 9, 3))": 13, "((0, 0, 0), (1, 9, 4))": 14, "((0, 0, 0), (1, 9, 5))": 15, "((0, 0, 0), (1, 9, 6))": 16, "((0, 0, 0), (1, 9, 7))": 17, "((0, 0, 0), (1, 9, 8))": 18, "((0, 0, 0), (1, 9, 9))": 19, "((0, 0, 0), (2, 0, 0))": 2, "((0, 0, 0), (2, 0, 1))": 3, "((0, 0, 0), (2, 0, 2))": 4, "((0, 0, 0), (2, 0, 3))": 5, "((0, 0, 0), (2, 0, 4))": 6, "((0, 0, 0), (2, 0, 5))": 7, "((0, 0, 0), (2, 0, 6))": 8, "((0, 0, 0), (2, 0, 7))": 9, "((0, 0, 0), (2, 0, 8))": 10, "((0, 0, 0), (2, 0, 9))": 11, "((0, 0, 0), (2, 1, 0))": 3, "((0, 0, 0), (2, 1, 1))": 4, "((0, 0, 0), (2, 1, 2))": 5, "((0, 0, 0), (2, 1, 3))": 6, "((0, 0, 0), (2, 1, 4))": 7, "((0, 0, 0), (2, 1, 5))": 8, "((0, 0, 0), (2, 1, 6))": 9, "((0, 0, 0), (2, 1, 7))": 10, "((0, 0, 0), (2, 1, 8))": 11, "((0, 0, 0), (2, 1, 9))": 12, "((0, 0, 0), (2, 2, 0))": 4, "((0, 0, 0), (2, 2, 1))": 5, "((0, 0, 0), (2, 2, 2))": 6, "((0, 0, 0), (2, 2, 3))": 7, "((0, 0, 0), (2, 2, 4))": 8, "((0, 0, 0), (2, 2, 5))": 9, "((0, 0, 0), (2, 2, 6))": 10, "((0, 0, 0), (2, 2, 7))": 11, "((0, 0, 0), (2, 2, 8))": 12, "((0, 0, 0), (2, 2, 9))": 13, "((0, 0, 0), (2, 3, 0))": 5, "((0, 0, 0), (2, 3, 1))": 6, "((0, 0, 0), (2, 3, 2))": 7, "((0, 0, 0), (2, 3, 3))": 8, "((0, 0, 0), (2, 3, 4))": 9, "((0, 0, 0), (2, 3, 5))": 10, "((0, 0, 0), (2, 3, 6))": 11, "((0, 0, 0), (2, 3, 7))": 12, "((0, 0, 0), (2, 3, 8))": 13, "((0, 0, 0), (2, 3, 9))": 14, "((0, 0, 0), (2, 4, 0))": 6, "((0, 0, 0), (2, 4, 1))": 7, "((0, 0, 0), (2, 4, 2))": 8, "((0, 0, 0), (2, 4, 3))": 9, "((0, 0, 0), (2, 4, 4))": 10, "((0, 0, 0), (2, 4, 5))": 11, "((0, 0, 0), (2, 4, 6))": 12, "((0, 0, 0), (2, 4, 7))": 13, "((0, 0, 0), (2, 4, 8))": 14, "((0, 0, 0), (2, 4, 9))": 15, "((0, 0, 0), (2, 5, 0))": 7, "((0, 0, 0), (2, 5, 1))": 8, "((0, 0, 0), (2, 5, 2))": 9, "((0, 0, 0), (2, 5, 3))": 10, "((0, 0, 0), (2, 5, 4))": 11, "((0, 0, 0), (2, 5, 5))": 12, "((0, 0, 0), (2, 5, 6))": 13, "((0, 0, 0), (2, 5, 7))": 14, "((0, 0, 0), (2, 5, 8))": 15, "((0, 0, 0), (2, 5, 9))": 16, "((0, 0, 0), (2, 6, 0))": 8, "((0, 0, 0), (2, 6, 1))": 9, "((0, 0, 0), (2, 6, 2))": 10, "((0, 0, 0), (2, 6, 3))": 11, "((0, 0, 0), (2, 6, 4))": 12, "((0, 0, 0), (2, 6, 5))": 13, "((0, 0, 0), (2, 6, 6))": 14, "((0, 0, 0), (2, 6, 7))": 15, "((0, 0, 0), (2, 6, 8))": 16, "((0, 0, 0), (2, 6, 9))": 17, "((0, 0, 0), (2, 7, 0))": 9, "((0, 0, 0), (2, 7, 1))": 10, "((0, 0, 0), (2, 7, 2))": 11, "((0, 0, 0), (2, 7, 3))": 12, "((0, 0, 0), (2, 7, 4))": 13, "((0, 0, 0), (2, 7, 5))": 14, "((0, 0, 0), (2, 7, 6))": 15, "((0, 0, 0), (2, 7, 7))": 16, "((0, 0, 0), (2, 7, 8))": 17, "((0, 0, 0), (2, 7, 9))": 18, "((0, 0, 0), (2, 8, 0))": 10, "((0, 0, 0), (2, 8, 1))": 11, "((0, 0, 0), (2, 8, 2))": 12, "((0, 0, 0), (2, 8, 3))": 13, "((0, 0, 0), (2, 8, 4))": 14, "((0, 0, 0), (2, 8, 5))": 15, "((0, 0, 0), (2, 8, 6))": 16, "((0, 0, 0), (2, 8, 7))": 17, "((0, 0, 0), (2, 8, 8))": 18, "((0, 0, 0), (2, 8, 9))": 19, "((0, 0, 0), (2, 9, 0))": 11, "((0, 0, 0), (2, 9, 1))": 12, "((0, 0, 0), (2, 9, 2))": 13, "((0, 0, 0), (2, 9, 3))": 14, "((0, 0, 0), (2, 9, 4))": 15, "((0, 0, 0), (2, 9, 5))": 16, "((0, 0, 0), (2, 9, 6))": 17, "((0, 0, 0), (2, 9, 7))": 18, "((0, 0, 0), (2, 9, 8))": 19, "((0, 0, 0), (2, 9, 9))": 20, "((0, 0, 0), (3, 0, 0))": 3, "((0, 0, 0), (3, 0, 1))": 4, "((0, 0, 0), (3, 0, 2))": 5, "((0, 0, 0), (3, 0, 3))": 6, "((0, 0, 0), (3, 0, 4))": 7, "((0, 0, 0), (3, 0, 5))": 8, "((0, 0, 0), (3, 0, 6))": 9, "((0, 0, 0), (3, 0, 7))": 10, "((0, 0, 0), (3, 0, 8))": 11, "((0, 0, 0), (3, 0, 9))": 12, "((0, 0, 0), (3, 1, 0))": 4, "((0, 0, 0), (3, 1, 1))": 5, "((0, 0, 0), (3, 1, 2))": 6, "((0, 0, 0), (3, 1, 3))": 7, "((0, 0, 0), (3, 1, 4))": 8, "((0, 0, 0), (3, 1, 5))": 9, "((0, 0, 0), (3, 1, 6))": 10, "((0, 0, 0), (3, 1, 7))": 11, "((0, 0, 0), (3, 1, 8))": 12, "((0, 0, 0), (3, 1, 9))": 13, "((0, 0, 0), (3, 2, 0))": 5, "((0, 0, 0), (3, 2, 1))": 6, "((0, 0, 0), (3, 2, 2))": 7, "((0, 0, 0), (3, 2, 3))": 8, "((0, 0, 0), (3, 2, 4))": 9, "((0, 0, 0), (3, 2, 5))": 10, "((0, 0, 0), (3, 2, 6))": 11, "((0, 0, 0), (3, 2, 7))": 12, "((0, 0, 0), (3, 2, 8))": 13, "((0, 0, 0), (3, 2, 9))": 14, "((0, 0, 0), (3, 3, 0))": 6, "((0, 0, 0), (3, 3, 1))": 7, "((0, 0, 0), (3, 3, 2))": 8, "((0, 0, 0), (3, 3, 3))": 9, "((0, 0, 0), (3, 3, 4))": 10, "((0, 0, 0), (3, 3, 5))": 11, "((0, 0, 0), (3, 3, 6))": 12, "((0, 0, 0), (3, 3, 7))": 13, "((0, 0, 0), (3, 3, 8))": 14, "((0, 0, 0), (3, 3, 9))": 15, "((0, 0, 0), (3, 4, 0))": 7, "((0, 0, 0), (3, 4, 1))": 8, "((0, 0, 0), (3, 4, 2))": 9, "((0, 0, 0), (3, 4, 3))": 10, "((0, 0, 0), (3, 4, 4))": 11, "((0, 0, 0), (3, 4, 5))": 12, "((0, 0, 0), (3, 4, 6))": 13, "((0, 0, 0), (3, 4, 7))": 14, "((0, 0, 0), (3, 4, 8))": 15, "((0, 0, 0), (3, 4, 9))": 16, "((0, 0, 0), (3, 5, 0))": 8, "((0, 0, 0), (3, 5, 1))": 9, "((0, 0, 0), (3, 5, 2))": 10, "((0, 0, 0), (3, 5, 3))": 11, "((0, 0, 0), (3, 5, 4))": 12, "((0, 0, 0), (3, 5, 5))": 13, "((0, 0, 0), (3, 5, 6))": 14, "((0, 0, 0), (3, 5, 7))": 15, "((0, 0, 0), (3, 5, 8))": 16, "((0, 0, 0), (3, 5, 9))": 17, "((0, 0, 0), (3, 6, 0))": 9, "((0, 0, 0), (3, 6, 1))": 10, "((0, 0, 0), (3, 6, 2))": 11, "((0, 0, 0), (3, 6, 3))": 12, "((0, 0, 0), (3, 6, 4))": 13, "((0, 0, 0), (3, 6, 5))": 14, "((0, 0, 0), (3, 6, 6))": 15, "((0, 0, 0), (3, 6, 7))": 16, "((0, 0, 0), (3, 6, 8))": 17, "((0, 0, 0), (3, 6, 9))": 18, "((0, 0, 0), (3, 7, 0))": 10, "((0, 0, 0), (3, 7, 1))": 11, "((0, 0, 0), (3, 7, 2))": 12, "((0, 0, 0), (3, 7, 3))": 13, "((0, 0, 0), (3, 7, 4))": 14, "((0, 0, 0), (3, 7, 5))": 15, "((0, 0, 0), (3, 7, 6))": 16, "((0, 0, 0), (3, 7, 7))": 17, "((0, 0, 0), (3, 7, 8))": 18, "((0, 0, 0), (3, 7, 9))": 19, "((0, 0, 0), (3, 8, 0))": 11, "((0, 0, 0), (3, 8, 1))": 12, "((0, 0, 0), (3, 8, 2))": 13, "((0, 0, 0), (3, 8, 3))": 14, "((0, 0, 0), (3, 8, 4))": 15, "((0, 0, 0), (3, 8, 5))": 16, "((0, 0, 0), (3, 8, 6))": 17, "((0, 0, 0), (3, 8, 7))": 18, "((0, 0, 0), (3, 8, 8))": 19, "((0, 0, 0), (3, 8, 9))": 20, "((0, 0, 0), (3, 9, 0))": 12, "((0, 0, 0), (3, 9, 1))": 13, "((0, 0, 0), (3, 9, 2))": 14, "((0, 0, 0), (3, 9, 3))": 15, "((0, 0, 0), (3, 9, 4))": 16, "((0, 0, 0), (3, 9, 5))": 17, "((0, 0, 0), (3, 9, 6))": 18, "((0, 0, 0), (3, 9, 7))": 19, "((0, 0, 0), (3, 9, 8))": 20, "((0, 0, 0), (3, 9, 9))": 21, "((0, 0, 0), (4, 0, 0))": 4, "((0, 0, 0), (4, 0, 1))": 5, "((0, 0, 0), (4, 0, 2))": 6, "((0, 0, 0), (4, 0, 3))": 7, "((0, 0, 0), (4, 0, 4))": 8, "((0, 0, 0), (4, 0, 5))": 9, "((0, 0, 0), (4, 0, 6))": 10, "((0, 0, 0), (4, 0, 7))": 11, "((0, 0, 0), (4, 0, 8))": 12, "((0, 0, 0), (4, 0, 9))": 13, "((0, 0, 0), (4, 1, 0))": 5, "((0, 0, 0), (4, 1, 1))": 6, "((0, 0, 0), (4, 1, 2))": 7, "((0, 0, 0), (4, 1, 3))": 8, "((0, 0, 0), (4, 1, 4))": 9, "((0, 0, 0), (4, 1, 5))": 10, "((0, 0, 0), (4, 1, 6))": 11, "((0, 0, 0), (4, 1, 7))": 12, "((0, 0, 0), (4, 1, 8))": 13, "((0, 0, 0), (4, 1, 9))": 14, "((0, 0, 0), (4, 2, 0))": 6, "((0, 0, 0), (4, 2, 1))": 7, "((0, 0, 0), (4, 2, 2))": 8, "((0, 0, 0), (4, 2, 3))": 9, "((0, 0, 0), (4, 2, 4))": 10, "((0, 0, 0), (4, 2, 5))": 11, "((0, 0, 0), (4, 2, 6))": 12, "((0, 0, 0), (4, 2, 7))": 13, "((0, 0, 0), (4, 2, 8))": 14, "((0, 0, 0), (4, 2, 9))": 15, "((0, 0, 0), (4, 3, 0))": 7, "((0, 0, 0), (4, 3, 1))": 8, "((0, 0, 0), (4, 3, 2))": 9, "((0, 0, 0), (4, 3, 3))": 10, "((0, 0, 0), (4, 3, 4))": 11, "((0, 0, 0), (4, 3, 5))": 12, "((0, 0, 0), (4, 3, 6))": 13, "((0, 0, 0), (4, 3, 7))": 14, "((0, 0, 0), (4, 3, 8))": 15, "((0, 0, 0), (4, 3, 9))": 16, "((0, 0, 0), (4, 4, 0))": 8, "((0, 0, 0), (4, 4, 1))": 9, "((0, 0, 0), (4, 4, 2))": 10, "((0, 0, 0), (4, 4, 3))": 11, "((0, 0, 0), (4, 4, 4))": 12, "((0, 0, 0), (4, 4, 5))": 13, "((0, 0, 0), (4, 4, 6))": 14, "((0, 0, 0), (4, 4, 7))": 15, "((0, 0, 0), (4, 4, 8))": 16, "((0, 0, 0), (4, 4, 9))": 17, "((0, 0, 0), (4, 5, 0))": 9, "((0, 0, 0), (4, 5, 1))": 10, "((0, 0, 0), (4, 5, 2))": 11, "((0, 0, 0), (4, 5, 3))": 12, "((0, 0, 0), (4, 5, 4))": 13, "((0, 0, 0), (4, 5, 5))": 14, "((0, 0, 0), (4, 5, 6))": 15, "((0, 0, 0), (4, 5, 7))": 16, "((0, 0, 0), (4, 5, 8))": 17, "((0, 0, 0), (4, 5, 9))": 18, "((0, 0, 0), (4, 6, 0))": 10, "((0, 0, 0), (4, 6, 1))": 11, "((0, 0, 0), (4, 6, 2))": 12, "((0, 0, 0), (4, 6, 3))": 13, "((0, 0, 0), (4, 6, 4))": 14, "((0, 0, 0), (4, 6, 5))": 15, "((0, 0, 0), (4, 6, 6))": 16, "((0, 0, 0), (4, 6, 7))": 17, "((0, 0, 0), (4, 6, 8))": 18, "((0, 0, 0), (4, 6, 9))": 19, "((0, 0, 0), (4, 7, 0))": 11, "((0, 0, 0), (4, 7, 1))": 12, "((0, 0, 0), (4, 7, 2))": 13, "((0, 0, 0), (4, 7, 3))": 14, "((0, 0, 0), (4, 7, 4))": 15, "((0, 0, 0), (4, 7, 5))": 16, "((0, 0, 0), (4, 7, 6))": 17, "((0, 0, 0), (4, 7, 7))": 18, "((0, 0, 0), (4, 7, 8))": 19, "((0, 0, 0), (4, 7, 9))": 20, "((0, 0, 0), (4, 8, 0))": 12, "((0, 0, 0), (4, 8, 1))": 13, "((0, 0, 0), (4, 8, 2))": 14, "((0, 0, 0), (4, 8, 3))": 15, "((0, 0, 0), (4, 8, 4))": 16, "((0, 0, 0), (4, 8, 5))": 17, "((0, 0, 0), (4, 8, 6))": 18, "((0, 0, 0), (4, 8, 7))": 19, "((0, 0, 0), (4, 8, 8))": 20, "((0, 0, 0), (4, 8, 9))": 21, "((0, 0, 0), (4, 9, 0))": 13, "((0, 0, 0), (4, 9, 1))": 14, "((0, 0, 0), (4, 9, 2))": 15, "((0, 0, 0), (4, 9, 3))": 16, "((0, 0, 0), (4, 9, 4))": 17, "((0, 0, 0), (4, 9, 5))": 18, "((0, 0, 0), (4, 9, 6))": 19, "((0, 0, 0), (4, 9, 7))": 20, "((0, 0, 0), (4, 9, 8))": 21, "((0, 0, 0), (4, 9, 9))": 22, "((0, 0, 0), (5, 0, 0))": 5, "((0, 0, 0), (5, 0, 1))": 6, "((0, 0, 0), (5, 0, 2))": 7, "((0, 0, 0), (5, 0, 3))": 8, "((0, 0, 0), (5, 0, 4))": 9, "((0, 0, 0), (5, 0, 5))": 10, "((0, 0, 0), (5, 0, 6))": 11, "((0, 0, 0), (5, 0, 7))": 12, "((0, 0, 0), (5, 0, 8))": 13, "((0, 0, 0), (5, 0, 9))": 14, "((0, 0, 0), (5, 1, 0))": 6, "((0, 0, 0), (5, 1, 1))": 7, "((0, 0, 0), (5, 1, 2))": 8, "((0, 0, 0), (5, 1, 3))": 9, "((0, 0, 0), (5, 1, 4))": 10, "((0, 0, 0), (5, 1, 5))": 11, "((0, 0, 0), (5, 1, 6))": 12, "((0, 0, 0), (5, 1, 7))": 13, "((0, 0, 0), (5, 1, 8))": 14, "((0, 0, 0), (5, 1, 9))": 15, "((0, 0, 0), (5, 2, 0))": 7, "((0, 0, 0), (5, 2, 1))": 8, "((0, 0, 0), (5, 2, 2))": 9, "((0, 0, 0), (5, 2, 3))": 10, "((0, 0, 0), (5, 2, 4))": 11, "((0, 0, 0), (5, 2, 5))": 12, "((0, 0, 0), (5, 2, 6))": 13, "((0, 0, 0), (5, 2, 7))": 14, "((0, 0, 0), (5, 2, 8))": 15, "((0, 0, 0), (5, 2, 9))": 16, "((0, 0, 0), (5, 3, 0))": 8, "((0, 0, 0), (5, 3, 1))": 9, "((0, 0, 0), (5, 3, 2))": 10, "((0, 0, 0), (5, 3, 3))": 11, "((0, 0, 0), (5, 3, 4))": 12, "((0, 0, 0), (5, 3, 5))": 13, "((0, 0, 0), (5, 3, 6))": 14, "((0, 0, 0), (5, 3, 7))": 15, "((0, 0, 0), (5, 3, 8))": 16, "((0, 0, 0), (5, 3, 9))": 17, "((0, 0, 0), (5, 4, 0))": 9, "((0, 0, 0), (5, 4, 1))": 10, "((0, 0, 0), (5, 4, 2))": 11, "((0, 0, 0), (5, 4, 3))": 12, "((0, 0, 0), (5, 4, 4))": 13, "((0, 0, 0), (5, 4, 5))": 14, "((0, 0, 0), (5, 4, 6))": 15, "((0, 0, 0), (5, 4, 7))": 16, "((0, 0, 0), (5, 4, 8))": 17, "((0, 0, 0), (5, 4, 9))": 18, "((0, 0, 0), (5, 5, 0))": 10, "((0, 0, 0), (5, 5, 1))": 11, "((0, 0, 0), (5, 5, 2))": 12, "((0, 0, 0), (5, 5, 3))": 13, "((0, 0, 0), (5, 5, 4))": 14, "((0, 0, 0), (5, 5, 5))": 15, "((0, 0, 0), (5, 5, 6))": 16, "((0, 0, 0), (5, 5, 7))": 17, "((0, 0, 0), (5, 5, 8))": 18, "((0, 0, 0), (5, 5, 9))": 19, "((0, 0, 0), (5, 6, 0))": 11, "((0, 0, 0), (5, 6, 1))": 12, "((0, 0, 0), (5, 6, 2))": 13, "((0, 0, 0), (5, 6, 3))": 14, "((0, 0, 0), (5, 6, 4))": 15, "((0, 0, 0), (5, 6, 5))": 16, "((0, 0, 0), (5, 6, 6))": 17, "((0, 0, 0), (5, 6, 7))": 18, "((0, 0, 0), (5, 6, 8))": 19, "((0, 0, 0), (5, 6, 9))": 20, "((0, 0, 0), (5, 7, 0))": 12, "((0, 0, 0), (5, 7, 1))": 13, "((0, 0, 0), (5, 7, 2))": 14, "((0, 0, 0), (5, 7, 3))": 15, "((0, 0, 0), (5, 7, 4))": 16, "((0, 0, 0), (5, 7, 5))": 17, "((0, 0, 0), (5, 7, 6))": 18, "((0, 0, 0), (5, 7, 7))": 19, "((0, 0, 0), (5, 7, 8))": 20, "((0, 0, 0), (5, 7, 9))": 21, "((0, 0, 0), (5, 8, 0))": 13, "((0, 0, 0), (5, 8, 1))": 14, "((0, 0, 0), (5, 8, 2))": 15, "((0, 0, 0), (5, 8, 3))": 16, "((0, 0, 0), (5, 8, 4))": 17, "((0, 0, 0), (5, 8, 5))": 18, "((0, 0, 0), (5, 8, 6))": 19, "((0, 0, 0), (5, 8, 7))": 20, "((0, 0, 0), (5, 8, 8))": 21, "((0, 0, 0), (5, 8, 9))": 22, "((0, 0, 0), (5, 9, 0))": 14, "((0, 0, 0), (5, 9, 1))": 15, "((0, 0, 0), (5, 9, 2))": 16, "((0, 0, 0), (5, 9, 3))": 17, "((0, 0, 0), (5, 9, 4))": 18, "((0, 0, 0), (5, 9, 5))": 19, "((0, 0, 0), (5, 9, 6))": 20, "((0, 0, 0), (5, 9, 7))": 21, "((0, 0, 0), (5, 9, 8))": 22, "((0, 0, 0), (5, 9, 9))": 23, "((0, 0, 0), (6, 0, 0))": 6, "((0, 0, 0), (6, 0, 1))": 7, "((0, 0, 0), (6, 0, 2))": 8, "((0, 0, 0), (6, 0, 3))": 9, "((0, 0, 0), (6, 0, 4))": 10, "((0, 0, 0), (6, 0, 5))": 11, "((0, 0, 0), (6, 0, 6))": 12, "((0, 0, 0), (6, 0, 7))": 13, "((0, 0, 0), (6, 0, 8))": 14, "((0, 0, 0), (6, 0, 9))": 15, "((0, 0, 0), (6, 1, 0))": 7, "((0, 0, 0), (6, 1, 1))": 8, "((0, 0, 0), (6, 1, 2))": 9, "((0, 0, 0), (6, 1, 3))": 10, "((0, 0, 0), (6, 1, 4))": 11, "((0, 0, 0), (6, 1, 5))": 12, "((0, 0, 0), (6, 1, 6))": 13, "((0, 0, 0), (6, 1, 7))": 14, "((0, 0, 0), (6, 1, 8))": 15, "((0, 0, 0), (6, 1, 9))": 16, "((0, 0, 0), (6, 2, 0))": 8, "((0, 0, 0), (6, 2, 1))": 9, "((0, 0, 0), (6, 2, 2))": 10, "((0, 0, 0), (6, 2, 3))": 11, "((0, 0, 0), (6, 2, 4))": 12, "((0, 0, 0), (6, 2, 5))": 13, "((0, 0, 0), (6, 2, 6))": 14, "((0, 0, 0), (6, 2, 7))": 15, "((0, 0, 0), (6, 2, 8))": 16, "((0, 0, 0), (6, 2, 9))": 17, "((0, 0, 0), (6, 3, 0))": 9, "((0, 0, 0), (6, 3, 1))": 10, "((0, 0, 0), (6, 3, 2))": 11, "((0, 0, 0), (6, 3, 3))": 12, "((0, 0, 0), (6, 3, 4))": 13, "((0, 0, 0), (6, 3, 5))": 14, "((0, 0, 0), (6, 3, 6))": 15, "((0, 0, 0), (6, 3, 7))": 16, "((0, 0, 0), (6, 3, 8))": 17, "((0, 0, 0), (6, 3, 9))": 18, "((0, 0, 0), (6, 4, 0))": 10, "((0, 0, 0), (6, 4, 1))": 11, "((0, 0, 0), (6, 4, 2))": 12, "((0, 0, 0), (6, 4, 3))": 13, "((0, 0, 0), (6, 4, 4))": 14, "((0, 0, 0), (6, 4, 5))": 15, "((0, 0, 0), (6, 4, 6))": 16, "((0, 0, 0), (6, 4, 7))": 17, "((0, 0, 0), (6, 4, 8))": 18, "((0, 0, 0), (6, 4, 9))": 19, "((0, 0, 0), (6, 5, 0))": 11, "((0, 0, 0), (6, 5, 1))": 12, "((0, 0, 0), (6, 5, 2))": 13, "((0, 0, 0), (6, 5, 3))": 14, "((0, 0, 0), (6, 5, 4))": 15, "((0, 0, 0), (6, 5, 5))": 16, "((0, 0, 0), (6, 5, 6))": 17, "((0, 0, 0), (6, 5, 7))": 18, "((0, 0, 0), (6, 5, 8))": 19, "((0, 0, 0), (6, 5, 9))": 20, "((0, 0, 0), (6, 6, 0))": 12, "((0, 0, 0), (6, 6, 1))": 13, "((0, 0, 0), (6, 6, 2))": 14, "((0, 0, 0), (6, 6, 3))": 15, "((0, 0, 0), (6, 6, 4))": 16, "((0, 0, 0), (6, 6, 5))": 17, "((0, 0, 0), (6, 6, 6))": 18, "((0, 0, 0), (6, 6, 7))": 19, "((0, 0, 0), (6, 6, 8))": 20, "((0, 0, 0), (6, 6, 9))": 21, "((0, 0, 0), (6, 7, 0))": 13, "((0, 0, 0), (6, 7, 1))": 14, "((0, 0, 0), (6, 7, 2))": 15, "((0, 0, 0), (6, 7, 3))": 16, "((0, 0, 0), (6, 7, 4))": 17, "((0, 0, 0), (6, 7, 5))": 18, "((0, 0, 0), (6, 7, 6))": 19, "((0, 0, 0), (6, 7, 7))": 20, "((0, 0, 0), (6, 7, 8))": 21, "((0, 0, 0), (6, 7, 9))": 22, "((0, 0, 0), (6, 8, 0))": 14, "((0, 0, 0), (6, 8, 1))": 15, "((0, 0, 0), (6, 8, 2))": 16, "((0, 0, 0), (6, 8, 3))": 17, "((0, 0, 0), (6, 8, 4))": 18, "((0, 0, 0), (6, 8, 5))": 19, "((0, 0, 0), (6, 8, 6))": 20, "((0, 0, 0), (6, 8, 7))": 21, "((0, 0, 0), (6, 8, 8))": 22, "((0, 0, 0), (6, 8, 9))": 23, "((0, 0, 0), (6, 9, 0))": 15, "((0, 0, 0), (6, 9, 1))": 16, "((0, 0, 0), (6, 9, 2))": 17, "((0, 0, 0), (6, 9, 3))": 18, "((0, 0, 0), (6, 9, 4))": 19, "((0, 0, 0), (6, 9, 5))": 20, "((0, 0, 0), (6, 9, 6))": 21, "((0, 0, 0), (6, 9, 7))": 22, "((0, 0, 0), (6, 9, 8))": 23, "((0, 0, 0), (6, 9, 9))": 24, "((0, 0, 0), (7, 0, 0))": 7, "((0, 0, 0), (7, 0, 1))": 8, "((0, 0, 0), (7, 0, 2))": 9, "((0, 0, 0), (7, 0, 3))": 10, "((0, 0, 0), (7, 0, 4))": 11, "((0, 0, 0), (7, 0, 5))": 12, "((0, 0, 0), (7, 0, 6))": 13, "((0, 0, 0), (7, 0, 7))": 14, "((0, 0, 0), (7, 0, 8))": 15, "((0, 0, 0), (7, 0, 9))": 16, "((0, 0, 0), (7, 1, 0))": 8, "((0, 0, 0), (7, 1, 1))": 9, "((0, 0, 0), (7, 1, 2))": 10, "((0, 0, 0), (7, 1, 3))": 11, "((0, 0, 0), (7, 1, 4))": 12, "((0, 0, 0), (7, 1, 5))": 13, "((0, 0, 0), (7, 1, 6))": 14, "((0, 0, 0), (7, 1, 7))": 15, "((0, 0, 0), (7, 1, 8))": 16, "((0, 0, 0), (7, 1, 9))": 17, "((0, 0, 0), (7, 2, 0))": 9, "((0, 0, 0), (7, 2, 1))": 10, "((0, 0, 0), (7, 2, 2))": 11, "((0, 0, 0), (7, 2, 3))": 12, "((0, 0, 0), (7, 2, 4))": 13, "((0, 0, 0), (7, 2, 5))": 14, "((0, 0, 0), (7, 2, 6))": 15, "((0, 0, 0), (7, 2, 7))": 16, "((0, 0, 0), (7, 2, 8))": 17, "((0, 0, 0), (7, 2, 9))": 18, "((0, 0, 0), (7, 3, 0))": 10, "((0, 0, 0), (7, 3, 1))": 11, "((0, 0, 0), (7, 3, 2))": 12, "((0, 0, 0), (7, 3, 3))": 13, "((0, 0, 0), (7, 3, 4))": 14, "((0, 0, 0), (7, 3, 5))": 15, "((0, 0, 0), (7, 3, 6))": 16, "((0, 0, 0), (7, 3, 7))": 17, "((0, 0, 0), (7, 3, 8))": 18, "((0, 0, 0), (7, 3, 9))": 19, "((0, 0, 0), (7, 4, 0))": 11, "((0, 0, 0), (7, 4, 1))": 12, "((0, 0, 0), (7, 4, 2))": 13, "((0, 0, 0), (7, 4, 3))": 14, "((0, 0, 0), (7, 4, 4))": 15, "((0, 0, 0), (7, 4, 5))": 16, "((0, 0, 0), (7, 4, 6))": 17, "((0, 0, 0), (7, 4, 7))": 18, "((0, 0, 0), (7, 4, 8))": 19, "((0, 0, 0), (7, 4, 9))": 20, "((0, 0, 0), (7, 5, 0))": 12, "((0, 0, 0), (7, 5, 1))": 13, "((0, 0, 0), (7, 5, 2))": 14, "((0, 0, 0), (7, 5, 3))": 15, "((0, 0, 0), (7, 5, 4))": 16, "((0, 0, 0), (7, 5, 5))": 17, "((0, 0, 0), (7, 5, 6))": 18, "((0, 0, 0), (7, 5, 7))": 19, "((0, 0, 0), (7, 5, 8))": 20, "((0, 0, 0), (7, 5, 9))": 21, "((0, 0, 0), (7, 6, 0))": 13, "((0, 0, 0), (7, 6, 1))": 14, "((0, 0, 0), (7, 6, 2))": 15, "((0, 0, 0), (7, 6, 3))": 16, "((0, 0, 0), (7, 6, 4))": 17, "((0, 0, 0), (7, 6, 5))": 18, "((0, 0, 0), (7, 6, 6))": 19, "((0, 0, 0), (7, 6, 7))": 20, "((0, 0, 0), (7, 6, 8))": 21, "((0, 0, 0), (7, 6, 9))": 22, "((0, 0, 0), (7, 7, 0))": 14, "((0, 0, 0), (7, 7, 1))": 15, "((0, 0, 0), (7, 7, 2))": 16, "((0, 0, 0), (7, 7, 3))": 17, "((0, 0, 0), (7, 7, 4))": 18, "((0, 0, 0), (7, 7, 5))": 19, "((0, 0, 0), (7, 7, 6))": 20, "((0, 0, 0), (7, 7, 7))": 21, "((0, 0, 0), (7, 7, 8))": 22, "((0, 0, 0), (7, 7, 9))": 23, "((0, 0, 0), (7, 8, 0))": 15, "((0, 0, 0), (7, 8, 1))": 16, "((0, 0, 0), (7, 8, 2))": 17, "((0, 0, 0), (7, 8, 3))": 18, "((0, 0, 0), (7, 8, 4))": 19, "((0, 0, 0), (7, 8, 5))": 20, "((0, 0, 0), (7, 8, 6))": 21, "((0, 0, 0), (7, 8, 7))": 22, "((0, 0, 0), (7, 8, 8))": 23, "((0, 0, 0), (7, 8, 9))": 24, "((0, 0, 0), (7, 9, 0))": 16, "((0, 0, 0), (7, 9, 1))": 17, "((0, 0, 0), (7, 9, 2))": 18, "((0, 0, 0), (7, 9, 3))": 19, "((0, 0, 0), (7, 9, 4))": 20, "((0, 0, 0), (7, 9, 5))": 21, "((0, 0, 0), (7, 9, 6))": 22, "((0, 0, 0), (7, 9, 7))": 23, "((0, 0, 0), (7, 9, 8))": 24, "((0, 0, 0), (7, 9, 9))": 25, "((0, 0, 0), (8, 0, 0))": 8, "((0, 0, 0), (8, 0, 1))": 9, "((0, 0, 0), (8, 0, 2))": 10, "((0, 0, 0), (8, 0, 3))": 11, "((0, 0, 0), (8, 0, 4))": 12, "((0, 0, 0), (8, 0, 5))": 13, "((0, 0, 0), (8, 0, 6))": 14, "((0, 0, 0), (8, 0, 7))": 15, "((0, 0, 0), (8, 0, 8))": 16, "((0, 0, 0), (8, 0, 9))": 17, "((0, 0, 0), (8, 1, 0))": 9, "((0, 0, 0), (8, 1, 1))": 10, "((0, 0, 0), (8, 1, 2))": 11, "((0, 0, 0), (8, 1, 3))": 12, "((0, 0, 0), (8, 1, 4))": 13, "((0, 0, 0), (8, 1, 5))": 14, "((0, 0, 0), (8, 1, 6))": 15, "((0, 0, 0), (8, 1, 7))": 16, "((0, 0, 0), (8, 1, 8))": 17, "((0, 0, 0), (8, 1, 9))": 18, "((0, 0, 0), (8, 2, 0))": 10, "((0, 0, 0), (8, 2, 1))": 11, "((0, 0, 0), (8, 2, 2))": 12, "((0, 0, 0), (8, 2, 3))": 13, "((0, 0, 0), (8, 2, 4))": 14, "((0, 0, 0), (8, 2, 5))": 15, "((0, 0, 0), (8, 2, 6))": 16, "((0, 0, 0), (8, 2, 7))": 17, "((0, 0, 0), (8, 2, 8))": 18, "((0, 0, 0), (8, 2, 9))": 19, "((0, 0, 0), (8, 3, 0))": 11, "((0, 0, 0), (8, 3, 1))": 12, "((0, 0, 0), (8, 3, 2))": 13, "((0, 0, 0), (8, 3, 3))": 14, "((0, 0, 0), (8, 3, 4))": 15, "((0, 0, 0), (8, 3, 5))": 16, "((0, 0, 0), (8, 3, 6))": 17, "((0, 0, 0), (8, 3, 7))": 18, "((0, 0, 0), (8, 3, 8))": 19, "((0, 0, 0), (8, 3, 9))": 20, "((0, 0, 0), (8, 4, 0))": 12, "((0, 0, 0), (8, 4, 1))": 13, "((0, 0, 0), (8, 4, 2))": 14, "((0, 0, 0), (8, 4, 3))": 15, "((0, 0, 0), (8, 4, 4))": 16, "((0, 0, 0), (8, 4, 5))": 17, "((0, 0, 0), (8, 4, 6))": 18, "((0, 0, 0), (8, 4, 7))": 19, "((0, 0, 0), (8, 4, 8))": 20, "((0, 0, 0), (8, 4, 9))": 21, "((0, 0, 0), (8, 5, 0))": 13, "((0, 0, 0), (8, 5, 1))": 14, "((0, 0, 0), (8, 5, 2))": 15, "((0, 0, 0), (8, 5, 3))": 16, "((0, 0, 0), (8, 5, 4))": 17, "((0, 0, 0), (8, 5, 5))": 18, "((0, 0, 0), (8, 5, 6))": 19, "((0, 0, 0), (8, 5, 7))": 20, "((0, 0, 0), (8, 5, 8))": 21, "((0, 0, 0), (8, 5, 9))": 22, "((0, 0, 0), (8, 6, 0))": 14, "((0, 0, 0), (8, 6, 1))": 15, "((0, 0, 0), (8, 6, 2))": 16, "((0, 0, 0), (8, 6, 3))": 17, "((0, 0, 0), (8, 6, 4))": 18, "((0, 0, 0), (8, 6, 5))": 19, "((0, 0, 0), (8, 6, 6))": 20, "((0, 0, 0), (8, 6, 7))": 21, "((0, 0, 0), (8, 6, 8))": 22, "((0, 0, 0), (8, 6, 9))": 23, "((0, 0, 0), (8, 7, 0))": 15, "((0, 0, 0), (8, 7, 1))": 16, "((0, 0, 0), (8, 7, 2))": 17, "((0, 0, 0), (8, 7, 3))": 18, "((0, 0, 0), (8, 7, 4))": 19, "((0, 0, 0), (8, 7, 5))": 20, "((0, 0, 0), (8, 7, 6))": 21, "((0, 0, 0), (8, 7, 7))": 22, "((0, 0, 0), (8, 7, 8))": 23, "((0, 0, 0), (8, 7, 9))": 24, "((0, 0, 0), (8, 8, 0))": 16, "((0, 0, 0), (8, 8, 1))": 17, "((0, 0, 0), (8, 8, 2))": 18, "((0, 0, 0), (8, 8, 3))": 19, "((0, 0, 0), (8, 8, 4))": 20, "((0, 0, 0), (8, 8, 5))": 21, "((0, 0, 0), (8, 8, 6))": 22, "((0, 0, 0), (8, 8, 7))": 23, "((0, 0, 0), (8, 8, 8))": 24, "((0, 0, 0), (8, 8, 9))": 25, "((0, 0, 0), (8, 9, 0))": 17, "((0, 0, 0), (8, 9, 1))": 18, "((0, 0, 0), (8, 9, 2))": 19, "((0, 0, 0), (8, 9, 3))": 20, "((0, 0, 0), (8, 9, 4))": 21, "((0, 0, 0), (8, 9, 5))": 22, "((0, 0, 0), (8, 9, 6))": 23, "((0, 0, 0), (8, 9, 7))": 24, "((0, 0, 0), (8, 9, 8))": 25, "((0, 0, 0), (8, 9, 9))": 26, "((0, 0, 0), (9, 0, 0))": 9, "((0, 0, 0), (9, 0, 1))": 10, "((0, 0, 0), (9, 0, 2))": 11, "((0, 0, 0), (9, 0, 3))": 12, "((0, 0, 0), (9, 0, 4))": 13, "((0, 0, 0), (9, 0, 5))": 14, "((0, 0, 0), (9, 0, 6))": 15, "((0, 0, 0), (9, 0, 7))": 16, "((0, 0, 0), (9, 0, 8))": 17, "((0, 0, 0), (9, 0, 9))": 18, "((0, 0, 0), (9, 1, 0))": 10, "((0, 0, 0), (9, 1, 1))": 11, "((0, 0, 0), (9, 1, 2))": 12, "((0, 0, 0), (9, 1, 3))": 13, "((0, 0, 0), (9, 1, 4))": 14, "((0, 0, 0), (9, 1, 5))": 15, "((0, 0, 0), (9, 1, 6))": 16, "((0, 0, 0), (9, 1, 7))": 17, "((0, 0, 0), (9, 1, 8))": 18, "((0, 0, 0), (9, 1, 9))": 19, "((0, 0, 0), (9, 2, 0))": 11, "((0, 0, 0), (9, 2, 1))": 12, "((0, 0, 0), (9, 2, 2))": 13, "((0, 0, 0), (9, 2, 3))": 14, "((0, 0, 0), (9, 2, 4))": 15, "((0, 0, 0), (9, 2, 5))": 16, "((0, 0, 0), (9, 2, 6))": 17, "((0, 0, 0), (9, 2, 7))": 18, "((0, 0, 0), (9, 2, 8))": 19, "((0, 0, 0), (9, 2, 9))": 20, "((0, 0, 0), (9, 3, 0))": 12, "((0, 0, 0), (9, 3, 1))": 13, "((0, 0, 0), (9, 3, 2))": 14, "((0, 0, 0), (9, 3, 3))": 15, "((0, 0, 0), (9, 3, 4))": 16, "((0, 0, 0), (9, 3, 5))": 17, "((0, 0, 0), (9, 3, 6))": 18, "((0, 0, 0), (9, 3, 7))": 19, "((0, 0, 0), (9, 3, 8))": 20, "((0, 0, 0), (9, 3, 9))": 21, "((0, 0, 0), (9, 4, 0))": 13, "((0, 0, 0), (9, 4, 1))": 14, "((0, 0, 0), (9, 4, 2))": 15, "((0, 0, 0), (9, 4, 3))": 16, "((0, 0, 0), (9, 4, 4))": 17, "((0, 0, 0), (9, 4, 5))": 18, "((0, 0, 0), (9, 4, 6))": 19, "((0, 0, 0), (9, 4, 7))": 20, "((0, 0, 0), (9, 4, 8))": 21, "((0, 0, 0), (9, 4, 9))": 22, "((0, 0, 0), (9, 5, 0))": 14, "((0, 0, 0), (9, 5, 1))": 15, "((0, 0, 0), (9, 5, 2))": 16, "((0, 0, 0), (9, 5, 3))": 17, "((0, 0, 0), (9, 5, 4))": 18, "((0, 0, 0), (9, 5, 5))": 19, "((0, 0, 0), (9, 5, 6))": 20, "((0, 0, 0), (9, 5, 7))": 21, "((0, 0, 0), (9, 5, 8))": 22, "((0, 0, 0), (9, 5, 9))": 23, "((0, 0, 0), (9, 6, 0))": 15, "((0, 0, 0), (9, 6, 1))": 16, "((0, 0, 0), (9, 6, 2))": 17, "((0, 0, 0), (9, 6, 3))": 18, "((0, 0, 0), (9, 6, 4))": 19, "((0, 0, 0), (9, 6, 5))": 20, "((0, 0, 0), (9, 6, 6))": 21, "((0, 0, 0), (9, 6, 7))": 22, "((0, 0, 0), (9, 6, 8))": 23, "((0, 0, 0), (9, 6, 9))": 24, "((0, 0, 0), (9, 7, 0))": 16, "((0, 0, 0), (9, 7, 1))": 17, "((0, 0, 0), (9, 7, 2))": 18, "((0, 0, 0), (9, 7, 3))": 19, "((0, 0, 0), (9, 7, 4))": 20, "((0, 0, 0), (9, 7, 5))": 21, "((0, 0, 0), (9, 7, 6))": 22, "((0, 0, 0), (9, 7, 7))": 23, "((0, 0, 0), (9, 7, 8))": 24, "((0, 0, 0), (9, 7, 9))": 25, "((0, 0, 0), (9, 8, 0))": 17, "((0, 0, 0), (9, 8, 1))": 18, "((0, 0, 0), (9, 8, 2))": 19, "((0, 0, 0), (9, 8, 3))": 20, "((0, 0, 0), (9, 8, 4))": 21, "((0, 0, 0), (9, 8, 5))": 22, "((0, 0, 0), (9, 8, 6))": 23, "((0, 0, 0), (9, 8, 7))": 24, "((0, 0, 0), (9, 8, 8))": 25, "((0, 0, 0), (9, 8, 9))": 26, "((0, 0, 0), (9, 9, 0))": 18, "((0, 0, 0), (9, 9, 1))": 19, "((0, 0, 0), (9, 9, 2))": 20, "((0, 0, 0), (9, 9, 3))": 21, "((0, 0, 0), (9, 9, 4))": 22, "((0, 0, 0), (9, 9, 5))": 23, "((0, 0, 0), (9, 9, 6))": 24, "((0, 0, 0), (9, 9, 7))": 25, "((0, 0, 0), (9, 9, 8))": 26, "((0, 0, 0), (9, 9, 9))": 27, "((0, 0, 1), (0, 0, 2))": 1, "((0, 0, 1), (0, 0, 3))": 2, "((0, 0, 1), (0, 0, 4))": 3, "((0, 0, 1), (0, 0, 5))": 4, "((0, 0, 1), (0, 0, 6))": 5, "((0, 0, 1), (0, 0, 7))": 6, "((0, 0, 1), (0, 0, 8))": 7, "((0, 0, 1), (0, 0, 9))": 8, "((0, 0, 1), (0, 1, 0))": 2, "((0, 0, 1), (0, 1, 1))": 1, "((0, 0, 1), (0, 1, 2))": 2, "((0, 0, 1), (0, 1, 3))": 3, "((0, 0, 1), (0, 1, 4))": 4, "((0, 0, 1), (0, 1, 5))": 5, "((0, 0, 1), (0, 1, 6))": 6, "((0, 0, 1), (0, 1, 7))": 7, "((0, 0, 1), (0, 1, 8))": 8, "((0, 0, 1), (0, 1, 9))": 9, "((0, 0, 1), (0, 2, 0))": 3, "((0, 0, 1), (0, 2, 1))": 2, "((0, 0, 1), (0, 2, 2))": 3, "((0, 0, 1), (0, 2, 3))": 4, "((0, 0, 1), (0, 2, 4))": 5, "((0, 0, 1), (0, 2, 5))": 6, "((0, 0, 1), (0, 2, 6))": 7, "((0, 0, 1), (0, 2, 7))": 8, "((0, 0, 1), (0, 2, 8))": 9, "((0, 0, 1), (0, 2, 9))": 10, "((0, 0, 1), (0, 3, 0))": 4, "((0, 0, 1), (0, 3, 1))": 3, "((0, 0, 1), (0, 3, 2))": 4, "((0, 0, 1), (0, 3, 3))": 5, "((0, 0, 1), (0, 3, 4))": 6, "((0, 0, 1), (0, 3, 5))": 7, "((0, 0, 1), (0, 3, 6))": 8, "((0, 0, 1), (0, 3, 7))": 9, "((0, 0, 1), (0, 3, 8))": 10, "((0, 0, 1), (0, 3, 9))": 11, "((0, 0, 1), (0, 4, 0))": 5, "((0, 0, 1), (0, 4, 1))": 4, "((0, 0, 1), (0, 4, 2))": 5, "((0, 0, 1), (0, 4, 3))": 6, "((0, 0, 1), (0, 4, 4))": 7, "((0, 0, 1), (0, 4, 5))": 8, "((0, 0, 1), (0, 4, 6))": 9, "((0, 0, 1), (0, 4, 7))": 10, "((0, 0, 1), (0, 4, 8))": 11, "((0, 0, 1), (0, 4, 9))": 12, "((0, 0, 1), (0, 5, 0))": 6, "((0, 0, 1), (0, 5, 1))": 5, "((0, 0, 1), (0, 5, 2))": 6, "((0, 0, 1), (0, 5, 3))": 7, "((0, 0, 1), (0, 5, 4))": 8, "((0, 0, 1), (0, 5, 5))": 9, "((0, 0, 1), (0, 5, 6))": 10, "((0, 0, 1), (0, 5, 7))": 11, "((0, 0, 1), (0, 5, 8))": 12, "((0, 0, 1), (0, 5, 9))": 13, "((0, 0, 1), (0, 6, 0))": 7, "((0, 0, 1), (0, 6, 1))": 6, "((0, 0, 1), (0, 6, 2))": 7, "((0, 0, 1), (0, 6, 3))": 8, "((0, 0, 1), (0, 6, 4))": 9, "((0, 0, 1), (0, 6, 5))": 10, "((0, 0, 1), (0, 6, 6))": 11, "((0, 0, 1), (0, 6, 7))": 12, "((0, 0, 1), (0, 6, 8))": 13, "((0, 0, 1), (0, 6, 9))": 14, "((0, 0, 1), (0, 7, 0))": 8, "((0, 0, 1), (0, 7, 1))": 7, "((0, 0, 1), (0, 7, 2))": 8, "((0, 0, 1), (0, 7, 3))": 9, "((0, 0, 1), (0, 7, 4))": 10, "((0, 0, 1), (0, 7, 5))": 11, "((0, 0, 1), (0, 7, 6))": 12, "((0, 0, 1), (0, 7, 7))": 13, "((0, 0, 1), (0, 7, 8))": 14, "((0, 0, 1), (0, 7, 9))": 15, "((0, 0, 1), (0, 8, 0))": 9, "((0, 0, 1), (0, 8, 1))": 8, "((0, 0, 1), (0, 8, 2))": 9, "((0, 0, 1), (0, 8, 3))": 10, "((0, 0, 1), (0, 8, 4))": 11, "((0, 0, 1), (0, 8, 5))": 12, "((0, 0, 1), (0, 8, 6))": 13, "((0, 0, 1), (0, 8, 7))": 14, "((0, 0, 1), (0, 8, 8))": 15, "((0, 0, 1), (0, 8, 9))": 16, "((0, 0, 1), (0, 9, 0))": 10, "((0, 0, 1), (0, 9, 1))": 9, "((0, 0, 1), (0, 9, 2))": 10, "((0, 0, 1), (0, 9, 3))": 11, "((0, 0, 1), (0, 9, 4))": 12, "((0, 0, 1), (0, 9, 5))": 13, "((0, 0, 1), (0, 9, 6))": 14, "((0, 0, 1), (0, 9, 7))": 15, "((0, 0, 1), (0, 9, 8))": 16, "((0, 0, 1), (0, 9, 9))": 17, "((0, 0, 1), (1, 0, 0))": 2, "((0, 0, 1), (1, 0, 1))": 1, "((0, 0, 1), (1, 0, 2))": 2, "((0, 0, 1), (1, 0, 3))": 3, "((0, 0, 1), (1, 0, 4))": 4, "((0, 0, 1), (1, 0, 5))": 5, "((0, 0, 1), (1, 0, 6))": 6, "((0, 0, 1), (1, 0, 7))": 7, "((0, 0, 1), (1, 0, 8))": 8, "((0, 0, 1), (1, 0, 9))": 9, "((0, 0, 1), (1, 1, 0))": 3, "((0, 0, 1), (1, 1, 1))": 2, "((0, 0, 1), (1, 1, 2))": 3, "((0, 0, 1), (1, 1, 3))": 4, "((0, 0, 1), (1, 1, 4))": 5, "((0, 0, 1), (1, 1, 5))": 6, "((0, 0, 1), (1, 1, 6))": 7, "((0, 0, 1), (1, 1, 7))": 8, "((0, 0, 1), (1, 1, 8))": 9, "((0, 0, 1), (1, 1, 9))": 10, "((0, 0, 1), (1, 2, 0))": 4, "((0, 0, 1), (1, 2, 1))": 3, "((0, 0, 1), (1, 2, 2))": 4, "((0, 0, 1), (1, 2, 3))": 5, "((0, 0, 1), (1, 2, 4))": 6, "((0, 0, 1), (1, 2, 5))": 7, "((0, 0, 1), (1, 2, 6))": 8, "((0, 0, 1), (1, 2, 7))": 9, "((0, 0, 1), (1, 2, 8))": 10, "((0, 0, 1), (1, 2, 9))": 11, "((0, 0, 1), (1, 3, 0))": 5, "((0, 0, 1), (1, 3, 1))": 4, "((0, 0, 1), (1, 3, 2))": 5, "((0, 0, 1), (1, 3, 3))": 6, "((0, 0, 1), (1, 3, 4))": 7, "((0, 0, 1), (1, 3, 5))": 8, "((0, 0, 1), (1, 3, 6))": 9, "((0, 0, 1), (1, 3, 7))": 10, "((0, 0, 1), (1, 3, 8))": 11, "((0, 0, 1), (1, 3, 9))": 12, "((0, 0, 1), (1, 4, 0))": 6, "((0, 0, 1), (1, 4, 1))": 5, "((0, 0, 1), (1, 4, 2))": 6, "((0, 0, 1), (1, 4, 3))": 7, "((0, 0, 1), (1, 4, 4))": 8, "((0, 0, 1), (1, 4, 5))": 9, "((0, 0, 1), (1, 4, 6))": 10, "((0, 0, 1), (1, 4, 7))": 11, "((0, 0, 1), (1, 4, 8))": 12, "((0, 0, 1), (1, 4, 9))": 13, "((0, 0, 1), (1, 5, 0))": 7, "((0, 0, 1), (1, 5, 1))": 6, "((0, 0, 1), (1, 5, 2))": 7, "((0, 0, 1), (1, 5, 3))": 8, "((0, 0, 1), (1, 5, 4))": 9, "((0, 0, 1), (1, 5, 5))": 10, "((0, 0, 1), (1, 5, 6))": 11, "((0, 0, 1), (1, 5, 7))": 12, "((0, 0, 1), (1, 5, 8))": 13, "((0, 0, 1), (1, 5, 9))": 14, "((0, 0, 1), (1, 6, 0))": 8, "((0, 0, 1), (1, 6, 1))": 7, "((0, 0, 1), (1, 6, 2))": 8, "((0, 0, 1), (1, 6, 3))": 9, "((0, 0, 1), (1, 6, 4))": 10, "((0, 0, 1), (1, 6, 5))": 11, "((0, 0, 1), (1, 6, 6))": 12, "((0, 0, 1), (1, 6, 7))": 13, "((0, 0, 1), (1, 6, 8))": 14, "((0, 0, 1), (1, 6, 9))": 15, "((0, 0, 1), (1, 7, 0))": 9, "((0, 0, 1), (1, 7, 1))": 8, "((0, 0, 1), (1, 7, 2))": 9, "((0, 0, 1), (1, 7, 3))": 10, "((0, 0, 1), (1, 7, 4))": 11, "((0, 0, 1), (1, 7, 5))": 12, "((0, 0, 1), (1, 7, 6))": 13, "((0, 0, 1), (1, 7, 7))": 14, "((0, 0, 1), (1, 7, 8))": 15, "((0, 0, 1), (1, 7, 9))": 16, "((0, 0, 1), (1, 8, 0))": 10, "((0, 0, 1), (1, 8, 1))": 9, "((0, 0, 1), (1, 8, 2))": 10, "((0, 0, 1), (1, 8, 3))": 11, "((0, 0, 1), (1, 8, 4))": 12, "((0, 0, 1), (1, 8, 5))": 13, "((0, 0, 1), (1, 8, 6))": 14, "((0, 0, 1), (1, 8, 7))": 15, "((0, 0, 1), (1, 8, 8))": 16, "((0, 0, 1), (1, 8, 9))": 17, "((0, 0, 1), (1, 9, 0))": 11, "((0, 0, 1), (1, 9, 1))": 10, "((0, 0, 1), (1, 9, 2))": 11, "((0, 0, 1), (1, 9, 3))": 12, "((0, 0, 1), (1, 9, 4))": 13, "((0, 0, 1), (1, 9, 5))": 14, "((0, 0, 1), (1, 9, 6))": 15, "((0, 0, 1), (1, 9, 7))": 16, "((0, 0, 1), (1, 9, 8))": 17, "((0, 0, 1), (1, 9, 9))": 18, "((0, 0, 1), (2, 0, 0))": 3, "((0, 0, 1), (2, 0, 1))": 2, "((0, 0, 1), (2, 0, 2))": 3, "((0, 0, 1), (2, 0, 3))": 4, "((0, 0, 1), (2, 0, 4))": 5, "((0, 0, 1), (2, 0, 5))": 6, "((0, 0, 1), (2, 0, 6))": 7, "((0, 0, 1), (2, 0, 7))": 8, "((0, 0, 1), (2, 0, 8))": 9, "((0, 0, 1), (2, 0, 9))": 10, "((0, 0, 1), (2, 1, 0))": 4, "((0, 0, 1), (2, 1, 1))": 3, "((0, 0, 1), (2, 1, 2))": 4, "((0, 0, 1), (2, 1, 3))": 5, "((0, 0, 1), (2, 1, 4))": 6, "((0, 0, 1), (2, 1, 5))": 7, "((0, 0, 1), (2, 1, 6))": 8, "((0, 0, 1), (2, 1, 7))": 9, "((0, 0, 1), (2, 1, 8))": 10, "((0, 0, 1), (2, 1, 9))": 11, "((0, 0, 1), (2, 2, 0))": 5, "((0, 0, 1), (2, 2, 1))": 4, "((0, 0, 1), (2, 2, 2))": 5, "((0, 0, 1), (2, 2, 3))": 6, "((0, 0, 1), (2, 2, 4))": 7, "((0, 0, 1), (2, 2, 5))": 8, "((0, 0, 1), (2, 2, 6))": 9, "((0, 0, 1), (2, 2, 7))": 10, "((0, 0, 1), (2, 2, 8))": 11, "((0, 0, 1), (2, 2, 9))": 12, "((0, 0, 1), (2, 3, 0))": 6, "((0, 0, 1), (2, 3, 1))": 5, "((0, 0, 1), (2, 3, 2))": 6, "((0, 0, 1), (2, 3, 3))": 7, "((0, 0, 1), (2, 3, 4))": 8, "((0, 0, 1), (2, 3, 5))": 9, "((0, 0, 1), (2, 3, 6))": 10, "((0, 0, 1), (2, 3, 7))": 11, "((0, 0, 1), (2, 3, 8))": 12, "((0, 0, 1), (2, 3, 9))": 13, "((0, 0, 1), (2, 4, 0))": 7, "((0, 0, 1), (2, 4, 1))": 6, "((0, 0, 1), (2, 4, 2))": 7, "((0, 0, 1), (2, 4, 3))": 8, "((0, 0, 1), (2, 4, 4))": 9, "((0, 0, 1), (2, 4, 5))": 10, "((0, 0, 1), (2, 4, 6))": 11, "((0, 0, 1), (2, 4, 7))": 12, "((0, 0, 1), (2, 4, 8))": 13, "((0, 0, 1), (2, 4, 9))": 14, "((0, 0, 1), (2, 5, 0))": 8, "((0, 0, 1), (2, 5, 1))": 7, "((0, 0, 1), (2, 5, 2))": 8, "((0, 0, 1), (2, 5, 3))": 9, "((0, 0, 1), (2, 5, 4))": 10, "((0, 0, 1), (2, 5, 5))": 11, "((0, 0, 1), (2, 5, 6))": 12, "((0, 0, 1), (2, 5, 7))": 13, "((0, 0, 1), (2, 5, 8))": 14, "((0, 0, 1), (2, 5, 9))": 15, "((0, 0, 1), (2, 6, 0))": 9, "((0, 0, 1), (2, 6, 1))": 8, "((0, 0, 1), (2, 6, 2))": 9, "((0, 0, 1), (2, 6, 3))": 10, "((0, 0, 1), (2, 6, 4))": 11, "((0, 0, 1), (2, 6, 5))": 12, "((0, 0, 1), (2, 6, 6))": 13, "((0, 0, 1), (2, 6, 7))": 14, "((0, 0, 1), (2, 6, 8))": 15, "((0, 0, 1), (2, 6, 9))": 16, "((0, 0, 1), (2, 7, 0))": 10, "((0, 0, 1), (2, 7, 1))": 9, "((0, 0, 1), (2, 7, 2))": 10, "((0, 0, 1), (2, 7, 3))": 11, "((0, 0, 1), (2, 7, 4))": 12, "((0, 0, 1), (2, 7, 5))": 13, "((0, 0, 1), (2, 7, 6))": 14, "((0, 0, 1), (2, 7, 7))": 15, "((0, 0, 1), (2, 7, 8))": 16, "((0, 0, 1), (2, 7, 9))": 17, "((0, 0, 1), (2, 8, 0))": 11, "((0, 0, 1), (2, 8, 1))": 10, "((0, 0, 1), (2, 8, 2))": 11, "((0, 0, 1), (2, 8, 3))": 12, "((0, 0, 1), (2, 8, 4))": 13, "((0, 0, 1), (2, 8, 5))": 14, "((0, 0, 1), (2, 8, 6))": 15, "((0, 0, 1), (2, 8, 7))": 16, "((0, 0, 1), (2, 8, 8))": 17, "((0, 0, 1), (2, 8, 9))": 18, "((0, 0, 1), (2, 9, 0))": 12, "((0, 0, 1), (2, 9, 1))": 11, "((0, 0, 1), (2, 9, 2))": 12, "((0, 0, 1), (2, 9, 3))": 13, "((0, 0, 1), (2, 9, 4))": 14, "((0, 0, 1), (2, 9, 5))": 15, "((0, 0, 1), (2, 9, 6))": 16, "((0, 0, 1), (2, 9, 7))": 17, "((0, 0, 1), (2, 9, 8))": 18, "((0, 0, 1), (2, 9, 9))": 19, "((0, 0, 1), (3, 0, 0))": 4, "((0, 0, 1), (3, 0, 1))": 3, "((0, 0, 1), (3, 0, 2))": 4, "((0, 0, 1), (3, 0, 3))": 5, "((0, 0, 1), (3, 0, 4))": 6, "((0, 0, 1), (3, 0, 5))": 7, "((0, 0, 1), (3, 0, 6))": 8, "((0, 0, 1), (3, 0, 7))": 9, "((0, 0, 1), (3, 0, 8))": 10, "((0, 0, 1), (3, 0, 9))": 11, "((0, 0, 1), (3, 1, 0))": 5, "((0, 0, 1), (3, 1, 1))": 4, "((0, 0, 1), (3, 1, 2))": 5, "((0, 0, 1), (3, 1, 3))": 6, "((0, 0, 1), (3, 1, 4))": 7, "((0, 0, 1), (3, 1, 5))": 8, "((0, 0, 1), (3, 1, 6))": 9, "((0, 0, 1), (3, 1, 7))": 10, "((0, 0, 1), (3, 1, 8))": 11, "((0, 0, 1), (3, 1, 9))": 12, "((0, 0, 1), (3, 2, 0))": 6, "((0, 0, 1), (3, 2, 1))": 5, "((0, 0, 1), (3, 2, 2))": 6, "((0, 0, 1), (3, 2, 3))": 7, "((0, 0, 1), (3, 2, 4))": 8, "((0, 0, 1), (3, 2, 5))": 9, "((0, 0, 1), (3, 2, 6))": 10, "((0, 0, 1), (3, 2, 7))": 11, "((0, 0, 1), (3, 2, 8))": 12, "((0, 0, 1), (3, 2, 9))": 13, "((0, 0, 1), (3, 3, 0))": 7, "((0, 0, 1), (3, 3, 1))": 6, "((0, 0, 1), (3, 3, 2))": 7, "((0, 0, 1), (3, 3, 3))": 8, "((0, 0, 1), (3, 3, 4))": 9, "((0, 0, 1), (3, 3, 5))": 10, "((0, 0, 1), (3, 3, 6))": 11, "((0, 0, 1), (3, 3, 7))": 12, "((0, 0, 1), (3, 3, 8))": 13, "((0, 0, 1), (3, 3, 9))": 14, "((0, 0, 1), (3, 4, 0))": 8, "((0, 0, 1), (3, 4, 1))": 7, "((0, 0, 1), (3, 4, 2))": 8, "((0, 0, 1), (3, 4, 3))": 9, "((0, 0, 1), (3, 4, 4))": 10, "((0, 0, 1), (3, 4, 5))": 11, "((0, 0, 1), (3, 4, 6))": 12, "((0, 0, 1), (3, 4, 7))": 13, "((0, 0, 1), (3, 4, 8))": 14, "((0, 0, 1), (3, 4, 9))": 15, "((0, 0, 1), (3, 5, 0))": 9, "((0, 0, 1), (3, 5, 1))": 8, "((0, 0, 1), (3, 5, 2))": 9, "((0, 0, 1), (3, 5, 3))": 10, "((0, 0, 1), (3, 5, 4))": 11, "((0, 0, 1), (3, 5, 5))": 12, "((0, 0, 1), (3, 5, 6))": 13, "((0, 0, 1), (3, 5, 7))": 14, "((0, 0, 1), (3, 5, 8))": 15, "((0, 0, 1), (3, 5, 9))": 16, "((0, 0, 1), (3, 6, 0))": 10, "((0, 0, 1), (3, 6, 1))": 9, "((0, 0, 1), (3, 6, 2))": 10, "((0, 0, 1), (3, 6, 3))": 11, "((0, 0, 1), (3, 6, 4))": 12, "((0, 0, 1), (3, 6, 5))": 13, "((0, 0, 1), (3, 6, 6))": 14, "((0, 0, 1), (3, 6, 7))": 15, "((0, 0, 1), (3, 6, 8))": 16, "((0, 0, 1), (3, 6, 9))": 17, "((0, 0, 1), (3, 7, 0))": 11, "((0, 0, 1), (3, 7, 1))": 10, "((0, 0, 1), (3, 7, 2))": 11, "((0, 0, 1), (3, 7, 3))": 12, "((0, 0, 1), (3, 7, 4))": 13, "((0, 0, 1), (3, 7, 5))": 14, "((0, 0, 1), (3, 7, 6))": 15, "((0, 0, 1), (3, 7, 7))": 16, "((0, 0, 1), (3, 7, 8))": 17, "((0, 0, 1), (3, 7, 9))": 18, "((0, 0, 1), (3, 8, 0))": 12, "((0, 0, 1), (3, 8, 1))": 11, "((0, 0, 1), (3, 8, 2))": 12, "((0, 0, 1), (3, 8, 3))": 13, "((0, 0, 1), (3, 8, 4))": 14, "((0, 0, 1), (3, 8, 5))": 15, "((0, 0, 1), (3, 8, 6))": 16, "((0, 0, 1), (3, 8, 7))": 17, "((0, 0, 1), (3, 8, 8))": 18, "((0, 0, 1), (3, 8, 9))": 19, "((0, 0, 1), (3, 9, 0))": 13, "((0, 0, 1), (3, 9, 1))": 12, "((0, 0, 1), (3, 9, 2))": 13, "((0, 0, 1), (3, 9, 3))": 14, "((0, 0, 1), (3, 9, 4))": 15, "((0, 0, 1), (3, 9, 5))": 16, "((0, 0, 1), (3, 9, 6))": 17, "((0, 0, 1), (3, 9, 7))": 18, "((0, 0, 1), (3, 9, 8))": 19, "((0, 0, 1), (3, 9, 9))": 20, "((0, 0, 1), (4, 0, 0))": 5, "((0, 0, 1), (4, 0, 1))": 4, "((0, 0, 1), (4, 0, 2))": 5, "((0, 0, 1), (4, 0, 3))": 6, "((0, 0, 1), (4, 0, 4))": 7, "((0, 0, 1), (4, 0, 5))": 8, "((0, 0, 1), (4, 0, 6))": 9, "((0, 0, 1), (4, 0, 7))": 10, "((0, 0, 1), (4, 0, 8))": 11, "((0, 0, 1), (4, 0, 9))": 12, "((0, 0, 1), (4, 1, 0))": 6, "((0, 0, 1), (4, 1, 1))": 5, "((0, 0, 1), (4, 1, 2))": 6, "((0, 0, 1), (4, 1, 3))": 7, "((0, 0, 1), (4, 1, 4))": 8, "((0, 0, 1), (4, 1, 5))": 9, "((0, 0, 1), (4, 1, 6))": 10, "((0, 0, 1), (4, 1, 7))": 11, "((0, 0, 1), (4, 1, 8))": 12, "((0, 0, 1), (4, 1, 9))": 13, "((0, 0, 1), (4, 2, 0))": 7, "((0, 0, 1), (4, 2, 1))": 6, "((0, 0, 1), (4, 2, 2))": 7, "((0, 0, 1), (4, 2, 3))": 8, "((0, 0, 1), (4, 2, 4))": 9, "((0, 0, 1), (4, 2, 5))": 10, "((0, 0, 1), (4, 2, 6))": 11, "((0, 0, 1), (4, 2, 7))": 12, "((0, 0, 1), (4, 2, 8))": 13, "((0, 0, 1), (4, 2, 9))": 14, "((0, 0, 1), (4, 3, 0))": 8, "((0, 0, 1), (4, 3, 1))": 7, "((0, 0, 1), (4, 3, 2))": 8, "((0, 0, 1), (4, 3, 3))": 9, "((0, 0, 1), (4, 3, 4))": 10, "((0, 0, 1), (4, 3, 5))": 11, "((0, 0, 1), (4, 3, 6))": 12, "((0, 0, 1), (4, 3, 7))": 13, "((0, 0, 1), (4, 3, 8))": 14, "((0, 0, 1), (4, 3, 9))": 15, "((0, 0, 1), (4, 4, 0))": 9, "((0, 0, 1), (4, 4, 1))": 8, "((0, 0, 1), (4, 4, 2))": 9, "((0, 0, 1), (4, 4, 3))": 10, "((0, 0, 1), (4, 4, 4))": 11, "((0, 0, 1), (4, 4, 5))": 12, "((0, 0, 1), (4, 4, 6))": 13, "((0, 0, 1), (4, 4, 7))": 14, "((0, 0, 1), (4, 4, 8))": 15, "((0, 0, 1), (4, 4, 9))": 16, "((0, 0, 1), (4, 5, 0))": 10, "((0, 0, 1), (4, 5, 1))": 9, "((0, 0, 1), (4, 5, 2))": 10, "((0, 0, 1), (4, 5, 3))": 11, "((0, 0, 1), (4, 5, 4))": 12, "((0, 0, 1), (4, 5, 5))": 13, "((0, 0, 1), (4, 5, 6))": 14, "((0, 0, 1), (4, 5, 7))": 15, "((0, 0, 1), (4, 5, 8))": 16, "((0, 0, 1), (4, 5, 9))": 17, "((0, 0, 1), (4, 6, 0))": 11, "((0, 0, 1), (4, 6, 1))": 10, "((0, 0, 1), (4, 6, 2))": 11, "((0, 0, 1), (4, 6, 3))": 12, "((0, 0, 1), (4, 6, 4))": 13, "((0, 0, 1), (4, 6, 5))": 14, "((0, 0, 1), (4, 6, 6))": 15, "((0, 0, 1), (4, 6, 7))": 16, "((0, 0, 1), (4, 6, 8))": 17, "((0, 0, 1), (4, 6, 9))": 18, "((0, 0, 1), (4, 7, 0))": 12, "((0, 0, 1), (4, 7, 1))": 11, "((0, 0, 1), (4, 7, 2))": 12, "((0, 0, 1), (4, 7, 3))": 13, "((0, 0, 1), (4, 7, 4))": 14, "((0, 0, 1), (4, 7, 5))": 15, "((0, 0, 1), (4, 7, 6))": 16, "((0, 0, 1), (4, 7, 7))": 17, "((0, 0, 1), (4, 7, 8))": 18, "((0, 0, 1), (4, 7, 9))": 19, "((0, 0, 1), (4, 8, 0))": 13, "((0, 0, 1), (4, 8, 1))": 12, "((0, 0, 1), (4, 8, 2))": 13, "((0, 0, 1), (4, 8, 3))": 14, "((0, 0, 1), (4, 8, 4))": 15, "((0, 0, 1), (4, 8, 5))": 16, "((0, 0, 1), (4, 8, 6))": 17, "((0, 0, 1), (4, 8, 7))": 18, "((0, 0, 1), (4, 8, 8))": 19, "((0, 0, 1), (4, 8, 9))": 20, "((0, 0, 1), (4, 9, 0))": 14, "((0, 0, 1), (4, 9, 1))": 13, "((0, 0, 1), (4, 9, 2))": 14, "((0, 0, 1), (4, 9, 3))": 15, "((0, 0, 1), (4, 9, 4))": 16, "((0, 0, 1), (4, 9, 5))": 17, "((0, 0, 1), (4, 9, 6))": 18, "((0, 0, 1), (4, 9, 7))": 19, "((0, 0, 1), (4, 9, 8))": 20, "((0, 0, 1), (4, 9, 9))": 21, "((0, 0, 1), (5, 0, 0))": 6, "((0, 0, 1), (5, 0, 1))": 5, "((0, 0, 1), (5, 0, 2))": 6, "((0, 0, 1), (5, 0, 3))": 7, "((0, 0, 1), (5, 0, 4))": 8, "((0, 0, 1), (5, 0, 5))": 9, "((0, 0, 1), (5, 0, 6))": 10, "((0, 0, 1), (5, 0, 7))": 11, "((0, 0, 1), (5, 0, 8))": 12, "((0, 0, 1), (5, 0, 9))": 13, "((0, 0, 1), (5, 1, 0))": 7, "((0, 0, 1), (5, 1, 1))": 6, "((0, 0, 1), (5, 1, 2))": 7, "((0, 0, 1), (5, 1, 3))": 8, "((0, 0, 1), (5, 1, 4))": 9, "((0, 0, 1), (5, 1, 5))": 10, "((0, 0, 1), (5, 1, 6))": 11, "((0, 0, 1), (5, 1, 7))": 12, "((0, 0, 1), (5, 1, 8))": 13, "((0, 0, 1), (5, 1, 9))": 14, "((0, 0, 1), (5, 2, 0))": 8, "((0, 0, 1), (5, 2, 1))": 7, "((0, 0, 1), (5, 2, 2))": 8, "((0, 0, 1), (5, 2, 3))": 9, "((0, 0, 1), (5, 2, 4))": 10, "((0, 0, 1), (5, 2, 5))": 11, "((0, 0, 1), (5, 2, 6))": 12, "((0, 0, 1), (5, 2, 7))": 13, "((0, 0, 1), (5, 2, 8))": 14, "((0, 0, 1), (5, 2, 9))": 15, "((0, 0, 1), (5, 3, 0))": 9, "((0, 0, 1), (5, 3, 1))": 8, "((0, 0, 1), (5, 3, 2))": 9, "((0, 0, 1), (5, 3, 3))": 10, "((0, 0, 1), (5, 3, 4))": 11, "((0, 0, 1), (5, 3, 5))": 12, "((0, 0, 1), (5, 3, 6))": 13, "((0, 0, 1), (5, 3, 7))": 14, "((0, 0, 1), (5, 3, 8))": 15, "((0, 0, 1), (5, 3, 9))": 16, "((0, 0, 1), (5, 4, 0))": 10, "((0, 0, 1), (5, 4, 1))": 9, "((0, 0, 1), (5, 4, 2))": 10, "((0, 0, 1), (5, 4, 3))": 11, "((0, 0, 1), (5, 4, 4))": 12, "((0, 0, 1), (5, 4, 5))": 13, "((0, 0, 1), (5, 4, 6))": 14, "((0, 0, 1), (5, 4, 7))": 15, "((0, 0, 1), (5, 4, 8))": 16, "((0, 0, 1), (5, 4, 9))": 17, "((0, 0, 1), (5, 5, 0))": 11, "((0, 0, 1), (5, 5, 1))": 10, "((0, 0, 1), (5, 5, 2))": 11, "((0, 0, 1), (5, 5, 3))": 12, "((0, 0, 1), (5, 5, 4))": 13, "((0, 0, 1), (5, 5, 5))": 14, "((0, 0, 1), (5, 5, 6))": 15, "((0, 0, 1), (5, 5, 7))": 16, "((0, 0, 1), (5, 5, 8))": 17, "((0, 0, 1), (5, 5, 9))": 18, "((0, 0, 1), (5, 6, 0))": 12, "((0, 0, 1), (5, 6, 1))": 11, "((0, 0, 1), (5, 6, 2))": 12, "((0, 0, 1), (5, 6, 3))": 13, "((0, 0, 1), (5, 6, 4))": 14, "((0, 0, 1), (5, 6, 5))": 15, "((0, 0, 1), (5, 6, 6))": 16, "((0, 0, 1), (5, 6, 7))": 17, "((0, 0, 1), (5, 6, 8))": 18, "((0, 0, 1), (5, 6, 9))": 19, "((0, 0, 1), (5, 7, 0))": 13, "((0, 0, 1), (5, 7, 1))": 12, "((0, 0, 1), (5, 7, 2))": 13, "((0, 0, 1), (5, 7, 3))": 14, "((0, 0, 1), (5, 7, 4))": 15, "((0, 0, 1), (5, 7, 5))": 16, "((0, 0, 1), (5, 7, 6))": 17, "((0, 0, 1), (5, 7, 7))": 18, "((0, 0, 1), (5, 7, 8))": 19, "((0, 0, 1), (5, 7, 9))": 20, "((0, 0, 1), (5, 8, 0))": 14, "((0, 0, 1), (5, 8, 1))": 13, "((0, 0, 1), (5, 8, 2))": 14, "((0, 0, 1), (5, 8, 3))": 15, "((0, 0, 1), (5, 8, 4))": 16, "((0, 0, 1), (5, 8, 5))": 17, "((0, 0, 1), (5, 8, 6))": 18, "((0, 0, 1), (5, 8, 7))": 19, "((0, 0, 1), (5, 8, 8))": 20, "((0, 0, 1), (5, 8, 9))": 21, "((0, 0, 1), (5, 9, 0))": 15, "((0, 0, 1), (5, 9, 1))": 14, "((0, 0, 1), (5, 9, 2))": 15, "((0, 0, 1), (5, 9, 3))": 16, "((0, 0, 1), (5, 9, 4))": 17, "((0, 0, 1), (5, 9, 5))": 18, "((0, 0, 1), (5, 9, 6))": 19, "((0, 0, 1), (5, 9, 7))": 20, "((0, 0, 1), (5, 9, 8))": 21, "((0, 0, 1), (5, 9, 9))": 22, "((0, 0, 1), (6, 0, 0))": 7, "((0, 0, 1), (6, 0, 1))": 6, "((0, 0, 1), (6, 0, 2))": 7, "((0, 0, 1), (6, 0, 3))": 8, "((0, 0, 1), (6, 0, 4))": 9, "((0, 0, 1), (6, 0, 5))": 10, "((0, 0, 1), (6, 0, 6))": 11, "((0, 0, 1), (6, 0, 7))": 12, "((0, 0, 1), (6, 0, 8))": 13, "((0, 0, 1), (6, 0, 9))": 14, "((0, 0, 1), (6, 1, 0))": 8, "((0, 0, 1), (6, 1, 1))": 7, "((0, 0, 1), (6, 1, 2))": 8, "((0, 0, 1), (6, 1, 3))": 9, "((0, 0, 1), (6, 1, 4))": 10, "((0, 0, 1), (6, 1, 5))": 11, "((0, 0, 1), (6, 1, 6))": 12, "((0, 0, 1), (6, 1, 7))": 13, "((0, 0, 1), (6, 1, 8))": 14, "((0, 0, 1), (6, 1, 9))": 15, "((0, 0, 1), (6, 2, 0))": 9, "((0, 0, 1), (6, 2, 1))": 8, "((0, 0, 1), (6, 2, 2))": 9, "((0, 0, 1), (6, 2, 3))": 10, "((0, 0, 1), (6, 2, 4))": 11, "((0, 0, 1), (6, 2, 5))": 12, "((0, 0, 1), (6, 2, 6))": 13, "((0, 0, 1), (6, 2, 7))": 14, "((0, 0, 1), (6, 2, 8))": 15, "((0, 0, 1), (6, 2, 9))": 16, "((0, 0, 1), (6, 3, 0))": 10, "((0, 0, 1), (6, 3, 1))": 9, "((0, 0, 1), (6, 3, 2))": 10, "((0, 0, 1), (6, 3, 3))": 11, "((0, 0, 1), (6, 3, 4))": 12, "((0, 0, 1), (6, 3, 5))": 13, "((0, 0, 1), (6, 3, 6))": 14, "((0, 0, 1), (6, 3, 7))": 15, "((0, 0, 1), (6, 3, 8))": 16, "((0, 0, 1), (6, 3, 9))": 17, "((0, 0, 1), (6, 4, 0))": 11, "((0, 0, 1), (6, 4, 1))": 10, "((0, 0, 1), (6, 4, 2))": 11, "((0, 0, 1), (6, 4, 3))": 12, "((0, 0, 1), (6, 4, 4))": 13, "((0, 0, 1), (6, 4, 5))": 14, "((0, 0, 1), (6, 4, 6))": 15, "((0, 0, 1), (6, 4, 7))": 16, "((0, 0, 1), (6, 4, 8))": 17, "((0, 0, 1), (6, 4, 9))": 18, "((0, 0, 1), (6, 5, 0))": 12, "((0, 0, 1), (6, 5, 1))": 11, "((0, 0, 1), (6, 5, 2))": 12, "((0, 0, 1), (6, 5, 3))": 13, "((0, 0, 1), (6, 5, 4))": 14, "((0, 0, 1), (6, 5, 5))": 15, "((0, 0, 1), (6, 5, 6))": 16, "((0, 0, 1), (6, 5, 7))": 17, "((0, 0, 1), (6, 5, 8))": 18, "((0, 0, 1), (6, 5, 9))": 19, "((0, 0, 1), (6, 6, 0))": 13, "((0, 0, 1), (6, 6, 1))": 12, "((0, 0, 1), (6, 6, 2))": 13, "((0, 0, 1), (6, 6, 3))": 14, "((0, 0, 1), (6, 6, 4))": 15, "((0, 0, 1), (6, 6, 5))": 16, "((0, 0, 1), (6, 6, 6))": 17, "((0, 0, 1), (6, 6, 7))": 18, "((0, 0, 1), (6, 6, 8))": 19, "((0, 0, 1), (6, 6, 9))": 20, "((0, 0, 1), (6, 7, 0))": 14, "((0, 0, 1), (6, 7, 1))": 13, "((0, 0, 1), (6, 7, 2))": 14, "((0, 0, 1), (6, 7, 3))": 15, "((0, 0, 1), (6, 7, 4))": 16, "((0, 0, 1), (6, 7, 5))": 17, "((0, 0, 1), (6, 7, 6))": 18, "((0, 0, 1), (6, 7, 7))": 19, "((0, 0, 1), (6, 7, 8))": 20, "((0, 0, 1), (6, 7, 9))": 21, "((0, 0, 1), (6, 8, 0))": 15, "((0, 0, 1), (6, 8, 1))": 14, "((0, 0, 1), (6, 8, 2))": 15, "((0, 0, 1), (6, 8, 3))": 16, "((0, 0, 1), (6, 8, 4))": 17, "((0, 0, 1), (6, 8, 5))": 18, "((0, 0, 1), (6, 8, 6))": 19, "((0, 0, 1), (6, 8, 7))": 20, "((0, 0, 1), (6, 8, 8))": 21, "((0, 0, 1), (6, 8, 9))": 22, "((0, 0, 1), (6, 9, 0))": 16, "((0, 0, 1), (6, 9, 1))": 15, "((0, 0, 1), (6, 9, 2))": 16, "((0, 0, 1), (6, 9, 3))": 17, "((0, 0, 1), (6, 9, 4))": 18, "((0, 0, 1), (6, 9, 5))": 19, "((0, 0, 1), (6, 9, 6))": 20, "((0, 0, 1), (6, 9, 7))": 21, "((0, 0, 1), (6, 9, 8))": 22, "((0, 0, 1), (6, 9, 9))": 23, "((0, 0, 1), (7, 0, 0))": 8, "((0, 0, 1), (7, 0, 1))": 7, "((0, 0, 1), (7, 0, 2))": 8, "((0, 0, 1), (7, 0, 3))": 9, "((0, 0, 1), (7, 0, 4))": 10, "((0, 0, 1), (7, 0, 5))": 11, "((0, 0, 1), (7, 0, 6))": 12, "((0, 0, 1), (7, 0, 7))": 13, "((0, 0, 1), (7, 0, 8))": 14, "((0, 0, 1), (7, 0, 9))": 15, "((0, 0, 1), (7, 1, 0))": 9, "((0, 0, 1), (7, 1, 1))": 8, "((0, 0, 1), (7, 1, 2))": 9, "((0, 0, 1), (7, 1, 3))": 10, "((0, 0, 1), (7, 1, 4))": 11, "((0, 0, 1), (7, 1, 5))": 12, "((0, 0, 1), (7, 1, 6))": 13, "((0, 0, 1), (7, 1, 7))": 14, "((0, 0, 1), (7, 1, 8))": 15, "((0, 0, 1), (7, 1, 9))": 16, "((0, 0, 1), (7, 2, 0))": 10, "((0, 0, 1), (7, 2, 1))": 9, "((0, 0, 1), (7, 2, 2))": 10, "((0, 0, 1), (7, 2, 3))": 11, "((0, 0, 1), (7, 2, 4))": 12, "((0, 0, 1), (7, 2, 5))": 13, "((0, 0, 1), (7, 2, 6))": 14, "((0, 0, 1), (7, 2, 7))": 15, "((0, 0, 1), (7, 2, 8))": 16, "((0, 0, 1), (7, 2, 9))": 17, "((0, 0, 1), (7, 3, 0))": 11, "((0, 0, 1), (7, 3, 1))": 10, "((0, 0, 1), (7, 3, 2))": 11, "((0, 0, 1), (7, 3, 3))": 12, "((0, 0, 1), (7, 3, 4))": 13, "((0, 0, 1), (7, 3, 5))": 14, "((0, 0, 1), (7, 3, 6))": 15, "((0, 0, 1), (7, 3, 7))": 16, "((0, 0, 1), (7, 3, 8))": 17, "((0, 0, 1), (7, 3, 9))": 18, "((0, 0, 1), (7, 4, 0))": 12, "((0, 0, 1), (7, 4, 1))": 11, "((0, 0, 1), (7, 4, 2))": 12, "((0, 0, 1), (7, 4, 3))": 13, "((0, 0, 1), (7, 4, 4))": 14, "((0, 0, 1), (7, 4, 5))": 15, "((0, 0, 1), (7, 4, 6))": 16, "((0, 0, 1), (7, 4, 7))": 17, "((0, 0, 1), (7, 4, 8))": 18, "((0, 0, 1), (7, 4, 9))": 19, "((0, 0, 1), (7, 5, 0))": 13, "((0, 0, 1), (7, 5, 1))": 12, "((0, 0, 1), (7, 5, 2))": 13, "((0, 0, 1), (7, 5, 3))": 14, "((0, 0, 1), (7, 5, 4))": 15, "((0, 0, 1), (7, 5, 5))": 16, "((0, 0, 1), (7, 5, 6))": 17, "((0, 0, 1), (7, 5, 7))": 18, "((0, 0, 1), (7, 5, 8))": 19, "((0, 0, 1), (7, 5, 9))": 20, "((0, 0, 1), (7, 6, 0))": 14, "((0, 0, 1), (7, 6, 1))": 13, "((0, 0, 1), (7, 6, 2))": 14, "((0, 0, 1), (7, 6, 3))": 15, "((0, 0, 1), (7, 6, 4))": 16, "((0, 0, 1), (7, 6, 5))": 17, "((0, 0, 1), (7, 6, 6))": 18, "((0, 0, 1), (7, 6, 7))": 19, "((0, 0, 1), (7, 6, 8))": 20, "((0, 0, 1), (7, 6, 9))": 21, "((0, 0, 1), (7, 7, 0))": 15, "((0, 0, 1), (7, 7, 1))": 14, "((0, 0, 1), (7, 7, 2))": 15, "((0, 0, 1), (7, 7, 3))": 16, "((0, 0, 1), (7, 7, 4))": 17, "((0, 0, 1), (7, 7, 5))": 18, "((0, 0, 1), (7, 7, 6))": 19, "((0, 0, 1), (7, 7, 7))": 20, "((0, 0, 1), (7, 7, 8))": 21, "((0, 0, 1), (7, 7, 9))": 22, "((0, 0, 1), (7, 8, 0))": 16, "((0, 0, 1), (7, 8, 1))": 15, "((0, 0, 1), (7, 8, 2))": 16, "((0, 0, 1), (7, 8, 3))": 17, "((0, 0, 1), (7, 8, 4))": 18, "((0, 0, 1), (7, 8, 5))": 19, "((0, 0, 1), (7, 8, 6))": 20, "((0, 0, 1), (7, 8, 7))": 21, "((0, 0, 1), (7, 8, 8))": 22, "((0, 0, 1), (7, 8, 9))": 23, "((0, 0, 1), (7, 9, 0))": 17, "((0, 0, 1), (7, 9, 1))": 16, "((0, 0, 1), (7, 9, 2))": 17, "((0, 0, 1), (7, 9, 3))": 18, "((0, 0, 1), (7, 9, 4))": 19, "((0, 0, 1), (7, 9, 5))": 20, "((0, 0, 1), (7, 9, 6))": 21, "((0, 0, 1), (7, 9, 7))": 22, "((0, 0, 1), (7, 9, 8))": 23, "((0, 0, 1), (7, 9, 9))": 24, "((0, 0, 1), (8, 0, 0))": 9, "((0, 0, 1), (8, 0, 1))": 8, "((0, 0, 1), (8, 0, 2))": 9, "((0, 0, 1), (8, 0, 3))": 10, "((0, 0, 1), (8, 0, 4))": 11, "((0, 0, 1), (8, 0, 5))": 12, "((0, 0, 1), (8, 0, 6))": 13, "((0, 0, 1), (8, 0, 7))": 14, "((0, 0, 1), (8, 0, 8))": 15, "((0, 0, 1), (8, 0, 9))": 16, "((0, 0, 1), (8, 1, 0))": 10, "((0, 0, 1), (8, 1, 1))": 9, "((0, 0, 1), (8, 1, 2))": 10, "((0, 0, 1), (8, 1, 3))": 11, "((0, 0, 1), (8, 1, 4))": 12, "((0, 0, 1), (8, 1, 5))": 13, "((0, 0, 1), (8, 1, 6))": 14, "((0, 0, 1), (8, 1, 7))": 15, "((0, 0, 1), (8, 1, 8))": 16, "((0, 0, 1), (8, 1, 9))": 17, "((0, 0, 1), (8, 2, 0))": 11, "((0, 0, 1), (8, 2, 1))": 10, "((0, 0, 1), (8, 2, 2))": 11, "((0, 0, 1), (8, 2, 3))": 12, "((0, 0, 1), (8, 2, 4))": 13, "((0, 0, 1), (8, 2, 5))": 14, "((0, 0, 1), (8, 2, 6))": 15, "((0, 0, 1), (8, 2, 7))": 16, "((0, 0, 1), (8, 2, 8))": 17, "((0, 0, 1), (8, 2, 9))": 18, "((0, 0, 1), (8, 3, 0))": 12, "((0, 0, 1), (8, 3, 1))": 11, "((0, 0, 1), (8, 3, 2))": 12, "((0, 0, 1), (8, 3, 3))": 13, "((0, 0, 1), (8, 3, 4))": 14, "((0, 0, 1), (8, 3, 5))": 15, "((0, 0, 1), (8, 3, 6))": 16, "((0, 0, 1), (8, 3, 7))": 17, "((0, 0, 1), (8, 3, 8))": 18, "((0, 0, 1), (8, 3, 9))": 19, "((0, 0, 1), (8, 4, 0))": 13, "((0, 0, 1), (8, 4, 1))": 12, "((0, 0, 1), (8, 4, 2))": 13, "((0, 0, 1), (8, 4, 3))": 14, "((0, 0, 1), (8, 4, 4))": 15, "((0, 0, 1), (8, 4, 5))": 16, "((0, 0, 1), (8, 4, 6))": 17, "((0, 0, 1), (8, 4, 7))": 18, "((0, 0, 1), (8, 4, 8))": 19, "((0, 0, 1), (8, 4, 9))": 20, "((0, 0, 1), (8, 5, 0))": 14, "((0, 0, 1), (8, 5, 1))": 13, "((0, 0, 1), (8, 5, 2))": 14, "((0, 0, 1), (8, 5, 3))": 15, "((0, 0, 1), (8, 5, 4))": 16, "((0, 0, 1), (8, 5, 5))": 17, "((0, 0, 1), (8, 5, 6))": 18, "((0, 0, 1), (8, 5, 7))": 19, "((0, 0, 1), (8, 5, 8))": 20, "((0, 0, 1), (8, 5, 9))": 21, "((0, 0, 1), (8, 6, 0))": 15, "((0, 0, 1), (8, 6, 1))": 14, "((0, 0, 1), (8, 6, 2))": 15, "((0, 0, 1), (8, 6, 3))": 16, "((0, 0, 1), (8, 6, 4))": 17, "((0, 0, 1), (8, 6, 5))": 18, "((0, 0, 1), (8, 6, 6))": 19, "((0, 0, 1), (8, 6, 7))": 20, "((0, 0, 1), (8, 6, 8))": 21, "((0, 0, 1), (8, 6, 9))": 22, "((0, 0, 1), (8, 7, 0))": 16, "((0, 0, 1), (8, 7, 1))": 15, "((0, 0, 1), (8, 7, 2))": 16, "((0, 0, 1), (8, 7, 3))": 17, "((0, 0, 1), (8, 7, 4))": 18, "((0, 0, 1), (8, 7, 5))": 19, "((0, 0, 1), (8, 7, 6))": 20, "((0, 0, 1), (8, 7, 7))": 21, "((0, 0, 1), (8, 7, 8))": 22, "((0, 0, 1), (8, 7, 9))": 23, "((0, 0, 1), (8, 8, 0))": 17, "((0, 0, 1), (8, 8, 1))": 16, "((0, 0, 1), (8, 8, 2))": 17, "((0, 0, 1), (8, 8, 3))": 18, "((0, 0, 1), (8, 8, 4))": 19, "((0, 0, 1), (8, 8, 5))": 20, "((0, 0, 1), (8, 8, 6))": 21, "((0, 0, 1), (8, 8, 7))": 22, "((0, 0, 1), (8, 8, 8))": 23, "((0, 0, 1), (8, 8, 9))": 24, "((0, 0, 1), (8, 9, 0))": 18, "((0, 0, 1), (8, 9, 1))": 17, "((0, 0, 1), (8, 9, 2))": 18, "((0, 0, 1), (8, 9, 3))": 19, "((0, 0, 1), (8, 9, 4))": 20, "((0, 0, 1), (8, 9, 5))": 21, "((0, 0, 1), (8, 9, 6))": 22, "((0, 0, 1), (8, 9, 7))": 23, "((0, 0, 1), (8, 9, 8))": 24, "((0, 0, 1), (8, 9, 9))": 25, "((0, 0, 1), (9, 0, 0))": 10, "((0, 0, 1), (9, 0, 1))": 9, "((0, 0, 1), (9, 0, 2))": 10, "((0, 0, 1), (9, 0, 3))": 11, "((0, 0, 1), (9, 0, 4))": 12, "((0, 0, 1), (9, 0, 5))": 13, "((0, 0, 1), (9, 0, 6))": 14, "((0, 0, 1), (9, 0, 7))": 15, "((0, 0, 1), (9, 0, 8))": 16, "((0, 0, 1), (9, 0, 9))": 17, "((0, 0, 1), (9, 1, 0))": 11, "((0, 0, 1), (9, 1, 1))": 10, "((0, 0, 1), (9, 1, 2))": 11, "((0, 0, 1), (9, 1, 3))": 12, "((0, 0, 1), (9, 1, 4))": 13, "((0, 0, 1), (9, 1, 5))": 14, "((0, 0, 1), (9, 1, 6))": 15, "((0, 0, 1), (9, 1, 7))": 16, "((0, 0, 1), (9, 1, 8))": 17, "((0, 0, 1), (9, 1, 9))": 18, "((0, 0, 1), (9, 2, 0))": 12, "((0, 0, 1), (9, 2, 1))": 11, "((0, 0, 1), (9, 2, 2))": 12, "((0, 0, 1), (9, 2, 3))": 13, "((0, 0, 1), (9, 2, 4))": 14, "((0, 0, 1), (9, 2, 5))": 15, "((0, 0, 1), (9, 2, 6))": 16, "((0, 0, 1), (9, 2, 7))": 17, "((0, 0, 1), (9, 2, 8))": 18, "((0, 0, 1), (9, 2, 9))": 19, "((0, 0, 1), (9, 3, 0))": 13, "((0, 0, 1), (9, 3, 1))": 12, "((0, 0, 1), (9, 3, 2))": 13, "((0, 0, 1), (9, 3, 3))": 14, "((0, 0, 1), (9, 3, 4))": 15, "((0, 0, 1), (9, 3, 5))": 16, "((0, 0, 1), (9, 3, 6))": 17, "((0, 0, 1), (9, 3, 7))": 18, "((0, 0, 1), (9, 3, 8))": 19, "((0, 0, 1), (9, 3, 9))": 20, "((0, 0, 1), (9, 4, 0))": 14, "((0, 0, 1), (9, 4, 1))": 13, "((0, 0, 1), (9, 4, 2))": 14, "((0, 0, 1), (9, 4, 3))": 15, "((0, 0, 1), (9, 4, 4))": 16, "((0, 0, 1), (9, 4, 5))": 17, "((0, 0, 1), (9, 4, 6))": 18, "((0, 0, 1), (9, 4, 7))": 19, "((0, 0, 1), (9, 4, 8))": 20, "((0, 0, 1), (9, 4, 9))": 21, "((0, 0, 1), (9, 5, 0))": 15, "((0, 0, 1), (9, 5, 1))": 14, "((0, 0, 1), (9, 5, 2))": 15, "((0, 0, 1), (9, 5, 3))": 16, "((0, 0, 1), (9, 5, 4))": 17, "((0, 0, 1), (9, 5, 5))": 18, "((0, 0, 1), (9, 5, 6))": 19, "((0, 0, 1), (9, 5, 7))": 20, "((0, 0, 1), (9, 5, 8))": 21, "((0, 0, 1), (9, 5, 9))": 22, "((0, 0, 1), (9, 6, 0))": 16, "((0, 0, 1), (9, 6, 1))": 15, "((0, 0, 1), (9, 6, 2))": 16, "((0, 0, 1), (9, 6, 3))": 17, "((0, 0, 1), (9, 6, 4))": 18, "((0, 0, 1), (9, 6, 5))": 19, "((0, 0, 1), (9, 6, 6))": 20, "((0, 0, 1), (9, 6, 7))": 21, "((0, 0, 1), (9, 6, 8))": 22, "((0, 0, 1), (9, 6, 9))": 23, "((0, 0, 1), (9, 7, 0))": 17, "((0, 0, 1), (9, 7, 1))": 16, "((0, 0, 1), (9, 7, 2))": 17, "((0, 0, 1), (9, 7, 3))": 18, "((0, 0, 1), (9, 7, 4))": 19, "((0, 0, 1), (9, 7, 5))": 20, "((0, 0, 1), (9, 7, 6))": 21, "((0, 0, 1), (9, 7, 7))": 22, "((0, 0, 1), (9, 7, 8))": 23, "((0, 0, 1), (9, 7, 9))": 24, "((0, 0, 1), (9, 8, 0))": 18, "((0, 0, 1), (9, 8, 1))": 17, "((0, 0, 1), (9, 8, 2))": 18, "((0, 0, 1), (9, 8, 3))": 19, "((0, 0, 1), (9, 8, 4))": 20, "((0, 0, 1), (9, 8, 5))": 21, "((0, 0, 1), (9, 8, 6))": 22, "((0, 0, 1), (9, 8, 7))": 23, "((0, 0, 1), (9, 8, 8))": 24, "((0, 0, 1), (9, 8, 9))": 25, "((0, 0, 1), (9, 9, 0))": 19, "((0, 0, 1), (9, 9, 1))": 18, "((0, 0, 1), (9, 9, 2))": 19, "((0, 0, 1), (9, 9, 3))": 20, "((0, 0, 1), (9, 9, 4))": 21, "((0, 0, 1), (9, 9, 5))": 22, "((0, 0, 1), (9, 9, 6))": 23, "((0, 0, 1), (9, 9, 7))": 24, "((0, 0, 1), (9, 9, 8))": 25, "((0, 0, 1), (9, 9, 9))": 26, "((0, 0, 2), (0, 0, 3))": 1, "((0, 0, 2), (0, 0, 4))": 2, "((0, 0, 2), (0, 0, 5))": 3, "((0, 0, 2), (0, 0, 6))": 4, "((0, 0, 2), (0, 0, 7))": 5, "((0, 0, 2), (0, 0, 8))": 6, "((0, 0, 2), (0, 0, 9))": 7, "((0, 0, 2), (0, 1, 0))": 3, "((0, 0, 2), (0, 1, 1))": 2, "((0, 0, 2), (0, 1, 2))": 1, "((0, 0, 2), (0, 1, 3))": 2, "((0, 0, 2), (0, 1, 4))": 3, "((0, 0, 2), (0, 1, 5))": 4, "((0, 0, 2), (0, 1, 6))": 5, "((0, 0, 2), (0, 1, 7))": 6, "((0, 0, 2), (0, 1, 8))": 7, "((0, 0, 2), (0, 1, 9))": 8, "((0, 0, 2), (0, 2, 0))": 4, "((0, 0, 2), (0, 2, 1))": 3, "((0, 0, 2), (0, 2, 2))": 2, "((0, 0, 2), (0, 2, 3))": 3, "((0, 0, 2), (0, 2, 4))": 4, "((0, 0, 2), (0, 2, 5))": 5, "((0, 0, 2), (0, 2, 6))": 6, "((0, 0, 2), (0, 2, 7))": 7, "((0, 0, 2), (0, 2, 8))": 8, "((0, 0, 2), (0, 2, 9))": 9, "((0, 0, 2), (0, 3, 0))": 5, "((0, 0, 2), (0, 3, 1))": 4, "((0, 0, 2), (0, 3, 2))": 3, "((0, 0, 2), (0, 3, 3))": 4, "((0, 0, 2), (0, 3, 4))": 5, "((0, 0, 2), (0, 3, 5))": 6, "((0, 0, 2), (0, 3, 6))": 7, "((0, 0, 2), (0, 3, 7))": 8, "((0, 0, 2), (0, 3, 8))": 9, "((0, 0, 2), (0, 3, 9))": 10, "((0, 0, 2), (0, 4, 0))": 6, "((0, 0, 2), (0, 4, 1))": 5, "((0, 0, 2), (0, 4, 2))": 4, "((0, 0, 2), (0, 4, 3))": 5, "((0, 0, 2), (0, 4, 4))": 6, "((0, 0, 2), (0, 4, 5))": 7, "((0, 0, 2), (0, 4, 6))": 8, "((0, 0, 2), (0, 4, 7))": 9, "((0, 0, 2), (0, 4, 8))": 10, "((0, 0, 2), (0, 4, 9))": 11, "((0, 0, 2), (0, 5, 0))": 7, "((0, 0, 2), (0, 5, 1))": 6, "((0, 0, 2), (0, 5, 2))": 5, "((0, 0, 2), (0, 5, 3))": 6, "((0, 0, 2), (0, 5, 4))": 7, "((0, 0, 2), (0, 5, 5))": 8, "((0, 0, 2), (0, 5, 6))": 9, "((0, 0, 2), (0, 5, 7))": 10, "((0, 0, 2), (0, 5, 8))": 11, "((0, 0, 2), (0, 5, 9))": 12, "((0, 0, 2), (0, 6, 0))": 8, "((0, 0, 2), (0, 6, 1))": 7, "((0, 0, 2), (0, 6, 2))": 6, "((0, 0, 2), (0, 6, 3))": 7, "((0, 0, 2), (0, 6, 4))": 8, "((0, 0, 2), (0, 6, 5))": 9, "((0, 0, 2), (0, 6, 6))": 10, "((0, 0, 2), (0, 6, 7))": 11, "((0, 0, 2), (0, 6, 8))": 12, "((0, 0, 2), (0, 6, 9))": 13, "((0, 0, 2), (0, 7, 0))": 9, "((0, 0, 2), (0, 7, 1))": 8, "((0, 0, 2), (0, 7, 2))": 7, "((0, 0, 2), (0, 7, 3))": 8, "((0, 0, 2), (0, 7, 4))": 9, "((0, 0, 2), (0, 7, 5))": 10, "((0, 0, 2), (0, 7, 6))": 11, "((0, 0, 2), (0, 7, 7))": 12, "((0, 0, 2), (0, 7, 8))": 13, "((0, 0, 2), (0, 7, 9))": 14, "((0, 0, 2), (0, 8, 0))": 10, "((0, 0, 2), (0, 8, 1))": 9, "((0, 0, 2), (0, 8, 2))": 8, "((0, 0, 2), (0, 8, 3))": 9, "((0, 0, 2), (0, 8, 4))": 10, "((0, 0, 2), (0, 8, 5))": 11, "((0, 0, 2), (0, 8, 6))": 12, "((0, 0, 2), (0, 8, 7))": 13, "((0, 0, 2), (0, 8, 8))": 14, "((0, 0, 2), (0, 8, 9))": 15, "((0, 0, 2), (0, 9, 0))": 11, "((0, 0, 2), (0, 9, 1))": 10, "((0, 0, 2), (0, 9, 2))": 9, "((0, 0, 2), (0, 9, 3))": 10, "((0, 0, 2), (0, 9, 4))": 11, "((0, 0, 2), (0, 9, 5))": 12, "((0, 0, 2), (0, 9, 6))": 13, "((0, 0, 2), (0, 9, 7))": 14, "((0, 0, 2), (0, 9, 8))": 15, "((0, 0, 2), (0, 9, 9))": 16, "((0, 0, 2), (1, 0, 0))": 3, "((0, 0, 2), (1, 0, 1))": 2, "((0, 0, 2), (1, 0, 2))": 1, "((0, 0, 2), (1, 0, 3))": 2, "((0, 0, 2), (1, 0, 4))": 3, "((0, 0, 2), (1, 0, 5))": 4, "((0, 0, 2), (1, 0, 6))": 5, "((0, 0, 2), (1, 0, 7))": 6, "((0, 0, 2), (1, 0, 8))": 7, "((0, 0, 2), (1, 0, 9))": 8, "((0, 0, 2), (1, 1, 0))": 4, "((0, 0, 2), (1, 1, 1))": 3, "((0, 0, 2), (1, 1, 2))": 2, "((0, 0, 2), (1, 1, 3))": 3, "((0, 0, 2), (1, 1, 4))": 4, "((0, 0, 2), (1, 1, 5))": 5, "((0, 0, 2), (1, 1, 6))": 6, "((0, 0, 2), (1, 1, 7))": 7, "((0, 0, 2), (1, 1, 8))": 8, "((0, 0, 2), (1, 1, 9))": 9, "((0, 0, 2), (1, 2, 0))": 5, "((0, 0, 2), (1, 2, 1))": 4, "((0, 0, 2), (1, 2, 2))": 3, "((0, 0, 2), (1, 2, 3))": 4, "((0, 0, 2), (1, 2, 4))": 5, "((0, 0, 2), (1, 2, 5))": 6, "((0, 0, 2), (1, 2, 6))": 7, "((0, 0, 2), (1, 2, 7))": 8, "((0, 0, 2), (1, 2, 8))": 9, "((0, 0, 2), (1, 2, 9))": 10, "((0, 0, 2), (1, 3, 0))": 6, "((0, 0, 2), (1, 3, 1))": 5, "((0, 0, 2), (1, 3, 2))": 4, "((0, 0, 2), (1, 3, 3))": 5, "((0, 0, 2), (1, 3, 4))": 6, "((0, 0, 2), (1, 3, 5))": 7, "((0, 0, 2), (1, 3, 6))": 8, "((0, 0, 2), (1, 3, 7))": 9, "((0, 0, 2), (1, 3, 8))": 10, "((0, 0, 2), (1, 3, 9))": 11, "((0, 0, 2), (1, 4, 0))": 7, "((0, 0, 2), (1, 4, 1))": 6, "((0, 0, 2), (1, 4, 2))": 5, "((0, 0, 2), (1, 4, 3))": 6, "((0, 0, 2), (1, 4, 4))": 7, "((0, 0, 2), (1, 4, 5))": 8, "((0, 0, 2), (1, 4, 6))": 9, "((0, 0, 2), (1, 4, 7))": 10, "((0, 0, 2), (1, 4, 8))": 11, "((0, 0, 2), (1, 4, 9))": 12, "((0, 0, 2), (1, 5, 0))": 8, "((0, 0, 2), (1, 5, 1))": 7, "((0, 0, 2), (1, 5, 2))": 6, "((0, 0, 2), (1, 5, 3))": 7, "((0, 0, 2), (1, 5, 4))": 8, "((0, 0, 2), (1, 5, 5))": 9, "((0, 0, 2), (1, 5, 6))": 10, "((0, 0, 2), (1, 5, 7))": 11, "((0, 0, 2), (1, 5, 8))": 12, "((0, 0, 2), (1, 5, 9))": 13, "((0, 0, 2), (1, 6, 0))": 9, "((0, 0, 2), (1, 6, 1))": 8, "((0, 0, 2), (1, 6, 2))": 7, "((0, 0, 2), (1, 6, 3))": 8, "((0, 0, 2), (1, 6, 4))": 9, "((0, 0, 2), (1, 6, 5))": 10, "((0, 0, 2), (1, 6, 6))": 11, "((0, 0, 2), (1, 6, 7))": 12, "((0, 0, 2), (1, 6, 8))": 13, "((0, 0, 2), (1, 6, 9))": 14, "((0, 0, 2), (1, 7, 0))": 10, "((0, 0, 2), (1, 7, 1))": 9, "((0, 0, 2), (1, 7, 2))": 8, "((0, 0, 2), (1, 7, 3))": 9, "((0, 0, 2), (1, 7, 4))": 10, "((0, 0, 2), (1, 7, 5))": 11, "((0, 0, 2), (1, 7, 6))": 12, "((0, 0, 2), (1, 7, 7))": 13, "((0, 0, 2), (1, 7, 8))": 14, "((0, 0, 2), (1, 7, 9))": 15, "((0, 0, 2), (1, 8, 0))": 11, "((0, 0, 2), (1, 8, 1))": 10, "((0, 0, 2), (1, 8, 2))": 9, "((0, 0, 2), (1, 8, 3))": 10, "((0, 0, 2), (1, 8, 4))": 11, "((0, 0, 2), (1, 8, 5))": 12, "((0, 0, 2), (1, 8, 6))": 13, "((0, 0, 2), (1, 8, 7))": 14, "((0, 0, 2), (1, 8, 8))": 15, "((0, 0, 2), (1, 8, 9))": 16, "((0, 0, 2), (1, 9, 0))": 12, "((0, 0, 2), (1, 9, 1))": 11, "((0, 0, 2), (1, 9, 2))": 10, "((0, 0, 2), (1, 9, 3))": 11, "((0, 0, 2), (1, 9, 4))": 12, "((0, 0, 2), (1, 9, 5))": 13, "((0, 0, 2), (1, 9, 6))": 14, "((0, 0, 2), (1, 9, 7))": 15, "((0, 0, 2), (1, 9, 8))": 16, "((0, 0, 2), (1, 9, 9))": 17, "((0, 0, 2), (2, 0, 0))": 4, "((0, 0, 2), (2, 0, 1))": 3, "((0, 0, 2), (2, 0, 2))": 2, "((0, 0, 2), (2, 0, 3))": 3, "((0, 0, 2), (2, 0, 4))": 4, "((0, 0, 2), (2, 0, 5))": 5, "((0, 0, 2), (2, 0, 6))": 6, "((0, 0, 2), (2, 0, 7))": 7, "((0, 0, 2), (2, 0, 8))": 8, "((0, 0, 2), (2, 0, 9))": 9, "((0, 0, 2), (2, 1, 0))": 5, "((0, 0, 2), (2, 1, 1))": 4, "((0, 0, 2), (2, 1, 2))": 3, "((0, 0, 2), (2, 1, 3))": 4, "((0, 0, 2), (2, 1, 4))": 5, "((0, 0, 2), (2, 1, 5))": 6, "((0, 0, 2), (2, 1, 6))": 7, "((0, 0, 2), (2, 1, 7))": 8, "((0, 0, 2), (2, 1, 8))": 9, "((0, 0, 2), (2, 1, 9))": 10, "((0, 0, 2), (2, 2, 0))": 6, "((0, 0, 2), (2, 2, 1))": 5, "((0, 0, 2), (2, 2, 2))": 4, "((0, 0, 2), (2, 2, 3))": 5, "((0, 0, 2), (2, 2, 4))": 6, "((0, 0, 2), (2, 2, 5))": 7, "((0, 0, 2), (2, 2, 6))": 8, "((0, 0, 2), (2, 2, 7))": 9, "((0, 0, 2), (2, 2, 8))": 10, "((0, 0, 2), (2, 2, 9))": 11, "((0, 0, 2), (2, 3, 0))": 7, "((0, 0, 2), (2, 3, 1))": 6, "((0, 0, 2), (2, 3, 2))": 5, "((0, 0, 2), (2, 3, 3))": 6, "((0, 0, 2), (2, 3, 4))": 7, "((0, 0, 2), (2, 3, 5))": 8, "((0, 0, 2), (2, 3, 6))": 9, "((0, 0, 2), (2, 3, 7))": 10, "((0, 0, 2), (2, 3, 8))": 11, "((0, 0, 2), (2, 3, 9))": 12, "((0, 0, 2), (2, 4, 0))": 8, "((0, 0, 2), (2, 4, 1))": 7, "((0, 0, 2), (2, 4, 2))": 6, "((0, 0, 2), (2, 4, 3))": 7, "((0, 0, 2), (2, 4, 4))": 8, "((0, 0, 2), (2, 4, 5))": 9, "((0, 0, 2), (2, 4, 6))": 10, "((0, 0, 2), (2, 4, 7))": 11, "((0, 0, 2), (2, 4, 8))": 12, "((0, 0, 2), (2, 4, 9))": 13, "((0, 0, 2), (2, 5, 0))": 9, "((0, 0, 2), (2, 5, 1))": 8, "((0, 0, 2), (2, 5, 2))": 7, "((0, 0, 2), (2, 5, 3))": 8, "((0, 0, 2), (2, 5, 4))": 9, "((0, 0, 2), (2, 5, 5))": 10, "((0, 0, 2), (2, 5, 6))": 11, "((0, 0, 2), (2, 5, 7))": 12, "((0, 0, 2), (2, 5, 8))": 13, "((0, 0, 2), (2, 5, 9))": 14, "((0, 0, 2), (2, 6, 0))": 10, "((0, 0, 2), (2, 6, 1))": 9, "((0, 0, 2), (2, 6, 2))": 8, "((0, 0, 2), (2, 6, 3))": 9, "((0, 0, 2), (2, 6, 4))": 10, "((0, 0, 2), (2, 6, 5))": 11, "((0, 0, 2), (2, 6, 6))": 12, "((0, 0, 2), (2, 6, 7))": 13, "((0, 0, 2), (2, 6, 8))": 14, "((0, 0, 2), (2, 6, 9))": 15, "((0, 0, 2), (2, 7, 0))": 11, "((0, 0, 2), (2, 7, 1))": 10, "((0, 0, 2), (2, 7, 2))": 9, "((0, 0, 2), (2, 7, 3))": 10, "((0, 0, 2), (2, 7, 4))": 11, "((0, 0, 2), (2, 7, 5))": 12, "((0, 0, 2), (2, 7, 6))": 13, "((0, 0, 2), (2, 7, 7))": 14, "((0, 0, 2), (2, 7, 8))": 15, "((0, 0, 2), (2, 7, 9))": 16, "((0, 0, 2), (2, 8, 0))": 12, "((0, 0, 2), (2, 8, 1))": 11, "((0, 0, 2), (2, 8, 2))": 10, "((0, 0, 2), (2, 8, 3))": 11, "((0, 0, 2), (2, 8, 4))": 12, "((0, 0, 2), (2, 8, 5))": 13, "((0, 0, 2), (2, 8, 6))": 14, "((0, 0, 2), (2, 8, 7))": 15, "((0, 0, 2), (2, 8, 8))": 16, "((0, 0, 2), (2, 8, 9))": 17, "((0, 0, 2), (2, 9, 0))": 13, "((0, 0, 2), (2, 9, 1))": 12, "((0, 0, 2), (2, 9, 2))": 11, "((0, 0, 2), (2, 9, 3))": 12, "((0, 0, 2), (2, 9, 4))": 13, "((0, 0, 2), (2, 9, 5))": 14, "((0, 0, 2), (2, 9, 6))": 15, "((0, 0, 2), (2, 9, 7))": 16, "((0, 0, 2), (2, 9, 8))": 17, "((0, 0, 2), (2, 9, 9))": 18, "((0, 0, 2), (3, 0, 0))": 5, "((0, 0, 2), (3, 0, 1))": 4, "((0, 0, 2), (3, 0, 2))": 3, "((0, 0, 2), (3, 0, 3))": 4, "((0, 0, 2), (3, 0, 4))": 5, "((0, 0, 2), (3, 0, 5))": 6, "((0, 0, 2), (3, 0, 6))": 7, "((0, 0, 2), (3, 0, 7))": 8, "((0, 0, 2), (3, 0, 8))": 9, "((0, 0, 2), (3, 0, 9))": 10, "((0, 0, 2), (3, 1, 0))": 6, "((0, 0, 2), (3, 1, 1))": 5, "((0, 0, 2), (3, 1, 2))": 4, "((0, 0, 2), (3, 1, 3))": 5, "((0, 0, 2), (3, 1, 4))": 6, "((0, 0, 2), (3, 1, 5))": 7, "((0, 0, 2), (3, 1, 6))": 8, "((0, 0, 2), (3, 1, 7))": 9, "((0, 0, 2), (3, 1, 8))": 10, "((0, 0, 2), (3, 1, 9))": 11, "((0, 0, 2), (3, 2, 0))": 7, "((0, 0, 2), (3, 2, 1))": 6, "((0, 0, 2), (3, 2, 2))": 5, "((0, 0, 2), (3, 2, 3))": 6, "((0, 0, 2), (3, 2, 4))": 7, "((0, 0, 2), (3, 2, 5))": 8, "((0, 0, 2), (3, 2, 6))": 9, "((0, 0, 2), (3, 2, 7))": 10, "((0, 0, 2), (3, 2, 8))": 11, "((0, 0, 2), (3, 2, 9))": 12, "((0, 0, 2), (3, 3, 0))": 8, "((0, 0, 2), (3, 3, 1))": 7, "((0, 0, 2), (3, 3, 2))": 6, "((0, 0, 2), (3, 3, 3))": 7, "((0, 0, 2), (3, 3, 4))": 8, "((0, 0, 2), (3, 3, 5))": 9, "((0, 0, 2), (3, 3, 6))": 10, "((0, 0, 2), (3, 3, 7))": 11, "((0, 0, 2), (3, 3, 8))": 12, "((0, 0, 2), (3, 3, 9))": 13, "((0, 0, 2), (3, 4, 0))": 9, "((0, 0, 2), (3, 4, 1))": 8, "((0, 0, 2), (3, 4, 2))": 7, "((0, 0, 2), (3, 4, 3))": 8, "((0, 0, 2), (3, 4, 4))": 9, "((0, 0, 2), (3, 4, 5))": 10, "((0, 0, 2), (3, 4, 6))": 11, "((0, 0, 2), (3, 4, 7))": 12, "((0, 0, 2), (3, 4, 8))": 13, "((0, 0, 2), (3, 4, 9))": 14, "((0, 0, 2), (3, 5, 0))": 10, "((0, 0, 2), (3, 5, 1))": 9, "((0, 0, 2), (3, 5, 2))": 8, "((0, 0, 2), (3, 5, 3))": 9, "((0, 0, 2), (3, 5, 4))": 10, "((0, 0, 2), (3, 5, 5))": 11, "((0, 0, 2), (3, 5, 6))": 12, "((0, 0, 2), (3, 5, 7))": 13, "((0, 0, 2), (3, 5, 8))": 14, "((0, 0, 2), (3, 5, 9))": 15, "((0, 0, 2), (3, 6, 0))": 11, "((0, 0, 2), (3, 6, 1))": 10, "((0, 0, 2), (3, 6, 2))": 9, "((0, 0, 2), (3, 6, 3))": 10, "((0, 0, 2), (3, 6, 4))": 11, "((0, 0, 2), (3, 6, 5))": 12, "((0, 0, 2), (3, 6, 6))": 13, "((0, 0, 2), (3, 6, 7))": 14, "((0, 0, 2), (3, 6, 8))": 15, "((0, 0, 2), (3, 6, 9))": 16, "((0, 0, 2), (3, 7, 0))": 12, "((0, 0, 2), (3, 7, 1))": 11, "((0, 0, 2), (3, 7, 2))": 10, "((0, 0, 2), (3, 7, 3))": 11, "((0, 0, 2), (3, 7, 4))": 12, "((0, 0, 2), (3, 7, 5))": 13, "((0, 0, 2), (3, 7, 6))": 14, "((0, 0, 2), (3, 7, 7))": 15, "((0, 0, 2), (3, 7, 8))": 16, "((0, 0, 2), (3, 7, 9))": 17, "((0, 0, 2), (3, 8, 0))": 13, "((0, 0, 2), (3, 8, 1))": 12, "((0, 0, 2), (3, 8, 2))": 11, "((0, 0, 2), (3, 8, 3))": 12, "((0, 0, 2), (3, 8, 4))": 13, "((0, 0, 2), (3, 8, 5))": 14, "((0, 0, 2), (3, 8, 6))": 15, "((0, 0, 2), (3, 8, 7))": 16, "((0, 0, 2), (3, 8, 8))": 17, "((0, 0, 2), (3, 8, 9))": 18, "((0, 0, 2), (3, 9, 0))": 14, "((0, 0, 2), (3, 9, 1))": 13, "((0, 0, 2), (3, 9, 2))": 12, "((0, 0, 2), (3, 9, 3))": 13, "((0, 0, 2), (3, 9, 4))": 14, "((0, 0, 2), (3, 9, 5))": 15, "((0, 0, 2), (3, 9, 6))": 16, "((0, 0, 2), (3, 9, 7))": 17, "((0, 0, 2), (3, 9, 8))": 18, "((0, 0, 2), (3, 9, 9))": 19, "((0, 0, 2), (4, 0, 0))": 6, "((0, 0, 2), (4, 0, 1))": 5, "((0, 0, 2), (4, 0, 2))": 4, "((0, 0, 2), (4, 0, 3))": 5, "((0, 0, 2), (4, 0, 4))": 6, "((0, 0, 2), (4, 0, 5))": 7, "((0, 0, 2), (4, 0, 6))": 8, "((0, 0, 2), (4, 0, 7))": 9, "((0, 0, 2), (4, 0, 8))": 10, "((0, 0, 2), (4, 0, 9))": 11, "((0, 0, 2), (4, 1, 0))": 7, "((0, 0, 2), (4, 1, 1))": 6, "((0, 0, 2), (4, 1, 2))": 5, "((0, 0, 2), (4, 1, 3))": 6, "((0, 0, 2), (4, 1, 4))": 7, "((0, 0, 2), (4, 1, 5))": 8, "((0, 0, 2), (4, 1, 6))": 9, "((0, 0, 2), (4, 1, 7))": 10, "((0, 0, 2), (4, 1, 8))": 11, "((0, 0, 2), (4, 1, 9))": 12, "((0, 0, 2), (4, 2, 0))": 8, "((0, 0, 2), (4, 2, 1))": 7, "((0, 0, 2), (4, 2, 2))": 6, "((0, 0, 2), (4, 2, 3))": 7, "((0, 0, 2), (4, 2, 4))": 8, "((0, 0, 2), (4, 2, 5))": 9, "((0, 0, 2), (4, 2, 6))": 10, "((0, 0, 2), (4, 2, 7))": 11, "((0, 0, 2), (4, 2, 8))": 12, "((0, 0, 2), (4, 2, 9))": 13, "((0, 0, 2), (4, 3, 0))": 9, "((0, 0, 2), (4, 3, 1))": 8, "((0, 0, 2), (4, 3, 2))": 7, "((0, 0, 2), (4, 3, 3))": 8, "((0, 0, 2), (4, 3, 4))": 9, "((0, 0, 2), (4, 3, 5))": 10, "((0, 0, 2), (4, 3, 6))": 11, "((0, 0, 2), (4, 3, 7))": 12, "((0, 0, 2), (4, 3, 8))": 13, "((0, 0, 2), (4, 3, 9))": 14, "((0, 0, 2), (4, 4, 0))": 10, "((0, 0, 2), (4, 4, 1))": 9, "((0, 0, 2), (4, 4, 2))": 8, "((0, 0, 2), (4, 4, 3))": 9, "((0, 0, 2), (4, 4, 4))": 10, "((0, 0, 2), (4, 4, 5))": 11, "((0, 0, 2), (4, 4, 6))": 12, "((0, 0, 2), (4, 4, 7))": 13, "((0, 0, 2), (4, 4, 8))": 14, "((0, 0, 2), (4, 4, 9))": 15, "((0, 0, 2), (4, 5, 0))": 11, "((0, 0, 2), (4, 5, 1))": 10, "((0, 0, 2), (4, 5, 2))": 9, "((0, 0, 2), (4, 5, 3))": 10, "((0, 0, 2), (4, 5, 4))": 11, "((0, 0, 2), (4, 5, 5))": 12, "((0, 0, 2), (4, 5, 6))": 13, "((0, 0, 2), (4, 5, 7))": 14, "((0, 0, 2), (4, 5, 8))": 15, "((0, 0, 2), (4, 5, 9))": 16, "((0, 0, 2), (4, 6, 0))": 12, "((0, 0, 2), (4, 6, 1))": 11, "((0, 0, 2), (4, 6, 2))": 10, "((0, 0, 2), (4, 6, 3))": 11, "((0, 0, 2), (4, 6, 4))": 12, "((0, 0, 2), (4, 6, 5))": 13, "((0, 0, 2), (4, 6, 6))": 14, "((0, 0, 2), (4, 6, 7))": 15, "((0, 0, 2), (4, 6, 8))": 16, "((0, 0, 2), (4, 6, 9))": 17, "((0, 0, 2), (4, 7, 0))": 13, "((0, 0, 2), (4, 7, 1))": 12, "((0, 0, 2), (4, 7, 2))": 11, "((0, 0, 2), (4, 7, 3))": 12, "((0, 0, 2), (4, 7, 4))": 13, "((0, 0, 2), (4, 7, 5))": 14, "((0, 0, 2), (4, 7, 6))": 15, "((0, 0, 2), (4, 7, 7))": 16, "((0, 0, 2), (4, 7, 8))": 17, "((0, 0, 2), (4, 7, 9))": 18, "((0, 0, 2), (4, 8, 0))": 14, "((0, 0, 2), (4, 8, 1))": 13, "((0, 0, 2), (4, 8, 2))": 12, "((0, 0, 2), (4, 8, 3))": 13, "((0, 0, 2), (4, 8, 4))": 14, "((0, 0, 2), (4, 8, 5))": 15, "((0, 0, 2), (4, 8, 6))": 16, "((0, 0, 2), (4, 8, 7))": 17, "((0, 0, 2), (4, 8, 8))": 18, "((0, 0, 2), (4, 8, 9))": 19, "((0, 0, 2), (4, 9, 0))": 15, "((0, 0, 2), (4, 9, 1))": 14, "((0, 0, 2), (4, 9, 2))": 13, "((0, 0, 2), (4, 9, 3))": 14, "((0, 0, 2), (4, 9, 4))": 15, "((0, 0, 2), (4, 9, 5))": 16, "((0, 0, 2), (4, 9, 6))": 17, "((0, 0, 2), (4, 9, 7))": 18, "((0, 0, 2), (4, 9, 8))": 19, "((0, 0, 2), (4, 9, 9))": 20, "((0, 0, 2), (5, 0, 0))": 7, "((0, 0, 2), (5, 0, 1))": 6, "((0, 0, 2), (5, 0, 2))": 5, "((0, 0, 2), (5, 0, 3))": 6, "((0, 0, 2), (5, 0, 4))": 7, "((0, 0, 2), (5, 0, 5))": 8, "((0, 0, 2), (5, 0, 6))": 9, "((0, 0, 2), (5, 0, 7))": 10, "((0, 0, 2), (5, 0, 8))": 11, "((0, 0, 2), (5, 0, 9))": 12, "((0, 0, 2), (5, 1, 0))": 8, "((0, 0, 2), (5, 1, 1))": 7, "((0, 0, 2), (5, 1, 2))": 6, "((0, 0, 2), (5, 1, 3))": 7, "((0, 0, 2), (5, 1, 4))": 8, "((0, 0, 2), (5, 1, 5))": 9, "((0, 0, 2), (5, 1, 6))": 10, "((0, 0, 2), (5, 1, 7))": 11, "((0, 0, 2), (5, 1, 8))": 12, "((0, 0, 2), (5, 1, 9))": 13, "((0, 0, 2), (5, 2, 0))": 9, "((0, 0, 2), (5, 2, 1))": 8, "((0, 0, 2), (5, 2, 2))": 7, "((0, 0, 2), (5, 2, 3))": 8, "((0, 0, 2), (5, 2, 4))": 9, "((0, 0, 2), (5, 2, 5))": 10, "((0, 0, 2), (5, 2, 6))": 11, "((0, 0, 2), (5, 2, 7))": 12, "((0, 0, 2), (5, 2, 8))": 13, "((0, 0, 2), (5, 2, 9))": 14, "((0, 0, 2), (5, 3, 0))": 10, "((0, 0, 2), (5, 3, 1))": 9, "((0, 0, 2), (5, 3, 2))": 8, "((0, 0, 2), (5, 3, 3))": 9, "((0, 0, 2), (5, 3, 4))": 10, "((0, 0, 2), (5, 3, 5))": 11, "((0, 0, 2), (5, 3, 6))": 12, "((0, 0, 2), (5, 3, 7))": 13, "((0, 0, 2), (5, 3, 8))": 14, "((0, 0, 2), (5, 3, 9))": 15, "((0, 0, 2), (5, 4, 0))": 11, "((0, 0, 2), (5, 4, 1))": 10, "((0, 0, 2), (5, 4, 2))": 9, "((0, 0, 2), (5, 4, 3))": 10, "((0, 0, 2), (5, 4, 4))": 11, "((0, 0, 2), (5, 4, 5))": 12, "((0, 0, 2), (5, 4, 6))": 13, "((0, 0, 2), (5, 4, 7))": 14, "((0, 0, 2), (5, 4, 8))": 15, "((0, 0, 2), (5, 4, 9))": 16, "((0, 0, 2), (5, 5, 0))": 12, "((0, 0, 2), (5, 5, 1))": 11, "((0, 0, 2), (5, 5, 2))": 10, "((0, 0, 2), (5, 5, 3))": 11, "((0, 0, 2), (5, 5, 4))": 12, "((0, 0, 2), (5, 5, 5))": 13, "((0, 0, 2), (5, 5, 6))": 14, "((0, 0, 2), (5, 5, 7))": 15, "((0, 0, 2), (5, 5, 8))": 16, "((0, 0, 2), (5, 5, 9))": 17, "((0, 0, 2), (5, 6, 0))": 13, "((0, 0, 2), (5, 6, 1))": 12, "((0, 0, 2), (5, 6, 2))": 11, "((0, 0, 2), (5, 6, 3))": 12, "((0, 0, 2), (5, 6, 4))": 13, "((0, 0, 2), (5, 6, 5))": 14, "((0, 0, 2), (5, 6, 6))": 15, "((0, 0, 2), (5, 6, 7))": 16, "((0, 0, 2), (5, 6, 8))": 17, "((0, 0, 2), (5, 6, 9))": 18, "((0, 0, 2), (5, 7, 0))": 14, "((0, 0, 2), (5, 7, 1))": 13, "((0, 0, 2), (5, 7, 2))": 12, "((0, 0, 2), (5, 7, 3))": 13, "((0, 0, 2), (5, 7, 4))": 14, "((0, 0, 2), (5, 7, 5))": 15, "((0, 0, 2), (5, 7, 6))": 16, "((0, 0, 2), (5, 7, 7))": 17, "((0, 0, 2), (5, 7, 8))": 18, "((0, 0, 2), (5, 7, 9))": 19, "((0, 0, 2), (5, 8, 0))": 15, "((0, 0, 2), (5, 8, 1))": 14, "((0, 0, 2), (5, 8, 2))": 13, "((0, 0, 2), (5, 8, 3))": 14, "((0, 0, 2), (5, 8, 4))": 15, "((0, 0, 2), (5, 8, 5))": 16, "((0, 0, 2), (5, 8, 6))": 17, "((0, 0, 2), (5, 8, 7))": 18, "((0, 0, 2), (5, 8, 8))": 19, "((0, 0, 2), (5, 8, 9))": 20, "((0, 0, 2), (5, 9, 0))": 16, "((0, 0, 2), (5, 9, 1))": 15, "((0, 0, 2), (5, 9, 2))": 14, "((0, 0, 2), (5, 9, 3))": 15, "((0, 0, 2), (5, 9, 4))": 16, "((0, 0, 2), (5, 9, 5))": 17, "((0, 0, 2), (5, 9, 6))": 18, "((0, 0, 2), (5, 9, 7))": 19, "((0, 0, 2), (5, 9, 8))": 20, "((0, 0, 2), (5, 9, 9))": 21, "((0, 0, 2), (6, 0, 0))": 8, "((0, 0, 2), (6, 0, 1))": 7, "((0, 0, 2), (6, 0, 2))": 6, "((0, 0, 2), (6, 0, 3))": 7, "((0, 0, 2), (6, 0, 4))": 8, "((0, 0, 2), (6, 0, 5))": 9, "((0, 0, 2), (6, 0, 6))": 10, "((0, 0, 2), (6, 0, 7))": 11, "((0, 0, 2), (6, 0, 8))": 12, "((0, 0, 2), (6, 0, 9))": 13, "((0, 0, 2), (6, 1, 0))": 9, "((0, 0, 2), (6, 1, 1))": 8, "((0, 0, 2), (6, 1, 2))": 7, "((0, 0, 2), (6, 1, 3))": 8, "((0, 0, 2), (6, 1, 4))": 9, "((0, 0, 2), (6, 1, 5))": 10, "((0, 0, 2), (6, 1, 6))": 11, "((0, 0, 2), (6, 1, 7))": 12, "((0, 0, 2), (6, 1, 8))": 13, "((0, 0, 2), (6, 1, 9))": 14, "((0, 0, 2), (6, 2, 0))": 10, "((0, 0, 2), (6, 2, 1))": 9, "((0, 0, 2), (6, 2, 2))": 8, "((0, 0, 2), (6, 2, 3))": 9, "((0, 0, 2), (6, 2, 4))": 10, "((0, 0, 2), (6, 2, 5))": 11, "((0, 0, 2), (6, 2, 6))": 12, "((0, 0, 2), (6, 2, 7))": 13, "((0, 0, 2), (6, 2, 8))": 14, "((0, 0, 2), (6, 2, 9))": 15, "((0, 0, 2), (6, 3, 0))": 11, "((0, 0, 2), (6, 3, 1))": 10, "((0, 0, 2), (6, 3, 2))": 9, "((0, 0, 2), (6, 3, 3))": 10, "((0, 0, 2), (6, 3, 4))": 11, "((0, 0, 2), (6, 3, 5))": 12, "((0, 0, 2), (6, 3, 6))": 13, "((0, 0, 2), (6, 3, 7))": 14, "((0, 0, 2), (6, 3, 8))": 15, "((0, 0, 2), (6, 3, 9))": 16, "((0, 0, 2), (6, 4, 0))": 12, "((0, 0, 2), (6, 4, 1))": 11, "((0, 0, 2), (6, 4, 2))": 10, "((0, 0, 2), (6, 4, 3))": 11, "((0, 0, 2), (6, 4, 4))": 12, "((0, 0, 2), (6, 4, 5))": 13, "((0, 0, 2), (6, 4, 6))": 14, "((0, 0, 2), (6, 4, 7))": 15, "((0, 0, 2), (6, 4, 8))": 16, "((0, 0, 2), (6, 4, 9))": 17, "((0, 0, 2), (6, 5, 0))": 13, "((0, 0, 2), (6, 5, 1))": 12, "((0, 0, 2), (6, 5, 2))": 11, "((0, 0, 2), (6, 5, 3))": 12, "((0, 0, 2), (6, 5, 4))": 13, "((0, 0, 2), (6, 5, 5))": 14, "((0, 0, 2), (6, 5, 6))": 15, "((0, 0, 2), (6, 5, 7))": 16, "((0, 0, 2), (6, 5, 8))": 17, "((0, 0, 2), (6, 5, 9))": 18, "((0, 0, 2), (6, 6, 0))": 14, "((0, 0, 2), (6, 6, 1))": 13, "((0, 0, 2), (6, 6, 2))": 12, "((0, 0, 2), (6, 6, 3))": 13, "((0, 0, 2), (6, 6, 4))": 14, "((0, 0, 2), (6, 6, 5))": 15, "((0, 0, 2), (6, 6, 6))": 16, "((0, 0, 2), (6, 6, 7))": 17, "((0, 0, 2), (6, 6, 8))": 18, "((0, 0, 2), (6, 6, 9))": 19, "((0, 0, 2), (6, 7, 0))": 15, "((0, 0, 2), (6, 7, 1))": 14, "((0, 0, 2), (6, 7, 2))": 13, "((0, 0, 2), (6, 7, 3))": 14, "((0, 0, 2), (6, 7, 4))": 15, "((0, 0, 2), (6, 7, 5))": 16, "((0, 0, 2), (6, 7, 6))": 17, "((0, 0, 2), (6, 7, 7))": 18, "((0, 0, 2), (6, 7, 8))": 19, "((0, 0, 2), (6, 7, 9))": 20, "((0, 0, 2), (6, 8, 0))": 16, "((0, 0, 2), (6, 8, 1))": 15, "((0, 0, 2), (6, 8, 2))": 14, "((0, 0, 2), (6, 8, 3))": 15, "((0, 0, 2), (6, 8, 4))": 16, "((0, 0, 2), (6, 8, 5))": 17, "((0, 0, 2), (6, 8, 6))": 18, "((0, 0, 2), (6, 8, 7))": 19, "((0, 0, 2), (6, 8, 8))": 20, "((0, 0, 2), (6, 8, 9))": 21, "((0, 0, 2), (6, 9, 0))": 17, "((0, 0, 2), (6, 9, 1))": 16, "((0, 0, 2), (6, 9, 2))": 15, "((0, 0, 2), (6, 9, 3))": 16, "((0, 0, 2), (6, 9, 4))": 17, "((0, 0, 2), (6, 9, 5))": 18, "((0, 0, 2), (6, 9, 6))": 19, "((0, 0, 2), (6, 9, 7))": 20, "((0, 0, 2), (6, 9, 8))": 21, "((0, 0, 2), (6, 9, 9))": 22, "((0, 0, 2), (7, 0, 0))": 9, "((0, 0, 2), (7, 0, 1))": 8, "((0, 0, 2), (7, 0, 2))": 7, "((0, 0, 2), (7, 0, 3))": 8, "((0, 0, 2), (7, 0, 4))": 9, "((0, 0, 2), (7, 0, 5))": 10, "((0, 0, 2), (7, 0, 6))": 11, "((0, 0, 2), (7, 0, 7))": 12, "((0, 0, 2), (7, 0, 8))": 13, "((0, 0, 2), (7, 0, 9))": 14, "((0, 0, 2), (7, 1, 0))": 10, "((0, 0, 2), (7, 1, 1))": 9, "((0, 0, 2), (7, 1, 2))": 8, "((0, 0, 2), (7, 1, 3))": 9, "((0, 0, 2), (7, 1, 4))": 10, "((0, 0, 2), (7, 1, 5))": 11, "((0, 0, 2), (7, 1, 6))": 12, "((0, 0, 2), (7, 1, 7))": 13, "((0, 0, 2), (7, 1, 8))": 14, "((0, 0, 2), (7, 1, 9))": 15, "((0, 0, 2), (7, 2, 0))": 11, "((0, 0, 2), (7, 2, 1))": 10, "((0, 0, 2), (7, 2, 2))": 9, "((0, 0, 2), (7, 2, 3))": 10, "((0, 0, 2), (7, 2, 4))": 11, "((0, 0, 2), (7, 2, 5))": 12, "((0, 0, 2), (7, 2, 6))": 13, "((0, 0, 2), (7, 2, 7))": 14, "((0, 0, 2), (7, 2, 8))": 15, "((0, 0, 2), (7, 2, 9))": 16, "((0, 0, 2), (7, 3, 0))": 12, "((0, 0, 2), (7, 3, 1))": 11, "((0, 0, 2), (7, 3, 2))": 10, "((0, 0, 2), (7, 3, 3))": 11, "((0, 0, 2), (7, 3, 4))": 12, "((0, 0, 2), (7, 3, 5))": 13, "((0, 0, 2), (7, 3, 6))": 14, "((0, 0, 2), (7, 3, 7))": 15, "((0, 0, 2), (7, 3, 8))": 16, "((0, 0, 2), (7, 3, 9))": 17, "((0, 0, 2), (7, 4, 0))": 13, "((0, 0, 2), (7, 4, 1))": 12, "((0, 0, 2), (7, 4, 2))": 11, "((0, 0, 2), (7, 4, 3))": 12, "((0, 0, 2), (7, 4, 4))": 13, "((0, 0, 2), (7, 4, 5))": 14, "((0, 0, 2), (7, 4, 6))": 15, "((0, 0, 2), (7, 4, 7))": 16, "((0, 0, 2), (7, 4, 8))": 17, "((0, 0, 2), (7, 4, 9))": 18, "((0, 0, 2), (7, 5, 0))": 14, "((0, 0, 2), (7, 5, 1))": 13, "((0, 0, 2), (7, 5, 2))": 12, "((0, 0, 2), (7, 5, 3))": 13, "((0, 0, 2), (7, 5, 4))": 14, "((0, 0, 2), (7, 5, 5))": 15, "((0, 0, 2), (7, 5, 6))": 16, "((0, 0, 2), (7, 5, 7))": 17, "((0, 0, 2), (7, 5, 8))": 18, "((0, 0, 2), (7, 5, 9))": 19, "((0, 0, 2), (7, 6, 0))": 15, "((0, 0, 2), (7, 6, 1))": 14, "((0, 0, 2), (7, 6, 2))": 13, "((0, 0, 2), (7, 6, 3))": 14, "((0, 0, 2), (7, 6, 4))": 15, "((0, 0, 2), (7, 6, 5))": 16, "((0, 0, 2), (7, 6, 6))": 17, "((0, 0, 2), (7, 6, 7))": 18, "((0, 0, 2), (7, 6, 8))": 19, "((0, 0, 2), (7, 6, 9))": 20, "((0, 0, 2), (7, 7, 0))": 16, "((0, 0, 2), (7, 7, 1))": 15, "((0, 0, 2), (7, 7, 2))": 14, "((0, 0, 2), (7, 7, 3))": 15, "((0, 0, 2), (7, 7, 4))": 16, "((0, 0, 2), (7, 7, 5))": 17, "((0, 0, 2), (7, 7, 6))": 18, "((0, 0, 2), (7, 7, 7))": 19, "((0, 0, 2), (7, 7, 8))": 20, "((0, 0, 2), (7, 7, 9))": 21, "((0, 0, 2), (7, 8, 0))": 17, "((0, 0, 2), (7, 8, 1))": 16, "((0, 0, 2), (7, 8, 2))": 15, "((0, 0, 2), (7, 8, 3))": 16, "((0, 0, 2), (7, 8, 4))": 17, "((0, 0, 2), (7, 8, 5))": 18, "((0, 0, 2), (7, 8, 6))": 19, "((0, 0, 2), (7, 8, 7))": 20, "((0, 0, 2), (7, 8, 8))": 21, "((0, 0, 2), (7, 8, 9))": 22, "((0, 0, 2), (7, 9, 0))": 18, "((0, 0, 2), (7, 9, 1))": 17, "((0, 0, 2), (7, 9, 2))": 16, "((0, 0, 2), (7, 9, 3))": 17, "((0, 0, 2), (7, 9, 4))": 18, "((0, 0, 2), (7, 9, 5))": 19, "((0, 0, 2), (7, 9, 6))": 20, "((0, 0, 2), (7, 9, 7))": 21, "((0, 0, 2), (7, 9, 8))": 22, "((0, 0, 2), (7, 9, 9))": 23, "((0, 0, 2), (8, 0, 0))": 10, "((0, 0, 2), (8, 0, 1))": 9, "((0, 0, 2), (8, 0, 2))": 8, "((0, 0, 2), (8, 0, 3))": 9, "((0, 0, 2), (8, 0, 4))": 10, "((0, 0, 2), (8, 0, 5))": 11, "((0, 0, 2), (8, 0, 6))": 12, "((0, 0, 2), (8, 0, 7))": 13, "((0, 0, 2), (8, 0, 8))": 14, "((0, 0, 2), (8, 0, 9))": 15, "((0, 0, 2), (8, 1, 0))": 11, "((0, 0, 2), (8, 1, 1))": 10, "((0, 0, 2), (8, 1, 2))": 9, "((0, 0, 2), (8, 1, 3))": 10, "((0, 0, 2), (8, 1, 4))": 11, "((0, 0, 2), (8, 1, 5))": 12, "((0, 0, 2), (8, 1, 6))": 13, "((0, 0, 2), (8, 1, 7))": 14, "((0, 0, 2), (8, 1, 8))": 15, "((0, 0, 2), (8, 1, 9))": 16, "((0, 0, 2), (8, 2, 0))": 12, "((0, 0, 2), (8, 2, 1))": 11, "((0, 0, 2), (8, 2, 2))": 10, "((0, 0, 2), (8, 2, 3))": 11, "((0, 0, 2), (8, 2, 4))": 12, "((0, 0, 2), (8, 2, 5))": 13, "((0, 0, 2), (8, 2, 6))": 14, "((0, 0, 2), (8, 2, 7))": 15, "((0, 0, 2), (8, 2, 8))": 16, "((0, 0, 2), (8, 2, 9))": 17, "((0, 0, 2), (8, 3, 0))": 13, "((0, 0, 2), (8, 3, 1))": 12, "((0, 0, 2), (8, 3, 2))": 11, "((0, 0, 2), (8, 3, 3))": 12, "((0, 0, 2), (8, 3, 4))": 13, "((0, 0, 2), (8, 3, 5))": 14, "((0, 0, 2), (8, 3, 6))": 15, "((0, 0, 2), (8, 3, 7))": 16, "((0, 0, 2), (8, 3, 8))": 17, "((0, 0, 2), (8, 3, 9))": 18, "((0, 0, 2), (8, 4, 0))": 14, "((0, 0, 2), (8, 4, 1))": 13, "((0, 0, 2), (8, 4, 2))": 12, "((0, 0, 2), (8, 4, 3))": 13, "((0, 0, 2), (8, 4, 4))": 14, "((0, 0, 2), (8, 4, 5))": 15, "((0, 0, 2), (8, 4, 6))": 16, "((0, 0, 2), (8, 4, 7))": 17, "((0, 0, 2), (8, 4, 8))": 18, "((0, 0, 2), (8, 4, 9))": 19, "((0, 0, 2), (8, 5, 0))": 15, "((0, 0, 2), (8, 5, 1))": 14, "((0, 0, 2), (8, 5, 2))": 13, "((0, 0, 2), (8, 5, 3))": 14, "((0, 0, 2), (8, 5, 4))": 15, "((0, 0, 2), (8, 5, 5))": 16, "((0, 0, 2), (8, 5, 6))": 17, "((0, 0, 2), (8, 5, 7))": 18, "((0, 0, 2), (8, 5, 8))": 19, "((0, 0, 2), (8, 5, 9))": 20, "((0, 0, 2), (8, 6, 0))": 16, "((0, 0, 2), (8, 6, 1))": 15, "((0, 0, 2), (8, 6, 2))": 14, "((0, 0, 2), (8, 6, 3))": 15, "((0, 0, 2), (8, 6, 4))": 16, "((0, 0, 2), (8, 6, 5))": 17, "((0, 0, 2), (8, 6, 6))": 18, "((0, 0, 2), (8, 6, 7))": 19, "((0, 0, 2), (8, 6, 8))": 20, "((0, 0, 2), (8, 6, 9))": 21, "((0, 0, 2), (8, 7, 0))": 17, "((0, 0, 2), (8, 7, 1))": 16, "((0, 0, 2), (8, 7, 2))": 15, "((0, 0, 2), (8, 7, 3))": 16, "((0, 0, 2), (8, 7, 4))": 17, "((0, 0, 2), (8, 7, 5))": 18, "((0, 0, 2), (8, 7, 6))": 19, "((0, 0, 2), (8, 7, 7))": 20, "((0, 0, 2), (8, 7, 8))": 21, "((0, 0, 2), (8, 7, 9))": 22, "((0, 0, 2), (8, 8, 0))": 18, "((0, 0, 2), (8, 8, 1))": 17, "((0, 0, 2), (8, 8, 2))": 16, "((0, 0, 2), (8, 8, 3))": 17, "((0, 0, 2), (8, 8, 4))": 18, "((0, 0, 2), (8, 8, 5))": 19, "((0, 0, 2), (8, 8, 6))": 20, "((0, 0, 2), (8, 8, 7))": 21, "((0, 0, 2), (8, 8, 8))": 22, "((0, 0, 2), (8, 8, 9))": 23, "((0, 0, 2), (8, 9, 0))": 19, "((0, 0, 2), (8, 9, 1))": 18, "((0, 0, 2), (8, 9, 2))": 17, "((0, 0, 2), (8, 9, 3))": 18, "((0, 0, 2), (8, 9, 4))": 19, "((0, 0, 2), (8, 9, 5))": 20, "((0, 0, 2), (8, 9, 6))": 21, "((0, 0, 2), (8, 9, 7))": 22, "((0, 0, 2), (8, 9, 8))": 23, "((0, 0, 2), (8, 9, 9))": 24, "((0, 0, 2), (9, 0, 0))": 11, "((0, 0, 2), (9, 0, 1))": 10, "((0, 0, 2), (9, 0, 2))": 9, "((0, 0, 2), (9, 0, 3))": 10, "((0, 0, 2), (9, 0, 4))": 11, "((0, 0, 2), (9, 0, 5))": 12, "((0, 0, 2), (9, 0, 6))": 13, "((0, 0, 2), (9, 0, 7))": 14, "((0, 0, 2), (9, 0, 8))": 15, "((0, 0, 2), (9, 0, 9))": 16, "((0, 0, 2), (9, 1, 0))": 12, "((0, 0, 2), (9, 1, 1))": 11, "((0, 0, 2), (9, 1, 2))": 10, "((0, 0, 2), (9, 1, 3))": 11, "((0, 0, 2), (9, 1, 4))": 12, "((0, 0, 2), (9, 1, 5))": 13, "((0, 0, 2), (9, 1, 6))": 14, "((0, 0, 2), (9, 1, 7))": 15, "((0, 0, 2), (9, 1, 8))": 16, "((0, 0, 2), (9, 1, 9))": 17, "((0, 0, 2), (9, 2, 0))": 13, "((0, 0, 2), (9, 2, 1))": 12, "((0, 0, 2), (9, 2, 2))": 11, "((0, 0, 2), (9, 2, 3))": 12, "((0, 0, 2), (9, 2, 4))": 13, "((0, 0, 2), (9, 2, 5))": 14, "((0, 0, 2), (9, 2, 6))": 15, "((0, 0, 2), (9, 2, 7))": 16, "((0, 0, 2), (9, 2, 8))": 17, "((0, 0, 2), (9, 2, 9))": 18, "((0, 0, 2), (9, 3, 0))": 14, "((0, 0, 2), (9, 3, 1))": 13, "((0, 0, 2), (9, 3, 2))": 12, "((0, 0, 2), (9, 3, 3))": 13, "((0, 0, 2), (9, 3, 4))": 14, "((0, 0, 2), (9, 3, 5))": 15, "((0, 0, 2), (9, 3, 6))": 16, "((0, 0, 2), (9, 3, 7))": 17, "((0, 0, 2), (9, 3, 8))": 18, "((0, 0, 2), (9, 3, 9))": 19, "((0, 0, 2), (9, 4, 0))": 15, "((0, 0, 2), (9, 4, 1))": 14, "((0, 0, 2), (9, 4, 2))": 13, "((0, 0, 2), (9, 4, 3))": 14, "((0, 0, 2), (9, 4, 4))": 15, "((0, 0, 2), (9, 4, 5))": 16, "((0, 0, 2), (9, 4, 6))": 17, "((0, 0, 2), (9, 4, 7))": 18, "((0, 0, 2), (9, 4, 8))": 19, "((0, 0, 2), (9, 4, 9))": 20, "((0, 0, 2), (9, 5, 0))": 16, "((0, 0, 2), (9, 5, 1))": 15, "((0, 0, 2), (9, 5, 2))": 14, "((0, 0, 2), (9, 5, 3))": 15, "((0, 0, 2), (9, 5, 4))": 16, "((0, 0, 2), (9, 5, 5))": 17, "((0, 0, 2), (9, 5, 6))": 18, "((0, 0, 2), (9, 5, 7))": 19, "((0, 0, 2), (9, 5, 8))": 20, "((0, 0, 2), (9, 5, 9))": 21, "((0, 0, 2), (9, 6, 0))": 17, "((0, 0, 2), (9, 6, 1))": 16, "((0, 0, 2), (9, 6, 2))": 15, "((0, 0, 2), (9, 6, 3))": 16, "((0, 0, 2), (9, 6, 4))": 17, "((0, 0, 2), (9, 6, 5))": 18, "((0, 0, 2), (9, 6, 6))": 19, "((0, 0, 2), (9, 6, 7))": 20, "((0, 0, 2), (9, 6, 8))": 21, "((0, 0, 2), (9, 6, 9))": 22, "((0, 0, 2), (9, 7, 0))": 18, "((0, 0, 2), (9, 7, 1))": 17, "((0, 0, 2), (9, 7, 2))": 16, "((0, 0, 2), (9, 7, 3))": 17, "((0, 0, 2), (9, 7, 4))": 18, "((0, 0, 2), (9, 7, 5))": 19, "((0, 0, 2), (9, 7, 6))": 20, "((0, 0, 2), (9, 7, 7))": 21, "((0, 0, 2), (9, 7, 8))": 22, "((0, 0, 2), (9, 7, 9))": 23, "((0, 0, 2), (9, 8, 0))": 19, "((0, 0, 2), (9, 8, 1))": 18, "((0, 0, 2), (9, 8, 2))": 17, "((0, 0, 2), (9, 8, 3))": 18, "((0, 0, 2), (9, 8, 4))": 19, "((0, 0, 2), (9, 8, 5))": 20, "((0, 0, 2), (9, 8, 6))": 21, "((0, 0, 2), (9, 8, 7))": 22, "((0, 0, 2), (9, 8, 8))": 23, "((0, 0, 2), (9, 8, 9))": 24, "((0, 0, 2), (9, 9, 0))": 20, "((0, 0, 2), (9, 9, 1))": 19, "((0, 0, 2), (9, 9, 2))": 18, "((0, 0, 2), (9, 9, 3))": 19, "((0, 0, 2), (9, 9, 4))": 20, "((0, 0, 2), (9, 9, 5))": 21, "((0, 0, 2), (9, 9, 6))": 22, "((0, 0, 2), (9, 9, 7))": 23, "((0, 0, 2), (9, 9, 8))": 24, "((0, 0, 2), (9, 9, 9))": 25, "((0, 0, 3), (0, 0, 4))": 1, "((0, 0, 3), (0, 0, 5))": 2, "((0, 0, 3), (0, 0, 6))": 3, "((0, 0, 3), (0, 0, 7))": 4, "((0, 0, 3), (0, 0, 8))": 5, "((0, 0, 3), (0, 0, 9))": 6, "((0, 0, 3), (0, 1, 0))": 4, "((0, 0, 3), (0, 1, 1))": 3, "((0, 0, 3), (0, 1, 2))": 2, "((0, 0, 3), (0, 1, 3))": 1, "((0, 0, 3), (0, 1, 4))": 2, "((0, 0, 3), (0, 1, 5))": 3, "((0, 0, 3), (0, 1, 6))": 4, "((0, 0, 3), (0, 1, 7))": 5, "((0, 0, 3), (0, 1, 8))": 6, "((0, 0, 3), (0, 1, 9))": 7, "((0, 0, 3), (0, 2, 0))": 5, "((0, 0, 3), (0, 2, 1))": 4, "((0, 0, 3), (0, 2, 2))": 3, "((0, 0, 3), (0, 2, 3))": 2, "((0, 0, 3), (0, 2, 4))": 3, "((0, 0, 3), (0, 2, 5))": 4, "((0, 0, 3), (0, 2, 6))": 5, "((0, 0, 3), (0, 2, 7))": 6, "((0, 0, 3), (0, 2, 8))": 7, "((0, 0, 3), (0, 2, 9))": 8, "((0, 0, 3), (0, 3, 0))": 6, "((0, 0, 3), (0, 3, 1))": 5, "((0, 0, 3), (0, 3, 2))": 4, "((0, 0, 3), (0, 3, 3))": 3, "((0, 0, 3), (0, 3, 4))": 4, "((0, 0, 3), (0, 3, 5))": 5, "((0, 0, 3), (0, 3, 6))": 6, "((0, 0, 3), (0, 3, 7))": 7, "((0, 0, 3), (0, 3, 8))": 8, "((0, 0, 3), (0, 3, 9))": 9, "((0, 0, 3), (0, 4, 0))": 7, "((0, 0, 3), (0, 4, 1))": 6, "((0, 0, 3), (0, 4, 2))": 5, "((0, 0, 3), (0, 4, 3))": 4, "((0, 0, 3), (0, 4, 4))": 5, "((0, 0, 3), (0, 4, 5))": 6, "((0, 0, 3), (0, 4, 6))": 7, "((0, 0, 3), (0, 4, 7))": 8, "((0, 0, 3), (0, 4, 8))": 9, "((0, 0, 3), (0, 4, 9))": 10, "((0, 0, 3), (0, 5, 0))": 8, "((0, 0, 3), (0, 5, 1))": 7, "((0, 0, 3), (0, 5, 2))": 6, "((0, 0, 3), (0, 5, 3))": 5, "((0, 0, 3), (0, 5, 4))": 6, "((0, 0, 3), (0, 5, 5))": 7, "((0, 0, 3), (0, 5, 6))": 8, "((0, 0, 3), (0, 5, 7))": 9, "((0, 0, 3), (0, 5, 8))": 10, "((0, 0, 3), (0, 5, 9))": 11, "((0, 0, 3), (0, 6, 0))": 9, "((0, 0, 3), (0, 6, 1))": 8, "((0, 0, 3), (0, 6, 2))": 7, "((0, 0, 3), (0, 6, 3))": 6, "((0, 0, 3), (0, 6, 4))": 7, "((0, 0, 3), (0, 6, 5))": 8, "((0, 0, 3), (0, 6, 6))": 9, "((0, 0, 3), (0, 6, 7))": 10, "((0, 0, 3), (0, 6, 8))": 11, "((0, 0, 3), (0, 6, 9))": 12, "((0, 0, 3), (0, 7, 0))": 10, "((0, 0, 3), (0, 7, 1))": 9, "((0, 0, 3), (0, 7, 2))": 8, "((0, 0, 3), (0, 7, 3))": 7, "((0, 0, 3), (0, 7, 4))": 8, "((0, 0, 3), (0, 7, 5))": 9, "((0, 0, 3), (0, 7, 6))": 10, "((0, 0, 3), (0, 7, 7))": 11, "((0, 0, 3), (0, 7, 8))": 12, "((0, 0, 3), (0, 7, 9))": 13, "((0, 0, 3), (0, 8, 0))": 11, "((0, 0, 3), (0, 8, 1))": 10, "((0, 0, 3), (0, 8, 2))": 9, "((0, 0, 3), (0, 8, 3))": 8, "((0, 0, 3), (0, 8, 4))": 9, "((0, 0, 3), (0, 8, 5))": 10, "((0, 0, 3), (0, 8, 6))": 11, "((0, 0, 3), (0, 8, 7))": 12, "((0, 0, 3), (0, 8, 8))": 13, "((0, 0, 3), (0, 8, 9))": 14, "((0, 0, 3), (0, 9, 0))": 12, "((0, 0, 3), (0, 9, 1))": 11, "((0, 0, 3), (0, 9, 2))": 10, "((0, 0, 3), (0, 9, 3))": 9, "((0, 0, 3), (0, 9, 4))": 10, "((0, 0, 3), (0, 9, 5))": 11, "((0, 0, 3), (0, 9, 6))": 12, "((0, 0, 3), (0, 9, 7))": 13, "((0, 0, 3), (0, 9, 8))": 14, "((0, 0, 3), (0, 9, 9))": 15, "((0, 0, 3), (1, 0, 0))": 4, "((0, 0, 3), (1, 0, 1))": 3, "((0, 0, 3), (1, 0, 2))": 2, "((0, 0, 3), (1, 0, 3))": 1, "((0, 0, 3), (1, 0, 4))": 2, "((0, 0, 3), (1, 0, 5))": 3, "((0, 0, 3), (1, 0, 6))": 4, "((0, 0, 3), (1, 0, 7))": 5, "((0, 0, 3), (1, 0, 8))": 6, "((0, 0, 3), (1, 0, 9))": 7, "((0, 0, 3), (1, 1, 0))": 5, "((0, 0, 3), (1, 1, 1))": 4, "((0, 0, 3), (1, 1, 2))": 3, "((0, 0, 3), (1, 1, 3))": 2, "((0, 0, 3), (1, 1, 4))": 3, "((0, 0, 3), (1, 1, 5))": 4, "((0, 0, 3), (1, 1, 6))": 5, "((0, 0, 3), (1, 1, 7))": 6, "((0, 0, 3), (1, 1, 8))": 7, "((0, 0, 3), (1, 1, 9))": 8, "((0, 0, 3), (1, 2, 0))": 6, "((0, 0, 3), (1, 2, 1))": 5, "((0, 0, 3), (1, 2, 2))": 4, "((0, 0, 3), (1, 2, 3))": 3, "((0, 0, 3), (1, 2, 4))": 4, "((0, 0, 3), (1, 2, 5))": 5, "((0, 0, 3), (1, 2, 6))": 6, "((0, 0, 3), (1, 2, 7))": 7, "((0, 0, 3), (1, 2, 8))": 8, "((0, 0, 3), (1, 2, 9))": 9, "((0, 0, 3), (1, 3, 0))": 7, "((0, 0, 3), (1, 3, 1))": 6, "((0, 0, 3), (1, 3, 2))": 5, "((0, 0, 3), (1, 3, 3))": 4, "((0, 0, 3), (1, 3, 4))": 5, "((0, 0, 3), (1, 3, 5))": 6, "((0, 0, 3), (1, 3, 6))": 7, "((0, 0, 3), (1, 3, 7))": 8, "((0, 0, 3), (1, 3, 8))": 9, "((0, 0, 3), (1, 3, 9))": 10, "((0, 0, 3), (1, 4, 0))": 8, "((0, 0, 3), (1, 4, 1))": 7, "((0, 0, 3), (1, 4, 2))": 6, "((0, 0, 3), (1, 4, 3))": 5, "((0, 0, 3), (1, 4, 4))": 6, "((0, 0, 3), (1, 4, 5))": 7, "((0, 0, 3), (1, 4, 6))": 8, "((0, 0, 3), (1, 4, 7))": 9, "((0, 0, 3), (1, 4, 8))": 10, "((0, 0, 3), (1, 4, 9))": 11, "((0, 0, 3), (1, 5, 0))": 9, "((0, 0, 3), (1, 5, 1))": 8, "((0, 0, 3), (1, 5, 2))": 7, "((0, 0, 3), (1, 5, 3))": 6, "((0, 0, 3), (1, 5, 4))": 7, "((0, 0, 3), (1, 5, 5))": 8, "((0, 0, 3), (1, 5, 6))": 9, "((0, 0, 3), (1, 5, 7))": 10, "((0, 0, 3), (1, 5, 8))": 11, "((0, 0, 3), (1, 5, 9))": 12, "((0, 0, 3), (1, 6, 0))": 10, "((0, 0, 3), (1, 6, 1))": 9, "((0, 0, 3), (1, 6, 2))": 8, "((0, 0, 3), (1, 6, 3))": 7, "((0, 0, 3), (1, 6, 4))": 8, "((0, 0, 3), (1, 6, 5))": 9, "((0, 0, 3), (1, 6, 6))": 10, "((0, 0, 3), (1, 6, 7))": 11, "((0, 0, 3), (1, 6, 8))": 12, "((0, 0, 3), (1, 6, 9))": 13, "((0, 0, 3), (1, 7, 0))": 11, "((0, 0, 3), (1, 7, 1))": 10, "((0, 0, 3), (1, 7, 2))": 9, "((0, 0, 3), (1, 7, 3))": 8, "((0, 0, 3), (1, 7, 4))": 9, "((0, 0, 3), (1, 7, 5))": 10, "((0, 0, 3), (1, 7, 6))": 11, "((0, 0, 3), (1, 7, 7))": 12, "((0, 0, 3), (1, 7, 8))": 13, "((0, 0, 3), (1, 7, 9))": 14, "((0, 0, 3), (1, 8, 0))": 12, "((0, 0, 3), (1, 8, 1))": 11, "((0, 0, 3), (1, 8, 2))": 10, "((0, 0, 3), (1, 8, 3))": 9, "((0, 0, 3), (1, 8, 4))": 10, "((0, 0, 3), (1, 8, 5))": 11, "((0, 0, 3), (1, 8, 6))": 12, "((0, 0, 3), (1, 8, 7))": 13, "((0, 0, 3), (1, 8, 8))": 14, "((0, 0, 3), (1, 8, 9))": 15, "((0, 0, 3), (1, 9, 0))": 13, "((0, 0, 3), (1, 9, 1))": 12, "((0, 0, 3), (1, 9, 2))": 11, "((0, 0, 3), (1, 9, 3))": 10, "((0, 0, 3), (1, 9, 4))": 11, "((0, 0, 3), (1, 9, 5))": 12, "((0, 0, 3), (1, 9, 6))": 13, "((0, 0, 3), (1, 9, 7))": 14, "((0, 0, 3), (1, 9, 8))": 15, "((0, 0, 3), (1, 9, 9))": 16, "((0, 0, 3), (2, 0, 0))": 5, "((0, 0, 3), (2, 0, 1))": 4, "((0, 0, 3), (2, 0, 2))": 3, "((0, 0, 3), (2, 0, 3))": 2, "((0, 0, 3), (2, 0, 4))": 3, "((0, 0, 3), (2, 0, 5))": 4, "((0, 0, 3), (2, 0, 6))": 5, "((0, 0, 3), (2, 0, 7))": 6, "((0, 0, 3), (2, 0, 8))": 7, "((0, 0, 3), (2, 0, 9))": 8, "((0, 0, 3), (2, 1, 0))": 6, "((0, 0, 3), (2, 1, 1))": 5, "((0, 0, 3), (2, 1, 2))": 4, "((0, 0, 3), (2, 1, 3))": 3, "((0, 0, 3), (2, 1, 4))": 4, "((0, 0, 3), (2, 1, 5))": 5, "((0, 0, 3), (2, 1, 6))": 6, "((0, 0, 3), (2, 1, 7))": 7, "((0, 0, 3), (2, 1, 8))": 8, "((0, 0, 3), (2, 1, 9))": 9, "((0, 0, 3), (2, 2, 0))": 7, "((0, 0, 3), (2, 2, 1))": 6, "((0, 0, 3), (2, 2, 2))": 5, "((0, 0, 3), (2, 2, 3))": 4, "((0, 0, 3), (2, 2, 4))": 5, "((0, 0, 3), (2, 2, 5))": 6, "((0, 0, 3), (2, 2, 6))": 7, "((0, 0, 3), (2, 2, 7))": 8, "((0, 0, 3), (2, 2, 8))": 9, "((0, 0, 3), (2, 2, 9))": 10, "((0, 0, 3), (2, 3, 0))": 8, "((0, 0, 3), (2, 3, 1))": 7, "((0, 0, 3), (2, 3, 2))": 6, "((0, 0, 3), (2, 3, 3))": 5, "((0, 0, 3), (2, 3, 4))": 6, "((0, 0, 3), (2, 3, 5))": 7, "((0, 0, 3), (2, 3, 6))": 8, "((0, 0, 3), (2, 3, 7))": 9, "((0, 0, 3), (2, 3, 8))": 10, "((0, 0, 3), (2, 3, 9))": 11, "((0, 0, 3), (2, 4, 0))": 9, "((0, 0, 3), (2, 4, 1))": 8, "((0, 0, 3), (2, 4, 2))": 7, "((0, 0, 3), (2, 4, 3))": 6, "((0, 0, 3), (2, 4, 4))": 7, "((0, 0, 3), (2, 4, 5))": 8, "((0, 0, 3), (2, 4, 6))": 9, "((0, 0, 3), (2, 4, 7))": 10, "((0, 0, 3), (2, 4, 8))": 11, "((0, 0, 3), (2, 4, 9))": 12, "((0, 0, 3), (2, 5, 0))": 10, "((0, 0, 3), (2, 5, 1))": 9, "((0, 0, 3), (2, 5, 2))": 8, "((0, 0, 3), (2, 5, 3))": 7, "((0, 0, 3), (2, 5, 4))": 8, "((0, 0, 3), (2, 5, 5))": 9, "((0, 0, 3), (2, 5, 6))": 10, "((0, 0, 3), (2, 5, 7))": 11, "((0, 0, 3), (2, 5, 8))": 12, "((0, 0, 3), (2, 5, 9))": 13, "((0, 0, 3), (2, 6, 0))": 11, "((0, 0, 3), (2, 6, 1))": 10, "((0, 0, 3), (2, 6, 2))": 9, "((0, 0, 3), (2, 6, 3))": 8, "((0, 0, 3), (2, 6, 4))": 9, "((0, 0, 3), (2, 6, 5))": 10, "((0, 0, 3), (2, 6, 6))": 11, "((0, 0, 3), (2, 6, 7))": 12, "((0, 0, 3), (2, 6, 8))": 13, "((0, 0, 3), (2, 6, 9))": 14, "((0, 0, 3), (2, 7, 0))": 12, "((0, 0, 3), (2, 7, 1))": 11, "((0, 0, 3), (2, 7, 2))": 10, "((0, 0, 3), (2, 7, 3))": 9, "((0, 0, 3), (2, 7, 4))": 10, "((0, 0, 3), (2, 7, 5))": 11, "((0, 0, 3), (2, 7, 6))": 12, "((0, 0, 3), (2, 7, 7))": 13, "((0, 0, 3), (2, 7, 8))": 14, "((0, 0, 3), (2, 7, 9))": 15, "((0, 0, 3), (2, 8, 0))": 13, "((0, 0, 3), (2, 8, 1))": 12, "((0, 0, 3), (2, 8, 2))": 11, "((0, 0, 3), (2, 8, 3))": 10, "((0, 0, 3), (2, 8, 4))": 11, "((0, 0, 3), (2, 8, 5))": 12, "((0, 0, 3), (2, 8, 6))": 13, "((0, 0, 3), (2, 8, 7))": 14, "((0, 0, 3), (2, 8, 8))": 15, "((0, 0, 3), (2, 8, 9))": 16, "((0, 0, 3), (2, 9, 0))": 14, "((0, 0, 3), (2, 9, 1))": 13, "((0, 0, 3), (2, 9, 2))": 12, "((0, 0, 3), (2, 9, 3))": 11, "((0, 0, 3), (2, 9, 4))": 12, "((0, 0, 3), (2, 9, 5))": 13, "((0, 0, 3), (2, 9, 6))": 14, "((0, 0, 3), (2, 9, 7))": 15, "((0, 0, 3), (2, 9, 8))": 16, "((0, 0, 3), (2, 9, 9))": 17, "((0, 0, 3), (3, 0, 0))": 6, "((0, 0, 3), (3, 0, 1))": 5, "((0, 0, 3), (3, 0, 2))": 4, "((0, 0, 3), (3, 0, 3))": 3, "((0, 0, 3), (3, 0, 4))": 4, "((0, 0, 3), (3, 0, 5))": 5, "((0, 0, 3), (3, 0, 6))": 6, "((0, 0, 3), (3, 0, 7))": 7, "((0, 0, 3), (3, 0, 8))": 8, "((0, 0, 3), (3, 0, 9))": 9, "((0, 0, 3), (3, 1, 0))": 7, "((0, 0, 3), (3, 1, 1))": 6, "((0, 0, 3), (3, 1, 2))": 5, "((0, 0, 3), (3, 1, 3))": 4, "((0, 0, 3), (3, 1, 4))": 5, "((0, 0, 3), (3, 1, 5))": 6, "((0, 0, 3), (3, 1, 6))": 7, "((0, 0, 3), (3, 1, 7))": 8, "((0, 0, 3), (3, 1, 8))": 9, "((0, 0, 3), (3, 1, 9))": 10, "((0, 0, 3), (3, 2, 0))": 8, "((0, 0, 3), (3, 2, 1))": 7, "((0, 0, 3), (3, 2, 2))": 6, "((0, 0, 3), (3, 2, 3))": 5, "((0, 0, 3), (3, 2, 4))": 6, "((0, 0, 3), (3, 2, 5))": 7, "((0, 0, 3), (3, 2, 6))": 8, "((0, 0, 3), (3, 2, 7))": 9, "((0, 0, 3), (3, 2, 8))": 10, "((0, 0, 3), (3, 2, 9))": 11, "((0, 0, 3), (3, 3, 0))": 9, "((0, 0, 3), (3, 3, 1))": 8, "((0, 0, 3), (3, 3, 2))": 7, "((0, 0, 3), (3, 3, 3))": 6, "((0, 0, 3), (3, 3, 4))": 7, "((0, 0, 3), (3, 3, 5))": 8, "((0, 0, 3), (3, 3, 6))": 9, "((0, 0, 3), (3, 3, 7))": 10, "((0, 0, 3), (3, 3, 8))": 11, "((0, 0, 3), (3, 3, 9))": 12, "((0, 0, 3), (3, 4, 0))": 10, "((0, 0, 3), (3, 4, 1))": 9, "((0, 0, 3), (3, 4, 2))": 8, "((0, 0, 3), (3, 4, 3))": 7, "((0, 0, 3), (3, 4, 4))": 8, "((0, 0, 3), (3, 4, 5))": 9, "((0, 0, 3), (3, 4, 6))": 10, "((0, 0, 3), (3, 4, 7))": 11, "((0, 0, 3), (3, 4, 8))": 12, "((0, 0, 3), (3, 4, 9))": 13, "((0, 0, 3), (3, 5, 0))": 11, "((0, 0, 3), (3, 5, 1))": 10, "((0, 0, 3), (3, 5, 2))": 9, "((0, 0, 3), (3, 5, 3))": 8, "((0, 0, 3), (3, 5, 4))": 9, "((0, 0, 3), (3, 5, 5))": 10, "((0, 0, 3), (3, 5, 6))": 11, "((0, 0, 3), (3, 5, 7))": 12, "((0, 0, 3), (3, 5, 8))": 13, "((0, 0, 3), (3, 5, 9))": 14, "((0, 0, 3), (3, 6, 0))": 12, "((0, 0, 3), (3, 6, 1))": 11, "((0, 0, 3), (3, 6, 2))": 10, "((0, 0, 3), (3, 6, 3))": 9, "((0, 0, 3), (3, 6, 4))": 10, "((0, 0, 3), (3, 6, 5))": 11, "((0, 0, 3), (3, 6, 6))": 12, "((0, 0, 3), (3, 6, 7))": 13, "((0, 0, 3), (3, 6, 8))": 14, "((0, 0, 3), (3, 6, 9))": 15, "((0, 0, 3), (3, 7, 0))": 13, "((0, 0, 3), (3, 7, 1))": 12, "((0, 0, 3), (3, 7, 2))": 11, "((0, 0, 3), (3, 7, 3))": 10, "((0, 0, 3), (3, 7, 4))": 11, "((0, 0, 3), (3, 7, 5))": 12, "((0, 0, 3), (3, 7, 6))": 13, "((0, 0, 3), (3, 7, 7))": 14, "((0, 0, 3), (3, 7, 8))": 15, "((0, 0, 3), (3, 7, 9))": 16, "((0, 0, 3), (3, 8, 0))": 14, "((0, 0, 3), (3, 8, 1))": 13, "((0, 0, 3), (3, 8, 2))": 12, "((0, 0, 3), (3, 8, 3))": 11, "((0, 0, 3), (3, 8, 4))": 12, "((0, 0, 3), (3, 8, 5))": 13, "((0, 0, 3), (3, 8, 6))": 14, "((0, 0, 3), (3, 8, 7))": 15, "((0, 0, 3), (3, 8, 8))": 16, "((0, 0, 3), (3, 8, 9))": 17, "((0, 0, 3), (3, 9, 0))": 15, "((0, 0, 3), (3, 9, 1))": 14, "((0, 0, 3), (3, 9, 2))": 13, "((0, 0, 3), (3, 9, 3))": 12, "((0, 0, 3), (3, 9, 4))": 13, "((0, 0, 3), (3, 9, 5))": 14, "((0, 0, 3), (3, 9, 6))": 15, "((0, 0, 3), (3, 9, 7))": 16, "((0, 0, 3), (3, 9, 8))": 17, "((0, 0, 3), (3, 9, 9))": 18, "((0, 0, 3), (4, 0, 0))": 7, "((0, 0, 3), (4, 0, 1))": 6, "((0, 0, 3), (4, 0, 2))": 5, "((0, 0, 3), (4, 0, 3))": 4, "((0, 0, 3), (4, 0, 4))": 5, "((0, 0, 3), (4, 0, 5))": 6, "((0, 0, 3), (4, 0, 6))": 7, "((0, 0, 3), (4, 0, 7))": 8, "((0, 0, 3), (4, 0, 8))": 9, "((0, 0, 3), (4, 0, 9))": 10, "((0, 0, 3), (4, 1, 0))": 8, "((0, 0, 3), (4, 1, 1))": 7, "((0, 0, 3), (4, 1, 2))": 6, "((0, 0, 3), (4, 1, 3))": 5, "((0, 0, 3), (4, 1, 4))": 6, "((0, 0, 3), (4, 1, 5))": 7, "((0, 0, 3), (4, 1, 6))": 8, "((0, 0, 3), (4, 1, 7))": 9, "((0, 0, 3), (4, 1, 8))": 10, "((0, 0, 3), (4, 1, 9))": 11, "((0, 0, 3), (4, 2, 0))": 9, "((0, 0, 3), (4, 2, 1))": 8, "((0, 0, 3), (4, 2, 2))": 7, "((0, 0, 3), (4, 2, 3))": 6, "((0, 0, 3), (4, 2, 4))": 7, "((0, 0, 3), (4, 2, 5))": 8, "((0, 0, 3), (4, 2, 6))": 9, "((0, 0, 3), (4, 2, 7))": 10, "((0, 0, 3), (4, 2, 8))": 11, "((0, 0, 3), (4, 2, 9))": 12, "((0, 0, 3), (4, 3, 0))": 10, "((0, 0, 3), (4, 3, 1))": 9, "((0, 0, 3), (4, 3, 2))": 8, "((0, 0, 3), (4, 3, 3))": 7, "((0, 0, 3), (4, 3, 4))": 8, "((0, 0, 3), (4, 3, 5))": 9, "((0, 0, 3), (4, 3, 6))": 10, "((0, 0, 3), (4, 3, 7))": 11, "((0, 0, 3), (4, 3, 8))": 12, "((0, 0, 3), (4, 3, 9))": 13, "((0, 0, 3), (4, 4, 0))": 11, "((0, 0, 3), (4, 4, 1))": 10, "((0, 0, 3), (4, 4, 2))": 9, "((0, 0, 3), (4, 4, 3))": 8, "((0, 0, 3), (4, 4, 4))": 9, "((0, 0, 3), (4, 4, 5))": 10, "((0, 0, 3), (4, 4, 6))": 11, "((0, 0, 3), (4, 4, 7))": 12, "((0, 0, 3), (4, 4, 8))": 13, "((0, 0, 3), (4, 4, 9))": 14, "((0, 0, 3), (4, 5, 0))": 12, "((0, 0, 3), (4, 5, 1))": 11, "((0, 0, 3), (4, 5, 2))": 10, "((0, 0, 3), (4, 5, 3))": 9, "((0, 0, 3), (4, 5, 4))": 10, "((0, 0, 3), (4, 5, 5))": 11, "((0, 0, 3), (4, 5, 6))": 12, "((0, 0, 3), (4, 5, 7))": 13, "((0, 0, 3), (4, 5, 8))": 14, "((0, 0, 3), (4, 5, 9))": 15, "((0, 0, 3), (4, 6, 0))": 13, "((0, 0, 3), (4, 6, 1))": 12, "((0, 0, 3), (4, 6, 2))": 11, "((0, 0, 3), (4, 6, 3))": 10, "((0, 0, 3), (4, 6, 4))": 11, "((0, 0, 3), (4, 6, 5))": 12, "((0, 0, 3), (4, 6, 6))": 13, "((0, 0, 3), (4, 6, 7))": 14, "((0, 0, 3), (4, 6, 8))": 15, "((0, 0, 3), (4, 6, 9))": 16, "((0, 0, 3), (4, 7, 0))": 14, "((0, 0, 3), (4, 7, 1))": 13, "((0, 0, 3), (4, 7, 2))": 12, "((0, 0, 3), (4, 7, 3))": 11, "((0, 0, 3), (4, 7, 4))": 12, "((0, 0, 3), (4, 7, 5))": 13, "((0, 0, 3), (4, 7, 6))": 14, "((0, 0, 3), (4, 7, 7))": 15, "((0, 0, 3), (4, 7, 8))": 16, "((0, 0, 3), (4, 7, 9))": 17, "((0, 0, 3), (4, 8, 0))": 15, "((0, 0, 3), (4, 8, 1))": 14, "((0, 0, 3), (4, 8, 2))": 13, "((0, 0, 3), (4, 8, 3))": 12, "((0, 0, 3), (4, 8, 4))": 13, "((0, 0, 3), (4, 8, 5))": 14, "((0, 0, 3), (4, 8, 6))": 15, "((0, 0, 3), (4, 8, 7))": 16, "((0, 0, 3), (4, 8, 8))": 17, "((0, 0, 3), (4, 8, 9))": 18, "((0, 0, 3), (4, 9, 0))": 16, "((0, 0, 3), (4, 9, 1))": 15, "((0, 0, 3), (4, 9, 2))": 14, "((0, 0, 3), (4, 9, 3))": 13, "((0, 0, 3), (4, 9, 4))": 14, "((0, 0, 3), (4, 9, 5))": 15, "((0, 0, 3), (4, 9, 6))": 16, "((0, 0, 3), (4, 9, 7))": 17, "((0, 0, 3), (4, 9, 8))": 18, "((0, 0, 3), (4, 9, 9))": 19, "((0, 0, 3), (5, 0, 0))": 8, "((0, 0, 3), (5, 0, 1))": 7, "((0, 0, 3), (5, 0, 2))": 6, "((0, 0, 3), (5, 0, 3))": 5, "((0, 0, 3), (5, 0, 4))": 6, "((0, 0, 3), (5, 0, 5))": 7, "((0, 0, 3), (5, 0, 6))": 8, "((0, 0, 3), (5, 0, 7))": 9, "((0, 0, 3), (5, 0, 8))": 10, "((0, 0, 3), (5, 0, 9))": 11, "((0, 0, 3), (5, 1, 0))": 9, "((0, 0, 3), (5, 1, 1))": 8, "((0, 0, 3), (5, 1, 2))": 7, "((0, 0, 3), (5, 1, 3))": 6, "((0, 0, 3), (5, 1, 4))": 7, "((0, 0, 3), (5, 1, 5))": 8, "((0, 0, 3), (5, 1, 6))": 9, "((0, 0, 3), (5, 1, 7))": 10, "((0, 0, 3), (5, 1, 8))": 11, "((0, 0, 3), (5, 1, 9))": 12, "((0, 0, 3), (5, 2, 0))": 10, "((0, 0, 3), (5, 2, 1))": 9, "((0, 0, 3), (5, 2, 2))": 8, "((0, 0, 3), (5, 2, 3))": 7, "((0, 0, 3), (5, 2, 4))": 8, "((0, 0, 3), (5, 2, 5))": 9, "((0, 0, 3), (5, 2, 6))": 10, "((0, 0, 3), (5, 2, 7))": 11, "((0, 0, 3), (5, 2, 8))": 12, "((0, 0, 3), (5, 2, 9))": 13, "((0, 0, 3), (5, 3, 0))": 11, "((0, 0, 3), (5, 3, 1))": 10, "((0, 0, 3), (5, 3, 2))": 9, "((0, 0, 3), (5, 3, 3))": 8, "((0, 0, 3), (5, 3, 4))": 9, "((0, 0, 3), (5, 3, 5))": 10, "((0, 0, 3), (5, 3, 6))": 11, "((0, 0, 3), (5, 3, 7))": 12, "((0, 0, 3), (5, 3, 8))": 13, "((0, 0, 3), (5, 3, 9))": 14, "((0, 0, 3), (5, 4, 0))": 12, "((0, 0, 3), (5, 4, 1))": 11, "((0, 0, 3), (5, 4, 2))": 10, "((0, 0, 3), (5, 4, 3))": 9, "((0, 0, 3), (5, 4, 4))": 10, "((0, 0, 3), (5, 4, 5))": 11, "((0, 0, 3), (5, 4, 6))": 12, "((0, 0, 3), (5, 4, 7))": 13, "((0, 0, 3), (5, 4, 8))": 14, "((0, 0, 3), (5, 4, 9))": 15, "((0, 0, 3), (5, 5, 0))": 13, "((0, 0, 3), (5, 5, 1))": 12, "((0, 0, 3), (5, 5, 2))": 11, "((0, 0, 3), (5, 5, 3))": 10, "((0, 0, 3), (5, 5, 4))": 11, "((0, 0, 3), (5, 5, 5))": 12, "((0, 0, 3), (5, 5, 6))": 13, "((0, 0, 3), (5, 5, 7))": 14, "((0, 0, 3), (5, 5, 8))": 15, "((0, 0, 3), (5, 5, 9))": 16, "((0, 0, 3), (5, 6, 0))": 14, "((0, 0, 3), (5, 6, 1))": 13, "((0, 0, 3), (5, 6, 2))": 12, "((0, 0, 3), (5, 6, 3))": 11, "((0, 0, 3), (5, 6, 4))": 12, "((0, 0, 3), (5, 6, 5))": 13, "((0, 0, 3), (5, 6, 6))": 14, "((0, 0, 3), (5, 6, 7))": 15, "((0, 0, 3), (5, 6, 8))": 16, "((0, 0, 3), (5, 6, 9))": 17, "((0, 0, 3), (5, 7, 0))": 15, "((0, 0, 3), (5, 7, 1))": 14, "((0, 0, 3), (5, 7, 2))": 13, "((0, 0, 3), (5, 7, 3))": 12, "((0, 0, 3), (5, 7, 4))": 13, "((0, 0, 3), (5, 7, 5))": 14, "((0, 0, 3), (5, 7, 6))": 15, "((0, 0, 3), (5, 7, 7))": 16, "((0, 0, 3), (5, 7, 8))": 17, "((0, 0, 3), (5, 7, 9))": 18, "((0, 0, 3), (5, 8, 0))": 16, "((0, 0, 3), (5, 8, 1))": 15, "((0, 0, 3), (5, 8, 2))": 14, "((0, 0, 3), (5, 8, 3))": 13, "((0, 0, 3), (5, 8, 4))": 14, "((0, 0, 3), (5, 8, 5))": 15, "((0, 0, 3), (5, 8, 6))": 16, "((0, 0, 3), (5, 8, 7))": 17, "((0, 0, 3), (5, 8, 8))": 18, "((0, 0, 3), (5, 8, 9))": 19, "((0, 0, 3), (5, 9, 0))": 17, "((0, 0, 3), (5, 9, 1))": 16, "((0, 0, 3), (5, 9, 2))": 15, "((0, 0, 3), (5, 9, 3))": 14, "((0, 0, 3), (5, 9, 4))": 15, "((0, 0, 3), (5, 9, 5))": 16, "((0, 0, 3), (5, 9, 6))": 17, "((0, 0, 3), (5, 9, 7))": 18, "((0, 0, 3), (5, 9, 8))": 19, "((0, 0, 3), (5, 9, 9))": 20, "((0, 0, 3), (6, 0, 0))": 9, "((0, 0, 3), (6, 0, 1))": 8, "((0, 0, 3), (6, 0, 2))": 7, "((0, 0, 3), (6, 0, 3))": 6, "((0, 0, 3), (6, 0, 4))": 7, "((0, 0, 3), (6, 0, 5))": 8, "((0, 0, 3), (6, 0, 6))": 9, "((0, 0, 3), (6, 0, 7))": 10, "((0, 0, 3), (6, 0, 8))": 11, "((0, 0, 3), (6, 0, 9))": 12, "((0, 0, 3), (6, 1, 0))": 10, "((0, 0, 3), (6, 1, 1))": 9, "((0, 0, 3), (6, 1, 2))": 8, "((0, 0, 3), (6, 1, 3))": 7, "((0, 0, 3), (6, 1, 4))": 8, "((0, 0, 3), (6, 1, 5))": 9, "((0, 0, 3), (6, 1, 6))": 10, "((0, 0, 3), (6, 1, 7))": 11, "((0, 0, 3), (6, 1, 8))": 12, "((0, 0, 3), (6, 1, 9))": 13, "((0, 0, 3), (6, 2, 0))": 11, "((0, 0, 3), (6, 2, 1))": 10, "((0, 0, 3), (6, 2, 2))": 9, "((0, 0, 3), (6, 2, 3))": 8, "((0, 0, 3), (6, 2, 4))": 9, "((0, 0, 3), (6, 2, 5))": 10, "((0, 0, 3), (6, 2, 6))": 11, "((0, 0, 3), (6, 2, 7))": 12, "((0, 0, 3), (6, 2, 8))": 13, "((0, 0, 3), (6, 2, 9))": 14, "((0, 0, 3), (6, 3, 0))": 12, "((0, 0, 3), (6, 3, 1))": 11, "((0, 0, 3), (6, 3, 2))": 10, "((0, 0, 3), (6, 3, 3))": 9, "((0, 0, 3), (6, 3, 4))": 10, "((0, 0, 3), (6, 3, 5))": 11, "((0, 0, 3), (6, 3, 6))": 12, "((0, 0, 3), (6, 3, 7))": 13, "((0, 0, 3), (6, 3, 8))": 14, "((0, 0, 3), (6, 3, 9))": 15, "((0, 0, 3), (6, 4, 0))": 13, "((0, 0, 3), (6, 4, 1))": 12, "((0, 0, 3), (6, 4, 2))": 11, "((0, 0, 3), (6, 4, 3))": 10, "((0, 0, 3), (6, 4, 4))": 11, "((0, 0, 3), (6, 4, 5))": 12, "((0, 0, 3), (6, 4, 6))": 13, "((0, 0, 3), (6, 4, 7))": 14, "((0, 0, 3), (6, 4, 8))": 15, "((0, 0, 3), (6, 4, 9))": 16, "((0, 0, 3), (6, 5, 0))": 14, "((0, 0, 3), (6, 5, 1))": 13, "((0, 0, 3), (6, 5, 2))": 12, "((0, 0, 3), (6, 5, 3))": 11, "((0, 0, 3), (6, 5, 4))": 12, "((0, 0, 3), (6, 5, 5))": 13, "((0, 0, 3), (6, 5, 6))": 14, "((0, 0, 3), (6, 5, 7))": 15, "((0, 0, 3), (6, 5, 8))": 16, "((0, 0, 3), (6, 5, 9))": 17, "((0, 0, 3), (6, 6, 0))": 15, "((0, 0, 3), (6, 6, 1))": 14, "((0, 0, 3), (6, 6, 2))": 13, "((0, 0, 3), (6, 6, 3))": 12, "((0, 0, 3), (6, 6, 4))": 13, "((0, 0, 3), (6, 6, 5))": 14, "((0, 0, 3), (6, 6, 6))": 15, "((0, 0, 3), (6, 6, 7))": 16, "((0, 0, 3), (6, 6, 8))": 17, "((0, 0, 3), (6, 6, 9))": 18, "((0, 0, 3), (6, 7, 0))": 16, "((0, 0, 3), (6, 7, 1))": 15, "((0, 0, 3), (6, 7, 2))": 14, "((0, 0, 3), (6, 7, 3))": 13, "((0, 0, 3), (6, 7, 4))": 14, "((0, 0, 3), (6, 7, 5))": 15, "((0, 0, 3), (6, 7, 6))": 16, "((0, 0, 3), (6, 7, 7))": 17, "((0, 0, 3), (6, 7, 8))": 18, "((0, 0, 3), (6, 7, 9))": 19, "((0, 0, 3), (6, 8, 0))": 17, "((0, 0, 3), (6, 8, 1))": 16, "((0, 0, 3), (6, 8, 2))": 15, "((0, 0, 3), (6, 8, 3))": 14, "((0, 0, 3), (6, 8, 4))": 15, "((0, 0, 3), (6, 8, 5))": 16, "((0, 0, 3), (6, 8, 6))": 17, "((0, 0, 3), (6, 8, 7))": 18, "((0, 0, 3), (6, 8, 8))": 19, "((0, 0, 3), (6, 8, 9))": 20, "((0, 0, 3), (6, 9, 0))": 18, "((0, 0, 3), (6, 9, 1))": 17, "((0, 0, 3), (6, 9, 2))": 16, "((0, 0, 3), (6, 9, 3))": 15, "((0, 0, 3), (6, 9, 4))": 16, "((0, 0, 3), (6, 9, 5))": 17, "((0, 0, 3), (6, 9, 6))": 18, "((0, 0, 3), (6, 9, 7))": 19, "((0, 0, 3), (6, 9, 8))": 20, "((0, 0, 3), (6, 9, 9))": 21, "((0, 0, 3), (7, 0, 0))": 10, "((0, 0, 3), (7, 0, 1))": 9, "((0, 0, 3), (7, 0, 2))": 8, "((0, 0, 3), (7, 0, 3))": 7, "((0, 0, 3), (7, 0, 4))": 8, "((0, 0, 3), (7, 0, 5))": 9, "((0, 0, 3), (7, 0, 6))": 10, "((0, 0, 3), (7, 0, 7))": 11, "((0, 0, 3), (7, 0, 8))": 12, "((0, 0, 3), (7, 0, 9))": 13, "((0, 0, 3), (7, 1, 0))": 11, "((0, 0, 3), (7, 1, 1))": 10, "((0, 0, 3), (7, 1, 2))": 9, "((0, 0, 3), (7, 1, 3))": 8, "((0, 0, 3), (7, 1, 4))": 9, "((0, 0, 3), (7, 1, 5))": 10, "((0, 0, 3), (7, 1, 6))": 11, "((0, 0, 3), (7, 1, 7))": 12, "((0, 0, 3), (7, 1, 8))": 13, "((0, 0, 3), (7, 1, 9))": 14, "((0, 0, 3), (7, 2, 0))": 12, "((0, 0, 3), (7, 2, 1))": 11, "((0, 0, 3), (7, 2, 2))": 10, "((0, 0, 3), (7, 2, 3))": 9, "((0, 0, 3), (7, 2, 4))": 10, "((0, 0, 3), (7, 2, 5))": 11, "((0, 0, 3), (7, 2, 6))": 12, "((0, 0, 3), (7, 2, 7))": 13, "((0, 0, 3), (7, 2, 8))": 14, "((0, 0, 3), (7, 2, 9))": 15, "((0, 0, 3), (7, 3, 0))": 13, "((0, 0, 3), (7, 3, 1))": 12, "((0, 0, 3), (7, 3, 2))": 11, "((0, 0, 3), (7, 3, 3))": 10, "((0, 0, 3), (7, 3, 4))": 11, "((0, 0, 3), (7, 3, 5))": 12, "((0, 0, 3), (7, 3, 6))": 13, "((0, 0, 3), (7, 3, 7))": 14, "((0, 0, 3), (7, 3, 8))": 15, "((0, 0, 3), (7, 3, 9))": 16, "((0, 0, 3), (7, 4, 0))": 14, "((0, 0, 3), (7, 4, 1))": 13, "((0, 0, 3), (7, 4, 2))": 12, "((0, 0, 3), (7, 4, 3))": 11, "((0, 0, 3), (7, 4, 4))": 12, "((0, 0, 3), (7, 4, 5))": 13, "((0, 0, 3), (7, 4, 6))": 14, "((0, 0, 3), (7, 4, 7))": 15, "((0, 0, 3), (7, 4, 8))": 16, "((0, 0, 3), (7, 4, 9))": 17, "((0, 0, 3), (7, 5, 0))": 15, "((0, 0, 3), (7, 5, 1))": 14, "((0, 0, 3), (7, 5, 2))": 13, "((0, 0, 3), (7, 5, 3))": 12, "((0, 0, 3), (7, 5, 4))": 13, "((0, 0, 3), (7, 5, 5))": 14, "((0, 0, 3), (7, 5, 6))": 15, "((0, 0, 3), (7, 5, 7))": 16, "((0, 0, 3), (7, 5, 8))": 17, "((0, 0, 3), (7, 5, 9))": 18, "((0, 0, 3), (7, 6, 0))": 16, "((0, 0, 3), (7, 6, 1))": 15, "((0, 0, 3), (7, 6, 2))": 14, "((0, 0, 3), (7, 6, 3))": 13, "((0, 0, 3), (7, 6, 4))": 14, "((0, 0, 3), (7, 6, 5))": 15, "((0, 0, 3), (7, 6, 6))": 16, "((0, 0, 3), (7, 6, 7))": 17, "((0, 0, 3), (7, 6, 8))": 18, "((0, 0, 3), (7, 6, 9))": 19, "((0, 0, 3), (7, 7, 0))": 17, "((0, 0, 3), (7, 7, 1))": 16, "((0, 0, 3), (7, 7, 2))": 15, "((0, 0, 3), (7, 7, 3))": 14, "((0, 0, 3), (7, 7, 4))": 15, "((0, 0, 3), (7, 7, 5))": 16, "((0, 0, 3), (7, 7, 6))": 17, "((0, 0, 3), (7, 7, 7))": 18, "((0, 0, 3), (7, 7, 8))": 19, "((0, 0, 3), (7, 7, 9))": 20, "((0, 0, 3), (7, 8, 0))": 18, "((0, 0, 3), (7, 8, 1))": 17, "((0, 0, 3), (7, 8, 2))": 16, "((0, 0, 3), (7, 8, 3))": 15, "((0, 0, 3), (7, 8, 4))": 16, "((0, 0, 3), (7, 8, 5))": 17, "((0, 0, 3), (7, 8, 6))": 18, "((0, 0, 3), (7, 8, 7))": 19, "((0, 0, 3), (7, 8, 8))": 20, "((0, 0, 3), (7, 8, 9))": 21, "((0, 0, 3), (7, 9, 0))": 19, "((0, 0, 3), (7, 9, 1))": 18, "((0, 0, 3), (7, 9, 2))": 17, "((0, 0, 3), (7, 9, 3))": 16, "((0, 0, 3), (7, 9, 4))": 17, "((0, 0, 3), (7, 9, 5))": 18, "((0, 0, 3), (7, 9, 6))": 19, "((0, 0, 3), (7, 9, 7))": 20, "((0, 0, 3), (7, 9, 8))": 21, "((0, 0, 3), (7, 9, 9))": 22, "((0, 0, 3), (8, 0, 0))": 11, "((0, 0, 3), (8, 0, 1))": 10, "((0, 0, 3), (8, 0, 2))": 9, "((0, 0, 3), (8, 0, 3))": 8, "((0, 0, 3), (8, 0, 4))": 9, "((0, 0, 3), (8, 0, 5))": 10, "((0, 0, 3), (8, 0, 6))": 11, "((0, 0, 3), (8, 0, 7))": 12, "((0, 0, 3), (8, 0, 8))": 13, "((0, 0, 3), (8, 0, 9))": 14, "((0, 0, 3), (8, 1, 0))": 12, "((0, 0, 3), (8, 1, 1))": 11, "((0, 0, 3), (8, 1, 2))": 10, "((0, 0, 3), (8, 1, 3))": 9, "((0, 0, 3), (8, 1, 4))": 10, "((0, 0, 3), (8, 1, 5))": 11, "((0, 0, 3), (8, 1, 6))": 12, "((0, 0, 3), (8, 1, 7))": 13, "((0, 0, 3), (8, 1, 8))": 14, "((0, 0, 3), (8, 1, 9))": 15, "((0, 0, 3), (8, 2, 0))": 13, "((0, 0, 3), (8, 2, 1))": 12, "((0, 0, 3), (8, 2, 2))": 11, "((0, 0, 3), (8, 2, 3))": 10, "((0, 0, 3), (8, 2, 4))": 11, "((0, 0, 3), (8, 2, 5))": 12, "((0, 0, 3), (8, 2, 6))": 13, "((0, 0, 3), (8, 2, 7))": 14, "((0, 0, 3), (8, 2, 8))": 15, "((0, 0, 3), (8, 2, 9))": 16, "((0, 0, 3), (8, 3, 0))": 14, "((0, 0, 3), (8, 3, 1))": 13, "((0, 0, 3), (8, 3, 2))": 12, "((0, 0, 3), (8, 3, 3))": 11, "((0, 0, 3), (8, 3, 4))": 12, "((0, 0, 3), (8, 3, 5))": 13, "((0, 0, 3), (8, 3, 6))": 14, "((0, 0, 3), (8, 3, 7))": 15, "((0, 0, 3), (8, 3, 8))": 16, "((0, 0, 3), (8, 3, 9))": 17, "((0, 0, 3), (8, 4, 0))": 15, "((0, 0, 3), (8, 4, 1))": 14, "((0, 0, 3), (8, 4, 2))": 13, "((0, 0, 3), (8, 4, 3))": 12, "((0, 0, 3), (8, 4, 4))": 13, "((0, 0, 3), (8, 4, 5))": 14, "((0, 0, 3), (8, 4, 6))": 15, "((0, 0, 3), (8, 4, 7))": 16, "((0, 0, 3), (8, 4, 8))": 17, "((0, 0, 3), (8, 4, 9))": 18, "((0, 0, 3), (8, 5, 0))": 16, "((0, 0, 3), (8, 5, 1))": 15, "((0, 0, 3), (8, 5, 2))": 14, "((0, 0, 3), (8, 5, 3))": 13, "((0, 0, 3), (8, 5, 4))": 14, "((0, 0, 3), (8, 5, 5))": 15, "((0, 0, 3), (8, 5, 6))": 16, "((0, 0, 3), (8, 5, 7))": 17, "((0, 0, 3), (8, 5, 8))": 18, "((0, 0, 3), (8, 5, 9))": 19, "((0, 0, 3), (8, 6, 0))": 17, "((0, 0, 3), (8, 6, 1))": 16, "((0, 0, 3), (8, 6, 2))": 15, "((0, 0, 3), (8, 6, 3))": 14, "((0, 0, 3), (8, 6, 4))": 15, "((0, 0, 3), (8, 6, 5))": 16, "((0, 0, 3), (8, 6, 6))": 17, "((0, 0, 3), (8, 6, 7))": 18, "((0, 0, 3), (8, 6, 8))": 19, "((0, 0, 3), (8, 6, 9))": 20, "((0, 0, 3), (8, 7, 0))": 18, "((0, 0, 3), (8, 7, 1))": 17, "((0, 0, 3), (8, 7, 2))": 16, "((0, 0, 3), (8, 7, 3))": 15, "((0, 0, 3), (8, 7, 4))": 16, "((0, 0, 3), (8, 7, 5))": 17, "((0, 0, 3), (8, 7, 6))": 18, "((0, 0, 3), (8, 7, 7))": 19, "((0, 0, 3), (8, 7, 8))": 20, "((0, 0, 3), (8, 7, 9))": 21, "((0, 0, 3), (8, 8, 0))": 19, "((0, 0, 3), (8, 8, 1))": 18, "((0, 0, 3), (8, 8, 2))": 17, "((0, 0, 3), (8, 8, 3))": 16, "((0, 0, 3), (8, 8, 4))": 17, "((0, 0, 3), (8, 8, 5))": 18, "((0, 0, 3), (8, 8, 6))": 19, "((0, 0, 3), (8, 8, 7))": 20, "((0, 0, 3), (8, 8, 8))": 21, "((0, 0, 3), (8, 8, 9))": 22, "((0, 0, 3), (8, 9, 0))": 20, "((0, 0, 3), (8, 9, 1))": 19, "((0, 0, 3), (8, 9, 2))": 18, "((0, 0, 3), (8, 9, 3))": 17, "((0, 0, 3), (8, 9, 4))": 18, "((0, 0, 3), (8, 9, 5))": 19, "((0, 0, 3), (8, 9, 6))": 20, "((0, 0, 3), (8, 9, 7))": 21, "((0, 0, 3), (8, 9, 8))": 22, "((0, 0, 3), (8, 9, 9))": 23, "((0, 0, 3), (9, 0, 0))": 12, "((0, 0, 3), (9, 0, 1))": 11, "((0, 0, 3), (9, 0, 2))": 10, "((0, 0, 3), (9, 0, 3))": 9, "((0, 0, 3), (9, 0, 4))": 10, "((0, 0, 3), (9, 0, 5))": 11, "((0, 0, 3), (9, 0, 6))": 12, "((0, 0, 3), (9, 0, 7))": 13, "((0, 0, 3), (9, 0, 8))": 14, "((0, 0, 3), (9, 0, 9))": 15, "((0, 0, 3), (9, 1, 0))": 13, "((0, 0, 3), (9, 1, 1))": 12, "((0, 0, 3), (9, 1, 2))": 11, "((0, 0, 3), (9, 1, 3))": 10, "((0, 0, 3), (9, 1, 4))": 11, "((0, 0, 3), (9, 1, 5))": 12, "((0, 0, 3), (9, 1, 6))": 13, "((0, 0, 3), (9, 1, 7))": 14, "((0, 0, 3), (9, 1, 8))": 15, "((0, 0, 3), (9, 1, 9))": 16, "((0, 0, 3), (9, 2, 0))": 14, "((0, 0, 3), (9, 2, 1))": 13, "((0, 0, 3), (9, 2, 2))": 12, "((0, 0, 3), (9, 2, 3))": 11, "((0, 0, 3), (9, 2, 4))": 12, "((0, 0, 3), (9, 2, 5))": 13, "((0, 0, 3), (9, 2, 6))": 14, "((0, 0, 3), (9, 2, 7))": 15, "((0, 0, 3), (9, 2, 8))": 16, "((0, 0, 3), (9, 2, 9))": 17, "((0, 0, 3), (9, 3, 0))": 15, "((0, 0, 3), (9, 3, 1))": 14, "((0, 0, 3), (9, 3, 2))": 13, "((0, 0, 3), (9, 3, 3))": 12, "((0, 0, 3), (9, 3, 4))": 13, "((0, 0, 3), (9, 3, 5))": 14, "((0, 0, 3), (9, 3, 6))": 15, "((0, 0, 3), (9, 3, 7))": 16, "((0, 0, 3), (9, 3, 8))": 17, "((0, 0, 3), (9, 3, 9))": 18, "((0, 0, 3), (9, 4, 0))": 16, "((0, 0, 3), (9, 4, 1))": 15, "((0, 0, 3), (9, 4, 2))": 14, "((0, 0, 3), (9, 4, 3))": 13, "((0, 0, 3), (9, 4, 4))": 14, "((0, 0, 3), (9, 4, 5))": 15, "((0, 0, 3), (9, 4, 6))": 16, "((0, 0, 3), (9, 4, 7))": 17, "((0, 0, 3), (9, 4, 8))": 18, "((0, 0, 3), (9, 4, 9))": 19, "((0, 0, 3), (9, 5, 0))": 17, "((0, 0, 3), (9, 5, 1))": 16, "((0, 0, 3), (9, 5, 2))": 15, "((0, 0, 3), (9, 5, 3))": 14, "((0, 0, 3), (9, 5, 4))": 15, "((0, 0, 3), (9, 5, 5))": 16, "((0, 0, 3), (9, 5, 6))": 17, "((0, 0, 3), (9, 5, 7))": 18, "((0, 0, 3), (9, 5, 8))": 19, "((0, 0, 3), (9, 5, 9))": 20, "((0, 0, 3), (9, 6, 0))": 18, "((0, 0, 3), (9, 6, 1))": 17, "((0, 0, 3), (9, 6, 2))": 16, "((0, 0, 3), (9, 6, 3))": 15, "((0, 0, 3), (9, 6, 4))": 16, "((0, 0, 3), (9, 6, 5))": 17, "((0, 0, 3), (9, 6, 6))": 18, "((0, 0, 3), (9, 6, 7))": 19, "((0, 0, 3), (9, 6, 8))": 20, "((0, 0, 3), (9, 6, 9))": 21, "((0, 0, 3), (9, 7, 0))": 19, "((0, 0, 3), (9, 7, 1))": 18, "((0, 0, 3), (9, 7, 2))": 17, "((0, 0, 3), (9, 7, 3))": 16, "((0, 0, 3), (9, 7, 4))": 17, "((0, 0, 3), (9, 7, 5))": 18, "((0, 0, 3), (9, 7, 6))": 19, "((0, 0, 3), (9, 7, 7))": 20, "((0, 0, 3), (9, 7, 8))": 21, "((0, 0, 3), (9, 7, 9))": 22, "((0, 0, 3), (9, 8, 0))": 20, "((0, 0, 3), (9, 8, 1))": 19, "((0, 0, 3), (9, 8, 2))": 18, "((0, 0, 3), (9, 8, 3))": 17, "((0, 0, 3), (9, 8, 4))": 18, "((0, 0, 3), (9, 8, 5))": 19, "((0, 0, 3), (9, 8, 6))": 20, "((0, 0, 3), (9, 8, 7))": 21, "((0, 0, 3), (9, 8, 8))": 22, "((0, 0, 3), (9, 8, 9))": 23, "((0, 0, 3), (9, 9, 0))": 21, "((0, 0, 3), (9, 9, 1))": 20, "((0, 0, 3), (9, 9, 2))": 19, "((0, 0, 3), (9, 9, 3))": 18, "((0, 0, 3), (9, 9, 4))": 19, "((0, 0, 3), (9, 9, 5))": 20, "((0, 0, 3), (9, 9, 6))": 21, "((0, 0, 3), (9, 9, 7))": 22, "((0, 0, 3), (9, 9, 8))": 23, "((0, 0, 3), (9, 9, 9))": 24, "((0, 0, 4), (0, 0, 5))": 1, "((0, 0, 4), (0, 0, 6))": 2, "((0, 0, 4), (0, 0, 7))": 3, "((0, 0, 4), (0, 0, 8))": 4, "((0, 0, 4), (0, 0, 9))": 5, "((0, 0, 4), (0, 1, 0))": 5, "((0, 0, 4), (0, 1, 1))": 4, "((0, 0, 4), (0, 1, 2))": 3, "((0, 0, 4), (0, 1, 3))": 2, "((0, 0, 4), (0, 1, 4))": 1, "((0, 0, 4), (0, 1, 5))": 2, "((0, 0, 4), (0, 1, 6))": 3, "((0, 0, 4), (0, 1, 7))": 4, "((0, 0, 4), (0, 1, 8))": 5, "((0, 0, 4), (0, 1, 9))": 6, "((0, 0, 4), (0, 2, 0))": 6, "((0, 0, 4), (0, 2, 1))": 5, "((0, 0, 4), (0, 2, 2))": 4, "((0, 0, 4), (0, 2, 3))": 3, "((0, 0, 4), (0, 2, 4))": 2, "((0, 0, 4), (0, 2, 5))": 3, "((0, 0, 4), (0, 2, 6))": 4, "((0, 0, 4), (0, 2, 7))": 5, "((0, 0, 4), (0, 2, 8))": 6, "((0, 0, 4), (0, 2, 9))": 7, "((0, 0, 4), (0, 3, 0))": 7, "((0, 0, 4), (0, 3, 1))": 6, "((0, 0, 4), (0, 3, 2))": 5, "((0, 0, 4), (0, 3, 3))": 4, "((0, 0, 4), (0, 3, 4))": 3, "((0, 0, 4), (0, 3, 5))": 4, "((0, 0, 4), (0, 3, 6))": 5, "((0, 0, 4), (0, 3, 7))": 6, "((0, 0, 4), (0, 3, 8))": 7, "((0, 0, 4), (0, 3, 9))": 8, "((0, 0, 4), (0, 4, 0))": 8, "((0, 0, 4), (0, 4, 1))": 7, "((0, 0, 4), (0, 4, 2))": 6, "((0, 0, 4), (0, 4, 3))": 5, "((0, 0, 4), (0, 4, 4))": 4, "((0, 0, 4), (0, 4, 5))": 5, "((0, 0, 4), (0, 4, 6))": 6, "((0, 0, 4), (0, 4, 7))": 7, "((0, 0, 4), (0, 4, 8))": 8, "((0, 0, 4), (0, 4, 9))": 9, "((0, 0, 4), (0, 5, 0))": 9, "((0, 0, 4), (0, 5, 1))": 8, "((0, 0, 4), (0, 5, 2))": 7, "((0, 0, 4), (0, 5, 3))": 6, "((0, 0, 4), (0, 5, 4))": 5, "((0, 0, 4), (0, 5, 5))": 6, "((0, 0, 4), (0, 5, 6))": 7, "((0, 0, 4), (0, 5, 7))": 8, "((0, 0, 4), (0, 5, 8))": 9, "((0, 0, 4), (0, 5, 9))": 10, "((0, 0, 4), (0, 6, 0))": 10, "((0, 0, 4), (0, 6, 1))": 9, "((0, 0, 4), (0, 6, 2))": 8, "((0, 0, 4), (0, 6, 3))": 7, "((0, 0, 4), (0, 6, 4))": 6, "((0, 0, 4), (0, 6, 5))": 7, "((0, 0, 4), (0, 6, 6))": 8, "((0, 0, 4), (0, 6, 7))": 9, "((0, 0, 4), (0, 6, 8))": 10, "((0, 0, 4), (0, 6, 9))": 11, "((0, 0, 4), (0, 7, 0))": 11, "((0, 0, 4), (0, 7, 1))": 10, "((0, 0, 4), (0, 7, 2))": 9, "((0, 0, 4), (0, 7, 3))": 8, "((0, 0, 4), (0, 7, 4))": 7, "((0, 0, 4), (0, 7, 5))": 8, "((0, 0, 4), (0, 7, 6))": 9, "((0, 0, 4), (0, 7, 7))": 10, "((0, 0, 4), (0, 7, 8))": 11, "((0, 0, 4), (0, 7, 9))": 12, "((0, 0, 4), (0, 8, 0))": 12, "((0, 0, 4), (0, 8, 1))": 11, "((0, 0, 4), (0, 8, 2))": 10, "((0, 0, 4), (0, 8, 3))": 9, "((0, 0, 4), (0, 8, 4))": 8, "((0, 0, 4), (0, 8, 5))": 9, "((0, 0, 4), (0, 8, 6))": 10, "((0, 0, 4), (0, 8, 7))": 11, "((0, 0, 4), (0, 8, 8))": 12, "((0, 0, 4), (0, 8, 9))": 13, "((0, 0, 4), (0, 9, 0))": 13, "((0, 0, 4), (0, 9, 1))": 12, "((0, 0, 4), (0, 9, 2))": 11, "((0, 0, 4), (0, 9, 3))": 10, "((0, 0, 4), (0, 9, 4))": 9, "((0, 0, 4), (0, 9, 5))": 10, "((0, 0, 4), (0, 9, 6))": 11, "((0, 0, 4), (0, 9, 7))": 12, "((0, 0, 4), (0, 9, 8))": 13, "((0, 0, 4), (0, 9, 9))": 14, "((0, 0, 4), (1, 0, 0))": 5, "((0, 0, 4), (1, 0, 1))": 4, "((0, 0, 4), (1, 0, 2))": 3, "((0, 0, 4), (1, 0, 3))": 2, "((0, 0, 4), (1, 0, 4))": 1, "((0, 0, 4), (1, 0, 5))": 2, "((0, 0, 4), (1, 0, 6))": 3, "((0, 0, 4), (1, 0, 7))": 4, "((0, 0, 4), (1, 0, 8))": 5, "((0, 0, 4), (1, 0, 9))": 6, "((0, 0, 4), (1, 1, 0))": 6, "((0, 0, 4), (1, 1, 1))": 5, "((0, 0, 4), (1, 1, 2))": 4, "((0, 0, 4), (1, 1, 3))": 3, "((0, 0, 4), (1, 1, 4))": 2, "((0, 0, 4), (1, 1, 5))": 3, "((0, 0, 4), (1, 1, 6))": 4, "((0, 0, 4), (1, 1, 7))": 5, "((0, 0, 4), (1, 1, 8))": 6, "((0, 0, 4), (1, 1, 9))": 7, "((0, 0, 4), (1, 2, 0))": 7, "((0, 0, 4), (1, 2, 1))": 6, "((0, 0, 4), (1, 2, 2))": 5, "((0, 0, 4), (1, 2, 3))": 4, "((0, 0, 4), (1, 2, 4))": 3, "((0, 0, 4), (1, 2, 5))": 4, "((0, 0, 4), (1, 2, 6))": 5, "((0, 0, 4), (1, 2, 7))": 6, "((0, 0, 4), (1, 2, 8))": 7, "((0, 0, 4), (1, 2, 9))": 8, "((0, 0, 4), (1, 3, 0))": 8, "((0, 0, 4), (1, 3, 1))": 7, "((0, 0, 4), (1, 3, 2))": 6, "((0, 0, 4), (1, 3, 3))": 5, "((0, 0, 4), (1, 3, 4))": 4, "((0, 0, 4), (1, 3, 5))": 5, "((0, 0, 4), (1, 3, 6))": 6, "((0, 0, 4), (1, 3, 7))": 7, "((0, 0, 4), (1, 3, 8))": 8, "((0, 0, 4), (1, 3, 9))": 9, "((0, 0, 4), (1, 4, 0))": 9, "((0, 0, 4), (1, 4, 1))": 8, "((0, 0, 4), (1, 4, 2))": 7, "((0, 0, 4), (1, 4, 3))": 6, "((0, 0, 4), (1, 4, 4))": 5, "((0, 0, 4), (1, 4, 5))": 6, "((0, 0, 4), (1, 4, 6))": 7, "((0, 0, 4), (1, 4, 7))": 8, "((0, 0, 4), (1, 4, 8))": 9, "((0, 0, 4), (1, 4, 9))": 10, "((0, 0, 4), (1, 5, 0))": 10, "((0, 0, 4), (1, 5, 1))": 9, "((0, 0, 4), (1, 5, 2))": 8, "((0, 0, 4), (1, 5, 3))": 7, "((0, 0, 4), (1, 5, 4))": 6, "((0, 0, 4), (1, 5, 5))": 7, "((0, 0, 4), (1, 5, 6))": 8, "((0, 0, 4), (1, 5, 7))": 9, "((0, 0, 4), (1, 5, 8))": 10, "((0, 0, 4), (1, 5, 9))": 11, "((0, 0, 4), (1, 6, 0))": 11, "((0, 0, 4), (1, 6, 1))": 10, "((0, 0, 4), (1, 6, 2))": 9, "((0, 0, 4), (1, 6, 3))": 8, "((0, 0, 4), (1, 6, 4))": 7, "((0, 0, 4), (1, 6, 5))": 8, "((0, 0, 4), (1, 6, 6))": 9, "((0, 0, 4), (1, 6, 7))": 10, "((0, 0, 4), (1, 6, 8))": 11, "((0, 0, 4), (1, 6, 9))": 12, "((0, 0, 4), (1, 7, 0))": 12, "((0, 0, 4), (1, 7, 1))": 11, "((0, 0, 4), (1, 7, 2))": 10, "((0, 0, 4), (1, 7, 3))": 9, "((0, 0, 4), (1, 7, 4))": 8, "((0, 0, 4), (1, 7, 5))": 9, "((0, 0, 4), (1, 7, 6))": 10, "((0, 0, 4), (1, 7, 7))": 11, "((0, 0, 4), (1, 7, 8))": 12, "((0, 0, 4), (1, 7, 9))": 13, "((0, 0, 4), (1, 8, 0))": 13, "((0, 0, 4), (1, 8, 1))": 12, "((0, 0, 4), (1, 8, 2))": 11, "((0, 0, 4), (1, 8, 3))": 10, "((0, 0, 4), (1, 8, 4))": 9, "((0, 0, 4), (1, 8, 5))": 10, "((0, 0, 4), (1, 8, 6))": 11, "((0, 0, 4), (1, 8, 7))": 12, "((0, 0, 4), (1, 8, 8))": 13, "((0, 0, 4), (1, 8, 9))": 14, "((0, 0, 4), (1, 9, 0))": 14, "((0, 0, 4), (1, 9, 1))": 13, "((0, 0, 4), (1, 9, 2))": 12, "((0, 0, 4), (1, 9, 3))": 11, "((0, 0, 4), (1, 9, 4))": 10, "((0, 0, 4), (1, 9, 5))": 11, "((0, 0, 4), (1, 9, 6))": 12, "((0, 0, 4), (1, 9, 7))": 13, "((0, 0, 4), (1, 9, 8))": 14, "((0, 0, 4), (1, 9, 9))": 15, "((0, 0, 4), (2, 0, 0))": 6, "((0, 0, 4), (2, 0, 1))": 5, "((0, 0, 4), (2, 0, 2))": 4, "((0, 0, 4), (2, 0, 3))": 3, "((0, 0, 4), (2, 0, 4))": 2, "((0, 0, 4), (2, 0, 5))": 3, "((0, 0, 4), (2, 0, 6))": 4, "((0, 0, 4), (2, 0, 7))": 5, "((0, 0, 4), (2, 0, 8))": 6, "((0, 0, 4), (2, 0, 9))": 7, "((0, 0, 4), (2, 1, 0))": 7, "((0, 0, 4), (2, 1, 1))": 6, "((0, 0, 4), (2, 1, 2))": 5, "((0, 0, 4), (2, 1, 3))": 4, "((0, 0, 4), (2, 1, 4))": 3, "((0, 0, 4), (2, 1, 5))": 4, "((0, 0, 4), (2, 1, 6))": 5, "((0, 0, 4), (2, 1, 7))": 6, "((0, 0, 4), (2, 1, 8))": 7, "((0, 0, 4), (2, 1, 9))": 8, "((0, 0, 4), (2, 2, 0))": 8, "((0, 0, 4), (2, 2, 1))": 7, "((0, 0, 4), (2, 2, 2))": 6, "((0, 0, 4), (2, 2, 3))": 5, "((0, 0, 4), (2, 2, 4))": 4, "((0, 0, 4), (2, 2, 5))": 5, "((0, 0, 4), (2, 2, 6))": 6, "((0, 0, 4), (2, 2, 7))": 7, "((0, 0, 4), (2, 2, 8))": 8, "((0, 0, 4), (2, 2, 9))": 9, "((0, 0, 4), (2, 3, 0))": 9, "((0, 0, 4), (2, 3, 1))": 8, "((0, 0, 4), (2, 3, 2))": 7, "((0, 0, 4), (2, 3, 3))": 6, "((0, 0, 4), (2, 3, 4))": 5, "((0, 0, 4), (2, 3, 5))": 6, "((0, 0, 4), (2, 3, 6))": 7, "((0, 0, 4), (2, 3, 7))": 8, "((0, 0, 4), (2, 3, 8))": 9, "((0, 0, 4), (2, 3, 9))": 10, "((0, 0, 4), (2, 4, 0))": 10, "((0, 0, 4), (2, 4, 1))": 9, "((0, 0, 4), (2, 4, 2))": 8, "((0, 0, 4), (2, 4, 3))": 7, "((0, 0, 4), (2, 4, 4))": 6, "((0, 0, 4), (2, 4, 5))": 7, "((0, 0, 4), (2, 4, 6))": 8, "((0, 0, 4), (2, 4, 7))": 9, "((0, 0, 4), (2, 4, 8))": 10, "((0, 0, 4), (2, 4, 9))": 11, "((0, 0, 4), (2, 5, 0))": 11, "((0, 0, 4), (2, 5, 1))": 10, "((0, 0, 4), (2, 5, 2))": 9, "((0, 0, 4), (2, 5, 3))": 8, "((0, 0, 4), (2, 5, 4))": 7, "((0, 0, 4), (2, 5, 5))": 8, "((0, 0, 4), (2, 5, 6))": 9, "((0, 0, 4), (2, 5, 7))": 10, "((0, 0, 4), (2, 5, 8))": 11, "((0, 0, 4), (2, 5, 9))": 12, "((0, 0, 4), (2, 6, 0))": 12, "((0, 0, 4), (2, 6, 1))": 11, "((0, 0, 4), (2, 6, 2))": 10, "((0, 0, 4), (2, 6, 3))": 9, "((0, 0, 4), (2, 6, 4))": 8, "((0, 0, 4), (2, 6, 5))": 9, "((0, 0, 4), (2, 6, 6))": 10, "((0, 0, 4), (2, 6, 7))": 11, "((0, 0, 4), (2, 6, 8))": 12, "((0, 0, 4), (2, 6, 9))": 13, "((0, 0, 4), (2, 7, 0))": 13, "((0, 0, 4), (2, 7, 1))": 12, "((0, 0, 4), (2, 7, 2))": 11, "((0, 0, 4), (2, 7, 3))": 10, "((0, 0, 4), (2, 7, 4))": 9, "((0, 0, 4), (2, 7, 5))": 10, "((0, 0, 4), (2, 7, 6))": 11, "((0, 0, 4), (2, 7, 7))": 12, "((0, 0, 4), (2, 7, 8))": 13, "((0, 0, 4), (2, 7, 9))": 14, "((0, 0, 4), (2, 8, 0))": 14, "((0, 0, 4), (2, 8, 1))": 13, "((0, 0, 4), (2, 8, 2))": 12, "((0, 0, 4), (2, 8, 3))": 11, "((0, 0, 4), (2, 8, 4))": 10, "((0, 0, 4), (2, 8, 5))": 11, "((0, 0, 4), (2, 8, 6))": 12, "((0, 0, 4), (2, 8, 7))": 13, "((0, 0, 4), (2, 8, 8))": 14, "((0, 0, 4), (2, 8, 9))": 15, "((0, 0, 4), (2, 9, 0))": 15, "((0, 0, 4), (2, 9, 1))": 14, "((0, 0, 4), (2, 9, 2))": 13, "((0, 0, 4), (2, 9, 3))": 12, "((0, 0, 4), (2, 9, 4))": 11, "((0, 0, 4), (2, 9, 5))": 12, "((0, 0, 4), (2, 9, 6))": 13, "((0, 0, 4), (2, 9, 7))": 14, "((0, 0, 4), (2, 9, 8))": 15, "((0, 0, 4), (2, 9, 9))": 16, "((0, 0, 4), (3, 0, 0))": 7, "((0, 0, 4), (3, 0, 1))": 6, "((0, 0, 4), (3, 0, 2))": 5, "((0, 0, 4), (3, 0, 3))": 4, "((0, 0, 4), (3, 0, 4))": 3, "((0, 0, 4), (3, 0, 5))": 4, "((0, 0, 4), (3, 0, 6))": 5, "((0, 0, 4), (3, 0, 7))": 6, "((0, 0, 4), (3, 0, 8))": 7, "((0, 0, 4), (3, 0, 9))": 8, "((0, 0, 4), (3, 1, 0))": 8, "((0, 0, 4), (3, 1, 1))": 7, "((0, 0, 4), (3, 1, 2))": 6, "((0, 0, 4), (3, 1, 3))": 5, "((0, 0, 4), (3, 1, 4))": 4, "((0, 0, 4), (3, 1, 5))": 5, "((0, 0, 4), (3, 1, 6))": 6, "((0, 0, 4), (3, 1, 7))": 7, "((0, 0, 4), (3, 1, 8))": 8, "((0, 0, 4), (3, 1, 9))": 9, "((0, 0, 4), (3, 2, 0))": 9, "((0, 0, 4), (3, 2, 1))": 8, "((0, 0, 4), (3, 2, 2))": 7, "((0, 0, 4), (3, 2, 3))": 6, "((0, 0, 4), (3, 2, 4))": 5, "((0, 0, 4), (3, 2, 5))": 6, "((0, 0, 4), (3, 2, 6))": 7, "((0, 0, 4), (3, 2, 7))": 8, "((0, 0, 4), (3, 2, 8))": 9, "((0, 0, 4), (3, 2, 9))": 10, "((0, 0, 4), (3, 3, 0))": 10, "((0, 0, 4), (3, 3, 1))": 9, "((0, 0, 4), (3, 3, 2))": 8, "((0, 0, 4), (3, 3, 3))": 7, "((0, 0, 4), (3, 3, 4))": 6, "((0, 0, 4), (3, 3, 5))": 7, "((0, 0, 4), (3, 3, 6))": 8, "((0, 0, 4), (3, 3, 7))": 9, "((0, 0, 4), (3, 3, 8))": 10, "((0, 0, 4), (3, 3, 9))": 11, "((0, 0, 4), (3, 4, 0))": 11, "((0, 0, 4), (3, 4, 1))": 10, "((0, 0, 4), (3, 4, 2))": 9, "((0, 0, 4), (3, 4, 3))": 8, "((0, 0, 4), (3, 4, 4))": 7, "((0, 0, 4), (3, 4, 5))": 8, "((0, 0, 4), (3, 4, 6))": 9, "((0, 0, 4), (3, 4, 7))": 10, "((0, 0, 4), (3, 4, 8))": 11, "((0, 0, 4), (3, 4, 9))": 12, "((0, 0, 4), (3, 5, 0))": 12, "((0, 0, 4), (3, 5, 1))": 11, "((0, 0, 4), (3, 5, 2))": 10, "((0, 0, 4), (3, 5, 3))": 9, "((0, 0, 4), (3, 5, 4))": 8, "((0, 0, 4), (3, 5, 5))": 9, "((0, 0, 4), (3, 5, 6))": 10, "((0, 0, 4), (3, 5, 7))": 11, "((0, 0, 4), (3, 5, 8))": 12, "((0, 0, 4), (3, 5, 9))": 13, "((0, 0, 4), (3, 6, 0))": 13, "((0, 0, 4), (3, 6, 1))": 12, "((0, 0, 4), (3, 6, 2))": 11, "((0, 0, 4), (3, 6, 3))": 10, "((0, 0, 4), (3, 6, 4))": 9, "((0, 0, 4), (3, 6, 5))": 10, "((0, 0, 4), (3, 6, 6))": 11, "((0, 0, 4), (3, 6, 7))": 12, "((0, 0, 4), (3, 6, 8))": 13, "((0, 0, 4), (3, 6, 9))": 14, "((0, 0, 4), (3, 7, 0))": 14, "((0, 0, 4), (3, 7, 1))": 13, "((0, 0, 4), (3, 7, 2))": 12, "((0, 0, 4), (3, 7, 3))": 11, "((0, 0, 4), (3, 7, 4))": 10, "((0, 0, 4), (3, 7, 5))": 11, "((0, 0, 4), (3, 7, 6))": 12, "((0, 0, 4), (3, 7, 7))": 13, "((0, 0, 4), (3, 7, 8))": 14, "((0, 0, 4), (3, 7, 9))": 15, "((0, 0, 4), (3, 8, 0))": 15, "((0, 0, 4), (3, 8, 1))": 14, "((0, 0, 4), (3, 8, 2))": 13, "((0, 0, 4), (3, 8, 3))": 12, "((0, 0, 4), (3, 8, 4))": 11, "((0, 0, 4), (3, 8, 5))": 12, "((0, 0, 4), (3, 8, 6))": 13, "((0, 0, 4), (3, 8, 7))": 14, "((0, 0, 4), (3, 8, 8))": 15, "((0, 0, 4), (3, 8, 9))": 16, "((0, 0, 4), (3, 9, 0))": 16, "((0, 0, 4), (3, 9, 1))": 15, "((0, 0, 4), (3, 9, 2))": 14, "((0, 0, 4), (3, 9, 3))": 13, "((0, 0, 4), (3, 9, 4))": 12, "((0, 0, 4), (3, 9, 5))": 13, "((0, 0, 4), (3, 9, 6))": 14, "((0, 0, 4), (3, 9, 7))": 15, "((0, 0, 4), (3, 9, 8))": 16, "((0, 0, 4), (3, 9, 9))": 17, "((0, 0, 4), (4, 0, 0))": 8, "((0, 0, 4), (4, 0, 1))": 7, "((0, 0, 4), (4, 0, 2))": 6, "((0, 0, 4), (4, 0, 3))": 5, "((0, 0, 4), (4, 0, 4))": 4, "((0, 0, 4), (4, 0, 5))": 5, "((0, 0, 4), (4, 0, 6))": 6, "((0, 0, 4), (4, 0, 7))": 7, "((0, 0, 4), (4, 0, 8))": 8, "((0, 0, 4), (4, 0, 9))": 9, "((0, 0, 4), (4, 1, 0))": 9, "((0, 0, 4), (4, 1, 1))": 8, "((0, 0, 4), (4, 1, 2))": 7, "((0, 0, 4), (4, 1, 3))": 6, "((0, 0, 4), (4, 1, 4))": 5, "((0, 0, 4), (4, 1, 5))": 6, "((0, 0, 4), (4, 1, 6))": 7, "((0, 0, 4), (4, 1, 7))": 8, "((0, 0, 4), (4, 1, 8))": 9, "((0, 0, 4), (4, 1, 9))": 10, "((0, 0, 4), (4, 2, 0))": 10, "((0, 0, 4), (4, 2, 1))": 9, "((0, 0, 4), (4, 2, 2))": 8, "((0, 0, 4), (4, 2, 3))": 7, "((0, 0, 4), (4, 2, 4))": 6, "((0, 0, 4), (4, 2, 5))": 7, "((0, 0, 4), (4, 2, 6))": 8, "((0, 0, 4), (4, 2, 7))": 9, "((0, 0, 4), (4, 2, 8))": 10, "((0, 0, 4), (4, 2, 9))": 11, "((0, 0, 4), (4, 3, 0))": 11, "((0, 0, 4), (4, 3, 1))": 10, "((0, 0, 4), (4, 3, 2))": 9, "((0, 0, 4), (4, 3, 3))": 8, "((0, 0, 4), (4, 3, 4))": 7, "((0, 0, 4), (4, 3, 5))": 8, "((0, 0, 4), (4, 3, 6))": 9, "((0, 0, 4), (4, 3, 7))": 10, "((0, 0, 4), (4, 3, 8))": 11, "((0, 0, 4), (4, 3, 9))": 12, "((0, 0, 4), (4, 4, 0))": 12, "((0, 0, 4), (4, 4, 1))": 11, "((0, 0, 4), (4, 4, 2))": 10, "((0, 0, 4), (4, 4, 3))": 9, "((0, 0, 4), (4, 4, 4))": 8, "((0, 0, 4), (4, 4, 5))": 9, "((0, 0, 4), (4, 4, 6))": 10, "((0, 0, 4), (4, 4, 7))": 11, "((0, 0, 4), (4, 4, 8))": 12, "((0, 0, 4), (4, 4, 9))": 13, "((0, 0, 4), (4, 5, 0))": 13, "((0, 0, 4), (4, 5, 1))": 12, "((0, 0, 4), (4, 5, 2))": 11, "((0, 0, 4), (4, 5, 3))": 10, "((0, 0, 4), (4, 5, 4))": 9, "((0, 0, 4), (4, 5, 5))": 10, "((0, 0, 4), (4, 5, 6))": 11, "((0, 0, 4), (4, 5, 7))": 12, "((0, 0, 4), (4, 5, 8))": 13, "((0, 0, 4), (4, 5, 9))": 14, "((0, 0, 4), (4, 6, 0))": 14, "((0, 0, 4), (4, 6, 1))": 13, "((0, 0, 4), (4, 6, 2))": 12, "((0, 0, 4), (4, 6, 3))": 11, "((0, 0, 4), (4, 6, 4))": 10, "((0, 0, 4), (4, 6, 5))": 11, "((0, 0, 4), (4, 6, 6))": 12, "((0, 0, 4), (4, 6, 7))": 13, "((0, 0, 4), (4, 6, 8))": 14, "((0, 0, 4), (4, 6, 9))": 15, "((0, 0, 4), (4, 7, 0))": 15, "((0, 0, 4), (4, 7, 1))": 14, "((0, 0, 4), (4, 7, 2))": 13, "((0, 0, 4), (4, 7, 3))": 12, "((0, 0, 4), (4, 7, 4))": 11, "((0, 0, 4), (4, 7, 5))": 12, "((0, 0, 4), (4, 7, 6))": 13, "((0, 0, 4), (4, 7, 7))": 14, "((0, 0, 4), (4, 7, 8))": 15, "((0, 0, 4), (4, 7, 9))": 16, "((0, 0, 4), (4, 8, 0))": 16, "((0, 0, 4), (4, 8, 1))": 15, "((0, 0, 4), (4, 8, 2))": 14, "((0, 0, 4), (4, 8, 3))": 13, "((0, 0, 4), (4, 8, 4))": 12, "((0, 0, 4), (4, 8, 5))": 13, "((0, 0, 4), (4, 8, 6))": 14, "((0, 0, 4), (4, 8, 7))": 15, "((0, 0, 4), (4, 8, 8))": 16, "((0, 0, 4), (4, 8, 9))": 17, "((0, 0, 4), (4, 9, 0))": 17, "((0, 0, 4), (4, 9, 1))": 16, "((0, 0, 4), (4, 9, 2))": 15, "((0, 0, 4), (4, 9, 3))": 14, "((0, 0, 4), (4, 9, 4))": 13, "((0, 0, 4), (4, 9, 5))": 14, "((0, 0, 4), (4, 9, 6))": 15, "((0, 0, 4), (4, 9, 7))": 16, "((0, 0, 4), (4, 9, 8))": 17, "((0, 0, 4), (4, 9, 9))": 18, "((0, 0, 4), (5, 0, 0))": 9, "((0, 0, 4), (5, 0, 1))": 8, "((0, 0, 4), (5, 0, 2))": 7, "((0, 0, 4), (5, 0, 3))": 6, "((0, 0, 4), (5, 0, 4))": 5, "((0, 0, 4), (5, 0, 5))": 6, "((0, 0, 4), (5, 0, 6))": 7, "((0, 0, 4), (5, 0, 7))": 8, "((0, 0, 4), (5, 0, 8))": 9, "((0, 0, 4), (5, 0, 9))": 10, "((0, 0, 4), (5, 1, 0))": 10, "((0, 0, 4), (5, 1, 1))": 9, "((0, 0, 4), (5, 1, 2))": 8, "((0, 0, 4), (5, 1, 3))": 7, "((0, 0, 4), (5, 1, 4))": 6, "((0, 0, 4), (5, 1, 5))": 7, "((0, 0, 4), (5, 1, 6))": 8, "((0, 0, 4), (5, 1, 7))": 9, "((0, 0, 4), (5, 1, 8))": 10, "((0, 0, 4), (5, 1, 9))": 11, "((0, 0, 4), (5, 2, 0))": 11, "((0, 0, 4), (5, 2, 1))": 10, "((0, 0, 4), (5, 2, 2))": 9, "((0, 0, 4), (5, 2, 3))": 8, "((0, 0, 4), (5, 2, 4))": 7, "((0, 0, 4), (5, 2, 5))": 8, "((0, 0, 4), (5, 2, 6))": 9, "((0, 0, 4), (5, 2, 7))": 10, "((0, 0, 4), (5, 2, 8))": 11, "((0, 0, 4), (5, 2, 9))": 12, "((0, 0, 4), (5, 3, 0))": 12, "((0, 0, 4), (5, 3, 1))": 11, "((0, 0, 4), (5, 3, 2))": 10, "((0, 0, 4), (5, 3, 3))": 9, "((0, 0, 4), (5, 3, 4))": 8, "((0, 0, 4), (5, 3, 5))": 9, "((0, 0, 4), (5, 3, 6))": 10, "((0, 0, 4), (5, 3, 7))": 11, "((0, 0, 4), (5, 3, 8))": 12, "((0, 0, 4), (5, 3, 9))": 13, "((0, 0, 4), (5, 4, 0))": 13, "((0, 0, 4), (5, 4, 1))": 12, "((0, 0, 4), (5, 4, 2))": 11, "((0, 0, 4), (5, 4, 3))": 10, "((0, 0, 4), (5, 4, 4))": 9, "((0, 0, 4), (5, 4, 5))": 10, "((0, 0, 4), (5, 4, 6))": 11, "((0, 0, 4), (5, 4, 7))": 12, "((0, 0, 4), (5, 4, 8))": 13, "((0, 0, 4), (5, 4, 9))": 14, "((0, 0, 4), (5, 5, 0))": 14, "((0, 0, 4), (5, 5, 1))": 13, "((0, 0, 4), (5, 5, 2))": 12, "((0, 0, 4), (5, 5, 3))": 11, "((0, 0, 4), (5, 5, 4))": 10, "((0, 0, 4), (5, 5, 5))": 11, "((0, 0, 4), (5, 5, 6))": 12, "((0, 0, 4), (5, 5, 7))": 13, "((0, 0, 4), (5, 5, 8))": 14, "((0, 0, 4), (5, 5, 9))": 15, "((0, 0, 4), (5, 6, 0))": 15, "((0, 0, 4), (5, 6, 1))": 14, "((0, 0, 4), (5, 6, 2))": 13, "((0, 0, 4), (5, 6, 3))": 12, "((0, 0, 4), (5, 6, 4))": 11, "((0, 0, 4), (5, 6, 5))": 12, "((0, 0, 4), (5, 6, 6))": 13, "((0, 0, 4), (5, 6, 7))": 14, "((0, 0, 4), (5, 6, 8))": 15, "((0, 0, 4), (5, 6, 9))": 16, "((0, 0, 4), (5, 7, 0))": 16, "((0, 0, 4), (5, 7, 1))": 15, "((0, 0, 4), (5, 7, 2))": 14, "((0, 0, 4), (5, 7, 3))": 13, "((0, 0, 4), (5, 7, 4))": 12, "((0, 0, 4), (5, 7, 5))": 13, "((0, 0, 4), (5, 7, 6))": 14, "((0, 0, 4), (5, 7, 7))": 15, "((0, 0, 4), (5, 7, 8))": 16, "((0, 0, 4), (5, 7, 9))": 17, "((0, 0, 4), (5, 8, 0))": 17, "((0, 0, 4), (5, 8, 1))": 16, "((0, 0, 4), (5, 8, 2))": 15, "((0, 0, 4), (5, 8, 3))": 14, "((0, 0, 4), (5, 8, 4))": 13, "((0, 0, 4), (5, 8, 5))": 14, "((0, 0, 4), (5, 8, 6))": 15, "((0, 0, 4), (5, 8, 7))": 16, "((0, 0, 4), (5, 8, 8))": 17, "((0, 0, 4), (5, 8, 9))": 18, "((0, 0, 4), (5, 9, 0))": 18, "((0, 0, 4), (5, 9, 1))": 17, "((0, 0, 4), (5, 9, 2))": 16, "((0, 0, 4), (5, 9, 3))": 15, "((0, 0, 4), (5, 9, 4))": 14, "((0, 0, 4), (5, 9, 5))": 15, "((0, 0, 4), (5, 9, 6))": 16, "((0, 0, 4), (5, 9, 7))": 17, "((0, 0, 4), (5, 9, 8))": 18, "((0, 0, 4), (5, 9, 9))": 19, "((0, 0, 4), (6, 0, 0))": 10, "((0, 0, 4), (6, 0, 1))": 9, "((0, 0, 4), (6, 0, 2))": 8, "((0, 0, 4), (6, 0, 3))": 7, "((0, 0, 4), (6, 0, 4))": 6, "((0, 0, 4), (6, 0, 5))": 7, "((0, 0, 4), (6, 0, 6))": 8, "((0, 0, 4), (6, 0, 7))": 9, "((0, 0, 4), (6, 0, 8))": 10, "((0, 0, 4), (6, 0, 9))": 11, "((0, 0, 4), (6, 1, 0))": 11, "((0, 0, 4), (6, 1, 1))": 10, "((0, 0, 4), (6, 1, 2))": 9, "((0, 0, 4), (6, 1, 3))": 8, "((0, 0, 4), (6, 1, 4))": 7, "((0, 0, 4), (6, 1, 5))": 8, "((0, 0, 4), (6, 1, 6))": 9, "((0, 0, 4), (6, 1, 7))": 10, "((0, 0, 4), (6, 1, 8))": 11, "((0, 0, 4), (6, 1, 9))": 12, "((0, 0, 4), (6, 2, 0))": 12, "((0, 0, 4), (6, 2, 1))": 11, "((0, 0, 4), (6, 2, 2))": 10, "((0, 0, 4), (6, 2, 3))": 9, "((0, 0, 4), (6, 2, 4))": 8, "((0, 0, 4), (6, 2, 5))": 9, "((0, 0, 4), (6, 2, 6))": 10, "((0, 0, 4), (6, 2, 7))": 11, "((0, 0, 4), (6, 2, 8))": 12, "((0, 0, 4), (6, 2, 9))": 13, "((0, 0, 4), (6, 3, 0))": 13, "((0, 0, 4), (6, 3, 1))": 12, "((0, 0, 4), (6, 3, 2))": 11, "((0, 0, 4), (6, 3, 3))": 10, "((0, 0, 4), (6, 3, 4))": 9, "((0, 0, 4), (6, 3, 5))": 10, "((0, 0, 4), (6, 3, 6))": 11, "((0, 0, 4), (6, 3, 7))": 12, "((0, 0, 4), (6, 3, 8))": 13, "((0, 0, 4), (6, 3, 9))": 14, "((0, 0, 4), (6, 4, 0))": 14, "((0, 0, 4), (6, 4, 1))": 13, "((0, 0, 4), (6, 4, 2))": 12, "((0, 0, 4), (6, 4, 3))": 11, "((0, 0, 4), (6, 4, 4))": 10, "((0, 0, 4), (6, 4, 5))": 11, "((0, 0, 4), (6, 4, 6))": 12, "((0, 0, 4), (6, 4, 7))": 13, "((0, 0, 4), (6, 4, 8))": 14, "((0, 0, 4), (6, 4, 9))": 15, "((0, 0, 4), (6, 5, 0))": 15, "((0, 0, 4), (6, 5, 1))": 14, "((0, 0, 4), (6, 5, 2))": 13, "((0, 0, 4), (6, 5, 3))": 12, "((0, 0, 4), (6, 5, 4))": 11, "((0, 0, 4), (6, 5, 5))": 12, "((0, 0, 4), (6, 5, 6))": 13, "((0, 0, 4), (6, 5, 7))": 14, "((0, 0, 4), (6, 5, 8))": 15, "((0, 0, 4), (6, 5, 9))": 16, "((0, 0, 4), (6, 6, 0))": 16, "((0, 0, 4), (6, 6, 1))": 15, "((0, 0, 4), (6, 6, 2))": 14, "((0, 0, 4), (6, 6, 3))": 13, "((0, 0, 4), (6, 6, 4))": 12, "((0, 0, 4), (6, 6, 5))": 13, "((0, 0, 4), (6, 6, 6))": 14, "((0, 0, 4), (6, 6, 7))": 15, "((0, 0, 4), (6, 6, 8))": 16, "((0, 0, 4), (6, 6, 9))": 17, "((0, 0, 4), (6, 7, 0))": 17, "((0, 0, 4), (6, 7, 1))": 16, "((0, 0, 4), (6, 7, 2))": 15, "((0, 0, 4), (6, 7, 3))": 14, "((0, 0, 4), (6, 7, 4))": 13, "((0, 0, 4), (6, 7, 5))": 14, "((0, 0, 4), (6, 7, 6))": 15, "((0, 0, 4), (6, 7, 7))": 16, "((0, 0, 4), (6, 7, 8))": 17, "((0, 0, 4), (6, 7, 9))": 18, "((0, 0, 4), (6, 8, 0))": 18, "((0, 0, 4), (6, 8, 1))": 17, "((0, 0, 4), (6, 8, 2))": 16, "((0, 0, 4), (6, 8, 3))": 15, "((0, 0, 4), (6, 8, 4))": 14, "((0, 0, 4), (6, 8, 5))": 15, "((0, 0, 4), (6, 8, 6))": 16, "((0, 0, 4), (6, 8, 7))": 17, "((0, 0, 4), (6, 8, 8))": 18, "((0, 0, 4), (6, 8, 9))": 19, "((0, 0, 4), (6, 9, 0))": 19, "((0, 0, 4), (6, 9, 1))": 18, "((0, 0, 4), (6, 9, 2))": 17, "((0, 0, 4), (6, 9, 3))": 16, "((0, 0, 4), (6, 9, 4))": 15, "((0, 0, 4), (6, 9, 5))": 16, "((0, 0, 4), (6, 9, 6))": 17, "((0, 0, 4), (6, 9, 7))": 18, "((0, 0, 4), (6, 9, 8))": 19, "((0, 0, 4), (6, 9, 9))": 20, "((0, 0, 4), (7, 0, 0))": 11, "((0, 0, 4), (7, 0, 1))": 10, "((0, 0, 4), (7, 0, 2))": 9, "((0, 0, 4), (7, 0, 3))": 8, "((0, 0, 4), (7, 0, 4))": 7, "((0, 0, 4), (7, 0, 5))": 8, "((0, 0, 4), (7, 0, 6))": 9, "((0, 0, 4), (7, 0, 7))": 10, "((0, 0, 4), (7, 0, 8))": 11, "((0, 0, 4), (7, 0, 9))": 12, "((0, 0, 4), (7, 1, 0))": 12, "((0, 0, 4), (7, 1, 1))": 11, "((0, 0, 4), (7, 1, 2))": 10, "((0, 0, 4), (7, 1, 3))": 9, "((0, 0, 4), (7, 1, 4))": 8, "((0, 0, 4), (7, 1, 5))": 9, "((0, 0, 4), (7, 1, 6))": 10, "((0, 0, 4), (7, 1, 7))": 11, "((0, 0, 4), (7, 1, 8))": 12, "((0, 0, 4), (7, 1, 9))": 13, "((0, 0, 4), (7, 2, 0))": 13, "((0, 0, 4), (7, 2, 1))": 12, "((0, 0, 4), (7, 2, 2))": 11, "((0, 0, 4), (7, 2, 3))": 10, "((0, 0, 4), (7, 2, 4))": 9, "((0, 0, 4), (7, 2, 5))": 10, "((0, 0, 4), (7, 2, 6))": 11, "((0, 0, 4), (7, 2, 7))": 12, "((0, 0, 4), (7, 2, 8))": 13, "((0, 0, 4), (7, 2, 9))": 14, "((0, 0, 4), (7, 3, 0))": 14, "((0, 0, 4), (7, 3, 1))": 13, "((0, 0, 4), (7, 3, 2))": 12, "((0, 0, 4), (7, 3, 3))": 11, "((0, 0, 4), (7, 3, 4))": 10, "((0, 0, 4), (7, 3, 5))": 11, "((0, 0, 4), (7, 3, 6))": 12, "((0, 0, 4), (7, 3, 7))": 13, "((0, 0, 4), (7, 3, 8))": 14, "((0, 0, 4), (7, 3, 9))": 15, "((0, 0, 4), (7, 4, 0))": 15, "((0, 0, 4), (7, 4, 1))": 14, "((0, 0, 4), (7, 4, 2))": 13, "((0, 0, 4), (7, 4, 3))": 12, "((0, 0, 4), (7, 4, 4))": 11, "((0, 0, 4), (7, 4, 5))": 12, "((0, 0, 4), (7, 4, 6))": 13, "((0, 0, 4), (7, 4, 7))": 14, "((0, 0, 4), (7, 4, 8))": 15, "((0, 0, 4), (7, 4, 9))": 16, "((0, 0, 4), (7, 5, 0))": 16, "((0, 0, 4), (7, 5, 1))": 15, "((0, 0, 4), (7, 5, 2))": 14, "((0, 0, 4), (7, 5, 3))": 13, "((0, 0, 4), (7, 5, 4))": 12, "((0, 0, 4), (7, 5, 5))": 13, "((0, 0, 4), (7, 5, 6))": 14, "((0, 0, 4), (7, 5, 7))": 15, "((0, 0, 4), (7, 5, 8))": 16, "((0, 0, 4), (7, 5, 9))": 17, "((0, 0, 4), (7, 6, 0))": 17, "((0, 0, 4), (7, 6, 1))": 16, "((0, 0, 4), (7, 6, 2))": 15, "((0, 0, 4), (7, 6, 3))": 14, "((0, 0, 4), (7, 6, 4))": 13, "((0, 0, 4), (7, 6, 5))": 14, "((0, 0, 4), (7, 6, 6))": 15, "((0, 0, 4), (7, 6, 7))": 16, "((0, 0, 4), (7, 6, 8))": 17, "((0, 0, 4), (7, 6, 9))": 18, "((0, 0, 4), (7, 7, 0))": 18, "((0, 0, 4), (7, 7, 1))": 17, "((0, 0, 4), (7, 7, 2))": 16, "((0, 0, 4), (7, 7, 3))": 15, "((0, 0, 4), (7, 7, 4))": 14, "((0, 0, 4), (7, 7, 5))": 15, "((0, 0, 4), (7, 7, 6))": 16, "((0, 0, 4), (7, 7, 7))": 17, "((0, 0, 4), (7, 7, 8))": 18, "((0, 0, 4), (7, 7, 9))": 19, "((0, 0, 4), (7, 8, 0))": 19, "((0, 0, 4), (7, 8, 1))": 18, "((0, 0, 4), (7, 8, 2))": 17, "((0, 0, 4), (7, 8, 3))": 16, "((0, 0, 4), (7, 8, 4))": 15, "((0, 0, 4), (7, 8, 5))": 16, "((0, 0, 4), (7, 8, 6))": 17, "((0, 0, 4), (7, 8, 7))": 18, "((0, 0, 4), (7, 8, 8))": 19, "((0, 0, 4), (7, 8, 9))": 20, "((0, 0, 4), (7, 9, 0))": 20, "((0, 0, 4), (7, 9, 1))": 19, "((0, 0, 4), (7, 9, 2))": 18, "((0, 0, 4), (7, 9, 3))": 17, "((0, 0, 4), (7, 9, 4))": 16, "((0, 0, 4), (7, 9, 5))": 17, "((0, 0, 4), (7, 9, 6))": 18, "((0, 0, 4), (7, 9, 7))": 19, "((0, 0, 4), (7, 9, 8))": 20, "((0, 0, 4), (7, 9, 9))": 21, "((0, 0, 4), (8, 0, 0))": 12, "((0, 0, 4), (8, 0, 1))": 11, "((0, 0, 4), (8, 0, 2))": 10, "((0, 0, 4), (8, 0, 3))": 9, "((0, 0, 4), (8, 0, 4))": 8, "((0, 0, 4), (8, 0, 5))": 9, "((0, 0, 4), (8, 0, 6))": 10, "((0, 0, 4), (8, 0, 7))": 11, "((0, 0, 4), (8, 0, 8))": 12, "((0, 0, 4), (8, 0, 9))": 13, "((0, 0, 4), (8, 1, 0))": 13, "((0, 0, 4), (8, 1, 1))": 12, "((0, 0, 4), (8, 1, 2))": 11, "((0, 0, 4), (8, 1, 3))": 10, "((0, 0, 4), (8, 1, 4))": 9, "((0, 0, 4), (8, 1, 5))": 10, "((0, 0, 4), (8, 1, 6))": 11, "((0, 0, 4), (8, 1, 7))": 12, "((0, 0, 4), (8, 1, 8))": 13, "((0, 0, 4), (8, 1, 9))": 14, "((0, 0, 4), (8, 2, 0))": 14, "((0, 0, 4), (8, 2, 1))": 13, "((0, 0, 4), (8, 2, 2))": 12, "((0, 0, 4), (8, 2, 3))": 11, "((0, 0, 4), (8, 2, 4))": 10, "((0, 0, 4), (8, 2, 5))": 11, "((0, 0, 4), (8, 2, 6))": 12, "((0, 0, 4), (8, 2, 7))": 13, "((0, 0, 4), (8, 2, 8))": 14, "((0, 0, 4), (8, 2, 9))": 15, "((0, 0, 4), (8, 3, 0))": 15, "((0, 0, 4), (8, 3, 1))": 14, "((0, 0, 4), (8, 3, 2))": 13, "((0, 0, 4), (8, 3, 3))": 12, "((0, 0, 4), (8, 3, 4))": 11, "((0, 0, 4), (8, 3, 5))": 12, "((0, 0, 4), (8, 3, 6))": 13, "((0, 0, 4), (8, 3, 7))": 14, "((0, 0, 4), (8, 3, 8))": 15, "((0, 0, 4), (8, 3, 9))": 16, "((0, 0, 4), (8, 4, 0))": 16, "((0, 0, 4), (8, 4, 1))": 15, "((0, 0, 4), (8, 4, 2))": 14, "((0, 0, 4), (8, 4, 3))": 13, "((0, 0, 4), (8, 4, 4))": 12, "((0, 0, 4), (8, 4, 5))": 13, "((0, 0, 4), (8, 4, 6))": 14, "((0, 0, 4), (8, 4, 7))": 15, "((0, 0, 4), (8, 4, 8))": 16, "((0, 0, 4), (8, 4, 9))": 17, "((0, 0, 4), (8, 5, 0))": 17, "((0, 0, 4), (8, 5, 1))": 16, "((0, 0, 4), (8, 5, 2))": 15, "((0, 0, 4), (8, 5, 3))": 14, "((0, 0, 4), (8, 5, 4))": 13, "((0, 0, 4), (8, 5, 5))": 14, "((0, 0, 4), (8, 5, 6))": 15, "((0, 0, 4), (8, 5, 7))": 16, "((0, 0, 4), (8, 5, 8))": 17, "((0, 0, 4), (8, 5, 9))": 18, "((0, 0, 4), (8, 6, 0))": 18, "((0, 0, 4), (8, 6, 1))": 17, "((0, 0, 4), (8, 6, 2))": 16, "((0, 0, 4), (8, 6, 3))": 15, "((0, 0, 4), (8, 6, 4))": 14, "((0, 0, 4), (8, 6, 5))": 15, "((0, 0, 4), (8, 6, 6))": 16, "((0, 0, 4), (8, 6, 7))": 17, "((0, 0, 4), (8, 6, 8))": 18, "((0, 0, 4), (8, 6, 9))": 19, "((0, 0, 4), (8, 7, 0))": 19, "((0, 0, 4), (8, 7, 1))": 18, "((0, 0, 4), (8, 7, 2))": 17, "((0, 0, 4), (8, 7, 3))": 16, "((0, 0, 4), (8, 7, 4))": 15, "((0, 0, 4), (8, 7, 5))": 16, "((0, 0, 4), (8, 7, 6))": 17, "((0, 0, 4), (8, 7, 7))": 18, "((0, 0, 4), (8, 7, 8))": 19, "((0, 0, 4), (8, 7, 9))": 20, "((0, 0, 4), (8, 8, 0))": 20, "((0, 0, 4), (8, 8, 1))": 19, "((0, 0, 4), (8, 8, 2))": 18, "((0, 0, 4), (8, 8, 3))": 17, "((0, 0, 4), (8, 8, 4))": 16, "((0, 0, 4), (8, 8, 5))": 17, "((0, 0, 4), (8, 8, 6))": 18, "((0, 0, 4), (8, 8, 7))": 19, "((0, 0, 4), (8, 8, 8))": 20, "((0, 0, 4), (8, 8, 9))": 21, "((0, 0, 4), (8, 9, 0))": 21, "((0, 0, 4), (8, 9, 1))": 20, "((0, 0, 4), (8, 9, 2))": 19, "((0, 0, 4), (8, 9, 3))": 18, "((0, 0, 4), (8, 9, 4))": 17, "((0, 0, 4), (8, 9, 5))": 18, "((0, 0, 4), (8, 9, 6))": 19, "((0, 0, 4), (8, 9, 7))": 20, "((0, 0, 4), (8, 9, 8))": 21, "((0, 0, 4), (8, 9, 9))": 22, "((0, 0, 4), (9, 0, 0))": 13, "((0, 0, 4), (9, 0, 1))": 12, "((0, 0, 4), (9, 0, 2))": 11, "((0, 0, 4), (9, 0, 3))": 10, "((0, 0, 4), (9, 0, 4))": 9, "((0, 0, 4), (9, 0, 5))": 10, "((0, 0, 4), (9, 0, 6))": 11, "((0, 0, 4), (9, 0, 7))": 12, "((0, 0, 4), (9, 0, 8))": 13, "((0, 0, 4), (9, 0, 9))": 14, "((0, 0, 4), (9, 1, 0))": 14, "((0, 0, 4), (9, 1, 1))": 13, "((0, 0, 4), (9, 1, 2))": 12, "((0, 0, 4), (9, 1, 3))": 11, "((0, 0, 4), (9, 1, 4))": 10, "((0, 0, 4), (9, 1, 5))": 11, "((0, 0, 4), (9, 1, 6))": 12, "((0, 0, 4), (9, 1, 7))": 13, "((0, 0, 4), (9, 1, 8))": 14, "((0, 0, 4), (9, 1, 9))": 15, "((0, 0, 4), (9, 2, 0))": 15, "((0, 0, 4), (9, 2, 1))": 14, "((0, 0, 4), (9, 2, 2))": 13, "((0, 0, 4), (9, 2, 3))": 12, "((0, 0, 4), (9, 2, 4))": 11, "((0, 0, 4), (9, 2, 5))": 12, "((0, 0, 4), (9, 2, 6))": 13, "((0, 0, 4), (9, 2, 7))": 14, "((0, 0, 4), (9, 2, 8))": 15, "((0, 0, 4), (9, 2, 9))": 16, "((0, 0, 4), (9, 3, 0))": 16, "((0, 0, 4), (9, 3, 1))": 15, "((0, 0, 4), (9, 3, 2))": 14, "((0, 0, 4), (9, 3, 3))": 13, "((0, 0, 4), (9, 3, 4))": 12, "((0, 0, 4), (9, 3, 5))": 13, "((0, 0, 4), (9, 3, 6))": 14, "((0, 0, 4), (9, 3, 7))": 15, "((0, 0, 4), (9, 3, 8))": 16, "((0, 0, 4), (9, 3, 9))": 17, "((0, 0, 4), (9, 4, 0))": 17, "((0, 0, 4), (9, 4, 1))": 16, "((0, 0, 4), (9, 4, 2))": 15, "((0, 0, 4), (9, 4, 3))": 14, "((0, 0, 4), (9, 4, 4))": 13, "((0, 0, 4), (9, 4, 5))": 14, "((0, 0, 4), (9, 4, 6))": 15, "((0, 0, 4), (9, 4, 7))": 16, "((0, 0, 4), (9, 4, 8))": 17, "((0, 0, 4), (9, 4, 9))": 18, "((0, 0, 4), (9, 5, 0))": 18, "((0, 0, 4), (9, 5, 1))": 17, "((0, 0, 4), (9, 5, 2))": 16, "((0, 0, 4), (9, 5, 3))": 15, "((0, 0, 4), (9, 5, 4))": 14, "((0, 0, 4), (9, 5, 5))": 15, "((0, 0, 4), (9, 5, 6))": 16, "((0, 0, 4), (9, 5, 7))": 17, "((0, 0, 4), (9, 5, 8))": 18, "((0, 0, 4), (9, 5, 9))": 19, "((0, 0, 4), (9, 6, 0))": 19, "((0, 0, 4), (9, 6, 1))": 18, "((0, 0, 4), (9, 6, 2))": 17, "((0, 0, 4), (9, 6, 3))": 16, "((0, 0, 4), (9, 6, 4))": 15, "((0, 0, 4), (9, 6, 5))": 16, "((0, 0, 4), (9, 6, 6))": 17, "((0, 0, 4), (9, 6, 7))": 18, "((0, 0, 4), (9, 6, 8))": 19, "((0, 0, 4), (9, 6, 9))": 20, "((0, 0, 4), (9, 7, 0))": 20, "((0, 0, 4), (9, 7, 1))": 19, "((0, 0, 4), (9, 7, 2))": 18, "((0, 0, 4), (9, 7, 3))": 17, "((0, 0, 4), (9, 7, 4))": 16, "((0, 0, 4), (9, 7, 5))": 17, "((0, 0, 4), (9, 7, 6))": 18, "((0, 0, 4), (9, 7, 7))": 19, "((0, 0, 4), (9, 7, 8))": 20, "((0, 0, 4), (9, 7, 9))": 21, "((0, 0, 4), (9, 8, 0))": 21, "((0, 0, 4), (9, 8, 1))": 20, "((0, 0, 4), (9, 8, 2))": 19, "((0, 0, 4), (9, 8, 3))": 18, "((0, 0, 4), (9, 8, 4))": 17, "((0, 0, 4), (9, 8, 5))": 18, "((0, 0, 4), (9, 8, 6))": 19, "((0, 0, 4), (9, 8, 7))": 20, "((0, 0, 4), (9, 8, 8))": 21, "((0, 0, 4), (9, 8, 9))": 22, "((0, 0, 4), (9, 9, 0))": 22, "((0, 0, 4), (9, 9, 1))": 21, "((0, 0, 4), (9, 9, 2))": 20, "((0, 0, 4), (9, 9, 3))": 19, "((0, 0, 4), (9, 9, 4))": 18, "((0, 0, 4), (9, 9, 5))": 19, "((0, 0, 4), (9, 9, 6))": 20, "((0, 0, 4), (9, 9, 7))": 21, "((0, 0, 4), (9, 9, 8))": 22, "((0, 0, 4), (9, 9, 9))": 23, "((0, 0, 5), (0, 0, 6))": 1, "((0, 0, 5), (0, 0, 7))": 2, "((0, 0, 5), (0, 0, 8))": 3, "((0, 0, 5), (0, 0, 9))": 4, "((0, 0, 5), (0, 1, 0))": 6, "((0, 0, 5), (0, 1, 1))": 5, "((0, 0, 5), (0, 1, 2))": 4, "((0, 0, 5), (0, 1, 3))": 3, "((0, 0, 5), (0, 1, 4))": 2, "((0, 0, 5), (0, 1, 5))": 1, "((0, 0, 5), (0, 1, 6))": 2, "((0, 0, 5), (0, 1, 7))": 3, "((0, 0, 5), (0, 1, 8))": 4, "((0, 0, 5), (0, 1, 9))": 5, "((0, 0, 5), (0, 2, 0))": 7, "((0, 0, 5), (0, 2, 1))": 6, "((0, 0, 5), (0, 2, 2))": 5, "((0, 0, 5), (0, 2, 3))": 4, "((0, 0, 5), (0, 2, 4))": 3, "((0, 0, 5), (0, 2, 5))": 2, "((0, 0, 5), (0, 2, 6))": 3, "((0, 0, 5), (0, 2, 7))": 4, "((0, 0, 5), (0, 2, 8))": 5, "((0, 0, 5), (0, 2, 9))": 6, "((0, 0, 5), (0, 3, 0))": 8, "((0, 0, 5), (0, 3, 1))": 7, "((0, 0, 5), (0, 3, 2))": 6, "((0, 0, 5), (0, 3, 3))": 5, "((0, 0, 5), (0, 3, 4))": 4, "((0, 0, 5), (0, 3, 5))": 3, "((0, 0, 5), (0, 3, 6))": 4, "((0, 0, 5), (0, 3, 7))": 5, "((0, 0, 5), (0, 3, 8))": 6, "((0, 0, 5), (0, 3, 9))": 7, "((0, 0, 5), (0, 4, 0))": 9, "((0, 0, 5), (0, 4, 1))": 8, "((0, 0, 5), (0, 4, 2))": 7, "((0, 0, 5), (0, 4, 3))": 6, "((0, 0, 5), (0, 4, 4))": 5, "((0, 0, 5), (0, 4, 5))": 4, "((0, 0, 5), (0, 4, 6))": 5, "((0, 0, 5), (0, 4, 7))": 6, "((0, 0, 5), (0, 4, 8))": 7, "((0, 0, 5), (0, 4, 9))": 8, "((0, 0, 5), (0, 5, 0))": 10, "((0, 0, 5), (0, 5, 1))": 9, "((0, 0, 5), (0, 5, 2))": 8, "((0, 0, 5), (0, 5, 3))": 7, "((0, 0, 5), (0, 5, 4))": 6, "((0, 0, 5), (0, 5, 5))": 5, "((0, 0, 5), (0, 5, 6))": 6, "((0, 0, 5), (0, 5, 7))": 7, "((0, 0, 5), (0, 5, 8))": 8, "((0, 0, 5), (0, 5, 9))": 9, "((0, 0, 5), (0, 6, 0))": 11, "((0, 0, 5), (0, 6, 1))": 10, "((0, 0, 5), (0, 6, 2))": 9, "((0, 0, 5), (0, 6, 3))": 8, "((0, 0, 5), (0, 6, 4))": 7, "((0, 0, 5), (0, 6, 5))": 6, "((0, 0, 5), (0, 6, 6))": 7, "((0, 0, 5), (0, 6, 7))": 8, "((0, 0, 5), (0, 6, 8))": 9, "((0, 0, 5), (0, 6, 9))": 10, "((0, 0, 5), (0, 7, 0))": 12, "((0, 0, 5), (0, 7, 1))": 11, "((0, 0, 5), (0, 7, 2))": 10, "((0, 0, 5), (0, 7, 3))": 9, "((0, 0, 5), (0, 7, 4))": 8, "((0, 0, 5), (0, 7, 5))": 7, "((0, 0, 5), (0, 7, 6))": 8, "((0, 0, 5), (0, 7, 7))": 9, "((0, 0, 5), (0, 7, 8))": 10, "((0, 0, 5), (0, 7, 9))": 11, "((0, 0, 5), (0, 8, 0))": 13, "((0, 0, 5), (0, 8, 1))": 12, "((0, 0, 5), (0, 8, 2))": 11, "((0, 0, 5), (0, 8, 3))": 10, "((0, 0, 5), (0, 8, 4))": 9, "((0, 0, 5), (0, 8, 5))": 8, "((0, 0, 5), (0, 8, 6))": 9, "((0, 0, 5), (0, 8, 7))": 10, "((0, 0, 5), (0, 8, 8))": 11, "((0, 0, 5), (0, 8, 9))": 12, "((0, 0, 5), (0, 9, 0))": 14, "((0, 0, 5), (0, 9, 1))": 13, "((0, 0, 5), (0, 9, 2))": 12, "((0, 0, 5), (0, 9, 3))": 11, "((0, 0, 5), (0, 9, 4))": 10, "((0, 0, 5), (0, 9, 5))": 9, "((0, 0, 5), (0, 9, 6))": 10, "((0, 0, 5), (0, 9, 7))": 11, "((0, 0, 5), (0, 9, 8))": 12, "((0, 0, 5), (0, 9, 9))": 13, "((0, 0, 5), (1, 0, 0))": 6, "((0, 0, 5), (1, 0, 1))": 5, "((0, 0, 5), (1, 0, 2))": 4, "((0, 0, 5), (1, 0, 3))": 3, "((0, 0, 5), (1, 0, 4))": 2, "((0, 0, 5), (1, 0, 5))": 1, "((0, 0, 5), (1, 0, 6))": 2, "((0, 0, 5), (1, 0, 7))": 3, "((0, 0, 5), (1, 0, 8))": 4, "((0, 0, 5), (1, 0, 9))": 5, "((0, 0, 5), (1, 1, 0))": 7, "((0, 0, 5), (1, 1, 1))": 6, "((0, 0, 5), (1, 1, 2))": 5, "((0, 0, 5), (1, 1, 3))": 4, "((0, 0, 5), (1, 1, 4))": 3, "((0, 0, 5), (1, 1, 5))": 2, "((0, 0, 5), (1, 1, 6))": 3, "((0, 0, 5), (1, 1, 7))": 4, "((0, 0, 5), (1, 1, 8))": 5, "((0, 0, 5), (1, 1, 9))": 6, "((0, 0, 5), (1, 2, 0))": 8, "((0, 0, 5), (1, 2, 1))": 7, "((0, 0, 5), (1, 2, 2))": 6, "((0, 0, 5), (1, 2, 3))": 5, "((0, 0, 5), (1, 2, 4))": 4, "((0, 0, 5), (1, 2, 5))": 3, "((0, 0, 5), (1, 2, 6))": 4, "((0, 0, 5), (1, 2, 7))": 5, "((0, 0, 5), (1, 2, 8))": 6, "((0, 0, 5), (1, 2, 9))": 7, "((0, 0, 5), (1, 3, 0))": 9, "((0, 0, 5), (1, 3, 1))": 8, "((0, 0, 5), (1, 3, 2))": 7, "((0, 0, 5), (1, 3, 3))": 6, "((0, 0, 5), (1, 3, 4))": 5, "((0, 0, 5), (1, 3, 5))": 4, "((0, 0, 5), (1, 3, 6))": 5, "((0, 0, 5), (1, 3, 7))": 6, "((0, 0, 5), (1, 3, 8))": 7, "((0, 0, 5), (1, 3, 9))": 8, "((0, 0, 5), (1, 4, 0))": 10, "((0, 0, 5), (1, 4, 1))": 9, "((0, 0, 5), (1, 4, 2))": 8, "((0, 0, 5), (1, 4, 3))": 7, "((0, 0, 5), (1, 4, 4))": 6, "((0, 0, 5), (1, 4, 5))": 5, "((0, 0, 5), (1, 4, 6))": 6, "((0, 0, 5), (1, 4, 7))": 7, "((0, 0, 5), (1, 4, 8))": 8, "((0, 0, 5), (1, 4, 9))": 9, "((0, 0, 5), (1, 5, 0))": 11, "((0, 0, 5), (1, 5, 1))": 10, "((0, 0, 5), (1, 5, 2))": 9, "((0, 0, 5), (1, 5, 3))": 8, "((0, 0, 5), (1, 5, 4))": 7, "((0, 0, 5), (1, 5, 5))": 6, "((0, 0, 5), (1, 5, 6))": 7, "((0, 0, 5), (1, 5, 7))": 8, "((0, 0, 5), (1, 5, 8))": 9, "((0, 0, 5), (1, 5, 9))": 10, "((0, 0, 5), (1, 6, 0))": 12, "((0, 0, 5), (1, 6, 1))": 11, "((0, 0, 5), (1, 6, 2))": 10, "((0, 0, 5), (1, 6, 3))": 9, "((0, 0, 5), (1, 6, 4))": 8, "((0, 0, 5), (1, 6, 5))": 7, "((0, 0, 5), (1, 6, 6))": 8, "((0, 0, 5), (1, 6, 7))": 9, "((0, 0, 5), (1, 6, 8))": 10, "((0, 0, 5), (1, 6, 9))": 11, "((0, 0, 5), (1, 7, 0))": 13, "((0, 0, 5), (1, 7, 1))": 12, "((0, 0, 5), (1, 7, 2))": 11, "((0, 0, 5), (1, 7, 3))": 10, "((0, 0, 5), (1, 7, 4))": 9, "((0, 0, 5), (1, 7, 5))": 8, "((0, 0, 5), (1, 7, 6))": 9, "((0, 0, 5), (1, 7, 7))": 10, "((0, 0, 5), (1, 7, 8))": 11, "((0, 0, 5), (1, 7, 9))": 12, "((0, 0, 5), (1, 8, 0))": 14, "((0, 0, 5), (1, 8, 1))": 13, "((0, 0, 5), (1, 8, 2))": 12, "((0, 0, 5), (1, 8, 3))": 11, "((0, 0, 5), (1, 8, 4))": 10, "((0, 0, 5), (1, 8, 5))": 9, "((0, 0, 5), (1, 8, 6))": 10, "((0, 0, 5), (1, 8, 7))": 11, "((0, 0, 5), (1, 8, 8))": 12, "((0, 0, 5), (1, 8, 9))": 13, "((0, 0, 5), (1, 9, 0))": 15, "((0, 0, 5), (1, 9, 1))": 14, "((0, 0, 5), (1, 9, 2))": 13, "((0, 0, 5), (1, 9, 3))": 12, "((0, 0, 5), (1, 9, 4))": 11, "((0, 0, 5), (1, 9, 5))": 10, "((0, 0, 5), (1, 9, 6))": 11, "((0, 0, 5), (1, 9, 7))": 12, "((0, 0, 5), (1, 9, 8))": 13, "((0, 0, 5), (1, 9, 9))": 14, "((0, 0, 5), (2, 0, 0))": 7, "((0, 0, 5), (2, 0, 1))": 6, "((0, 0, 5), (2, 0, 2))": 5, "((0, 0, 5), (2, 0, 3))": 4, "((0, 0, 5), (2, 0, 4))": 3, "((0, 0, 5), (2, 0, 5))": 2, "((0, 0, 5), (2, 0, 6))": 3, "((0, 0, 5), (2, 0, 7))": 4, "((0, 0, 5), (2, 0, 8))": 5, "((0, 0, 5), (2, 0, 9))": 6, "((0, 0, 5), (2, 1, 0))": 8, "((0, 0, 5), (2, 1, 1))": 7, "((0, 0, 5), (2, 1, 2))": 6, "((0, 0, 5), (2, 1, 3))": 5, "((0, 0, 5), (2, 1, 4))": 4, "((0, 0, 5), (2, 1, 5))": 3, "((0, 0, 5), (2, 1, 6))": 4, "((0, 0, 5), (2, 1, 7))": 5, "((0, 0, 5), (2, 1, 8))": 6, "((0, 0, 5), (2, 1, 9))": 7, "((0, 0, 5), (2, 2, 0))": 9, "((0, 0, 5), (2, 2, 1))": 8, "((0, 0, 5), (2, 2, 2))": 7, "((0, 0, 5), (2, 2, 3))": 6, "((0, 0, 5), (2, 2, 4))": 5, "((0, 0, 5), (2, 2, 5))": 4, "((0, 0, 5), (2, 2, 6))": 5, "((0, 0, 5), (2, 2, 7))": 6, "((0, 0, 5), (2, 2, 8))": 7, "((0, 0, 5), (2, 2, 9))": 8, "((0, 0, 5), (2, 3, 0))": 10, "((0, 0, 5), (2, 3, 1))": 9, "((0, 0, 5), (2, 3, 2))": 8, "((0, 0, 5), (2, 3, 3))": 7, "((0, 0, 5), (2, 3, 4))": 6, "((0, 0, 5), (2, 3, 5))": 5, "((0, 0, 5), (2, 3, 6))": 6, "((0, 0, 5), (2, 3, 7))": 7, "((0, 0, 5), (2, 3, 8))": 8, "((0, 0, 5), (2, 3, 9))": 9, "((0, 0, 5), (2, 4, 0))": 11, "((0, 0, 5), (2, 4, 1))": 10, "((0, 0, 5), (2, 4, 2))": 9, "((0, 0, 5), (2, 4, 3))": 8, "((0, 0, 5), (2, 4, 4))": 7, "((0, 0, 5), (2, 4, 5))": 6, "((0, 0, 5), (2, 4, 6))": 7, "((0, 0, 5), (2, 4, 7))": 8, "((0, 0, 5), (2, 4, 8))": 9, "((0, 0, 5), (2, 4, 9))": 10, "((0, 0, 5), (2, 5, 0))": 12, "((0, 0, 5), (2, 5, 1))": 11, "((0, 0, 5), (2, 5, 2))": 10, "((0, 0, 5), (2, 5, 3))": 9, "((0, 0, 5), (2, 5, 4))": 8, "((0, 0, 5), (2, 5, 5))": 7, "((0, 0, 5), (2, 5, 6))": 8, "((0, 0, 5), (2, 5, 7))": 9, "((0, 0, 5), (2, 5, 8))": 10, "((0, 0, 5), (2, 5, 9))": 11, "((0, 0, 5), (2, 6, 0))": 13, "((0, 0, 5), (2, 6, 1))": 12, "((0, 0, 5), (2, 6, 2))": 11, "((0, 0, 5), (2, 6, 3))": 10, "((0, 0, 5), (2, 6, 4))": 9, "((0, 0, 5), (2, 6, 5))": 8, "((0, 0, 5), (2, 6, 6))": 9, "((0, 0, 5), (2, 6, 7))": 10, "((0, 0, 5), (2, 6, 8))": 11, "((0, 0, 5), (2, 6, 9))": 12, "((0, 0, 5), (2, 7, 0))": 14, "((0, 0, 5), (2, 7, 1))": 13, "((0, 0, 5), (2, 7, 2))": 12, "((0, 0, 5), (2, 7, 3))": 11, "((0, 0, 5), (2, 7, 4))": 10, "((0, 0, 5), (2, 7, 5))": 9, "((0, 0, 5), (2, 7, 6))": 10, "((0, 0, 5), (2, 7, 7))": 11, "((0, 0, 5), (2, 7, 8))": 12, "((0, 0, 5), (2, 7, 9))": 13, "((0, 0, 5), (2, 8, 0))": 15, "((0, 0, 5), (2, 8, 1))": 14, "((0, 0, 5), (2, 8, 2))": 13, "((0, 0, 5), (2, 8, 3))": 12, "((0, 0, 5), (2, 8, 4))": 11, "((0, 0, 5), (2, 8, 5))": 10, "((0, 0, 5), (2, 8, 6))": 11, "((0, 0, 5), (2, 8, 7))": 12, "((0, 0, 5), (2, 8, 8))": 13, "((0, 0, 5), (2, 8, 9))": 14, "((0, 0, 5), (2, 9, 0))": 16, "((0, 0, 5), (2, 9, 1))": 15, "((0, 0, 5), (2, 9, 2))": 14, "((0, 0, 5), (2, 9, 3))": 13, "((0, 0, 5), (2, 9, 4))": 12, "((0, 0, 5), (2, 9, 5))": 11, "((0, 0, 5), (2, 9, 6))": 12, "((0, 0, 5), (2, 9, 7))": 13, "((0, 0, 5), (2, 9, 8))": 14, "((0, 0, 5), (2, 9, 9))": 15, "((0, 0, 5), (3, 0, 0))": 8, "((0, 0, 5), (3, 0, 1))": 7, "((0, 0, 5), (3, 0, 2))": 6, "((0, 0, 5), (3, 0, 3))": 5, "((0, 0, 5), (3, 0, 4))": 4, "((0, 0, 5), (3, 0, 5))": 3, "((0, 0, 5), (3, 0, 6))": 4, "((0, 0, 5), (3, 0, 7))": 5, "((0, 0, 5), (3, 0, 8))": 6, "((0, 0, 5), (3, 0, 9))": 7, "((0, 0, 5), (3, 1, 0))": 9, "((0, 0, 5), (3, 1, 1))": 8, "((0, 0, 5), (3, 1, 2))": 7, "((0, 0, 5), (3, 1, 3))": 6, "((0, 0, 5), (3, 1, 4))": 5, "((0, 0, 5), (3, 1, 5))": 4, "((0, 0, 5), (3, 1, 6))": 5, "((0, 0, 5), (3, 1, 7))": 6, "((0, 0, 5), (3, 1, 8))": 7, "((0, 0, 5), (3, 1, 9))": 8, "((0, 0, 5), (3, 2, 0))": 10, "((0, 0, 5), (3, 2, 1))": 9, "((0, 0, 5), (3, 2, 2))": 8, "((0, 0, 5), (3, 2, 3))": 7, "((0, 0, 5), (3, 2, 4))": 6, "((0, 0, 5), (3, 2, 5))": 5, "((0, 0, 5), (3, 2, 6))": 6, "((0, 0, 5), (3, 2, 7))": 7, "((0, 0, 5), (3, 2, 8))": 8, "((0, 0, 5), (3, 2, 9))": 9, "((0, 0, 5), (3, 3, 0))": 11, "((0, 0, 5), (3, 3, 1))": 10, "((0, 0, 5), (3, 3, 2))": 9, "((0, 0, 5), (3, 3, 3))": 8, "((0, 0, 5), (3, 3, 4))": 7, "((0, 0, 5), (3, 3, 5))": 6, "((0, 0, 5), (3, 3, 6))": 7, "((0, 0, 5), (3, 3, 7))": 8, "((0, 0, 5), (3, 3, 8))": 9, "((0, 0, 5), (3, 3, 9))": 10, "((0, 0, 5), (3, 4, 0))": 12, "((0, 0, 5), (3, 4, 1))": 11, "((0, 0, 5), (3, 4, 2))": 10, "((0, 0, 5), (3, 4, 3))": 9, "((0, 0, 5), (3, 4, 4))": 8, "((0, 0, 5), (3, 4, 5))": 7, "((0, 0, 5), (3, 4, 6))": 8, "((0, 0, 5), (3, 4, 7))": 9, "((0, 0, 5), (3, 4, 8))": 10, "((0, 0, 5), (3, 4, 9))": 11, "((0, 0, 5), (3, 5, 0))": 13, "((0, 0, 5), (3, 5, 1))": 12, "((0, 0, 5), (3, 5, 2))": 11, "((0, 0, 5), (3, 5, 3))": 10, "((0, 0, 5), (3, 5, 4))": 9, "((0, 0, 5), (3, 5, 5))": 8, "((0, 0, 5), (3, 5, 6))": 9, "((0, 0, 5), (3, 5, 7))": 10, "((0, 0, 5), (3, 5, 8))": 11, "((0, 0, 5), (3, 5, 9))": 12, "((0, 0, 5), (3, 6, 0))": 14, "((0, 0, 5), (3, 6, 1))": 13, "((0, 0, 5), (3, 6, 2))": 12, "((0, 0, 5), (3, 6, 3))": 11, "((0, 0, 5), (3, 6, 4))": 10, "((0, 0, 5), (3, 6, 5))": 9, "((0, 0, 5), (3, 6, 6))": 10, "((0, 0, 5), (3, 6, 7))": 11, "((0, 0, 5), (3, 6, 8))": 12, "((0, 0, 5), (3, 6, 9))": 13, "((0, 0, 5), (3, 7, 0))": 15, "((0, 0, 5), (3, 7, 1))": 14, "((0, 0, 5), (3, 7, 2))": 13, "((0, 0, 5), (3, 7, 3))": 12, "((0, 0, 5), (3, 7, 4))": 11, "((0, 0, 5), (3, 7, 5))": 10, "((0, 0, 5), (3, 7, 6))": 11, "((0, 0, 5), (3, 7, 7))": 12, "((0, 0, 5), (3, 7, 8))": 13, "((0, 0, 5), (3, 7, 9))": 14, "((0, 0, 5), (3, 8, 0))": 16, "((0, 0, 5), (3, 8, 1))": 15, "((0, 0, 5), (3, 8, 2))": 14, "((0, 0, 5), (3, 8, 3))": 13, "((0, 0, 5), (3, 8, 4))": 12, "((0, 0, 5), (3, 8, 5))": 11, "((0, 0, 5), (3, 8, 6))": 12, "((0, 0, 5), (3, 8, 7))": 13, "((0, 0, 5), (3, 8, 8))": 14, "((0, 0, 5), (3, 8, 9))": 15, "((0, 0, 5), (3, 9, 0))": 17, "((0, 0, 5), (3, 9, 1))": 16, "((0, 0, 5), (3, 9, 2))": 15, "((0, 0, 5), (3, 9, 3))": 14, "((0, 0, 5), (3, 9, 4))": 13, "((0, 0, 5), (3, 9, 5))": 12, "((0, 0, 5), (3, 9, 6))": 13, "((0, 0, 5), (3, 9, 7))": 14, "((0, 0, 5), (3, 9, 8))": 15, "((0, 0, 5), (3, 9, 9))": 16, "((0, 0, 5), (4, 0, 0))": 9, "((0, 0, 5), (4, 0, 1))": 8, "((0, 0, 5), (4, 0, 2))": 7, "((0, 0, 5), (4, 0, 3))": 6, "((0, 0, 5), (4, 0, 4))": 5, "((0, 0, 5), (4, 0, 5))": 4, "((0, 0, 5), (4, 0, 6))": 5, "((0, 0, 5), (4, 0, 7))": 6, "((0, 0, 5), (4, 0, 8))": 7, "((0, 0, 5), (4, 0, 9))": 8, "((0, 0, 5), (4, 1, 0))": 10, "((0, 0, 5), (4, 1, 1))": 9, "((0, 0, 5), (4, 1, 2))": 8, "((0, 0, 5), (4, 1, 3))": 7, "((0, 0, 5), (4, 1, 4))": 6, "((0, 0, 5), (4, 1, 5))": 5, "((0, 0, 5), (4, 1, 6))": 6, "((0, 0, 5), (4, 1, 7))": 7, "((0, 0, 5), (4, 1, 8))": 8, "((0, 0, 5), (4, 1, 9))": 9, "((0, 0, 5), (4, 2, 0))": 11, "((0, 0, 5), (4, 2, 1))": 10, "((0, 0, 5), (4, 2, 2))": 9, "((0, 0, 5), (4, 2, 3))": 8, "((0, 0, 5), (4, 2, 4))": 7, "((0, 0, 5), (4, 2, 5))": 6, "((0, 0, 5), (4, 2, 6))": 7, "((0, 0, 5), (4, 2, 7))": 8, "((0, 0, 5), (4, 2, 8))": 9, "((0, 0, 5), (4, 2, 9))": 10, "((0, 0, 5), (4, 3, 0))": 12, "((0, 0, 5), (4, 3, 1))": 11, "((0, 0, 5), (4, 3, 2))": 10, "((0, 0, 5), (4, 3, 3))": 9, "((0, 0, 5), (4, 3, 4))": 8, "((0, 0, 5), (4, 3, 5))": 7, "((0, 0, 5), (4, 3, 6))": 8, "((0, 0, 5), (4, 3, 7))": 9, "((0, 0, 5), (4, 3, 8))": 10, "((0, 0, 5), (4, 3, 9))": 11, "((0, 0, 5), (4, 4, 0))": 13, "((0, 0, 5), (4, 4, 1))": 12, "((0, 0, 5), (4, 4, 2))": 11, "((0, 0, 5), (4, 4, 3))": 10, "((0, 0, 5), (4, 4, 4))": 9, "((0, 0, 5), (4, 4, 5))": 8, "((0, 0, 5), (4, 4, 6))": 9, "((0, 0, 5), (4, 4, 7))": 10, "((0, 0, 5), (4, 4, 8))": 11, "((0, 0, 5), (4, 4, 9))": 12, "((0, 0, 5), (4, 5, 0))": 14, "((0, 0, 5), (4, 5, 1))": 13, "((0, 0, 5), (4, 5, 2))": 12, "((0, 0, 5), (4, 5, 3))": 11, "((0, 0, 5), (4, 5, 4))": 10, "((0, 0, 5), (4, 5, 5))": 9, "((0, 0, 5), (4, 5, 6))": 10, "((0, 0, 5), (4, 5, 7))": 11, "((0, 0, 5), (4, 5, 8))": 12, "((0, 0, 5), (4, 5, 9))": 13, "((0, 0, 5), (4, 6, 0))": 15, "((0, 0, 5), (4, 6, 1))": 14, "((0, 0, 5), (4, 6, 2))": 13, "((0, 0, 5), (4, 6, 3))": 12, "((0, 0, 5), (4, 6, 4))": 11, "((0, 0, 5), (4, 6, 5))": 10, "((0, 0, 5), (4, 6, 6))": 11, "((0, 0, 5), (4, 6, 7))": 12, "((0, 0, 5), (4, 6, 8))": 13, "((0, 0, 5), (4, 6, 9))": 14, "((0, 0, 5), (4, 7, 0))": 16, "((0, 0, 5), (4, 7, 1))": 15, "((0, 0, 5), (4, 7, 2))": 14, "((0, 0, 5), (4, 7, 3))": 13, "((0, 0, 5), (4, 7, 4))": 12, "((0, 0, 5), (4, 7, 5))": 11, "((0, 0, 5), (4, 7, 6))": 12, "((0, 0, 5), (4, 7, 7))": 13, "((0, 0, 5), (4, 7, 8))": 14, "((0, 0, 5), (4, 7, 9))": 15, "((0, 0, 5), (4, 8, 0))": 17, "((0, 0, 5), (4, 8, 1))": 16, "((0, 0, 5), (4, 8, 2))": 15, "((0, 0, 5), (4, 8, 3))": 14, "((0, 0, 5), (4, 8, 4))": 13, "((0, 0, 5), (4, 8, 5))": 12, "((0, 0, 5), (4, 8, 6))": 13, "((0, 0, 5), (4, 8, 7))": 14, "((0, 0, 5), (4, 8, 8))": 15, "((0, 0, 5), (4, 8, 9))": 16, "((0, 0, 5), (4, 9, 0))": 18, "((0, 0, 5), (4, 9, 1))": 17, "((0, 0, 5), (4, 9, 2))": 16, "((0, 0, 5), (4, 9, 3))": 15, "((0, 0, 5), (4, 9, 4))": 14, "((0, 0, 5), (4, 9, 5))": 13, "((0, 0, 5), (4, 9, 6))": 14, "((0, 0, 5), (4, 9, 7))": 15, "((0, 0, 5), (4, 9, 8))": 16, "((0, 0, 5), (4, 9, 9))": 17, "((0, 0, 5), (5, 0, 0))": 10, "((0, 0, 5), (5, 0, 1))": 9, "((0, 0, 5), (5, 0, 2))": 8, "((0, 0, 5), (5, 0, 3))": 7, "((0, 0, 5), (5, 0, 4))": 6, "((0, 0, 5), (5, 0, 5))": 5, "((0, 0, 5), (5, 0, 6))": 6, "((0, 0, 5), (5, 0, 7))": 7, "((0, 0, 5), (5, 0, 8))": 8, "((0, 0, 5), (5, 0, 9))": 9, "((0, 0, 5), (5, 1, 0))": 11, "((0, 0, 5), (5, 1, 1))": 10, "((0, 0, 5), (5, 1, 2))": 9, "((0, 0, 5), (5, 1, 3))": 8, "((0, 0, 5), (5, 1, 4))": 7, "((0, 0, 5), (5, 1, 5))": 6, "((0, 0, 5), (5, 1, 6))": 7, "((0, 0, 5), (5, 1, 7))": 8, "((0, 0, 5), (5, 1, 8))": 9, "((0, 0, 5), (5, 1, 9))": 10, "((0, 0, 5), (5, 2, 0))": 12, "((0, 0, 5), (5, 2, 1))": 11, "((0, 0, 5), (5, 2, 2))": 10, "((0, 0, 5), (5, 2, 3))": 9, "((0, 0, 5), (5, 2, 4))": 8, "((0, 0, 5), (5, 2, 5))": 7, "((0, 0, 5), (5, 2, 6))": 8, "((0, 0, 5), (5, 2, 7))": 9, "((0, 0, 5), (5, 2, 8))": 10, "((0, 0, 5), (5, 2, 9))": 11, "((0, 0, 5), (5, 3, 0))": 13, "((0, 0, 5), (5, 3, 1))": 12, "((0, 0, 5), (5, 3, 2))": 11, "((0, 0, 5), (5, 3, 3))": 10, "((0, 0, 5), (5, 3, 4))": 9, "((0, 0, 5), (5, 3, 5))": 8, "((0, 0, 5), (5, 3, 6))": 9, "((0, 0, 5), (5, 3, 7))": 10, "((0, 0, 5), (5, 3, 8))": 11, "((0, 0, 5), (5, 3, 9))": 12, "((0, 0, 5), (5, 4, 0))": 14, "((0, 0, 5), (5, 4, 1))": 13, "((0, 0, 5), (5, 4, 2))": 12, "((0, 0, 5), (5, 4, 3))": 11, "((0, 0, 5), (5, 4, 4))": 10, "((0, 0, 5), (5, 4, 5))": 9, "((0, 0, 5), (5, 4, 6))": 10, "((0, 0, 5), (5, 4, 7))": 11, "((0, 0, 5), (5, 4, 8))": 12, "((0, 0, 5), (5, 4, 9))": 13, "((0, 0, 5), (5, 5, 0))": 15, "((0, 0, 5), (5, 5, 1))": 14, "((0, 0, 5), (5, 5, 2))": 13, "((0, 0, 5), (5, 5, 3))": 12, "((0, 0, 5), (5, 5, 4))": 11, "((0, 0, 5), (5, 5, 5))": 10, "((0, 0, 5), (5, 5, 6))": 11, "((0, 0, 5), (5, 5, 7))": 12, "((0, 0, 5), (5, 5, 8))": 13, "((0, 0, 5), (5, 5, 9))": 14, "((0, 0, 5), (5, 6, 0))": 16, "((0, 0, 5), (5, 6, 1))": 15, "((0, 0, 5), (5, 6, 2))": 14, "((0, 0, 5), (5, 6, 3))": 13, "((0, 0, 5), (5, 6, 4))": 12, "((0, 0, 5), (5, 6, 5))": 11, "((0, 0, 5), (5, 6, 6))": 12, "((0, 0, 5), (5, 6, 7))": 13, "((0, 0, 5), (5, 6, 8))": 14, "((0, 0, 5), (5, 6, 9))": 15, "((0, 0, 5), (5, 7, 0))": 17, "((0, 0, 5), (5, 7, 1))": 16, "((0, 0, 5), (5, 7, 2))": 15, "((0, 0, 5), (5, 7, 3))": 14, "((0, 0, 5), (5, 7, 4))": 13, "((0, 0, 5), (5, 7, 5))": 12, "((0, 0, 5), (5, 7, 6))": 13, "((0, 0, 5), (5, 7, 7))": 14, "((0, 0, 5), (5, 7, 8))": 15, "((0, 0, 5), (5, 7, 9))": 16, "((0, 0, 5), (5, 8, 0))": 18, "((0, 0, 5), (5, 8, 1))": 17, "((0, 0, 5), (5, 8, 2))": 16, "((0, 0, 5), (5, 8, 3))": 15, "((0, 0, 5), (5, 8, 4))": 14, "((0, 0, 5), (5, 8, 5))": 13, "((0, 0, 5), (5, 8, 6))": 14, "((0, 0, 5), (5, 8, 7))": 15, "((0, 0, 5), (5, 8, 8))": 16, "((0, 0, 5), (5, 8, 9))": 17, "((0, 0, 5), (5, 9, 0))": 19, "((0, 0, 5), (5, 9, 1))": 18, "((0, 0, 5), (5, 9, 2))": 17, "((0, 0, 5), (5, 9, 3))": 16, "((0, 0, 5), (5, 9, 4))": 15, "((0, 0, 5), (5, 9, 5))": 14, "((0, 0, 5), (5, 9, 6))": 15, "((0, 0, 5), (5, 9, 7))": 16, "((0, 0, 5), (5, 9, 8))": 17, "((0, 0, 5), (5, 9, 9))": 18, "((0, 0, 5), (6, 0, 0))": 11, "((0, 0, 5), (6, 0, 1))": 10, "((0, 0, 5), (6, 0, 2))": 9, "((0, 0, 5), (6, 0, 3))": 8, "((0, 0, 5), (6, 0, 4))": 7, "((0, 0, 5), (6, 0, 5))": 6, "((0, 0, 5), (6, 0, 6))": 7, "((0, 0, 5), (6, 0, 7))": 8, "((0, 0, 5), (6, 0, 8))": 9, "((0, 0, 5), (6, 0, 9))": 10, "((0, 0, 5), (6, 1, 0))": 12, "((0, 0, 5), (6, 1, 1))": 11, "((0, 0, 5), (6, 1, 2))": 10, "((0, 0, 5), (6, 1, 3))": 9, "((0, 0, 5), (6, 1, 4))": 8, "((0, 0, 5), (6, 1, 5))": 7, "((0, 0, 5), (6, 1, 6))": 8, "((0, 0, 5), (6, 1, 7))": 9, "((0, 0, 5), (6, 1, 8))": 10, "((0, 0, 5), (6, 1, 9))": 11, "((0, 0, 5), (6, 2, 0))": 13, "((0, 0, 5), (6, 2, 1))": 12, "((0, 0, 5), (6, 2, 2))": 11, "((0, 0, 5), (6, 2, 3))": 10, "((0, 0, 5), (6, 2, 4))": 9, "((0, 0, 5), (6, 2, 5))": 8, "((0, 0, 5), (6, 2, 6))": 9, "((0, 0, 5), (6, 2, 7))": 10, "((0, 0, 5), (6, 2, 8))": 11, "((0, 0, 5), (6, 2, 9))": 12, "((0, 0, 5), (6, 3, 0))": 14, "((0, 0, 5), (6, 3, 1))": 13, "((0, 0, 5), (6, 3, 2))": 12, "((0, 0, 5), (6, 3, 3))": 11, "((0, 0, 5), (6, 3, 4))": 10, "((0, 0, 5), (6, 3, 5))": 9, "((0, 0, 5), (6, 3, 6))": 10, "((0, 0, 5), (6, 3, 7))": 11, "((0, 0, 5), (6, 3, 8))": 12, "((0, 0, 5), (6, 3, 9))": 13, "((0, 0, 5), (6, 4, 0))": 15, "((0, 0, 5), (6, 4, 1))": 14, "((0, 0, 5), (6, 4, 2))": 13, "((0, 0, 5), (6, 4, 3))": 12, "((0, 0, 5), (6, 4, 4))": 11, "((0, 0, 5), (6, 4, 5))": 10, "((0, 0, 5), (6, 4, 6))": 11, "((0, 0, 5), (6, 4, 7))": 12, "((0, 0, 5), (6, 4, 8))": 13, "((0, 0, 5), (6, 4, 9))": 14, "((0, 0, 5), (6, 5, 0))": 16, "((0, 0, 5), (6, 5, 1))": 15, "((0, 0, 5), (6, 5, 2))": 14, "((0, 0, 5), (6, 5, 3))": 13, "((0, 0, 5), (6, 5, 4))": 12, "((0, 0, 5), (6, 5, 5))": 11, "((0, 0, 5), (6, 5, 6))": 12, "((0, 0, 5), (6, 5, 7))": 13, "((0, 0, 5), (6, 5, 8))": 14, "((0, 0, 5), (6, 5, 9))": 15, "((0, 0, 5), (6, 6, 0))": 17, "((0, 0, 5), (6, 6, 1))": 16, "((0, 0, 5), (6, 6, 2))": 15, "((0, 0, 5), (6, 6, 3))": 14, "((0, 0, 5), (6, 6, 4))": 13, "((0, 0, 5), (6, 6, 5))": 12, "((0, 0, 5), (6, 6, 6))": 13, "((0, 0, 5), (6, 6, 7))": 14, "((0, 0, 5), (6, 6, 8))": 15, "((0, 0, 5), (6, 6, 9))": 16, "((0, 0, 5), (6, 7, 0))": 18, "((0, 0, 5), (6, 7, 1))": 17, "((0, 0, 5), (6, 7, 2))": 16, "((0, 0, 5), (6, 7, 3))": 15, "((0, 0, 5), (6, 7, 4))": 14, "((0, 0, 5), (6, 7, 5))": 13, "((0, 0, 5), (6, 7, 6))": 14, "((0, 0, 5), (6, 7, 7))": 15, "((0, 0, 5), (6, 7, 8))": 16, "((0, 0, 5), (6, 7, 9))": 17, "((0, 0, 5), (6, 8, 0))": 19, "((0, 0, 5), (6, 8, 1))": 18, "((0, 0, 5), (6, 8, 2))": 17, "((0, 0, 5), (6, 8, 3))": 16, "((0, 0, 5), (6, 8, 4))": 15, "((0, 0, 5), (6, 8, 5))": 14, "((0, 0, 5), (6, 8, 6))": 15, "((0, 0, 5), (6, 8, 7))": 16, "((0, 0, 5), (6, 8, 8))": 17, "((0, 0, 5), (6, 8, 9))": 18, "((0, 0, 5), (6, 9, 0))": 20, "((0, 0, 5), (6, 9, 1))": 19, "((0, 0, 5), (6, 9, 2))": 18, "((0, 0, 5), (6, 9, 3))": 17, "((0, 0, 5), (6, 9, 4))": 16, "((0, 0, 5), (6, 9, 5))": 15, "((0, 0, 5), (6, 9, 6))": 16, "((0, 0, 5), (6, 9, 7))": 17, "((0, 0, 5), (6, 9, 8))": 18, "((0, 0, 5), (6, 9, 9))": 19, "((0, 0, 5), (7, 0, 0))": 12, "((0, 0, 5), (7, 0, 1))": 11, "((0, 0, 5), (7, 0, 2))": 10, "((0, 0, 5), (7, 0, 3))": 9, "((0, 0, 5), (7, 0, 4))": 8, "((0, 0, 5), (7, 0, 5))": 7, "((0, 0, 5), (7, 0, 6))": 8, "((0, 0, 5), (7, 0, 7))": 9, "((0, 0, 5), (7, 0, 8))": 10, "((0, 0, 5), (7, 0, 9))": 11, "((0, 0, 5), (7, 1, 0))": 13, "((0, 0, 5), (7, 1, 1))": 12, "((0, 0, 5), (7, 1, 2))": 11, "((0, 0, 5), (7, 1, 3))": 10, "((0, 0, 5), (7, 1, 4))": 9, "((0, 0, 5), (7, 1, 5))": 8, "((0, 0, 5), (7, 1, 6))": 9, "((0, 0, 5), (7, 1, 7))": 10, "((0, 0, 5), (7, 1, 8))": 11, "((0, 0, 5), (7, 1, 9))": 12, "((0, 0, 5), (7, 2, 0))": 14, "((0, 0, 5), (7, 2, 1))": 13, "((0, 0, 5), (7, 2, 2))": 12, "((0, 0, 5), (7, 2, 3))": 11, "((0, 0, 5), (7, 2, 4))": 10, "((0, 0, 5), (7, 2, 5))": 9, "((0, 0, 5), (7, 2, 6))": 10, "((0, 0, 5), (7, 2, 7))": 11, "((0, 0, 5), (7, 2, 8))": 12, "((0, 0, 5), (7, 2, 9))": 13, "((0, 0, 5), (7, 3, 0))": 15, "((0, 0, 5), (7, 3, 1))": 14, "((0, 0, 5), (7, 3, 2))": 13, "((0, 0, 5), (7, 3, 3))": 12, "((0, 0, 5), (7, 3, 4))": 11, "((0, 0, 5), (7, 3, 5))": 10, "((0, 0, 5), (7, 3, 6))": 11, "((0, 0, 5), (7, 3, 7))": 12, "((0, 0, 5), (7, 3, 8))": 13, "((0, 0, 5), (7, 3, 9))": 14, "((0, 0, 5), (7, 4, 0))": 16, "((0, 0, 5), (7, 4, 1))": 15, "((0, 0, 5), (7, 4, 2))": 14, "((0, 0, 5), (7, 4, 3))": 13, "((0, 0, 5), (7, 4, 4))": 12, "((0, 0, 5), (7, 4, 5))": 11, "((0, 0, 5), (7, 4, 6))": 12, "((0, 0, 5), (7, 4, 7))": 13, "((0, 0, 5), (7, 4, 8))": 14, "((0, 0, 5), (7, 4, 9))": 15, "((0, 0, 5), (7, 5, 0))": 17, "((0, 0, 5), (7, 5, 1))": 16, "((0, 0, 5), (7, 5, 2))": 15, "((0, 0, 5), (7, 5, 3))": 14, "((0, 0, 5), (7, 5, 4))": 13, "((0, 0, 5), (7, 5, 5))": 12, "((0, 0, 5), (7, 5, 6))": 13, "((0, 0, 5), (7, 5, 7))": 14, "((0, 0, 5), (7, 5, 8))": 15, "((0, 0, 5), (7, 5, 9))": 16, "((0, 0, 5), (7, 6, 0))": 18, "((0, 0, 5), (7, 6, 1))": 17, "((0, 0, 5), (7, 6, 2))": 16, "((0, 0, 5), (7, 6, 3))": 15, "((0, 0, 5), (7, 6, 4))": 14, "((0, 0, 5), (7, 6, 5))": 13, "((0, 0, 5), (7, 6, 6))": 14, "((0, 0, 5), (7, 6, 7))": 15, "((0, 0, 5), (7, 6, 8))": 16, "((0, 0, 5), (7, 6, 9))": 17, "((0, 0, 5), (7, 7, 0))": 19, "((0, 0, 5), (7, 7, 1))": 18, "((0, 0, 5), (7, 7, 2))": 17, "((0, 0, 5), (7, 7, 3))": 16, "((0, 0, 5), (7, 7, 4))": 15, "((0, 0, 5), (7, 7, 5))": 14, "((0, 0, 5), (7, 7, 6))": 15, "((0, 0, 5), (7, 7, 7))": 16, "((0, 0, 5), (7, 7, 8))": 17, "((0, 0, 5), (7, 7, 9))": 18, "((0, 0, 5), (7, 8, 0))": 20, "((0, 0, 5), (7, 8, 1))": 19, "((0, 0, 5), (7, 8, 2))": 18, "((0, 0, 5), (7, 8, 3))": 17, "((0, 0, 5), (7, 8, 4))": 16, "((0, 0, 5), (7, 8, 5))": 15, "((0, 0, 5), (7, 8, 6))": 16, "((0, 0, 5), (7, 8, 7))": 17, "((0, 0, 5), (7, 8, 8))": 18, "((0, 0, 5), (7, 8, 9))": 19, "((0, 0, 5), (7, 9, 0))": 21, "((0, 0, 5), (7, 9, 1))": 20, "((0, 0, 5), (7, 9, 2))": 19, "((0, 0, 5), (7, 9, 3))": 18, "((0, 0, 5), (7, 9, 4))": 17, "((0, 0, 5), (7, 9, 5))": 16, "((0, 0, 5), (7, 9, 6))": 17, "((0, 0, 5), (7, 9, 7))": 18, "((0, 0, 5), (7, 9, 8))": 19, "((0, 0, 5), (7, 9, 9))": 20, "((0, 0, 5), (8, 0, 0))": 13, "((0, 0, 5), (8, 0, 1))": 12, "((0, 0, 5), (8, 0, 2))": 11, "((0, 0, 5), (8, 0, 3))": 10, "((0, 0, 5), (8, 0, 4))": 9, "((0, 0, 5), (8, 0, 5))": 8, "((0, 0, 5), (8, 0, 6))": 9, "((0, 0, 5), (8, 0, 7))": 10, "((0, 0, 5), (8, 0, 8))": 11, "((0, 0, 5), (8, 0, 9))": 12, "((0, 0, 5), (8, 1, 0))": 14, "((0, 0, 5), (8, 1, 1))": 13, "((0, 0, 5), (8, 1, 2))": 12, "((0, 0, 5), (8, 1, 3))": 11, "((0, 0, 5), (8, 1, 4))": 10, "((0, 0, 5), (8, 1, 5))": 9, "((0, 0, 5), (8, 1, 6))": 10, "((0, 0, 5), (8, 1, 7))": 11, "((0, 0, 5), (8, 1, 8))": 12, "((0, 0, 5), (8, 1, 9))": 13, "((0, 0, 5), (8, 2, 0))": 15, "((0, 0, 5), (8, 2, 1))": 14, "((0, 0, 5), (8, 2, 2))": 13, "((0, 0, 5), (8, 2, 3))": 12, "((0, 0, 5), (8, 2, 4))": 11, "((0, 0, 5), (8, 2, 5))": 10, "((0, 0, 5), (8, 2, 6))": 11, "((0, 0, 5), (8, 2, 7))": 12, "((0, 0, 5), (8, 2, 8))": 13, "((0, 0, 5), (8, 2, 9))": 14, "((0, 0, 5), (8, 3, 0))": 16, "((0, 0, 5), (8, 3, 1))": 15, "((0, 0, 5), (8, 3, 2))": 14, "((0, 0, 5), (8, 3, 3))": 13, "((0, 0, 5), (8, 3, 4))": 12, "((0, 0, 5), (8, 3, 5))": 11, "((0, 0, 5), (8, 3, 6))": 12, "((0, 0, 5), (8, 3, 7))": 13, "((0, 0, 5), (8, 3, 8))": 14, "((0, 0, 5), (8, 3, 9))": 15, "((0, 0, 5), (8, 4, 0))": 17, "((0, 0, 5), (8, 4, 1))": 16, "((0, 0, 5), (8, 4, 2))": 15, "((0, 0, 5), (8, 4, 3))": 14, "((0, 0, 5), (8, 4, 4))": 13, "((0, 0, 5), (8, 4, 5))": 12, "((0, 0, 5), (8, 4, 6))": 13, "((0, 0, 5), (8, 4, 7))": 14, "((0, 0, 5), (8, 4, 8))": 15, "((0, 0, 5), (8, 4, 9))": 16, "((0, 0, 5), (8, 5, 0))": 18, "((0, 0, 5), (8, 5, 1))": 17, "((0, 0, 5), (8, 5, 2))": 16, "((0, 0, 5), (8, 5, 3))": 15, "((0, 0, 5), (8, 5, 4))": 14, "((0, 0, 5), (8, 5, 5))": 13, "((0, 0, 5), (8, 5, 6))": 14, "((0, 0, 5), (8, 5, 7))": 15, "((0, 0, 5), (8, 5, 8))": 16, "((0, 0, 5), (8, 5, 9))": 17, "((0, 0, 5), (8, 6, 0))": 19, "((0, 0, 5), (8, 6, 1))": 18, "((0, 0, 5), (8, 6, 2))": 17, "((0, 0, 5), (8, 6, 3))": 16, "((0, 0, 5), (8, 6, 4))": 15, "((0, 0, 5), (8, 6, 5))": 14, "((0, 0, 5), (8, 6, 6))": 15, "((0, 0, 5), (8, 6, 7))": 16, "((0, 0, 5), (8, 6, 8))": 17, "((0, 0, 5), (8, 6, 9))": 18, "((0, 0, 5), (8, 7, 0))": 20, "((0, 0, 5), (8, 7, 1))": 19, "((0, 0, 5), (8, 7, 2))": 18, "((0, 0, 5), (8, 7, 3))": 17, "((0, 0, 5), (8, 7, 4))": 16, "((0, 0, 5), (8, 7, 5))": 15, "((0, 0, 5), (8, 7, 6))": 16, "((0, 0, 5), (8, 7, 7))": 17, "((0, 0, 5), (8, 7, 8))": 18, "((0, 0, 5), (8, 7, 9))": 19, "((0, 0, 5), (8, 8, 0))": 21, "((0, 0, 5), (8, 8, 1))": 20, "((0, 0, 5), (8, 8, 2))": 19, "((0, 0, 5), (8, 8, 3))": 18, "((0, 0, 5), (8, 8, 4))": 17, "((0, 0, 5), (8, 8, 5))": 16, "((0, 0, 5), (8, 8, 6))": 17, "((0, 0, 5), (8, 8, 7))": 18, "((0, 0, 5), (8, 8, 8))": 19, "((0, 0, 5), (8, 8, 9))": 20, "((0, 0, 5), (8, 9, 0))": 22, "((0, 0, 5), (8, 9, 1))": 21, "((0, 0, 5), (8, 9, 2))": 20, "((0, 0, 5), (8, 9, 3))": 19, "((0, 0, 5), (8, 9, 4))": 18, "((0, 0, 5), (8, 9, 5))": 17, "((0, 0, 5), (8, 9, 6))": 18, "((0, 0, 5), (8, 9, 7))": 19, "((0, 0, 5), (8, 9, 8))": 20, "((0, 0, 5), (8, 9, 9))": 21, "((0, 0, 5), (9, 0, 0))": 14, "((0, 0, 5), (9, 0, 1))": 13, "((0, 0, 5), (9, 0, 2))": 12, "((0, 0, 5), (9, 0, 3))": 11, "((0, 0, 5), (9, 0, 4))": 10, "((0, 0, 5), (9, 0, 5))": 9, "((0, 0, 5), (9, 0, 6))": 10, "((0, 0, 5), (9, 0, 7))": 11, "((0, 0, 5), (9, 0, 8))": 12, "((0, 0, 5), (9, 0, 9))": 13, "((0, 0, 5), (9, 1, 0))": 15, "((0, 0, 5), (9, 1, 1))": 14, "((0, 0, 5), (9, 1, 2))": 13, "((0, 0, 5), (9, 1, 3))": 12, "((0, 0, 5), (9, 1, 4))": 11, "((0, 0, 5), (9, 1, 5))": 10, "((0, 0, 5), (9, 1, 6))": 11, "((0, 0, 5), (9, 1, 7))": 12, "((0, 0, 5), (9, 1, 8))": 13, "((0, 0, 5), (9, 1, 9))": 14, "((0, 0, 5), (9, 2, 0))": 16, "((0, 0, 5), (9, 2, 1))": 15, "((0, 0, 5), (9, 2, 2))": 14, "((0, 0, 5), (9, 2, 3))": 13, "((0, 0, 5), (9, 2, 4))": 12, "((0, 0, 5), (9, 2, 5))": 11, "((0, 0, 5), (9, 2, 6))": 12, "((0, 0, 5), (9, 2, 7))": 13, "((0, 0, 5), (9, 2, 8))": 14, "((0, 0, 5), (9, 2, 9))": 15, "((0, 0, 5), (9, 3, 0))": 17, "((0, 0, 5), (9, 3, 1))": 16, "((0, 0, 5), (9, 3, 2))": 15, "((0, 0, 5), (9, 3, 3))": 14, "((0, 0, 5), (9, 3, 4))": 13, "((0, 0, 5), (9, 3, 5))": 12, "((0, 0, 5), (9, 3, 6))": 13, "((0, 0, 5), (9, 3, 7))": 14, "((0, 0, 5), (9, 3, 8))": 15, "((0, 0, 5), (9, 3, 9))": 16, "((0, 0, 5), (9, 4, 0))": 18, "((0, 0, 5), (9, 4, 1))": 17, "((0, 0, 5), (9, 4, 2))": 16, "((0, 0, 5), (9, 4, 3))": 15, "((0, 0, 5), (9, 4, 4))": 14, "((0, 0, 5), (9, 4, 5))": 13, "((0, 0, 5), (9, 4, 6))": 14, "((0, 0, 5), (9, 4, 7))": 15, "((0, 0, 5), (9, 4, 8))": 16, "((0, 0, 5), (9, 4, 9))": 17, "((0, 0, 5), (9, 5, 0))": 19, "((0, 0, 5), (9, 5, 1))": 18, "((0, 0, 5), (9, 5, 2))": 17, "((0, 0, 5), (9, 5, 3))": 16, "((0, 0, 5), (9, 5, 4))": 15, "((0, 0, 5), (9, 5, 5))": 14, "((0, 0, 5), (9, 5, 6))": 15, "((0, 0, 5), (9, 5, 7))": 16, "((0, 0, 5), (9, 5, 8))": 17, "((0, 0, 5), (9, 5, 9))": 18, "((0, 0, 5), (9, 6, 0))": 20, "((0, 0, 5), (9, 6, 1))": 19, "((0, 0, 5), (9, 6, 2))": 18, "((0, 0, 5), (9, 6, 3))": 17, "((0, 0, 5), (9, 6, 4))": 16, "((0, 0, 5), (9, 6, 5))": 15, "((0, 0, 5), (9, 6, 6))": 16, "((0, 0, 5), (9, 6, 7))": 17, "((0, 0, 5), (9, 6, 8))": 18, "((0, 0, 5), (9, 6, 9))": 19, "((0, 0, 5), (9, 7, 0))": 21, "((0, 0, 5), (9, 7, 1))": 20, "((0, 0, 5), (9, 7, 2))": 19, "((0, 0, 5), (9, 7, 3))": 18, "((0, 0, 5), (9, 7, 4))": 17, "((0, 0, 5), (9, 7, 5))": 16, "((0, 0, 5), (9, 7, 6))": 17, "((0, 0, 5), (9, 7, 7))": 18, "((0, 0, 5), (9, 7, 8))": 19, "((0, 0, 5), (9, 7, 9))": 20, "((0, 0, 5), (9, 8, 0))": 22, "((0, 0, 5), (9, 8, 1))": 21, "((0, 0, 5), (9, 8, 2))": 20, "((0, 0, 5), (9, 8, 3))": 19, "((0, 0, 5), (9, 8, 4))": 18, "((0, 0, 5), (9, 8, 5))": 17, "((0, 0, 5), (9, 8, 6))": 18, "((0, 0, 5), (9, 8, 7))": 19, "((0, 0, 5), (9, 8, 8))": 20, "((0, 0, 5), (9, 8, 9))": 21, "((0, 0, 5), (9, 9, 0))": 23, "((0, 0, 5), (9, 9, 1))": 22, "((0, 0, 5), (9, 9, 2))": 21, "((0, 0, 5), (9, 9, 3))": 20, "((0, 0, 5), (9, 9, 4))": 19, "((0, 0, 5), (9, 9, 5))": 18, "((0, 0, 5), (9, 9, 6))": 19, "((0, 0, 5), (9, 9, 7))": 20, "((0, 0, 5), (9, 9, 8))": 21, "((0, 0, 5), (9, 9, 9))": 22, "((0, 0, 6), (0, 0, 7))": 1, "((0, 0, 6), (0, 0, 8))": 2, "((0, 0, 6), (0, 0, 9))": 3, "((0, 0, 6), (0, 1, 0))": 7, "((0, 0, 6), (0, 1, 1))": 6, "((0, 0, 6), (0, 1, 2))": 5, "((0, 0, 6), (0, 1, 3))": 4, "((0, 0, 6), (0, 1, 4))": 3, "((0, 0, 6), (0, 1, 5))": 2, "((0, 0, 6), (0, 1, 6))": 1, "((0, 0, 6), (0, 1, 7))": 2, "((0, 0, 6), (0, 1, 8))": 3, "((0, 0, 6), (0, 1, 9))": 4, "((0, 0, 6), (0, 2, 0))": 8, "((0, 0, 6), (0, 2, 1))": 7, "((0, 0, 6), (0, 2, 2))": 6, "((0, 0, 6), (0, 2, 3))": 5, "((0, 0, 6), (0, 2, 4))": 4, "((0, 0, 6), (0, 2, 5))": 3, "((0, 0, 6), (0, 2, 6))": 2, "((0, 0, 6), (0, 2, 7))": 3, "((0, 0, 6), (0, 2, 8))": 4, "((0, 0, 6), (0, 2, 9))": 5, "((0, 0, 6), (0, 3, 0))": 9, "((0, 0, 6), (0, 3, 1))": 8, "((0, 0, 6), (0, 3, 2))": 7, "((0, 0, 6), (0, 3, 3))": 6, "((0, 0, 6), (0, 3, 4))": 5, "((0, 0, 6), (0, 3, 5))": 4, "((0, 0, 6), (0, 3, 6))": 3, "((0, 0, 6), (0, 3, 7))": 4, "((0, 0, 6), (0, 3, 8))": 5, "((0, 0, 6), (0, 3, 9))": 6, "((0, 0, 6), (0, 4, 0))": 10, "((0, 0, 6), (0, 4, 1))": 9, "((0, 0, 6), (0, 4, 2))": 8, "((0, 0, 6), (0, 4, 3))": 7, "((0, 0, 6), (0, 4, 4))": 6, "((0, 0, 6), (0, 4, 5))": 5, "((0, 0, 6), (0, 4, 6))": 4, "((0, 0, 6), (0, 4, 7))": 5, "((0, 0, 6), (0, 4, 8))": 6, "((0, 0, 6), (0, 4, 9))": 7, "((0, 0, 6), (0, 5, 0))": 11, "((0, 0, 6), (0, 5, 1))": 10, "((0, 0, 6), (0, 5, 2))": 9, "((0, 0, 6), (0, 5, 3))": 8, "((0, 0, 6), (0, 5, 4))": 7, "((0, 0, 6), (0, 5, 5))": 6, "((0, 0, 6), (0, 5, 6))": 5, "((0, 0, 6), (0, 5, 7))": 6, "((0, 0, 6), (0, 5, 8))": 7, "((0, 0, 6), (0, 5, 9))": 8, "((0, 0, 6), (0, 6, 0))": 12, "((0, 0, 6), (0, 6, 1))": 11, "((0, 0, 6), (0, 6, 2))": 10, "((0, 0, 6), (0, 6, 3))": 9, "((0, 0, 6), (0, 6, 4))": 8, "((0, 0, 6), (0, 6, 5))": 7, "((0, 0, 6), (0, 6, 6))": 6, "((0, 0, 6), (0, 6, 7))": 7, "((0, 0, 6), (0, 6, 8))": 8, "((0, 0, 6), (0, 6, 9))": 9, "((0, 0, 6), (0, 7, 0))": 13, "((0, 0, 6), (0, 7, 1))": 12, "((0, 0, 6), (0, 7, 2))": 11, "((0, 0, 6), (0, 7, 3))": 10, "((0, 0, 6), (0, 7, 4))": 9, "((0, 0, 6), (0, 7, 5))": 8, "((0, 0, 6), (0, 7, 6))": 7, "((0, 0, 6), (0, 7, 7))": 8, "((0, 0, 6), (0, 7, 8))": 9, "((0, 0, 6), (0, 7, 9))": 10, "((0, 0, 6), (0, 8, 0))": 14, "((0, 0, 6), (0, 8, 1))": 13, "((0, 0, 6), (0, 8, 2))": 12, "((0, 0, 6), (0, 8, 3))": 11, "((0, 0, 6), (0, 8, 4))": 10, "((0, 0, 6), (0, 8, 5))": 9, "((0, 0, 6), (0, 8, 6))": 8, "((0, 0, 6), (0, 8, 7))": 9, "((0, 0, 6), (0, 8, 8))": 10, "((0, 0, 6), (0, 8, 9))": 11, "((0, 0, 6), (0, 9, 0))": 15, "((0, 0, 6), (0, 9, 1))": 14, "((0, 0, 6), (0, 9, 2))": 13, "((0, 0, 6), (0, 9, 3))": 12, "((0, 0, 6), (0, 9, 4))": 11, "((0, 0, 6), (0, 9, 5))": 10, "((0, 0, 6), (0, 9, 6))": 9, "((0, 0, 6), (0, 9, 7))": 10, "((0, 0, 6), (0, 9, 8))": 11, "((0, 0, 6), (0, 9, 9))": 12, "((0, 0, 6), (1, 0, 0))": 7, "((0, 0, 6), (1, 0, 1))": 6, "((0, 0, 6), (1, 0, 2))": 5, "((0, 0, 6), (1, 0, 3))": 4, "((0, 0, 6), (1, 0, 4))": 3, "((0, 0, 6), (1, 0, 5))": 2, "((0, 0, 6), (1, 0, 6))": 1, "((0, 0, 6), (1, 0, 7))": 2, "((0, 0, 6), (1, 0, 8))": 3, "((0, 0, 6), (1, 0, 9))": 4, "((0, 0, 6), (1, 1, 0))": 8, "((0, 0, 6), (1, 1, 1))": 7, "((0, 0, 6), (1, 1, 2))": 6, "((0, 0, 6), (1, 1, 3))": 5, "((0, 0, 6), (1, 1, 4))": 4, "((0, 0, 6), (1, 1, 5))": 3, "((0, 0, 6), (1, 1, 6))": 2, "((0, 0, 6), (1, 1, 7))": 3, "((0, 0, 6), (1, 1, 8))": 4, "((0, 0, 6), (1, 1, 9))": 5, "((0, 0, 6), (1, 2, 0))": 9, "((0, 0, 6), (1, 2, 1))": 8, "((0, 0, 6), (1, 2, 2))": 7, "((0, 0, 6), (1, 2, 3))": 6, "((0, 0, 6), (1, 2, 4))": 5, "((0, 0, 6), (1, 2, 5))": 4, "((0, 0, 6), (1, 2, 6))": 3, "((0, 0, 6), (1, 2, 7))": 4, "((0, 0, 6), (1, 2, 8))": 5, "((0, 0, 6), (1, 2, 9))": 6, "((0, 0, 6), (1, 3, 0))": 10, "((0, 0, 6), (1, 3, 1))": 9, "((0, 0, 6), (1, 3, 2))": 8, "((0, 0, 6), (1, 3, 3))": 7, "((0, 0, 6), (1, 3, 4))": 6, "((0, 0, 6), (1, 3, 5))": 5, "((0, 0, 6), (1, 3, 6))": 4, "((0, 0, 6), (1, 3, 7))": 5, "((0, 0, 6), (1, 3, 8))": 6, "((0, 0, 6), (1, 3, 9))": 7, "((0, 0, 6), (1, 4, 0))": 11, "((0, 0, 6), (1, 4, 1))": 10, "((0, 0, 6), (1, 4, 2))": 9, "((0, 0, 6), (1, 4, 3))": 8, "((0, 0, 6), (1, 4, 4))": 7, "((0, 0, 6), (1, 4, 5))": 6, "((0, 0, 6), (1, 4, 6))": 5, "((0, 0, 6), (1, 4, 7))": 6, "((0, 0, 6), (1, 4, 8))": 7, "((0, 0, 6), (1, 4, 9))": 8, "((0, 0, 6), (1, 5, 0))": 12, "((0, 0, 6), (1, 5, 1))": 11, "((0, 0, 6), (1, 5, 2))": 10, "((0, 0, 6), (1, 5, 3))": 9, "((0, 0, 6), (1, 5, 4))": 8, "((0, 0, 6), (1, 5, 5))": 7, "((0, 0, 6), (1, 5, 6))": 6, "((0, 0, 6), (1, 5, 7))": 7, "((0, 0, 6), (1, 5, 8))": 8, "((0, 0, 6), (1, 5, 9))": 9, "((0, 0, 6), (1, 6, 0))": 13, "((0, 0, 6), (1, 6, 1))": 12, "((0, 0, 6), (1, 6, 2))": 11, "((0, 0, 6), (1, 6, 3))": 10, "((0, 0, 6), (1, 6, 4))": 9, "((0, 0, 6), (1, 6, 5))": 8, "((0, 0, 6), (1, 6, 6))": 7, "((0, 0, 6), (1, 6, 7))": 8, "((0, 0, 6), (1, 6, 8))": 9, "((0, 0, 6), (1, 6, 9))": 10, "((0, 0, 6), (1, 7, 0))": 14, "((0, 0, 6), (1, 7, 1))": 13, "((0, 0, 6), (1, 7, 2))": 12, "((0, 0, 6), (1, 7, 3))": 11, "((0, 0, 6), (1, 7, 4))": 10, "((0, 0, 6), (1, 7, 5))": 9, "((0, 0, 6), (1, 7, 6))": 8, "((0, 0, 6), (1, 7, 7))": 9, "((0, 0, 6), (1, 7, 8))": 10, "((0, 0, 6), (1, 7, 9))": 11, "((0, 0, 6), (1, 8, 0))": 15, "((0, 0, 6), (1, 8, 1))": 14, "((0, 0, 6), (1, 8, 2))": 13, "((0, 0, 6), (1, 8, 3))": 12, "((0, 0, 6), (1, 8, 4))": 11, "((0, 0, 6), (1, 8, 5))": 10, "((0, 0, 6), (1, 8, 6))": 9, "((0, 0, 6), (1, 8, 7))": 10, "((0, 0, 6), (1, 8, 8))": 11, "((0, 0, 6), (1, 8, 9))": 12, "((0, 0, 6), (1, 9, 0))": 16, "((0, 0, 6), (1, 9, 1))": 15, "((0, 0, 6), (1, 9, 2))": 14, "((0, 0, 6), (1, 9, 3))": 13, "((0, 0, 6), (1, 9, 4))": 12, "((0, 0, 6), (1, 9, 5))": 11, "((0, 0, 6), (1, 9, 6))": 10, "((0, 0, 6), (1, 9, 7))": 11, "((0, 0, 6), (1, 9, 8))": 12, "((0, 0, 6), (1, 9, 9))": 13, "((0, 0, 6), (2, 0, 0))": 8, "((0, 0, 6), (2, 0, 1))": 7, "((0, 0, 6), (2, 0, 2))": 6, "((0, 0, 6), (2, 0, 3))": 5, "((0, 0, 6), (2, 0, 4))": 4, "((0, 0, 6), (2, 0, 5))": 3, "((0, 0, 6), (2, 0, 6))": 2, "((0, 0, 6), (2, 0, 7))": 3, "((0, 0, 6), (2, 0, 8))": 4, "((0, 0, 6), (2, 0, 9))": 5, "((0, 0, 6), (2, 1, 0))": 9, "((0, 0, 6), (2, 1, 1))": 8, "((0, 0, 6), (2, 1, 2))": 7, "((0, 0, 6), (2, 1, 3))": 6, "((0, 0, 6), (2, 1, 4))": 5, "((0, 0, 6), (2, 1, 5))": 4, "((0, 0, 6), (2, 1, 6))": 3, "((0, 0, 6), (2, 1, 7))": 4, "((0, 0, 6), (2, 1, 8))": 5, "((0, 0, 6), (2, 1, 9))": 6, "((0, 0, 6), (2, 2, 0))": 10, "((0, 0, 6), (2, 2, 1))": 9, "((0, 0, 6), (2, 2, 2))": 8, "((0, 0, 6), (2, 2, 3))": 7, "((0, 0, 6), (2, 2, 4))": 6, "((0, 0, 6), (2, 2, 5))": 5, "((0, 0, 6), (2, 2, 6))": 4, "((0, 0, 6), (2, 2, 7))": 5, "((0, 0, 6), (2, 2, 8))": 6, "((0, 0, 6), (2, 2, 9))": 7, "((0, 0, 6), (2, 3, 0))": 11, "((0, 0, 6), (2, 3, 1))": 10, "((0, 0, 6), (2, 3, 2))": 9, "((0, 0, 6), (2, 3, 3))": 8, "((0, 0, 6), (2, 3, 4))": 7, "((0, 0, 6), (2, 3, 5))": 6, "((0, 0, 6), (2, 3, 6))": 5, "((0, 0, 6), (2, 3, 7))": 6, "((0, 0, 6), (2, 3, 8))": 7, "((0, 0, 6), (2, 3, 9))": 8, "((0, 0, 6), (2, 4, 0))": 12, "((0, 0, 6), (2, 4, 1))": 11, "((0, 0, 6), (2, 4, 2))": 10, "((0, 0, 6), (2, 4, 3))": 9, "((0, 0, 6), (2, 4, 4))": 8, "((0, 0, 6), (2, 4, 5))": 7, "((0, 0, 6), (2, 4, 6))": 6, "((0, 0, 6), (2, 4, 7))": 7, "((0, 0, 6), (2, 4, 8))": 8, "((0, 0, 6), (2, 4, 9))": 9, "((0, 0, 6), (2, 5, 0))": 13, "((0, 0, 6), (2, 5, 1))": 12, "((0, 0, 6), (2, 5, 2))": 11, "((0, 0, 6), (2, 5, 3))": 10, "((0, 0, 6), (2, 5, 4))": 9, "((0, 0, 6), (2, 5, 5))": 8, "((0, 0, 6), (2, 5, 6))": 7, "((0, 0, 6), (2, 5, 7))": 8, "((0, 0, 6), (2, 5, 8))": 9, "((0, 0, 6), (2, 5, 9))": 10, "((0, 0, 6), (2, 6, 0))": 14, "((0, 0, 6), (2, 6, 1))": 13, "((0, 0, 6), (2, 6, 2))": 12, "((0, 0, 6), (2, 6, 3))": 11, "((0, 0, 6), (2, 6, 4))": 10, "((0, 0, 6), (2, 6, 5))": 9, "((0, 0, 6), (2, 6, 6))": 8, "((0, 0, 6), (2, 6, 7))": 9, "((0, 0, 6), (2, 6, 8))": 10, "((0, 0, 6), (2, 6, 9))": 11, "((0, 0, 6), (2, 7, 0))": 15, "((0, 0, 6), (2, 7, 1))": 14, "((0, 0, 6), (2, 7, 2))": 13, "((0, 0, 6), (2, 7, 3))": 12, "((0, 0, 6), (2, 7, 4))": 11, "((0, 0, 6), (2, 7, 5))": 10, "((0, 0, 6), (2, 7, 6))": 9, "((0, 0, 6), (2, 7, 7))": 10, "((0, 0, 6), (2, 7, 8))": 11, "((0, 0, 6), (2, 7, 9))": 12, "((0, 0, 6), (2, 8, 0))": 16, "((0, 0, 6), (2, 8, 1))": 15, "((0, 0, 6), (2, 8, 2))": 14, "((0, 0, 6), (2, 8, 3))": 13, "((0, 0, 6), (2, 8, 4))": 12, "((0, 0, 6), (2, 8, 5))": 11, "((0, 0, 6), (2, 8, 6))": 10, "((0, 0, 6), (2, 8, 7))": 11, "((0, 0, 6), (2, 8, 8))": 12, "((0, 0, 6), (2, 8, 9))": 13, "((0, 0, 6), (2, 9, 0))": 17, "((0, 0, 6), (2, 9, 1))": 16, "((0, 0, 6), (2, 9, 2))": 15, "((0, 0, 6), (2, 9, 3))": 14, "((0, 0, 6), (2, 9, 4))": 13, "((0, 0, 6), (2, 9, 5))": 12, "((0, 0, 6), (2, 9, 6))": 11, "((0, 0, 6), (2, 9, 7))": 12, "((0, 0, 6), (2, 9, 8))": 13, "((0, 0, 6), (2, 9, 9))": 14, "((0, 0, 6), (3, 0, 0))": 9, "((0, 0, 6), (3, 0, 1))": 8, "((0, 0, 6), (3, 0, 2))": 7, "((0, 0, 6), (3, 0, 3))": 6, "((0, 0, 6), (3, 0, 4))": 5, "((0, 0, 6), (3, 0, 5))": 4, "((0, 0, 6), (3, 0, 6))": 3, "((0, 0, 6), (3, 0, 7))": 4, "((0, 0, 6), (3, 0, 8))": 5, "((0, 0, 6), (3, 0, 9))": 6, "((0, 0, 6), (3, 1, 0))": 10, "((0, 0, 6), (3, 1, 1))": 9, "((0, 0, 6), (3, 1, 2))": 8, "((0, 0, 6), (3, 1, 3))": 7, "((0, 0, 6), (3, 1, 4))": 6, "((0, 0, 6), (3, 1, 5))": 5, "((0, 0, 6), (3, 1, 6))": 4, "((0, 0, 6), (3, 1, 7))": 5, "((0, 0, 6), (3, 1, 8))": 6, "((0, 0, 6), (3, 1, 9))": 7, "((0, 0, 6), (3, 2, 0))": 11, "((0, 0, 6), (3, 2, 1))": 10, "((0, 0, 6), (3, 2, 2))": 9, "((0, 0, 6), (3, 2, 3))": 8, "((0, 0, 6), (3, 2, 4))": 7, "((0, 0, 6), (3, 2, 5))": 6, "((0, 0, 6), (3, 2, 6))": 5, "((0, 0, 6), (3, 2, 7))": 6, "((0, 0, 6), (3, 2, 8))": 7, "((0, 0, 6), (3, 2, 9))": 8, "((0, 0, 6), (3, 3, 0))": 12, "((0, 0, 6), (3, 3, 1))": 11, "((0, 0, 6), (3, 3, 2))": 10, "((0, 0, 6), (3, 3, 3))": 9, "((0, 0, 6), (3, 3, 4))": 8, "((0, 0, 6), (3, 3, 5))": 7, "((0, 0, 6), (3, 3, 6))": 6, "((0, 0, 6), (3, 3, 7))": 7, "((0, 0, 6), (3, 3, 8))": 8, "((0, 0, 6), (3, 3, 9))": 9, "((0, 0, 6), (3, 4, 0))": 13, "((0, 0, 6), (3, 4, 1))": 12, "((0, 0, 6), (3, 4, 2))": 11, "((0, 0, 6), (3, 4, 3))": 10, "((0, 0, 6), (3, 4, 4))": 9, "((0, 0, 6), (3, 4, 5))": 8, "((0, 0, 6), (3, 4, 6))": 7, "((0, 0, 6), (3, 4, 7))": 8, "((0, 0, 6), (3, 4, 8))": 9, "((0, 0, 6), (3, 4, 9))": 10, "((0, 0, 6), (3, 5, 0))": 14, "((0, 0, 6), (3, 5, 1))": 13, "((0, 0, 6), (3, 5, 2))": 12, "((0, 0, 6), (3, 5, 3))": 11, "((0, 0, 6), (3, 5, 4))": 10, "((0, 0, 6), (3, 5, 5))": 9, "((0, 0, 6), (3, 5, 6))": 8, "((0, 0, 6), (3, 5, 7))": 9, "((0, 0, 6), (3, 5, 8))": 10, "((0, 0, 6), (3, 5, 9))": 11, "((0, 0, 6), (3, 6, 0))": 15, "((0, 0, 6), (3, 6, 1))": 14, "((0, 0, 6), (3, 6, 2))": 13, "((0, 0, 6), (3, 6, 3))": 12, "((0, 0, 6), (3, 6, 4))": 11, "((0, 0, 6), (3, 6, 5))": 10, "((0, 0, 6), (3, 6, 6))": 9, "((0, 0, 6), (3, 6, 7))": 10, "((0, 0, 6), (3, 6, 8))": 11, "((0, 0, 6), (3, 6, 9))": 12, "((0, 0, 6), (3, 7, 0))": 16, "((0, 0, 6), (3, 7, 1))": 15, "((0, 0, 6), (3, 7, 2))": 14, "((0, 0, 6), (3, 7, 3))": 13, "((0, 0, 6), (3, 7, 4))": 12, "((0, 0, 6), (3, 7, 5))": 11, "((0, 0, 6), (3, 7, 6))": 10, "((0, 0, 6), (3, 7, 7))": 11, "((0, 0, 6), (3, 7, 8))": 12, "((0, 0, 6), (3, 7, 9))": 13, "((0, 0, 6), (3, 8, 0))": 17, "((0, 0, 6), (3, 8, 1))": 16, "((0, 0, 6), (3, 8, 2))": 15, "((0, 0, 6), (3, 8, 3))": 14, "((0, 0, 6), (3, 8, 4))": 13, "((0, 0, 6), (3, 8, 5))": 12, "((0, 0, 6), (3, 8, 6))": 11, "((0, 0, 6), (3, 8, 7))": 12, "((0, 0, 6), (3, 8, 8))": 13, "((0, 0, 6), (3, 8, 9))": 14, "((0, 0, 6), (3, 9, 0))": 18, "((0, 0, 6), (3, 9, 1))": 17, "((0, 0, 6), (3, 9, 2))": 16, "((0, 0, 6), (3, 9, 3))": 15, "((0, 0, 6), (3, 9, 4))": 14, "((0, 0, 6), (3, 9, 5))": 13, "((0, 0, 6), (3, 9, 6))": 12, "((0, 0, 6), (3, 9, 7))": 13, "((0, 0, 6), (3, 9, 8))": 14, "((0, 0, 6), (3, 9, 9))": 15, "((0, 0, 6), (4, 0, 0))": 10, "((0, 0, 6), (4, 0, 1))": 9, "((0, 0, 6), (4, 0, 2))": 8, "((0, 0, 6), (4, 0, 3))": 7, "((0, 0, 6), (4, 0, 4))": 6, "((0, 0, 6), (4, 0, 5))": 5, "((0, 0, 6), (4, 0, 6))": 4, "((0, 0, 6), (4, 0, 7))": 5, "((0, 0, 6), (4, 0, 8))": 6, "((0, 0, 6), (4, 0, 9))": 7, "((0, 0, 6), (4, 1, 0))": 11, "((0, 0, 6), (4, 1, 1))": 10, "((0, 0, 6), (4, 1, 2))": 9, "((0, 0, 6), (4, 1, 3))": 8, "((0, 0, 6), (4, 1, 4))": 7, "((0, 0, 6), (4, 1, 5))": 6, "((0, 0, 6), (4, 1, 6))": 5, "((0, 0, 6), (4, 1, 7))": 6, "((0, 0, 6), (4, 1, 8))": 7, "((0, 0, 6), (4, 1, 9))": 8, "((0, 0, 6), (4, 2, 0))": 12, "((0, 0, 6), (4, 2, 1))": 11, "((0, 0, 6), (4, 2, 2))": 10, "((0, 0, 6), (4, 2, 3))": 9, "((0, 0, 6), (4, 2, 4))": 8, "((0, 0, 6), (4, 2, 5))": 7, "((0, 0, 6), (4, 2, 6))": 6, "((0, 0, 6), (4, 2, 7))": 7, "((0, 0, 6), (4, 2, 8))": 8, "((0, 0, 6), (4, 2, 9))": 9, "((0, 0, 6), (4, 3, 0))": 13, "((0, 0, 6), (4, 3, 1))": 12, "((0, 0, 6), (4, 3, 2))": 11, "((0, 0, 6), (4, 3, 3))": 10, "((0, 0, 6), (4, 3, 4))": 9, "((0, 0, 6), (4, 3, 5))": 8, "((0, 0, 6), (4, 3, 6))": 7, "((0, 0, 6), (4, 3, 7))": 8, "((0, 0, 6), (4, 3, 8))": 9, "((0, 0, 6), (4, 3, 9))": 10, "((0, 0, 6), (4, 4, 0))": 14, "((0, 0, 6), (4, 4, 1))": 13, "((0, 0, 6), (4, 4, 2))": 12, "((0, 0, 6), (4, 4, 3))": 11, "((0, 0, 6), (4, 4, 4))": 10, "((0, 0, 6), (4, 4, 5))": 9, "((0, 0, 6), (4, 4, 6))": 8, "((0, 0, 6), (4, 4, 7))": 9, "((0, 0, 6), (4, 4, 8))": 10, "((0, 0, 6), (4, 4, 9))": 11, "((0, 0, 6), (4, 5, 0))": 15, "((0, 0, 6), (4, 5, 1))": 14, "((0, 0, 6), (4, 5, 2))": 13, "((0, 0, 6), (4, 5, 3))": 12, "((0, 0, 6), (4, 5, 4))": 11, "((0, 0, 6), (4, 5, 5))": 10, "((0, 0, 6), (4, 5, 6))": 9, "((0, 0, 6), (4, 5, 7))": 10, "((0, 0, 6), (4, 5, 8))": 11, "((0, 0, 6), (4, 5, 9))": 12, "((0, 0, 6), (4, 6, 0))": 16, "((0, 0, 6), (4, 6, 1))": 15, "((0, 0, 6), (4, 6, 2))": 14, "((0, 0, 6), (4, 6, 3))": 13, "((0, 0, 6), (4, 6, 4))": 12, "((0, 0, 6), (4, 6, 5))": 11, "((0, 0, 6), (4, 6, 6))": 10, "((0, 0, 6), (4, 6, 7))": 11, "((0, 0, 6), (4, 6, 8))": 12, "((0, 0, 6), (4, 6, 9))": 13, "((0, 0, 6), (4, 7, 0))": 17, "((0, 0, 6), (4, 7, 1))": 16, "((0, 0, 6), (4, 7, 2))": 15, "((0, 0, 6), (4, 7, 3))": 14, "((0, 0, 6), (4, 7, 4))": 13, "((0, 0, 6), (4, 7, 5))": 12, "((0, 0, 6), (4, 7, 6))": 11, "((0, 0, 6), (4, 7, 7))": 12, "((0, 0, 6), (4, 7, 8))": 13, "((0, 0, 6), (4, 7, 9))": 14, "((0, 0, 6), (4, 8, 0))": 18, "((0, 0, 6), (4, 8, 1))": 17, "((0, 0, 6), (4, 8, 2))": 16, "((0, 0, 6), (4, 8, 3))": 15, "((0, 0, 6), (4, 8, 4))": 14, "((0, 0, 6), (4, 8, 5))": 13, "((0, 0, 6), (4, 8, 6))": 12, "((0, 0, 6), (4, 8, 7))": 13, "((0, 0, 6), (4, 8, 8))": 14, "((0, 0, 6), (4, 8, 9))": 15, "((0, 0, 6), (4, 9, 0))": 19, "((0, 0, 6), (4, 9, 1))": 18, "((0, 0, 6), (4, 9, 2))": 17, "((0, 0, 6), (4, 9, 3))": 16, "((0, 0, 6), (4, 9, 4))": 15, "((0, 0, 6), (4, 9, 5))": 14, "((0, 0, 6), (4, 9, 6))": 13, "((0, 0, 6), (4, 9, 7))": 14, "((0, 0, 6), (4, 9, 8))": 15, "((0, 0, 6), (4, 9, 9))": 16, "((0, 0, 6), (5, 0, 0))": 11, "((0, 0, 6), (5, 0, 1))": 10, "((0, 0, 6), (5, 0, 2))": 9, "((0, 0, 6), (5, 0, 3))": 8, "((0, 0, 6), (5, 0, 4))": 7, "((0, 0, 6), (5, 0, 5))": 6, "((0, 0, 6), (5, 0, 6))": 5, "((0, 0, 6), (5, 0, 7))": 6, "((0, 0, 6), (5, 0, 8))": 7, "((0, 0, 6), (5, 0, 9))": 8, "((0, 0, 6), (5, 1, 0))": 12, "((0, 0, 6), (5, 1, 1))": 11, "((0, 0, 6), (5, 1, 2))": 10, "((0, 0, 6), (5, 1, 3))": 9, "((0, 0, 6), (5, 1, 4))": 8, "((0, 0, 6), (5, 1, 5))": 7, "((0, 0, 6), (5, 1, 6))": 6, "((0, 0, 6), (5, 1, 7))": 7, "((0, 0, 6), (5, 1, 8))": 8, "((0, 0, 6), (5, 1, 9))": 9, "((0, 0, 6), (5, 2, 0))": 13, "((0, 0, 6), (5, 2, 1))": 12, "((0, 0, 6), (5, 2, 2))": 11, "((0, 0, 6), (5, 2, 3))": 10, "((0, 0, 6), (5, 2, 4))": 9, "((0, 0, 6), (5, 2, 5))": 8, "((0, 0, 6), (5, 2, 6))": 7, "((0, 0, 6), (5, 2, 7))": 8, "((0, 0, 6), (5, 2, 8))": 9, "((0, 0, 6), (5, 2, 9))": 10, "((0, 0, 6), (5, 3, 0))": 14, "((0, 0, 6), (5, 3, 1))": 13, "((0, 0, 6), (5, 3, 2))": 12, "((0, 0, 6), (5, 3, 3))": 11, "((0, 0, 6), (5, 3, 4))": 10, "((0, 0, 6), (5, 3, 5))": 9, "((0, 0, 6), (5, 3, 6))": 8, "((0, 0, 6), (5, 3, 7))": 9, "((0, 0, 6), (5, 3, 8))": 10, "((0, 0, 6), (5, 3, 9))": 11, "((0, 0, 6), (5, 4, 0))": 15, "((0, 0, 6), (5, 4, 1))": 14, "((0, 0, 6), (5, 4, 2))": 13, "((0, 0, 6), (5, 4, 3))": 12, "((0, 0, 6), (5, 4, 4))": 11, "((0, 0, 6), (5, 4, 5))": 10, "((0, 0, 6), (5, 4, 6))": 9, "((0, 0, 6), (5, 4, 7))": 10, "((0, 0, 6), (5, 4, 8))": 11, "((0, 0, 6), (5, 4, 9))": 12, "((0, 0, 6), (5, 5, 0))": 16, "((0, 0, 6), (5, 5, 1))": 15, "((0, 0, 6), (5, 5, 2))": 14, "((0, 0, 6), (5, 5, 3))": 13, "((0, 0, 6), (5, 5, 4))": 12, "((0, 0, 6), (5, 5, 5))": 11, "((0, 0, 6), (5, 5, 6))": 10, "((0, 0, 6), (5, 5, 7))": 11, "((0, 0, 6), (5, 5, 8))": 12, "((0, 0, 6), (5, 5, 9))": 13, "((0, 0, 6), (5, 6, 0))": 17, "((0, 0, 6), (5, 6, 1))": 16, "((0, 0, 6), (5, 6, 2))": 15, "((0, 0, 6), (5, 6, 3))": 14, "((0, 0, 6), (5, 6, 4))": 13, "((0, 0, 6), (5, 6, 5))": 12, "((0, 0, 6), (5, 6, 6))": 11, "((0, 0, 6), (5, 6, 7))": 12, "((0, 0, 6), (5, 6, 8))": 13, "((0, 0, 6), (5, 6, 9))": 14, "((0, 0, 6), (5, 7, 0))": 18, "((0, 0, 6), (5, 7, 1))": 17, "((0, 0, 6), (5, 7, 2))": 16, "((0, 0, 6), (5, 7, 3))": 15, "((0, 0, 6), (5, 7, 4))": 14, "((0, 0, 6), (5, 7, 5))": 13, "((0, 0, 6), (5, 7, 6))": 12, "((0, 0, 6), (5, 7, 7))": 13, "((0, 0, 6), (5, 7, 8))": 14, "((0, 0, 6), (5, 7, 9))": 15, "((0, 0, 6), (5, 8, 0))": 19, "((0, 0, 6), (5, 8, 1))": 18, "((0, 0, 6), (5, 8, 2))": 17, "((0, 0, 6), (5, 8, 3))": 16, "((0, 0, 6), (5, 8, 4))": 15, "((0, 0, 6), (5, 8, 5))": 14, "((0, 0, 6), (5, 8, 6))": 13, "((0, 0, 6), (5, 8, 7))": 14, "((0, 0, 6), (5, 8, 8))": 15, "((0, 0, 6), (5, 8, 9))": 16, "((0, 0, 6), (5, 9, 0))": 20, "((0, 0, 6), (5, 9, 1))": 19, "((0, 0, 6), (5, 9, 2))": 18, "((0, 0, 6), (5, 9, 3))": 17, "((0, 0, 6), (5, 9, 4))": 16, "((0, 0, 6), (5, 9, 5))": 15, "((0, 0, 6), (5, 9, 6))": 14, "((0, 0, 6), (5, 9, 7))": 15, "((0, 0, 6), (5, 9, 8))": 16, "((0, 0, 6), (5, 9, 9))": 17, "((0, 0, 6), (6, 0, 0))": 12, "((0, 0, 6), (6, 0, 1))": 11, "((0, 0, 6), (6, 0, 2))": 10, "((0, 0, 6), (6, 0, 3))": 9, "((0, 0, 6), (6, 0, 4))": 8, "((0, 0, 6), (6, 0, 5))": 7, "((0, 0, 6), (6, 0, 6))": 6, "((0, 0, 6), (6, 0, 7))": 7, "((0, 0, 6), (6, 0, 8))": 8, "((0, 0, 6), (6, 0, 9))": 9, "((0, 0, 6), (6, 1, 0))": 13, "((0, 0, 6), (6, 1, 1))": 12, "((0, 0, 6), (6, 1, 2))": 11, "((0, 0, 6), (6, 1, 3))": 10, "((0, 0, 6), (6, 1, 4))": 9, "((0, 0, 6), (6, 1, 5))": 8, "((0, 0, 6), (6, 1, 6))": 7, "((0, 0, 6), (6, 1, 7))": 8, "((0, 0, 6), (6, 1, 8))": 9, "((0, 0, 6), (6, 1, 9))": 10, "((0, 0, 6), (6, 2, 0))": 14, "((0, 0, 6), (6, 2, 1))": 13, "((0, 0, 6), (6, 2, 2))": 12, "((0, 0, 6), (6, 2, 3))": 11, "((0, 0, 6), (6, 2, 4))": 10, "((0, 0, 6), (6, 2, 5))": 9, "((0, 0, 6), (6, 2, 6))": 8, "((0, 0, 6), (6, 2, 7))": 9, "((0, 0, 6), (6, 2, 8))": 10, "((0, 0, 6), (6, 2, 9))": 11, "((0, 0, 6), (6, 3, 0))": 15, "((0, 0, 6), (6, 3, 1))": 14, "((0, 0, 6), (6, 3, 2))": 13, "((0, 0, 6), (6, 3, 3))": 12, "((0, 0, 6), (6, 3, 4))": 11, "((0, 0, 6), (6, 3, 5))": 10, "((0, 0, 6), (6, 3, 6))": 9, "((0, 0, 6), (6, 3, 7))": 10, "((0, 0, 6), (6, 3, 8))": 11, "((0, 0, 6), (6, 3, 9))": 12, "((0, 0, 6), (6, 4, 0))": 16, "((0, 0, 6), (6, 4, 1))": 15, "((0, 0, 6), (6, 4, 2))": 14, "((0, 0, 6), (6, 4, 3))": 13, "((0, 0, 6), (6, 4, 4))": 12, "((0, 0, 6), (6, 4, 5))": 11, "((0, 0, 6), (6, 4, 6))": 10, "((0, 0, 6), (6, 4, 7))": 11, "((0, 0, 6), (6, 4, 8))": 12, "((0, 0, 6), (6, 4, 9))": 13, "((0, 0, 6), (6, 5, 0))": 17, "((0, 0, 6), (6, 5, 1))": 16, "((0, 0, 6), (6, 5, 2))": 15, "((0, 0, 6), (6, 5, 3))": 14, "((0, 0, 6), (6, 5, 4))": 13, "((0, 0, 6), (6, 5, 5))": 12, "((0, 0, 6), (6, 5, 6))": 11, "((0, 0, 6), (6, 5, 7))": 12, "((0, 0, 6), (6, 5, 8))": 13, "((0, 0, 6), (6, 5, 9))": 14, "((0, 0, 6), (6, 6, 0))": 18, "((0, 0, 6), (6, 6, 1))": 17, "((0, 0, 6), (6, 6, 2))": 16, "((0, 0, 6), (6, 6, 3))": 15, "((0, 0, 6), (6, 6, 4))": 14, "((0, 0, 6), (6, 6, 5))": 13, "((0, 0, 6), (6, 6, 6))": 12, "((0, 0, 6), (6, 6, 7))": 13, "((0, 0, 6), (6, 6, 8))": 14, "((0, 0, 6), (6, 6, 9))": 15, "((0, 0, 6), (6, 7, 0))": 19, "((0, 0, 6), (6, 7, 1))": 18, "((0, 0, 6), (6, 7, 2))": 17, "((0, 0, 6), (6, 7, 3))": 16, "((0, 0, 6), (6, 7, 4))": 15, "((0, 0, 6), (6, 7, 5))": 14, "((0, 0, 6), (6, 7, 6))": 13, "((0, 0, 6), (6, 7, 7))": 14, "((0, 0, 6), (6, 7, 8))": 15, "((0, 0, 6), (6, 7, 9))": 16, "((0, 0, 6), (6, 8, 0))": 20, "((0, 0, 6), (6, 8, 1))": 19, "((0, 0, 6), (6, 8, 2))": 18, "((0, 0, 6), (6, 8, 3))": 17, "((0, 0, 6), (6, 8, 4))": 16, "((0, 0, 6), (6, 8, 5))": 15, "((0, 0, 6), (6, 8, 6))": 14, "((0, 0, 6), (6, 8, 7))": 15, "((0, 0, 6), (6, 8, 8))": 16, "((0, 0, 6), (6, 8, 9))": 17, "((0, 0, 6), (6, 9, 0))": 21, "((0, 0, 6), (6, 9, 1))": 20, "((0, 0, 6), (6, 9, 2))": 19, "((0, 0, 6), (6, 9, 3))": 18, "((0, 0, 6), (6, 9, 4))": 17, "((0, 0, 6), (6, 9, 5))": 16, "((0, 0, 6), (6, 9, 6))": 15, "((0, 0, 6), (6, 9, 7))": 16, "((0, 0, 6), (6, 9, 8))": 17, "((0, 0, 6), (6, 9, 9))": 18, "((0, 0, 6), (7, 0, 0))": 13, "((0, 0, 6), (7, 0, 1))": 12, "((0, 0, 6), (7, 0, 2))": 11, "((0, 0, 6), (7, 0, 3))": 10, "((0, 0, 6), (7, 0, 4))": 9, "((0, 0, 6), (7, 0, 5))": 8, "((0, 0, 6), (7, 0, 6))": 7, "((0, 0, 6), (7, 0, 7))": 8, "((0, 0, 6), (7, 0, 8))": 9, "((0, 0, 6), (7, 0, 9))": 10, "((0, 0, 6), (7, 1, 0))": 14, "((0, 0, 6), (7, 1, 1))": 13, "((0, 0, 6), (7, 1, 2))": 12, "((0, 0, 6), (7, 1, 3))": 11, "((0, 0, 6), (7, 1, 4))": 10, "((0, 0, 6), (7, 1, 5))": 9, "((0, 0, 6), (7, 1, 6))": 8, "((0, 0, 6), (7, 1, 7))": 9, "((0, 0, 6), (7, 1, 8))": 10, "((0, 0, 6), (7, 1, 9))": 11, "((0, 0, 6), (7, 2, 0))": 15, "((0, 0, 6), (7, 2, 1))": 14, "((0, 0, 6), (7, 2, 2))": 13, "((0, 0, 6), (7, 2, 3))": 12, "((0, 0, 6), (7, 2, 4))": 11, "((0, 0, 6), (7, 2, 5))": 10, "((0, 0, 6), (7, 2, 6))": 9, "((0, 0, 6), (7, 2, 7))": 10, "((0, 0, 6), (7, 2, 8))": 11, "((0, 0, 6), (7, 2, 9))": 12, "((0, 0, 6), (7, 3, 0))": 16, "((0, 0, 6), (7, 3, 1))": 15, "((0, 0, 6), (7, 3, 2))": 14, "((0, 0, 6), (7, 3, 3))": 13, "((0, 0, 6), (7, 3, 4))": 12, "((0, 0, 6), (7, 3, 5))": 11, "((0, 0, 6), (7, 3, 6))": 10, "((0, 0, 6), (7, 3, 7))": 11, "((0, 0, 6), (7, 3, 8))": 12, "((0, 0, 6), (7, 3, 9))": 13, "((0, 0, 6), (7, 4, 0))": 17, "((0, 0, 6), (7, 4, 1))": 16, "((0, 0, 6), (7, 4, 2))": 15, "((0, 0, 6), (7, 4, 3))": 14, "((0, 0, 6), (7, 4, 4))": 13, "((0, 0, 6), (7, 4, 5))": 12, "((0, 0, 6), (7, 4, 6))": 11, "((0, 0, 6), (7, 4, 7))": 12, "((0, 0, 6), (7, 4, 8))": 13, "((0, 0, 6), (7, 4, 9))": 14, "((0, 0, 6), (7, 5, 0))": 18, "((0, 0, 6), (7, 5, 1))": 17, "((0, 0, 6), (7, 5, 2))": 16, "((0, 0, 6), (7, 5, 3))": 15, "((0, 0, 6), (7, 5, 4))": 14, "((0, 0, 6), (7, 5, 5))": 13, "((0, 0, 6), (7, 5, 6))": 12, "((0, 0, 6), (7, 5, 7))": 13, "((0, 0, 6), (7, 5, 8))": 14, "((0, 0, 6), (7, 5, 9))": 15, "((0, 0, 6), (7, 6, 0))": 19, "((0, 0, 6), (7, 6, 1))": 18, "((0, 0, 6), (7, 6, 2))": 17, "((0, 0, 6), (7, 6, 3))": 16, "((0, 0, 6), (7, 6, 4))": 15, "((0, 0, 6), (7, 6, 5))": 14, "((0, 0, 6), (7, 6, 6))": 13, "((0, 0, 6), (7, 6, 7))": 14, "((0, 0, 6), (7, 6, 8))": 15, "((0, 0, 6), (7, 6, 9))": 16, "((0, 0, 6), (7, 7, 0))": 20, "((0, 0, 6), (7, 7, 1))": 19, "((0, 0, 6), (7, 7, 2))": 18, "((0, 0, 6), (7, 7, 3))": 17, "((0, 0, 6), (7, 7, 4))": 16, "((0, 0, 6), (7, 7, 5))": 15, "((0, 0, 6), (7, 7, 6))": 14, "((0, 0, 6), (7, 7, 7))": 15, "((0, 0, 6), (7, 7, 8))": 16, "((0, 0, 6), (7, 7, 9))": 17, "((0, 0, 6), (7, 8, 0))": 21, "((0, 0, 6), (7, 8, 1))": 20, "((0, 0, 6), (7, 8, 2))": 19, "((0, 0, 6), (7, 8, 3))": 18, "((0, 0, 6), (7, 8, 4))": 17, "((0, 0, 6), (7, 8, 5))": 16, "((0, 0, 6), (7, 8, 6))": 15, "((0, 0, 6), (7, 8, 7))": 16, "((0, 0, 6), (7, 8, 8))": 17, "((0, 0, 6), (7, 8, 9))": 18, "((0, 0, 6), (7, 9, 0))": 22, "((0, 0, 6), (7, 9, 1))": 21, "((0, 0, 6), (7, 9, 2))": 20, "((0, 0, 6), (7, 9, 3))": 19, "((0, 0, 6), (7, 9, 4))": 18, "((0, 0, 6), (7, 9, 5))": 17, "((0, 0, 6), (7, 9, 6))": 16, "((0, 0, 6), (7, 9, 7))": 17, "((0, 0, 6), (7, 9, 8))": 18, "((0, 0, 6), (7, 9, 9))": 19, "((0, 0, 6), (8, 0, 0))": 14, "((0, 0, 6), (8, 0, 1))": 13, "((0, 0, 6), (8, 0, 2))": 12, "((0, 0, 6), (8, 0, 3))": 11, "((0, 0, 6), (8, 0, 4))": 10, "((0, 0, 6), (8, 0, 5))": 9, "((0, 0, 6), (8, 0, 6))": 8, "((0, 0, 6), (8, 0, 7))": 9, "((0, 0, 6), (8, 0, 8))": 10, "((0, 0, 6), (8, 0, 9))": 11, "((0, 0, 6), (8, 1, 0))": 15, "((0, 0, 6), (8, 1, 1))": 14, "((0, 0, 6), (8, 1, 2))": 13, "((0, 0, 6), (8, 1, 3))": 12, "((0, 0, 6), (8, 1, 4))": 11, "((0, 0, 6), (8, 1, 5))": 10, "((0, 0, 6), (8, 1, 6))": 9, "((0, 0, 6), (8, 1, 7))": 10, "((0, 0, 6), (8, 1, 8))": 11, "((0, 0, 6), (8, 1, 9))": 12, "((0, 0, 6), (8, 2, 0))": 16, "((0, 0, 6), (8, 2, 1))": 15, "((0, 0, 6), (8, 2, 2))": 14, "((0, 0, 6), (8, 2, 3))": 13, "((0, 0, 6), (8, 2, 4))": 12, "((0, 0, 6), (8, 2, 5))": 11, "((0, 0, 6), (8, 2, 6))": 10, "((0, 0, 6), (8, 2, 7))": 11, "((0, 0, 6), (8, 2, 8))": 12, "((0, 0, 6), (8, 2, 9))": 13, "((0, 0, 6), (8, 3, 0))": 17, "((0, 0, 6), (8, 3, 1))": 16, "((0, 0, 6), (8, 3, 2))": 15, "((0, 0, 6), (8, 3, 3))": 14, "((0, 0, 6), (8, 3, 4))": 13, "((0, 0, 6), (8, 3, 5))": 12, "((0, 0, 6), (8, 3, 6))": 11, "((0, 0, 6), (8, 3, 7))": 12, "((0, 0, 6), (8, 3, 8))": 13, "((0, 0, 6), (8, 3, 9))": 14, "((0, 0, 6), (8, 4, 0))": 18, "((0, 0, 6), (8, 4, 1))": 17, "((0, 0, 6), (8, 4, 2))": 16, "((0, 0, 6), (8, 4, 3))": 15, "((0, 0, 6), (8, 4, 4))": 14, "((0, 0, 6), (8, 4, 5))": 13, "((0, 0, 6), (8, 4, 6))": 12, "((0, 0, 6), (8, 4, 7))": 13, "((0, 0, 6), (8, 4, 8))": 14, "((0, 0, 6), (8, 4, 9))": 15, "((0, 0, 6), (8, 5, 0))": 19, "((0, 0, 6), (8, 5, 1))": 18, "((0, 0, 6), (8, 5, 2))": 17, "((0, 0, 6), (8, 5, 3))": 16, "((0, 0, 6), (8, 5, 4))": 15, "((0, 0, 6), (8, 5, 5))": 14, "((0, 0, 6), (8, 5, 6))": 13, "((0, 0, 6), (8, 5, 7))": 14, "((0, 0, 6), (8, 5, 8))": 15, "((0, 0, 6), (8, 5, 9))": 16, "((0, 0, 6), (8, 6, 0))": 20, "((0, 0, 6), (8, 6, 1))": 19, "((0, 0, 6), (8, 6, 2))": 18, "((0, 0, 6), (8, 6, 3))": 17, "((0, 0, 6), (8, 6, 4))": 16, "((0, 0, 6), (8, 6, 5))": 15, "((0, 0, 6), (8, 6, 6))": 14, "((0, 0, 6), (8, 6, 7))": 15, "((0, 0, 6), (8, 6, 8))": 16, "((0, 0, 6), (8, 6, 9))": 17, "((0, 0, 6), (8, 7, 0))": 21, "((0, 0, 6), (8, 7, 1))": 20, "((0, 0, 6), (8, 7, 2))": 19, "((0, 0, 6), (8, 7, 3))": 18, "((0, 0, 6), (8, 7, 4))": 17, "((0, 0, 6), (8, 7, 5))": 16, "((0, 0, 6), (8, 7, 6))": 15, "((0, 0, 6), (8, 7, 7))": 16, "((0, 0, 6), (8, 7, 8))": 17, "((0, 0, 6), (8, 7, 9))": 18, "((0, 0, 6), (8, 8, 0))": 22, "((0, 0, 6), (8, 8, 1))": 21, "((0, 0, 6), (8, 8, 2))": 20, "((0, 0, 6), (8, 8, 3))": 19, "((0, 0, 6), (8, 8, 4))": 18, "((0, 0, 6), (8, 8, 5))": 17, "((0, 0, 6), (8, 8, 6))": 16, "((0, 0, 6), (8, 8, 7))": 17, "((0, 0, 6), (8, 8, 8))": 18, "((0, 0, 6), (8, 8, 9))": 19, "((0, 0, 6), (8, 9, 0))": 23, "((0, 0, 6), (8, 9, 1))": 22, "((0, 0, 6), (8, 9, 2))": 21, "((0, 0, 6), (8, 9, 3))": 20, "((0, 0, 6), (8, 9, 4))": 19, "((0, 0, 6), (8, 9, 5))": 18, "((0, 0, 6), (8, 9, 6))": 17, "((0, 0, 6), (8, 9, 7))": 18, "((0, 0, 6), (8, 9, 8))": 19, "((0, 0, 6), (8, 9, 9))": 20, "((0, 0, 6), (9, 0, 0))": 15, "((0, 0, 6), (9, 0, 1))": 14, "((0, 0, 6), (9, 0, 2))": 13, "((0, 0, 6), (9, 0, 3))": 12, "((0, 0, 6), (9, 0, 4))": 11, "((0, 0, 6), (9, 0, 5))": 10, "((0, 0, 6), (9, 0, 6))": 9, "((0, 0, 6), (9, 0, 7))": 10, "((0, 0, 6), (9, 0, 8))": 11, "((0, 0, 6), (9, 0, 9))": 12, "((0, 0, 6), (9, 1, 0))": 16, "((0, 0, 6), (9, 1, 1))": 15, "((0, 0, 6), (9, 1, 2))": 14, "((0, 0, 6), (9, 1, 3))": 13, "((0, 0, 6), (9, 1, 4))": 12, "((0, 0, 6), (9, 1, 5))": 11, "((0, 0, 6), (9, 1, 6))": 10, "((0, 0, 6), (9, 1, 7))": 11, "((0, 0, 6), (9, 1, 8))": 12, "((0, 0, 6), (9, 1, 9))": 13, "((0, 0, 6), (9, 2, 0))": 17, "((0, 0, 6), (9, 2, 1))": 16, "((0, 0, 6), (9, 2, 2))": 15, "((0, 0, 6), (9, 2, 3))": 14, "((0, 0, 6), (9, 2, 4))": 13, "((0, 0, 6), (9, 2, 5))": 12, "((0, 0, 6), (9, 2, 6))": 11, "((0, 0, 6), (9, 2, 7))": 12, "((0, 0, 6), (9, 2, 8))": 13, "((0, 0, 6), (9, 2, 9))": 14, "((0, 0, 6), (9, 3, 0))": 18, "((0, 0, 6), (9, 3, 1))": 17, "((0, 0, 6), (9, 3, 2))": 16, "((0, 0, 6), (9, 3, 3))": 15, "((0, 0, 6), (9, 3, 4))": 14, "((0, 0, 6), (9, 3, 5))": 13, "((0, 0, 6), (9, 3, 6))": 12, "((0, 0, 6), (9, 3, 7))": 13, "((0, 0, 6), (9, 3, 8))": 14, "((0, 0, 6), (9, 3, 9))": 15, "((0, 0, 6), (9, 4, 0))": 19, "((0, 0, 6), (9, 4, 1))": 18, "((0, 0, 6), (9, 4, 2))": 17, "((0, 0, 6), (9, 4, 3))": 16, "((0, 0, 6), (9, 4, 4))": 15, "((0, 0, 6), (9, 4, 5))": 14, "((0, 0, 6), (9, 4, 6))": 13, "((0, 0, 6), (9, 4, 7))": 14, "((0, 0, 6), (9, 4, 8))": 15, "((0, 0, 6), (9, 4, 9))": 16, "((0, 0, 6), (9, 5, 0))": 20, "((0, 0, 6), (9, 5, 1))": 19, "((0, 0, 6), (9, 5, 2))": 18, "((0, 0, 6), (9, 5, 3))": 17, "((0, 0, 6), (9, 5, 4))": 16, "((0, 0, 6), (9, 5, 5))": 15, "((0, 0, 6), (9, 5, 6))": 14, "((0, 0, 6), (9, 5, 7))": 15, "((0, 0, 6), (9, 5, 8))": 16, "((0, 0, 6), (9, 5, 9))": 17, "((0, 0, 6), (9, 6, 0))": 21, "((0, 0, 6), (9, 6, 1))": 20, "((0, 0, 6), (9, 6, 2))": 19, "((0, 0, 6), (9, 6, 3))": 18, "((0, 0, 6), (9, 6, 4))": 17, "((0, 0, 6), (9, 6, 5))": 16, "((0, 0, 6), (9, 6, 6))": 15, "((0, 0, 6), (9, 6, 7))": 16, "((0, 0, 6), (9, 6, 8))": 17, "((0, 0, 6), (9, 6, 9))": 18, "((0, 0, 6), (9, 7, 0))": 22, "((0, 0, 6), (9, 7, 1))": 21, "((0, 0, 6), (9, 7, 2))": 20, "((0, 0, 6), (9, 7, 3))": 19, "((0, 0, 6), (9, 7, 4))": 18, "((0, 0, 6), (9, 7, 5))": 17, "((0, 0, 6), (9, 7, 6))": 16, "((0, 0, 6), (9, 7, 7))": 17, "((0, 0, 6), (9, 7, 8))": 18, "((0, 0, 6), (9, 7, 9))": 19, "((0, 0, 6), (9, 8, 0))": 23, "((0, 0, 6), (9, 8, 1))": 22, "((0, 0, 6), (9, 8, 2))": 21, "((0, 0, 6), (9, 8, 3))": 20, "((0, 0, 6), (9, 8, 4))": 19, "((0, 0, 6), (9, 8, 5))": 18, "((0, 0, 6), (9, 8, 6))": 17, "((0, 0, 6), (9, 8, 7))": 18, "((0, 0, 6), (9, 8, 8))": 19, "((0, 0, 6), (9, 8, 9))": 20, "((0, 0, 6), (9, 9, 0))": 24, "((0, 0, 6), (9, 9, 1))": 23, "((0, 0, 6), (9, 9, 2))": 22, "((0, 0, 6), (9, 9, 3))": 21, "((0, 0, 6), (9, 9, 4))": 20, "((0, 0, 6), (9, 9, 5))": 19, "((0, 0, 6), (9, 9, 6))": 18, "((0, 0, 6), (9, 9, 7))": 19, "((0, 0, 6), (9, 9, 8))": 20, "((0, 0, 6), (9, 9, 9))": 21, "((0, 0, 7), (0, 0, 8))": 1, "((0, 0, 7), (0, 0, 9))": 2, "((0, 0, 7), (0, 1, 0))": 8, "((0, 0, 7), (0, 1, 1))": 7, "((0, 0, 7), (0, 1, 2))": 6, "((0, 0, 7), (0, 1, 3))": 5, "((0, 0, 7), (0, 1, 4))": 4, "((0, 0, 7), (0, 1, 5))": 3, "((0, 0, 7), (0, 1, 6))": 2, "((0, 0, 7), (0, 1, 7))": 1, "((0, 0, 7), (0, 1, 8))": 2, "((0, 0, 7), (0, 1, 9))": 3, "((0, 0, 7), (0, 2, 0))": 9, "((0, 0, 7), (0, 2, 1))": 8, "((0, 0, 7), (0, 2, 2))": 7, "((0, 0, 7), (0, 2, 3))": 6, "((0, 0, 7), (0, 2, 4))": 5, "((0, 0, 7), (0, 2, 5))": 4, "((0, 0, 7), (0, 2, 6))": 3, "((0, 0, 7), (0, 2, 7))": 2, "((0, 0, 7), (0, 2, 8))": 3, "((0, 0, 7), (0, 2, 9))": 4, "((0, 0, 7), (0, 3, 0))": 10, "((0, 0, 7), (0, 3, 1))": 9, "((0, 0, 7), (0, 3, 2))": 8, "((0, 0, 7), (0, 3, 3))": 7, "((0, 0, 7), (0, 3, 4))": 6, "((0, 0, 7), (0, 3, 5))": 5, "((0, 0, 7), (0, 3, 6))": 4, "((0, 0, 7), (0, 3, 7))": 3, "((0, 0, 7), (0, 3, 8))": 4, "((0, 0, 7), (0, 3, 9))": 5, "((0, 0, 7), (0, 4, 0))": 11, "((0, 0, 7), (0, 4, 1))": 10, "((0, 0, 7), (0, 4, 2))": 9, "((0, 0, 7), (0, 4, 3))": 8, "((0, 0, 7), (0, 4, 4))": 7, "((0, 0, 7), (0, 4, 5))": 6, "((0, 0, 7), (0, 4, 6))": 5, "((0, 0, 7), (0, 4, 7))": 4, "((0, 0, 7), (0, 4, 8))": 5, "((0, 0, 7), (0, 4, 9))": 6, "((0, 0, 7), (0, 5, 0))": 12, "((0, 0, 7), (0, 5, 1))": 11, "((0, 0, 7), (0, 5, 2))": 10, "((0, 0, 7), (0, 5, 3))": 9, "((0, 0, 7), (0, 5, 4))": 8, "((0, 0, 7), (0, 5, 5))": 7, "((0, 0, 7), (0, 5, 6))": 6, "((0, 0, 7), (0, 5, 7))": 5, "((0, 0, 7), (0, 5, 8))": 6, "((0, 0, 7), (0, 5, 9))": 7, "((0, 0, 7), (0, 6, 0))": 13, "((0, 0, 7), (0, 6, 1))": 12, "((0, 0, 7), (0, 6, 2))": 11, "((0, 0, 7), (0, 6, 3))": 10, "((0, 0, 7), (0, 6, 4))": 9, "((0, 0, 7), (0, 6, 5))": 8, "((0, 0, 7), (0, 6, 6))": 7, "((0, 0, 7), (0, 6, 7))": 6, "((0, 0, 7), (0, 6, 8))": 7, "((0, 0, 7), (0, 6, 9))": 8, "((0, 0, 7), (0, 7, 0))": 14, "((0, 0, 7), (0, 7, 1))": 13, "((0, 0, 7), (0, 7, 2))": 12, "((0, 0, 7), (0, 7, 3))": 11, "((0, 0, 7), (0, 7, 4))": 10, "((0, 0, 7), (0, 7, 5))": 9, "((0, 0, 7), (0, 7, 6))": 8, "((0, 0, 7), (0, 7, 7))": 7, "((0, 0, 7), (0, 7, 8))": 8, "((0, 0, 7), (0, 7, 9))": 9, "((0, 0, 7), (0, 8, 0))": 15, "((0, 0, 7), (0, 8, 1))": 14, "((0, 0, 7), (0, 8, 2))": 13, "((0, 0, 7), (0, 8, 3))": 12, "((0, 0, 7), (0, 8, 4))": 11, "((0, 0, 7), (0, 8, 5))": 10, "((0, 0, 7), (0, 8, 6))": 9, "((0, 0, 7), (0, 8, 7))": 8, "((0, 0, 7), (0, 8, 8))": 9, "((0, 0, 7), (0, 8, 9))": 10, "((0, 0, 7), (0, 9, 0))": 16, "((0, 0, 7), (0, 9, 1))": 15, "((0, 0, 7), (0, 9, 2))": 14, "((0, 0, 7), (0, 9, 3))": 13, "((0, 0, 7), (0, 9, 4))": 12, "((0, 0, 7), (0, 9, 5))": 11, "((0, 0, 7), (0, 9, 6))": 10, "((0, 0, 7), (0, 9, 7))": 9, "((0, 0, 7), (0, 9, 8))": 10, "((0, 0, 7), (0, 9, 9))": 11, "((0, 0, 7), (1, 0, 0))": 8, "((0, 0, 7), (1, 0, 1))": 7, "((0, 0, 7), (1, 0, 2))": 6, "((0, 0, 7), (1, 0, 3))": 5, "((0, 0, 7), (1, 0, 4))": 4, "((0, 0, 7), (1, 0, 5))": 3, "((0, 0, 7), (1, 0, 6))": 2, "((0, 0, 7), (1, 0, 7))": 1, "((0, 0, 7), (1, 0, 8))": 2, "((0, 0, 7), (1, 0, 9))": 3, "((0, 0, 7), (1, 1, 0))": 9, "((0, 0, 7), (1, 1, 1))": 8, "((0, 0, 7), (1, 1, 2))": 7, "((0, 0, 7), (1, 1, 3))": 6, "((0, 0, 7), (1, 1, 4))": 5, "((0, 0, 7), (1, 1, 5))": 4, "((0, 0, 7), (1, 1, 6))": 3, "((0, 0, 7), (1, 1, 7))": 2, "((0, 0, 7), (1, 1, 8))": 3, "((0, 0, 7), (1, 1, 9))": 4, "((0, 0, 7), (1, 2, 0))": 10, "((0, 0, 7), (1, 2, 1))": 9, "((0, 0, 7), (1, 2, 2))": 8, "((0, 0, 7), (1, 2, 3))": 7, "((0, 0, 7), (1, 2, 4))": 6, "((0, 0, 7), (1, 2, 5))": 5, "((0, 0, 7), (1, 2, 6))": 4, "((0, 0, 7), (1, 2, 7))": 3, "((0, 0, 7), (1, 2, 8))": 4, "((0, 0, 7), (1, 2, 9))": 5, "((0, 0, 7), (1, 3, 0))": 11, "((0, 0, 7), (1, 3, 1))": 10, "((0, 0, 7), (1, 3, 2))": 9, "((0, 0, 7), (1, 3, 3))": 8, "((0, 0, 7), (1, 3, 4))": 7, "((0, 0, 7), (1, 3, 5))": 6, "((0, 0, 7), (1, 3, 6))": 5, "((0, 0, 7), (1, 3, 7))": 4, "((0, 0, 7), (1, 3, 8))": 5, "((0, 0, 7), (1, 3, 9))": 6, "((0, 0, 7), (1, 4, 0))": 12, "((0, 0, 7), (1, 4, 1))": 11, "((0, 0, 7), (1, 4, 2))": 10, "((0, 0, 7), (1, 4, 3))": 9, "((0, 0, 7), (1, 4, 4))": 8, "((0, 0, 7), (1, 4, 5))": 7, "((0, 0, 7), (1, 4, 6))": 6, "((0, 0, 7), (1, 4, 7))": 5, "((0, 0, 7), (1, 4, 8))": 6, "((0, 0, 7), (1, 4, 9))": 7, "((0, 0, 7), (1, 5, 0))": 13, "((0, 0, 7), (1, 5, 1))": 12, "((0, 0, 7), (1, 5, 2))": 11, "((0, 0, 7), (1, 5, 3))": 10, "((0, 0, 7), (1, 5, 4))": 9, "((0, 0, 7), (1, 5, 5))": 8, "((0, 0, 7), (1, 5, 6))": 7, "((0, 0, 7), (1, 5, 7))": 6, "((0, 0, 7), (1, 5, 8))": 7, "((0, 0, 7), (1, 5, 9))": 8, "((0, 0, 7), (1, 6, 0))": 14, "((0, 0, 7), (1, 6, 1))": 13, "((0, 0, 7), (1, 6, 2))": 12, "((0, 0, 7), (1, 6, 3))": 11, "((0, 0, 7), (1, 6, 4))": 10, "((0, 0, 7), (1, 6, 5))": 9, "((0, 0, 7), (1, 6, 6))": 8, "((0, 0, 7), (1, 6, 7))": 7, "((0, 0, 7), (1, 6, 8))": 8, "((0, 0, 7), (1, 6, 9))": 9, "((0, 0, 7), (1, 7, 0))": 15, "((0, 0, 7), (1, 7, 1))": 14, "((0, 0, 7), (1, 7, 2))": 13, "((0, 0, 7), (1, 7, 3))": 12, "((0, 0, 7), (1, 7, 4))": 11, "((0, 0, 7), (1, 7, 5))": 10, "((0, 0, 7), (1, 7, 6))": 9, "((0, 0, 7), (1, 7, 7))": 8, "((0, 0, 7), (1, 7, 8))": 9, "((0, 0, 7), (1, 7, 9))": 10, "((0, 0, 7), (1, 8, 0))": 16, "((0, 0, 7), (1, 8, 1))": 15, "((0, 0, 7), (1, 8, 2))": 14, "((0, 0, 7), (1, 8, 3))": 13, "((0, 0, 7), (1, 8, 4))": 12, "((0, 0, 7), (1, 8, 5))": 11, "((0, 0, 7), (1, 8, 6))": 10, "((0, 0, 7), (1, 8, 7))": 9, "((0, 0, 7), (1, 8, 8))": 10, "((0, 0, 7), (1, 8, 9))": 11, "((0, 0, 7), (1, 9, 0))": 17, "((0, 0, 7), (1, 9, 1))": 16, "((0, 0, 7), (1, 9, 2))": 15, "((0, 0, 7), (1, 9, 3))": 14, "((0, 0, 7), (1, 9, 4))": 13, "((0, 0, 7), (1, 9, 5))": 12, "((0, 0, 7), (1, 9, 6))": 11, "((0, 0, 7), (1, 9, 7))": 10, "((0, 0, 7), (1, 9, 8))": 11, "((0, 0, 7), (1, 9, 9))": 12, "((0, 0, 7), (2, 0, 0))": 9, "((0, 0, 7), (2, 0, 1))": 8, "((0, 0, 7), (2, 0, 2))": 7, "((0, 0, 7), (2, 0, 3))": 6, "((0, 0, 7), (2, 0, 4))": 5, "((0, 0, 7), (2, 0, 5))": 4, "((0, 0, 7), (2, 0, 6))": 3, "((0, 0, 7), (2, 0, 7))": 2, "((0, 0, 7), (2, 0, 8))": 3, "((0, 0, 7), (2, 0, 9))": 4, "((0, 0, 7), (2, 1, 0))": 10, "((0, 0, 7), (2, 1, 1))": 9, "((0, 0, 7), (2, 1, 2))": 8, "((0, 0, 7), (2, 1, 3))": 7, "((0, 0, 7), (2, 1, 4))": 6, "((0, 0, 7), (2, 1, 5))": 5, "((0, 0, 7), (2, 1, 6))": 4, "((0, 0, 7), (2, 1, 7))": 3, "((0, 0, 7), (2, 1, 8))": 4, "((0, 0, 7), (2, 1, 9))": 5, "((0, 0, 7), (2, 2, 0))": 11, "((0, 0, 7), (2, 2, 1))": 10, "((0, 0, 7), (2, 2, 2))": 9, "((0, 0, 7), (2, 2, 3))": 8, "((0, 0, 7), (2, 2, 4))": 7, "((0, 0, 7), (2, 2, 5))": 6, "((0, 0, 7), (2, 2, 6))": 5, "((0, 0, 7), (2, 2, 7))": 4, "((0, 0, 7), (2, 2, 8))": 5, "((0, 0, 7), (2, 2, 9))": 6, "((0, 0, 7), (2, 3, 0))": 12, "((0, 0, 7), (2, 3, 1))": 11, "((0, 0, 7), (2, 3, 2))": 10, "((0, 0, 7), (2, 3, 3))": 9, "((0, 0, 7), (2, 3, 4))": 8, "((0, 0, 7), (2, 3, 5))": 7, "((0, 0, 7), (2, 3, 6))": 6, "((0, 0, 7), (2, 3, 7))": 5, "((0, 0, 7), (2, 3, 8))": 6, "((0, 0, 7), (2, 3, 9))": 7, "((0, 0, 7), (2, 4, 0))": 13, "((0, 0, 7), (2, 4, 1))": 12, "((0, 0, 7), (2, 4, 2))": 11, "((0, 0, 7), (2, 4, 3))": 10, "((0, 0, 7), (2, 4, 4))": 9, "((0, 0, 7), (2, 4, 5))": 8, "((0, 0, 7), (2, 4, 6))": 7, "((0, 0, 7), (2, 4, 7))": 6, "((0, 0, 7), (2, 4, 8))": 7, "((0, 0, 7), (2, 4, 9))": 8, "((0, 0, 7), (2, 5, 0))": 14, "((0, 0, 7), (2, 5, 1))": 13, "((0, 0, 7), (2, 5, 2))": 12, "((0, 0, 7), (2, 5, 3))": 11, "((0, 0, 7), (2, 5, 4))": 10, "((0, 0, 7), (2, 5, 5))": 9, "((0, 0, 7), (2, 5, 6))": 8, "((0, 0, 7), (2, 5, 7))": 7, "((0, 0, 7), (2, 5, 8))": 8, "((0, 0, 7), (2, 5, 9))": 9, "((0, 0, 7), (2, 6, 0))": 15, "((0, 0, 7), (2, 6, 1))": 14, "((0, 0, 7), (2, 6, 2))": 13, "((0, 0, 7), (2, 6, 3))": 12, "((0, 0, 7), (2, 6, 4))": 11, "((0, 0, 7), (2, 6, 5))": 10, "((0, 0, 7), (2, 6, 6))": 9, "((0, 0, 7), (2, 6, 7))": 8, "((0, 0, 7), (2, 6, 8))": 9, "((0, 0, 7), (2, 6, 9))": 10, "((0, 0, 7), (2, 7, 0))": 16, "((0, 0, 7), (2, 7, 1))": 15, "((0, 0, 7), (2, 7, 2))": 14, "((0, 0, 7), (2, 7, 3))": 13, "((0, 0, 7), (2, 7, 4))": 12, "((0, 0, 7), (2, 7, 5))": 11, "((0, 0, 7), (2, 7, 6))": 10, "((0, 0, 7), (2, 7, 7))": 9, "((0, 0, 7), (2, 7, 8))": 10, "((0, 0, 7), (2, 7, 9))": 11, "((0, 0, 7), (2, 8, 0))": 17, "((0, 0, 7), (2, 8, 1))": 16, "((0, 0, 7), (2, 8, 2))": 15, "((0, 0, 7), (2, 8, 3))": 14, "((0, 0, 7), (2, 8, 4))": 13, "((0, 0, 7), (2, 8, 5))": 12, "((0, 0, 7), (2, 8, 6))": 11, "((0, 0, 7), (2, 8, 7))": 10, "((0, 0, 7), (2, 8, 8))": 11, "((0, 0, 7), (2, 8, 9))": 12, "((0, 0, 7), (2, 9, 0))": 18, "((0, 0, 7), (2, 9, 1))": 17, "((0, 0, 7), (2, 9, 2))": 16, "((0, 0, 7), (2, 9, 3))": 15, "((0, 0, 7), (2, 9, 4))": 14, "((0, 0, 7), (2, 9, 5))": 13, "((0, 0, 7), (2, 9, 6))": 12, "((0, 0, 7), (2, 9, 7))": 11, "((0, 0, 7), (2, 9, 8))": 12, "((0, 0, 7), (2, 9, 9))": 13, "((0, 0, 7), (3, 0, 0))": 10, "((0, 0, 7), (3, 0, 1))": 9, "((0, 0, 7), (3, 0, 2))": 8, "((0, 0, 7), (3, 0, 3))": 7, "((0, 0, 7), (3, 0, 4))": 6, "((0, 0, 7), (3, 0, 5))": 5, "((0, 0, 7), (3, 0, 6))": 4, "((0, 0, 7), (3, 0, 7))": 3, "((0, 0, 7), (3, 0, 8))": 4, "((0, 0, 7), (3, 0, 9))": 5, "((0, 0, 7), (3, 1, 0))": 11, "((0, 0, 7), (3, 1, 1))": 10, "((0, 0, 7), (3, 1, 2))": 9, "((0, 0, 7), (3, 1, 3))": 8, "((0, 0, 7), (3, 1, 4))": 7, "((0, 0, 7), (3, 1, 5))": 6, "((0, 0, 7), (3, 1, 6))": 5, "((0, 0, 7), (3, 1, 7))": 4, "((0, 0, 7), (3, 1, 8))": 5, "((0, 0, 7), (3, 1, 9))": 6, "((0, 0, 7), (3, 2, 0))": 12, "((0, 0, 7), (3, 2, 1))": 11, "((0, 0, 7), (3, 2, 2))": 10, "((0, 0, 7), (3, 2, 3))": 9, "((0, 0, 7), (3, 2, 4))": 8, "((0, 0, 7), (3, 2, 5))": 7, "((0, 0, 7), (3, 2, 6))": 6, "((0, 0, 7), (3, 2, 7))": 5, "((0, 0, 7), (3, 2, 8))": 6, "((0, 0, 7), (3, 2, 9))": 7, "((0, 0, 7), (3, 3, 0))": 13, "((0, 0, 7), (3, 3, 1))": 12, "((0, 0, 7), (3, 3, 2))": 11, "((0, 0, 7), (3, 3, 3))": 10, "((0, 0, 7), (3, 3, 4))": 9, "((0, 0, 7), (3, 3, 5))": 8, "((0, 0, 7), (3, 3, 6))": 7, "((0, 0, 7), (3, 3, 7))": 6, "((0, 0, 7), (3, 3, 8))": 7, "((0, 0, 7), (3, 3, 9))": 8, "((0, 0, 7), (3, 4, 0))": 14, "((0, 0, 7), (3, 4, 1))": 13, "((0, 0, 7), (3, 4, 2))": 12, "((0, 0, 7), (3, 4, 3))": 11, "((0, 0, 7), (3, 4, 4))": 10, "((0, 0, 7), (3, 4, 5))": 9, "((0, 0, 7), (3, 4, 6))": 8, "((0, 0, 7), (3, 4, 7))": 7, "((0, 0, 7), (3, 4, 8))": 8, "((0, 0, 7), (3, 4, 9))": 9, "((0, 0, 7), (3, 5, 0))": 15, "((0, 0, 7), (3, 5, 1))": 14, "((0, 0, 7), (3, 5, 2))": 13, "((0, 0, 7), (3, 5, 3))": 12, "((0, 0, 7), (3, 5, 4))": 11, "((0, 0, 7), (3, 5, 5))": 10, "((0, 0, 7), (3, 5, 6))": 9, "((0, 0, 7), (3, 5, 7))": 8, "((0, 0, 7), (3, 5, 8))": 9, "((0, 0, 7), (3, 5, 9))": 10, "((0, 0, 7), (3, 6, 0))": 16, "((0, 0, 7), (3, 6, 1))": 15, "((0, 0, 7), (3, 6, 2))": 14, "((0, 0, 7), (3, 6, 3))": 13, "((0, 0, 7), (3, 6, 4))": 12, "((0, 0, 7), (3, 6, 5))": 11, "((0, 0, 7), (3, 6, 6))": 10, "((0, 0, 7), (3, 6, 7))": 9, "((0, 0, 7), (3, 6, 8))": 10, "((0, 0, 7), (3, 6, 9))": 11, "((0, 0, 7), (3, 7, 0))": 17, "((0, 0, 7), (3, 7, 1))": 16, "((0, 0, 7), (3, 7, 2))": 15, "((0, 0, 7), (3, 7, 3))": 14, "((0, 0, 7), (3, 7, 4))": 13, "((0, 0, 7), (3, 7, 5))": 12, "((0, 0, 7), (3, 7, 6))": 11, "((0, 0, 7), (3, 7, 7))": 10, "((0, 0, 7), (3, 7, 8))": 11, "((0, 0, 7), (3, 7, 9))": 12, "((0, 0, 7), (3, 8, 0))": 18, "((0, 0, 7), (3, 8, 1))": 17, "((0, 0, 7), (3, 8, 2))": 16, "((0, 0, 7), (3, 8, 3))": 15, "((0, 0, 7), (3, 8, 4))": 14, "((0, 0, 7), (3, 8, 5))": 13, "((0, 0, 7), (3, 8, 6))": 12, "((0, 0, 7), (3, 8, 7))": 11, "((0, 0, 7), (3, 8, 8))": 12, "((0, 0, 7), (3, 8, 9))": 13, "((0, 0, 7), (3, 9, 0))": 19, "((0, 0, 7), (3, 9, 1))": 18, "((0, 0, 7), (3, 9, 2))": 17, "((0, 0, 7), (3, 9, 3))": 16, "((0, 0, 7), (3, 9, 4))": 15, "((0, 0, 7), (3, 9, 5))": 14, "((0, 0, 7), (3, 9, 6))": 13, "((0, 0, 7), (3, 9, 7))": 12, "((0, 0, 7), (3, 9, 8))": 13, "((0, 0, 7), (3, 9, 9))": 14, "((0, 0, 7), (4, 0, 0))": 11, "((0, 0, 7), (4, 0, 1))": 10, "((0, 0, 7), (4, 0, 2))": 9, "((0, 0, 7), (4, 0, 3))": 8, "((0, 0, 7), (4, 0, 4))": 7, "((0, 0, 7), (4, 0, 5))": 6, "((0, 0, 7), (4, 0, 6))": 5, "((0, 0, 7), (4, 0, 7))": 4, "((0, 0, 7), (4, 0, 8))": 5, "((0, 0, 7), (4, 0, 9))": 6, "((0, 0, 7), (4, 1, 0))": 12, "((0, 0, 7), (4, 1, 1))": 11, "((0, 0, 7), (4, 1, 2))": 10, "((0, 0, 7), (4, 1, 3))": 9, "((0, 0, 7), (4, 1, 4))": 8, "((0, 0, 7), (4, 1, 5))": 7, "((0, 0, 7), (4, 1, 6))": 6, "((0, 0, 7), (4, 1, 7))": 5, "((0, 0, 7), (4, 1, 8))": 6, "((0, 0, 7), (4, 1, 9))": 7, "((0, 0, 7), (4, 2, 0))": 13, "((0, 0, 7), (4, 2, 1))": 12, "((0, 0, 7), (4, 2, 2))": 11, "((0, 0, 7), (4, 2, 3))": 10, "((0, 0, 7), (4, 2, 4))": 9, "((0, 0, 7), (4, 2, 5))": 8, "((0, 0, 7), (4, 2, 6))": 7, "((0, 0, 7), (4, 2, 7))": 6, "((0, 0, 7), (4, 2, 8))": 7, "((0, 0, 7), (4, 2, 9))": 8, "((0, 0, 7), (4, 3, 0))": 14, "((0, 0, 7), (4, 3, 1))": 13, "((0, 0, 7), (4, 3, 2))": 12, "((0, 0, 7), (4, 3, 3))": 11, "((0, 0, 7), (4, 3, 4))": 10, "((0, 0, 7), (4, 3, 5))": 9, "((0, 0, 7), (4, 3, 6))": 8, "((0, 0, 7), (4, 3, 7))": 7, "((0, 0, 7), (4, 3, 8))": 8, "((0, 0, 7), (4, 3, 9))": 9, "((0, 0, 7), (4, 4, 0))": 15, "((0, 0, 7), (4, 4, 1))": 14, "((0, 0, 7), (4, 4, 2))": 13, "((0, 0, 7), (4, 4, 3))": 12, "((0, 0, 7), (4, 4, 4))": 11, "((0, 0, 7), (4, 4, 5))": 10, "((0, 0, 7), (4, 4, 6))": 9, "((0, 0, 7), (4, 4, 7))": 8, "((0, 0, 7), (4, 4, 8))": 9, "((0, 0, 7), (4, 4, 9))": 10, "((0, 0, 7), (4, 5, 0))": 16, "((0, 0, 7), (4, 5, 1))": 15, "((0, 0, 7), (4, 5, 2))": 14, "((0, 0, 7), (4, 5, 3))": 13, "((0, 0, 7), (4, 5, 4))": 12, "((0, 0, 7), (4, 5, 5))": 11, "((0, 0, 7), (4, 5, 6))": 10, "((0, 0, 7), (4, 5, 7))": 9, "((0, 0, 7), (4, 5, 8))": 10, "((0, 0, 7), (4, 5, 9))": 11, "((0, 0, 7), (4, 6, 0))": 17, "((0, 0, 7), (4, 6, 1))": 16, "((0, 0, 7), (4, 6, 2))": 15, "((0, 0, 7), (4, 6, 3))": 14, "((0, 0, 7), (4, 6, 4))": 13, "((0, 0, 7), (4, 6, 5))": 12, "((0, 0, 7), (4, 6, 6))": 11, "((0, 0, 7), (4, 6, 7))": 10, "((0, 0, 7), (4, 6, 8))": 11, "((0, 0, 7), (4, 6, 9))": 12, "((0, 0, 7), (4, 7, 0))": 18, "((0, 0, 7), (4, 7, 1))": 17, "((0, 0, 7), (4, 7, 2))": 16, "((0, 0, 7), (4, 7, 3))": 15, "((0, 0, 7), (4, 7, 4))": 14, "((0, 0, 7), (4, 7, 5))": 13, "((0, 0, 7), (4, 7, 6))": 12, "((0, 0, 7), (4, 7, 7))": 11, "((0, 0, 7), (4, 7, 8))": 12, "((0, 0, 7), (4, 7, 9))": 13, "((0, 0, 7), (4, 8, 0))": 19, "((0, 0, 7), (4, 8, 1))": 18, "((0, 0, 7), (4, 8, 2))": 17, "((0, 0, 7), (4, 8, 3))": 16, "((0, 0, 7), (4, 8, 4))": 15, "((0, 0, 7), (4, 8, 5))": 14, "((0, 0, 7), (4, 8, 6))": 13, "((0, 0, 7), (4, 8, 7))": 12, "((0, 0, 7), (4, 8, 8))": 13, "((0, 0, 7), (4, 8, 9))": 14, "((0, 0, 7), (4, 9, 0))": 20, "((0, 0, 7), (4, 9, 1))": 19, "((0, 0, 7), (4, 9, 2))": 18, "((0, 0, 7), (4, 9, 3))": 17, "((0, 0, 7), (4, 9, 4))": 16, "((0, 0, 7), (4, 9, 5))": 15, "((0, 0, 7), (4, 9, 6))": 14, "((0, 0, 7), (4, 9, 7))": 13, "((0, 0, 7), (4, 9, 8))": 14, "((0, 0, 7), (4, 9, 9))": 15, "((0, 0, 7), (5, 0, 0))": 12, "((0, 0, 7), (5, 0, 1))": 11, "((0, 0, 7), (5, 0, 2))": 10, "((0, 0, 7), (5, 0, 3))": 9, "((0, 0, 7), (5, 0, 4))": 8, "((0, 0, 7), (5, 0, 5))": 7, "((0, 0, 7), (5, 0, 6))": 6, "((0, 0, 7), (5, 0, 7))": 5, "((0, 0, 7), (5, 0, 8))": 6, "((0, 0, 7), (5, 0, 9))": 7, "((0, 0, 7), (5, 1, 0))": 13, "((0, 0, 7), (5, 1, 1))": 12, "((0, 0, 7), (5, 1, 2))": 11, "((0, 0, 7), (5, 1, 3))": 10, "((0, 0, 7), (5, 1, 4))": 9, "((0, 0, 7), (5, 1, 5))": 8, "((0, 0, 7), (5, 1, 6))": 7, "((0, 0, 7), (5, 1, 7))": 6, "((0, 0, 7), (5, 1, 8))": 7, "((0, 0, 7), (5, 1, 9))": 8, "((0, 0, 7), (5, 2, 0))": 14, "((0, 0, 7), (5, 2, 1))": 13, "((0, 0, 7), (5, 2, 2))": 12, "((0, 0, 7), (5, 2, 3))": 11, "((0, 0, 7), (5, 2, 4))": 10, "((0, 0, 7), (5, 2, 5))": 9, "((0, 0, 7), (5, 2, 6))": 8, "((0, 0, 7), (5, 2, 7))": 7, "((0, 0, 7), (5, 2, 8))": 8, "((0, 0, 7), (5, 2, 9))": 9, "((0, 0, 7), (5, 3, 0))": 15, "((0, 0, 7), (5, 3, 1))": 14, "((0, 0, 7), (5, 3, 2))": 13, "((0, 0, 7), (5, 3, 3))": 12, "((0, 0, 7), (5, 3, 4))": 11, "((0, 0, 7), (5, 3, 5))": 10, "((0, 0, 7), (5, 3, 6))": 9, "((0, 0, 7), (5, 3, 7))": 8, "((0, 0, 7), (5, 3, 8))": 9, "((0, 0, 7), (5, 3, 9))": 10, "((0, 0, 7), (5, 4, 0))": 16, "((0, 0, 7), (5, 4, 1))": 15, "((0, 0, 7), (5, 4, 2))": 14, "((0, 0, 7), (5, 4, 3))": 13, "((0, 0, 7), (5, 4, 4))": 12, "((0, 0, 7), (5, 4, 5))": 11, "((0, 0, 7), (5, 4, 6))": 10, "((0, 0, 7), (5, 4, 7))": 9, "((0, 0, 7), (5, 4, 8))": 10, "((0, 0, 7), (5, 4, 9))": 11, "((0, 0, 7), (5, 5, 0))": 17, "((0, 0, 7), (5, 5, 1))": 16, "((0, 0, 7), (5, 5, 2))": 15, "((0, 0, 7), (5, 5, 3))": 14, "((0, 0, 7), (5, 5, 4))": 13, "((0, 0, 7), (5, 5, 5))": 12, "((0, 0, 7), (5, 5, 6))": 11, "((0, 0, 7), (5, 5, 7))": 10, "((0, 0, 7), (5, 5, 8))": 11, "((0, 0, 7), (5, 5, 9))": 12, "((0, 0, 7), (5, 6, 0))": 18, "((0, 0, 7), (5, 6, 1))": 17, "((0, 0, 7), (5, 6, 2))": 16, "((0, 0, 7), (5, 6, 3))": 15, "((0, 0, 7), (5, 6, 4))": 14, "((0, 0, 7), (5, 6, 5))": 13, "((0, 0, 7), (5, 6, 6))": 12, "((0, 0, 7), (5, 6, 7))": 11, "((0, 0, 7), (5, 6, 8))": 12, "((0, 0, 7), (5, 6, 9))": 13, "((0, 0, 7), (5, 7, 0))": 19, "((0, 0, 7), (5, 7, 1))": 18, "((0, 0, 7), (5, 7, 2))": 17, "((0, 0, 7), (5, 7, 3))": 16, "((0, 0, 7), (5, 7, 4))": 15, "((0, 0, 7), (5, 7, 5))": 14, "((0, 0, 7), (5, 7, 6))": 13, "((0, 0, 7), (5, 7, 7))": 12, "((0, 0, 7), (5, 7, 8))": 13, "((0, 0, 7), (5, 7, 9))": 14, "((0, 0, 7), (5, 8, 0))": 20, "((0, 0, 7), (5, 8, 1))": 19, "((0, 0, 7), (5, 8, 2))": 18, "((0, 0, 7), (5, 8, 3))": 17, "((0, 0, 7), (5, 8, 4))": 16, "((0, 0, 7), (5, 8, 5))": 15, "((0, 0, 7), (5, 8, 6))": 14, "((0, 0, 7), (5, 8, 7))": 13, "((0, 0, 7), (5, 8, 8))": 14, "((0, 0, 7), (5, 8, 9))": 15, "((0, 0, 7), (5, 9, 0))": 21, "((0, 0, 7), (5, 9, 1))": 20, "((0, 0, 7), (5, 9, 2))": 19, "((0, 0, 7), (5, 9, 3))": 18, "((0, 0, 7), (5, 9, 4))": 17, "((0, 0, 7), (5, 9, 5))": 16, "((0, 0, 7), (5, 9, 6))": 15, "((0, 0, 7), (5, 9, 7))": 14, "((0, 0, 7), (5, 9, 8))": 15, "((0, 0, 7), (5, 9, 9))": 16, "((0, 0, 7), (6, 0, 0))": 13, "((0, 0, 7), (6, 0, 1))": 12, "((0, 0, 7), (6, 0, 2))": 11, "((0, 0, 7), (6, 0, 3))": 10, "((0, 0, 7), (6, 0, 4))": 9, "((0, 0, 7), (6, 0, 5))": 8, "((0, 0, 7), (6, 0, 6))": 7, "((0, 0, 7), (6, 0, 7))": 6, "((0, 0, 7), (6, 0, 8))": 7, "((0, 0, 7), (6, 0, 9))": 8, "((0, 0, 7), (6, 1, 0))": 14, "((0, 0, 7), (6, 1, 1))": 13, "((0, 0, 7), (6, 1, 2))": 12, "((0, 0, 7), (6, 1, 3))": 11, "((0, 0, 7), (6, 1, 4))": 10, "((0, 0, 7), (6, 1, 5))": 9, "((0, 0, 7), (6, 1, 6))": 8, "((0, 0, 7), (6, 1, 7))": 7, "((0, 0, 7), (6, 1, 8))": 8, "((0, 0, 7), (6, 1, 9))": 9, "((0, 0, 7), (6, 2, 0))": 15, "((0, 0, 7), (6, 2, 1))": 14, "((0, 0, 7), (6, 2, 2))": 13, "((0, 0, 7), (6, 2, 3))": 12, "((0, 0, 7), (6, 2, 4))": 11, "((0, 0, 7), (6, 2, 5))": 10, "((0, 0, 7), (6, 2, 6))": 9, "((0, 0, 7), (6, 2, 7))": 8, "((0, 0, 7), (6, 2, 8))": 9, "((0, 0, 7), (6, 2, 9))": 10, "((0, 0, 7), (6, 3, 0))": 16, "((0, 0, 7), (6, 3, 1))": 15, "((0, 0, 7), (6, 3, 2))": 14, "((0, 0, 7), (6, 3, 3))": 13, "((0, 0, 7), (6, 3, 4))": 12, "((0, 0, 7), (6, 3, 5))": 11, "((0, 0, 7), (6, 3, 6))": 10, "((0, 0, 7), (6, 3, 7))": 9, "((0, 0, 7), (6, 3, 8))": 10, "((0, 0, 7), (6, 3, 9))": 11, "((0, 0, 7), (6, 4, 0))": 17, "((0, 0, 7), (6, 4, 1))": 16, "((0, 0, 7), (6, 4, 2))": 15, "((0, 0, 7), (6, 4, 3))": 14, "((0, 0, 7), (6, 4, 4))": 13, "((0, 0, 7), (6, 4, 5))": 12, "((0, 0, 7), (6, 4, 6))": 11, "((0, 0, 7), (6, 4, 7))": 10, "((0, 0, 7), (6, 4, 8))": 11, "((0, 0, 7), (6, 4, 9))": 12, "((0, 0, 7), (6, 5, 0))": 18, "((0, 0, 7), (6, 5, 1))": 17, "((0, 0, 7), (6, 5, 2))": 16, "((0, 0, 7), (6, 5, 3))": 15, "((0, 0, 7), (6, 5, 4))": 14, "((0, 0, 7), (6, 5, 5))": 13, "((0, 0, 7), (6, 5, 6))": 12, "((0, 0, 7), (6, 5, 7))": 11, "((0, 0, 7), (6, 5, 8))": 12, "((0, 0, 7), (6, 5, 9))": 13, "((0, 0, 7), (6, 6, 0))": 19, "((0, 0, 7), (6, 6, 1))": 18, "((0, 0, 7), (6, 6, 2))": 17, "((0, 0, 7), (6, 6, 3))": 16, "((0, 0, 7), (6, 6, 4))": 15, "((0, 0, 7), (6, 6, 5))": 14, "((0, 0, 7), (6, 6, 6))": 13, "((0, 0, 7), (6, 6, 7))": 12, "((0, 0, 7), (6, 6, 8))": 13, "((0, 0, 7), (6, 6, 9))": 14, "((0, 0, 7), (6, 7, 0))": 20, "((0, 0, 7), (6, 7, 1))": 19, "((0, 0, 7), (6, 7, 2))": 18, "((0, 0, 7), (6, 7, 3))": 17, "((0, 0, 7), (6, 7, 4))": 16, "((0, 0, 7), (6, 7, 5))": 15, "((0, 0, 7), (6, 7, 6))": 14, "((0, 0, 7), (6, 7, 7))": 13, "((0, 0, 7), (6, 7, 8))": 14, "((0, 0, 7), (6, 7, 9))": 15, "((0, 0, 7), (6, 8, 0))": 21, "((0, 0, 7), (6, 8, 1))": 20, "((0, 0, 7), (6, 8, 2))": 19, "((0, 0, 7), (6, 8, 3))": 18, "((0, 0, 7), (6, 8, 4))": 17, "((0, 0, 7), (6, 8, 5))": 16, "((0, 0, 7), (6, 8, 6))": 15, "((0, 0, 7), (6, 8, 7))": 14, "((0, 0, 7), (6, 8, 8))": 15, "((0, 0, 7), (6, 8, 9))": 16, "((0, 0, 7), (6, 9, 0))": 22, "((0, 0, 7), (6, 9, 1))": 21, "((0, 0, 7), (6, 9, 2))": 20, "((0, 0, 7), (6, 9, 3))": 19, "((0, 0, 7), (6, 9, 4))": 18, "((0, 0, 7), (6, 9, 5))": 17, "((0, 0, 7), (6, 9, 6))": 16, "((0, 0, 7), (6, 9, 7))": 15, "((0, 0, 7), (6, 9, 8))": 16, "((0, 0, 7), (6, 9, 9))": 17, "((0, 0, 7), (7, 0, 0))": 14, "((0, 0, 7), (7, 0, 1))": 13, "((0, 0, 7), (7, 0, 2))": 12, "((0, 0, 7), (7, 0, 3))": 11, "((0, 0, 7), (7, 0, 4))": 10, "((0, 0, 7), (7, 0, 5))": 9, "((0, 0, 7), (7, 0, 6))": 8, "((0, 0, 7), (7, 0, 7))": 7, "((0, 0, 7), (7, 0, 8))": 8, "((0, 0, 7), (7, 0, 9))": 9, "((0, 0, 7), (7, 1, 0))": 15, "((0, 0, 7), (7, 1, 1))": 14, "((0, 0, 7), (7, 1, 2))": 13, "((0, 0, 7), (7, 1, 3))": 12, "((0, 0, 7), (7, 1, 4))": 11, "((0, 0, 7), (7, 1, 5))": 10, "((0, 0, 7), (7, 1, 6))": 9, "((0, 0, 7), (7, 1, 7))": 8, "((0, 0, 7), (7, 1, 8))": 9, "((0, 0, 7), (7, 1, 9))": 10, "((0, 0, 7), (7, 2, 0))": 16, "((0, 0, 7), (7, 2, 1))": 15, "((0, 0, 7), (7, 2, 2))": 14, "((0, 0, 7), (7, 2, 3))": 13, "((0, 0, 7), (7, 2, 4))": 12, "((0, 0, 7), (7, 2, 5))": 11, "((0, 0, 7), (7, 2, 6))": 10, "((0, 0, 7), (7, 2, 7))": 9, "((0, 0, 7), (7, 2, 8))": 10, "((0, 0, 7), (7, 2, 9))": 11, "((0, 0, 7), (7, 3, 0))": 17, "((0, 0, 7), (7, 3, 1))": 16, "((0, 0, 7), (7, 3, 2))": 15, "((0, 0, 7), (7, 3, 3))": 14, "((0, 0, 7), (7, 3, 4))": 13, "((0, 0, 7), (7, 3, 5))": 12, "((0, 0, 7), (7, 3, 6))": 11, "((0, 0, 7), (7, 3, 7))": 10, "((0, 0, 7), (7, 3, 8))": 11, "((0, 0, 7), (7, 3, 9))": 12, "((0, 0, 7), (7, 4, 0))": 18, "((0, 0, 7), (7, 4, 1))": 17, "((0, 0, 7), (7, 4, 2))": 16, "((0, 0, 7), (7, 4, 3))": 15, "((0, 0, 7), (7, 4, 4))": 14, "((0, 0, 7), (7, 4, 5))": 13, "((0, 0, 7), (7, 4, 6))": 12, "((0, 0, 7), (7, 4, 7))": 11, "((0, 0, 7), (7, 4, 8))": 12, "((0, 0, 7), (7, 4, 9))": 13, "((0, 0, 7), (7, 5, 0))": 19, "((0, 0, 7), (7, 5, 1))": 18, "((0, 0, 7), (7, 5, 2))": 17, "((0, 0, 7), (7, 5, 3))": 16, "((0, 0, 7), (7, 5, 4))": 15, "((0, 0, 7), (7, 5, 5))": 14, "((0, 0, 7), (7, 5, 6))": 13, "((0, 0, 7), (7, 5, 7))": 12, "((0, 0, 7), (7, 5, 8))": 13, "((0, 0, 7), (7, 5, 9))": 14, "((0, 0, 7), (7, 6, 0))": 20, "((0, 0, 7), (7, 6, 1))": 19, "((0, 0, 7), (7, 6, 2))": 18, "((0, 0, 7), (7, 6, 3))": 17, "((0, 0, 7), (7, 6, 4))": 16, "((0, 0, 7), (7, 6, 5))": 15, "((0, 0, 7), (7, 6, 6))": 14, "((0, 0, 7), (7, 6, 7))": 13, "((0, 0, 7), (7, 6, 8))": 14, "((0, 0, 7), (7, 6, 9))": 15, "((0, 0, 7), (7, 7, 0))": 21, "((0, 0, 7), (7, 7, 1))": 20, "((0, 0, 7), (7, 7, 2))": 19, "((0, 0, 7), (7, 7, 3))": 18, "((0, 0, 7), (7, 7, 4))": 17, "((0, 0, 7), (7, 7, 5))": 16, "((0, 0, 7), (7, 7, 6))": 15, "((0, 0, 7), (7, 7, 7))": 14, "((0, 0, 7), (7, 7, 8))": 15, "((0, 0, 7), (7, 7, 9))": 16, "((0, 0, 7), (7, 8, 0))": 22, "((0, 0, 7), (7, 8, 1))": 21, "((0, 0, 7), (7, 8, 2))": 20, "((0, 0, 7), (7, 8, 3))": 19, "((0, 0, 7), (7, 8, 4))": 18, "((0, 0, 7), (7, 8, 5))": 17, "((0, 0, 7), (7, 8, 6))": 16, "((0, 0, 7), (7, 8, 7))": 15, "((0, 0, 7), (7, 8, 8))": 16, "((0, 0, 7), (7, 8, 9))": 17, "((0, 0, 7), (7, 9, 0))": 23, "((0, 0, 7), (7, 9, 1))": 22, "((0, 0, 7), (7, 9, 2))": 21, "((0, 0, 7), (7, 9, 3))": 20, "((0, 0, 7), (7, 9, 4))": 19, "((0, 0, 7), (7, 9, 5))": 18, "((0, 0, 7), (7, 9, 6))": 17, "((0, 0, 7), (7, 9, 7))": 16, "((0, 0, 7), (7, 9, 8))": 17, "((0, 0, 7), (7, 9, 9))": 18, "((0, 0, 7), (8, 0, 0))": 15, "((0, 0, 7), (8, 0, 1))": 14, "((0, 0, 7), (8, 0, 2))": 13, "((0, 0, 7), (8, 0, 3))": 12, "((0, 0, 7), (8, 0, 4))": 11, "((0, 0, 7), (8, 0, 5))": 10, "((0, 0, 7), (8, 0, 6))": 9, "((0, 0, 7), (8, 0, 7))": 8, "((0, 0, 7), (8, 0, 8))": 9, "((0, 0, 7), (8, 0, 9))": 10, "((0, 0, 7), (8, 1, 0))": 16, "((0, 0, 7), (8, 1, 1))": 15, "((0, 0, 7), (8, 1, 2))": 14, "((0, 0, 7), (8, 1, 3))": 13, "((0, 0, 7), (8, 1, 4))": 12, "((0, 0, 7), (8, 1, 5))": 11, "((0, 0, 7), (8, 1, 6))": 10, "((0, 0, 7), (8, 1, 7))": 9, "((0, 0, 7), (8, 1, 8))": 10, "((0, 0, 7), (8, 1, 9))": 11, "((0, 0, 7), (8, 2, 0))": 17, "((0, 0, 7), (8, 2, 1))": 16, "((0, 0, 7), (8, 2, 2))": 15, "((0, 0, 7), (8, 2, 3))": 14, "((0, 0, 7), (8, 2, 4))": 13, "((0, 0, 7), (8, 2, 5))": 12, "((0, 0, 7), (8, 2, 6))": 11, "((0, 0, 7), (8, 2, 7))": 10, "((0, 0, 7), (8, 2, 8))": 11, "((0, 0, 7), (8, 2, 9))": 12, "((0, 0, 7), (8, 3, 0))": 18, "((0, 0, 7), (8, 3, 1))": 17, "((0, 0, 7), (8, 3, 2))": 16, "((0, 0, 7), (8, 3, 3))": 15, "((0, 0, 7), (8, 3, 4))": 14, "((0, 0, 7), (8, 3, 5))": 13, "((0, 0, 7), (8, 3, 6))": 12, "((0, 0, 7), (8, 3, 7))": 11, "((0, 0, 7), (8, 3, 8))": 12, "((0, 0, 7), (8, 3, 9))": 13, "((0, 0, 7), (8, 4, 0))": 19, "((0, 0, 7), (8, 4, 1))": 18, "((0, 0, 7), (8, 4, 2))": 17, "((0, 0, 7), (8, 4, 3))": 16, "((0, 0, 7), (8, 4, 4))": 15, "((0, 0, 7), (8, 4, 5))": 14, "((0, 0, 7), (8, 4, 6))": 13, "((0, 0, 7), (8, 4, 7))": 12, "((0, 0, 7), (8, 4, 8))": 13, "((0, 0, 7), (8, 4, 9))": 14, "((0, 0, 7), (8, 5, 0))": 20, "((0, 0, 7), (8, 5, 1))": 19, "((0, 0, 7), (8, 5, 2))": 18, "((0, 0, 7), (8, 5, 3))": 17, "((0, 0, 7), (8, 5, 4))": 16, "((0, 0, 7), (8, 5, 5))": 15, "((0, 0, 7), (8, 5, 6))": 14, "((0, 0, 7), (8, 5, 7))": 13, "((0, 0, 7), (8, 5, 8))": 14, "((0, 0, 7), (8, 5, 9))": 15, "((0, 0, 7), (8, 6, 0))": 21, "((0, 0, 7), (8, 6, 1))": 20, "((0, 0, 7), (8, 6, 2))": 19, "((0, 0, 7), (8, 6, 3))": 18, "((0, 0, 7), (8, 6, 4))": 17, "((0, 0, 7), (8, 6, 5))": 16, "((0, 0, 7), (8, 6, 6))": 15, "((0, 0, 7), (8, 6, 7))": 14, "((0, 0, 7), (8, 6, 8))": 15, "((0, 0, 7), (8, 6, 9))": 16, "((0, 0, 7), (8, 7, 0))": 22, "((0, 0, 7), (8, 7, 1))": 21, "((0, 0, 7), (8, 7, 2))": 20, "((0, 0, 7), (8, 7, 3))": 19, "((0, 0, 7), (8, 7, 4))": 18, "((0, 0, 7), (8, 7, 5))": 17, "((0, 0, 7), (8, 7, 6))": 16, "((0, 0, 7), (8, 7, 7))": 15, "((0, 0, 7), (8, 7, 8))": 16, "((0, 0, 7), (8, 7, 9))": 17, "((0, 0, 7), (8, 8, 0))": 23, "((0, 0, 7), (8, 8, 1))": 22, "((0, 0, 7), (8, 8, 2))": 21, "((0, 0, 7), (8, 8, 3))": 20, "((0, 0, 7), (8, 8, 4))": 19, "((0, 0, 7), (8, 8, 5))": 18, "((0, 0, 7), (8, 8, 6))": 17, "((0, 0, 7), (8, 8, 7))": 16, "((0, 0, 7), (8, 8, 8))": 17, "((0, 0, 7), (8, 8, 9))": 18, "((0, 0, 7), (8, 9, 0))": 24, "((0, 0, 7), (8, 9, 1))": 23, "((0, 0, 7), (8, 9, 2))": 22, "((0, 0, 7), (8, 9, 3))": 21, "((0, 0, 7), (8, 9, 4))": 20, "((0, 0, 7), (8, 9, 5))": 19, "((0, 0, 7), (8, 9, 6))": 18, "((0, 0, 7), (8, 9, 7))": 17, "((0, 0, 7), (8, 9, 8))": 18, "((0, 0, 7), (8, 9, 9))": 19, "((0, 0, 7), (9, 0, 0))": 16, "((0, 0, 7), (9, 0, 1))": 15, "((0, 0, 7), (9, 0, 2))": 14, "((0, 0, 7), (9, 0, 3))": 13, "((0, 0, 7), (9, 0, 4))": 12, "((0, 0, 7), (9, 0, 5))": 11, "((0, 0, 7), (9, 0, 6))": 10, "((0, 0, 7), (9, 0, 7))": 9, "((0, 0, 7), (9, 0, 8))": 10, "((0, 0, 7), (9, 0, 9))": 11, "((0, 0, 7), (9, 1, 0))": 17, "((0, 0, 7), (9, 1, 1))": 16, "((0, 0, 7), (9, 1, 2))": 15, "((0, 0, 7), (9, 1, 3))": 14, "((0, 0, 7), (9, 1, 4))": 13, "((0, 0, 7), (9, 1, 5))": 12, "((0, 0, 7), (9, 1, 6))": 11, "((0, 0, 7), (9, 1, 7))": 10, "((0, 0, 7), (9, 1, 8))": 11, "((0, 0, 7), (9, 1, 9))": 12, "((0, 0, 7), (9, 2, 0))": 18, "((0, 0, 7), (9, 2, 1))": 17, "((0, 0, 7), (9, 2, 2))": 16, "((0, 0, 7), (9, 2, 3))": 15, "((0, 0, 7), (9, 2, 4))": 14, "((0, 0, 7), (9, 2, 5))": 13, "((0, 0, 7), (9, 2, 6))": 12, "((0, 0, 7), (9, 2, 7))": 11, "((0, 0, 7), (9, 2, 8))": 12, "((0, 0, 7), (9, 2, 9))": 13, "((0, 0, 7), (9, 3, 0))": 19, "((0, 0, 7), (9, 3, 1))": 18, "((0, 0, 7), (9, 3, 2))": 17, "((0, 0, 7), (9, 3, 3))": 16, "((0, 0, 7), (9, 3, 4))": 15, "((0, 0, 7), (9, 3, 5))": 14, "((0, 0, 7), (9, 3, 6))": 13, "((0, 0, 7), (9, 3, 7))": 12, "((0, 0, 7), (9, 3, 8))": 13, "((0, 0, 7), (9, 3, 9))": 14, "((0, 0, 7), (9, 4, 0))": 20, "((0, 0, 7), (9, 4, 1))": 19, "((0, 0, 7), (9, 4, 2))": 18, "((0, 0, 7), (9, 4, 3))": 17, "((0, 0, 7), (9, 4, 4))": 16, "((0, 0, 7), (9, 4, 5))": 15, "((0, 0, 7), (9, 4, 6))": 14, "((0, 0, 7), (9, 4, 7))": 13, "((0, 0, 7), (9, 4, 8))": 14, "((0, 0, 7), (9, 4, 9))": 15, "((0, 0, 7), (9, 5, 0))": 21, "((0, 0, 7), (9, 5, 1))": 20, "((0, 0, 7), (9, 5, 2))": 19, "((0, 0, 7), (9, 5, 3))": 18, "((0, 0, 7), (9, 5, 4))": 17, "((0, 0, 7), (9, 5, 5))": 16, "((0, 0, 7), (9, 5, 6))": 15, "((0, 0, 7), (9, 5, 7))": 14, "((0, 0, 7), (9, 5, 8))": 15, "((0, 0, 7), (9, 5, 9))": 16, "((0, 0, 7), (9, 6, 0))": 22, "((0, 0, 7), (9, 6, 1))": 21, "((0, 0, 7), (9, 6, 2))": 20, "((0, 0, 7), (9, 6, 3))": 19, "((0, 0, 7), (9, 6, 4))": 18, "((0, 0, 7), (9, 6, 5))": 17, "((0, 0, 7), (9, 6, 6))": 16, "((0, 0, 7), (9, 6, 7))": 15, "((0, 0, 7), (9, 6, 8))": 16, "((0, 0, 7), (9, 6, 9))": 17, "((0, 0, 7), (9, 7, 0))": 23, "((0, 0, 7), (9, 7, 1))": 22, "((0, 0, 7), (9, 7, 2))": 21, "((0, 0, 7), (9, 7, 3))": 20, "((0, 0, 7), (9, 7, 4))": 19, "((0, 0, 7), (9, 7, 5))": 18, "((0, 0, 7), (9, 7, 6))": 17, "((0, 0, 7), (9, 7, 7))": 16, "((0, 0, 7), (9, 7, 8))": 17, "((0, 0, 7), (9, 7, 9))": 18, "((0, 0, 7), (9, 8, 0))": 24, "((0, 0, 7), (9, 8, 1))": 23, "((0, 0, 7), (9, 8, 2))": 22, "((0, 0, 7), (9, 8, 3))": 21, "((0, 0, 7), (9, 8, 4))": 20, "((0, 0, 7), (9, 8, 5))": 19, "((0, 0, 7), (9, 8, 6))": 18, "((0, 0, 7), (9, 8, 7))": 17, "((0, 0, 7), (9, 8, 8))": 18, "((0, 0, 7), (9, 8, 9))": 19, "((0, 0, 7), (9, 9, 0))": 25, "((0, 0, 7), (9, 9, 1))": 24, "((0, 0, 7), (9, 9, 2))": 23, "((0, 0, 7), (9, 9, 3))": 22, "((0, 0, 7), (9, 9, 4))": 21, "((0, 0, 7), (9, 9, 5))": 20, "((0, 0, 7), (9, 9, 6))": 19, "((0, 0, 7), (9, 9, 7))": 18, "((0, 0, 7), (9, 9, 8))": 19, "((0, 0, 7), (9, 9, 9))": 20, "((0, 0, 8), (0, 0, 9))": 1, "((0, 0, 8), (0, 1, 0))": 9, "((0, 0, 8), (0, 1, 1))": 8, "((0, 0, 8), (0, 1, 2))": 7, "((0, 0, 8), (0, 1, 3))": 6, "((0, 0, 8), (0, 1, 4))": 5, "((0, 0, 8), (0, 1, 5))": 4, "((0, 0, 8), (0, 1, 6))": 3, "((0, 0, 8), (0, 1, 7))": 2, "((0, 0, 8), (0, 1, 8))": 1, "((0, 0, 8), (0, 1, 9))": 2, "((0, 0, 8), (0, 2, 0))": 10, "((0, 0, 8), (0, 2, 1))": 9, "((0, 0, 8), (0, 2, 2))": 8, "((0, 0, 8), (0, 2, 3))": 7, "((0, 0, 8), (0, 2, 4))": 6, "((0, 0, 8), (0, 2, 5))": 5, "((0, 0, 8), (0, 2, 6))": 4, "((0, 0, 8), (0, 2, 7))": 3, "((0, 0, 8), (0, 2, 8))": 2, "((0, 0, 8), (0, 2, 9))": 3, "((0, 0, 8), (0, 3, 0))": 11, "((0, 0, 8), (0, 3, 1))": 10, "((0, 0, 8), (0, 3, 2))": 9, "((0, 0, 8), (0, 3, 3))": 8, "((0, 0, 8), (0, 3, 4))": 7, "((0, 0, 8), (0, 3, 5))": 6, "((0, 0, 8), (0, 3, 6))": 5, "((0, 0, 8), (0, 3, 7))": 4, "((0, 0, 8), (0, 3, 8))": 3, "((0, 0, 8), (0, 3, 9))": 4, "((0, 0, 8), (0, 4, 0))": 12, "((0, 0, 8), (0, 4, 1))": 11, "((0, 0, 8), (0, 4, 2))": 10, "((0, 0, 8), (0, 4, 3))": 9, "((0, 0, 8), (0, 4, 4))": 8, "((0, 0, 8), (0, 4, 5))": 7, "((0, 0, 8), (0, 4, 6))": 6, "((0, 0, 8), (0, 4, 7))": 5, "((0, 0, 8), (0, 4, 8))": 4, "((0, 0, 8), (0, 4, 9))": 5, "((0, 0, 8), (0, 5, 0))": 13, "((0, 0, 8), (0, 5, 1))": 12, "((0, 0, 8), (0, 5, 2))": 11, "((0, 0, 8), (0, 5, 3))": 10, "((0, 0, 8), (0, 5, 4))": 9, "((0, 0, 8), (0, 5, 5))": 8, "((0, 0, 8), (0, 5, 6))": 7, "((0, 0, 8), (0, 5, 7))": 6, "((0, 0, 8), (0, 5, 8))": 5, "((0, 0, 8), (0, 5, 9))": 6, "((0, 0, 8), (0, 6, 0))": 14, "((0, 0, 8), (0, 6, 1))": 13, "((0, 0, 8), (0, 6, 2))": 12, "((0, 0, 8), (0, 6, 3))": 11, "((0, 0, 8), (0, 6, 4))": 10, "((0, 0, 8), (0, 6, 5))": 9, "((0, 0, 8), (0, 6, 6))": 8, "((0, 0, 8), (0, 6, 7))": 7, "((0, 0, 8), (0, 6, 8))": 6, "((0, 0, 8), (0, 6, 9))": 7, "((0, 0, 8), (0, 7, 0))": 15, "((0, 0, 8), (0, 7, 1))": 14, "((0, 0, 8), (0, 7, 2))": 13, "((0, 0, 8), (0, 7, 3))": 12, "((0, 0, 8), (0, 7, 4))": 11, "((0, 0, 8), (0, 7, 5))": 10, "((0, 0, 8), (0, 7, 6))": 9, "((0, 0, 8), (0, 7, 7))": 8, "((0, 0, 8), (0, 7, 8))": 7, "((0, 0, 8), (0, 7, 9))": 8, "((0, 0, 8), (0, 8, 0))": 16, "((0, 0, 8), (0, 8, 1))": 15, "((0, 0, 8), (0, 8, 2))": 14, "((0, 0, 8), (0, 8, 3))": 13, "((0, 0, 8), (0, 8, 4))": 12, "((0, 0, 8), (0, 8, 5))": 11, "((0, 0, 8), (0, 8, 6))": 10, "((0, 0, 8), (0, 8, 7))": 9, "((0, 0, 8), (0, 8, 8))": 8, "((0, 0, 8), (0, 8, 9))": 9, "((0, 0, 8), (0, 9, 0))": 17, "((0, 0, 8), (0, 9, 1))": 16, "((0, 0, 8), (0, 9, 2))": 15, "((0, 0, 8), (0, 9, 3))": 14, "((0, 0, 8), (0, 9, 4))": 13, "((0, 0, 8), (0, 9, 5))": 12, "((0, 0, 8), (0, 9, 6))": 11, "((0, 0, 8), (0, 9, 7))": 10, "((0, 0, 8), (0, 9, 8))": 9, "((0, 0, 8), (0, 9, 9))": 10, "((0, 0, 8), (1, 0, 0))": 9, "((0, 0, 8), (1, 0, 1))": 8, "((0, 0, 8), (1, 0, 2))": 7, "((0, 0, 8), (1, 0, 3))": 6, "((0, 0, 8), (1, 0, 4))": 5, "((0, 0, 8), (1, 0, 5))": 4, "((0, 0, 8), (1, 0, 6))": 3, "((0, 0, 8), (1, 0, 7))": 2, "((0, 0, 8), (1, 0, 8))": 1, "((0, 0, 8), (1, 0, 9))": 2, "((0, 0, 8), (1, 1, 0))": 10, "((0, 0, 8), (1, 1, 1))": 9, "((0, 0, 8), (1, 1, 2))": 8, "((0, 0, 8), (1, 1, 3))": 7, "((0, 0, 8), (1, 1, 4))": 6, "((0, 0, 8), (1, 1, 5))": 5, "((0, 0, 8), (1, 1, 6))": 4, "((0, 0, 8), (1, 1, 7))": 3, "((0, 0, 8), (1, 1, 8))": 2, "((0, 0, 8), (1, 1, 9))": 3, "((0, 0, 8), (1, 2, 0))": 11, "((0, 0, 8), (1, 2, 1))": 10, "((0, 0, 8), (1, 2, 2))": 9, "((0, 0, 8), (1, 2, 3))": 8, "((0, 0, 8), (1, 2, 4))": 7, "((0, 0, 8), (1, 2, 5))": 6, "((0, 0, 8), (1, 2, 6))": 5, "((0, 0, 8), (1, 2, 7))": 4, "((0, 0, 8), (1, 2, 8))": 3, "((0, 0, 8), (1, 2, 9))": 4, "((0, 0, 8), (1, 3, 0))": 12, "((0, 0, 8), (1, 3, 1))": 11, "((0, 0, 8), (1, 3, 2))": 10, "((0, 0, 8), (1, 3, 3))": 9, "((0, 0, 8), (1, 3, 4))": 8, "((0, 0, 8), (1, 3, 5))": 7, "((0, 0, 8), (1, 3, 6))": 6, "((0, 0, 8), (1, 3, 7))": 5, "((0, 0, 8), (1, 3, 8))": 4, "((0, 0, 8), (1, 3, 9))": 5, "((0, 0, 8), (1, 4, 0))": 13, "((0, 0, 8), (1, 4, 1))": 12, "((0, 0, 8), (1, 4, 2))": 11, "((0, 0, 8), (1, 4, 3))": 10, "((0, 0, 8), (1, 4, 4))": 9, "((0, 0, 8), (1, 4, 5))": 8, "((0, 0, 8), (1, 4, 6))": 7, "((0, 0, 8), (1, 4, 7))": 6, "((0, 0, 8), (1, 4, 8))": 5, "((0, 0, 8), (1, 4, 9))": 6, "((0, 0, 8), (1, 5, 0))": 14, "((0, 0, 8), (1, 5, 1))": 13, "((0, 0, 8), (1, 5, 2))": 12, "((0, 0, 8), (1, 5, 3))": 11, "((0, 0, 8), (1, 5, 4))": 10, "((0, 0, 8), (1, 5, 5))": 9, "((0, 0, 8), (1, 5, 6))": 8, "((0, 0, 8), (1, 5, 7))": 7, "((0, 0, 8), (1, 5, 8))": 6, "((0, 0, 8), (1, 5, 9))": 7, "((0, 0, 8), (1, 6, 0))": 15, "((0, 0, 8), (1, 6, 1))": 14, "((0, 0, 8), (1, 6, 2))": 13, "((0, 0, 8), (1, 6, 3))": 12, "((0, 0, 8), (1, 6, 4))": 11, "((0, 0, 8), (1, 6, 5))": 10, "((0, 0, 8), (1, 6, 6))": 9, "((0, 0, 8), (1, 6, 7))": 8, "((0, 0, 8), (1, 6, 8))": 7, "((0, 0, 8), (1, 6, 9))": 8, "((0, 0, 8), (1, 7, 0))": 16, "((0, 0, 8), (1, 7, 1))": 15, "((0, 0, 8), (1, 7, 2))": 14, "((0, 0, 8), (1, 7, 3))": 13, "((0, 0, 8), (1, 7, 4))": 12, "((0, 0, 8), (1, 7, 5))": 11, "((0, 0, 8), (1, 7, 6))": 10, "((0, 0, 8), (1, 7, 7))": 9, "((0, 0, 8), (1, 7, 8))": 8, "((0, 0, 8), (1, 7, 9))": 9, "((0, 0, 8), (1, 8, 0))": 17, "((0, 0, 8), (1, 8, 1))": 16, "((0, 0, 8), (1, 8, 2))": 15, "((0, 0, 8), (1, 8, 3))": 14, "((0, 0, 8), (1, 8, 4))": 13, "((0, 0, 8), (1, 8, 5))": 12, "((0, 0, 8), (1, 8, 6))": 11, "((0, 0, 8), (1, 8, 7))": 10, "((0, 0, 8), (1, 8, 8))": 9, "((0, 0, 8), (1, 8, 9))": 10, "((0, 0, 8), (1, 9, 0))": 18, "((0, 0, 8), (1, 9, 1))": 17, "((0, 0, 8), (1, 9, 2))": 16, "((0, 0, 8), (1, 9, 3))": 15, "((0, 0, 8), (1, 9, 4))": 14, "((0, 0, 8), (1, 9, 5))": 13, "((0, 0, 8), (1, 9, 6))": 12, "((0, 0, 8), (1, 9, 7))": 11, "((0, 0, 8), (1, 9, 8))": 10, "((0, 0, 8), (1, 9, 9))": 11, "((0, 0, 8), (2, 0, 0))": 10, "((0, 0, 8), (2, 0, 1))": 9, "((0, 0, 8), (2, 0, 2))": 8, "((0, 0, 8), (2, 0, 3))": 7, "((0, 0, 8), (2, 0, 4))": 6, "((0, 0, 8), (2, 0, 5))": 5, "((0, 0, 8), (2, 0, 6))": 4, "((0, 0, 8), (2, 0, 7))": 3, "((0, 0, 8), (2, 0, 8))": 2, "((0, 0, 8), (2, 0, 9))": 3, "((0, 0, 8), (2, 1, 0))": 11, "((0, 0, 8), (2, 1, 1))": 10, "((0, 0, 8), (2, 1, 2))": 9, "((0, 0, 8), (2, 1, 3))": 8, "((0, 0, 8), (2, 1, 4))": 7, "((0, 0, 8), (2, 1, 5))": 6, "((0, 0, 8), (2, 1, 6))": 5, "((0, 0, 8), (2, 1, 7))": 4, "((0, 0, 8), (2, 1, 8))": 3, "((0, 0, 8), (2, 1, 9))": 4, "((0, 0, 8), (2, 2, 0))": 12, "((0, 0, 8), (2, 2, 1))": 11, "((0, 0, 8), (2, 2, 2))": 10, "((0, 0, 8), (2, 2, 3))": 9, "((0, 0, 8), (2, 2, 4))": 8, "((0, 0, 8), (2, 2, 5))": 7, "((0, 0, 8), (2, 2, 6))": 6, "((0, 0, 8), (2, 2, 7))": 5, "((0, 0, 8), (2, 2, 8))": 4, "((0, 0, 8), (2, 2, 9))": 5, "((0, 0, 8), (2, 3, 0))": 13, "((0, 0, 8), (2, 3, 1))": 12, "((0, 0, 8), (2, 3, 2))": 11, "((0, 0, 8), (2, 3, 3))": 10, "((0, 0, 8), (2, 3, 4))": 9, "((0, 0, 8), (2, 3, 5))": 8, "((0, 0, 8), (2, 3, 6))": 7, "((0, 0, 8), (2, 3, 7))": 6, "((0, 0, 8), (2, 3, 8))": 5, "((0, 0, 8), (2, 3, 9))": 6, "((0, 0, 8), (2, 4, 0))": 14, "((0, 0, 8), (2, 4, 1))": 13, "((0, 0, 8), (2, 4, 2))": 12, "((0, 0, 8), (2, 4, 3))": 11, "((0, 0, 8), (2, 4, 4))": 10, "((0, 0, 8), (2, 4, 5))": 9, "((0, 0, 8), (2, 4, 6))": 8, "((0, 0, 8), (2, 4, 7))": 7, "((0, 0, 8), (2, 4, 8))": 6, "((0, 0, 8), (2, 4, 9))": 7, "((0, 0, 8), (2, 5, 0))": 15, "((0, 0, 8), (2, 5, 1))": 14, "((0, 0, 8), (2, 5, 2))": 13, "((0, 0, 8), (2, 5, 3))": 12, "((0, 0, 8), (2, 5, 4))": 11, "((0, 0, 8), (2, 5, 5))": 10, "((0, 0, 8), (2, 5, 6))": 9, "((0, 0, 8), (2, 5, 7))": 8, "((0, 0, 8), (2, 5, 8))": 7, "((0, 0, 8), (2, 5, 9))": 8, "((0, 0, 8), (2, 6, 0))": 16, "((0, 0, 8), (2, 6, 1))": 15, "((0, 0, 8), (2, 6, 2))": 14, "((0, 0, 8), (2, 6, 3))": 13, "((0, 0, 8), (2, 6, 4))": 12, "((0, 0, 8), (2, 6, 5))": 11, "((0, 0, 8), (2, 6, 6))": 10, "((0, 0, 8), (2, 6, 7))": 9, "((0, 0, 8), (2, 6, 8))": 8, "((0, 0, 8), (2, 6, 9))": 9, "((0, 0, 8), (2, 7, 0))": 17, "((0, 0, 8), (2, 7, 1))": 16, "((0, 0, 8), (2, 7, 2))": 15, "((0, 0, 8), (2, 7, 3))": 14, "((0, 0, 8), (2, 7, 4))": 13, "((0, 0, 8), (2, 7, 5))": 12, "((0, 0, 8), (2, 7, 6))": 11, "((0, 0, 8), (2, 7, 7))": 10, "((0, 0, 8), (2, 7, 8))": 9, "((0, 0, 8), (2, 7, 9))": 10, "((0, 0, 8), (2, 8, 0))": 18, "((0, 0, 8), (2, 8, 1))": 17, "((0, 0, 8), (2, 8, 2))": 16, "((0, 0, 8), (2, 8, 3))": 15, "((0, 0, 8), (2, 8, 4))": 14, "((0, 0, 8), (2, 8, 5))": 13, "((0, 0, 8), (2, 8, 6))": 12, "((0, 0, 8), (2, 8, 7))": 11, "((0, 0, 8), (2, 8, 8))": 10, "((0, 0, 8), (2, 8, 9))": 11, "((0, 0, 8), (2, 9, 0))": 19, "((0, 0, 8), (2, 9, 1))": 18, "((0, 0, 8), (2, 9, 2))": 17, "((0, 0, 8), (2, 9, 3))": 16, "((0, 0, 8), (2, 9, 4))": 15, "((0, 0, 8), (2, 9, 5))": 14, "((0, 0, 8), (2, 9, 6))": 13, "((0, 0, 8), (2, 9, 7))": 12, "((0, 0, 8), (2, 9, 8))": 11, "((0, 0, 8), (2, 9, 9))": 12, "((0, 0, 8), (3, 0, 0))": 11, "((0, 0, 8), (3, 0, 1))": 10, "((0, 0, 8), (3, 0, 2))": 9, "((0, 0, 8), (3, 0, 3))": 8, "((0, 0, 8), (3, 0, 4))": 7, "((0, 0, 8), (3, 0, 5))": 6, "((0, 0, 8), (3, 0, 6))": 5, "((0, 0, 8), (3, 0, 7))": 4, "((0, 0, 8), (3, 0, 8))": 3, "((0, 0, 8), (3, 0, 9))": 4, "((0, 0, 8), (3, 1, 0))": 12, "((0, 0, 8), (3, 1, 1))": 11, "((0, 0, 8), (3, 1, 2))": 10, "((0, 0, 8), (3, 1, 3))": 9, "((0, 0, 8), (3, 1, 4))": 8, "((0, 0, 8), (3, 1, 5))": 7, "((0, 0, 8), (3, 1, 6))": 6, "((0, 0, 8), (3, 1, 7))": 5, "((0, 0, 8), (3, 1, 8))": 4, "((0, 0, 8), (3, 1, 9))": 5, "((0, 0, 8), (3, 2, 0))": 13, "((0, 0, 8), (3, 2, 1))": 12, "((0, 0, 8), (3, 2, 2))": 11, "((0, 0, 8), (3, 2, 3))": 10, "((0, 0, 8), (3, 2, 4))": 9, "((0, 0, 8), (3, 2, 5))": 8, "((0, 0, 8), (3, 2, 6))": 7, "((0, 0, 8), (3, 2, 7))": 6, "((0, 0, 8), (3, 2, 8))": 5, "((0, 0, 8), (3, 2, 9))": 6, "((0, 0, 8), (3, 3, 0))": 14, "((0, 0, 8), (3, 3, 1))": 13, "((0, 0, 8), (3, 3, 2))": 12, "((0, 0, 8), (3, 3, 3))": 11, "((0, 0, 8), (3, 3, 4))": 10, "((0, 0, 8), (3, 3, 5))": 9, "((0, 0, 8), (3, 3, 6))": 8, "((0, 0, 8), (3, 3, 7))": 7, "((0, 0, 8), (3, 3, 8))": 6, "((0, 0, 8), (3, 3, 9))": 7, "((0, 0, 8), (3, 4, 0))": 15, "((0, 0, 8), (3, 4, 1))": 14, "((0, 0, 8), (3, 4, 2))": 13, "((0, 0, 8), (3, 4, 3))": 12, "((0, 0, 8), (3, 4, 4))": 11, "((0, 0, 8), (3, 4, 5))": 10, "((0, 0, 8), (3, 4, 6))": 9, "((0, 0, 8), (3, 4, 7))": 8, "((0, 0, 8), (3, 4, 8))": 7, "((0, 0, 8), (3, 4, 9))": 8, "((0, 0, 8), (3, 5, 0))": 16, "((0, 0, 8), (3, 5, 1))": 15, "((0, 0, 8), (3, 5, 2))": 14, "((0, 0, 8), (3, 5, 3))": 13, "((0, 0, 8), (3, 5, 4))": 12, "((0, 0, 8), (3, 5, 5))": 11, "((0, 0, 8), (3, 5, 6))": 10, "((0, 0, 8), (3, 5, 7))": 9, "((0, 0, 8), (3, 5, 8))": 8, "((0, 0, 8), (3, 5, 9))": 9, "((0, 0, 8), (3, 6, 0))": 17, "((0, 0, 8), (3, 6, 1))": 16, "((0, 0, 8), (3, 6, 2))": 15, "((0, 0, 8), (3, 6, 3))": 14, "((0, 0, 8), (3, 6, 4))": 13, "((0, 0, 8), (3, 6, 5))": 12, "((0, 0, 8), (3, 6, 6))": 11, "((0, 0, 8), (3, 6, 7))": 10, "((0, 0, 8), (3, 6, 8))": 9, "((0, 0, 8), (3, 6, 9))": 10, "((0, 0, 8), (3, 7, 0))": 18, "((0, 0, 8), (3, 7, 1))": 17, "((0, 0, 8), (3, 7, 2))": 16, "((0, 0, 8), (3, 7, 3))": 15, "((0, 0, 8), (3, 7, 4))": 14, "((0, 0, 8), (3, 7, 5))": 13, "((0, 0, 8), (3, 7, 6))": 12, "((0, 0, 8), (3, 7, 7))": 11, "((0, 0, 8), (3, 7, 8))": 10, "((0, 0, 8), (3, 7, 9))": 11, "((0, 0, 8), (3, 8, 0))": 19, "((0, 0, 8), (3, 8, 1))": 18, "((0, 0, 8), (3, 8, 2))": 17, "((0, 0, 8), (3, 8, 3))": 16, "((0, 0, 8), (3, 8, 4))": 15, "((0, 0, 8), (3, 8, 5))": 14, "((0, 0, 8), (3, 8, 6))": 13, "((0, 0, 8), (3, 8, 7))": 12, "((0, 0, 8), (3, 8, 8))": 11, "((0, 0, 8), (3, 8, 9))": 12, "((0, 0, 8), (3, 9, 0))": 20, "((0, 0, 8), (3, 9, 1))": 19, "((0, 0, 8), (3, 9, 2))": 18, "((0, 0, 8), (3, 9, 3))": 17, "((0, 0, 8), (3, 9, 4))": 16, "((0, 0, 8), (3, 9, 5))": 15, "((0, 0, 8), (3, 9, 6))": 14, "((0, 0, 8), (3, 9, 7))": 13, "((0, 0, 8), (3, 9, 8))": 12, "((0, 0, 8), (3, 9, 9))": 13, "((0, 0, 8), (4, 0, 0))": 12, "((0, 0, 8), (4, 0, 1))": 11, "((0, 0, 8), (4, 0, 2))": 10, "((0, 0, 8), (4, 0, 3))": 9, "((0, 0, 8), (4, 0, 4))": 8, "((0, 0, 8), (4, 0, 5))": 7, "((0, 0, 8), (4, 0, 6))": 6, "((0, 0, 8), (4, 0, 7))": 5, "((0, 0, 8), (4, 0, 8))": 4, "((0, 0, 8), (4, 0, 9))": 5, "((0, 0, 8), (4, 1, 0))": 13, "((0, 0, 8), (4, 1, 1))": 12, "((0, 0, 8), (4, 1, 2))": 11, "((0, 0, 8), (4, 1, 3))": 10, "((0, 0, 8), (4, 1, 4))": 9, "((0, 0, 8), (4, 1, 5))": 8, "((0, 0, 8), (4, 1, 6))": 7, "((0, 0, 8), (4, 1, 7))": 6, "((0, 0, 8), (4, 1, 8))": 5, "((0, 0, 8), (4, 1, 9))": 6, "((0, 0, 8), (4, 2, 0))": 14, "((0, 0, 8), (4, 2, 1))": 13, "((0, 0, 8), (4, 2, 2))": 12, "((0, 0, 8), (4, 2, 3))": 11, "((0, 0, 8), (4, 2, 4))": 10, "((0, 0, 8), (4, 2, 5))": 9, "((0, 0, 8), (4, 2, 6))": 8, "((0, 0, 8), (4, 2, 7))": 7, "((0, 0, 8), (4, 2, 8))": 6, "((0, 0, 8), (4, 2, 9))": 7, "((0, 0, 8), (4, 3, 0))": 15, "((0, 0, 8), (4, 3, 1))": 14, "((0, 0, 8), (4, 3, 2))": 13, "((0, 0, 8), (4, 3, 3))": 12, "((0, 0, 8), (4, 3, 4))": 11, "((0, 0, 8), (4, 3, 5))": 10, "((0, 0, 8), (4, 3, 6))": 9, "((0, 0, 8), (4, 3, 7))": 8, "((0, 0, 8), (4, 3, 8))": 7, "((0, 0, 8), (4, 3, 9))": 8, "((0, 0, 8), (4, 4, 0))": 16, "((0, 0, 8), (4, 4, 1))": 15, "((0, 0, 8), (4, 4, 2))": 14, "((0, 0, 8), (4, 4, 3))": 13, "((0, 0, 8), (4, 4, 4))": 12, "((0, 0, 8), (4, 4, 5))": 11, "((0, 0, 8), (4, 4, 6))": 10, "((0, 0, 8), (4, 4, 7))": 9, "((0, 0, 8), (4, 4, 8))": 8, "((0, 0, 8), (4, 4, 9))": 9, "((0, 0, 8), (4, 5, 0))": 17, "((0, 0, 8), (4, 5, 1))": 16, "((0, 0, 8), (4, 5, 2))": 15, "((0, 0, 8), (4, 5, 3))": 14, "((0, 0, 8), (4, 5, 4))": 13, "((0, 0, 8), (4, 5, 5))": 12, "((0, 0, 8), (4, 5, 6))": 11, "((0, 0, 8), (4, 5, 7))": 10, "((0, 0, 8), (4, 5, 8))": 9, "((0, 0, 8), (4, 5, 9))": 10, "((0, 0, 8), (4, 6, 0))": 18, "((0, 0, 8), (4, 6, 1))": 17, "((0, 0, 8), (4, 6, 2))": 16, "((0, 0, 8), (4, 6, 3))": 15, "((0, 0, 8), (4, 6, 4))": 14, "((0, 0, 8), (4, 6, 5))": 13, "((0, 0, 8), (4, 6, 6))": 12, "((0, 0, 8), (4, 6, 7))": 11, "((0, 0, 8), (4, 6, 8))": 10, "((0, 0, 8), (4, 6, 9))": 11, "((0, 0, 8), (4, 7, 0))": 19, "((0, 0, 8), (4, 7, 1))": 18, "((0, 0, 8), (4, 7, 2))": 17, "((0, 0, 8), (4, 7, 3))": 16, "((0, 0, 8), (4, 7, 4))": 15, "((0, 0, 8), (4, 7, 5))": 14, "((0, 0, 8), (4, 7, 6))": 13, "((0, 0, 8), (4, 7, 7))": 12, "((0, 0, 8), (4, 7, 8))": 11, "((0, 0, 8), (4, 7, 9))": 12, "((0, 0, 8), (4, 8, 0))": 20, "((0, 0, 8), (4, 8, 1))": 19, "((0, 0, 8), (4, 8, 2))": 18, "((0, 0, 8), (4, 8, 3))": 17, "((0, 0, 8), (4, 8, 4))": 16, "((0, 0, 8), (4, 8, 5))": 15, "((0, 0, 8), (4, 8, 6))": 14, "((0, 0, 8), (4, 8, 7))": 13, "((0, 0, 8), (4, 8, 8))": 12, "((0, 0, 8), (4, 8, 9))": 13, "((0, 0, 8), (4, 9, 0))": 21, "((0, 0, 8), (4, 9, 1))": 20, "((0, 0, 8), (4, 9, 2))": 19, "((0, 0, 8), (4, 9, 3))": 18, "((0, 0, 8), (4, 9, 4))": 17, "((0, 0, 8), (4, 9, 5))": 16, "((0, 0, 8), (4, 9, 6))": 15, "((0, 0, 8), (4, 9, 7))": 14, "((0, 0, 8), (4, 9, 8))": 13, "((0, 0, 8), (4, 9, 9))": 14, "((0, 0, 8), (5, 0, 0))": 13, "((0, 0, 8), (5, 0, 1))": 12, "((0, 0, 8), (5, 0, 2))": 11, "((0, 0, 8), (5, 0, 3))": 10, "((0, 0, 8), (5, 0, 4))": 9, "((0, 0, 8), (5, 0, 5))": 8, "((0, 0, 8), (5, 0, 6))": 7, "((0, 0, 8), (5, 0, 7))": 6, "((0, 0, 8), (5, 0, 8))": 5, "((0, 0, 8), (5, 0, 9))": 6, "((0, 0, 8), (5, 1, 0))": 14, "((0, 0, 8), (5, 1, 1))": 13, "((0, 0, 8), (5, 1, 2))": 12, "((0, 0, 8), (5, 1, 3))": 11, "((0, 0, 8), (5, 1, 4))": 10, "((0, 0, 8), (5, 1, 5))": 9, "((0, 0, 8), (5, 1, 6))": 8, "((0, 0, 8), (5, 1, 7))": 7, "((0, 0, 8), (5, 1, 8))": 6, "((0, 0, 8), (5, 1, 9))": 7, "((0, 0, 8), (5, 2, 0))": 15, "((0, 0, 8), (5, 2, 1))": 14, "((0, 0, 8), (5, 2, 2))": 13, "((0, 0, 8), (5, 2, 3))": 12, "((0, 0, 8), (5, 2, 4))": 11, "((0, 0, 8), (5, 2, 5))": 10, "((0, 0, 8), (5, 2, 6))": 9, "((0, 0, 8), (5, 2, 7))": 8, "((0, 0, 8), (5, 2, 8))": 7, "((0, 0, 8), (5, 2, 9))": 8, "((0, 0, 8), (5, 3, 0))": 16, "((0, 0, 8), (5, 3, 1))": 15, "((0, 0, 8), (5, 3, 2))": 14, "((0, 0, 8), (5, 3, 3))": 13, "((0, 0, 8), (5, 3, 4))": 12, "((0, 0, 8), (5, 3, 5))": 11, "((0, 0, 8), (5, 3, 6))": 10, "((0, 0, 8), (5, 3, 7))": 9, "((0, 0, 8), (5, 3, 8))": 8, "((0, 0, 8), (5, 3, 9))": 9, "((0, 0, 8), (5, 4, 0))": 17, "((0, 0, 8), (5, 4, 1))": 16, "((0, 0, 8), (5, 4, 2))": 15, "((0, 0, 8), (5, 4, 3))": 14, "((0, 0, 8), (5, 4, 4))": 13, "((0, 0, 8), (5, 4, 5))": 12, "((0, 0, 8), (5, 4, 6))": 11, "((0, 0, 8), (5, 4, 7))": 10, "((0, 0, 8), (5, 4, 8))": 9, "((0, 0, 8), (5, 4, 9))": 10, "((0, 0, 8), (5, 5, 0))": 18, "((0, 0, 8), (5, 5, 1))": 17, "((0, 0, 8), (5, 5, 2))": 16, "((0, 0, 8), (5, 5, 3))": 15, "((0, 0, 8), (5, 5, 4))": 14, "((0, 0, 8), (5, 5, 5))": 13, "((0, 0, 8), (5, 5, 6))": 12, "((0, 0, 8), (5, 5, 7))": 11, "((0, 0, 8), (5, 5, 8))": 10, "((0, 0, 8), (5, 5, 9))": 11, "((0, 0, 8), (5, 6, 0))": 19, "((0, 0, 8), (5, 6, 1))": 18, "((0, 0, 8), (5, 6, 2))": 17, "((0, 0, 8), (5, 6, 3))": 16, "((0, 0, 8), (5, 6, 4))": 15, "((0, 0, 8), (5, 6, 5))": 14, "((0, 0, 8), (5, 6, 6))": 13, "((0, 0, 8), (5, 6, 7))": 12, "((0, 0, 8), (5, 6, 8))": 11, "((0, 0, 8), (5, 6, 9))": 12, "((0, 0, 8), (5, 7, 0))": 20, "((0, 0, 8), (5, 7, 1))": 19, "((0, 0, 8), (5, 7, 2))": 18, "((0, 0, 8), (5, 7, 3))": 17, "((0, 0, 8), (5, 7, 4))": 16, "((0, 0, 8), (5, 7, 5))": 15, "((0, 0, 8), (5, 7, 6))": 14, "((0, 0, 8), (5, 7, 7))": 13, "((0, 0, 8), (5, 7, 8))": 12, "((0, 0, 8), (5, 7, 9))": 13, "((0, 0, 8), (5, 8, 0))": 21, "((0, 0, 8), (5, 8, 1))": 20, "((0, 0, 8), (5, 8, 2))": 19, "((0, 0, 8), (5, 8, 3))": 18, "((0, 0, 8), (5, 8, 4))": 17, "((0, 0, 8), (5, 8, 5))": 16, "((0, 0, 8), (5, 8, 6))": 15, "((0, 0, 8), (5, 8, 7))": 14, "((0, 0, 8), (5, 8, 8))": 13, "((0, 0, 8), (5, 8, 9))": 14, "((0, 0, 8), (5, 9, 0))": 22, "((0, 0, 8), (5, 9, 1))": 21, "((0, 0, 8), (5, 9, 2))": 20, "((0, 0, 8), (5, 9, 3))": 19, "((0, 0, 8), (5, 9, 4))": 18, "((0, 0, 8), (5, 9, 5))": 17, "((0, 0, 8), (5, 9, 6))": 16, "((0, 0, 8), (5, 9, 7))": 15, "((0, 0, 8), (5, 9, 8))": 14, "((0, 0, 8), (5, 9, 9))": 15, "((0, 0, 8), (6, 0, 0))": 14, "((0, 0, 8), (6, 0, 1))": 13, "((0, 0, 8), (6, 0, 2))": 12, "((0, 0, 8), (6, 0, 3))": 11, "((0, 0, 8), (6, 0, 4))": 10, "((0, 0, 8), (6, 0, 5))": 9, "((0, 0, 8), (6, 0, 6))": 8, "((0, 0, 8), (6, 0, 7))": 7, "((0, 0, 8), (6, 0, 8))": 6, "((0, 0, 8), (6, 0, 9))": 7, "((0, 0, 8), (6, 1, 0))": 15, "((0, 0, 8), (6, 1, 1))": 14, "((0, 0, 8), (6, 1, 2))": 13, "((0, 0, 8), (6, 1, 3))": 12, "((0, 0, 8), (6, 1, 4))": 11, "((0, 0, 8), (6, 1, 5))": 10, "((0, 0, 8), (6, 1, 6))": 9, "((0, 0, 8), (6, 1, 7))": 8, "((0, 0, 8), (6, 1, 8))": 7, "((0, 0, 8), (6, 1, 9))": 8, "((0, 0, 8), (6, 2, 0))": 16, "((0, 0, 8), (6, 2, 1))": 15, "((0, 0, 8), (6, 2, 2))": 14, "((0, 0, 8), (6, 2, 3))": 13, "((0, 0, 8), (6, 2, 4))": 12, "((0, 0, 8), (6, 2, 5))": 11, "((0, 0, 8), (6, 2, 6))": 10, "((0, 0, 8), (6, 2, 7))": 9, "((0, 0, 8), (6, 2, 8))": 8, "((0, 0, 8), (6, 2, 9))": 9, "((0, 0, 8), (6, 3, 0))": 17, "((0, 0, 8), (6, 3, 1))": 16, "((0, 0, 8), (6, 3, 2))": 15, "((0, 0, 8), (6, 3, 3))": 14, "((0, 0, 8), (6, 3, 4))": 13, "((0, 0, 8), (6, 3, 5))": 12, "((0, 0, 8), (6, 3, 6))": 11, "((0, 0, 8), (6, 3, 7))": 10, "((0, 0, 8), (6, 3, 8))": 9, "((0, 0, 8), (6, 3, 9))": 10, "((0, 0, 8), (6, 4, 0))": 18, "((0, 0, 8), (6, 4, 1))": 17, "((0, 0, 8), (6, 4, 2))": 16, "((0, 0, 8), (6, 4, 3))": 15, "((0, 0, 8), (6, 4, 4))": 14, "((0, 0, 8), (6, 4, 5))": 13, "((0, 0, 8), (6, 4, 6))": 12, "((0, 0, 8), (6, 4, 7))": 11, "((0, 0, 8), (6, 4, 8))": 10, "((0, 0, 8), (6, 4, 9))": 11, "((0, 0, 8), (6, 5, 0))": 19, "((0, 0, 8), (6, 5, 1))": 18, "((0, 0, 8), (6, 5, 2))": 17, "((0, 0, 8), (6, 5, 3))": 16, "((0, 0, 8), (6, 5, 4))": 15, "((0, 0, 8), (6, 5, 5))": 14, "((0, 0, 8), (6, 5, 6))": 13, "((0, 0, 8), (6, 5, 7))": 12, "((0, 0, 8), (6, 5, 8))": 11, "((0, 0, 8), (6, 5, 9))": 12, "((0, 0, 8), (6, 6, 0))": 20, "((0, 0, 8), (6, 6, 1))": 19, "((0, 0, 8), (6, 6, 2))": 18, "((0, 0, 8), (6, 6, 3))": 17, "((0, 0, 8), (6, 6, 4))": 16, "((0, 0, 8), (6, 6, 5))": 15, "((0, 0, 8), (6, 6, 6))": 14, "((0, 0, 8), (6, 6, 7))": 13, "((0, 0, 8), (6, 6, 8))": 12, "((0, 0, 8), (6, 6, 9))": 13, "((0, 0, 8), (6, 7, 0))": 21, "((0, 0, 8), (6, 7, 1))": 20, "((0, 0, 8), (6, 7, 2))": 19, "((0, 0, 8), (6, 7, 3))": 18, "((0, 0, 8), (6, 7, 4))": 17, "((0, 0, 8), (6, 7, 5))": 16, "((0, 0, 8), (6, 7, 6))": 15, "((0, 0, 8), (6, 7, 7))": 14, "((0, 0, 8), (6, 7, 8))": 13, "((0, 0, 8), (6, 7, 9))": 14, "((0, 0, 8), (6, 8, 0))": 22, "((0, 0, 8), (6, 8, 1))": 21, "((0, 0, 8), (6, 8, 2))": 20, "((0, 0, 8), (6, 8, 3))": 19, "((0, 0, 8), (6, 8, 4))": 18, "((0, 0, 8), (6, 8, 5))": 17, "((0, 0, 8), (6, 8, 6))": 16, "((0, 0, 8), (6, 8, 7))": 15, "((0, 0, 8), (6, 8, 8))": 14, "((0, 0, 8), (6, 8, 9))": 15, "((0, 0, 8), (6, 9, 0))": 23, "((0, 0, 8), (6, 9, 1))": 22, "((0, 0, 8), (6, 9, 2))": 21, "((0, 0, 8), (6, 9, 3))": 20, "((0, 0, 8), (6, 9, 4))": 19, "((0, 0, 8), (6, 9, 5))": 18, "((0, 0, 8), (6, 9, 6))": 17, "((0, 0, 8), (6, 9, 7))": 16, "((0, 0, 8), (6, 9, 8))": 15, "((0, 0, 8), (6, 9, 9))": 16, "((0, 0, 8), (7, 0, 0))": 15, "((0, 0, 8), (7, 0, 1))": 14, "((0, 0, 8), (7, 0, 2))": 13, "((0, 0, 8), (7, 0, 3))": 12, "((0, 0, 8), (7, 0, 4))": 11, "((0, 0, 8), (7, 0, 5))": 10, "((0, 0, 8), (7, 0, 6))": 9, "((0, 0, 8), (7, 0, 7))": 8, "((0, 0, 8), (7, 0, 8))": 7, "((0, 0, 8), (7, 0, 9))": 8, "((0, 0, 8), (7, 1, 0))": 16, "((0, 0, 8), (7, 1, 1))": 15, "((0, 0, 8), (7, 1, 2))": 14, "((0, 0, 8), (7, 1, 3))": 13, "((0, 0, 8), (7, 1, 4))": 12, "((0, 0, 8), (7, 1, 5))": 11, "((0, 0, 8), (7, 1, 6))": 10, "((0, 0, 8), (7, 1, 7))": 9, "((0, 0, 8), (7, 1, 8))": 8, "((0, 0, 8), (7, 1, 9))": 9, "((0, 0, 8), (7, 2, 0))": 17, "((0, 0, 8), (7, 2, 1))": 16, "((0, 0, 8), (7, 2, 2))": 15, "((0, 0, 8), (7, 2, 3))": 14, "((0, 0, 8), (7, 2, 4))": 13, "((0, 0, 8), (7, 2, 5))": 12, "((0, 0, 8), (7, 2, 6))": 11, "((0, 0, 8), (7, 2, 7))": 10, "((0, 0, 8), (7, 2, 8))": 9, "((0, 0, 8), (7, 2, 9))": 10, "((0, 0, 8), (7, 3, 0))": 18, "((0, 0, 8), (7, 3, 1))": 17, "((0, 0, 8), (7, 3, 2))": 16, "((0, 0, 8), (7, 3, 3))": 15, "((0, 0, 8), (7, 3, 4))": 14, "((0, 0, 8), (7, 3, 5))": 13, "((0, 0, 8), (7, 3, 6))": 12, "((0, 0, 8), (7, 3, 7))": 11, "((0, 0, 8), (7, 3, 8))": 10, "((0, 0, 8), (7, 3, 9))": 11, "((0, 0, 8), (7, 4, 0))": 19, "((0, 0, 8), (7, 4, 1))": 18, "((0, 0, 8), (7, 4, 2))": 17, "((0, 0, 8), (7, 4, 3))": 16, "((0, 0, 8), (7, 4, 4))": 15, "((0, 0, 8), (7, 4, 5))": 14, "((0, 0, 8), (7, 4, 6))": 13, "((0, 0, 8), (7, 4, 7))": 12, "((0, 0, 8), (7, 4, 8))": 11, "((0, 0, 8), (7, 4, 9))": 12, "((0, 0, 8), (7, 5, 0))": 20, "((0, 0, 8), (7, 5, 1))": 19, "((0, 0, 8), (7, 5, 2))": 18, "((0, 0, 8), (7, 5, 3))": 17, "((0, 0, 8), (7, 5, 4))": 16, "((0, 0, 8), (7, 5, 5))": 15, "((0, 0, 8), (7, 5, 6))": 14, "((0, 0, 8), (7, 5, 7))": 13, "((0, 0, 8), (7, 5, 8))": 12, "((0, 0, 8), (7, 5, 9))": 13, "((0, 0, 8), (7, 6, 0))": 21, "((0, 0, 8), (7, 6, 1))": 20, "((0, 0, 8), (7, 6, 2))": 19, "((0, 0, 8), (7, 6, 3))": 18, "((0, 0, 8), (7, 6, 4))": 17, "((0, 0, 8), (7, 6, 5))": 16, "((0, 0, 8), (7, 6, 6))": 15, "((0, 0, 8), (7, 6, 7))": 14, "((0, 0, 8), (7, 6, 8))": 13, "((0, 0, 8), (7, 6, 9))": 14, "((0, 0, 8), (7, 7, 0))": 22, "((0, 0, 8), (7, 7, 1))": 21, "((0, 0, 8), (7, 7, 2))": 20, "((0, 0, 8), (7, 7, 3))": 19, "((0, 0, 8), (7, 7, 4))": 18, "((0, 0, 8), (7, 7, 5))": 17, "((0, 0, 8), (7, 7, 6))": 16, "((0, 0, 8), (7, 7, 7))": 15, "((0, 0, 8), (7, 7, 8))": 14, "((0, 0, 8), (7, 7, 9))": 15, "((0, 0, 8), (7, 8, 0))": 23, "((0, 0, 8), (7, 8, 1))": 22, "((0, 0, 8), (7, 8, 2))": 21, "((0, 0, 8), (7, 8, 3))": 20, "((0, 0, 8), (7, 8, 4))": 19, "((0, 0, 8), (7, 8, 5))": 18, "((0, 0, 8), (7, 8, 6))": 17, "((0, 0, 8), (7, 8, 7))": 16, "((0, 0, 8), (7, 8, 8))": 15, "((0, 0, 8), (7, 8, 9))": 16, "((0, 0, 8), (7, 9, 0))": 24, "((0, 0, 8), (7, 9, 1))": 23, "((0, 0, 8), (7, 9, 2))": 22, "((0, 0, 8), (7, 9, 3))": 21, "((0, 0, 8), (7, 9, 4))": 20, "((0, 0, 8), (7, 9, 5))": 19, "((0, 0, 8), (7, 9, 6))": 18, "((0, 0, 8), (7, 9, 7))": 17, "((0, 0, 8), (7, 9, 8))": 16, "((0, 0, 8), (7, 9, 9))": 17, "((0, 0, 8), (8, 0, 0))": 16, "((0, 0, 8), (8, 0, 1))": 15, "((0, 0, 8), (8, 0, 2))": 14, "((0, 0, 8), (8, 0, 3))": 13, "((0, 0, 8), (8, 0, 4))": 12, "((0, 0, 8), (8, 0, 5))": 11, "((0, 0, 8), (8, 0, 6))": 10, "((0, 0, 8), (8, 0, 7))": 9, "((0, 0, 8), (8, 0, 8))": 8, "((0, 0, 8), (8, 0, 9))": 9, "((0, 0, 8), (8, 1, 0))": 17, "((0, 0, 8), (8, 1, 1))": 16, "((0, 0, 8), (8, 1, 2))": 15, "((0, 0, 8), (8, 1, 3))": 14, "((0, 0, 8), (8, 1, 4))": 13, "((0, 0, 8), (8, 1, 5))": 12, "((0, 0, 8), (8, 1, 6))": 11, "((0, 0, 8), (8, 1, 7))": 10, "((0, 0, 8), (8, 1, 8))": 9, "((0, 0, 8), (8, 1, 9))": 10, "((0, 0, 8), (8, 2, 0))": 18, "((0, 0, 8), (8, 2, 1))": 17, "((0, 0, 8), (8, 2, 2))": 16, "((0, 0, 8), (8, 2, 3))": 15, "((0, 0, 8), (8, 2, 4))": 14, "((0, 0, 8), (8, 2, 5))": 13, "((0, 0, 8), (8, 2, 6))": 12, "((0, 0, 8), (8, 2, 7))": 11, "((0, 0, 8), (8, 2, 8))": 10, "((0, 0, 8), (8, 2, 9))": 11, "((0, 0, 8), (8, 3, 0))": 19, "((0, 0, 8), (8, 3, 1))": 18, "((0, 0, 8), (8, 3, 2))": 17, "((0, 0, 8), (8, 3, 3))": 16, "((0, 0, 8), (8, 3, 4))": 15, "((0, 0, 8), (8, 3, 5))": 14, "((0, 0, 8), (8, 3, 6))": 13, "((0, 0, 8), (8, 3, 7))": 12, "((0, 0, 8), (8, 3, 8))": 11, "((0, 0, 8), (8, 3, 9))": 12, "((0, 0, 8), (8, 4, 0))": 20, "((0, 0, 8), (8, 4, 1))": 19, "((0, 0, 8), (8, 4, 2))": 18, "((0, 0, 8), (8, 4, 3))": 17, "((0, 0, 8), (8, 4, 4))": 16, "((0, 0, 8), (8, 4, 5))": 15, "((0, 0, 8), (8, 4, 6))": 14, "((0, 0, 8), (8, 4, 7))": 13, "((0, 0, 8), (8, 4, 8))": 12, "((0, 0, 8), (8, 4, 9))": 13, "((0, 0, 8), (8, 5, 0))": 21, "((0, 0, 8), (8, 5, 1))": 20, "((0, 0, 8), (8, 5, 2))": 19, "((0, 0, 8), (8, 5, 3))": 18, "((0, 0, 8), (8, 5, 4))": 17, "((0, 0, 8), (8, 5, 5))": 16, "((0, 0, 8), (8, 5, 6))": 15, "((0, 0, 8), (8, 5, 7))": 14, "((0, 0, 8), (8, 5, 8))": 13, "((0, 0, 8), (8, 5, 9))": 14, "((0, 0, 8), (8, 6, 0))": 22, "((0, 0, 8), (8, 6, 1))": 21, "((0, 0, 8), (8, 6, 2))": 20, "((0, 0, 8), (8, 6, 3))": 19, "((0, 0, 8), (8, 6, 4))": 18, "((0, 0, 8), (8, 6, 5))": 17, "((0, 0, 8), (8, 6, 6))": 16, "((0, 0, 8), (8, 6, 7))": 15, "((0, 0, 8), (8, 6, 8))": 14, "((0, 0, 8), (8, 6, 9))": 15, "((0, 0, 8), (8, 7, 0))": 23, "((0, 0, 8), (8, 7, 1))": 22, "((0, 0, 8), (8, 7, 2))": 21, "((0, 0, 8), (8, 7, 3))": 20, "((0, 0, 8), (8, 7, 4))": 19, "((0, 0, 8), (8, 7, 5))": 18, "((0, 0, 8), (8, 7, 6))": 17, "((0, 0, 8), (8, 7, 7))": 16, "((0, 0, 8), (8, 7, 8))": 15, "((0, 0, 8), (8, 7, 9))": 16, "((0, 0, 8), (8, 8, 0))": 24, "((0, 0, 8), (8, 8, 1))": 23, "((0, 0, 8), (8, 8, 2))": 22, "((0, 0, 8), (8, 8, 3))": 21, "((0, 0, 8), (8, 8, 4))": 20, "((0, 0, 8), (8, 8, 5))": 19, "((0, 0, 8), (8, 8, 6))": 18, "((0, 0, 8), (8, 8, 7))": 17, "((0, 0, 8), (8, 8, 8))": 16, "((0, 0, 8), (8, 8, 9))": 17, "((0, 0, 8), (8, 9, 0))": 25, "((0, 0, 8), (8, 9, 1))": 24, "((0, 0, 8), (8, 9, 2))": 23, "((0, 0, 8), (8, 9, 3))": 22, "((0, 0, 8), (8, 9, 4))": 21, "((0, 0, 8), (8, 9, 5))": 20, "((0, 0, 8), (8, 9, 6))": 19, "((0, 0, 8), (8, 9, 7))": 18, "((0, 0, 8), (8, 9, 8))": 17, "((0, 0, 8), (8, 9, 9))": 18, "((0, 0, 8), (9, 0, 0))": 17, "((0, 0, 8), (9, 0, 1))": 16, "((0, 0, 8), (9, 0, 2))": 15, "((0, 0, 8), (9, 0, 3))": 14, "((0, 0, 8), (9, 0, 4))": 13, "((0, 0, 8), (9, 0, 5))": 12, "((0, 0, 8), (9, 0, 6))": 11, "((0, 0, 8), (9, 0, 7))": 10, "((0, 0, 8), (9, 0, 8))": 9, "((0, 0, 8), (9, 0, 9))": 10, "((0, 0, 8), (9, 1, 0))": 18, "((0, 0, 8), (9, 1, 1))": 17, "((0, 0, 8), (9, 1, 2))": 16, "((0, 0, 8), (9, 1, 3))": 15, "((0, 0, 8), (9, 1, 4))": 14, "((0, 0, 8), (9, 1, 5))": 13, "((0, 0, 8), (9, 1, 6))": 12, "((0, 0, 8), (9, 1, 7))": 11, "((0, 0, 8), (9, 1, 8))": 10, "((0, 0, 8), (9, 1, 9))": 11, "((0, 0, 8), (9, 2, 0))": 19, "((0, 0, 8), (9, 2, 1))": 18, "((0, 0, 8), (9, 2, 2))": 17, "((0, 0, 8), (9, 2, 3))": 16, "((0, 0, 8), (9, 2, 4))": 15, "((0, 0, 8), (9, 2, 5))": 14, "((0, 0, 8), (9, 2, 6))": 13, "((0, 0, 8), (9, 2, 7))": 12, "((0, 0, 8), (9, 2, 8))": 11, "((0, 0, 8), (9, 2, 9))": 12, "((0, 0, 8), (9, 3, 0))": 20, "((0, 0, 8), (9, 3, 1))": 19, "((0, 0, 8), (9, 3, 2))": 18, "((0, 0, 8), (9, 3, 3))": 17, "((0, 0, 8), (9, 3, 4))": 16, "((0, 0, 8), (9, 3, 5))": 15, "((0, 0, 8), (9, 3, 6))": 14, "((0, 0, 8), (9, 3, 7))": 13, "((0, 0, 8), (9, 3, 8))": 12, "((0, 0, 8), (9, 3, 9))": 13, "((0, 0, 8), (9, 4, 0))": 21, "((0, 0, 8), (9, 4, 1))": 20, "((0, 0, 8), (9, 4, 2))": 19, "((0, 0, 8), (9, 4, 3))": 18, "((0, 0, 8), (9, 4, 4))": 17, "((0, 0, 8), (9, 4, 5))": 16, "((0, 0, 8), (9, 4, 6))": 15, "((0, 0, 8), (9, 4, 7))": 14, "((0, 0, 8), (9, 4, 8))": 13, "((0, 0, 8), (9, 4, 9))": 14, "((0, 0, 8), (9, 5, 0))": 22, "((0, 0, 8), (9, 5, 1))": 21, "((0, 0, 8), (9, 5, 2))": 20, "((0, 0, 8), (9, 5, 3))": 19, "((0, 0, 8), (9, 5, 4))": 18, "((0, 0, 8), (9, 5, 5))": 17, "((0, 0, 8), (9, 5, 6))": 16, "((0, 0, 8), (9, 5, 7))": 15, "((0, 0, 8), (9, 5, 8))": 14, "((0, 0, 8), (9, 5, 9))": 15, "((0, 0, 8), (9, 6, 0))": 23, "((0, 0, 8), (9, 6, 1))": 22, "((0, 0, 8), (9, 6, 2))": 21, "((0, 0, 8), (9, 6, 3))": 20, "((0, 0, 8), (9, 6, 4))": 19, "((0, 0, 8), (9, 6, 5))": 18, "((0, 0, 8), (9, 6, 6))": 17, "((0, 0, 8), (9, 6, 7))": 16, "((0, 0, 8), (9, 6, 8))": 15, "((0, 0, 8), (9, 6, 9))": 16, "((0, 0, 8), (9, 7, 0))": 24, "((0, 0, 8), (9, 7, 1))": 23, "((0, 0, 8), (9, 7, 2))": 22, "((0, 0, 8), (9, 7, 3))": 21, "((0, 0, 8), (9, 7, 4))": 20, "((0, 0, 8), (9, 7, 5))": 19, "((0, 0, 8), (9, 7, 6))": 18, "((0, 0, 8), (9, 7, 7))": 17, "((0, 0, 8), (9, 7, 8))": 16, "((0, 0, 8), (9, 7, 9))": 17, "((0, 0, 8), (9, 8, 0))": 25, "((0, 0, 8), (9, 8, 1))": 24, "((0, 0, 8), (9, 8, 2))": 23, "((0, 0, 8), (9, 8, 3))": 22, "((0, 0, 8), (9, 8, 4))": 21, "((0, 0, 8), (9, 8, 5))": 20, "((0, 0, 8), (9, 8, 6))": 19, "((0, 0, 8), (9, 8, 7))": 18, "((0, 0, 8), (9, 8, 8))": 17, "((0, 0, 8), (9, 8, 9))": 18, "((0, 0, 8), (9, 9, 0))": 26, "((0, 0, 8), (9, 9, 1))": 25, "((0, 0, 8), (9, 9, 2))": 24, "((0, 0, 8), (9, 9, 3))": 23, "((0, 0, 8), (9, 9, 4))": 22, "((0, 0, 8), (9, 9, 5))": 21, "((0, 0, 8), (9, 9, 6))": 20, "((0, 0, 8), (9, 9, 7))": 19, "((0, 0, 8), (9, 9, 8))": 18, "((0, 0, 8), (9, 9, 9))": 19, "((0, 0, 9), (0, 1, 0))": 10, "((0, 0, 9), (0, 1, 1))": 9, "((0, 0, 9), (0, 1, 2))": 8, "((0, 0, 9), (0, 1, 3))": 7, "((0, 0, 9), (0, 1, 4))": 6, "((0, 0, 9), (0, 1, 5))": 5, "((0, 0, 9), (0, 1, 6))": 4, "((0, 0, 9), (0, 1, 7))": 3, "((0, 0, 9), (0, 1, 8))": 2, "((0, 0, 9), (0, 1, 9))": 1, "((0, 0, 9), (0, 2, 0))": 11, "((0, 0, 9), (0, 2, 1))": 10, "((0, 0, 9), (0, 2, 2))": 9, "((0, 0, 9), (0, 2, 3))": 8, "((0, 0, 9), (0, 2, 4))": 7, "((0, 0, 9), (0, 2, 5))": 6, "((0, 0, 9), (0, 2, 6))": 5, "((0, 0, 9), (0, 2, 7))": 4, "((0, 0, 9), (0, 2, 8))": 3, "((0, 0, 9), (0, 2, 9))": 2, "((0, 0, 9), (0, 3, 0))": 12, "((0, 0, 9), (0, 3, 1))": 11, "((0, 0, 9), (0, 3, 2))": 10, "((0, 0, 9), (0, 3, 3))": 9, "((0, 0, 9), (0, 3, 4))": 8, "((0, 0, 9), (0, 3, 5))": 7, "((0, 0, 9), (0, 3, 6))": 6, "((0, 0, 9), (0, 3, 7))": 5, "((0, 0, 9), (0, 3, 8))": 4, "((0, 0, 9), (0, 3, 9))": 3, "((0, 0, 9), (0, 4, 0))": 13, "((0, 0, 9), (0, 4, 1))": 12, "((0, 0, 9), (0, 4, 2))": 11, "((0, 0, 9), (0, 4, 3))": 10, "((0, 0, 9), (0, 4, 4))": 9, "((0, 0, 9), (0, 4, 5))": 8, "((0, 0, 9), (0, 4, 6))": 7, "((0, 0, 9), (0, 4, 7))": 6, "((0, 0, 9), (0, 4, 8))": 5, "((0, 0, 9), (0, 4, 9))": 4, "((0, 0, 9), (0, 5, 0))": 14, "((0, 0, 9), (0, 5, 1))": 13, "((0, 0, 9), (0, 5, 2))": 12, "((0, 0, 9), (0, 5, 3))": 11, "((0, 0, 9), (0, 5, 4))": 10, "((0, 0, 9), (0, 5, 5))": 9, "((0, 0, 9), (0, 5, 6))": 8, "((0, 0, 9), (0, 5, 7))": 7, "((0, 0, 9), (0, 5, 8))": 6, "((0, 0, 9), (0, 5, 9))": 5, "((0, 0, 9), (0, 6, 0))": 15, "((0, 0, 9), (0, 6, 1))": 14, "((0, 0, 9), (0, 6, 2))": 13, "((0, 0, 9), (0, 6, 3))": 12, "((0, 0, 9), (0, 6, 4))": 11, "((0, 0, 9), (0, 6, 5))": 10, "((0, 0, 9), (0, 6, 6))": 9, "((0, 0, 9), (0, 6, 7))": 8, "((0, 0, 9), (0, 6, 8))": 7, "((0, 0, 9), (0, 6, 9))": 6, "((0, 0, 9), (0, 7, 0))": 16, "((0, 0, 9), (0, 7, 1))": 15, "((0, 0, 9), (0, 7, 2))": 14, "((0, 0, 9), (0, 7, 3))": 13, "((0, 0, 9), (0, 7, 4))": 12, "((0, 0, 9), (0, 7, 5))": 11, "((0, 0, 9), (0, 7, 6))": 10, "((0, 0, 9), (0, 7, 7))": 9, "((0, 0, 9), (0, 7, 8))": 8, "((0, 0, 9), (0, 7, 9))": 7, "((0, 0, 9), (0, 8, 0))": 17, "((0, 0, 9), (0, 8, 1))": 16, "((0, 0, 9), (0, 8, 2))": 15, "((0, 0, 9), (0, 8, 3))": 14, "((0, 0, 9), (0, 8, 4))": 13, "((0, 0, 9), (0, 8, 5))": 12, "((0, 0, 9), (0, 8, 6))": 11, "((0, 0, 9), (0, 8, 7))": 10, "((0, 0, 9), (0, 8, 8))": 9, "((0, 0, 9), (0, 8, 9))": 8, "((0, 0, 9), (0, 9, 0))": 18, "((0, 0, 9), (0, 9, 1))": 17, "((0, 0, 9), (0, 9, 2))": 16, "((0, 0, 9), (0, 9, 3))": 15, "((0, 0, 9), (0, 9, 4))": 14, "((0, 0, 9), (0, 9, 5))": 13, "((0, 0, 9), (0, 9, 6))": 12, "((0, 0, 9), (0, 9, 7))": 11, "((0, 0, 9), (0, 9, 8))": 10, "((0, 0, 9), (0, 9, 9))": 9, "((0, 0, 9), (1, 0, 0))": 10, "((0, 0, 9), (1, 0, 1))": 9, "((0, 0, 9), (1, 0, 2))": 8, "((0, 0, 9), (1, 0, 3))": 7, "((0, 0, 9), (1, 0, 4))": 6, "((0, 0, 9), (1, 0, 5))": 5, "((0, 0, 9), (1, 0, 6))": 4, "((0, 0, 9), (1, 0, 7))": 3, "((0, 0, 9), (1, 0, 8))": 2, "((0, 0, 9), (1, 0, 9))": 1, "((0, 0, 9), (1, 1, 0))": 11, "((0, 0, 9), (1, 1, 1))": 10, "((0, 0, 9), (1, 1, 2))": 9, "((0, 0, 9), (1, 1, 3))": 8, "((0, 0, 9), (1, 1, 4))": 7, "((0, 0, 9), (1, 1, 5))": 6, "((0, 0, 9), (1, 1, 6))": 5, "((0, 0, 9), (1, 1, 7))": 4, "((0, 0, 9), (1, 1, 8))": 3, "((0, 0, 9), (1, 1, 9))": 2, "((0, 0, 9), (1, 2, 0))": 12, "((0, 0, 9), (1, 2, 1))": 11, "((0, 0, 9), (1, 2, 2))": 10, "((0, 0, 9), (1, 2, 3))": 9, "((0, 0, 9), (1, 2, 4))": 8, "((0, 0, 9), (1, 2, 5))": 7, "((0, 0, 9), (1, 2, 6))": 6, "((0, 0, 9), (1, 2, 7))": 5, "((0, 0, 9), (1, 2, 8))": 4, "((0, 0, 9), (1, 2, 9))": 3, "((0, 0, 9), (1, 3, 0))": 13, "((0, 0, 9), (1, 3, 1))": 12, "((0, 0, 9), (1, 3, 2))": 11, "((0, 0, 9), (1, 3, 3))": 10, "((0, 0, 9), (1, 3, 4))": 9, "((0, 0, 9), (1, 3, 5))": 8, "((0, 0, 9), (1, 3, 6))": 7, "((0, 0, 9), (1, 3, 7))": 6, "((0, 0, 9), (1, 3, 8))": 5, "((0, 0, 9), (1, 3, 9))": 4, "((0, 0, 9), (1, 4, 0))": 14, "((0, 0, 9), (1, 4, 1))": 13, "((0, 0, 9), (1, 4, 2))": 12, "((0, 0, 9), (1, 4, 3))": 11, "((0, 0, 9), (1, 4, 4))": 10, "((0, 0, 9), (1, 4, 5))": 9, "((0, 0, 9), (1, 4, 6))": 8, "((0, 0, 9), (1, 4, 7))": 7, "((0, 0, 9), (1, 4, 8))": 6, "((0, 0, 9), (1, 4, 9))": 5, "((0, 0, 9), (1, 5, 0))": 15, "((0, 0, 9), (1, 5, 1))": 14, "((0, 0, 9), (1, 5, 2))": 13, "((0, 0, 9), (1, 5, 3))": 12, "((0, 0, 9), (1, 5, 4))": 11, "((0, 0, 9), (1, 5, 5))": 10, "((0, 0, 9), (1, 5, 6))": 9, "((0, 0, 9), (1, 5, 7))": 8, "((0, 0, 9), (1, 5, 8))": 7, "((0, 0, 9), (1, 5, 9))": 6, "((0, 0, 9), (1, 6, 0))": 16, "((0, 0, 9), (1, 6, 1))": 15, "((0, 0, 9), (1, 6, 2))": 14, "((0, 0, 9), (1, 6, 3))": 13, "((0, 0, 9), (1, 6, 4))": 12, "((0, 0, 9), (1, 6, 5))": 11, "((0, 0, 9), (1, 6, 6))": 10, "((0, 0, 9), (1, 6, 7))": 9, "((0, 0, 9), (1, 6, 8))": 8, "((0, 0, 9), (1, 6, 9))": 7, "((0, 0, 9), (1, 7, 0))": 17, "((0, 0, 9), (1, 7, 1))": 16, "((0, 0, 9), (1, 7, 2))": 15, "((0, 0, 9), (1, 7, 3))": 14, "((0, 0, 9), (1, 7, 4))": 13, "((0, 0, 9), (1, 7, 5))": 12, "((0, 0, 9), (1, 7, 6))": 11, "((0, 0, 9), (1, 7, 7))": 10, "((0, 0, 9), (1, 7, 8))": 9, "((0, 0, 9), (1, 7, 9))": 8, "((0, 0, 9), (1, 8, 0))": 18, "((0, 0, 9), (1, 8, 1))": 17, "((0, 0, 9), (1, 8, 2))": 16, "((0, 0, 9), (1, 8, 3))": 15, "((0, 0, 9), (1, 8, 4))": 14, "((0, 0, 9), (1, 8, 5))": 13, "((0, 0, 9), (1, 8, 6))": 12, "((0, 0, 9), (1, 8, 7))": 11, "((0, 0, 9), (1, 8, 8))": 10, "((0, 0, 9), (1, 8, 9))": 9, "((0, 0, 9), (1, 9, 0))": 19, "((0, 0, 9), (1, 9, 1))": 18, "((0, 0, 9), (1, 9, 2))": 17, "((0, 0, 9), (1, 9, 3))": 16, "((0, 0, 9), (1, 9, 4))": 15, "((0, 0, 9), (1, 9, 5))": 14, "((0, 0, 9), (1, 9, 6))": 13, "((0, 0, 9), (1, 9, 7))": 12, "((0, 0, 9), (1, 9, 8))": 11, "((0, 0, 9), (1, 9, 9))": 10, "((0, 0, 9), (2, 0, 0))": 11, "((0, 0, 9), (2, 0, 1))": 10, "((0, 0, 9), (2, 0, 2))": 9, "((0, 0, 9), (2, 0, 3))": 8, "((0, 0, 9), (2, 0, 4))": 7, "((0, 0, 9), (2, 0, 5))": 6, "((0, 0, 9), (2, 0, 6))": 5, "((0, 0, 9), (2, 0, 7))": 4, "((0, 0, 9), (2, 0, 8))": 3, "((0, 0, 9), (2, 0, 9))": 2, "((0, 0, 9), (2, 1, 0))": 12, "((0, 0, 9), (2, 1, 1))": 11, "((0, 0, 9), (2, 1, 2))": 10, "((0, 0, 9), (2, 1, 3))": 9, "((0, 0, 9), (2, 1, 4))": 8, "((0, 0, 9), (2, 1, 5))": 7, "((0, 0, 9), (2, 1, 6))": 6, "((0, 0, 9), (2, 1, 7))": 5, "((0, 0, 9), (2, 1, 8))": 4, "((0, 0, 9), (2, 1, 9))": 3, "((0, 0, 9), (2, 2, 0))": 13, "((0, 0, 9), (2, 2, 1))": 12, "((0, 0, 9), (2, 2, 2))": 11, "((0, 0, 9), (2, 2, 3))": 10, "((0, 0, 9), (2, 2, 4))": 9, "((0, 0, 9), (2, 2, 5))": 8, "((0, 0, 9), (2, 2, 6))": 7, "((0, 0, 9), (2, 2, 7))": 6, "((0, 0, 9), (2, 2, 8))": 5, "((0, 0, 9), (2, 2, 9))": 4, "((0, 0, 9), (2, 3, 0))": 14, "((0, 0, 9), (2, 3, 1))": 13, "((0, 0, 9), (2, 3, 2))": 12, "((0, 0, 9), (2, 3, 3))": 11, "((0, 0, 9), (2, 3, 4))": 10, "((0, 0, 9), (2, 3, 5))": 9, "((0, 0, 9), (2, 3, 6))": 8, "((0, 0, 9), (2, 3, 7))": 7, "((0, 0, 9), (2, 3, 8))": 6, "((0, 0, 9), (2, 3, 9))": 5, "((0, 0, 9), (2, 4, 0))": 15, "((0, 0, 9), (2, 4, 1))": 14, "((0, 0, 9), (2, 4, 2))": 13, "((0, 0, 9), (2, 4, 3))": 12, "((0, 0, 9), (2, 4, 4))": 11, "((0, 0, 9), (2, 4, 5))": 10, "((0, 0, 9), (2, 4, 6))": 9, "((0, 0, 9), (2, 4, 7))": 8, "((0, 0, 9), (2, 4, 8))": 7, "((0, 0, 9), (2, 4, 9))": 6, "((0, 0, 9), (2, 5, 0))": 16, "((0, 0, 9), (2, 5, 1))": 15, "((0, 0, 9), (2, 5, 2))": 14, "((0, 0, 9), (2, 5, 3))": 13, "((0, 0, 9), (2, 5, 4))": 12, "((0, 0, 9), (2, 5, 5))": 11, "((0, 0, 9), (2, 5, 6))": 10, "((0, 0, 9), (2, 5, 7))": 9, "((0, 0, 9), (2, 5, 8))": 8, "((0, 0, 9), (2, 5, 9))": 7, "((0, 0, 9), (2, 6, 0))": 17, "((0, 0, 9), (2, 6, 1))": 16, "((0, 0, 9), (2, 6, 2))": 15, "((0, 0, 9), (2, 6, 3))": 14, "((0, 0, 9), (2, 6, 4))": 13, "((0, 0, 9), (2, 6, 5))": 12, "((0, 0, 9), (2, 6, 6))": 11, "((0, 0, 9), (2, 6, 7))": 10, "((0, 0, 9), (2, 6, 8))": 9, "((0, 0, 9), (2, 6, 9))": 8, "((0, 0, 9), (2, 7, 0))": 18, "((0, 0, 9), (2, 7, 1))": 17, "((0, 0, 9), (2, 7, 2))": 16, "((0, 0, 9), (2, 7, 3))": 15, "((0, 0, 9), (2, 7, 4))": 14, "((0, 0, 9), (2, 7, 5))": 13, "((0, 0, 9), (2, 7, 6))": 12, "((0, 0, 9), (2, 7, 7))": 11, "((0, 0, 9), (2, 7, 8))": 10, "((0, 0, 9), (2, 7, 9))": 9, "((0, 0, 9), (2, 8, 0))": 19, "((0, 0, 9), (2, 8, 1))": 18, "((0, 0, 9), (2, 8, 2))": 17, "((0, 0, 9), (2, 8, 3))": 16, "((0, 0, 9), (2, 8, 4))": 15, "((0, 0, 9), (2, 8, 5))": 14, "((0, 0, 9), (2, 8, 6))": 13, "((0, 0, 9), (2, 8, 7))": 12, "((0, 0, 9), (2, 8, 8))": 11, "((0, 0, 9), (2, 8, 9))": 10, "((0, 0, 9), (2, 9, 0))": 20, "((0, 0, 9), (2, 9, 1))": 19, "((0, 0, 9), (2, 9, 2))": 18, "((0, 0, 9), (2, 9, 3))": 17, "((0, 0, 9), (2, 9, 4))": 16, "((0, 0, 9), (2, 9, 5))": 15, "((0, 0, 9), (2, 9, 6))": 14, "((0, 0, 9), (2, 9, 7))": 13, "((0, 0, 9), (2, 9, 8))": 12, "((0, 0, 9), (2, 9, 9))": 11, "((0, 0, 9), (3, 0, 0))": 12, "((0, 0, 9), (3, 0, 1))": 11, "((0, 0, 9), (3, 0, 2))": 10, "((0, 0, 9), (3, 0, 3))": 9, "((0, 0, 9), (3, 0, 4))": 8, "((0, 0, 9), (3, 0, 5))": 7, "((0, 0, 9), (3, 0, 6))": 6, "((0, 0, 9), (3, 0, 7))": 5, "((0, 0, 9), (3, 0, 8))": 4, "((0, 0, 9), (3, 0, 9))": 3, "((0, 0, 9), (3, 1, 0))": 13, "((0, 0, 9), (3, 1, 1))": 12, "((0, 0, 9), (3, 1, 2))": 11, "((0, 0, 9), (3, 1, 3))": 10, "((0, 0, 9), (3, 1, 4))": 9, "((0, 0, 9), (3, 1, 5))": 8, "((0, 0, 9), (3, 1, 6))": 7, "((0, 0, 9), (3, 1, 7))": 6, "((0, 0, 9), (3, 1, 8))": 5, "((0, 0, 9), (3, 1, 9))": 4, "((0, 0, 9), (3, 2, 0))": 14, "((0, 0, 9), (3, 2, 1))": 13, "((0, 0, 9), (3, 2, 2))": 12, "((0, 0, 9), (3, 2, 3))": 11, "((0, 0, 9), (3, 2, 4))": 10, "((0, 0, 9), (3, 2, 5))": 9, "((0, 0, 9), (3, 2, 6))": 8, "((0, 0, 9), (3, 2, 7))": 7, "((0, 0, 9), (3, 2, 8))": 6, "((0, 0, 9), (3, 2, 9))": 5, "((0, 0, 9), (3, 3, 0))": 15, "((0, 0, 9), (3, 3, 1))": 14, "((0, 0, 9), (3, 3, 2))": 13, "((0, 0, 9), (3, 3, 3))": 12, "((0, 0, 9), (3, 3, 4))": 11, "((0, 0, 9), (3, 3, 5))": 10, "((0, 0, 9), (3, 3, 6))": 9, "((0, 0, 9), (3, 3, 7))": 8, "((0, 0, 9), (3, 3, 8))": 7, "((0, 0, 9), (3, 3, 9))": 6, "((0, 0, 9), (3, 4, 0))": 16, "((0, 0, 9), (3, 4, 1))": 15, "((0, 0, 9), (3, 4, 2))": 14, "((0, 0, 9), (3, 4, 3))": 13, "((0, 0, 9), (3, 4, 4))": 12, "((0, 0, 9), (3, 4, 5))": 11, "((0, 0, 9), (3, 4, 6))": 10, "((0, 0, 9), (3, 4, 7))": 9, "((0, 0, 9), (3, 4, 8))": 8, "((0, 0, 9), (3, 4, 9))": 7, "((0, 0, 9), (3, 5, 0))": 17, "((0, 0, 9), (3, 5, 1))": 16, "((0, 0, 9), (3, 5, 2))": 15, "((0, 0, 9), (3, 5, 3))": 14, "((0, 0, 9), (3, 5, 4))": 13, "((0, 0, 9), (3, 5, 5))": 12, "((0, 0, 9), (3, 5, 6))": 11, "((0, 0, 9), (3, 5, 7))": 10, "((0, 0, 9), (3, 5, 8))": 9, "((0, 0, 9), (3, 5, 9))": 8, "((0, 0, 9), (3, 6, 0))": 18, "((0, 0, 9), (3, 6, 1))": 17, "((0, 0, 9), (3, 6, 2))": 16, "((0, 0, 9), (3, 6, 3))": 15, "((0, 0, 9), (3, 6, 4))": 14, "((0, 0, 9), (3, 6, 5))": 13, "((0, 0, 9), (3, 6, 6))": 12, "((0, 0, 9), (3, 6, 7))": 11, "((0, 0, 9), (3, 6, 8))": 10, "((0, 0, 9), (3, 6, 9))": 9, "((0, 0, 9), (3, 7, 0))": 19, "((0, 0, 9), (3, 7, 1))": 18, "((0, 0, 9), (3, 7, 2))": 17, "((0, 0, 9), (3, 7, 3))": 16, "((0, 0, 9), (3, 7, 4))": 15, "((0, 0, 9), (3, 7, 5))": 14, "((0, 0, 9), (3, 7, 6))": 13, "((0, 0, 9), (3, 7, 7))": 12, "((0, 0, 9), (3, 7, 8))": 11, "((0, 0, 9), (3, 7, 9))": 10, "((0, 0, 9), (3, 8, 0))": 20, "((0, 0, 9), (3, 8, 1))": 19, "((0, 0, 9), (3, 8, 2))": 18, "((0, 0, 9), (3, 8, 3))": 17, "((0, 0, 9), (3, 8, 4))": 16, "((0, 0, 9), (3, 8, 5))": 15, "((0, 0, 9), (3, 8, 6))": 14, "((0, 0, 9), (3, 8, 7))": 13, "((0, 0, 9), (3, 8, 8))": 12, "((0, 0, 9), (3, 8, 9))": 11, "((0, 0, 9), (3, 9, 0))": 21, "((0, 0, 9), (3, 9, 1))": 20, "((0, 0, 9), (3, 9, 2))": 19, "((0, 0, 9), (3, 9, 3))": 18, "((0, 0, 9), (3, 9, 4))": 17, "((0, 0, 9), (3, 9, 5))": 16, "((0, 0, 9), (3, 9, 6))": 15, "((0, 0, 9), (3, 9, 7))": 14, "((0, 0, 9), (3, 9, 8))": 13, "((0, 0, 9), (3, 9, 9))": 12, "((0, 0, 9), (4, 0, 0))": 13, "((0, 0, 9), (4, 0, 1))": 12, "((0, 0, 9), (4, 0, 2))": 11, "((0, 0, 9), (4, 0, 3))": 10, "((0, 0, 9), (4, 0, 4))": 9, "((0, 0, 9), (4, 0, 5))": 8, "((0, 0, 9), (4, 0, 6))": 7, "((0, 0, 9), (4, 0, 7))": 6, "((0, 0, 9), (4, 0, 8))": 5, "((0, 0, 9), (4, 0, 9))": 4, "((0, 0, 9), (4, 1, 0))": 14, "((0, 0, 9), (4, 1, 1))": 13, "((0, 0, 9), (4, 1, 2))": 12, "((0, 0, 9), (4, 1, 3))": 11, "((0, 0, 9), (4, 1, 4))": 10, "((0, 0, 9), (4, 1, 5))": 9, "((0, 0, 9), (4, 1, 6))": 8, "((0, 0, 9), (4, 1, 7))": 7, "((0, 0, 9), (4, 1, 8))": 6, "((0, 0, 9), (4, 1, 9))": 5, "((0, 0, 9), (4, 2, 0))": 15, "((0, 0, 9), (4, 2, 1))": 14, "((0, 0, 9), (4, 2, 2))": 13, "((0, 0, 9), (4, 2, 3))": 12, "((0, 0, 9), (4, 2, 4))": 11, "((0, 0, 9), (4, 2, 5))": 10, "((0, 0, 9), (4, 2, 6))": 9, "((0, 0, 9), (4, 2, 7))": 8, "((0, 0, 9), (4, 2, 8))": 7, "((0, 0, 9), (4, 2, 9))": 6, "((0, 0, 9), (4, 3, 0))": 16, "((0, 0, 9), (4, 3, 1))": 15, "((0, 0, 9), (4, 3, 2))": 14, "((0, 0, 9), (4, 3, 3))": 13, "((0, 0, 9), (4, 3, 4))": 12, "((0, 0, 9), (4, 3, 5))": 11, "((0, 0, 9), (4, 3, 6))": 10, "((0, 0, 9), (4, 3, 7))": 9, "((0, 0, 9), (4, 3, 8))": 8, "((0, 0, 9), (4, 3, 9))": 7, "((0, 0, 9), (4, 4, 0))": 17, "((0, 0, 9), (4, 4, 1))": 16, "((0, 0, 9), (4, 4, 2))": 15, "((0, 0, 9), (4, 4, 3))": 14, "((0, 0, 9), (4, 4, 4))": 13, "((0, 0, 9), (4, 4, 5))": 12, "((0, 0, 9), (4, 4, 6))": 11, "((0, 0, 9), (4, 4, 7))": 10, "((0, 0, 9), (4, 4, 8))": 9, "((0, 0, 9), (4, 4, 9))": 8, "((0, 0, 9), (4, 5, 0))": 18, "((0, 0, 9), (4, 5, 1))": 17, "((0, 0, 9), (4, 5, 2))": 16, "((0, 0, 9), (4, 5, 3))": 15, "((0, 0, 9), (4, 5, 4))": 14, "((0, 0, 9), (4, 5, 5))": 13, "((0, 0, 9), (4, 5, 6))": 12, "((0, 0, 9), (4, 5, 7))": 11, "((0, 0, 9), (4, 5, 8))": 10, "((0, 0, 9), (4, 5, 9))": 9, "((0, 0, 9), (4, 6, 0))": 19, "((0, 0, 9), (4, 6, 1))": 18, "((0, 0, 9), (4, 6, 2))": 17, "((0, 0, 9), (4, 6, 3))": 16, "((0, 0, 9), (4, 6, 4))": 15, "((0, 0, 9), (4, 6, 5))": 14, "((0, 0, 9), (4, 6, 6))": 13, "((0, 0, 9), (4, 6, 7))": 12, "((0, 0, 9), (4, 6, 8))": 11, "((0, 0, 9), (4, 6, 9))": 10, "((0, 0, 9), (4, 7, 0))": 20, "((0, 0, 9), (4, 7, 1))": 19, "((0, 0, 9), (4, 7, 2))": 18, "((0, 0, 9), (4, 7, 3))": 17, "((0, 0, 9), (4, 7, 4))": 16, "((0, 0, 9), (4, 7, 5))": 15, "((0, 0, 9), (4, 7, 6))": 14, "((0, 0, 9), (4, 7, 7))": 13, "((0, 0, 9), (4, 7, 8))": 12, "((0, 0, 9), (4, 7, 9))": 11, "((0, 0, 9), (4, 8, 0))": 21, "((0, 0, 9), (4, 8, 1))": 20, "((0, 0, 9), (4, 8, 2))": 19, "((0, 0, 9), (4, 8, 3))": 18, "((0, 0, 9), (4, 8, 4))": 17, "((0, 0, 9), (4, 8, 5))": 16, "((0, 0, 9), (4, 8, 6))": 15, "((0, 0, 9), (4, 8, 7))": 14, "((0, 0, 9), (4, 8, 8))": 13, "((0, 0, 9), (4, 8, 9))": 12, "((0, 0, 9), (4, 9, 0))": 22, "((0, 0, 9), (4, 9, 1))": 21, "((0, 0, 9), (4, 9, 2))": 20, "((0, 0, 9), (4, 9, 3))": 19, "((0, 0, 9), (4, 9, 4))": 18, "((0, 0, 9), (4, 9, 5))": 17, "((0, 0, 9), (4, 9, 6))": 16, "((0, 0, 9), (4, 9, 7))": 15, "((0, 0, 9), (4, 9, 8))": 14, "((0, 0, 9), (4, 9, 9))": 13, "((0, 0, 9), (5, 0, 0))": 14, "((0, 0, 9), (5, 0, 1))": 13, "((0, 0, 9), (5, 0, 2))": 12, "((0, 0, 9), (5, 0, 3))": 11, "((0, 0, 9), (5, 0, 4))": 10, "((0, 0, 9), (5, 0, 5))": 9, "((0, 0, 9), (5, 0, 6))": 8, "((0, 0, 9), (5, 0, 7))": 7, "((0, 0, 9), (5, 0, 8))": 6, "((0, 0, 9), (5, 0, 9))": 5, "((0, 0, 9), (5, 1, 0))": 15, "((0, 0, 9), (5, 1, 1))": 14, "((0, 0, 9), (5, 1, 2))": 13, "((0, 0, 9), (5, 1, 3))": 12, "((0, 0, 9), (5, 1, 4))": 11, "((0, 0, 9), (5, 1, 5))": 10, "((0, 0, 9), (5, 1, 6))": 9, "((0, 0, 9), (5, 1, 7))": 8, "((0, 0, 9), (5, 1, 8))": 7, "((0, 0, 9), (5, 1, 9))": 6, "((0, 0, 9), (5, 2, 0))": 16, "((0, 0, 9), (5, 2, 1))": 15, "((0, 0, 9), (5, 2, 2))": 14, "((0, 0, 9), (5, 2, 3))": 13, "((0, 0, 9), (5, 2, 4))": 12, "((0, 0, 9), (5, 2, 5))": 11, "((0, 0, 9), (5, 2, 6))": 10, "((0, 0, 9), (5, 2, 7))": 9, "((0, 0, 9), (5, 2, 8))": 8, "((0, 0, 9), (5, 2, 9))": 7, "((0, 0, 9), (5, 3, 0))": 17, "((0, 0, 9), (5, 3, 1))": 16, "((0, 0, 9), (5, 3, 2))": 15, "((0, 0, 9), (5, 3, 3))": 14, "((0, 0, 9), (5, 3, 4))": 13, "((0, 0, 9), (5, 3, 5))": 12, "((0, 0, 9), (5, 3, 6))": 11, "((0, 0, 9), (5, 3, 7))": 10, "((0, 0, 9), (5, 3, 8))": 9, "((0, 0, 9), (5, 3, 9))": 8, "((0, 0, 9), (5, 4, 0))": 18, "((0, 0, 9), (5, 4, 1))": 17, "((0, 0, 9), (5, 4, 2))": 16, "((0, 0, 9), (5, 4, 3))": 15, "((0, 0, 9), (5, 4, 4))": 14, "((0, 0, 9), (5, 4, 5))": 13, "((0, 0, 9), (5, 4, 6))": 12, "((0, 0, 9), (5, 4, 7))": 11, "((0, 0, 9), (5, 4, 8))": 10, "((0, 0, 9), (5, 4, 9))": 9, "((0, 0, 9), (5, 5, 0))": 19, "((0, 0, 9), (5, 5, 1))": 18, "((0, 0, 9), (5, 5, 2))": 17, "((0, 0, 9), (5, 5, 3))": 16, "((0, 0, 9), (5, 5, 4))": 15, "((0, 0, 9), (5, 5, 5))": 14, "((0, 0, 9), (5, 5, 6))": 13, "((0, 0, 9), (5, 5, 7))": 12, "((0, 0, 9), (5, 5, 8))": 11, "((0, 0, 9), (5, 5, 9))": 10, "((0, 0, 9), (5, 6, 0))": 20, "((0, 0, 9), (5, 6, 1))": 19, "((0, 0, 9), (5, 6, 2))": 18, "((0, 0, 9), (5, 6, 3))": 17, "((0, 0, 9), (5, 6, 4))": 16, "((0, 0, 9), (5, 6, 5))": 15, "((0, 0, 9), (5, 6, 6))": 14, "((0, 0, 9), (5, 6, 7))": 13, "((0, 0, 9), (5, 6, 8))": 12, "((0, 0, 9), (5, 6, 9))": 11, "((0, 0, 9), (5, 7, 0))": 21, "((0, 0, 9), (5, 7, 1))": 20, "((0, 0, 9), (5, 7, 2))": 19, "((0, 0, 9), (5, 7, 3))": 18, "((0, 0, 9), (5, 7, 4))": 17, "((0, 0, 9), (5, 7, 5))": 16, "((0, 0, 9), (5, 7, 6))": 15, "((0, 0, 9), (5, 7, 7))": 14, "((0, 0, 9), (5, 7, 8))": 13, "((0, 0, 9), (5, 7, 9))": 12, "((0, 0, 9), (5, 8, 0))": 22, "((0, 0, 9), (5, 8, 1))": 21, "((0, 0, 9), (5, 8, 2))": 20, "((0, 0, 9), (5, 8, 3))": 19, "((0, 0, 9), (5, 8, 4))": 18, "((0, 0, 9), (5, 8, 5))": 17, "((0, 0, 9), (5, 8, 6))": 16, "((0, 0, 9), (5, 8, 7))": 15, "((0, 0, 9), (5, 8, 8))": 14, "((0, 0, 9), (5, 8, 9))": 13, "((0, 0, 9), (5, 9, 0))": 23, "((0, 0, 9), (5, 9, 1))": 22, "((0, 0, 9), (5, 9, 2))": 21, "((0, 0, 9), (5, 9, 3))": 20, "((0, 0, 9), (5, 9, 4))": 19, "((0, 0, 9), (5, 9, 5))": 18, "((0, 0, 9), (5, 9, 6))": 17, "((0, 0, 9), (5, 9, 7))": 16, "((0, 0, 9), (5, 9, 8))": 15, "((0, 0, 9), (5, 9, 9))": 14, "((0, 0, 9), (6, 0, 0))": 15, "((0, 0, 9), (6, 0, 1))": 14, "((0, 0, 9), (6, 0, 2))": 13, "((0, 0, 9), (6, 0, 3))": 12, "((0, 0, 9), (6, 0, 4))": 11, "((0, 0, 9), (6, 0, 5))": 10, "((0, 0, 9), (6, 0, 6))": 9, "((0, 0, 9), (6, 0, 7))": 8, "((0, 0, 9), (6, 0, 8))": 7, "((0, 0, 9), (6, 0, 9))": 6, "((0, 0, 9), (6, 1, 0))": 16, "((0, 0, 9), (6, 1, 1))": 15, "((0, 0, 9), (6, 1, 2))": 14, "((0, 0, 9), (6, 1, 3))": 13, "((0, 0, 9), (6, 1, 4))": 12, "((0, 0, 9), (6, 1, 5))": 11, "((0, 0, 9), (6, 1, 6))": 10, "((0, 0, 9), (6, 1, 7))": 9, "((0, 0, 9), (6, 1, 8))": 8, "((0, 0, 9), (6, 1, 9))": 7, "((0, 0, 9), (6, 2, 0))": 17, "((0, 0, 9), (6, 2, 1))": 16, "((0, 0, 9), (6, 2, 2))": 15, "((0, 0, 9), (6, 2, 3))": 14, "((0, 0, 9), (6, 2, 4))": 13, "((0, 0, 9), (6, 2, 5))": 12, "((0, 0, 9), (6, 2, 6))": 11, "((0, 0, 9), (6, 2, 7))": 10, "((0, 0, 9), (6, 2, 8))": 9, "((0, 0, 9), (6, 2, 9))": 8, "((0, 0, 9), (6, 3, 0))": 18, "((0, 0, 9), (6, 3, 1))": 17, "((0, 0, 9), (6, 3, 2))": 16, "((0, 0, 9), (6, 3, 3))": 15, "((0, 0, 9), (6, 3, 4))": 14, "((0, 0, 9), (6, 3, 5))": 13, "((0, 0, 9), (6, 3, 6))": 12, "((0, 0, 9), (6, 3, 7))": 11, "((0, 0, 9), (6, 3, 8))": 10, "((0, 0, 9), (6, 3, 9))": 9, "((0, 0, 9), (6, 4, 0))": 19, "((0, 0, 9), (6, 4, 1))": 18, "((0, 0, 9), (6, 4, 2))": 17, "((0, 0, 9), (6, 4, 3))": 16, "((0, 0, 9), (6, 4, 4))": 15, "((0, 0, 9), (6, 4, 5))": 14, "((0, 0, 9), (6, 4, 6))": 13, "((0, 0, 9), (6, 4, 7))": 12, "((0, 0, 9), (6, 4, 8))": 11, "((0, 0, 9), (6, 4, 9))": 10, "((0, 0, 9), (6, 5, 0))": 20, "((0, 0, 9), (6, 5, 1))": 19, "((0, 0, 9), (6, 5, 2))": 18, "((0, 0, 9), (6, 5, 3))": 17, "((0, 0, 9), (6, 5, 4))": 16, "((0, 0, 9), (6, 5, 5))": 15, "((0, 0, 9), (6, 5, 6))": 14, "((0, 0, 9), (6, 5, 7))": 13, "((0, 0, 9), (6, 5, 8))": 12, "((0, 0, 9), (6, 5, 9))": 11, "((0, 0, 9), (6, 6, 0))": 21, "((0, 0, 9), (6, 6, 1))": 20, "((0, 0, 9), (6, 6, 2))": 19, "((0, 0, 9), (6, 6, 3))": 18, "((0, 0, 9), (6, 6, 4))": 17, "((0, 0, 9), (6, 6, 5))": 16, "((0, 0, 9), (6, 6, 6))": 15, "((0, 0, 9), (6, 6, 7))": 14, "((0, 0, 9), (6, 6, 8))": 13, "((0, 0, 9), (6, 6, 9))": 12, "((0, 0, 9), (6, 7, 0))": 22, "((0, 0, 9), (6, 7, 1))": 21, "((0, 0, 9), (6, 7, 2))": 20, "((0, 0, 9), (6, 7, 3))": 19, "((0, 0, 9), (6, 7, 4))": 18, "((0, 0, 9), (6, 7, 5))": 17, "((0, 0, 9), (6, 7, 6))": 16, "((0, 0, 9), (6, 7, 7))": 15, "((0, 0, 9), (6, 7, 8))": 14, "((0, 0, 9), (6, 7, 9))": 13, "((0, 0, 9), (6, 8, 0))": 23, "((0, 0, 9), (6, 8, 1))": 22, "((0, 0, 9), (6, 8, 2))": 21, "((0, 0, 9), (6, 8, 3))": 20, "((0, 0, 9), (6, 8, 4))": 19, "((0, 0, 9), (6, 8, 5))": 18, "((0, 0, 9), (6, 8, 6))": 17, "((0, 0, 9), (6, 8, 7))": 16, "((0, 0, 9), (6, 8, 8))": 15, "((0, 0, 9), (6, 8, 9))": 14, "((0, 0, 9), (6, 9, 0))": 24, "((0, 0, 9), (6, 9, 1))": 23, "((0, 0, 9), (6, 9, 2))": 22, "((0, 0, 9), (6, 9, 3))": 21, "((0, 0, 9), (6, 9, 4))": 20, "((0, 0, 9), (6, 9, 5))": 19, "((0, 0, 9), (6, 9, 6))": 18, "((0, 0, 9), (6, 9, 7))": 17, "((0, 0, 9), (6, 9, 8))": 16, "((0, 0, 9), (6, 9, 9))": 15, "((0, 0, 9), (7, 0, 0))": 16, "((0, 0, 9), (7, 0, 1))": 15, "((0, 0, 9), (7, 0, 2))": 14, "((0, 0, 9), (7, 0, 3))": 13, "((0, 0, 9), (7, 0, 4))": 12, "((0, 0, 9), (7, 0, 5))": 11, "((0, 0, 9), (7, 0, 6))": 10, "((0, 0, 9), (7, 0, 7))": 9, "((0, 0, 9), (7, 0, 8))": 8, "((0, 0, 9), (7, 0, 9))": 7, "((0, 0, 9), (7, 1, 0))": 17, "((0, 0, 9), (7, 1, 1))": 16, "((0, 0, 9), (7, 1, 2))": 15, "((0, 0, 9), (7, 1, 3))": 14, "((0, 0, 9), (7, 1, 4))": 13, "((0, 0, 9), (7, 1, 5))": 12, "((0, 0, 9), (7, 1, 6))": 11, "((0, 0, 9), (7, 1, 7))": 10, "((0, 0, 9), (7, 1, 8))": 9, "((0, 0, 9), (7, 1, 9))": 8, "((0, 0, 9), (7, 2, 0))": 18, "((0, 0, 9), (7, 2, 1))": 17, "((0, 0, 9), (7, 2, 2))": 16, "((0, 0, 9), (7, 2, 3))": 15, "((0, 0, 9), (7, 2, 4))": 14, "((0, 0, 9), (7, 2, 5))": 13, "((0, 0, 9), (7, 2, 6))": 12, "((0, 0, 9), (7, 2, 7))": 11, "((0, 0, 9), (7, 2, 8))": 10, "((0, 0, 9), (7, 2, 9))": 9, "((0, 0, 9), (7, 3, 0))": 19, "((0, 0, 9), (7, 3, 1))": 18, "((0, 0, 9), (7, 3, 2))": 17, "((0, 0, 9), (7, 3, 3))": 16, "((0, 0, 9), (7, 3, 4))": 15, "((0, 0, 9), (7, 3, 5))": 14, "((0, 0, 9), (7, 3, 6))": 13, "((0, 0, 9), (7, 3, 7))": 12, "((0, 0, 9), (7, 3, 8))": 11, "((0, 0, 9), (7, 3, 9))": 10, "((0, 0, 9), (7, 4, 0))": 20, "((0, 0, 9), (7, 4, 1))": 19, "((0, 0, 9), (7, 4, 2))": 18, "((0, 0, 9), (7, 4, 3))": 17, "((0, 0, 9), (7, 4, 4))": 16, "((0, 0, 9), (7, 4, 5))": 15, "((0, 0, 9), (7, 4, 6))": 14, "((0, 0, 9), (7, 4, 7))": 13, "((0, 0, 9), (7, 4, 8))": 12, "((0, 0, 9), (7, 4, 9))": 11, "((0, 0, 9), (7, 5, 0))": 21, "((0, 0, 9), (7, 5, 1))": 20, "((0, 0, 9), (7, 5, 2))": 19, "((0, 0, 9), (7, 5, 3))": 18, "((0, 0, 9), (7, 5, 4))": 17, "((0, 0, 9), (7, 5, 5))": 16, "((0, 0, 9), (7, 5, 6))": 15, "((0, 0, 9), (7, 5, 7))": 14, "((0, 0, 9), (7, 5, 8))": 13, "((0, 0, 9), (7, 5, 9))": 12, "((0, 0, 9), (7, 6, 0))": 22, "((0, 0, 9), (7, 6, 1))": 21, "((0, 0, 9), (7, 6, 2))": 20, "((0, 0, 9), (7, 6, 3))": 19, "((0, 0, 9), (7, 6, 4))": 18, "((0, 0, 9), (7, 6, 5))": 17, "((0, 0, 9), (7, 6, 6))": 16, "((0, 0, 9), (7, 6, 7))": 15, "((0, 0, 9), (7, 6, 8))": 14, "((0, 0, 9), (7, 6, 9))": 13, "((0, 0, 9), (7, 7, 0))": 23, "((0, 0, 9), (7, 7, 1))": 22, "((0, 0, 9), (7, 7, 2))": 21, "((0, 0, 9), (7, 7, 3))": 20, "((0, 0, 9), (7, 7, 4))": 19, "((0, 0, 9), (7, 7, 5))": 18, "((0, 0, 9), (7, 7, 6))": 17, "((0, 0, 9), (7, 7, 7))": 16, "((0, 0, 9), (7, 7, 8))": 15, "((0, 0, 9), (7, 7, 9))": 14, "((0, 0, 9), (7, 8, 0))": 24, "((0, 0, 9), (7, 8, 1))": 23, "((0, 0, 9), (7, 8, 2))": 22, "((0, 0, 9), (7, 8, 3))": 21, "((0, 0, 9), (7, 8, 4))": 20, "((0, 0, 9), (7, 8, 5))": 19, "((0, 0, 9), (7, 8, 6))": 18, "((0, 0, 9), (7, 8, 7))": 17, "((0, 0, 9), (7, 8, 8))": 16, "((0, 0, 9), (7, 8, 9))": 15, "((0, 0, 9), (7, 9, 0))": 25, "((0, 0, 9), (7, 9, 1))": 24, "((0, 0, 9), (7, 9, 2))": 23, "((0, 0, 9), (7, 9, 3))": 22, "((0, 0, 9), (7, 9, 4))": 21, "((0, 0, 9), (7, 9, 5))": 20, "((0, 0, 9), (7, 9, 6))": 19, "((0, 0, 9), (7, 9, 7))": 18, "((0, 0, 9), (7, 9, 8))": 17, "((0, 0, 9), (7, 9, 9))": 16, "((0, 0, 9), (8, 0, 0))": 17, "((0, 0, 9), (8, 0, 1))": 16, "((0, 0, 9), (8, 0, 2))": 15, "((0, 0, 9), (8, 0, 3))": 14, "((0, 0, 9), (8, 0, 4))": 13, "((0, 0, 9), (8, 0, 5))": 12, "((0, 0, 9), (8, 0, 6))": 11, "((0, 0, 9), (8, 0, 7))": 10, "((0, 0, 9), (8, 0, 8))": 9, "((0, 0, 9), (8, 0, 9))": 8, "((0, 0, 9), (8, 1, 0))": 18, "((0, 0, 9), (8, 1, 1))": 17, "((0, 0, 9), (8, 1, 2))": 16, "((0, 0, 9), (8, 1, 3))": 15, "((0, 0, 9), (8, 1, 4))": 14, "((0, 0, 9), (8, 1, 5))": 13, "((0, 0, 9), (8, 1, 6))": 12, "((0, 0, 9), (8, 1, 7))": 11, "((0, 0, 9), (8, 1, 8))": 10, "((0, 0, 9), (8, 1, 9))": 9, "((0, 0, 9), (8, 2, 0))": 19, "((0, 0, 9), (8, 2, 1))": 18, "((0, 0, 9), (8, 2, 2))": 17, "((0, 0, 9), (8, 2, 3))": 16, "((0, 0, 9), (8, 2, 4))": 15, "((0, 0, 9), (8, 2, 5))": 14, "((0, 0, 9), (8, 2, 6))": 13, "((0, 0, 9), (8, 2, 7))": 12, "((0, 0, 9), (8, 2, 8))": 11, "((0, 0, 9), (8, 2, 9))": 10, "((0, 0, 9), (8, 3, 0))": 20, "((0, 0, 9), (8, 3, 1))": 19, "((0, 0, 9), (8, 3, 2))": 18, "((0, 0, 9), (8, 3, 3))": 17, "((0, 0, 9), (8, 3, 4))": 16, "((0, 0, 9), (8, 3, 5))": 15, "((0, 0, 9), (8, 3, 6))": 14, "((0, 0, 9), (8, 3, 7))": 13, "((0, 0, 9), (8, 3, 8))": 12, "((0, 0, 9), (8, 3, 9))": 11, "((0, 0, 9), (8, 4, 0))": 21, "((0, 0, 9), (8, 4, 1))": 20, "((0, 0, 9), (8, 4, 2))": 19, "((0, 0, 9), (8, 4, 3))": 18, "((0, 0, 9), (8, 4, 4))": 17, "((0, 0, 9), (8, 4, 5))": 16, "((0, 0, 9), (8, 4, 6))": 15, "((0, 0, 9), (8, 4, 7))": 14, "((0, 0, 9), (8, 4, 8))": 13, "((0, 0, 9), (8, 4, 9))": 12, "((0, 0, 9), (8, 5, 0))": 22, "((0, 0, 9), (8, 5, 1))": 21, "((0, 0, 9), (8, 5, 2))": 20, "((0, 0, 9), (8, 5, 3))": 19, "((0, 0, 9), (8, 5, 4))": 18, "((0, 0, 9), (8, 5, 5))": 17, "((0, 0, 9), (8, 5, 6))": 16, "((0, 0, 9), (8, 5, 7))": 15, "((0, 0, 9), (8, 5, 8))": 14, "((0, 0, 9), (8, 5, 9))": 13, "((0, 0, 9), (8, 6, 0))": 23, "((0, 0, 9), (8, 6, 1))": 22, "((0, 0, 9), (8, 6, 2))": 21, "((0, 0, 9), (8, 6, 3))": 20, "((0, 0, 9), (8, 6, 4))": 19, "((0, 0, 9), (8, 6, 5))": 18, "((0, 0, 9), (8, 6, 6))": 17, "((0, 0, 9), (8, 6, 7))": 16, "((0, 0, 9), (8, 6, 8))": 15, "((0, 0, 9), (8, 6, 9))": 14, "((0, 0, 9), (8, 7, 0))": 24, "((0, 0, 9), (8, 7, 1))": 23, "((0, 0, 9), (8, 7, 2))": 22, "((0, 0, 9), (8, 7, 3))": 21, "((0, 0, 9), (8, 7, 4))": 20, "((0, 0, 9), (8, 7, 5))": 19, "((0, 0, 9), (8, 7, 6))": 18, "((0, 0, 9), (8, 7, 7))": 17, "((0, 0, 9), (8, 7, 8))": 16, "((0, 0, 9), (8, 7, 9))": 15, "((0, 0, 9), (8, 8, 0))": 25, "((0, 0, 9), (8, 8, 1))": 24, "((0, 0, 9), (8, 8, 2))": 23, "((0, 0, 9), (8, 8, 3))": 22, "((0, 0, 9), (8, 8, 4))": 21, "((0, 0, 9), (8, 8, 5))": 20, "((0, 0, 9), (8, 8, 6))": 19, "((0, 0, 9), (8, 8, 7))": 18, "((0, 0, 9), (8, 8, 8))": 17, "((0, 0, 9), (8, 8, 9))": 16, "((0, 0, 9), (8, 9, 0))": 26, "((0, 0, 9), (8, 9, 1))": 25, "((0, 0, 9), (8, 9, 2))": 24, "((0, 0, 9), (8, 9, 3))": 23, "((0, 0, 9), (8, 9, 4))": 22, "((0, 0, 9), (8, 9, 5))": 21, "((0, 0, 9), (8, 9, 6))": 20, "((0, 0, 9), (8, 9, 7))": 19, "((0, 0, 9), (8, 9, 8))": 18, "((0, 0, 9), (8, 9, 9))": 17, "((0, 0, 9), (9, 0, 0))": 18, "((0, 0, 9), (9, 0, 1))": 17, "((0, 0, 9), (9, 0, 2))": 16, "((0, 0, 9), (9, 0, 3))": 15, "((0, 0, 9), (9, 0, 4))": 14, "((0, 0, 9), (9, 0, 5))": 13, "((0, 0, 9), (9, 0, 6))": 12, "((0, 0, 9), (9, 0, 7))": 11, "((0, 0, 9), (9, 0, 8))": 10, "((0, 0, 9), (9, 0, 9))": 9, "((0, 0, 9), (9, 1, 0))": 19, "((0, 0, 9), (9, 1, 1))": 18, "((0, 0, 9), (9, 1, 2))": 17, "((0, 0, 9), (9, 1, 3))": 16, "((0, 0, 9), (9, 1, 4))": 15, "((0, 0, 9), (9, 1, 5))": 14, "((0, 0, 9), (9, 1, 6))": 13, "((0, 0, 9), (9, 1, 7))": 12, "((0, 0, 9), (9, 1, 8))": 11, "((0, 0, 9), (9, 1, 9))": 10, "((0, 0, 9), (9, 2, 0))": 20, "((0, 0, 9), (9, 2, 1))": 19, "((0, 0, 9), (9, 2, 2))": 18, "((0, 0, 9), (9, 2, 3))": 17, "((0, 0, 9), (9, 2, 4))": 16, "((0, 0, 9), (9, 2, 5))": 15, "((0, 0, 9), (9, 2, 6))": 14, "((0, 0, 9), (9, 2, 7))": 13, "((0, 0, 9), (9, 2, 8))": 12, "((0, 0, 9), (9, 2, 9))": 11, "((0, 0, 9), (9, 3, 0))": 21, "((0, 0, 9), (9, 3, 1))": 20, "((0, 0, 9), (9, 3, 2))": 19, "((0, 0, 9), (9, 3, 3))": 18, "((0, 0, 9), (9, 3, 4))": 17, "((0, 0, 9), (9, 3, 5))": 16, "((0, 0, 9), (9, 3, 6))": 15, "((0, 0, 9), (9, 3, 7))": 14, "((0, 0, 9), (9, 3, 8))": 13, "((0, 0, 9), (9, 3, 9))": 12, "((0, 0, 9), (9, 4, 0))": 22, "((0, 0, 9), (9, 4, 1))": 21, "((0, 0, 9), (9, 4, 2))": 20, "((0, 0, 9), (9, 4, 3))": 19, "((0, 0, 9), (9, 4, 4))": 18, "((0, 0, 9), (9, 4, 5))": 17, "((0, 0, 9), (9, 4, 6))": 16, "((0, 0, 9), (9, 4, 7))": 15, "((0, 0, 9), (9, 4, 8))": 14, "((0, 0, 9), (9, 4, 9))": 13, "((0, 0, 9), (9, 5, 0))": 23, "((0, 0, 9), (9, 5, 1))": 22, "((0, 0, 9), (9, 5, 2))": 21, "((0, 0, 9), (9, 5, 3))": 20, "((0, 0, 9), (9, 5, 4))": 19, "((0, 0, 9), (9, 5, 5))": 18, "((0, 0, 9), (9, 5, 6))": 17, "((0, 0, 9), (9, 5, 7))": 16, "((0, 0, 9), (9, 5, 8))": 15, "((0, 0, 9), (9, 5, 9))": 14, "((0, 0, 9), (9, 6, 0))": 24, "((0, 0, 9), (9, 6, 1))": 23, "((0, 0, 9), (9, 6, 2))": 22, "((0, 0, 9), (9, 6, 3))": 21, "((0, 0, 9), (9, 6, 4))": 20, "((0, 0, 9), (9, 6, 5))": 19, "((0, 0, 9), (9, 6, 6))": 18, "((0, 0, 9), (9, 6, 7))": 17, "((0, 0, 9), (9, 6, 8))": 16, "((0, 0, 9), (9, 6, 9))": 15, "((0, 0, 9), (9, 7, 0))": 25, "((0, 0, 9), (9, 7, 1))": 24, "((0, 0, 9), (9, 7, 2))": 23, "((0, 0, 9), (9, 7, 3))": 22, "((0, 0, 9), (9, 7, 4))": 21, "((0, 0, 9), (9, 7, 5))": 20, "((0, 0, 9), (9, 7, 6))": 19, "((0, 0, 9), (9, 7, 7))": 18, "((0, 0, 9), (9, 7, 8))": 17, "((0, 0, 9), (9, 7, 9))": 16, "((0, 0, 9), (9, 8, 0))": 26, "((0, 0, 9), (9, 8, 1))": 25, "((0, 0, 9), (9, 8, 2))": 24, "((0, 0, 9), (9, 8, 3))": 23, "((0, 0, 9), (9, 8, 4))": 22, "((0, 0, 9), (9, 8, 5))": 21, "((0, 0, 9), (9, 8, 6))": 20, "((0, 0, 9), (9, 8, 7))": 19, "((0, 0, 9), (9, 8, 8))": 18, "((0, 0, 9), (9, 8, 9))": 17, "((0, 0, 9), (9, 9, 0))": 27, "((0, 0, 9), (9, 9, 1))": 26, "((0, 0, 9), (9, 9, 2))": 25, "((0, 0, 9), (9, 9, 3))": 24, "((0, 0, 9), (9, 9, 4))": 23, "((0, 0, 9), (9, 9, 5))": 22, "((0, 0, 9), (9, 9, 6))": 21, "((0, 0, 9), (9, 9, 7))": 20, "((0, 0, 9), (9, 9, 8))": 19, "((0, 0, 9), (9, 9, 9))": 18, "((0, 1, 0), (0, 1, 1))": 1, "((0, 1, 0), (0, 1, 2))": 2, "((0, 1, 0), (0, 1, 3))": 3, "((0, 1, 0), (0, 1, 4))": 4, "((0, 1, 0), (0, 1, 5))": 5, "((0, 1, 0), (0, 1, 6))": 6, "((0, 1, 0), (0, 1, 7))": 7, "((0, 1, 0), (0, 1, 8))": 8, "((0, 1, 0), (0, 1, 9))": 9, "((0, 1, 0), (0, 2, 0))": 1, "((0, 1, 0), (0, 2, 1))": 2, "((0, 1, 0), (0, 2, 2))": 3, "((0, 1, 0), (0, 2, 3))": 4, "((0, 1, 0), (0, 2, 4))": 5, "((0, 1, 0), (0, 2, 5))": 6, "((0, 1, 0), (0, 2, 6))": 7, "((0, 1, 0), (0, 2, 7))": 8, "((0, 1, 0), (0, 2, 8))": 9, "((0, 1, 0), (0, 2, 9))": 10, "((0, 1, 0), (0, 3, 0))": 2, "((0, 1, 0), (0, 3, 1))": 3, "((0, 1, 0), (0, 3, 2))": 4, "((0, 1, 0), (0, 3, 3))": 5, "((0, 1, 0), (0, 3, 4))": 6, "((0, 1, 0), (0, 3, 5))": 7, "((0, 1, 0), (0, 3, 6))": 8, "((0, 1, 0), (0, 3, 7))": 9, "((0, 1, 0), (0, 3, 8))": 10, "((0, 1, 0), (0, 3, 9))": 11, "((0, 1, 0), (0, 4, 0))": 3, "((0, 1, 0), (0, 4, 1))": 4, "((0, 1, 0), (0, 4, 2))": 5, "((0, 1, 0), (0, 4, 3))": 6, "((0, 1, 0), (0, 4, 4))": 7, "((0, 1, 0), (0, 4, 5))": 8, "((0, 1, 0), (0, 4, 6))": 9, "((0, 1, 0), (0, 4, 7))": 10, "((0, 1, 0), (0, 4, 8))": 11, "((0, 1, 0), (0, 4, 9))": 12, "((0, 1, 0), (0, 5, 0))": 4, "((0, 1, 0), (0, 5, 1))": 5, "((0, 1, 0), (0, 5, 2))": 6, "((0, 1, 0), (0, 5, 3))": 7, "((0, 1, 0), (0, 5, 4))": 8, "((0, 1, 0), (0, 5, 5))": 9, "((0, 1, 0), (0, 5, 6))": 10, "((0, 1, 0), (0, 5, 7))": 11, "((0, 1, 0), (0, 5, 8))": 12, "((0, 1, 0), (0, 5, 9))": 13, "((0, 1, 0), (0, 6, 0))": 5, "((0, 1, 0), (0, 6, 1))": 6, "((0, 1, 0), (0, 6, 2))": 7, "((0, 1, 0), (0, 6, 3))": 8, "((0, 1, 0), (0, 6, 4))": 9, "((0, 1, 0), (0, 6, 5))": 10, "((0, 1, 0), (0, 6, 6))": 11, "((0, 1, 0), (0, 6, 7))": 12, "((0, 1, 0), (0, 6, 8))": 13, "((0, 1, 0), (0, 6, 9))": 14, "((0, 1, 0), (0, 7, 0))": 6, "((0, 1, 0), (0, 7, 1))": 7, "((0, 1, 0), (0, 7, 2))": 8, "((0, 1, 0), (0, 7, 3))": 9, "((0, 1, 0), (0, 7, 4))": 10, "((0, 1, 0), (0, 7, 5))": 11, "((0, 1, 0), (0, 7, 6))": 12, "((0, 1, 0), (0, 7, 7))": 13, "((0, 1, 0), (0, 7, 8))": 14, "((0, 1, 0), (0, 7, 9))": 15, "((0, 1, 0), (0, 8, 0))": 7, "((0, 1, 0), (0, 8, 1))": 8, "((0, 1, 0), (0, 8, 2))": 9, "((0, 1, 0), (0, 8, 3))": 10, "((0, 1, 0), (0, 8, 4))": 11, "((0, 1, 0), (0, 8, 5))": 12, "((0, 1, 0), (0, 8, 6))": 13, "((0, 1, 0), (0, 8, 7))": 14, "((0, 1, 0), (0, 8, 8))": 15, "((0, 1, 0), (0, 8, 9))": 16, "((0, 1, 0), (0, 9, 0))": 8, "((0, 1, 0), (0, 9, 1))": 9, "((0, 1, 0), (0, 9, 2))": 10, "((0, 1, 0), (0, 9, 3))": 11, "((0, 1, 0), (0, 9, 4))": 12, "((0, 1, 0), (0, 9, 5))": 13, "((0, 1, 0), (0, 9, 6))": 14, "((0, 1, 0), (0, 9, 7))": 15, "((0, 1, 0), (0, 9, 8))": 16, "((0, 1, 0), (0, 9, 9))": 17, "((0, 1, 0), (1, 0, 0))": 2, "((0, 1, 0), (1, 0, 1))": 3, "((0, 1, 0), (1, 0, 2))": 4, "((0, 1, 0), (1, 0, 3))": 5, "((0, 1, 0), (1, 0, 4))": 6, "((0, 1, 0), (1, 0, 5))": 7, "((0, 1, 0), (1, 0, 6))": 8, "((0, 1, 0), (1, 0, 7))": 9, "((0, 1, 0), (1, 0, 8))": 10, "((0, 1, 0), (1, 0, 9))": 11, "((0, 1, 0), (1, 1, 0))": 1, "((0, 1, 0), (1, 1, 1))": 2, "((0, 1, 0), (1, 1, 2))": 3, "((0, 1, 0), (1, 1, 3))": 4, "((0, 1, 0), (1, 1, 4))": 5, "((0, 1, 0), (1, 1, 5))": 6, "((0, 1, 0), (1, 1, 6))": 7, "((0, 1, 0), (1, 1, 7))": 8, "((0, 1, 0), (1, 1, 8))": 9, "((0, 1, 0), (1, 1, 9))": 10, "((0, 1, 0), (1, 2, 0))": 2, "((0, 1, 0), (1, 2, 1))": 3, "((0, 1, 0), (1, 2, 2))": 4, "((0, 1, 0), (1, 2, 3))": 5, "((0, 1, 0), (1, 2, 4))": 6, "((0, 1, 0), (1, 2, 5))": 7, "((0, 1, 0), (1, 2, 6))": 8, "((0, 1, 0), (1, 2, 7))": 9, "((0, 1, 0), (1, 2, 8))": 10, "((0, 1, 0), (1, 2, 9))": 11, "((0, 1, 0), (1, 3, 0))": 3, "((0, 1, 0), (1, 3, 1))": 4, "((0, 1, 0), (1, 3, 2))": 5, "((0, 1, 0), (1, 3, 3))": 6, "((0, 1, 0), (1, 3, 4))": 7, "((0, 1, 0), (1, 3, 5))": 8, "((0, 1, 0), (1, 3, 6))": 9, "((0, 1, 0), (1, 3, 7))": 10, "((0, 1, 0), (1, 3, 8))": 11, "((0, 1, 0), (1, 3, 9))": 12, "((0, 1, 0), (1, 4, 0))": 4, "((0, 1, 0), (1, 4, 1))": 5, "((0, 1, 0), (1, 4, 2))": 6, "((0, 1, 0), (1, 4, 3))": 7, "((0, 1, 0), (1, 4, 4))": 8, "((0, 1, 0), (1, 4, 5))": 9, "((0, 1, 0), (1, 4, 6))": 10, "((0, 1, 0), (1, 4, 7))": 11, "((0, 1, 0), (1, 4, 8))": 12, "((0, 1, 0), (1, 4, 9))": 13, "((0, 1, 0), (1, 5, 0))": 5, "((0, 1, 0), (1, 5, 1))": 6, "((0, 1, 0), (1, 5, 2))": 7, "((0, 1, 0), (1, 5, 3))": 8, "((0, 1, 0), (1, 5, 4))": 9, "((0, 1, 0), (1, 5, 5))": 10, "((0, 1, 0), (1, 5, 6))": 11, "((0, 1, 0), (1, 5, 7))": 12, "((0, 1, 0), (1, 5, 8))": 13, "((0, 1, 0), (1, 5, 9))": 14, "((0, 1, 0), (1, 6, 0))": 6, "((0, 1, 0), (1, 6, 1))": 7, "((0, 1, 0), (1, 6, 2))": 8, "((0, 1, 0), (1, 6, 3))": 9, "((0, 1, 0), (1, 6, 4))": 10, "((0, 1, 0), (1, 6, 5))": 11, "((0, 1, 0), (1, 6, 6))": 12, "((0, 1, 0), (1, 6, 7))": 13, "((0, 1, 0), (1, 6, 8))": 14, "((0, 1, 0), (1, 6, 9))": 15, "((0, 1, 0), (1, 7, 0))": 7, "((0, 1, 0), (1, 7, 1))": 8, "((0, 1, 0), (1, 7, 2))": 9, "((0, 1, 0), (1, 7, 3))": 10, "((0, 1, 0), (1, 7, 4))": 11, "((0, 1, 0), (1, 7, 5))": 12, "((0, 1, 0), (1, 7, 6))": 13, "((0, 1, 0), (1, 7, 7))": 14, "((0, 1, 0), (1, 7, 8))": 15, "((0, 1, 0), (1, 7, 9))": 16, "((0, 1, 0), (1, 8, 0))": 8, "((0, 1, 0), (1, 8, 1))": 9, "((0, 1, 0), (1, 8, 2))": 10, "((0, 1, 0), (1, 8, 3))": 11, "((0, 1, 0), (1, 8, 4))": 12, "((0, 1, 0), (1, 8, 5))": 13, "((0, 1, 0), (1, 8, 6))": 14, "((0, 1, 0), (1, 8, 7))": 15, "((0, 1, 0), (1, 8, 8))": 16, "((0, 1, 0), (1, 8, 9))": 17, "((0, 1, 0), (1, 9, 0))": 9, "((0, 1, 0), (1, 9, 1))": 10, "((0, 1, 0), (1, 9, 2))": 11, "((0, 1, 0), (1, 9, 3))": 12, "((0, 1, 0), (1, 9, 4))": 13, "((0, 1, 0), (1, 9, 5))": 14, "((0, 1, 0), (1, 9, 6))": 15, "((0, 1, 0), (1, 9, 7))": 16, "((0, 1, 0), (1, 9, 8))": 17, "((0, 1, 0), (1, 9, 9))": 18, "((0, 1, 0), (2, 0, 0))": 3, "((0, 1, 0), (2, 0, 1))": 4, "((0, 1, 0), (2, 0, 2))": 5, "((0, 1, 0), (2, 0, 3))": 6, "((0, 1, 0), (2, 0, 4))": 7, "((0, 1, 0), (2, 0, 5))": 8, "((0, 1, 0), (2, 0, 6))": 9, "((0, 1, 0), (2, 0, 7))": 10, "((0, 1, 0), (2, 0, 8))": 11, "((0, 1, 0), (2, 0, 9))": 12, "((0, 1, 0), (2, 1, 0))": 2, "((0, 1, 0), (2, 1, 1))": 3, "((0, 1, 0), (2, 1, 2))": 4, "((0, 1, 0), (2, 1, 3))": 5, "((0, 1, 0), (2, 1, 4))": 6, "((0, 1, 0), (2, 1, 5))": 7, "((0, 1, 0), (2, 1, 6))": 8, "((0, 1, 0), (2, 1, 7))": 9, "((0, 1, 0), (2, 1, 8))": 10, "((0, 1, 0), (2, 1, 9))": 11, "((0, 1, 0), (2, 2, 0))": 3, "((0, 1, 0), (2, 2, 1))": 4, "((0, 1, 0), (2, 2, 2))": 5, "((0, 1, 0), (2, 2, 3))": 6, "((0, 1, 0), (2, 2, 4))": 7, "((0, 1, 0), (2, 2, 5))": 8, "((0, 1, 0), (2, 2, 6))": 9, "((0, 1, 0), (2, 2, 7))": 10, "((0, 1, 0), (2, 2, 8))": 11, "((0, 1, 0), (2, 2, 9))": 12, "((0, 1, 0), (2, 3, 0))": 4, "((0, 1, 0), (2, 3, 1))": 5, "((0, 1, 0), (2, 3, 2))": 6, "((0, 1, 0), (2, 3, 3))": 7, "((0, 1, 0), (2, 3, 4))": 8, "((0, 1, 0), (2, 3, 5))": 9, "((0, 1, 0), (2, 3, 6))": 10, "((0, 1, 0), (2, 3, 7))": 11, "((0, 1, 0), (2, 3, 8))": 12, "((0, 1, 0), (2, 3, 9))": 13, "((0, 1, 0), (2, 4, 0))": 5, "((0, 1, 0), (2, 4, 1))": 6, "((0, 1, 0), (2, 4, 2))": 7, "((0, 1, 0), (2, 4, 3))": 8, "((0, 1, 0), (2, 4, 4))": 9, "((0, 1, 0), (2, 4, 5))": 10, "((0, 1, 0), (2, 4, 6))": 11, "((0, 1, 0), (2, 4, 7))": 12, "((0, 1, 0), (2, 4, 8))": 13, "((0, 1, 0), (2, 4, 9))": 14, "((0, 1, 0), (2, 5, 0))": 6, "((0, 1, 0), (2, 5, 1))": 7, "((0, 1, 0), (2, 5, 2))": 8, "((0, 1, 0), (2, 5, 3))": 9, "((0, 1, 0), (2, 5, 4))": 10, "((0, 1, 0), (2, 5, 5))": 11, "((0, 1, 0), (2, 5, 6))": 12, "((0, 1, 0), (2, 5, 7))": 13, "((0, 1, 0), (2, 5, 8))": 14, "((0, 1, 0), (2, 5, 9))": 15, "((0, 1, 0), (2, 6, 0))": 7, "((0, 1, 0), (2, 6, 1))": 8, "((0, 1, 0), (2, 6, 2))": 9, "((0, 1, 0), (2, 6, 3))": 10, "((0, 1, 0), (2, 6, 4))": 11, "((0, 1, 0), (2, 6, 5))": 12, "((0, 1, 0), (2, 6, 6))": 13, "((0, 1, 0), (2, 6, 7))": 14, "((0, 1, 0), (2, 6, 8))": 15, "((0, 1, 0), (2, 6, 9))": 16, "((0, 1, 0), (2, 7, 0))": 8, "((0, 1, 0), (2, 7, 1))": 9, "((0, 1, 0), (2, 7, 2))": 10, "((0, 1, 0), (2, 7, 3))": 11, "((0, 1, 0), (2, 7, 4))": 12, "((0, 1, 0), (2, 7, 5))": 13, "((0, 1, 0), (2, 7, 6))": 14, "((0, 1, 0), (2, 7, 7))": 15, "((0, 1, 0), (2, 7, 8))": 16, "((0, 1, 0), (2, 7, 9))": 17, "((0, 1, 0), (2, 8, 0))": 9, "((0, 1, 0), (2, 8, 1))": 10, "((0, 1, 0), (2, 8, 2))": 11, "((0, 1, 0), (2, 8, 3))": 12, "((0, 1, 0), (2, 8, 4))": 13, "((0, 1, 0), (2, 8, 5))": 14, "((0, 1, 0), (2, 8, 6))": 15, "((0, 1, 0), (2, 8, 7))": 16, "((0, 1, 0), (2, 8, 8))": 17, "((0, 1, 0), (2, 8, 9))": 18, "((0, 1, 0), (2, 9, 0))": 10, "((0, 1, 0), (2, 9, 1))": 11, "((0, 1, 0), (2, 9, 2))": 12, "((0, 1, 0), (2, 9, 3))": 13, "((0, 1, 0), (2, 9, 4))": 14, "((0, 1, 0), (2, 9, 5))": 15, "((0, 1, 0), (2, 9, 6))": 16, "((0, 1, 0), (2, 9, 7))": 17, "((0, 1, 0), (2, 9, 8))": 18, "((0, 1, 0), (2, 9, 9))": 19, "((0, 1, 0), (3, 0, 0))": 4, "((0, 1, 0), (3, 0, 1))": 5, "((0, 1, 0), (3, 0, 2))": 6, "((0, 1, 0), (3, 0, 3))": 7, "((0, 1, 0), (3, 0, 4))": 8, "((0, 1, 0), (3, 0, 5))": 9, "((0, 1, 0), (3, 0, 6))": 10, "((0, 1, 0), (3, 0, 7))": 11, "((0, 1, 0), (3, 0, 8))": 12, "((0, 1, 0), (3, 0, 9))": 13, "((0, 1, 0), (3, 1, 0))": 3, "((0, 1, 0), (3, 1, 1))": 4, "((0, 1, 0), (3, 1, 2))": 5, "((0, 1, 0), (3, 1, 3))": 6, "((0, 1, 0), (3, 1, 4))": 7, "((0, 1, 0), (3, 1, 5))": 8, "((0, 1, 0), (3, 1, 6))": 9, "((0, 1, 0), (3, 1, 7))": 10, "((0, 1, 0), (3, 1, 8))": 11, "((0, 1, 0), (3, 1, 9))": 12, "((0, 1, 0), (3, 2, 0))": 4, "((0, 1, 0), (3, 2, 1))": 5, "((0, 1, 0), (3, 2, 2))": 6, "((0, 1, 0), (3, 2, 3))": 7, "((0, 1, 0), (3, 2, 4))": 8, "((0, 1, 0), (3, 2, 5))": 9, "((0, 1, 0), (3, 2, 6))": 10, "((0, 1, 0), (3, 2, 7))": 11, "((0, 1, 0), (3, 2, 8))": 12, "((0, 1, 0), (3, 2, 9))": 13, "((0, 1, 0), (3, 3, 0))": 5, "((0, 1, 0), (3, 3, 1))": 6, "((0, 1, 0), (3, 3, 2))": 7, "((0, 1, 0), (3, 3, 3))": 8, "((0, 1, 0), (3, 3, 4))": 9, "((0, 1, 0), (3, 3, 5))": 10, "((0, 1, 0), (3, 3, 6))": 11, "((0, 1, 0), (3, 3, 7))": 12, "((0, 1, 0), (3, 3, 8))": 13, "((0, 1, 0), (3, 3, 9))": 14, "((0, 1, 0), (3, 4, 0))": 6, "((0, 1, 0), (3, 4, 1))": 7, "((0, 1, 0), (3, 4, 2))": 8, "((0, 1, 0), (3, 4, 3))": 9, "((0, 1, 0), (3, 4, 4))": 10, "((0, 1, 0), (3, 4, 5))": 11, "((0, 1, 0), (3, 4, 6))": 12, "((0, 1, 0), (3, 4, 7))": 13, "((0, 1, 0), (3, 4, 8))": 14, "((0, 1, 0), (3, 4, 9))": 15, "((0, 1, 0), (3, 5, 0))": 7, "((0, 1, 0), (3, 5, 1))": 8, "((0, 1, 0), (3, 5, 2))": 9, "((0, 1, 0), (3, 5, 3))": 10, "((0, 1, 0), (3, 5, 4))": 11, "((0, 1, 0), (3, 5, 5))": 12, "((0, 1, 0), (3, 5, 6))": 13, "((0, 1, 0), (3, 5, 7))": 14, "((0, 1, 0), (3, 5, 8))": 15, "((0, 1, 0), (3, 5, 9))": 16, "((0, 1, 0), (3, 6, 0))": 8, "((0, 1, 0), (3, 6, 1))": 9, "((0, 1, 0), (3, 6, 2))": 10, "((0, 1, 0), (3, 6, 3))": 11, "((0, 1, 0), (3, 6, 4))": 12, "((0, 1, 0), (3, 6, 5))": 13, "((0, 1, 0), (3, 6, 6))": 14, "((0, 1, 0), (3, 6, 7))": 15, "((0, 1, 0), (3, 6, 8))": 16, "((0, 1, 0), (3, 6, 9))": 17, "((0, 1, 0), (3, 7, 0))": 9, "((0, 1, 0), (3, 7, 1))": 10, "((0, 1, 0), (3, 7, 2))": 11, "((0, 1, 0), (3, 7, 3))": 12, "((0, 1, 0), (3, 7, 4))": 13, "((0, 1, 0), (3, 7, 5))": 14, "((0, 1, 0), (3, 7, 6))": 15, "((0, 1, 0), (3, 7, 7))": 16, "((0, 1, 0), (3, 7, 8))": 17, "((0, 1, 0), (3, 7, 9))": 18, "((0, 1, 0), (3, 8, 0))": 10, "((0, 1, 0), (3, 8, 1))": 11, "((0, 1, 0), (3, 8, 2))": 12, "((0, 1, 0), (3, 8, 3))": 13, "((0, 1, 0), (3, 8, 4))": 14, "((0, 1, 0), (3, 8, 5))": 15, "((0, 1, 0), (3, 8, 6))": 16, "((0, 1, 0), (3, 8, 7))": 17, "((0, 1, 0), (3, 8, 8))": 18, "((0, 1, 0), (3, 8, 9))": 19, "((0, 1, 0), (3, 9, 0))": 11, "((0, 1, 0), (3, 9, 1))": 12, "((0, 1, 0), (3, 9, 2))": 13, "((0, 1, 0), (3, 9, 3))": 14, "((0, 1, 0), (3, 9, 4))": 15, "((0, 1, 0), (3, 9, 5))": 16, "((0, 1, 0), (3, 9, 6))": 17, "((0, 1, 0), (3, 9, 7))": 18, "((0, 1, 0), (3, 9, 8))": 19, "((0, 1, 0), (3, 9, 9))": 20, "((0, 1, 0), (4, 0, 0))": 5, "((0, 1, 0), (4, 0, 1))": 6, "((0, 1, 0), (4, 0, 2))": 7, "((0, 1, 0), (4, 0, 3))": 8, "((0, 1, 0), (4, 0, 4))": 9, "((0, 1, 0), (4, 0, 5))": 10, "((0, 1, 0), (4, 0, 6))": 11, "((0, 1, 0), (4, 0, 7))": 12, "((0, 1, 0), (4, 0, 8))": 13, "((0, 1, 0), (4, 0, 9))": 14, "((0, 1, 0), (4, 1, 0))": 4, "((0, 1, 0), (4, 1, 1))": 5, "((0, 1, 0), (4, 1, 2))": 6, "((0, 1, 0), (4, 1, 3))": 7, "((0, 1, 0), (4, 1, 4))": 8, "((0, 1, 0), (4, 1, 5))": 9, "((0, 1, 0), (4, 1, 6))": 10, "((0, 1, 0), (4, 1, 7))": 11, "((0, 1, 0), (4, 1, 8))": 12, "((0, 1, 0), (4, 1, 9))": 13, "((0, 1, 0), (4, 2, 0))": 5, "((0, 1, 0), (4, 2, 1))": 6, "((0, 1, 0), (4, 2, 2))": 7, "((0, 1, 0), (4, 2, 3))": 8, "((0, 1, 0), (4, 2, 4))": 9, "((0, 1, 0), (4, 2, 5))": 10, "((0, 1, 0), (4, 2, 6))": 11, "((0, 1, 0), (4, 2, 7))": 12, "((0, 1, 0), (4, 2, 8))": 13, "((0, 1, 0), (4, 2, 9))": 14, "((0, 1, 0), (4, 3, 0))": 6, "((0, 1, 0), (4, 3, 1))": 7, "((0, 1, 0), (4, 3, 2))": 8, "((0, 1, 0), (4, 3, 3))": 9, "((0, 1, 0), (4, 3, 4))": 10, "((0, 1, 0), (4, 3, 5))": 11, "((0, 1, 0), (4, 3, 6))": 12, "((0, 1, 0), (4, 3, 7))": 13, "((0, 1, 0), (4, 3, 8))": 14, "((0, 1, 0), (4, 3, 9))": 15, "((0, 1, 0), (4, 4, 0))": 7, "((0, 1, 0), (4, 4, 1))": 8, "((0, 1, 0), (4, 4, 2))": 9, "((0, 1, 0), (4, 4, 3))": 10, "((0, 1, 0), (4, 4, 4))": 11, "((0, 1, 0), (4, 4, 5))": 12, "((0, 1, 0), (4, 4, 6))": 13, "((0, 1, 0), (4, 4, 7))": 14, "((0, 1, 0), (4, 4, 8))": 15, "((0, 1, 0), (4, 4, 9))": 16, "((0, 1, 0), (4, 5, 0))": 8, "((0, 1, 0), (4, 5, 1))": 9, "((0, 1, 0), (4, 5, 2))": 10, "((0, 1, 0), (4, 5, 3))": 11, "((0, 1, 0), (4, 5, 4))": 12, "((0, 1, 0), (4, 5, 5))": 13, "((0, 1, 0), (4, 5, 6))": 14, "((0, 1, 0), (4, 5, 7))": 15, "((0, 1, 0), (4, 5, 8))": 16, "((0, 1, 0), (4, 5, 9))": 17, "((0, 1, 0), (4, 6, 0))": 9, "((0, 1, 0), (4, 6, 1))": 10, "((0, 1, 0), (4, 6, 2))": 11, "((0, 1, 0), (4, 6, 3))": 12, "((0, 1, 0), (4, 6, 4))": 13, "((0, 1, 0), (4, 6, 5))": 14, "((0, 1, 0), (4, 6, 6))": 15, "((0, 1, 0), (4, 6, 7))": 16, "((0, 1, 0), (4, 6, 8))": 17, "((0, 1, 0), (4, 6, 9))": 18, "((0, 1, 0), (4, 7, 0))": 10, "((0, 1, 0), (4, 7, 1))": 11, "((0, 1, 0), (4, 7, 2))": 12, "((0, 1, 0), (4, 7, 3))": 13, "((0, 1, 0), (4, 7, 4))": 14, "((0, 1, 0), (4, 7, 5))": 15, "((0, 1, 0), (4, 7, 6))": 16, "((0, 1, 0), (4, 7, 7))": 17, "((0, 1, 0), (4, 7, 8))": 18, "((0, 1, 0), (4, 7, 9))": 19, "((0, 1, 0), (4, 8, 0))": 11, "((0, 1, 0), (4, 8, 1))": 12, "((0, 1, 0), (4, 8, 2))": 13, "((0, 1, 0), (4, 8, 3))": 14, "((0, 1, 0), (4, 8, 4))": 15, "((0, 1, 0), (4, 8, 5))": 16, "((0, 1, 0), (4, 8, 6))": 17, "((0, 1, 0), (4, 8, 7))": 18, "((0, 1, 0), (4, 8, 8))": 19, "((0, 1, 0), (4, 8, 9))": 20, "((0, 1, 0), (4, 9, 0))": 12, "((0, 1, 0), (4, 9, 1))": 13, "((0, 1, 0), (4, 9, 2))": 14, "((0, 1, 0), (4, 9, 3))": 15, "((0, 1, 0), (4, 9, 4))": 16, "((0, 1, 0), (4, 9, 5))": 17, "((0, 1, 0), (4, 9, 6))": 18, "((0, 1, 0), (4, 9, 7))": 19, "((0, 1, 0), (4, 9, 8))": 20, "((0, 1, 0), (4, 9, 9))": 21, "((0, 1, 0), (5, 0, 0))": 6, "((0, 1, 0), (5, 0, 1))": 7, "((0, 1, 0), (5, 0, 2))": 8, "((0, 1, 0), (5, 0, 3))": 9, "((0, 1, 0), (5, 0, 4))": 10, "((0, 1, 0), (5, 0, 5))": 11, "((0, 1, 0), (5, 0, 6))": 12, "((0, 1, 0), (5, 0, 7))": 13, "((0, 1, 0), (5, 0, 8))": 14, "((0, 1, 0), (5, 0, 9))": 15, "((0, 1, 0), (5, 1, 0))": 5, "((0, 1, 0), (5, 1, 1))": 6, "((0, 1, 0), (5, 1, 2))": 7, "((0, 1, 0), (5, 1, 3))": 8, "((0, 1, 0), (5, 1, 4))": 9, "((0, 1, 0), (5, 1, 5))": 10, "((0, 1, 0), (5, 1, 6))": 11, "((0, 1, 0), (5, 1, 7))": 12, "((0, 1, 0), (5, 1, 8))": 13, "((0, 1, 0), (5, 1, 9))": 14, "((0, 1, 0), (5, 2, 0))": 6, "((0, 1, 0), (5, 2, 1))": 7, "((0, 1, 0), (5, 2, 2))": 8, "((0, 1, 0), (5, 2, 3))": 9, "((0, 1, 0), (5, 2, 4))": 10, "((0, 1, 0), (5, 2, 5))": 11, "((0, 1, 0), (5, 2, 6))": 12, "((0, 1, 0), (5, 2, 7))": 13, "((0, 1, 0), (5, 2, 8))": 14, "((0, 1, 0), (5, 2, 9))": 15, "((0, 1, 0), (5, 3, 0))": 7, "((0, 1, 0), (5, 3, 1))": 8, "((0, 1, 0), (5, 3, 2))": 9, "((0, 1, 0), (5, 3, 3))": 10, "((0, 1, 0), (5, 3, 4))": 11, "((0, 1, 0), (5, 3, 5))": 12, "((0, 1, 0), (5, 3, 6))": 13, "((0, 1, 0), (5, 3, 7))": 14, "((0, 1, 0), (5, 3, 8))": 15, "((0, 1, 0), (5, 3, 9))": 16, "((0, 1, 0), (5, 4, 0))": 8, "((0, 1, 0), (5, 4, 1))": 9, "((0, 1, 0), (5, 4, 2))": 10, "((0, 1, 0), (5, 4, 3))": 11, "((0, 1, 0), (5, 4, 4))": 12, "((0, 1, 0), (5, 4, 5))": 13, "((0, 1, 0), (5, 4, 6))": 14, "((0, 1, 0), (5, 4, 7))": 15, "((0, 1, 0), (5, 4, 8))": 16, "((0, 1, 0), (5, 4, 9))": 17, "((0, 1, 0), (5, 5, 0))": 9, "((0, 1, 0), (5, 5, 1))": 10, "((0, 1, 0), (5, 5, 2))": 11, "((0, 1, 0), (5, 5, 3))": 12, "((0, 1, 0), (5, 5, 4))": 13, "((0, 1, 0), (5, 5, 5))": 14, "((0, 1, 0), (5, 5, 6))": 15, "((0, 1, 0), (5, 5, 7))": 16, "((0, 1, 0), (5, 5, 8))": 17, "((0, 1, 0), (5, 5, 9))": 18, "((0, 1, 0), (5, 6, 0))": 10, "((0, 1, 0), (5, 6, 1))": 11, "((0, 1, 0), (5, 6, 2))": 12, "((0, 1, 0), (5, 6, 3))": 13, "((0, 1, 0), (5, 6, 4))": 14, "((0, 1, 0), (5, 6, 5))": 15, "((0, 1, 0), (5, 6, 6))": 16, "((0, 1, 0), (5, 6, 7))": 17, "((0, 1, 0), (5, 6, 8))": 18, "((0, 1, 0), (5, 6, 9))": 19, "((0, 1, 0), (5, 7, 0))": 11, "((0, 1, 0), (5, 7, 1))": 12, "((0, 1, 0), (5, 7, 2))": 13, "((0, 1, 0), (5, 7, 3))": 14, "((0, 1, 0), (5, 7, 4))": 15, "((0, 1, 0), (5, 7, 5))": 16, "((0, 1, 0), (5, 7, 6))": 17, "((0, 1, 0), (5, 7, 7))": 18, "((0, 1, 0), (5, 7, 8))": 19, "((0, 1, 0), (5, 7, 9))": 20, "((0, 1, 0), (5, 8, 0))": 12, "((0, 1, 0), (5, 8, 1))": 13, "((0, 1, 0), (5, 8, 2))": 14, "((0, 1, 0), (5, 8, 3))": 15, "((0, 1, 0), (5, 8, 4))": 16, "((0, 1, 0), (5, 8, 5))": 17, "((0, 1, 0), (5, 8, 6))": 18, "((0, 1, 0), (5, 8, 7))": 19, "((0, 1, 0), (5, 8, 8))": 20, "((0, 1, 0), (5, 8, 9))": 21, "((0, 1, 0), (5, 9, 0))": 13, "((0, 1, 0), (5, 9, 1))": 14, "((0, 1, 0), (5, 9, 2))": 15, "((0, 1, 0), (5, 9, 3))": 16, "((0, 1, 0), (5, 9, 4))": 17, "((0, 1, 0), (5, 9, 5))": 18, "((0, 1, 0), (5, 9, 6))": 19, "((0, 1, 0), (5, 9, 7))": 20, "((0, 1, 0), (5, 9, 8))": 21, "((0, 1, 0), (5, 9, 9))": 22, "((0, 1, 0), (6, 0, 0))": 7, "((0, 1, 0), (6, 0, 1))": 8, "((0, 1, 0), (6, 0, 2))": 9, "((0, 1, 0), (6, 0, 3))": 10, "((0, 1, 0), (6, 0, 4))": 11, "((0, 1, 0), (6, 0, 5))": 12, "((0, 1, 0), (6, 0, 6))": 13, "((0, 1, 0), (6, 0, 7))": 14, "((0, 1, 0), (6, 0, 8))": 15, "((0, 1, 0), (6, 0, 9))": 16, "((0, 1, 0), (6, 1, 0))": 6, "((0, 1, 0), (6, 1, 1))": 7, "((0, 1, 0), (6, 1, 2))": 8, "((0, 1, 0), (6, 1, 3))": 9, "((0, 1, 0), (6, 1, 4))": 10, "((0, 1, 0), (6, 1, 5))": 11, "((0, 1, 0), (6, 1, 6))": 12, "((0, 1, 0), (6, 1, 7))": 13, "((0, 1, 0), (6, 1, 8))": 14, "((0, 1, 0), (6, 1, 9))": 15, "((0, 1, 0), (6, 2, 0))": 7, "((0, 1, 0), (6, 2, 1))": 8, "((0, 1, 0), (6, 2, 2))": 9, "((0, 1, 0), (6, 2, 3))": 10, "((0, 1, 0), (6, 2, 4))": 11, "((0, 1, 0), (6, 2, 5))": 12, "((0, 1, 0), (6, 2, 6))": 13, "((0, 1, 0), (6, 2, 7))": 14, "((0, 1, 0), (6, 2, 8))": 15, "((0, 1, 0), (6, 2, 9))": 16, "((0, 1, 0), (6, 3, 0))": 8, "((0, 1, 0), (6, 3, 1))": 9, "((0, 1, 0), (6, 3, 2))": 10, "((0, 1, 0), (6, 3, 3))": 11, "((0, 1, 0), (6, 3, 4))": 12, "((0, 1, 0), (6, 3, 5))": 13, "((0, 1, 0), (6, 3, 6))": 14, "((0, 1, 0), (6, 3, 7))": 15, "((0, 1, 0), (6, 3, 8))": 16, "((0, 1, 0), (6, 3, 9))": 17, "((0, 1, 0), (6, 4, 0))": 9, "((0, 1, 0), (6, 4, 1))": 10, "((0, 1, 0), (6, 4, 2))": 11, "((0, 1, 0), (6, 4, 3))": 12, "((0, 1, 0), (6, 4, 4))": 13, "((0, 1, 0), (6, 4, 5))": 14, "((0, 1, 0), (6, 4, 6))": 15, "((0, 1, 0), (6, 4, 7))": 16, "((0, 1, 0), (6, 4, 8))": 17, "((0, 1, 0), (6, 4, 9))": 18, "((0, 1, 0), (6, 5, 0))": 10, "((0, 1, 0), (6, 5, 1))": 11, "((0, 1, 0), (6, 5, 2))": 12, "((0, 1, 0), (6, 5, 3))": 13, "((0, 1, 0), (6, 5, 4))": 14, "((0, 1, 0), (6, 5, 5))": 15, "((0, 1, 0), (6, 5, 6))": 16, "((0, 1, 0), (6, 5, 7))": 17, "((0, 1, 0), (6, 5, 8))": 18, "((0, 1, 0), (6, 5, 9))": 19, "((0, 1, 0), (6, 6, 0))": 11, "((0, 1, 0), (6, 6, 1))": 12, "((0, 1, 0), (6, 6, 2))": 13, "((0, 1, 0), (6, 6, 3))": 14, "((0, 1, 0), (6, 6, 4))": 15, "((0, 1, 0), (6, 6, 5))": 16, "((0, 1, 0), (6, 6, 6))": 17, "((0, 1, 0), (6, 6, 7))": 18, "((0, 1, 0), (6, 6, 8))": 19, "((0, 1, 0), (6, 6, 9))": 20, "((0, 1, 0), (6, 7, 0))": 12, "((0, 1, 0), (6, 7, 1))": 13, "((0, 1, 0), (6, 7, 2))": 14, "((0, 1, 0), (6, 7, 3))": 15, "((0, 1, 0), (6, 7, 4))": 16, "((0, 1, 0), (6, 7, 5))": 17, "((0, 1, 0), (6, 7, 6))": 18, "((0, 1, 0), (6, 7, 7))": 19, "((0, 1, 0), (6, 7, 8))": 20, "((0, 1, 0), (6, 7, 9))": 21, "((0, 1, 0), (6, 8, 0))": 13, "((0, 1, 0), (6, 8, 1))": 14, "((0, 1, 0), (6, 8, 2))": 15, "((0, 1, 0), (6, 8, 3))": 16, "((0, 1, 0), (6, 8, 4))": 17, "((0, 1, 0), (6, 8, 5))": 18, "((0, 1, 0), (6, 8, 6))": 19, "((0, 1, 0), (6, 8, 7))": 20, "((0, 1, 0), (6, 8, 8))": 21, "((0, 1, 0), (6, 8, 9))": 22, "((0, 1, 0), (6, 9, 0))": 14, "((0, 1, 0), (6, 9, 1))": 15, "((0, 1, 0), (6, 9, 2))": 16, "((0, 1, 0), (6, 9, 3))": 17, "((0, 1, 0), (6, 9, 4))": 18, "((0, 1, 0), (6, 9, 5))": 19, "((0, 1, 0), (6, 9, 6))": 20, "((0, 1, 0), (6, 9, 7))": 21, "((0, 1, 0), (6, 9, 8))": 22, "((0, 1, 0), (6, 9, 9))": 23, "((0, 1, 0), (7, 0, 0))": 8, "((0, 1, 0), (7, 0, 1))": 9, "((0, 1, 0), (7, 0, 2))": 10, "((0, 1, 0), (7, 0, 3))": 11, "((0, 1, 0), (7, 0, 4))": 12, "((0, 1, 0), (7, 0, 5))": 13, "((0, 1, 0), (7, 0, 6))": 14, "((0, 1, 0), (7, 0, 7))": 15, "((0, 1, 0), (7, 0, 8))": 16, "((0, 1, 0), (7, 0, 9))": 17, "((0, 1, 0), (7, 1, 0))": 7, "((0, 1, 0), (7, 1, 1))": 8, "((0, 1, 0), (7, 1, 2))": 9, "((0, 1, 0), (7, 1, 3))": 10, "((0, 1, 0), (7, 1, 4))": 11, "((0, 1, 0), (7, 1, 5))": 12, "((0, 1, 0), (7, 1, 6))": 13, "((0, 1, 0), (7, 1, 7))": 14, "((0, 1, 0), (7, 1, 8))": 15, "((0, 1, 0), (7, 1, 9))": 16, "((0, 1, 0), (7, 2, 0))": 8, "((0, 1, 0), (7, 2, 1))": 9, "((0, 1, 0), (7, 2, 2))": 10, "((0, 1, 0), (7, 2, 3))": 11, "((0, 1, 0), (7, 2, 4))": 12, "((0, 1, 0), (7, 2, 5))": 13, "((0, 1, 0), (7, 2, 6))": 14, "((0, 1, 0), (7, 2, 7))": 15, "((0, 1, 0), (7, 2, 8))": 16, "((0, 1, 0), (7, 2, 9))": 17, "((0, 1, 0), (7, 3, 0))": 9, "((0, 1, 0), (7, 3, 1))": 10, "((0, 1, 0), (7, 3, 2))": 11, "((0, 1, 0), (7, 3, 3))": 12, "((0, 1, 0), (7, 3, 4))": 13, "((0, 1, 0), (7, 3, 5))": 14, "((0, 1, 0), (7, 3, 6))": 15, "((0, 1, 0), (7, 3, 7))": 16, "((0, 1, 0), (7, 3, 8))": 17, "((0, 1, 0), (7, 3, 9))": 18, "((0, 1, 0), (7, 4, 0))": 10, "((0, 1, 0), (7, 4, 1))": 11, "((0, 1, 0), (7, 4, 2))": 12, "((0, 1, 0), (7, 4, 3))": 13, "((0, 1, 0), (7, 4, 4))": 14, "((0, 1, 0), (7, 4, 5))": 15, "((0, 1, 0), (7, 4, 6))": 16, "((0, 1, 0), (7, 4, 7))": 17, "((0, 1, 0), (7, 4, 8))": 18, "((0, 1, 0), (7, 4, 9))": 19, "((0, 1, 0), (7, 5, 0))": 11, "((0, 1, 0), (7, 5, 1))": 12, "((0, 1, 0), (7, 5, 2))": 13, "((0, 1, 0), (7, 5, 3))": 14, "((0, 1, 0), (7, 5, 4))": 15, "((0, 1, 0), (7, 5, 5))": 16, "((0, 1, 0), (7, 5, 6))": 17, "((0, 1, 0), (7, 5, 7))": 18, "((0, 1, 0), (7, 5, 8))": 19, "((0, 1, 0), (7, 5, 9))": 20, "((0, 1, 0), (7, 6, 0))": 12, "((0, 1, 0), (7, 6, 1))": 13, "((0, 1, 0), (7, 6, 2))": 14, "((0, 1, 0), (7, 6, 3))": 15, "((0, 1, 0), (7, 6, 4))": 16, "((0, 1, 0), (7, 6, 5))": 17, "((0, 1, 0), (7, 6, 6))": 18, "((0, 1, 0), (7, 6, 7))": 19, "((0, 1, 0), (7, 6, 8))": 20, "((0, 1, 0), (7, 6, 9))": 21, "((0, 1, 0), (7, 7, 0))": 13, "((0, 1, 0), (7, 7, 1))": 14, "((0, 1, 0), (7, 7, 2))": 15, "((0, 1, 0), (7, 7, 3))": 16, "((0, 1, 0), (7, 7, 4))": 17, "((0, 1, 0), (7, 7, 5))": 18, "((0, 1, 0), (7, 7, 6))": 19, "((0, 1, 0), (7, 7, 7))": 20, "((0, 1, 0), (7, 7, 8))": 21, "((0, 1, 0), (7, 7, 9))": 22, "((0, 1, 0), (7, 8, 0))": 14, "((0, 1, 0), (7, 8, 1))": 15, "((0, 1, 0), (7, 8, 2))": 16, "((0, 1, 0), (7, 8, 3))": 17, "((0, 1, 0), (7, 8, 4))": 18, "((0, 1, 0), (7, 8, 5))": 19, "((0, 1, 0), (7, 8, 6))": 20, "((0, 1, 0), (7, 8, 7))": 21, "((0, 1, 0), (7, 8, 8))": 22, "((0, 1, 0), (7, 8, 9))": 23, "((0, 1, 0), (7, 9, 0))": 15, "((0, 1, 0), (7, 9, 1))": 16, "((0, 1, 0), (7, 9, 2))": 17, "((0, 1, 0), (7, 9, 3))": 18, "((0, 1, 0), (7, 9, 4))": 19, "((0, 1, 0), (7, 9, 5))": 20, "((0, 1, 0), (7, 9, 6))": 21, "((0, 1, 0), (7, 9, 7))": 22, "((0, 1, 0), (7, 9, 8))": 23, "((0, 1, 0), (7, 9, 9))": 24, "((0, 1, 0), (8, 0, 0))": 9, "((0, 1, 0), (8, 0, 1))": 10, "((0, 1, 0), (8, 0, 2))": 11, "((0, 1, 0), (8, 0, 3))": 12, "((0, 1, 0), (8, 0, 4))": 13, "((0, 1, 0), (8, 0, 5))": 14, "((0, 1, 0), (8, 0, 6))": 15, "((0, 1, 0), (8, 0, 7))": 16, "((0, 1, 0), (8, 0, 8))": 17, "((0, 1, 0), (8, 0, 9))": 18, "((0, 1, 0), (8, 1, 0))": 8, "((0, 1, 0), (8, 1, 1))": 9, "((0, 1, 0), (8, 1, 2))": 10, "((0, 1, 0), (8, 1, 3))": 11, "((0, 1, 0), (8, 1, 4))": 12, "((0, 1, 0), (8, 1, 5))": 13, "((0, 1, 0), (8, 1, 6))": 14, "((0, 1, 0), (8, 1, 7))": 15, "((0, 1, 0), (8, 1, 8))": 16, "((0, 1, 0), (8, 1, 9))": 17, "((0, 1, 0), (8, 2, 0))": 9, "((0, 1, 0), (8, 2, 1))": 10, "((0, 1, 0), (8, 2, 2))": 11, "((0, 1, 0), (8, 2, 3))": 12, "((0, 1, 0), (8, 2, 4))": 13, "((0, 1, 0), (8, 2, 5))": 14, "((0, 1, 0), (8, 2, 6))": 15, "((0, 1, 0), (8, 2, 7))": 16, "((0, 1, 0), (8, 2, 8))": 17, "((0, 1, 0), (8, 2, 9))": 18, "((0, 1, 0), (8, 3, 0))": 10, "((0, 1, 0), (8, 3, 1))": 11, "((0, 1, 0), (8, 3, 2))": 12, "((0, 1, 0), (8, 3, 3))": 13, "((0, 1, 0), (8, 3, 4))": 14, "((0, 1, 0), (8, 3, 5))": 15, "((0, 1, 0), (8, 3, 6))": 16, "((0, 1, 0), (8, 3, 7))": 17, "((0, 1, 0), (8, 3, 8))": 18, "((0, 1, 0), (8, 3, 9))": 19, "((0, 1, 0), (8, 4, 0))": 11, "((0, 1, 0), (8, 4, 1))": 12, "((0, 1, 0), (8, 4, 2))": 13, "((0, 1, 0), (8, 4, 3))": 14, "((0, 1, 0), (8, 4, 4))": 15, "((0, 1, 0), (8, 4, 5))": 16, "((0, 1, 0), (8, 4, 6))": 17, "((0, 1, 0), (8, 4, 7))": 18, "((0, 1, 0), (8, 4, 8))": 19, "((0, 1, 0), (8, 4, 9))": 20, "((0, 1, 0), (8, 5, 0))": 12, "((0, 1, 0), (8, 5, 1))": 13, "((0, 1, 0), (8, 5, 2))": 14, "((0, 1, 0), (8, 5, 3))": 15, "((0, 1, 0), (8, 5, 4))": 16, "((0, 1, 0), (8, 5, 5))": 17, "((0, 1, 0), (8, 5, 6))": 18, "((0, 1, 0), (8, 5, 7))": 19, "((0, 1, 0), (8, 5, 8))": 20, "((0, 1, 0), (8, 5, 9))": 21, "((0, 1, 0), (8, 6, 0))": 13, "((0, 1, 0), (8, 6, 1))": 14, "((0, 1, 0), (8, 6, 2))": 15, "((0, 1, 0), (8, 6, 3))": 16, "((0, 1, 0), (8, 6, 4))": 17, "((0, 1, 0), (8, 6, 5))": 18, "((0, 1, 0), (8, 6, 6))": 19, "((0, 1, 0), (8, 6, 7))": 20, "((0, 1, 0), (8, 6, 8))": 21, "((0, 1, 0), (8, 6, 9))": 22, "((0, 1, 0), (8, 7, 0))": 14, "((0, 1, 0), (8, 7, 1))": 15, "((0, 1, 0), (8, 7, 2))": 16, "((0, 1, 0), (8, 7, 3))": 17, "((0, 1, 0), (8, 7, 4))": 18, "((0, 1, 0), (8, 7, 5))": 19, "((0, 1, 0), (8, 7, 6))": 20, "((0, 1, 0), (8, 7, 7))": 21, "((0, 1, 0), (8, 7, 8))": 22, "((0, 1, 0), (8, 7, 9))": 23, "((0, 1, 0), (8, 8, 0))": 15, "((0, 1, 0), (8, 8, 1))": 16, "((0, 1, 0), (8, 8, 2))": 17, "((0, 1, 0), (8, 8, 3))": 18, "((0, 1, 0), (8, 8, 4))": 19, "((0, 1, 0), (8, 8, 5))": 20, "((0, 1, 0), (8, 8, 6))": 21, "((0, 1, 0), (8, 8, 7))": 22, "((0, 1, 0), (8, 8, 8))": 23, "((0, 1, 0), (8, 8, 9))": 24, "((0, 1, 0), (8, 9, 0))": 16, "((0, 1, 0), (8, 9, 1))": 17, "((0, 1, 0), (8, 9, 2))": 18, "((0, 1, 0), (8, 9, 3))": 19, "((0, 1, 0), (8, 9, 4))": 20, "((0, 1, 0), (8, 9, 5))": 21, "((0, 1, 0), (8, 9, 6))": 22, "((0, 1, 0), (8, 9, 7))": 23, "((0, 1, 0), (8, 9, 8))": 24, "((0, 1, 0), (8, 9, 9))": 25, "((0, 1, 0), (9, 0, 0))": 10, "((0, 1, 0), (9, 0, 1))": 11, "((0, 1, 0), (9, 0, 2))": 12, "((0, 1, 0), (9, 0, 3))": 13, "((0, 1, 0), (9, 0, 4))": 14, "((0, 1, 0), (9, 0, 5))": 15, "((0, 1, 0), (9, 0, 6))": 16, "((0, 1, 0), (9, 0, 7))": 17, "((0, 1, 0), (9, 0, 8))": 18, "((0, 1, 0), (9, 0, 9))": 19, "((0, 1, 0), (9, 1, 0))": 9, "((0, 1, 0), (9, 1, 1))": 10, "((0, 1, 0), (9, 1, 2))": 11, "((0, 1, 0), (9, 1, 3))": 12, "((0, 1, 0), (9, 1, 4))": 13, "((0, 1, 0), (9, 1, 5))": 14, "((0, 1, 0), (9, 1, 6))": 15, "((0, 1, 0), (9, 1, 7))": 16, "((0, 1, 0), (9, 1, 8))": 17, "((0, 1, 0), (9, 1, 9))": 18, "((0, 1, 0), (9, 2, 0))": 10, "((0, 1, 0), (9, 2, 1))": 11, "((0, 1, 0), (9, 2, 2))": 12, "((0, 1, 0), (9, 2, 3))": 13, "((0, 1, 0), (9, 2, 4))": 14, "((0, 1, 0), (9, 2, 5))": 15, "((0, 1, 0), (9, 2, 6))": 16, "((0, 1, 0), (9, 2, 7))": 17, "((0, 1, 0), (9, 2, 8))": 18, "((0, 1, 0), (9, 2, 9))": 19, "((0, 1, 0), (9, 3, 0))": 11, "((0, 1, 0), (9, 3, 1))": 12, "((0, 1, 0), (9, 3, 2))": 13, "((0, 1, 0), (9, 3, 3))": 14, "((0, 1, 0), (9, 3, 4))": 15, "((0, 1, 0), (9, 3, 5))": 16, "((0, 1, 0), (9, 3, 6))": 17, "((0, 1, 0), (9, 3, 7))": 18, "((0, 1, 0), (9, 3, 8))": 19, "((0, 1, 0), (9, 3, 9))": 20, "((0, 1, 0), (9, 4, 0))": 12, "((0, 1, 0), (9, 4, 1))": 13, "((0, 1, 0), (9, 4, 2))": 14, "((0, 1, 0), (9, 4, 3))": 15, "((0, 1, 0), (9, 4, 4))": 16, "((0, 1, 0), (9, 4, 5))": 17, "((0, 1, 0), (9, 4, 6))": 18, "((0, 1, 0), (9, 4, 7))": 19, "((0, 1, 0), (9, 4, 8))": 20, "((0, 1, 0), (9, 4, 9))": 21, "((0, 1, 0), (9, 5, 0))": 13, "((0, 1, 0), (9, 5, 1))": 14, "((0, 1, 0), (9, 5, 2))": 15, "((0, 1, 0), (9, 5, 3))": 16, "((0, 1, 0), (9, 5, 4))": 17, "((0, 1, 0), (9, 5, 5))": 18, "((0, 1, 0), (9, 5, 6))": 19, "((0, 1, 0), (9, 5, 7))": 20, "((0, 1, 0), (9, 5, 8))": 21, "((0, 1, 0), (9, 5, 9))": 22, "((0, 1, 0), (9, 6, 0))": 14, "((0, 1, 0), (9, 6, 1))": 15, "((0, 1, 0), (9, 6, 2))": 16, "((0, 1, 0), (9, 6, 3))": 17, "((0, 1, 0), (9, 6, 4))": 18, "((0, 1, 0), (9, 6, 5))": 19, "((0, 1, 0), (9, 6, 6))": 20, "((0, 1, 0), (9, 6, 7))": 21, "((0, 1, 0), (9, 6, 8))": 22, "((0, 1, 0), (9, 6, 9))": 23, "((0, 1, 0), (9, 7, 0))": 15, "((0, 1, 0), (9, 7, 1))": 16, "((0, 1, 0), (9, 7, 2))": 17, "((0, 1, 0), (9, 7, 3))": 18, "((0, 1, 0), (9, 7, 4))": 19, "((0, 1, 0), (9, 7, 5))": 20, "((0, 1, 0), (9, 7, 6))": 21, "((0, 1, 0), (9, 7, 7))": 22, "((0, 1, 0), (9, 7, 8))": 23, "((0, 1, 0), (9, 7, 9))": 24, "((0, 1, 0), (9, 8, 0))": 16, "((0, 1, 0), (9, 8, 1))": 17, "((0, 1, 0), (9, 8, 2))": 18, "((0, 1, 0), (9, 8, 3))": 19, "((0, 1, 0), (9, 8, 4))": 20, "((0, 1, 0), (9, 8, 5))": 21, "((0, 1, 0), (9, 8, 6))": 22, "((0, 1, 0), (9, 8, 7))": 23, "((0, 1, 0), (9, 8, 8))": 24, "((0, 1, 0), (9, 8, 9))": 25, "((0, 1, 0), (9, 9, 0))": 17, "((0, 1, 0), (9, 9, 1))": 18, "((0, 1, 0), (9, 9, 2))": 19, "((0, 1, 0), (9, 9, 3))": 20, "((0, 1, 0), (9, 9, 4))": 21, "((0, 1, 0), (9, 9, 5))": 22, "((0, 1, 0), (9, 9, 6))": 23, "((0, 1, 0), (9, 9, 7))": 24, "((0, 1, 0), (9, 9, 8))": 25, "((0, 1, 0), (9, 9, 9))": 26, "((0, 1, 1), (0, 1, 2))": 1, "((0, 1, 1), (0, 1, 3))": 2, "((0, 1, 1), (0, 1, 4))": 3, "((0, 1, 1), (0, 1, 5))": 4, "((0, 1, 1), (0, 1, 6))": 5, "((0, 1, 1), (0, 1, 7))": 6, "((0, 1, 1), (0, 1, 8))": 7, "((0, 1, 1), (0, 1, 9))": 8, "((0, 1, 1), (0, 2, 0))": 2, "((0, 1, 1), (0, 2, 1))": 1, "((0, 1, 1), (0, 2, 2))": 2, "((0, 1, 1), (0, 2, 3))": 3, "((0, 1, 1), (0, 2, 4))": 4, "((0, 1, 1), (0, 2, 5))": 5, "((0, 1, 1), (0, 2, 6))": 6, "((0, 1, 1), (0, 2, 7))": 7, "((0, 1, 1), (0, 2, 8))": 8, "((0, 1, 1), (0, 2, 9))": 9, "((0, 1, 1), (0, 3, 0))": 3, "((0, 1, 1), (0, 3, 1))": 2, "((0, 1, 1), (0, 3, 2))": 3, "((0, 1, 1), (0, 3, 3))": 4, "((0, 1, 1), (0, 3, 4))": 5, "((0, 1, 1), (0, 3, 5))": 6, "((0, 1, 1), (0, 3, 6))": 7, "((0, 1, 1), (0, 3, 7))": 8, "((0, 1, 1), (0, 3, 8))": 9, "((0, 1, 1), (0, 3, 9))": 10, "((0, 1, 1), (0, 4, 0))": 4, "((0, 1, 1), (0, 4, 1))": 3, "((0, 1, 1), (0, 4, 2))": 4, "((0, 1, 1), (0, 4, 3))": 5, "((0, 1, 1), (0, 4, 4))": 6, "((0, 1, 1), (0, 4, 5))": 7, "((0, 1, 1), (0, 4, 6))": 8, "((0, 1, 1), (0, 4, 7))": 9, "((0, 1, 1), (0, 4, 8))": 10, "((0, 1, 1), (0, 4, 9))": 11, "((0, 1, 1), (0, 5, 0))": 5, "((0, 1, 1), (0, 5, 1))": 4, "((0, 1, 1), (0, 5, 2))": 5, "((0, 1, 1), (0, 5, 3))": 6, "((0, 1, 1), (0, 5, 4))": 7, "((0, 1, 1), (0, 5, 5))": 8, "((0, 1, 1), (0, 5, 6))": 9, "((0, 1, 1), (0, 5, 7))": 10, "((0, 1, 1), (0, 5, 8))": 11, "((0, 1, 1), (0, 5, 9))": 12, "((0, 1, 1), (0, 6, 0))": 6, "((0, 1, 1), (0, 6, 1))": 5, "((0, 1, 1), (0, 6, 2))": 6, "((0, 1, 1), (0, 6, 3))": 7, "((0, 1, 1), (0, 6, 4))": 8, "((0, 1, 1), (0, 6, 5))": 9, "((0, 1, 1), (0, 6, 6))": 10, "((0, 1, 1), (0, 6, 7))": 11, "((0, 1, 1), (0, 6, 8))": 12, "((0, 1, 1), (0, 6, 9))": 13, "((0, 1, 1), (0, 7, 0))": 7, "((0, 1, 1), (0, 7, 1))": 6, "((0, 1, 1), (0, 7, 2))": 7, "((0, 1, 1), (0, 7, 3))": 8, "((0, 1, 1), (0, 7, 4))": 9, "((0, 1, 1), (0, 7, 5))": 10, "((0, 1, 1), (0, 7, 6))": 11, "((0, 1, 1), (0, 7, 7))": 12, "((0, 1, 1), (0, 7, 8))": 13, "((0, 1, 1), (0, 7, 9))": 14, "((0, 1, 1), (0, 8, 0))": 8, "((0, 1, 1), (0, 8, 1))": 7, "((0, 1, 1), (0, 8, 2))": 8, "((0, 1, 1), (0, 8, 3))": 9, "((0, 1, 1), (0, 8, 4))": 10, "((0, 1, 1), (0, 8, 5))": 11, "((0, 1, 1), (0, 8, 6))": 12, "((0, 1, 1), (0, 8, 7))": 13, "((0, 1, 1), (0, 8, 8))": 14, "((0, 1, 1), (0, 8, 9))": 15, "((0, 1, 1), (0, 9, 0))": 9, "((0, 1, 1), (0, 9, 1))": 8, "((0, 1, 1), (0, 9, 2))": 9, "((0, 1, 1), (0, 9, 3))": 10, "((0, 1, 1), (0, 9, 4))": 11, "((0, 1, 1), (0, 9, 5))": 12, "((0, 1, 1), (0, 9, 6))": 13, "((0, 1, 1), (0, 9, 7))": 14, "((0, 1, 1), (0, 9, 8))": 15, "((0, 1, 1), (0, 9, 9))": 16, "((0, 1, 1), (1, 0, 0))": 3, "((0, 1, 1), (1, 0, 1))": 2, "((0, 1, 1), (1, 0, 2))": 3, "((0, 1, 1), (1, 0, 3))": 4, "((0, 1, 1), (1, 0, 4))": 5, "((0, 1, 1), (1, 0, 5))": 6, "((0, 1, 1), (1, 0, 6))": 7, "((0, 1, 1), (1, 0, 7))": 8, "((0, 1, 1), (1, 0, 8))": 9, "((0, 1, 1), (1, 0, 9))": 10, "((0, 1, 1), (1, 1, 0))": 2, "((0, 1, 1), (1, 1, 1))": 1, "((0, 1, 1), (1, 1, 2))": 2, "((0, 1, 1), (1, 1, 3))": 3, "((0, 1, 1), (1, 1, 4))": 4, "((0, 1, 1), (1, 1, 5))": 5, "((0, 1, 1), (1, 1, 6))": 6, "((0, 1, 1), (1, 1, 7))": 7, "((0, 1, 1), (1, 1, 8))": 8, "((0, 1, 1), (1, 1, 9))": 9, "((0, 1, 1), (1, 2, 0))": 3, "((0, 1, 1), (1, 2, 1))": 2, "((0, 1, 1), (1, 2, 2))": 3, "((0, 1, 1), (1, 2, 3))": 4, "((0, 1, 1), (1, 2, 4))": 5, "((0, 1, 1), (1, 2, 5))": 6, "((0, 1, 1), (1, 2, 6))": 7, "((0, 1, 1), (1, 2, 7))": 8, "((0, 1, 1), (1, 2, 8))": 9, "((0, 1, 1), (1, 2, 9))": 10, "((0, 1, 1), (1, 3, 0))": 4, "((0, 1, 1), (1, 3, 1))": 3, "((0, 1, 1), (1, 3, 2))": 4, "((0, 1, 1), (1, 3, 3))": 5, "((0, 1, 1), (1, 3, 4))": 6, "((0, 1, 1), (1, 3, 5))": 7, "((0, 1, 1), (1, 3, 6))": 8, "((0, 1, 1), (1, 3, 7))": 9, "((0, 1, 1), (1, 3, 8))": 10, "((0, 1, 1), (1, 3, 9))": 11, "((0, 1, 1), (1, 4, 0))": 5, "((0, 1, 1), (1, 4, 1))": 4, "((0, 1, 1), (1, 4, 2))": 5, "((0, 1, 1), (1, 4, 3))": 6, "((0, 1, 1), (1, 4, 4))": 7, "((0, 1, 1), (1, 4, 5))": 8, "((0, 1, 1), (1, 4, 6))": 9, "((0, 1, 1), (1, 4, 7))": 10, "((0, 1, 1), (1, 4, 8))": 11, "((0, 1, 1), (1, 4, 9))": 12, "((0, 1, 1), (1, 5, 0))": 6, "((0, 1, 1), (1, 5, 1))": 5, "((0, 1, 1), (1, 5, 2))": 6, "((0, 1, 1), (1, 5, 3))": 7, "((0, 1, 1), (1, 5, 4))": 8, "((0, 1, 1), (1, 5, 5))": 9, "((0, 1, 1), (1, 5, 6))": 10, "((0, 1, 1), (1, 5, 7))": 11, "((0, 1, 1), (1, 5, 8))": 12, "((0, 1, 1), (1, 5, 9))": 13, "((0, 1, 1), (1, 6, 0))": 7, "((0, 1, 1), (1, 6, 1))": 6, "((0, 1, 1), (1, 6, 2))": 7, "((0, 1, 1), (1, 6, 3))": 8, "((0, 1, 1), (1, 6, 4))": 9, "((0, 1, 1), (1, 6, 5))": 10, "((0, 1, 1), (1, 6, 6))": 11, "((0, 1, 1), (1, 6, 7))": 12, "((0, 1, 1), (1, 6, 8))": 13, "((0, 1, 1), (1, 6, 9))": 14, "((0, 1, 1), (1, 7, 0))": 8, "((0, 1, 1), (1, 7, 1))": 7, "((0, 1, 1), (1, 7, 2))": 8, "((0, 1, 1), (1, 7, 3))": 9, "((0, 1, 1), (1, 7, 4))": 10, "((0, 1, 1), (1, 7, 5))": 11, "((0, 1, 1), (1, 7, 6))": 12, "((0, 1, 1), (1, 7, 7))": 13, "((0, 1, 1), (1, 7, 8))": 14, "((0, 1, 1), (1, 7, 9))": 15, "((0, 1, 1), (1, 8, 0))": 9, "((0, 1, 1), (1, 8, 1))": 8, "((0, 1, 1), (1, 8, 2))": 9, "((0, 1, 1), (1, 8, 3))": 10, "((0, 1, 1), (1, 8, 4))": 11, "((0, 1, 1), (1, 8, 5))": 12, "((0, 1, 1), (1, 8, 6))": 13, "((0, 1, 1), (1, 8, 7))": 14, "((0, 1, 1), (1, 8, 8))": 15, "((0, 1, 1), (1, 8, 9))": 16, "((0, 1, 1), (1, 9, 0))": 10, "((0, 1, 1), (1, 9, 1))": 9, "((0, 1, 1), (1, 9, 2))": 10, "((0, 1, 1), (1, 9, 3))": 11, "((0, 1, 1), (1, 9, 4))": 12, "((0, 1, 1), (1, 9, 5))": 13, "((0, 1, 1), (1, 9, 6))": 14, "((0, 1, 1), (1, 9, 7))": 15, "((0, 1, 1), (1, 9, 8))": 16, "((0, 1, 1), (1, 9, 9))": 17, "((0, 1, 1), (2, 0, 0))": 4, "((0, 1, 1), (2, 0, 1))": 3, "((0, 1, 1), (2, 0, 2))": 4, "((0, 1, 1), (2, 0, 3))": 5, "((0, 1, 1), (2, 0, 4))": 6, "((0, 1, 1), (2, 0, 5))": 7, "((0, 1, 1), (2, 0, 6))": 8, "((0, 1, 1), (2, 0, 7))": 9, "((0, 1, 1), (2, 0, 8))": 10, "((0, 1, 1), (2, 0, 9))": 11, "((0, 1, 1), (2, 1, 0))": 3, "((0, 1, 1), (2, 1, 1))": 2, "((0, 1, 1), (2, 1, 2))": 3, "((0, 1, 1), (2, 1, 3))": 4, "((0, 1, 1), (2, 1, 4))": 5, "((0, 1, 1), (2, 1, 5))": 6, "((0, 1, 1), (2, 1, 6))": 7, "((0, 1, 1), (2, 1, 7))": 8, "((0, 1, 1), (2, 1, 8))": 9, "((0, 1, 1), (2, 1, 9))": 10, "((0, 1, 1), (2, 2, 0))": 4, "((0, 1, 1), (2, 2, 1))": 3, "((0, 1, 1), (2, 2, 2))": 4, "((0, 1, 1), (2, 2, 3))": 5, "((0, 1, 1), (2, 2, 4))": 6, "((0, 1, 1), (2, 2, 5))": 7, "((0, 1, 1), (2, 2, 6))": 8, "((0, 1, 1), (2, 2, 7))": 9, "((0, 1, 1), (2, 2, 8))": 10, "((0, 1, 1), (2, 2, 9))": 11, "((0, 1, 1), (2, 3, 0))": 5, "((0, 1, 1), (2, 3, 1))": 4, "((0, 1, 1), (2, 3, 2))": 5, "((0, 1, 1), (2, 3, 3))": 6, "((0, 1, 1), (2, 3, 4))": 7, "((0, 1, 1), (2, 3, 5))": 8, "((0, 1, 1), (2, 3, 6))": 9, "((0, 1, 1), (2, 3, 7))": 10, "((0, 1, 1), (2, 3, 8))": 11, "((0, 1, 1), (2, 3, 9))": 12, "((0, 1, 1), (2, 4, 0))": 6, "((0, 1, 1), (2, 4, 1))": 5, "((0, 1, 1), (2, 4, 2))": 6, "((0, 1, 1), (2, 4, 3))": 7, "((0, 1, 1), (2, 4, 4))": 8, "((0, 1, 1), (2, 4, 5))": 9, "((0, 1, 1), (2, 4, 6))": 10, "((0, 1, 1), (2, 4, 7))": 11, "((0, 1, 1), (2, 4, 8))": 12, "((0, 1, 1), (2, 4, 9))": 13, "((0, 1, 1), (2, 5, 0))": 7, "((0, 1, 1), (2, 5, 1))": 6, "((0, 1, 1), (2, 5, 2))": 7, "((0, 1, 1), (2, 5, 3))": 8, "((0, 1, 1), (2, 5, 4))": 9, "((0, 1, 1), (2, 5, 5))": 10, "((0, 1, 1), (2, 5, 6))": 11, "((0, 1, 1), (2, 5, 7))": 12, "((0, 1, 1), (2, 5, 8))": 13, "((0, 1, 1), (2, 5, 9))": 14, "((0, 1, 1), (2, 6, 0))": 8, "((0, 1, 1), (2, 6, 1))": 7, "((0, 1, 1), (2, 6, 2))": 8, "((0, 1, 1), (2, 6, 3))": 9, "((0, 1, 1), (2, 6, 4))": 10, "((0, 1, 1), (2, 6, 5))": 11, "((0, 1, 1), (2, 6, 6))": 12, "((0, 1, 1), (2, 6, 7))": 13, "((0, 1, 1), (2, 6, 8))": 14, "((0, 1, 1), (2, 6, 9))": 15, "((0, 1, 1), (2, 7, 0))": 9, "((0, 1, 1), (2, 7, 1))": 8, "((0, 1, 1), (2, 7, 2))": 9, "((0, 1, 1), (2, 7, 3))": 10, "((0, 1, 1), (2, 7, 4))": 11, "((0, 1, 1), (2, 7, 5))": 12, "((0, 1, 1), (2, 7, 6))": 13, "((0, 1, 1), (2, 7, 7))": 14, "((0, 1, 1), (2, 7, 8))": 15, "((0, 1, 1), (2, 7, 9))": 16, "((0, 1, 1), (2, 8, 0))": 10, "((0, 1, 1), (2, 8, 1))": 9, "((0, 1, 1), (2, 8, 2))": 10, "((0, 1, 1), (2, 8, 3))": 11, "((0, 1, 1), (2, 8, 4))": 12, "((0, 1, 1), (2, 8, 5))": 13, "((0, 1, 1), (2, 8, 6))": 14, "((0, 1, 1), (2, 8, 7))": 15, "((0, 1, 1), (2, 8, 8))": 16, "((0, 1, 1), (2, 8, 9))": 17, "((0, 1, 1), (2, 9, 0))": 11, "((0, 1, 1), (2, 9, 1))": 10, "((0, 1, 1), (2, 9, 2))": 11, "((0, 1, 1), (2, 9, 3))": 12, "((0, 1, 1), (2, 9, 4))": 13, "((0, 1, 1), (2, 9, 5))": 14, "((0, 1, 1), (2, 9, 6))": 15, "((0, 1, 1), (2, 9, 7))": 16, "((0, 1, 1), (2, 9, 8))": 17, "((0, 1, 1), (2, 9, 9))": 18, "((0, 1, 1), (3, 0, 0))": 5, "((0, 1, 1), (3, 0, 1))": 4, "((0, 1, 1), (3, 0, 2))": 5, "((0, 1, 1), (3, 0, 3))": 6, "((0, 1, 1), (3, 0, 4))": 7, "((0, 1, 1), (3, 0, 5))": 8, "((0, 1, 1), (3, 0, 6))": 9, "((0, 1, 1), (3, 0, 7))": 10, "((0, 1, 1), (3, 0, 8))": 11, "((0, 1, 1), (3, 0, 9))": 12, "((0, 1, 1), (3, 1, 0))": 4, "((0, 1, 1), (3, 1, 1))": 3, "((0, 1, 1), (3, 1, 2))": 4, "((0, 1, 1), (3, 1, 3))": 5, "((0, 1, 1), (3, 1, 4))": 6, "((0, 1, 1), (3, 1, 5))": 7, "((0, 1, 1), (3, 1, 6))": 8, "((0, 1, 1), (3, 1, 7))": 9, "((0, 1, 1), (3, 1, 8))": 10, "((0, 1, 1), (3, 1, 9))": 11, "((0, 1, 1), (3, 2, 0))": 5, "((0, 1, 1), (3, 2, 1))": 4, "((0, 1, 1), (3, 2, 2))": 5, "((0, 1, 1), (3, 2, 3))": 6, "((0, 1, 1), (3, 2, 4))": 7, "((0, 1, 1), (3, 2, 5))": 8, "((0, 1, 1), (3, 2, 6))": 9, "((0, 1, 1), (3, 2, 7))": 10, "((0, 1, 1), (3, 2, 8))": 11, "((0, 1, 1), (3, 2, 9))": 12, "((0, 1, 1), (3, 3, 0))": 6, "((0, 1, 1), (3, 3, 1))": 5, "((0, 1, 1), (3, 3, 2))": 6, "((0, 1, 1), (3, 3, 3))": 7, "((0, 1, 1), (3, 3, 4))": 8, "((0, 1, 1), (3, 3, 5))": 9, "((0, 1, 1), (3, 3, 6))": 10, "((0, 1, 1), (3, 3, 7))": 11, "((0, 1, 1), (3, 3, 8))": 12, "((0, 1, 1), (3, 3, 9))": 13, "((0, 1, 1), (3, 4, 0))": 7, "((0, 1, 1), (3, 4, 1))": 6, "((0, 1, 1), (3, 4, 2))": 7, "((0, 1, 1), (3, 4, 3))": 8, "((0, 1, 1), (3, 4, 4))": 9, "((0, 1, 1), (3, 4, 5))": 10, "((0, 1, 1), (3, 4, 6))": 11, "((0, 1, 1), (3, 4, 7))": 12, "((0, 1, 1), (3, 4, 8))": 13, "((0, 1, 1), (3, 4, 9))": 14, "((0, 1, 1), (3, 5, 0))": 8, "((0, 1, 1), (3, 5, 1))": 7, "((0, 1, 1), (3, 5, 2))": 8, "((0, 1, 1), (3, 5, 3))": 9, "((0, 1, 1), (3, 5, 4))": 10, "((0, 1, 1), (3, 5, 5))": 11, "((0, 1, 1), (3, 5, 6))": 12, "((0, 1, 1), (3, 5, 7))": 13, "((0, 1, 1), (3, 5, 8))": 14, "((0, 1, 1), (3, 5, 9))": 15, "((0, 1, 1), (3, 6, 0))": 9, "((0, 1, 1), (3, 6, 1))": 8, "((0, 1, 1), (3, 6, 2))": 9, "((0, 1, 1), (3, 6, 3))": 10, "((0, 1, 1), (3, 6, 4))": 11, "((0, 1, 1), (3, 6, 5))": 12, "((0, 1, 1), (3, 6, 6))": 13, "((0, 1, 1), (3, 6, 7))": 14, "((0, 1, 1), (3, 6, 8))": 15, "((0, 1, 1), (3, 6, 9))": 16, "((0, 1, 1), (3, 7, 0))": 10, "((0, 1, 1), (3, 7, 1))": 9, "((0, 1, 1), (3, 7, 2))": 10, "((0, 1, 1), (3, 7, 3))": 11, "((0, 1, 1), (3, 7, 4))": 12, "((0, 1, 1), (3, 7, 5))": 13, "((0, 1, 1), (3, 7, 6))": 14, "((0, 1, 1), (3, 7, 7))": 15, "((0, 1, 1), (3, 7, 8))": 16, "((0, 1, 1), (3, 7, 9))": 17, "((0, 1, 1), (3, 8, 0))": 11, "((0, 1, 1), (3, 8, 1))": 10, "((0, 1, 1), (3, 8, 2))": 11, "((0, 1, 1), (3, 8, 3))": 12, "((0, 1, 1), (3, 8, 4))": 13, "((0, 1, 1), (3, 8, 5))": 14, "((0, 1, 1), (3, 8, 6))": 15, "((0, 1, 1), (3, 8, 7))": 16, "((0, 1, 1), (3, 8, 8))": 17, "((0, 1, 1), (3, 8, 9))": 18, "((0, 1, 1), (3, 9, 0))": 12, "((0, 1, 1), (3, 9, 1))": 11, "((0, 1, 1), (3, 9, 2))": 12, "((0, 1, 1), (3, 9, 3))": 13, "((0, 1, 1), (3, 9, 4))": 14, "((0, 1, 1), (3, 9, 5))": 15, "((0, 1, 1), (3, 9, 6))": 16, "((0, 1, 1), (3, 9, 7))": 17, "((0, 1, 1), (3, 9, 8))": 18, "((0, 1, 1), (3, 9, 9))": 19, "((0, 1, 1), (4, 0, 0))": 6, "((0, 1, 1), (4, 0, 1))": 5, "((0, 1, 1), (4, 0, 2))": 6, "((0, 1, 1), (4, 0, 3))": 7, "((0, 1, 1), (4, 0, 4))": 8, "((0, 1, 1), (4, 0, 5))": 9, "((0, 1, 1), (4, 0, 6))": 10, "((0, 1, 1), (4, 0, 7))": 11, "((0, 1, 1), (4, 0, 8))": 12, "((0, 1, 1), (4, 0, 9))": 13, "((0, 1, 1), (4, 1, 0))": 5, "((0, 1, 1), (4, 1, 1))": 4, "((0, 1, 1), (4, 1, 2))": 5, "((0, 1, 1), (4, 1, 3))": 6, "((0, 1, 1), (4, 1, 4))": 7, "((0, 1, 1), (4, 1, 5))": 8, "((0, 1, 1), (4, 1, 6))": 9, "((0, 1, 1), (4, 1, 7))": 10, "((0, 1, 1), (4, 1, 8))": 11, "((0, 1, 1), (4, 1, 9))": 12, "((0, 1, 1), (4, 2, 0))": 6, "((0, 1, 1), (4, 2, 1))": 5, "((0, 1, 1), (4, 2, 2))": 6, "((0, 1, 1), (4, 2, 3))": 7, "((0, 1, 1), (4, 2, 4))": 8, "((0, 1, 1), (4, 2, 5))": 9, "((0, 1, 1), (4, 2, 6))": 10, "((0, 1, 1), (4, 2, 7))": 11, "((0, 1, 1), (4, 2, 8))": 12, "((0, 1, 1), (4, 2, 9))": 13, "((0, 1, 1), (4, 3, 0))": 7, "((0, 1, 1), (4, 3, 1))": 6, "((0, 1, 1), (4, 3, 2))": 7, "((0, 1, 1), (4, 3, 3))": 8, "((0, 1, 1), (4, 3, 4))": 9, "((0, 1, 1), (4, 3, 5))": 10, "((0, 1, 1), (4, 3, 6))": 11, "((0, 1, 1), (4, 3, 7))": 12, "((0, 1, 1), (4, 3, 8))": 13, "((0, 1, 1), (4, 3, 9))": 14, "((0, 1, 1), (4, 4, 0))": 8, "((0, 1, 1), (4, 4, 1))": 7, "((0, 1, 1), (4, 4, 2))": 8, "((0, 1, 1), (4, 4, 3))": 9, "((0, 1, 1), (4, 4, 4))": 10, "((0, 1, 1), (4, 4, 5))": 11, "((0, 1, 1), (4, 4, 6))": 12, "((0, 1, 1), (4, 4, 7))": 13, "((0, 1, 1), (4, 4, 8))": 14, "((0, 1, 1), (4, 4, 9))": 15, "((0, 1, 1), (4, 5, 0))": 9, "((0, 1, 1), (4, 5, 1))": 8, "((0, 1, 1), (4, 5, 2))": 9, "((0, 1, 1), (4, 5, 3))": 10, "((0, 1, 1), (4, 5, 4))": 11, "((0, 1, 1), (4, 5, 5))": 12, "((0, 1, 1), (4, 5, 6))": 13, "((0, 1, 1), (4, 5, 7))": 14, "((0, 1, 1), (4, 5, 8))": 15, "((0, 1, 1), (4, 5, 9))": 16, "((0, 1, 1), (4, 6, 0))": 10, "((0, 1, 1), (4, 6, 1))": 9, "((0, 1, 1), (4, 6, 2))": 10, "((0, 1, 1), (4, 6, 3))": 11, "((0, 1, 1), (4, 6, 4))": 12, "((0, 1, 1), (4, 6, 5))": 13, "((0, 1, 1), (4, 6, 6))": 14, "((0, 1, 1), (4, 6, 7))": 15, "((0, 1, 1), (4, 6, 8))": 16, "((0, 1, 1), (4, 6, 9))": 17, "((0, 1, 1), (4, 7, 0))": 11, "((0, 1, 1), (4, 7, 1))": 10, "((0, 1, 1), (4, 7, 2))": 11, "((0, 1, 1), (4, 7, 3))": 12, "((0, 1, 1), (4, 7, 4))": 13, "((0, 1, 1), (4, 7, 5))": 14, "((0, 1, 1), (4, 7, 6))": 15, "((0, 1, 1), (4, 7, 7))": 16, "((0, 1, 1), (4, 7, 8))": 17, "((0, 1, 1), (4, 7, 9))": 18, "((0, 1, 1), (4, 8, 0))": 12, "((0, 1, 1), (4, 8, 1))": 11, "((0, 1, 1), (4, 8, 2))": 12, "((0, 1, 1), (4, 8, 3))": 13, "((0, 1, 1), (4, 8, 4))": 14, "((0, 1, 1), (4, 8, 5))": 15, "((0, 1, 1), (4, 8, 6))": 16, "((0, 1, 1), (4, 8, 7))": 17, "((0, 1, 1), (4, 8, 8))": 18, "((0, 1, 1), (4, 8, 9))": 19, "((0, 1, 1), (4, 9, 0))": 13, "((0, 1, 1), (4, 9, 1))": 12, "((0, 1, 1), (4, 9, 2))": 13, "((0, 1, 1), (4, 9, 3))": 14, "((0, 1, 1), (4, 9, 4))": 15, "((0, 1, 1), (4, 9, 5))": 16, "((0, 1, 1), (4, 9, 6))": 17, "((0, 1, 1), (4, 9, 7))": 18, "((0, 1, 1), (4, 9, 8))": 19, "((0, 1, 1), (4, 9, 9))": 20, "((0, 1, 1), (5, 0, 0))": 7, "((0, 1, 1), (5, 0, 1))": 6, "((0, 1, 1), (5, 0, 2))": 7, "((0, 1, 1), (5, 0, 3))": 8, "((0, 1, 1), (5, 0, 4))": 9, "((0, 1, 1), (5, 0, 5))": 10, "((0, 1, 1), (5, 0, 6))": 11, "((0, 1, 1), (5, 0, 7))": 12, "((0, 1, 1), (5, 0, 8))": 13, "((0, 1, 1), (5, 0, 9))": 14, "((0, 1, 1), (5, 1, 0))": 6, "((0, 1, 1), (5, 1, 1))": 5, "((0, 1, 1), (5, 1, 2))": 6, "((0, 1, 1), (5, 1, 3))": 7, "((0, 1, 1), (5, 1, 4))": 8, "((0, 1, 1), (5, 1, 5))": 9, "((0, 1, 1), (5, 1, 6))": 10, "((0, 1, 1), (5, 1, 7))": 11, "((0, 1, 1), (5, 1, 8))": 12, "((0, 1, 1), (5, 1, 9))": 13, "((0, 1, 1), (5, 2, 0))": 7, "((0, 1, 1), (5, 2, 1))": 6, "((0, 1, 1), (5, 2, 2))": 7, "((0, 1, 1), (5, 2, 3))": 8, "((0, 1, 1), (5, 2, 4))": 9, "((0, 1, 1), (5, 2, 5))": 10, "((0, 1, 1), (5, 2, 6))": 11, "((0, 1, 1), (5, 2, 7))": 12, "((0, 1, 1), (5, 2, 8))": 13, "((0, 1, 1), (5, 2, 9))": 14, "((0, 1, 1), (5, 3, 0))": 8, "((0, 1, 1), (5, 3, 1))": 7, "((0, 1, 1), (5, 3, 2))": 8, "((0, 1, 1), (5, 3, 3))": 9, "((0, 1, 1), (5, 3, 4))": 10, "((0, 1, 1), (5, 3, 5))": 11, "((0, 1, 1), (5, 3, 6))": 12, "((0, 1, 1), (5, 3, 7))": 13, "((0, 1, 1), (5, 3, 8))": 14, "((0, 1, 1), (5, 3, 9))": 15, "((0, 1, 1), (5, 4, 0))": 9, "((0, 1, 1), (5, 4, 1))": 8, "((0, 1, 1), (5, 4, 2))": 9, "((0, 1, 1), (5, 4, 3))": 10, "((0, 1, 1), (5, 4, 4))": 11, "((0, 1, 1), (5, 4, 5))": 12, "((0, 1, 1), (5, 4, 6))": 13, "((0, 1, 1), (5, 4, 7))": 14, "((0, 1, 1), (5, 4, 8))": 15, "((0, 1, 1), (5, 4, 9))": 16, "((0, 1, 1), (5, 5, 0))": 10, "((0, 1, 1), (5, 5, 1))": 9, "((0, 1, 1), (5, 5, 2))": 10, "((0, 1, 1), (5, 5, 3))": 11, "((0, 1, 1), (5, 5, 4))": 12, "((0, 1, 1), (5, 5, 5))": 13, "((0, 1, 1), (5, 5, 6))": 14, "((0, 1, 1), (5, 5, 7))": 15, "((0, 1, 1), (5, 5, 8))": 16, "((0, 1, 1), (5, 5, 9))": 17, "((0, 1, 1), (5, 6, 0))": 11, "((0, 1, 1), (5, 6, 1))": 10, "((0, 1, 1), (5, 6, 2))": 11, "((0, 1, 1), (5, 6, 3))": 12, "((0, 1, 1), (5, 6, 4))": 13, "((0, 1, 1), (5, 6, 5))": 14, "((0, 1, 1), (5, 6, 6))": 15, "((0, 1, 1), (5, 6, 7))": 16, "((0, 1, 1), (5, 6, 8))": 17, "((0, 1, 1), (5, 6, 9))": 18, "((0, 1, 1), (5, 7, 0))": 12, "((0, 1, 1), (5, 7, 1))": 11, "((0, 1, 1), (5, 7, 2))": 12, "((0, 1, 1), (5, 7, 3))": 13, "((0, 1, 1), (5, 7, 4))": 14, "((0, 1, 1), (5, 7, 5))": 15, "((0, 1, 1), (5, 7, 6))": 16, "((0, 1, 1), (5, 7, 7))": 17, "((0, 1, 1), (5, 7, 8))": 18, "((0, 1, 1), (5, 7, 9))": 19, "((0, 1, 1), (5, 8, 0))": 13, "((0, 1, 1), (5, 8, 1))": 12, "((0, 1, 1), (5, 8, 2))": 13, "((0, 1, 1), (5, 8, 3))": 14, "((0, 1, 1), (5, 8, 4))": 15, "((0, 1, 1), (5, 8, 5))": 16, "((0, 1, 1), (5, 8, 6))": 17, "((0, 1, 1), (5, 8, 7))": 18, "((0, 1, 1), (5, 8, 8))": 19, "((0, 1, 1), (5, 8, 9))": 20, "((0, 1, 1), (5, 9, 0))": 14, "((0, 1, 1), (5, 9, 1))": 13, "((0, 1, 1), (5, 9, 2))": 14, "((0, 1, 1), (5, 9, 3))": 15, "((0, 1, 1), (5, 9, 4))": 16, "((0, 1, 1), (5, 9, 5))": 17, "((0, 1, 1), (5, 9, 6))": 18, "((0, 1, 1), (5, 9, 7))": 19, "((0, 1, 1), (5, 9, 8))": 20, "((0, 1, 1), (5, 9, 9))": 21, "((0, 1, 1), (6, 0, 0))": 8, "((0, 1, 1), (6, 0, 1))": 7, "((0, 1, 1), (6, 0, 2))": 8, "((0, 1, 1), (6, 0, 3))": 9, "((0, 1, 1), (6, 0, 4))": 10, "((0, 1, 1), (6, 0, 5))": 11, "((0, 1, 1), (6, 0, 6))": 12, "((0, 1, 1), (6, 0, 7))": 13, "((0, 1, 1), (6, 0, 8))": 14, "((0, 1, 1), (6, 0, 9))": 15, "((0, 1, 1), (6, 1, 0))": 7, "((0, 1, 1), (6, 1, 1))": 6, "((0, 1, 1), (6, 1, 2))": 7, "((0, 1, 1), (6, 1, 3))": 8, "((0, 1, 1), (6, 1, 4))": 9, "((0, 1, 1), (6, 1, 5))": 10, "((0, 1, 1), (6, 1, 6))": 11, "((0, 1, 1), (6, 1, 7))": 12, "((0, 1, 1), (6, 1, 8))": 13, "((0, 1, 1), (6, 1, 9))": 14, "((0, 1, 1), (6, 2, 0))": 8, "((0, 1, 1), (6, 2, 1))": 7, "((0, 1, 1), (6, 2, 2))": 8, "((0, 1, 1), (6, 2, 3))": 9, "((0, 1, 1), (6, 2, 4))": 10, "((0, 1, 1), (6, 2, 5))": 11, "((0, 1, 1), (6, 2, 6))": 12, "((0, 1, 1), (6, 2, 7))": 13, "((0, 1, 1), (6, 2, 8))": 14, "((0, 1, 1), (6, 2, 9))": 15, "((0, 1, 1), (6, 3, 0))": 9, "((0, 1, 1), (6, 3, 1))": 8, "((0, 1, 1), (6, 3, 2))": 9, "((0, 1, 1), (6, 3, 3))": 10, "((0, 1, 1), (6, 3, 4))": 11, "((0, 1, 1), (6, 3, 5))": 12, "((0, 1, 1), (6, 3, 6))": 13, "((0, 1, 1), (6, 3, 7))": 14, "((0, 1, 1), (6, 3, 8))": 15, "((0, 1, 1), (6, 3, 9))": 16, "((0, 1, 1), (6, 4, 0))": 10, "((0, 1, 1), (6, 4, 1))": 9, "((0, 1, 1), (6, 4, 2))": 10, "((0, 1, 1), (6, 4, 3))": 11, "((0, 1, 1), (6, 4, 4))": 12, "((0, 1, 1), (6, 4, 5))": 13, "((0, 1, 1), (6, 4, 6))": 14, "((0, 1, 1), (6, 4, 7))": 15, "((0, 1, 1), (6, 4, 8))": 16, "((0, 1, 1), (6, 4, 9))": 17, "((0, 1, 1), (6, 5, 0))": 11, "((0, 1, 1), (6, 5, 1))": 10, "((0, 1, 1), (6, 5, 2))": 11, "((0, 1, 1), (6, 5, 3))": 12, "((0, 1, 1), (6, 5, 4))": 13, "((0, 1, 1), (6, 5, 5))": 14, "((0, 1, 1), (6, 5, 6))": 15, "((0, 1, 1), (6, 5, 7))": 16, "((0, 1, 1), (6, 5, 8))": 17, "((0, 1, 1), (6, 5, 9))": 18, "((0, 1, 1), (6, 6, 0))": 12, "((0, 1, 1), (6, 6, 1))": 11, "((0, 1, 1), (6, 6, 2))": 12, "((0, 1, 1), (6, 6, 3))": 13, "((0, 1, 1), (6, 6, 4))": 14, "((0, 1, 1), (6, 6, 5))": 15, "((0, 1, 1), (6, 6, 6))": 16, "((0, 1, 1), (6, 6, 7))": 17, "((0, 1, 1), (6, 6, 8))": 18, "((0, 1, 1), (6, 6, 9))": 19, "((0, 1, 1), (6, 7, 0))": 13, "((0, 1, 1), (6, 7, 1))": 12, "((0, 1, 1), (6, 7, 2))": 13, "((0, 1, 1), (6, 7, 3))": 14, "((0, 1, 1), (6, 7, 4))": 15, "((0, 1, 1), (6, 7, 5))": 16, "((0, 1, 1), (6, 7, 6))": 17, "((0, 1, 1), (6, 7, 7))": 18, "((0, 1, 1), (6, 7, 8))": 19, "((0, 1, 1), (6, 7, 9))": 20, "((0, 1, 1), (6, 8, 0))": 14, "((0, 1, 1), (6, 8, 1))": 13, "((0, 1, 1), (6, 8, 2))": 14, "((0, 1, 1), (6, 8, 3))": 15, "((0, 1, 1), (6, 8, 4))": 16, "((0, 1, 1), (6, 8, 5))": 17, "((0, 1, 1), (6, 8, 6))": 18, "((0, 1, 1), (6, 8, 7))": 19, "((0, 1, 1), (6, 8, 8))": 20, "((0, 1, 1), (6, 8, 9))": 21, "((0, 1, 1), (6, 9, 0))": 15, "((0, 1, 1), (6, 9, 1))": 14, "((0, 1, 1), (6, 9, 2))": 15, "((0, 1, 1), (6, 9, 3))": 16, "((0, 1, 1), (6, 9, 4))": 17, "((0, 1, 1), (6, 9, 5))": 18, "((0, 1, 1), (6, 9, 6))": 19, "((0, 1, 1), (6, 9, 7))": 20, "((0, 1, 1), (6, 9, 8))": 21, "((0, 1, 1), (6, 9, 9))": 22, "((0, 1, 1), (7, 0, 0))": 9, "((0, 1, 1), (7, 0, 1))": 8, "((0, 1, 1), (7, 0, 2))": 9, "((0, 1, 1), (7, 0, 3))": 10, "((0, 1, 1), (7, 0, 4))": 11, "((0, 1, 1), (7, 0, 5))": 12, "((0, 1, 1), (7, 0, 6))": 13, "((0, 1, 1), (7, 0, 7))": 14, "((0, 1, 1), (7, 0, 8))": 15, "((0, 1, 1), (7, 0, 9))": 16, "((0, 1, 1), (7, 1, 0))": 8, "((0, 1, 1), (7, 1, 1))": 7, "((0, 1, 1), (7, 1, 2))": 8, "((0, 1, 1), (7, 1, 3))": 9, "((0, 1, 1), (7, 1, 4))": 10, "((0, 1, 1), (7, 1, 5))": 11, "((0, 1, 1), (7, 1, 6))": 12, "((0, 1, 1), (7, 1, 7))": 13, "((0, 1, 1), (7, 1, 8))": 14, "((0, 1, 1), (7, 1, 9))": 15, "((0, 1, 1), (7, 2, 0))": 9, "((0, 1, 1), (7, 2, 1))": 8, "((0, 1, 1), (7, 2, 2))": 9, "((0, 1, 1), (7, 2, 3))": 10, "((0, 1, 1), (7, 2, 4))": 11, "((0, 1, 1), (7, 2, 5))": 12, "((0, 1, 1), (7, 2, 6))": 13, "((0, 1, 1), (7, 2, 7))": 14, "((0, 1, 1), (7, 2, 8))": 15, "((0, 1, 1), (7, 2, 9))": 16, "((0, 1, 1), (7, 3, 0))": 10, "((0, 1, 1), (7, 3, 1))": 9, "((0, 1, 1), (7, 3, 2))": 10, "((0, 1, 1), (7, 3, 3))": 11, "((0, 1, 1), (7, 3, 4))": 12, "((0, 1, 1), (7, 3, 5))": 13, "((0, 1, 1), (7, 3, 6))": 14, "((0, 1, 1), (7, 3, 7))": 15, "((0, 1, 1), (7, 3, 8))": 16, "((0, 1, 1), (7, 3, 9))": 17, "((0, 1, 1), (7, 4, 0))": 11, "((0, 1, 1), (7, 4, 1))": 10, "((0, 1, 1), (7, 4, 2))": 11, "((0, 1, 1), (7, 4, 3))": 12, "((0, 1, 1), (7, 4, 4))": 13, "((0, 1, 1), (7, 4, 5))": 14, "((0, 1, 1), (7, 4, 6))": 15, "((0, 1, 1), (7, 4, 7))": 16, "((0, 1, 1), (7, 4, 8))": 17, "((0, 1, 1), (7, 4, 9))": 18, "((0, 1, 1), (7, 5, 0))": 12, "((0, 1, 1), (7, 5, 1))": 11, "((0, 1, 1), (7, 5, 2))": 12, "((0, 1, 1), (7, 5, 3))": 13, "((0, 1, 1), (7, 5, 4))": 14, "((0, 1, 1), (7, 5, 5))": 15, "((0, 1, 1), (7, 5, 6))": 16, "((0, 1, 1), (7, 5, 7))": 17, "((0, 1, 1), (7, 5, 8))": 18, "((0, 1, 1), (7, 5, 9))": 19, "((0, 1, 1), (7, 6, 0))": 13, "((0, 1, 1), (7, 6, 1))": 12, "((0, 1, 1), (7, 6, 2))": 13, "((0, 1, 1), (7, 6, 3))": 14, "((0, 1, 1), (7, 6, 4))": 15, "((0, 1, 1), (7, 6, 5))": 16, "((0, 1, 1), (7, 6, 6))": 17, "((0, 1, 1), (7, 6, 7))": 18, "((0, 1, 1), (7, 6, 8))": 19, "((0, 1, 1), (7, 6, 9))": 20, "((0, 1, 1), (7, 7, 0))": 14, "((0, 1, 1), (7, 7, 1))": 13, "((0, 1, 1), (7, 7, 2))": 14, "((0, 1, 1), (7, 7, 3))": 15, "((0, 1, 1), (7, 7, 4))": 16, "((0, 1, 1), (7, 7, 5))": 17, "((0, 1, 1), (7, 7, 6))": 18, "((0, 1, 1), (7, 7, 7))": 19, "((0, 1, 1), (7, 7, 8))": 20, "((0, 1, 1), (7, 7, 9))": 21, "((0, 1, 1), (7, 8, 0))": 15, "((0, 1, 1), (7, 8, 1))": 14, "((0, 1, 1), (7, 8, 2))": 15, "((0, 1, 1), (7, 8, 3))": 16, "((0, 1, 1), (7, 8, 4))": 17, "((0, 1, 1), (7, 8, 5))": 18, "((0, 1, 1), (7, 8, 6))": 19, "((0, 1, 1), (7, 8, 7))": 20, "((0, 1, 1), (7, 8, 8))": 21, "((0, 1, 1), (7, 8, 9))": 22, "((0, 1, 1), (7, 9, 0))": 16, "((0, 1, 1), (7, 9, 1))": 15, "((0, 1, 1), (7, 9, 2))": 16, "((0, 1, 1), (7, 9, 3))": 17, "((0, 1, 1), (7, 9, 4))": 18, "((0, 1, 1), (7, 9, 5))": 19, "((0, 1, 1), (7, 9, 6))": 20, "((0, 1, 1), (7, 9, 7))": 21, "((0, 1, 1), (7, 9, 8))": 22, "((0, 1, 1), (7, 9, 9))": 23, "((0, 1, 1), (8, 0, 0))": 10, "((0, 1, 1), (8, 0, 1))": 9, "((0, 1, 1), (8, 0, 2))": 10, "((0, 1, 1), (8, 0, 3))": 11, "((0, 1, 1), (8, 0, 4))": 12, "((0, 1, 1), (8, 0, 5))": 13, "((0, 1, 1), (8, 0, 6))": 14, "((0, 1, 1), (8, 0, 7))": 15, "((0, 1, 1), (8, 0, 8))": 16, "((0, 1, 1), (8, 0, 9))": 17, "((0, 1, 1), (8, 1, 0))": 9, "((0, 1, 1), (8, 1, 1))": 8, "((0, 1, 1), (8, 1, 2))": 9, "((0, 1, 1), (8, 1, 3))": 10, "((0, 1, 1), (8, 1, 4))": 11, "((0, 1, 1), (8, 1, 5))": 12, "((0, 1, 1), (8, 1, 6))": 13, "((0, 1, 1), (8, 1, 7))": 14, "((0, 1, 1), (8, 1, 8))": 15, "((0, 1, 1), (8, 1, 9))": 16, "((0, 1, 1), (8, 2, 0))": 10, "((0, 1, 1), (8, 2, 1))": 9, "((0, 1, 1), (8, 2, 2))": 10, "((0, 1, 1), (8, 2, 3))": 11, "((0, 1, 1), (8, 2, 4))": 12, "((0, 1, 1), (8, 2, 5))": 13, "((0, 1, 1), (8, 2, 6))": 14, "((0, 1, 1), (8, 2, 7))": 15, "((0, 1, 1), (8, 2, 8))": 16, "((0, 1, 1), (8, 2, 9))": 17, "((0, 1, 1), (8, 3, 0))": 11, "((0, 1, 1), (8, 3, 1))": 10, "((0, 1, 1), (8, 3, 2))": 11, "((0, 1, 1), (8, 3, 3))": 12, "((0, 1, 1), (8, 3, 4))": 13, "((0, 1, 1), (8, 3, 5))": 14, "((0, 1, 1), (8, 3, 6))": 15, "((0, 1, 1), (8, 3, 7))": 16, "((0, 1, 1), (8, 3, 8))": 17, "((0, 1, 1), (8, 3, 9))": 18, "((0, 1, 1), (8, 4, 0))": 12, "((0, 1, 1), (8, 4, 1))": 11, "((0, 1, 1), (8, 4, 2))": 12, "((0, 1, 1), (8, 4, 3))": 13, "((0, 1, 1), (8, 4, 4))": 14, "((0, 1, 1), (8, 4, 5))": 15, "((0, 1, 1), (8, 4, 6))": 16, "((0, 1, 1), (8, 4, 7))": 17, "((0, 1, 1), (8, 4, 8))": 18, "((0, 1, 1), (8, 4, 9))": 19, "((0, 1, 1), (8, 5, 0))": 13, "((0, 1, 1), (8, 5, 1))": 12, "((0, 1, 1), (8, 5, 2))": 13, "((0, 1, 1), (8, 5, 3))": 14, "((0, 1, 1), (8, 5, 4))": 15, "((0, 1, 1), (8, 5, 5))": 16, "((0, 1, 1), (8, 5, 6))": 17, "((0, 1, 1), (8, 5, 7))": 18, "((0, 1, 1), (8, 5, 8))": 19, "((0, 1, 1), (8, 5, 9))": 20, "((0, 1, 1), (8, 6, 0))": 14, "((0, 1, 1), (8, 6, 1))": 13, "((0, 1, 1), (8, 6, 2))": 14, "((0, 1, 1), (8, 6, 3))": 15, "((0, 1, 1), (8, 6, 4))": 16, "((0, 1, 1), (8, 6, 5))": 17, "((0, 1, 1), (8, 6, 6))": 18, "((0, 1, 1), (8, 6, 7))": 19, "((0, 1, 1), (8, 6, 8))": 20, "((0, 1, 1), (8, 6, 9))": 21, "((0, 1, 1), (8, 7, 0))": 15, "((0, 1, 1), (8, 7, 1))": 14, "((0, 1, 1), (8, 7, 2))": 15, "((0, 1, 1), (8, 7, 3))": 16, "((0, 1, 1), (8, 7, 4))": 17, "((0, 1, 1), (8, 7, 5))": 18, "((0, 1, 1), (8, 7, 6))": 19, "((0, 1, 1), (8, 7, 7))": 20, "((0, 1, 1), (8, 7, 8))": 21, "((0, 1, 1), (8, 7, 9))": 22, "((0, 1, 1), (8, 8, 0))": 16, "((0, 1, 1), (8, 8, 1))": 15, "((0, 1, 1), (8, 8, 2))": 16, "((0, 1, 1), (8, 8, 3))": 17, "((0, 1, 1), (8, 8, 4))": 18, "((0, 1, 1), (8, 8, 5))": 19, "((0, 1, 1), (8, 8, 6))": 20, "((0, 1, 1), (8, 8, 7))": 21, "((0, 1, 1), (8, 8, 8))": 22, "((0, 1, 1), (8, 8, 9))": 23, "((0, 1, 1), (8, 9, 0))": 17, "((0, 1, 1), (8, 9, 1))": 16, "((0, 1, 1), (8, 9, 2))": 17, "((0, 1, 1), (8, 9, 3))": 18, "((0, 1, 1), (8, 9, 4))": 19, "((0, 1, 1), (8, 9, 5))": 20, "((0, 1, 1), (8, 9, 6))": 21, "((0, 1, 1), (8, 9, 7))": 22, "((0, 1, 1), (8, 9, 8))": 23, "((0, 1, 1), (8, 9, 9))": 24, "((0, 1, 1), (9, 0, 0))": 11, "((0, 1, 1), (9, 0, 1))": 10, "((0, 1, 1), (9, 0, 2))": 11, "((0, 1, 1), (9, 0, 3))": 12, "((0, 1, 1), (9, 0, 4))": 13, "((0, 1, 1), (9, 0, 5))": 14, "((0, 1, 1), (9, 0, 6))": 15, "((0, 1, 1), (9, 0, 7))": 16, "((0, 1, 1), (9, 0, 8))": 17, "((0, 1, 1), (9, 0, 9))": 18, "((0, 1, 1), (9, 1, 0))": 10, "((0, 1, 1), (9, 1, 1))": 9, "((0, 1, 1), (9, 1, 2))": 10, "((0, 1, 1), (9, 1, 3))": 11, "((0, 1, 1), (9, 1, 4))": 12, "((0, 1, 1), (9, 1, 5))": 13, "((0, 1, 1), (9, 1, 6))": 14, "((0, 1, 1), (9, 1, 7))": 15, "((0, 1, 1), (9, 1, 8))": 16, "((0, 1, 1), (9, 1, 9))": 17, "((0, 1, 1), (9, 2, 0))": 11, "((0, 1, 1), (9, 2, 1))": 10, "((0, 1, 1), (9, 2, 2))": 11, "((0, 1, 1), (9, 2, 3))": 12, "((0, 1, 1), (9, 2, 4))": 13, "((0, 1, 1), (9, 2, 5))": 14, "((0, 1, 1), (9, 2, 6))": 15, "((0, 1, 1), (9, 2, 7))": 16, "((0, 1, 1), (9, 2, 8))": 17, "((0, 1, 1), (9, 2, 9))": 18, "((0, 1, 1), (9, 3, 0))": 12, "((0, 1, 1), (9, 3, 1))": 11, "((0, 1, 1), (9, 3, 2))": 12, "((0, 1, 1), (9, 3, 3))": 13, "((0, 1, 1), (9, 3, 4))": 14, "((0, 1, 1), (9, 3, 5))": 15, "((0, 1, 1), (9, 3, 6))": 16, "((0, 1, 1), (9, 3, 7))": 17, "((0, 1, 1), (9, 3, 8))": 18, "((0, 1, 1), (9, 3, 9))": 19, "((0, 1, 1), (9, 4, 0))": 13, "((0, 1, 1), (9, 4, 1))": 12, "((0, 1, 1), (9, 4, 2))": 13, "((0, 1, 1), (9, 4, 3))": 14, "((0, 1, 1), (9, 4, 4))": 15, "((0, 1, 1), (9, 4, 5))": 16, "((0, 1, 1), (9, 4, 6))": 17, "((0, 1, 1), (9, 4, 7))": 18, "((0, 1, 1), (9, 4, 8))": 19, "((0, 1, 1), (9, 4, 9))": 20, "((0, 1, 1), (9, 5, 0))": 14, "((0, 1, 1), (9, 5, 1))": 13, "((0, 1, 1), (9, 5, 2))": 14, "((0, 1, 1), (9, 5, 3))": 15, "((0, 1, 1), (9, 5, 4))": 16, "((0, 1, 1), (9, 5, 5))": 17, "((0, 1, 1), (9, 5, 6))": 18, "((0, 1, 1), (9, 5, 7))": 19, "((0, 1, 1), (9, 5, 8))": 20, "((0, 1, 1), (9, 5, 9))": 21, "((0, 1, 1), (9, 6, 0))": 15, "((0, 1, 1), (9, 6, 1))": 14, "((0, 1, 1), (9, 6, 2))": 15, "((0, 1, 1), (9, 6, 3))": 16, "((0, 1, 1), (9, 6, 4))": 17, "((0, 1, 1), (9, 6, 5))": 18, "((0, 1, 1), (9, 6, 6))": 19, "((0, 1, 1), (9, 6, 7))": 20, "((0, 1, 1), (9, 6, 8))": 21, "((0, 1, 1), (9, 6, 9))": 22, "((0, 1, 1), (9, 7, 0))": 16, "((0, 1, 1), (9, 7, 1))": 15, "((0, 1, 1), (9, 7, 2))": 16, "((0, 1, 1), (9, 7, 3))": 17, "((0, 1, 1), (9, 7, 4))": 18, "((0, 1, 1), (9, 7, 5))": 19, "((0, 1, 1), (9, 7, 6))": 20, "((0, 1, 1), (9, 7, 7))": 21, "((0, 1, 1), (9, 7, 8))": 22, "((0, 1, 1), (9, 7, 9))": 23, "((0, 1, 1), (9, 8, 0))": 17, "((0, 1, 1), (9, 8, 1))": 16, "((0, 1, 1), (9, 8, 2))": 17, "((0, 1, 1), (9, 8, 3))": 18, "((0, 1, 1), (9, 8, 4))": 19, "((0, 1, 1), (9, 8, 5))": 20, "((0, 1, 1), (9, 8, 6))": 21, "((0, 1, 1), (9, 8, 7))": 22, "((0, 1, 1), (9, 8, 8))": 23, "((0, 1, 1), (9, 8, 9))": 24, "((0, 1, 1), (9, 9, 0))": 18, "((0, 1, 1), (9, 9, 1))": 17, "((0, 1, 1), (9, 9, 2))": 18, "((0, 1, 1), (9, 9, 3))": 19, "((0, 1, 1), (9, 9, 4))": 20, "((0, 1, 1), (9, 9, 5))": 21, "((0, 1, 1), (9, 9, 6))": 22, "((0, 1, 1), (9, 9, 7))": 23, "((0, 1, 1), (9, 9, 8))": 24, "((0, 1, 1), (9, 9, 9))": 25, "((0, 1, 2), (0, 1, 3))": 1, "((0, 1, 2), (0, 1, 4))": 2, "((0, 1, 2), (0, 1, 5))": 3, "((0, 1, 2), (0, 1, 6))": 4, "((0, 1, 2), (0, 1, 7))": 5, "((0, 1, 2), (0, 1, 8))": 6, "((0, 1, 2), (0, 1, 9))": 7, "((0, 1, 2), (0, 2, 0))": 3, "((0, 1, 2), (0, 2, 1))": 2, "((0, 1, 2), (0, 2, 2))": 1, "((0, 1, 2), (0, 2, 3))": 2, "((0, 1, 2), (0, 2, 4))": 3, "((0, 1, 2), (0, 2, 5))": 4, "((0, 1, 2), (0, 2, 6))": 5, "((0, 1, 2), (0, 2, 7))": 6, "((0, 1, 2), (0, 2, 8))": 7, "((0, 1, 2), (0, 2, 9))": 8, "((0, 1, 2), (0, 3, 0))": 4, "((0, 1, 2), (0, 3, 1))": 3, "((0, 1, 2), (0, 3, 2))": 2, "((0, 1, 2), (0, 3, 3))": 3, "((0, 1, 2), (0, 3, 4))": 4, "((0, 1, 2), (0, 3, 5))": 5, "((0, 1, 2), (0, 3, 6))": 6, "((0, 1, 2), (0, 3, 7))": 7, "((0, 1, 2), (0, 3, 8))": 8, "((0, 1, 2), (0, 3, 9))": 9, "((0, 1, 2), (0, 4, 0))": 5, "((0, 1, 2), (0, 4, 1))": 4, "((0, 1, 2), (0, 4, 2))": 3, "((0, 1, 2), (0, 4, 3))": 4, "((0, 1, 2), (0, 4, 4))": 5, "((0, 1, 2), (0, 4, 5))": 6, "((0, 1, 2), (0, 4, 6))": 7, "((0, 1, 2), (0, 4, 7))": 8, "((0, 1, 2), (0, 4, 8))": 9, "((0, 1, 2), (0, 4, 9))": 10, "((0, 1, 2), (0, 5, 0))": 6, "((0, 1, 2), (0, 5, 1))": 5, "((0, 1, 2), (0, 5, 2))": 4, "((0, 1, 2), (0, 5, 3))": 5, "((0, 1, 2), (0, 5, 4))": 6, "((0, 1, 2), (0, 5, 5))": 7, "((0, 1, 2), (0, 5, 6))": 8, "((0, 1, 2), (0, 5, 7))": 9, "((0, 1, 2), (0, 5, 8))": 10, "((0, 1, 2), (0, 5, 9))": 11, "((0, 1, 2), (0, 6, 0))": 7, "((0, 1, 2), (0, 6, 1))": 6, "((0, 1, 2), (0, 6, 2))": 5, "((0, 1, 2), (0, 6, 3))": 6, "((0, 1, 2), (0, 6, 4))": 7, "((0, 1, 2), (0, 6, 5))": 8, "((0, 1, 2), (0, 6, 6))": 9, "((0, 1, 2), (0, 6, 7))": 10, "((0, 1, 2), (0, 6, 8))": 11, "((0, 1, 2), (0, 6, 9))": 12, "((0, 1, 2), (0, 7, 0))": 8, "((0, 1, 2), (0, 7, 1))": 7, "((0, 1, 2), (0, 7, 2))": 6, "((0, 1, 2), (0, 7, 3))": 7, "((0, 1, 2), (0, 7, 4))": 8, "((0, 1, 2), (0, 7, 5))": 9, "((0, 1, 2), (0, 7, 6))": 10, "((0, 1, 2), (0, 7, 7))": 11, "((0, 1, 2), (0, 7, 8))": 12, "((0, 1, 2), (0, 7, 9))": 13, "((0, 1, 2), (0, 8, 0))": 9, "((0, 1, 2), (0, 8, 1))": 8, "((0, 1, 2), (0, 8, 2))": 7, "((0, 1, 2), (0, 8, 3))": 8, "((0, 1, 2), (0, 8, 4))": 9, "((0, 1, 2), (0, 8, 5))": 10, "((0, 1, 2), (0, 8, 6))": 11, "((0, 1, 2), (0, 8, 7))": 12, "((0, 1, 2), (0, 8, 8))": 13, "((0, 1, 2), (0, 8, 9))": 14, "((0, 1, 2), (0, 9, 0))": 10, "((0, 1, 2), (0, 9, 1))": 9, "((0, 1, 2), (0, 9, 2))": 8, "((0, 1, 2), (0, 9, 3))": 9, "((0, 1, 2), (0, 9, 4))": 10, "((0, 1, 2), (0, 9, 5))": 11, "((0, 1, 2), (0, 9, 6))": 12, "((0, 1, 2), (0, 9, 7))": 13, "((0, 1, 2), (0, 9, 8))": 14, "((0, 1, 2), (0, 9, 9))": 15, "((0, 1, 2), (1, 0, 0))": 4, "((0, 1, 2), (1, 0, 1))": 3, "((0, 1, 2), (1, 0, 2))": 2, "((0, 1, 2), (1, 0, 3))": 3, "((0, 1, 2), (1, 0, 4))": 4, "((0, 1, 2), (1, 0, 5))": 5, "((0, 1, 2), (1, 0, 6))": 6, "((0, 1, 2), (1, 0, 7))": 7, "((0, 1, 2), (1, 0, 8))": 8, "((0, 1, 2), (1, 0, 9))": 9, "((0, 1, 2), (1, 1, 0))": 3, "((0, 1, 2), (1, 1, 1))": 2, "((0, 1, 2), (1, 1, 2))": 1, "((0, 1, 2), (1, 1, 3))": 2, "((0, 1, 2), (1, 1, 4))": 3, "((0, 1, 2), (1, 1, 5))": 4, "((0, 1, 2), (1, 1, 6))": 5, "((0, 1, 2), (1, 1, 7))": 6, "((0, 1, 2), (1, 1, 8))": 7, "((0, 1, 2), (1, 1, 9))": 8, "((0, 1, 2), (1, 2, 0))": 4, "((0, 1, 2), (1, 2, 1))": 3, "((0, 1, 2), (1, 2, 2))": 2, "((0, 1, 2), (1, 2, 3))": 3, "((0, 1, 2), (1, 2, 4))": 4, "((0, 1, 2), (1, 2, 5))": 5, "((0, 1, 2), (1, 2, 6))": 6, "((0, 1, 2), (1, 2, 7))": 7, "((0, 1, 2), (1, 2, 8))": 8, "((0, 1, 2), (1, 2, 9))": 9, "((0, 1, 2), (1, 3, 0))": 5, "((0, 1, 2), (1, 3, 1))": 4, "((0, 1, 2), (1, 3, 2))": 3, "((0, 1, 2), (1, 3, 3))": 4, "((0, 1, 2), (1, 3, 4))": 5, "((0, 1, 2), (1, 3, 5))": 6, "((0, 1, 2), (1, 3, 6))": 7, "((0, 1, 2), (1, 3, 7))": 8, "((0, 1, 2), (1, 3, 8))": 9, "((0, 1, 2), (1, 3, 9))": 10, "((0, 1, 2), (1, 4, 0))": 6, "((0, 1, 2), (1, 4, 1))": 5, "((0, 1, 2), (1, 4, 2))": 4, "((0, 1, 2), (1, 4, 3))": 5, "((0, 1, 2), (1, 4, 4))": 6, "((0, 1, 2), (1, 4, 5))": 7, "((0, 1, 2), (1, 4, 6))": 8, "((0, 1, 2), (1, 4, 7))": 9, "((0, 1, 2), (1, 4, 8))": 10, "((0, 1, 2), (1, 4, 9))": 11, "((0, 1, 2), (1, 5, 0))": 7, "((0, 1, 2), (1, 5, 1))": 6, "((0, 1, 2), (1, 5, 2))": 5, "((0, 1, 2), (1, 5, 3))": 6, "((0, 1, 2), (1, 5, 4))": 7, "((0, 1, 2), (1, 5, 5))": 8, "((0, 1, 2), (1, 5, 6))": 9, "((0, 1, 2), (1, 5, 7))": 10, "((0, 1, 2), (1, 5, 8))": 11, "((0, 1, 2), (1, 5, 9))": 12, "((0, 1, 2), (1, 6, 0))": 8, "((0, 1, 2), (1, 6, 1))": 7, "((0, 1, 2), (1, 6, 2))": 6, "((0, 1, 2), (1, 6, 3))": 7, "((0, 1, 2), (1, 6, 4))": 8, "((0, 1, 2), (1, 6, 5))": 9, "((0, 1, 2), (1, 6, 6))": 10, "((0, 1, 2), (1, 6, 7))": 11, "((0, 1, 2), (1, 6, 8))": 12, "((0, 1, 2), (1, 6, 9))": 13, "((0, 1, 2), (1, 7, 0))": 9, "((0, 1, 2), (1, 7, 1))": 8, "((0, 1, 2), (1, 7, 2))": 7, "((0, 1, 2), (1, 7, 3))": 8, "((0, 1, 2), (1, 7, 4))": 9, "((0, 1, 2), (1, 7, 5))": 10, "((0, 1, 2), (1, 7, 6))": 11, "((0, 1, 2), (1, 7, 7))": 12, "((0, 1, 2), (1, 7, 8))": 13, "((0, 1, 2), (1, 7, 9))": 14, "((0, 1, 2), (1, 8, 0))": 10, "((0, 1, 2), (1, 8, 1))": 9, "((0, 1, 2), (1, 8, 2))": 8, "((0, 1, 2), (1, 8, 3))": 9, "((0, 1, 2), (1, 8, 4))": 10, "((0, 1, 2), (1, 8, 5))": 11, "((0, 1, 2), (1, 8, 6))": 12, "((0, 1, 2), (1, 8, 7))": 13, "((0, 1, 2), (1, 8, 8))": 14, "((0, 1, 2), (1, 8, 9))": 15, "((0, 1, 2), (1, 9, 0))": 11, "((0, 1, 2), (1, 9, 1))": 10, "((0, 1, 2), (1, 9, 2))": 9, "((0, 1, 2), (1, 9, 3))": 10, "((0, 1, 2), (1, 9, 4))": 11, "((0, 1, 2), (1, 9, 5))": 12, "((0, 1, 2), (1, 9, 6))": 13, "((0, 1, 2), (1, 9, 7))": 14, "((0, 1, 2), (1, 9, 8))": 15, "((0, 1, 2), (1, 9, 9))": 16, "((0, 1, 2), (2, 0, 0))": 5, "((0, 1, 2), (2, 0, 1))": 4, "((0, 1, 2), (2, 0, 2))": 3, "((0, 1, 2), (2, 0, 3))": 4, "((0, 1, 2), (2, 0, 4))": 5, "((0, 1, 2), (2, 0, 5))": 6, "((0, 1, 2), (2, 0, 6))": 7, "((0, 1, 2), (2, 0, 7))": 8, "((0, 1, 2), (2, 0, 8))": 9, "((0, 1, 2), (2, 0, 9))": 10, "((0, 1, 2), (2, 1, 0))": 4, "((0, 1, 2), (2, 1, 1))": 3, "((0, 1, 2), (2, 1, 2))": 2, "((0, 1, 2), (2, 1, 3))": 3, "((0, 1, 2), (2, 1, 4))": 4, "((0, 1, 2), (2, 1, 5))": 5, "((0, 1, 2), (2, 1, 6))": 6, "((0, 1, 2), (2, 1, 7))": 7, "((0, 1, 2), (2, 1, 8))": 8, "((0, 1, 2), (2, 1, 9))": 9, "((0, 1, 2), (2, 2, 0))": 5, "((0, 1, 2), (2, 2, 1))": 4, "((0, 1, 2), (2, 2, 2))": 3, "((0, 1, 2), (2, 2, 3))": 4, "((0, 1, 2), (2, 2, 4))": 5, "((0, 1, 2), (2, 2, 5))": 6, "((0, 1, 2), (2, 2, 6))": 7, "((0, 1, 2), (2, 2, 7))": 8, "((0, 1, 2), (2, 2, 8))": 9, "((0, 1, 2), (2, 2, 9))": 10, "((0, 1, 2), (2, 3, 0))": 6, "((0, 1, 2), (2, 3, 1))": 5, "((0, 1, 2), (2, 3, 2))": 4, "((0, 1, 2), (2, 3, 3))": 5, "((0, 1, 2), (2, 3, 4))": 6, "((0, 1, 2), (2, 3, 5))": 7, "((0, 1, 2), (2, 3, 6))": 8, "((0, 1, 2), (2, 3, 7))": 9, "((0, 1, 2), (2, 3, 8))": 10, "((0, 1, 2), (2, 3, 9))": 11, "((0, 1, 2), (2, 4, 0))": 7, "((0, 1, 2), (2, 4, 1))": 6, "((0, 1, 2), (2, 4, 2))": 5, "((0, 1, 2), (2, 4, 3))": 6, "((0, 1, 2), (2, 4, 4))": 7, "((0, 1, 2), (2, 4, 5))": 8, "((0, 1, 2), (2, 4, 6))": 9, "((0, 1, 2), (2, 4, 7))": 10, "((0, 1, 2), (2, 4, 8))": 11, "((0, 1, 2), (2, 4, 9))": 12, "((0, 1, 2), (2, 5, 0))": 8, "((0, 1, 2), (2, 5, 1))": 7, "((0, 1, 2), (2, 5, 2))": 6, "((0, 1, 2), (2, 5, 3))": 7, "((0, 1, 2), (2, 5, 4))": 8, "((0, 1, 2), (2, 5, 5))": 9, "((0, 1, 2), (2, 5, 6))": 10, "((0, 1, 2), (2, 5, 7))": 11, "((0, 1, 2), (2, 5, 8))": 12, "((0, 1, 2), (2, 5, 9))": 13, "((0, 1, 2), (2, 6, 0))": 9, "((0, 1, 2), (2, 6, 1))": 8, "((0, 1, 2), (2, 6, 2))": 7, "((0, 1, 2), (2, 6, 3))": 8, "((0, 1, 2), (2, 6, 4))": 9, "((0, 1, 2), (2, 6, 5))": 10, "((0, 1, 2), (2, 6, 6))": 11, "((0, 1, 2), (2, 6, 7))": 12, "((0, 1, 2), (2, 6, 8))": 13, "((0, 1, 2), (2, 6, 9))": 14, "((0, 1, 2), (2, 7, 0))": 10, "((0, 1, 2), (2, 7, 1))": 9, "((0, 1, 2), (2, 7, 2))": 8, "((0, 1, 2), (2, 7, 3))": 9, "((0, 1, 2), (2, 7, 4))": 10, "((0, 1, 2), (2, 7, 5))": 11, "((0, 1, 2), (2, 7, 6))": 12, "((0, 1, 2), (2, 7, 7))": 13, "((0, 1, 2), (2, 7, 8))": 14, "((0, 1, 2), (2, 7, 9))": 15, "((0, 1, 2), (2, 8, 0))": 11, "((0, 1, 2), (2, 8, 1))": 10, "((0, 1, 2), (2, 8, 2))": 9, "((0, 1, 2), (2, 8, 3))": 10, "((0, 1, 2), (2, 8, 4))": 11, "((0, 1, 2), (2, 8, 5))": 12, "((0, 1, 2), (2, 8, 6))": 13, "((0, 1, 2), (2, 8, 7))": 14, "((0, 1, 2), (2, 8, 8))": 15, "((0, 1, 2), (2, 8, 9))": 16, "((0, 1, 2), (2, 9, 0))": 12, "((0, 1, 2), (2, 9, 1))": 11, "((0, 1, 2), (2, 9, 2))": 10, "((0, 1, 2), (2, 9, 3))": 11, "((0, 1, 2), (2, 9, 4))": 12, "((0, 1, 2), (2, 9, 5))": 13, "((0, 1, 2), (2, 9, 6))": 14, "((0, 1, 2), (2, 9, 7))": 15, "((0, 1, 2), (2, 9, 8))": 16, "((0, 1, 2), (2, 9, 9))": 17, "((0, 1, 2), (3, 0, 0))": 6, "((0, 1, 2), (3, 0, 1))": 5, "((0, 1, 2), (3, 0, 2))": 4, "((0, 1, 2), (3, 0, 3))": 5, "((0, 1, 2), (3, 0, 4))": 6, "((0, 1, 2), (3, 0, 5))": 7, "((0, 1, 2), (3, 0, 6))": 8, "((0, 1, 2), (3, 0, 7))": 9, "((0, 1, 2), (3, 0, 8))": 10, "((0, 1, 2), (3, 0, 9))": 11, "((0, 1, 2), (3, 1, 0))": 5, "((0, 1, 2), (3, 1, 1))": 4, "((0, 1, 2), (3, 1, 2))": 3, "((0, 1, 2), (3, 1, 3))": 4, "((0, 1, 2), (3, 1, 4))": 5, "((0, 1, 2), (3, 1, 5))": 6, "((0, 1, 2), (3, 1, 6))": 7, "((0, 1, 2), (3, 1, 7))": 8, "((0, 1, 2), (3, 1, 8))": 9, "((0, 1, 2), (3, 1, 9))": 10, "((0, 1, 2), (3, 2, 0))": 6, "((0, 1, 2), (3, 2, 1))": 5, "((0, 1, 2), (3, 2, 2))": 4, "((0, 1, 2), (3, 2, 3))": 5, "((0, 1, 2), (3, 2, 4))": 6, "((0, 1, 2), (3, 2, 5))": 7, "((0, 1, 2), (3, 2, 6))": 8, "((0, 1, 2), (3, 2, 7))": 9, "((0, 1, 2), (3, 2, 8))": 10, "((0, 1, 2), (3, 2, 9))": 11, "((0, 1, 2), (3, 3, 0))": 7, "((0, 1, 2), (3, 3, 1))": 6, "((0, 1, 2), (3, 3, 2))": 5, "((0, 1, 2), (3, 3, 3))": 6, "((0, 1, 2), (3, 3, 4))": 7, "((0, 1, 2), (3, 3, 5))": 8, "((0, 1, 2), (3, 3, 6))": 9, "((0, 1, 2), (3, 3, 7))": 10, "((0, 1, 2), (3, 3, 8))": 11, "((0, 1, 2), (3, 3, 9))": 12, "((0, 1, 2), (3, 4, 0))": 8, "((0, 1, 2), (3, 4, 1))": 7, "((0, 1, 2), (3, 4, 2))": 6, "((0, 1, 2), (3, 4, 3))": 7, "((0, 1, 2), (3, 4, 4))": 8, "((0, 1, 2), (3, 4, 5))": 9, "((0, 1, 2), (3, 4, 6))": 10, "((0, 1, 2), (3, 4, 7))": 11, "((0, 1, 2), (3, 4, 8))": 12, "((0, 1, 2), (3, 4, 9))": 13, "((0, 1, 2), (3, 5, 0))": 9, "((0, 1, 2), (3, 5, 1))": 8, "((0, 1, 2), (3, 5, 2))": 7, "((0, 1, 2), (3, 5, 3))": 8, "((0, 1, 2), (3, 5, 4))": 9, "((0, 1, 2), (3, 5, 5))": 10, "((0, 1, 2), (3, 5, 6))": 11, "((0, 1, 2), (3, 5, 7))": 12, "((0, 1, 2), (3, 5, 8))": 13, "((0, 1, 2), (3, 5, 9))": 14, "((0, 1, 2), (3, 6, 0))": 10, "((0, 1, 2), (3, 6, 1))": 9, "((0, 1, 2), (3, 6, 2))": 8, "((0, 1, 2), (3, 6, 3))": 9, "((0, 1, 2), (3, 6, 4))": 10, "((0, 1, 2), (3, 6, 5))": 11, "((0, 1, 2), (3, 6, 6))": 12, "((0, 1, 2), (3, 6, 7))": 13, "((0, 1, 2), (3, 6, 8))": 14, "((0, 1, 2), (3, 6, 9))": 15, "((0, 1, 2), (3, 7, 0))": 11, "((0, 1, 2), (3, 7, 1))": 10, "((0, 1, 2), (3, 7, 2))": 9, "((0, 1, 2), (3, 7, 3))": 10, "((0, 1, 2), (3, 7, 4))": 11, "((0, 1, 2), (3, 7, 5))": 12, "((0, 1, 2), (3, 7, 6))": 13, "((0, 1, 2), (3, 7, 7))": 14, "((0, 1, 2), (3, 7, 8))": 15, "((0, 1, 2), (3, 7, 9))": 16, "((0, 1, 2), (3, 8, 0))": 12, "((0, 1, 2), (3, 8, 1))": 11, "((0, 1, 2), (3, 8, 2))": 10, "((0, 1, 2), (3, 8, 3))": 11, "((0, 1, 2), (3, 8, 4))": 12, "((0, 1, 2), (3, 8, 5))": 13, "((0, 1, 2), (3, 8, 6))": 14, "((0, 1, 2), (3, 8, 7))": 15, "((0, 1, 2), (3, 8, 8))": 16, "((0, 1, 2), (3, 8, 9))": 17, "((0, 1, 2), (3, 9, 0))": 13, "((0, 1, 2), (3, 9, 1))": 12, "((0, 1, 2), (3, 9, 2))": 11, "((0, 1, 2), (3, 9, 3))": 12, "((0, 1, 2), (3, 9, 4))": 13, "((0, 1, 2), (3, 9, 5))": 14, "((0, 1, 2), (3, 9, 6))": 15, "((0, 1, 2), (3, 9, 7))": 16, "((0, 1, 2), (3, 9, 8))": 17, "((0, 1, 2), (3, 9, 9))": 18, "((0, 1, 2), (4, 0, 0))": 7, "((0, 1, 2), (4, 0, 1))": 6, "((0, 1, 2), (4, 0, 2))": 5, "((0, 1, 2), (4, 0, 3))": 6, "((0, 1, 2), (4, 0, 4))": 7, "((0, 1, 2), (4, 0, 5))": 8, "((0, 1, 2), (4, 0, 6))": 9, "((0, 1, 2), (4, 0, 7))": 10, "((0, 1, 2), (4, 0, 8))": 11, "((0, 1, 2), (4, 0, 9))": 12, "((0, 1, 2), (4, 1, 0))": 6, "((0, 1, 2), (4, 1, 1))": 5, "((0, 1, 2), (4, 1, 2))": 4, "((0, 1, 2), (4, 1, 3))": 5, "((0, 1, 2), (4, 1, 4))": 6, "((0, 1, 2), (4, 1, 5))": 7, "((0, 1, 2), (4, 1, 6))": 8, "((0, 1, 2), (4, 1, 7))": 9, "((0, 1, 2), (4, 1, 8))": 10, "((0, 1, 2), (4, 1, 9))": 11, "((0, 1, 2), (4, 2, 0))": 7, "((0, 1, 2), (4, 2, 1))": 6, "((0, 1, 2), (4, 2, 2))": 5, "((0, 1, 2), (4, 2, 3))": 6, "((0, 1, 2), (4, 2, 4))": 7, "((0, 1, 2), (4, 2, 5))": 8, "((0, 1, 2), (4, 2, 6))": 9, "((0, 1, 2), (4, 2, 7))": 10, "((0, 1, 2), (4, 2, 8))": 11, "((0, 1, 2), (4, 2, 9))": 12, "((0, 1, 2), (4, 3, 0))": 8, "((0, 1, 2), (4, 3, 1))": 7, "((0, 1, 2), (4, 3, 2))": 6, "((0, 1, 2), (4, 3, 3))": 7, "((0, 1, 2), (4, 3, 4))": 8, "((0, 1, 2), (4, 3, 5))": 9, "((0, 1, 2), (4, 3, 6))": 10, "((0, 1, 2), (4, 3, 7))": 11, "((0, 1, 2), (4, 3, 8))": 12, "((0, 1, 2), (4, 3, 9))": 13, "((0, 1, 2), (4, 4, 0))": 9, "((0, 1, 2), (4, 4, 1))": 8, "((0, 1, 2), (4, 4, 2))": 7, "((0, 1, 2), (4, 4, 3))": 8, "((0, 1, 2), (4, 4, 4))": 9, "((0, 1, 2), (4, 4, 5))": 10, "((0, 1, 2), (4, 4, 6))": 11, "((0, 1, 2), (4, 4, 7))": 12, "((0, 1, 2), (4, 4, 8))": 13, "((0, 1, 2), (4, 4, 9))": 14, "((0, 1, 2), (4, 5, 0))": 10, "((0, 1, 2), (4, 5, 1))": 9, "((0, 1, 2), (4, 5, 2))": 8, "((0, 1, 2), (4, 5, 3))": 9, "((0, 1, 2), (4, 5, 4))": 10, "((0, 1, 2), (4, 5, 5))": 11, "((0, 1, 2), (4, 5, 6))": 12, "((0, 1, 2), (4, 5, 7))": 13, "((0, 1, 2), (4, 5, 8))": 14, "((0, 1, 2), (4, 5, 9))": 15, "((0, 1, 2), (4, 6, 0))": 11, "((0, 1, 2), (4, 6, 1))": 10, "((0, 1, 2), (4, 6, 2))": 9, "((0, 1, 2), (4, 6, 3))": 10, "((0, 1, 2), (4, 6, 4))": 11, "((0, 1, 2), (4, 6, 5))": 12, "((0, 1, 2), (4, 6, 6))": 13, "((0, 1, 2), (4, 6, 7))": 14, "((0, 1, 2), (4, 6, 8))": 15, "((0, 1, 2), (4, 6, 9))": 16, "((0, 1, 2), (4, 7, 0))": 12, "((0, 1, 2), (4, 7, 1))": 11, "((0, 1, 2), (4, 7, 2))": 10, "((0, 1, 2), (4, 7, 3))": 11, "((0, 1, 2), (4, 7, 4))": 12, "((0, 1, 2), (4, 7, 5))": 13, "((0, 1, 2), (4, 7, 6))": 14, "((0, 1, 2), (4, 7, 7))": 15, "((0, 1, 2), (4, 7, 8))": 16, "((0, 1, 2), (4, 7, 9))": 17, "((0, 1, 2), (4, 8, 0))": 13, "((0, 1, 2), (4, 8, 1))": 12, "((0, 1, 2), (4, 8, 2))": 11, "((0, 1, 2), (4, 8, 3))": 12, "((0, 1, 2), (4, 8, 4))": 13, "((0, 1, 2), (4, 8, 5))": 14, "((0, 1, 2), (4, 8, 6))": 15, "((0, 1, 2), (4, 8, 7))": 16, "((0, 1, 2), (4, 8, 8))": 17, "((0, 1, 2), (4, 8, 9))": 18, "((0, 1, 2), (4, 9, 0))": 14, "((0, 1, 2), (4, 9, 1))": 13, "((0, 1, 2), (4, 9, 2))": 12, "((0, 1, 2), (4, 9, 3))": 13, "((0, 1, 2), (4, 9, 4))": 14, "((0, 1, 2), (4, 9, 5))": 15, "((0, 1, 2), (4, 9, 6))": 16, "((0, 1, 2), (4, 9, 7))": 17, "((0, 1, 2), (4, 9, 8))": 18, "((0, 1, 2), (4, 9, 9))": 19, "((0, 1, 2), (5, 0, 0))": 8, "((0, 1, 2), (5, 0, 1))": 7, "((0, 1, 2), (5, 0, 2))": 6, "((0, 1, 2), (5, 0, 3))": 7, "((0, 1, 2), (5, 0, 4))": 8, "((0, 1, 2), (5, 0, 5))": 9, "((0, 1, 2), (5, 0, 6))": 10, "((0, 1, 2), (5, 0, 7))": 11, "((0, 1, 2), (5, 0, 8))": 12, "((0, 1, 2), (5, 0, 9))": 13, "((0, 1, 2), (5, 1, 0))": 7, "((0, 1, 2), (5, 1, 1))": 6, "((0, 1, 2), (5, 1, 2))": 5, "((0, 1, 2), (5, 1, 3))": 6, "((0, 1, 2), (5, 1, 4))": 7, "((0, 1, 2), (5, 1, 5))": 8, "((0, 1, 2), (5, 1, 6))": 9, "((0, 1, 2), (5, 1, 7))": 10, "((0, 1, 2), (5, 1, 8))": 11, "((0, 1, 2), (5, 1, 9))": 12, "((0, 1, 2), (5, 2, 0))": 8, "((0, 1, 2), (5, 2, 1))": 7, "((0, 1, 2), (5, 2, 2))": 6, "((0, 1, 2), (5, 2, 3))": 7, "((0, 1, 2), (5, 2, 4))": 8, "((0, 1, 2), (5, 2, 5))": 9, "((0, 1, 2), (5, 2, 6))": 10, "((0, 1, 2), (5, 2, 7))": 11, "((0, 1, 2), (5, 2, 8))": 12, "((0, 1, 2), (5, 2, 9))": 13, "((0, 1, 2), (5, 3, 0))": 9, "((0, 1, 2), (5, 3, 1))": 8, "((0, 1, 2), (5, 3, 2))": 7, "((0, 1, 2), (5, 3, 3))": 8, "((0, 1, 2), (5, 3, 4))": 9, "((0, 1, 2), (5, 3, 5))": 10, "((0, 1, 2), (5, 3, 6))": 11, "((0, 1, 2), (5, 3, 7))": 12, "((0, 1, 2), (5, 3, 8))": 13, "((0, 1, 2), (5, 3, 9))": 14, "((0, 1, 2), (5, 4, 0))": 10, "((0, 1, 2), (5, 4, 1))": 9, "((0, 1, 2), (5, 4, 2))": 8, "((0, 1, 2), (5, 4, 3))": 9, "((0, 1, 2), (5, 4, 4))": 10, "((0, 1, 2), (5, 4, 5))": 11, "((0, 1, 2), (5, 4, 6))": 12, "((0, 1, 2), (5, 4, 7))": 13, "((0, 1, 2), (5, 4, 8))": 14, "((0, 1, 2), (5, 4, 9))": 15, "((0, 1, 2), (5, 5, 0))": 11, "((0, 1, 2), (5, 5, 1))": 10, "((0, 1, 2), (5, 5, 2))": 9, "((0, 1, 2), (5, 5, 3))": 10, "((0, 1, 2), (5, 5, 4))": 11, "((0, 1, 2), (5, 5, 5))": 12, "((0, 1, 2), (5, 5, 6))": 13, "((0, 1, 2), (5, 5, 7))": 14, "((0, 1, 2), (5, 5, 8))": 15, "((0, 1, 2), (5, 5, 9))": 16, "((0, 1, 2), (5, 6, 0))": 12, "((0, 1, 2), (5, 6, 1))": 11, "((0, 1, 2), (5, 6, 2))": 10, "((0, 1, 2), (5, 6, 3))": 11, "((0, 1, 2), (5, 6, 4))": 12, "((0, 1, 2), (5, 6, 5))": 13, "((0, 1, 2), (5, 6, 6))": 14, "((0, 1, 2), (5, 6, 7))": 15, "((0, 1, 2), (5, 6, 8))": 16, "((0, 1, 2), (5, 6, 9))": 17, "((0, 1, 2), (5, 7, 0))": 13, "((0, 1, 2), (5, 7, 1))": 12, "((0, 1, 2), (5, 7, 2))": 11, "((0, 1, 2), (5, 7, 3))": 12, "((0, 1, 2), (5, 7, 4))": 13, "((0, 1, 2), (5, 7, 5))": 14, "((0, 1, 2), (5, 7, 6))": 15, "((0, 1, 2), (5, 7, 7))": 16, "((0, 1, 2), (5, 7, 8))": 17, "((0, 1, 2), (5, 7, 9))": 18, "((0, 1, 2), (5, 8, 0))": 14, "((0, 1, 2), (5, 8, 1))": 13, "((0, 1, 2), (5, 8, 2))": 12, "((0, 1, 2), (5, 8, 3))": 13, "((0, 1, 2), (5, 8, 4))": 14, "((0, 1, 2), (5, 8, 5))": 15, "((0, 1, 2), (5, 8, 6))": 16, "((0, 1, 2), (5, 8, 7))": 17, "((0, 1, 2), (5, 8, 8))": 18, "((0, 1, 2), (5, 8, 9))": 19, "((0, 1, 2), (5, 9, 0))": 15, "((0, 1, 2), (5, 9, 1))": 14, "((0, 1, 2), (5, 9, 2))": 13, "((0, 1, 2), (5, 9, 3))": 14, "((0, 1, 2), (5, 9, 4))": 15, "((0, 1, 2), (5, 9, 5))": 16, "((0, 1, 2), (5, 9, 6))": 17, "((0, 1, 2), (5, 9, 7))": 18, "((0, 1, 2), (5, 9, 8))": 19, "((0, 1, 2), (5, 9, 9))": 20, "((0, 1, 2), (6, 0, 0))": 9, "((0, 1, 2), (6, 0, 1))": 8, "((0, 1, 2), (6, 0, 2))": 7, "((0, 1, 2), (6, 0, 3))": 8, "((0, 1, 2), (6, 0, 4))": 9, "((0, 1, 2), (6, 0, 5))": 10, "((0, 1, 2), (6, 0, 6))": 11, "((0, 1, 2), (6, 0, 7))": 12, "((0, 1, 2), (6, 0, 8))": 13, "((0, 1, 2), (6, 0, 9))": 14, "((0, 1, 2), (6, 1, 0))": 8, "((0, 1, 2), (6, 1, 1))": 7, "((0, 1, 2), (6, 1, 2))": 6, "((0, 1, 2), (6, 1, 3))": 7, "((0, 1, 2), (6, 1, 4))": 8, "((0, 1, 2), (6, 1, 5))": 9, "((0, 1, 2), (6, 1, 6))": 10, "((0, 1, 2), (6, 1, 7))": 11, "((0, 1, 2), (6, 1, 8))": 12, "((0, 1, 2), (6, 1, 9))": 13, "((0, 1, 2), (6, 2, 0))": 9, "((0, 1, 2), (6, 2, 1))": 8, "((0, 1, 2), (6, 2, 2))": 7, "((0, 1, 2), (6, 2, 3))": 8, "((0, 1, 2), (6, 2, 4))": 9, "((0, 1, 2), (6, 2, 5))": 10, "((0, 1, 2), (6, 2, 6))": 11, "((0, 1, 2), (6, 2, 7))": 12, "((0, 1, 2), (6, 2, 8))": 13, "((0, 1, 2), (6, 2, 9))": 14, "((0, 1, 2), (6, 3, 0))": 10, "((0, 1, 2), (6, 3, 1))": 9, "((0, 1, 2), (6, 3, 2))": 8, "((0, 1, 2), (6, 3, 3))": 9, "((0, 1, 2), (6, 3, 4))": 10, "((0, 1, 2), (6, 3, 5))": 11, "((0, 1, 2), (6, 3, 6))": 12, "((0, 1, 2), (6, 3, 7))": 13, "((0, 1, 2), (6, 3, 8))": 14, "((0, 1, 2), (6, 3, 9))": 15, "((0, 1, 2), (6, 4, 0))": 11, "((0, 1, 2), (6, 4, 1))": 10, "((0, 1, 2), (6, 4, 2))": 9, "((0, 1, 2), (6, 4, 3))": 10, "((0, 1, 2), (6, 4, 4))": 11, "((0, 1, 2), (6, 4, 5))": 12, "((0, 1, 2), (6, 4, 6))": 13, "((0, 1, 2), (6, 4, 7))": 14, "((0, 1, 2), (6, 4, 8))": 15, "((0, 1, 2), (6, 4, 9))": 16, "((0, 1, 2), (6, 5, 0))": 12, "((0, 1, 2), (6, 5, 1))": 11, "((0, 1, 2), (6, 5, 2))": 10, "((0, 1, 2), (6, 5, 3))": 11, "((0, 1, 2), (6, 5, 4))": 12, "((0, 1, 2), (6, 5, 5))": 13, "((0, 1, 2), (6, 5, 6))": 14, "((0, 1, 2), (6, 5, 7))": 15, "((0, 1, 2), (6, 5, 8))": 16, "((0, 1, 2), (6, 5, 9))": 17, "((0, 1, 2), (6, 6, 0))": 13, "((0, 1, 2), (6, 6, 1))": 12, "((0, 1, 2), (6, 6, 2))": 11, "((0, 1, 2), (6, 6, 3))": 12, "((0, 1, 2), (6, 6, 4))": 13, "((0, 1, 2), (6, 6, 5))": 14, "((0, 1, 2), (6, 6, 6))": 15, "((0, 1, 2), (6, 6, 7))": 16, "((0, 1, 2), (6, 6, 8))": 17, "((0, 1, 2), (6, 6, 9))": 18, "((0, 1, 2), (6, 7, 0))": 14, "((0, 1, 2), (6, 7, 1))": 13, "((0, 1, 2), (6, 7, 2))": 12, "((0, 1, 2), (6, 7, 3))": 13, "((0, 1, 2), (6, 7, 4))": 14, "((0, 1, 2), (6, 7, 5))": 15, "((0, 1, 2), (6, 7, 6))": 16, "((0, 1, 2), (6, 7, 7))": 17, "((0, 1, 2), (6, 7, 8))": 18, "((0, 1, 2), (6, 7, 9))": 19, "((0, 1, 2), (6, 8, 0))": 15, "((0, 1, 2), (6, 8, 1))": 14, "((0, 1, 2), (6, 8, 2))": 13, "((0, 1, 2), (6, 8, 3))": 14, "((0, 1, 2), (6, 8, 4))": 15, "((0, 1, 2), (6, 8, 5))": 16, "((0, 1, 2), (6, 8, 6))": 17, "((0, 1, 2), (6, 8, 7))": 18, "((0, 1, 2), (6, 8, 8))": 19, "((0, 1, 2), (6, 8, 9))": 20, "((0, 1, 2), (6, 9, 0))": 16, "((0, 1, 2), (6, 9, 1))": 15, "((0, 1, 2), (6, 9, 2))": 14, "((0, 1, 2), (6, 9, 3))": 15, "((0, 1, 2), (6, 9, 4))": 16, "((0, 1, 2), (6, 9, 5))": 17, "((0, 1, 2), (6, 9, 6))": 18, "((0, 1, 2), (6, 9, 7))": 19, "((0, 1, 2), (6, 9, 8))": 20, "((0, 1, 2), (6, 9, 9))": 21, "((0, 1, 2), (7, 0, 0))": 10, "((0, 1, 2), (7, 0, 1))": 9, "((0, 1, 2), (7, 0, 2))": 8, "((0, 1, 2), (7, 0, 3))": 9, "((0, 1, 2), (7, 0, 4))": 10, "((0, 1, 2), (7, 0, 5))": 11, "((0, 1, 2), (7, 0, 6))": 12, "((0, 1, 2), (7, 0, 7))": 13, "((0, 1, 2), (7, 0, 8))": 14, "((0, 1, 2), (7, 0, 9))": 15, "((0, 1, 2), (7, 1, 0))": 9, "((0, 1, 2), (7, 1, 1))": 8, "((0, 1, 2), (7, 1, 2))": 7, "((0, 1, 2), (7, 1, 3))": 8, "((0, 1, 2), (7, 1, 4))": 9, "((0, 1, 2), (7, 1, 5))": 10, "((0, 1, 2), (7, 1, 6))": 11, "((0, 1, 2), (7, 1, 7))": 12, "((0, 1, 2), (7, 1, 8))": 13, "((0, 1, 2), (7, 1, 9))": 14, "((0, 1, 2), (7, 2, 0))": 10, "((0, 1, 2), (7, 2, 1))": 9, "((0, 1, 2), (7, 2, 2))": 8, "((0, 1, 2), (7, 2, 3))": 9, "((0, 1, 2), (7, 2, 4))": 10, "((0, 1, 2), (7, 2, 5))": 11, "((0, 1, 2), (7, 2, 6))": 12, "((0, 1, 2), (7, 2, 7))": 13, "((0, 1, 2), (7, 2, 8))": 14, "((0, 1, 2), (7, 2, 9))": 15, "((0, 1, 2), (7, 3, 0))": 11, "((0, 1, 2), (7, 3, 1))": 10, "((0, 1, 2), (7, 3, 2))": 9, "((0, 1, 2), (7, 3, 3))": 10, "((0, 1, 2), (7, 3, 4))": 11, "((0, 1, 2), (7, 3, 5))": 12, "((0, 1, 2), (7, 3, 6))": 13, "((0, 1, 2), (7, 3, 7))": 14, "((0, 1, 2), (7, 3, 8))": 15, "((0, 1, 2), (7, 3, 9))": 16, "((0, 1, 2), (7, 4, 0))": 12, "((0, 1, 2), (7, 4, 1))": 11, "((0, 1, 2), (7, 4, 2))": 10, "((0, 1, 2), (7, 4, 3))": 11, "((0, 1, 2), (7, 4, 4))": 12, "((0, 1, 2), (7, 4, 5))": 13, "((0, 1, 2), (7, 4, 6))": 14, "((0, 1, 2), (7, 4, 7))": 15, "((0, 1, 2), (7, 4, 8))": 16, "((0, 1, 2), (7, 4, 9))": 17, "((0, 1, 2), (7, 5, 0))": 13, "((0, 1, 2), (7, 5, 1))": 12, "((0, 1, 2), (7, 5, 2))": 11, "((0, 1, 2), (7, 5, 3))": 12, "((0, 1, 2), (7, 5, 4))": 13, "((0, 1, 2), (7, 5, 5))": 14, "((0, 1, 2), (7, 5, 6))": 15, "((0, 1, 2), (7, 5, 7))": 16, "((0, 1, 2), (7, 5, 8))": 17, "((0, 1, 2), (7, 5, 9))": 18, "((0, 1, 2), (7, 6, 0))": 14, "((0, 1, 2), (7, 6, 1))": 13, "((0, 1, 2), (7, 6, 2))": 12, "((0, 1, 2), (7, 6, 3))": 13, "((0, 1, 2), (7, 6, 4))": 14, "((0, 1, 2), (7, 6, 5))": 15, "((0, 1, 2), (7, 6, 6))": 16, "((0, 1, 2), (7, 6, 7))": 17, "((0, 1, 2), (7, 6, 8))": 18, "((0, 1, 2), (7, 6, 9))": 19, "((0, 1, 2), (7, 7, 0))": 15, "((0, 1, 2), (7, 7, 1))": 14, "((0, 1, 2), (7, 7, 2))": 13, "((0, 1, 2), (7, 7, 3))": 14, "((0, 1, 2), (7, 7, 4))": 15, "((0, 1, 2), (7, 7, 5))": 16, "((0, 1, 2), (7, 7, 6))": 17, "((0, 1, 2), (7, 7, 7))": 18, "((0, 1, 2), (7, 7, 8))": 19, "((0, 1, 2), (7, 7, 9))": 20, "((0, 1, 2), (7, 8, 0))": 16, "((0, 1, 2), (7, 8, 1))": 15, "((0, 1, 2), (7, 8, 2))": 14, "((0, 1, 2), (7, 8, 3))": 15, "((0, 1, 2), (7, 8, 4))": 16, "((0, 1, 2), (7, 8, 5))": 17, "((0, 1, 2), (7, 8, 6))": 18, "((0, 1, 2), (7, 8, 7))": 19, "((0, 1, 2), (7, 8, 8))": 20, "((0, 1, 2), (7, 8, 9))": 21, "((0, 1, 2), (7, 9, 0))": 17, "((0, 1, 2), (7, 9, 1))": 16, "((0, 1, 2), (7, 9, 2))": 15, "((0, 1, 2), (7, 9, 3))": 16, "((0, 1, 2), (7, 9, 4))": 17, "((0, 1, 2), (7, 9, 5))": 18, "((0, 1, 2), (7, 9, 6))": 19, "((0, 1, 2), (7, 9, 7))": 20, "((0, 1, 2), (7, 9, 8))": 21, "((0, 1, 2), (7, 9, 9))": 22, "((0, 1, 2), (8, 0, 0))": 11, "((0, 1, 2), (8, 0, 1))": 10, "((0, 1, 2), (8, 0, 2))": 9, "((0, 1, 2), (8, 0, 3))": 10, "((0, 1, 2), (8, 0, 4))": 11, "((0, 1, 2), (8, 0, 5))": 12, "((0, 1, 2), (8, 0, 6))": 13, "((0, 1, 2), (8, 0, 7))": 14, "((0, 1, 2), (8, 0, 8))": 15, "((0, 1, 2), (8, 0, 9))": 16, "((0, 1, 2), (8, 1, 0))": 10, "((0, 1, 2), (8, 1, 1))": 9, "((0, 1, 2), (8, 1, 2))": 8, "((0, 1, 2), (8, 1, 3))": 9, "((0, 1, 2), (8, 1, 4))": 10, "((0, 1, 2), (8, 1, 5))": 11, "((0, 1, 2), (8, 1, 6))": 12, "((0, 1, 2), (8, 1, 7))": 13, "((0, 1, 2), (8, 1, 8))": 14, "((0, 1, 2), (8, 1, 9))": 15, "((0, 1, 2), (8, 2, 0))": 11, "((0, 1, 2), (8, 2, 1))": 10, "((0, 1, 2), (8, 2, 2))": 9, "((0, 1, 2), (8, 2, 3))": 10, "((0, 1, 2), (8, 2, 4))": 11, "((0, 1, 2), (8, 2, 5))": 12, "((0, 1, 2), (8, 2, 6))": 13, "((0, 1, 2), (8, 2, 7))": 14, "((0, 1, 2), (8, 2, 8))": 15, "((0, 1, 2), (8, 2, 9))": 16, "((0, 1, 2), (8, 3, 0))": 12, "((0, 1, 2), (8, 3, 1))": 11, "((0, 1, 2), (8, 3, 2))": 10, "((0, 1, 2), (8, 3, 3))": 11, "((0, 1, 2), (8, 3, 4))": 12, "((0, 1, 2), (8, 3, 5))": 13, "((0, 1, 2), (8, 3, 6))": 14, "((0, 1, 2), (8, 3, 7))": 15, "((0, 1, 2), (8, 3, 8))": 16, "((0, 1, 2), (8, 3, 9))": 17, "((0, 1, 2), (8, 4, 0))": 13, "((0, 1, 2), (8, 4, 1))": 12, "((0, 1, 2), (8, 4, 2))": 11, "((0, 1, 2), (8, 4, 3))": 12, "((0, 1, 2), (8, 4, 4))": 13, "((0, 1, 2), (8, 4, 5))": 14, "((0, 1, 2), (8, 4, 6))": 15, "((0, 1, 2), (8, 4, 7))": 16, "((0, 1, 2), (8, 4, 8))": 17, "((0, 1, 2), (8, 4, 9))": 18, "((0, 1, 2), (8, 5, 0))": 14, "((0, 1, 2), (8, 5, 1))": 13, "((0, 1, 2), (8, 5, 2))": 12, "((0, 1, 2), (8, 5, 3))": 13, "((0, 1, 2), (8, 5, 4))": 14, "((0, 1, 2), (8, 5, 5))": 15, "((0, 1, 2), (8, 5, 6))": 16, "((0, 1, 2), (8, 5, 7))": 17, "((0, 1, 2), (8, 5, 8))": 18, "((0, 1, 2), (8, 5, 9))": 19, "((0, 1, 2), (8, 6, 0))": 15, "((0, 1, 2), (8, 6, 1))": 14, "((0, 1, 2), (8, 6, 2))": 13, "((0, 1, 2), (8, 6, 3))": 14, "((0, 1, 2), (8, 6, 4))": 15, "((0, 1, 2), (8, 6, 5))": 16, "((0, 1, 2), (8, 6, 6))": 17, "((0, 1, 2), (8, 6, 7))": 18, "((0, 1, 2), (8, 6, 8))": 19, "((0, 1, 2), (8, 6, 9))": 20, "((0, 1, 2), (8, 7, 0))": 16, "((0, 1, 2), (8, 7, 1))": 15, "((0, 1, 2), (8, 7, 2))": 14, "((0, 1, 2), (8, 7, 3))": 15, "((0, 1, 2), (8, 7, 4))": 16, "((0, 1, 2), (8, 7, 5))": 17, "((0, 1, 2), (8, 7, 6))": 18, "((0, 1, 2), (8, 7, 7))": 19, "((0, 1, 2), (8, 7, 8))": 20, "((0, 1, 2), (8, 7, 9))": 21, "((0, 1, 2), (8, 8, 0))": 17, "((0, 1, 2), (8, 8, 1))": 16, "((0, 1, 2), (8, 8, 2))": 15, "((0, 1, 2), (8, 8, 3))": 16, "((0, 1, 2), (8, 8, 4))": 17, "((0, 1, 2), (8, 8, 5))": 18, "((0, 1, 2), (8, 8, 6))": 19, "((0, 1, 2), (8, 8, 7))": 20, "((0, 1, 2), (8, 8, 8))": 21, "((0, 1, 2), (8, 8, 9))": 22, "((0, 1, 2), (8, 9, 0))": 18, "((0, 1, 2), (8, 9, 1))": 17, "((0, 1, 2), (8, 9, 2))": 16, "((0, 1, 2), (8, 9, 3))": 17, "((0, 1, 2), (8, 9, 4))": 18, "((0, 1, 2), (8, 9, 5))": 19, "((0, 1, 2), (8, 9, 6))": 20, "((0, 1, 2), (8, 9, 7))": 21, "((0, 1, 2), (8, 9, 8))": 22, "((0, 1, 2), (8, 9, 9))": 23, "((0, 1, 2), (9, 0, 0))": 12, "((0, 1, 2), (9, 0, 1))": 11, "((0, 1, 2), (9, 0, 2))": 10, "((0, 1, 2), (9, 0, 3))": 11, "((0, 1, 2), (9, 0, 4))": 12, "((0, 1, 2), (9, 0, 5))": 13, "((0, 1, 2), (9, 0, 6))": 14, "((0, 1, 2), (9, 0, 7))": 15, "((0, 1, 2), (9, 0, 8))": 16, "((0, 1, 2), (9, 0, 9))": 17, "((0, 1, 2), (9, 1, 0))": 11, "((0, 1, 2), (9, 1, 1))": 10, "((0, 1, 2), (9, 1, 2))": 9, "((0, 1, 2), (9, 1, 3))": 10, "((0, 1, 2), (9, 1, 4))": 11, "((0, 1, 2), (9, 1, 5))": 12, "((0, 1, 2), (9, 1, 6))": 13, "((0, 1, 2), (9, 1, 7))": 14, "((0, 1, 2), (9, 1, 8))": 15, "((0, 1, 2), (9, 1, 9))": 16, "((0, 1, 2), (9, 2, 0))": 12, "((0, 1, 2), (9, 2, 1))": 11, "((0, 1, 2), (9, 2, 2))": 10, "((0, 1, 2), (9, 2, 3))": 11, "((0, 1, 2), (9, 2, 4))": 12, "((0, 1, 2), (9, 2, 5))": 13, "((0, 1, 2), (9, 2, 6))": 14, "((0, 1, 2), (9, 2, 7))": 15, "((0, 1, 2), (9, 2, 8))": 16, "((0, 1, 2), (9, 2, 9))": 17, "((0, 1, 2), (9, 3, 0))": 13, "((0, 1, 2), (9, 3, 1))": 12, "((0, 1, 2), (9, 3, 2))": 11, "((0, 1, 2), (9, 3, 3))": 12, "((0, 1, 2), (9, 3, 4))": 13, "((0, 1, 2), (9, 3, 5))": 14, "((0, 1, 2), (9, 3, 6))": 15, "((0, 1, 2), (9, 3, 7))": 16, "((0, 1, 2), (9, 3, 8))": 17, "((0, 1, 2), (9, 3, 9))": 18, "((0, 1, 2), (9, 4, 0))": 14, "((0, 1, 2), (9, 4, 1))": 13, "((0, 1, 2), (9, 4, 2))": 12, "((0, 1, 2), (9, 4, 3))": 13, "((0, 1, 2), (9, 4, 4))": 14, "((0, 1, 2), (9, 4, 5))": 15, "((0, 1, 2), (9, 4, 6))": 16, "((0, 1, 2), (9, 4, 7))": 17, "((0, 1, 2), (9, 4, 8))": 18, "((0, 1, 2), (9, 4, 9))": 19, "((0, 1, 2), (9, 5, 0))": 15, "((0, 1, 2), (9, 5, 1))": 14, "((0, 1, 2), (9, 5, 2))": 13, "((0, 1, 2), (9, 5, 3))": 14, "((0, 1, 2), (9, 5, 4))": 15, "((0, 1, 2), (9, 5, 5))": 16, "((0, 1, 2), (9, 5, 6))": 17, "((0, 1, 2), (9, 5, 7))": 18, "((0, 1, 2), (9, 5, 8))": 19, "((0, 1, 2), (9, 5, 9))": 20, "((0, 1, 2), (9, 6, 0))": 16, "((0, 1, 2), (9, 6, 1))": 15, "((0, 1, 2), (9, 6, 2))": 14, "((0, 1, 2), (9, 6, 3))": 15, "((0, 1, 2), (9, 6, 4))": 16, "((0, 1, 2), (9, 6, 5))": 17, "((0, 1, 2), (9, 6, 6))": 18, "((0, 1, 2), (9, 6, 7))": 19, "((0, 1, 2), (9, 6, 8))": 20, "((0, 1, 2), (9, 6, 9))": 21, "((0, 1, 2), (9, 7, 0))": 17, "((0, 1, 2), (9, 7, 1))": 16, "((0, 1, 2), (9, 7, 2))": 15, "((0, 1, 2), (9, 7, 3))": 16, "((0, 1, 2), (9, 7, 4))": 17, "((0, 1, 2), (9, 7, 5))": 18, "((0, 1, 2), (9, 7, 6))": 19, "((0, 1, 2), (9, 7, 7))": 20, "((0, 1, 2), (9, 7, 8))": 21, "((0, 1, 2), (9, 7, 9))": 22, "((0, 1, 2), (9, 8, 0))": 18, "((0, 1, 2), (9, 8, 1))": 17, "((0, 1, 2), (9, 8, 2))": 16, "((0, 1, 2), (9, 8, 3))": 17, "((0, 1, 2), (9, 8, 4))": 18, "((0, 1, 2), (9, 8, 5))": 19, "((0, 1, 2), (9, 8, 6))": 20, "((0, 1, 2), (9, 8, 7))": 21, "((0, 1, 2), (9, 8, 8))": 22, "((0, 1, 2), (9, 8, 9))": 23, "((0, 1, 2), (9, 9, 0))": 19, "((0, 1, 2), (9, 9, 1))": 18, "((0, 1, 2), (9, 9, 2))": 17, "((0, 1, 2), (9, 9, 3))": 18, "((0, 1, 2), (9, 9, 4))": 19, "((0, 1, 2), (9, 9, 5))": 20, "((0, 1, 2), (9, 9, 6))": 21, "((0, 1, 2), (9, 9, 7))": 22, "((0, 1, 2), (9, 9, 8))": 23, "((0, 1, 2), (9, 9, 9))": 24, "((0, 1, 3), (0, 1, 4))": 1, "((0, 1, 3), (0, 1, 5))": 2, "((0, 1, 3), (0, 1, 6))": 3, "((0, 1, 3), (0, 1, 7))": 4, "((0, 1, 3), (0, 1, 8))": 5, "((0, 1, 3), (0, 1, 9))": 6, "((0, 1, 3), (0, 2, 0))": 4, "((0, 1, 3), (0, 2, 1))": 3, "((0, 1, 3), (0, 2, 2))": 2, "((0, 1, 3), (0, 2, 3))": 1, "((0, 1, 3), (0, 2, 4))": 2, "((0, 1, 3), (0, 2, 5))": 3, "((0, 1, 3), (0, 2, 6))": 4, "((0, 1, 3), (0, 2, 7))": 5, "((0, 1, 3), (0, 2, 8))": 6, "((0, 1, 3), (0, 2, 9))": 7, "((0, 1, 3), (0, 3, 0))": 5, "((0, 1, 3), (0, 3, 1))": 4, "((0, 1, 3), (0, 3, 2))": 3, "((0, 1, 3), (0, 3, 3))": 2, "((0, 1, 3), (0, 3, 4))": 3, "((0, 1, 3), (0, 3, 5))": 4, "((0, 1, 3), (0, 3, 6))": 5, "((0, 1, 3), (0, 3, 7))": 6, "((0, 1, 3), (0, 3, 8))": 7, "((0, 1, 3), (0, 3, 9))": 8, "((0, 1, 3), (0, 4, 0))": 6, "((0, 1, 3), (0, 4, 1))": 5, "((0, 1, 3), (0, 4, 2))": 4, "((0, 1, 3), (0, 4, 3))": 3, "((0, 1, 3), (0, 4, 4))": 4, "((0, 1, 3), (0, 4, 5))": 5, "((0, 1, 3), (0, 4, 6))": 6, "((0, 1, 3), (0, 4, 7))": 7, "((0, 1, 3), (0, 4, 8))": 8, "((0, 1, 3), (0, 4, 9))": 9, "((0, 1, 3), (0, 5, 0))": 7, "((0, 1, 3), (0, 5, 1))": 6, "((0, 1, 3), (0, 5, 2))": 5, "((0, 1, 3), (0, 5, 3))": 4, "((0, 1, 3), (0, 5, 4))": 5, "((0, 1, 3), (0, 5, 5))": 6, "((0, 1, 3), (0, 5, 6))": 7, "((0, 1, 3), (0, 5, 7))": 8, "((0, 1, 3), (0, 5, 8))": 9, "((0, 1, 3), (0, 5, 9))": 10, "((0, 1, 3), (0, 6, 0))": 8, "((0, 1, 3), (0, 6, 1))": 7, "((0, 1, 3), (0, 6, 2))": 6, "((0, 1, 3), (0, 6, 3))": 5, "((0, 1, 3), (0, 6, 4))": 6, "((0, 1, 3), (0, 6, 5))": 7, "((0, 1, 3), (0, 6, 6))": 8, "((0, 1, 3), (0, 6, 7))": 9, "((0, 1, 3), (0, 6, 8))": 10, "((0, 1, 3), (0, 6, 9))": 11, "((0, 1, 3), (0, 7, 0))": 9, "((0, 1, 3), (0, 7, 1))": 8, "((0, 1, 3), (0, 7, 2))": 7, "((0, 1, 3), (0, 7, 3))": 6, "((0, 1, 3), (0, 7, 4))": 7, "((0, 1, 3), (0, 7, 5))": 8, "((0, 1, 3), (0, 7, 6))": 9, "((0, 1, 3), (0, 7, 7))": 10, "((0, 1, 3), (0, 7, 8))": 11, "((0, 1, 3), (0, 7, 9))": 12, "((0, 1, 3), (0, 8, 0))": 10, "((0, 1, 3), (0, 8, 1))": 9, "((0, 1, 3), (0, 8, 2))": 8, "((0, 1, 3), (0, 8, 3))": 7, "((0, 1, 3), (0, 8, 4))": 8, "((0, 1, 3), (0, 8, 5))": 9, "((0, 1, 3), (0, 8, 6))": 10, "((0, 1, 3), (0, 8, 7))": 11, "((0, 1, 3), (0, 8, 8))": 12, "((0, 1, 3), (0, 8, 9))": 13, "((0, 1, 3), (0, 9, 0))": 11, "((0, 1, 3), (0, 9, 1))": 10, "((0, 1, 3), (0, 9, 2))": 9, "((0, 1, 3), (0, 9, 3))": 8, "((0, 1, 3), (0, 9, 4))": 9, "((0, 1, 3), (0, 9, 5))": 10, "((0, 1, 3), (0, 9, 6))": 11, "((0, 1, 3), (0, 9, 7))": 12, "((0, 1, 3), (0, 9, 8))": 13, "((0, 1, 3), (0, 9, 9))": 14, "((0, 1, 3), (1, 0, 0))": 5, "((0, 1, 3), (1, 0, 1))": 4, "((0, 1, 3), (1, 0, 2))": 3, "((0, 1, 3), (1, 0, 3))": 2, "((0, 1, 3), (1, 0, 4))": 3, "((0, 1, 3), (1, 0, 5))": 4, "((0, 1, 3), (1, 0, 6))": 5, "((0, 1, 3), (1, 0, 7))": 6, "((0, 1, 3), (1, 0, 8))": 7, "((0, 1, 3), (1, 0, 9))": 8, "((0, 1, 3), (1, 1, 0))": 4, "((0, 1, 3), (1, 1, 1))": 3, "((0, 1, 3), (1, 1, 2))": 2, "((0, 1, 3), (1, 1, 3))": 1, "((0, 1, 3), (1, 1, 4))": 2, "((0, 1, 3), (1, 1, 5))": 3, "((0, 1, 3), (1, 1, 6))": 4, "((0, 1, 3), (1, 1, 7))": 5, "((0, 1, 3), (1, 1, 8))": 6, "((0, 1, 3), (1, 1, 9))": 7, "((0, 1, 3), (1, 2, 0))": 5, "((0, 1, 3), (1, 2, 1))": 4, "((0, 1, 3), (1, 2, 2))": 3, "((0, 1, 3), (1, 2, 3))": 2, "((0, 1, 3), (1, 2, 4))": 3, "((0, 1, 3), (1, 2, 5))": 4, "((0, 1, 3), (1, 2, 6))": 5, "((0, 1, 3), (1, 2, 7))": 6, "((0, 1, 3), (1, 2, 8))": 7, "((0, 1, 3), (1, 2, 9))": 8, "((0, 1, 3), (1, 3, 0))": 6, "((0, 1, 3), (1, 3, 1))": 5, "((0, 1, 3), (1, 3, 2))": 4, "((0, 1, 3), (1, 3, 3))": 3, "((0, 1, 3), (1, 3, 4))": 4, "((0, 1, 3), (1, 3, 5))": 5, "((0, 1, 3), (1, 3, 6))": 6, "((0, 1, 3), (1, 3, 7))": 7, "((0, 1, 3), (1, 3, 8))": 8, "((0, 1, 3), (1, 3, 9))": 9, "((0, 1, 3), (1, 4, 0))": 7, "((0, 1, 3), (1, 4, 1))": 6, "((0, 1, 3), (1, 4, 2))": 5, "((0, 1, 3), (1, 4, 3))": 4, "((0, 1, 3), (1, 4, 4))": 5, "((0, 1, 3), (1, 4, 5))": 6, "((0, 1, 3), (1, 4, 6))": 7, "((0, 1, 3), (1, 4, 7))": 8, "((0, 1, 3), (1, 4, 8))": 9, "((0, 1, 3), (1, 4, 9))": 10, "((0, 1, 3), (1, 5, 0))": 8, "((0, 1, 3), (1, 5, 1))": 7, "((0, 1, 3), (1, 5, 2))": 6, "((0, 1, 3), (1, 5, 3))": 5, "((0, 1, 3), (1, 5, 4))": 6, "((0, 1, 3), (1, 5, 5))": 7, "((0, 1, 3), (1, 5, 6))": 8, "((0, 1, 3), (1, 5, 7))": 9, "((0, 1, 3), (1, 5, 8))": 10, "((0, 1, 3), (1, 5, 9))": 11, "((0, 1, 3), (1, 6, 0))": 9, "((0, 1, 3), (1, 6, 1))": 8, "((0, 1, 3), (1, 6, 2))": 7, "((0, 1, 3), (1, 6, 3))": 6, "((0, 1, 3), (1, 6, 4))": 7, "((0, 1, 3), (1, 6, 5))": 8, "((0, 1, 3), (1, 6, 6))": 9, "((0, 1, 3), (1, 6, 7))": 10, "((0, 1, 3), (1, 6, 8))": 11, "((0, 1, 3), (1, 6, 9))": 12, "((0, 1, 3), (1, 7, 0))": 10, "((0, 1, 3), (1, 7, 1))": 9, "((0, 1, 3), (1, 7, 2))": 8, "((0, 1, 3), (1, 7, 3))": 7, "((0, 1, 3), (1, 7, 4))": 8, "((0, 1, 3), (1, 7, 5))": 9, "((0, 1, 3), (1, 7, 6))": 10, "((0, 1, 3), (1, 7, 7))": 11, "((0, 1, 3), (1, 7, 8))": 12, "((0, 1, 3), (1, 7, 9))": 13, "((0, 1, 3), (1, 8, 0))": 11, "((0, 1, 3), (1, 8, 1))": 10, "((0, 1, 3), (1, 8, 2))": 9, "((0, 1, 3), (1, 8, 3))": 8, "((0, 1, 3), (1, 8, 4))": 9, "((0, 1, 3), (1, 8, 5))": 10, "((0, 1, 3), (1, 8, 6))": 11, "((0, 1, 3), (1, 8, 7))": 12, "((0, 1, 3), (1, 8, 8))": 13, "((0, 1, 3), (1, 8, 9))": 14, "((0, 1, 3), (1, 9, 0))": 12, "((0, 1, 3), (1, 9, 1))": 11, "((0, 1, 3), (1, 9, 2))": 10, "((0, 1, 3), (1, 9, 3))": 9, "((0, 1, 3), (1, 9, 4))": 10, "((0, 1, 3), (1, 9, 5))": 11, "((0, 1, 3), (1, 9, 6))": 12, "((0, 1, 3), (1, 9, 7))": 13, "((0, 1, 3), (1, 9, 8))": 14, "((0, 1, 3), (1, 9, 9))": 15, "((0, 1, 3), (2, 0, 0))": 6, "((0, 1, 3), (2, 0, 1))": 5, "((0, 1, 3), (2, 0, 2))": 4, "((0, 1, 3), (2, 0, 3))": 3, "((0, 1, 3), (2, 0, 4))": 4, "((0, 1, 3), (2, 0, 5))": 5, "((0, 1, 3), (2, 0, 6))": 6, "((0, 1, 3), (2, 0, 7))": 7, "((0, 1, 3), (2, 0, 8))": 8, "((0, 1, 3), (2, 0, 9))": 9, "((0, 1, 3), (2, 1, 0))": 5, "((0, 1, 3), (2, 1, 1))": 4, "((0, 1, 3), (2, 1, 2))": 3, "((0, 1, 3), (2, 1, 3))": 2, "((0, 1, 3), (2, 1, 4))": 3, "((0, 1, 3), (2, 1, 5))": 4, "((0, 1, 3), (2, 1, 6))": 5, "((0, 1, 3), (2, 1, 7))": 6, "((0, 1, 3), (2, 1, 8))": 7, "((0, 1, 3), (2, 1, 9))": 8, "((0, 1, 3), (2, 2, 0))": 6, "((0, 1, 3), (2, 2, 1))": 5, "((0, 1, 3), (2, 2, 2))": 4, "((0, 1, 3), (2, 2, 3))": 3, "((0, 1, 3), (2, 2, 4))": 4, "((0, 1, 3), (2, 2, 5))": 5, "((0, 1, 3), (2, 2, 6))": 6, "((0, 1, 3), (2, 2, 7))": 7, "((0, 1, 3), (2, 2, 8))": 8, "((0, 1, 3), (2, 2, 9))": 9, "((0, 1, 3), (2, 3, 0))": 7, "((0, 1, 3), (2, 3, 1))": 6, "((0, 1, 3), (2, 3, 2))": 5, "((0, 1, 3), (2, 3, 3))": 4, "((0, 1, 3), (2, 3, 4))": 5, "((0, 1, 3), (2, 3, 5))": 6, "((0, 1, 3), (2, 3, 6))": 7, "((0, 1, 3), (2, 3, 7))": 8, "((0, 1, 3), (2, 3, 8))": 9, "((0, 1, 3), (2, 3, 9))": 10, "((0, 1, 3), (2, 4, 0))": 8, "((0, 1, 3), (2, 4, 1))": 7, "((0, 1, 3), (2, 4, 2))": 6, "((0, 1, 3), (2, 4, 3))": 5, "((0, 1, 3), (2, 4, 4))": 6, "((0, 1, 3), (2, 4, 5))": 7, "((0, 1, 3), (2, 4, 6))": 8, "((0, 1, 3), (2, 4, 7))": 9, "((0, 1, 3), (2, 4, 8))": 10, "((0, 1, 3), (2, 4, 9))": 11, "((0, 1, 3), (2, 5, 0))": 9, "((0, 1, 3), (2, 5, 1))": 8, "((0, 1, 3), (2, 5, 2))": 7, "((0, 1, 3), (2, 5, 3))": 6, "((0, 1, 3), (2, 5, 4))": 7, "((0, 1, 3), (2, 5, 5))": 8, "((0, 1, 3), (2, 5, 6))": 9, "((0, 1, 3), (2, 5, 7))": 10, "((0, 1, 3), (2, 5, 8))": 11, "((0, 1, 3), (2, 5, 9))": 12, "((0, 1, 3), (2, 6, 0))": 10, "((0, 1, 3), (2, 6, 1))": 9, "((0, 1, 3), (2, 6, 2))": 8, "((0, 1, 3), (2, 6, 3))": 7, "((0, 1, 3), (2, 6, 4))": 8, "((0, 1, 3), (2, 6, 5))": 9, "((0, 1, 3), (2, 6, 6))": 10, "((0, 1, 3), (2, 6, 7))": 11, "((0, 1, 3), (2, 6, 8))": 12, "((0, 1, 3), (2, 6, 9))": 13, "((0, 1, 3), (2, 7, 0))": 11, "((0, 1, 3), (2, 7, 1))": 10, "((0, 1, 3), (2, 7, 2))": 9, "((0, 1, 3), (2, 7, 3))": 8, "((0, 1, 3), (2, 7, 4))": 9, "((0, 1, 3), (2, 7, 5))": 10, "((0, 1, 3), (2, 7, 6))": 11, "((0, 1, 3), (2, 7, 7))": 12, "((0, 1, 3), (2, 7, 8))": 13, "((0, 1, 3), (2, 7, 9))": 14, "((0, 1, 3), (2, 8, 0))": 12, "((0, 1, 3), (2, 8, 1))": 11, "((0, 1, 3), (2, 8, 2))": 10, "((0, 1, 3), (2, 8, 3))": 9, "((0, 1, 3), (2, 8, 4))": 10, "((0, 1, 3), (2, 8, 5))": 11, "((0, 1, 3), (2, 8, 6))": 12, "((0, 1, 3), (2, 8, 7))": 13, "((0, 1, 3), (2, 8, 8))": 14, "((0, 1, 3), (2, 8, 9))": 15, "((0, 1, 3), (2, 9, 0))": 13, "((0, 1, 3), (2, 9, 1))": 12, "((0, 1, 3), (2, 9, 2))": 11, "((0, 1, 3), (2, 9, 3))": 10, "((0, 1, 3), (2, 9, 4))": 11, "((0, 1, 3), (2, 9, 5))": 12, "((0, 1, 3), (2, 9, 6))": 13, "((0, 1, 3), (2, 9, 7))": 14, "((0, 1, 3), (2, 9, 8))": 15, "((0, 1, 3), (2, 9, 9))": 16, "((0, 1, 3), (3, 0, 0))": 7, "((0, 1, 3), (3, 0, 1))": 6, "((0, 1, 3), (3, 0, 2))": 5, "((0, 1, 3), (3, 0, 3))": 4, "((0, 1, 3), (3, 0, 4))": 5, "((0, 1, 3), (3, 0, 5))": 6, "((0, 1, 3), (3, 0, 6))": 7, "((0, 1, 3), (3, 0, 7))": 8, "((0, 1, 3), (3, 0, 8))": 9, "((0, 1, 3), (3, 0, 9))": 10, "((0, 1, 3), (3, 1, 0))": 6, "((0, 1, 3), (3, 1, 1))": 5, "((0, 1, 3), (3, 1, 2))": 4, "((0, 1, 3), (3, 1, 3))": 3, "((0, 1, 3), (3, 1, 4))": 4, "((0, 1, 3), (3, 1, 5))": 5, "((0, 1, 3), (3, 1, 6))": 6, "((0, 1, 3), (3, 1, 7))": 7, "((0, 1, 3), (3, 1, 8))": 8, "((0, 1, 3), (3, 1, 9))": 9, "((0, 1, 3), (3, 2, 0))": 7, "((0, 1, 3), (3, 2, 1))": 6, "((0, 1, 3), (3, 2, 2))": 5, "((0, 1, 3), (3, 2, 3))": 4, "((0, 1, 3), (3, 2, 4))": 5, "((0, 1, 3), (3, 2, 5))": 6, "((0, 1, 3), (3, 2, 6))": 7, "((0, 1, 3), (3, 2, 7))": 8, "((0, 1, 3), (3, 2, 8))": 9, "((0, 1, 3), (3, 2, 9))": 10, "((0, 1, 3), (3, 3, 0))": 8, "((0, 1, 3), (3, 3, 1))": 7, "((0, 1, 3), (3, 3, 2))": 6, "((0, 1, 3), (3, 3, 3))": 5, "((0, 1, 3), (3, 3, 4))": 6, "((0, 1, 3), (3, 3, 5))": 7, "((0, 1, 3), (3, 3, 6))": 8, "((0, 1, 3), (3, 3, 7))": 9, "((0, 1, 3), (3, 3, 8))": 10, "((0, 1, 3), (3, 3, 9))": 11, "((0, 1, 3), (3, 4, 0))": 9, "((0, 1, 3), (3, 4, 1))": 8, "((0, 1, 3), (3, 4, 2))": 7, "((0, 1, 3), (3, 4, 3))": 6, "((0, 1, 3), (3, 4, 4))": 7, "((0, 1, 3), (3, 4, 5))": 8, "((0, 1, 3), (3, 4, 6))": 9, "((0, 1, 3), (3, 4, 7))": 10, "((0, 1, 3), (3, 4, 8))": 11, "((0, 1, 3), (3, 4, 9))": 12, "((0, 1, 3), (3, 5, 0))": 10, "((0, 1, 3), (3, 5, 1))": 9, "((0, 1, 3), (3, 5, 2))": 8, "((0, 1, 3), (3, 5, 3))": 7, "((0, 1, 3), (3, 5, 4))": 8, "((0, 1, 3), (3, 5, 5))": 9, "((0, 1, 3), (3, 5, 6))": 10, "((0, 1, 3), (3, 5, 7))": 11, "((0, 1, 3), (3, 5, 8))": 12, "((0, 1, 3), (3, 5, 9))": 13, "((0, 1, 3), (3, 6, 0))": 11, "((0, 1, 3), (3, 6, 1))": 10, "((0, 1, 3), (3, 6, 2))": 9, "((0, 1, 3), (3, 6, 3))": 8, "((0, 1, 3), (3, 6, 4))": 9, "((0, 1, 3), (3, 6, 5))": 10, "((0, 1, 3), (3, 6, 6))": 11, "((0, 1, 3), (3, 6, 7))": 12, "((0, 1, 3), (3, 6, 8))": 13, "((0, 1, 3), (3, 6, 9))": 14, "((0, 1, 3), (3, 7, 0))": 12, "((0, 1, 3), (3, 7, 1))": 11, "((0, 1, 3), (3, 7, 2))": 10, "((0, 1, 3), (3, 7, 3))": 9, "((0, 1, 3), (3, 7, 4))": 10, "((0, 1, 3), (3, 7, 5))": 11, "((0, 1, 3), (3, 7, 6))": 12, "((0, 1, 3), (3, 7, 7))": 13, "((0, 1, 3), (3, 7, 8))": 14, "((0, 1, 3), (3, 7, 9))": 15, "((0, 1, 3), (3, 8, 0))": 13, "((0, 1, 3), (3, 8, 1))": 12, "((0, 1, 3), (3, 8, 2))": 11, "((0, 1, 3), (3, 8, 3))": 10, "((0, 1, 3), (3, 8, 4))": 11, "((0, 1, 3), (3, 8, 5))": 12, "((0, 1, 3), (3, 8, 6))": 13, "((0, 1, 3), (3, 8, 7))": 14, "((0, 1, 3), (3, 8, 8))": 15, "((0, 1, 3), (3, 8, 9))": 16, "((0, 1, 3), (3, 9, 0))": 14, "((0, 1, 3), (3, 9, 1))": 13, "((0, 1, 3), (3, 9, 2))": 12, "((0, 1, 3), (3, 9, 3))": 11, "((0, 1, 3), (3, 9, 4))": 12, "((0, 1, 3), (3, 9, 5))": 13, "((0, 1, 3), (3, 9, 6))": 14, "((0, 1, 3), (3, 9, 7))": 15, "((0, 1, 3), (3, 9, 8))": 16, "((0, 1, 3), (3, 9, 9))": 17, "((0, 1, 3), (4, 0, 0))": 8, "((0, 1, 3), (4, 0, 1))": 7, "((0, 1, 3), (4, 0, 2))": 6, "((0, 1, 3), (4, 0, 3))": 5, "((0, 1, 3), (4, 0, 4))": 6, "((0, 1, 3), (4, 0, 5))": 7, "((0, 1, 3), (4, 0, 6))": 8, "((0, 1, 3), (4, 0, 7))": 9, "((0, 1, 3), (4, 0, 8))": 10, "((0, 1, 3), (4, 0, 9))": 11, "((0, 1, 3), (4, 1, 0))": 7, "((0, 1, 3), (4, 1, 1))": 6, "((0, 1, 3), (4, 1, 2))": 5, "((0, 1, 3), (4, 1, 3))": 4, "((0, 1, 3), (4, 1, 4))": 5, "((0, 1, 3), (4, 1, 5))": 6, "((0, 1, 3), (4, 1, 6))": 7, "((0, 1, 3), (4, 1, 7))": 8, "((0, 1, 3), (4, 1, 8))": 9, "((0, 1, 3), (4, 1, 9))": 10, "((0, 1, 3), (4, 2, 0))": 8, "((0, 1, 3), (4, 2, 1))": 7, "((0, 1, 3), (4, 2, 2))": 6, "((0, 1, 3), (4, 2, 3))": 5, "((0, 1, 3), (4, 2, 4))": 6, "((0, 1, 3), (4, 2, 5))": 7, "((0, 1, 3), (4, 2, 6))": 8, "((0, 1, 3), (4, 2, 7))": 9, "((0, 1, 3), (4, 2, 8))": 10, "((0, 1, 3), (4, 2, 9))": 11, "((0, 1, 3), (4, 3, 0))": 9, "((0, 1, 3), (4, 3, 1))": 8, "((0, 1, 3), (4, 3, 2))": 7, "((0, 1, 3), (4, 3, 3))": 6, "((0, 1, 3), (4, 3, 4))": 7, "((0, 1, 3), (4, 3, 5))": 8, "((0, 1, 3), (4, 3, 6))": 9, "((0, 1, 3), (4, 3, 7))": 10, "((0, 1, 3), (4, 3, 8))": 11, "((0, 1, 3), (4, 3, 9))": 12, "((0, 1, 3), (4, 4, 0))": 10, "((0, 1, 3), (4, 4, 1))": 9, "((0, 1, 3), (4, 4, 2))": 8, "((0, 1, 3), (4, 4, 3))": 7, "((0, 1, 3), (4, 4, 4))": 8, "((0, 1, 3), (4, 4, 5))": 9, "((0, 1, 3), (4, 4, 6))": 10, "((0, 1, 3), (4, 4, 7))": 11, "((0, 1, 3), (4, 4, 8))": 12, "((0, 1, 3), (4, 4, 9))": 13, "((0, 1, 3), (4, 5, 0))": 11, "((0, 1, 3), (4, 5, 1))": 10, "((0, 1, 3), (4, 5, 2))": 9, "((0, 1, 3), (4, 5, 3))": 8, "((0, 1, 3), (4, 5, 4))": 9, "((0, 1, 3), (4, 5, 5))": 10, "((0, 1, 3), (4, 5, 6))": 11, "((0, 1, 3), (4, 5, 7))": 12, "((0, 1, 3), (4, 5, 8))": 13, "((0, 1, 3), (4, 5, 9))": 14, "((0, 1, 3), (4, 6, 0))": 12, "((0, 1, 3), (4, 6, 1))": 11, "((0, 1, 3), (4, 6, 2))": 10, "((0, 1, 3), (4, 6, 3))": 9, "((0, 1, 3), (4, 6, 4))": 10, "((0, 1, 3), (4, 6, 5))": 11, "((0, 1, 3), (4, 6, 6))": 12, "((0, 1, 3), (4, 6, 7))": 13, "((0, 1, 3), (4, 6, 8))": 14, "((0, 1, 3), (4, 6, 9))": 15, "((0, 1, 3), (4, 7, 0))": 13, "((0, 1, 3), (4, 7, 1))": 12, "((0, 1, 3), (4, 7, 2))": 11, "((0, 1, 3), (4, 7, 3))": 10, "((0, 1, 3), (4, 7, 4))": 11, "((0, 1, 3), (4, 7, 5))": 12, "((0, 1, 3), (4, 7, 6))": 13, "((0, 1, 3), (4, 7, 7))": 14, "((0, 1, 3), (4, 7, 8))": 15, "((0, 1, 3), (4, 7, 9))": 16, "((0, 1, 3), (4, 8, 0))": 14, "((0, 1, 3), (4, 8, 1))": 13, "((0, 1, 3), (4, 8, 2))": 12, "((0, 1, 3), (4, 8, 3))": 11, "((0, 1, 3), (4, 8, 4))": 12, "((0, 1, 3), (4, 8, 5))": 13, "((0, 1, 3), (4, 8, 6))": 14, "((0, 1, 3), (4, 8, 7))": 15, "((0, 1, 3), (4, 8, 8))": 16, "((0, 1, 3), (4, 8, 9))": 17, "((0, 1, 3), (4, 9, 0))": 15, "((0, 1, 3), (4, 9, 1))": 14, "((0, 1, 3), (4, 9, 2))": 13, "((0, 1, 3), (4, 9, 3))": 12, "((0, 1, 3), (4, 9, 4))": 13, "((0, 1, 3), (4, 9, 5))": 14, "((0, 1, 3), (4, 9, 6))": 15, "((0, 1, 3), (4, 9, 7))": 16, "((0, 1, 3), (4, 9, 8))": 17, "((0, 1, 3), (4, 9, 9))": 18, "((0, 1, 3), (5, 0, 0))": 9, "((0, 1, 3), (5, 0, 1))": 8, "((0, 1, 3), (5, 0, 2))": 7, "((0, 1, 3), (5, 0, 3))": 6, "((0, 1, 3), (5, 0, 4))": 7, "((0, 1, 3), (5, 0, 5))": 8, "((0, 1, 3), (5, 0, 6))": 9, "((0, 1, 3), (5, 0, 7))": 10, "((0, 1, 3), (5, 0, 8))": 11, "((0, 1, 3), (5, 0, 9))": 12, "((0, 1, 3), (5, 1, 0))": 8, "((0, 1, 3), (5, 1, 1))": 7, "((0, 1, 3), (5, 1, 2))": 6, "((0, 1, 3), (5, 1, 3))": 5, "((0, 1, 3), (5, 1, 4))": 6, "((0, 1, 3), (5, 1, 5))": 7, "((0, 1, 3), (5, 1, 6))": 8, "((0, 1, 3), (5, 1, 7))": 9, "((0, 1, 3), (5, 1, 8))": 10, "((0, 1, 3), (5, 1, 9))": 11, "((0, 1, 3), (5, 2, 0))": 9, "((0, 1, 3), (5, 2, 1))": 8, "((0, 1, 3), (5, 2, 2))": 7, "((0, 1, 3), (5, 2, 3))": 6, "((0, 1, 3), (5, 2, 4))": 7, "((0, 1, 3), (5, 2, 5))": 8, "((0, 1, 3), (5, 2, 6))": 9, "((0, 1, 3), (5, 2, 7))": 10, "((0, 1, 3), (5, 2, 8))": 11, "((0, 1, 3), (5, 2, 9))": 12, "((0, 1, 3), (5, 3, 0))": 10, "((0, 1, 3), (5, 3, 1))": 9, "((0, 1, 3), (5, 3, 2))": 8, "((0, 1, 3), (5, 3, 3))": 7, "((0, 1, 3), (5, 3, 4))": 8, "((0, 1, 3), (5, 3, 5))": 9, "((0, 1, 3), (5, 3, 6))": 10, "((0, 1, 3), (5, 3, 7))": 11, "((0, 1, 3), (5, 3, 8))": 12, "((0, 1, 3), (5, 3, 9))": 13, "((0, 1, 3), (5, 4, 0))": 11, "((0, 1, 3), (5, 4, 1))": 10, "((0, 1, 3), (5, 4, 2))": 9, "((0, 1, 3), (5, 4, 3))": 8, "((0, 1, 3), (5, 4, 4))": 9, "((0, 1, 3), (5, 4, 5))": 10, "((0, 1, 3), (5, 4, 6))": 11, "((0, 1, 3), (5, 4, 7))": 12, "((0, 1, 3), (5, 4, 8))": 13, "((0, 1, 3), (5, 4, 9))": 14, "((0, 1, 3), (5, 5, 0))": 12, "((0, 1, 3), (5, 5, 1))": 11, "((0, 1, 3), (5, 5, 2))": 10, "((0, 1, 3), (5, 5, 3))": 9, "((0, 1, 3), (5, 5, 4))": 10, "((0, 1, 3), (5, 5, 5))": 11, "((0, 1, 3), (5, 5, 6))": 12, "((0, 1, 3), (5, 5, 7))": 13, "((0, 1, 3), (5, 5, 8))": 14, "((0, 1, 3), (5, 5, 9))": 15, "((0, 1, 3), (5, 6, 0))": 13, "((0, 1, 3), (5, 6, 1))": 12, "((0, 1, 3), (5, 6, 2))": 11, "((0, 1, 3), (5, 6, 3))": 10, "((0, 1, 3), (5, 6, 4))": 11, "((0, 1, 3), (5, 6, 5))": 12, "((0, 1, 3), (5, 6, 6))": 13, "((0, 1, 3), (5, 6, 7))": 14, "((0, 1, 3), (5, 6, 8))": 15, "((0, 1, 3), (5, 6, 9))": 16, "((0, 1, 3), (5, 7, 0))": 14, "((0, 1, 3), (5, 7, 1))": 13, "((0, 1, 3), (5, 7, 2)
[truncated: 14,343,956 more chars]
