# Supplementary material for: Network cartographs for interpretable visualizations
Source: Nat Comput Sci. 2022 Feb 24;2(2):84–9. doi: 10.1038/s43588-022-00199-z (PMC10766564; doi:10.1038/s43588-022-00199-z)
Supplement: Supplementary file 1 — Statistical data. [file 43588_2022_199_MOESM1_ESM.zip › Figure1/dist_spring_nx_1000_cube.txt]

{"((0, 0, 0), (0, 0, 1))": 0.06489026881551194, "((0, 0, 0), (0, 0, 2))": 0.15225386466572594, "((0, 0, 0), (0, 0, 3))": 0.2518636558652497, "((0, 0, 0), (0, 0, 4))": 0.35755210890284167, "((0, 0, 0), (0, 0, 5))": 0.46473899029800053, "((0, 0, 0), (0, 0, 6))": 0.5702687166257061, "((0, 0, 0), (0, 0, 7))": 0.6712156784115879, "((0, 0, 0), (0, 0, 8))": 0.7626875339288037, "((0, 0, 0), (0, 0, 9))": 0.8332255602592519, "((0, 0, 0), (0, 1, 0))": 0.04305579061511588, "((0, 0, 0), (0, 1, 1))": 0.08841006679029233, "((0, 0, 0), (0, 1, 2))": 0.17230699841538194, "((0, 0, 0), (0, 1, 3))": 0.2716613687091409, "((0, 0, 0), (0, 1, 4))": 0.3777378306645255, "((0, 0, 0), (0, 1, 5))": 0.48588174153987873, "((0, 0, 0), (0, 1, 6))": 0.5931396697781851, "((0, 0, 0), (0, 1, 7))": 0.6961632015972666, "((0, 0, 0), (0, 1, 8))": 0.7890623585388965, "((0, 0, 0), (0, 1, 9))": 0.8612205212445236, "((0, 0, 0), (0, 2, 0))": 0.10263297170123066, "((0, 0, 0), (0, 2, 1))": 0.13946521986644267, "((0, 0, 0), (0, 2, 2))": 0.21398049729749805, "((0, 0, 0), (0, 2, 3))": 0.3088373820093479, "((0, 0, 0), (0, 2, 4))": 0.4132971232706059, "((0, 0, 0), (0, 2, 5))": 0.5215968283368203, "((0, 0, 0), (0, 2, 6))": 0.6299119179294915, "((0, 0, 0), (0, 2, 7))": 0.7337171966911231, "((0, 0, 0), (0, 2, 8))": 0.8264671217309292, "((0, 0, 0), (0, 2, 9))": 0.8975995417910639, "((0, 0, 0), (0, 3, 0))": 0.1697018584611485, "((0, 0, 0), (0, 3, 1))": 0.2050637895519051, "((0, 0, 0), (0, 3, 2))": 0.27213791126134496, "((0, 0, 0), (0, 3, 3))": 0.3606030293040424, "((0, 0, 0), (0, 3, 4))": 0.46096199541146005, "((0, 0, 0), (0, 3, 5))": 0.566763624389396, "((0, 0, 0), (0, 3, 6))": 0.6731477737616243, "((0, 0, 0), (0, 3, 7))": 0.774824491415526, "((0, 0, 0), (0, 3, 8))": 0.8651614540628532, "((0, 0, 0), (0, 3, 9))": 0.9338704455793323, "((0, 0, 0), (0, 4, 0))": 0.23307391399930447, "((0, 0, 0), (0, 4, 1))": 0.2704746731841889, "((0, 0, 0), (0, 4, 2))": 0.33402394445274297, "((0, 0, 0), (0, 4, 3))": 0.41750878507534805, "((0, 0, 0), (0, 4, 4))": 0.5130739556898437, "((0, 0, 0), (0, 4, 5))": 0.6148354733413727, "((0, 0, 0), (0, 4, 6))": 0.7171491023612047, "((0, 0, 0), (0, 4, 7))": 0.814898473613108, "((0, 0, 0), (0, 4, 8))": 0.9009860283547181, "((0, 0, 0), (0, 4, 9))": 0.9664851420345424, "((0, 0, 0), (0, 5, 0))": 0.2888714260291586, "((0, 0, 0), (0, 5, 1))": 0.32698813234616625, "((0, 0, 0), (0, 5, 2))": 0.38949104881990054, "((0, 0, 0), (0, 5, 3))": 0.4689111491348975, "((0, 0, 0), (0, 5, 4))": 0.5607067464544415, "((0, 0, 0), (0, 5, 5))": 0.6575309796385611, "((0, 0, 0), (0, 5, 6))": 0.7557770304343192, "((0, 0, 0), (0, 5, 7))": 0.8484292447495757, "((0, 0, 0), (0, 5, 8))": 0.9307676484345733, "((0, 0, 0), (0, 5, 9))": 0.9925489824471866, "((0, 0, 0), (0, 6, 0))": 0.33719841384700494, "((0, 0, 0), (0, 6, 1))": 0.37583340052403247, "((0, 0, 0), (0, 6, 2))": 0.435369056254398, "((0, 0, 0), (0, 6, 3))": 0.5121579779760314, "((0, 0, 0), (0, 6, 4))": 0.5990340621187085, "((0, 0, 0), (0, 6, 5))": 0.6925992709520548, "((0, 0, 0), (0, 6, 6))": 0.7858736247248492, "((0, 0, 0), (0, 6, 7))": 0.8752986467017887, "((0, 0, 0), (0, 6, 8))": 0.9537262916304793, "((0, 0, 0), (0, 6, 9))": 1.0129621844580843, "((0, 0, 0), (0, 7, 0))": 0.3809140542486908, "((0, 0, 0), (0, 7, 1))": 0.41803098272752476, "((0, 0, 0), (0, 7, 2))": 0.4751076108445408, "((0, 0, 0), (0, 7, 3))": 0.5474063784515454, "((0, 0, 0), (0, 7, 4))": 0.6308755402820154, "((0, 0, 0), (0, 7, 5))": 0.7198188297641593, "((0, 0, 0), (0, 7, 6))": 0.810135889730368, "((0, 0, 0), (0, 7, 7))": 0.8960093513522274, "((0, 0, 0), (0, 7, 8))": 0.9718942741036849, "((0, 0, 0), (0, 7, 9))": 1.029070889831402, "((0, 0, 0), (0, 8, 0))": 0.4188580512650032, "((0, 0, 0), (0, 8, 1))": 0.4543760639169176, "((0, 0, 0), (0, 8, 2))": 0.5082301418125812, "((0, 0, 0), (0, 8, 3))": 0.5768461261061344, "((0, 0, 0), (0, 8, 4))": 0.6561552710824053, "((0, 0, 0), (0, 8, 5))": 0.741783666391599, "((0, 0, 0), (0, 8, 6))": 0.8288810765547228, "((0, 0, 0), (0, 8, 7))": 0.9122664409300799, "((0, 0, 0), (0, 8, 8))": 0.9859688066837466, "((0, 0, 0), (0, 8, 9))": 1.041519829032451, "((0, 0, 0), (0, 9, 0))": 0.44711809945391423, "((0, 0, 0), (0, 9, 1))": 0.48124317584392595, "((0, 0, 0), (0, 9, 2))": 0.5326950791061825, "((0, 0, 0), (0, 9, 3))": 0.5983629308185936, "((0, 0, 0), (0, 9, 4))": 0.6746900817823254, "((0, 0, 0), (0, 9, 5))": 0.7575397729229796, "((0, 0, 0), (0, 9, 6))": 0.8422751064960365, "((0, 0, 0), (0, 9, 7))": 0.923690210905417, "((0, 0, 0), (0, 9, 8))": 0.9957361762914162, "((0, 0, 0), (0, 9, 9))": 1.0498602370321288, "((0, 0, 0), (1, 0, 0))": 0.05477700449468134, "((0, 0, 0), (1, 0, 1))": 0.08479514128087956, "((0, 0, 0), (1, 0, 2))": 0.16438833523331348, "((0, 0, 0), (1, 0, 3))": 0.2626068080580298, "((0, 0, 0), (1, 0, 4))": 0.36879962722575926, "((0, 0, 0), (1, 0, 5))": 0.477148503501073, "((0, 0, 0), (1, 0, 6))": 0.5838274788165427, "((0, 0, 0), (1, 0, 7))": 0.6851953374256025, "((0, 0, 0), (1, 0, 8))": 0.7762228648955047, "((0, 0, 0), (1, 0, 9))": 0.8472970546247679, "((0, 0, 0), (1, 1, 0))": 0.06354229538506899, "((0, 0, 0), (1, 1, 1))": 0.10179969707253997, "((0, 0, 0), (1, 1, 2))": 0.18261407728110093, "((0, 0, 0), (1, 1, 3))": 0.2814411230525203, "((0, 0, 0), (1, 1, 4))": 0.38812282590493846, "((0, 0, 0), (1, 1, 5))": 0.49754825573432965, "((0, 0, 0), (1, 1, 6))": 0.6057967759953392, "((0, 0, 0), (1, 1, 7))": 0.7089029316584413, "((0, 0, 0), (1, 1, 8))": 0.801422240358612, "((0, 0, 0), (1, 1, 9))": 0.873422900996567, "((0, 0, 0), (1, 2, 0))": 0.10403661734230261, "((0, 0, 0), (1, 2, 1))": 0.14378629600853493, "((0, 0, 0), (1, 2, 2))": 0.21983100758384355, "((0, 0, 0), (1, 2, 3))": 0.3155981379808394, "((0, 0, 0), (1, 2, 4))": 0.42093904929540693, "((0, 0, 0), (1, 2, 5))": 0.5300685821096552, "((0, 0, 0), (1, 2, 6))": 0.6386778471417548, "((0, 0, 0), (1, 2, 7))": 0.7422395731447587, "((0, 0, 0), (1, 2, 8))": 0.8346355225270247, "((0, 0, 0), (1, 2, 9))": 0.9054327689609394, "((0, 0, 0), (1, 3, 0))": 0.15569826949294838, "((0, 0, 0), (1, 3, 1))": 0.19750623301092302, "((0, 0, 0), (1, 3, 2))": 0.26925961267739784, "((0, 0, 0), (1, 3, 3))": 0.3609237094452517, "((0, 0, 0), (1, 3, 4))": 0.4632607047617151, "((0, 0, 0), (1, 3, 5))": 0.5702511325931656, "((0, 0, 0), (1, 3, 6))": 0.6769666926275693, "((0, 0, 0), (1, 3, 7))": 0.7786295781305532, "((0, 0, 0), (1, 3, 8))": 0.868590083020584, "((0, 0, 0), (1, 3, 9))": 0.9370700127738193, "((0, 0, 0), (1, 4, 0))": 0.20381444046008249, "((0, 0, 0), (1, 4, 1))": 0.24740532128500345, "((0, 0, 0), (1, 4, 2))": 0.31868837266367617, "((0, 0, 0), (1, 4, 3))": 0.40714376210093794, "((0, 0, 0), (1, 4, 4))": 0.5068098550342979, "((0, 0, 0), (1, 4, 5))": 0.6104826589602117, "((0, 0, 0), (1, 4, 6))": 0.7145771703197596, "((0, 0, 0), (1, 4, 7))": 0.8123041158420047, "((0, 0, 0), (1, 4, 8))": 0.8992903970418441, "((0, 0, 0), (1, 4, 9))": 0.9641870807955455, "((0, 0, 0), (1, 5, 0))": 0.24804569801518828, "((0, 0, 0), (1, 5, 1))": 0.29303958891581877, "((0, 0, 0), (1, 5, 2))": 0.3616122572194705, "((0, 0, 0), (1, 5, 3))": 0.4486142229384518, "((0, 0, 0), (1, 5, 4))": 0.5443218343372335, "((0, 0, 0), (1, 5, 5))": 0.6460017087292379, "((0, 0, 0), (1, 5, 6))": 0.7452497718281833, "((0, 0, 0), (1, 5, 7))": 0.8404682161384693, "((0, 0, 0), (1, 5, 8))": 0.9225863779695591, "((0, 0, 0), (1, 5, 9))": 0.9851379166739506, "((0, 0, 0), (1, 6, 0))": 0.2929000687871689, "((0, 0, 0), (1, 6, 1))": 0.3353890033023272, "((0, 0, 0), (1, 6, 2))": 0.4017319198867764, "((0, 0, 0), (1, 6, 3))": 0.48355242373725454, "((0, 0, 0), (1, 6, 4))": 0.5768440146690059, "((0, 0, 0), (1, 6, 5))": 0.673034223417329, "((0, 0, 0), (1, 6, 6))": 0.7701833917340922, "((0, 0, 0), (1, 6, 7))": 0.8606984153159778, "((0, 0, 0), (1, 6, 8))": 0.9409497516173813, "((0, 0, 0), (1, 6, 9))": 1.0011583839408706, "((0, 0, 0), (1, 7, 0))": 0.33604051688722525, "((0, 0, 0), (1, 7, 1))": 0.37640907684148206, "((0, 0, 0), (1, 7, 2))": 0.4380768730379554, "((0, 0, 0), (1, 7, 3))": 0.5158984555768217, "((0, 0, 0), (1, 7, 4))": 0.6034216358749123, "((0, 0, 0), (1, 7, 5))": 0.6966012738131221, "((0, 0, 0), (1, 7, 6))": 0.7895319179121906, "((0, 0, 0), (1, 7, 7))": 0.8780243584174672, "((0, 0, 0), (1, 7, 8))": 0.9558495287290909, "((0, 0, 0), (1, 7, 9))": 1.014566909422454, "((0, 0, 0), (1, 8, 0))": 0.3751191410935526, "((0, 0, 0), (1, 8, 1))": 0.4131148146014159, "((0, 0, 0), (1, 8, 2))": 0.4708509280686439, "((0, 0, 0), (1, 8, 3))": 0.5437174228382794, "((0, 0, 0), (1, 8, 4))": 0.6270772306319826, "((0, 0, 0), (1, 8, 5))": 0.7161625592278184, "((0, 0, 0), (1, 8, 6))": 0.8063379152273895, "((0, 0, 0), (1, 8, 7))": 0.8922822424765717, "((0, 0, 0), (1, 8, 8))": 0.9681859237847404, "((0, 0, 0), (1, 8, 9))": 1.0254811315038446, "((0, 0, 0), (1, 9, 0))": 0.40527893807449955, "((0, 0, 0), (1, 9, 1))": 0.4414434495570757, "((0, 0, 0), (1, 9, 2))": 0.4961030886155305, "((0, 0, 0), (1, 9, 3))": 0.565391673808077, "((0, 0, 0), (1, 9, 4))": 0.6452643941341223, "((0, 0, 0), (1, 9, 5))": 0.7313771582366252, "((0, 0, 0), (1, 9, 6))": 0.8190416498554611, "((0, 0, 0), (1, 9, 7))": 0.9030012313048956, "((0, 0, 0), (1, 9, 8))": 0.9772591079703946, "((0, 0, 0), (1, 9, 9))": 1.0331840121462172, "((0, 0, 0), (2, 0, 0))": 0.12893460661818057, "((0, 0, 0), (2, 0, 1))": 0.14546225989776385, "((0, 0, 0), (2, 0, 2))": 0.20557662348510036, "((0, 0, 0), (2, 0, 3))": 0.29340453851453413, "((0, 0, 0), (2, 0, 4))": 0.3944446313552793, "((0, 0, 0), (2, 0, 5))": 0.5005514737001973, "((0, 0, 0), (2, 0, 6))": 0.6066843242140202, "((0, 0, 0), (2, 0, 7))": 0.7082816056739901, "((0, 0, 0), (2, 0, 8))": 0.7992548579071342, "((0, 0, 0), (2, 0, 9))": 0.8693245340342852, "((0, 0, 0), (2, 1, 0))": 0.12165161710322354, "((0, 0, 0), (2, 1, 1))": 0.1481639260079878, "((0, 0, 0), (2, 1, 2))": 0.21471612932743311, "((0, 0, 0), (2, 1, 3))": 0.3057918732221936, "((0, 0, 0), (2, 1, 4))": 0.4088655428691365, "((0, 0, 0), (2, 1, 5))": 0.5166976630791605, "((0, 0, 0), (2, 1, 6))": 0.6243690430513238, "((0, 0, 0), (2, 1, 7))": 0.7272139429942277, "((0, 0, 0), (2, 1, 8))": 0.8191232562011469, "((0, 0, 0), (2, 1, 9))": 0.889703917785599, "((0, 0, 0), (2, 2, 0))": 0.12668733210473324, "((0, 0, 0), (2, 2, 1))": 0.1645431694855345, "((0, 0, 0), (2, 2, 2))": 0.23672829634110282, "((0, 0, 0), (2, 2, 3))": 0.330047801566629, "((0, 0, 0), (2, 2, 4))": 0.43419184054617294, "((0, 0, 0), (2, 2, 5))": 0.5427562810771884, "((0, 0, 0), (2, 2, 6))": 0.6509157114085024, "((0, 0, 0), (2, 2, 7))": 0.7540182876019264, "((0, 0, 0), (2, 2, 8))": 0.8462108208731789, "((0, 0, 0), (2, 2, 9))": 0.9158761919778239, "((0, 0, 0), (2, 3, 0))": 0.14151817401933095, "((0, 0, 0), (2, 3, 1))": 0.18896277457720073, "((0, 0, 0), (2, 3, 2))": 0.2660811947423258, "((0, 0, 0), (2, 3, 3))": 0.36062299862438874, "((0, 0, 0), (2, 3, 4))": 0.4650991896107115, "((0, 0, 0), (2, 3, 5))": 0.573267208207956, "((0, 0, 0), (2, 3, 6))": 0.6809267604082581, "((0, 0, 0), (2, 3, 7))": 0.7828556899212825, "((0, 0, 0), (2, 3, 8))": 0.8735629125634561, "((0, 0, 0), (2, 3, 9))": 0.9410173463688141, "((0, 0, 0), (2, 4, 0))": 0.162107770194378, "((0, 0, 0), (2, 4, 1))": 0.21691003485572583, "((0, 0, 0), (2, 4, 2))": 0.2955135342527063, "((0, 0, 0), (2, 4, 3))": 0.39106616899347574, "((0, 0, 0), (2, 4, 4))": 0.49490162355242956, "((0, 0, 0), (2, 4, 5))": 0.6025725592046208, "((0, 0, 0), (2, 4, 6))": 0.708697861197649, "((0, 0, 0), (2, 4, 7))": 0.8096696854986897, "((0, 0, 0), (2, 4, 8))": 0.89626236451034, "((0, 0, 0), (2, 4, 9))": 0.9621330259154666, "((0, 0, 0), (2, 5, 0))": 0.19594120343563745, "((0, 0, 0), (2, 5, 1))": 0.248319091484426, "((0, 0, 0), (2, 5, 2))": 0.327737202793975, "((0, 0, 0), (2, 5, 3))": 0.42103812063239526, "((0, 0, 0), (2, 5, 4))": 0.5240743038676193, "((0, 0, 0), (2, 5, 5))": 0.6284209947716747, "((0, 0, 0), (2, 5, 6))": 0.7319658994231096, "((0, 0, 0), (2, 5, 7))": 0.8285232359815494, "((0, 0, 0), (2, 5, 8))": 0.9136083996035753, "((0, 0, 0), (2, 5, 9))": 0.9761901315901276, "((0, 0, 0), (2, 6, 0))": 0.23920194654159027, "((0, 0, 0), (2, 6, 1))": 0.2885567523669012, "((0, 0, 0), (2, 6, 2))": 0.36184426856346785, "((0, 0, 0), (2, 6, 3))": 0.4524104880428708, "((0, 0, 0), (2, 6, 4))": 0.5500847978897221, "((0, 0, 0), (2, 6, 5))": 0.6519147731648196, "((0, 0, 0), (2, 6, 6))": 0.7504880446410629, "((0, 0, 0), (2, 6, 7))": 0.8443674959206445, "((0, 0, 0), (2, 6, 8))": 0.9263702753700974, "((0, 0, 0), (2, 6, 9))": 0.9879007626747733, "((0, 0, 0), (2, 7, 0))": 0.2848198204188354, "((0, 0, 0), (2, 7, 1))": 0.329825225228742, "((0, 0, 0), (2, 7, 2))": 0.39807206717683313, "((0, 0, 0), (2, 7, 3))": 0.4816383043192117, "((0, 0, 0), (2, 7, 4))": 0.5749780922026044, "((0, 0, 0), (2, 7, 5))": 0.6713491644779704, "((0, 0, 0), (2, 7, 6))": 0.7677845277578197, "((0, 0, 0), (2, 7, 7))": 0.8586118207895845, "((0, 0, 0), (2, 7, 8))": 0.9385045881661126, "((0, 0, 0), (2, 7, 9))": 0.9985781286848883, "((0, 0, 0), (2, 8, 0))": 0.32697328318294827, "((0, 0, 0), (2, 8, 1))": 0.3685115463939337, "((0, 0, 0), (2, 8, 2))": 0.4313919613354938, "((0, 0, 0), (2, 8, 3))": 0.5094854431835556, "((0, 0, 0), (2, 8, 4))": 0.5972332175991604, "((0, 0, 0), (2, 8, 5))": 0.6899687662274069, "((0, 0, 0), (2, 8, 6))": 0.7830744931599145, "((0, 0, 0), (2, 8, 7))": 0.8714230410631999, "((0, 0, 0), (2, 8, 8))": 0.9492313290273843, "((0, 0, 0), (2, 8, 9))": 1.007890109507027, "((0, 0, 0), (2, 9, 0))": 0.36054011547735026, "((0, 0, 0), (2, 9, 1))": 0.3994672591412014, "((0, 0, 0), (2, 9, 2))": 0.45821850973121037, "((0, 0, 0), (2, 9, 3))": 0.5317807348496939, "((0, 0, 0), (2, 9, 4))": 0.6154588313701224, "((0, 0, 0), (2, 9, 5))": 0.7048484773192858, "((0, 0, 0), (2, 9, 6))": 0.7952508044254409, "((0, 0, 0), (2, 9, 7))": 0.8814544120379953, "((0, 0, 0), (2, 9, 8))": 0.9575485910670076, "((0, 0, 0), (2, 9, 9))": 1.0148483589505168, "((0, 0, 0), (3, 0, 0))": 0.2102948887267659, "((0, 0, 0), (3, 0, 1))": 0.2240293773733218, "((0, 0, 0), (3, 0, 2))": 0.26912259728444865, "((0, 0, 0), (3, 0, 3))": 0.34258579466819383, "((0, 0, 0), (3, 0, 4))": 0.4339469532694336, "((0, 0, 0), (3, 0, 5))": 0.534131459812745, "((0, 0, 0), (3, 0, 6))": 0.6364722165838228, "((0, 0, 0), (3, 0, 7))": 0.7352509869780883, "((0, 0, 0), (3, 0, 8))": 0.8238645778551082, "((0, 0, 0), (3, 0, 9))": 0.8918126757266214, "((0, 0, 0), (3, 1, 0))": 0.1889732128661245, "((0, 0, 0), (3, 1, 1))": 0.21032638191376293, "((0, 0, 0), (3, 1, 2))": 0.2641270306074713, "((0, 0, 0), (3, 1, 3))": 0.34424921678628656, "((0, 0, 0), (3, 1, 4))": 0.44010838478872943, "((0, 0, 0), (3, 1, 5))": 0.5434918007756728, "((0, 0, 0), (3, 1, 6))": 0.6481602820203342, "((0, 0, 0), (3, 1, 7))": 0.7485610960779479, "((0, 0, 0), (3, 1, 8))": 0.8382028946320595, "((0, 0, 0), (3, 1, 9))": 0.9066441570113228, "((0, 0, 0), (3, 2, 0))": 0.1623071577272671, "((0, 0, 0), (3, 2, 1))": 0.19610666638469146, "((0, 0, 0), (3, 2, 2))": 0.2624829443468503, "((0, 0, 0), (3, 2, 3))": 0.35086432502866044, "((0, 0, 0), (3, 2, 4))": 0.45195535686147453, "((0, 0, 0), (3, 2, 5))": 0.558391119425037, "((0, 0, 0), (3, 2, 6))": 0.6650700337224837, "((0, 0, 0), (3, 2, 7))": 0.7668031355841551, "((0, 0, 0), (3, 2, 8))": 0.8575715349887794, "((0, 0, 0), (3, 2, 9))": 0.9258003516426297, "((0, 0, 0), (3, 3, 0))": 0.1341602178901813, "((0, 0, 0), (3, 3, 1))": 0.1855708954936862, "((0, 0, 0), (3, 3, 2))": 0.2642106102807719, "((0, 0, 0), (3, 3, 3))": 0.36120775166815533, "((0, 0, 0), (3, 3, 4))": 0.46642689852147123, "((0, 0, 0), (3, 3, 5))": 0.5757965987924755, "((0, 0, 0), (3, 3, 6))": 0.6839753589931826, "((0, 0, 0), (3, 3, 7))": 0.7867766332912679, "((0, 0, 0), (3, 3, 8))": 0.8768345788779878, "((0, 0, 0), (3, 3, 9))": 0.944628917177948, "((0, 0, 0), (3, 4, 0))": 0.12408814001904961, "((0, 0, 0), (3, 4, 1))": 0.18753144206097996, "((0, 0, 0), (3, 4, 2))": 0.2752208379175276, "((0, 0, 0), (3, 4, 3))": 0.37622064296037017, "((0, 0, 0), (3, 4, 4))": 0.4844295015238951, "((0, 0, 0), (3, 4, 5))": 0.5942883563322207, "((0, 0, 0), (3, 4, 6))": 0.7027019843628325, "((0, 0, 0), (3, 4, 7))": 0.8036563708481635, "((0, 0, 0), (3, 4, 8))": 0.8935969156288417, "((0, 0, 0), (3, 4, 9))": 0.9581448995464191, "((0, 0, 0), (3, 5, 0))": 0.14826734940847072, "((0, 0, 0), (3, 5, 1))": 0.2116411873539915, "((0, 0, 0), (3, 5, 2))": 0.298118773802248, "((0, 0, 0), (3, 5, 3))": 0.39872295147116815, "((0, 0, 0), (3, 5, 4))": 0.5055164110827425, "((0, 0, 0), (3, 5, 5))": 0.6136873503903125, "((0, 0, 0), (3, 5, 6))": 0.7190431593708172, "((0, 0, 0), (3, 5, 7))": 0.8183440428202892, "((0, 0, 0), (3, 5, 8))": 0.9043092525294123, "((0, 0, 0), (3, 5, 9))": 0.9684823071741754, "((0, 0, 0), (3, 6, 0))": 0.19580083630143047, "((0, 0, 0), (3, 6, 1))": 0.25135462557711596, "((0, 0, 0), (3, 6, 2))": 0.3330528765426783, "((0, 0, 0), (3, 6, 3))": 0.42809408768098306, "((0, 0, 0), (3, 6, 4))": 0.52899476075409, "((0, 0, 0), (3, 6, 5))": 0.6338992670330771, "((0, 0, 0), (3, 6, 6))": 0.7357350802413292, "((0, 0, 0), (3, 6, 7))": 0.8319123813584051, "((0, 0, 0), (3, 6, 8))": 0.9145859911570011, "((0, 0, 0), (3, 6, 9))": 0.9768372941610223, "((0, 0, 0), (3, 7, 0))": 0.24625275080542253, "((0, 0, 0), (3, 7, 1))": 0.29583008034595015, "((0, 0, 0), (3, 7, 2))": 0.3694925947512084, "((0, 0, 0), (3, 7, 3))": 0.4586043048988426, "((0, 0, 0), (3, 7, 4))": 0.5546143090497963, "((0, 0, 0), (3, 7, 5))": 0.653539251250876, "((0, 0, 0), (3, 7, 6))": 0.7520577274467759, "((0, 0, 0), (3, 7, 7))": 0.8439913459711927, "((0, 0, 0), (3, 7, 8))": 0.9248581380429277, "((0, 0, 0), (3, 7, 9))": 0.9855414380764285, "((0, 0, 0), (3, 8, 0))": 0.29275986721676495, "((0, 0, 0), (3, 8, 1))": 0.337715661446079, "((0, 0, 0), (3, 8, 2))": 0.4049594426011235, "((0, 0, 0), (3, 8, 3))": 0.4870746099551067, "((0, 0, 0), (3, 8, 4))": 0.5776982171363474, "((0, 0, 0), (3, 8, 5))": 0.6723302291518151, "((0, 0, 0), (3, 8, 6))": 0.7667533215869621, "((0, 0, 0), (3, 8, 7))": 0.8560269570995153, "((0, 0, 0), (3, 8, 8))": 0.9345177557017265, "((0, 0, 0), (3, 8, 9))": 0.9936591110832517, "((0, 0, 0), (3, 9, 0))": 0.3303401770629156, "((0, 0, 0), (3, 9, 1))": 0.3717565170481508, "((0, 0, 0), (3, 9, 2))": 0.43391990242273876, "((0, 0, 0), (3, 9, 3))": 0.5104576518125483, "((0, 0, 0), (3, 9, 4))": 0.5963872092224022, "((0, 0, 0), (3, 9, 5))": 0.6872811502067209, "((0, 0, 0), (3, 9, 6))": 0.7787507198833665, "((0, 0, 0), (3, 9, 7))": 0.8656780929675378, "((0, 0, 0), (3, 9, 8))": 0.9423104602736052, "((0, 0, 0), (3, 9, 9))": 1.0000407341422148, "((0, 0, 0), (4, 0, 0))": 0.28956698425767924, "((0, 0, 0), (4, 0, 1))": 0.30294466888110944, "((0, 0, 0), (4, 0, 2))": 0.3400480766914372, "((0, 0, 0), (4, 0, 3))": 0.4020741424224676, "((0, 0, 0), (4, 0, 4))": 0.48304115606745335, "((0, 0, 0), (4, 0, 5))": 0.5752903118055135, "((0, 0, 0), (4, 0, 6))": 0.6717975182823953, "((0, 0, 0), (4, 0, 7))": 0.7660623408131568, "((0, 0, 0), (4, 0, 8))": 0.850771823675234, "((0, 0, 0), (4, 0, 9))": 0.9155255398531071, "((0, 0, 0), (4, 1, 0))": 0.2546410121887676, "((0, 0, 0), (4, 1, 1))": 0.27350014252405014, "((0, 0, 0), (4, 1, 2))": 0.31915745146328395, "((0, 0, 0), (4, 1, 3))": 0.38963776537830785, "((0, 0, 0), (4, 1, 4))": 0.4775025166447664, "((0, 0, 0), (4, 1, 5))": 0.5748953339031716, "((0, 0, 0), (4, 1, 6))": 0.6751809017023817, "((0, 0, 0), (4, 1, 7))": 0.7720065946221614, "((0, 0, 0), (4, 1, 8))": 0.8584195641255199, "((0, 0, 0), (4, 1, 9))": 0.9241293634019575, "((0, 0, 0), (4, 2, 0))": 0.20565038714884115, "((0, 0, 0), (4, 2, 1))": 0.2355546857533178, "((0, 0, 0), (4, 2, 2))": 0.29442544960830136, "((0, 0, 0), (4, 2, 3))": 0.37707010271889996, "((0, 0, 0), (4, 2, 4))": 0.4734017336653128, "((0, 0, 0), (4, 2, 5))": 0.5768922578924168, "((0, 0, 0), (4, 2, 6))": 0.6810685149301683, "((0, 0, 0), (4, 2, 7))": 0.780900721193288, "((0, 0, 0), (4, 2, 8))": 0.8691704766666533, "((0, 0, 0), (4, 2, 9))": 0.9355764607904798, "((0, 0, 0), (4, 3, 0))": 0.1533016664816399, "((0, 0, 0), (4, 3, 1))": 0.19850049465154185, "((0, 0, 0), (4, 3, 2))": 0.27500084705392874, "((0, 0, 0), (4, 3, 3))": 0.3688169850853029, "((0, 0, 0), (4, 3, 4))": 0.4738326494664345, "((0, 0, 0), (4, 3, 5))": 0.5819342216952667, "((0, 0, 0), (4, 3, 6))": 0.6899974095528638, "((0, 0, 0), (4, 3, 7))": 0.7913752643691253, "((0, 0, 0), (4, 3, 8))": 0.881282919551399, "((0, 0, 0), (4, 3, 9))": 0.9470142656718621, "((0, 0, 0), (4, 4, 0))": 0.11957911922080657, "((0, 0, 0), (4, 4, 1))": 0.18392833534008737, "((0, 0, 0), (4, 4, 2))": 0.27185348355766775, "((0, 0, 0), (4, 4, 3))": 0.3742258712111965, "((0, 0, 0), (4, 4, 4))": 0.4823820271582702, "((0, 0, 0), (4, 4, 5))": 0.5934354841669173, "((0, 0, 0), (4, 4, 6))": 0.7010274548780163, "((0, 0, 0), (4, 4, 7))": 0.8029608563148736, "((0, 0, 0), (4, 4, 8))": 0.8908563279922307, "((0, 0, 0), (4, 4, 9))": 0.9570283152993972, "((0, 0, 0), (4, 5, 0))": 0.13623017199982476, "((0, 0, 0), (4, 5, 1))": 0.2012953945086068, "((0, 0, 0), (4, 5, 2))": 0.2895827274861746, "((0, 0, 0), (4, 5, 3))": 0.3915923841273001, "((0, 0, 0), (4, 5, 4))": 0.49977385425123333, "((0, 0, 0), (4, 5, 5))": 0.6083860963090735, "((0, 0, 0), (4, 5, 6))": 0.714847196102709, "((0, 0, 0), (4, 5, 7))": 0.813302259581119, "((0, 0, 0), (4, 5, 8))": 0.9002773929565411, "((0, 0, 0), (4, 5, 9))": 0.9635423251052541, "((0, 0, 0), (4, 6, 0))": 0.1839627247886768, "((0, 0, 0), (4, 6, 1))": 0.2421756187766059, "((0, 0, 0), (4, 6, 2))": 0.3233845660041234, "((0, 0, 0), (4, 6, 3))": 0.4198411897521977, "((0, 0, 0), (4, 6, 4))": 0.5219928661354011, "((0, 0, 0), (4, 6, 5))": 0.6270554163299418, "((0, 0, 0), (4, 6, 6))": 0.7297140463194863, "((0, 0, 0), (4, 6, 7))": 0.8251533082586258, "((0, 0, 0), (4, 6, 8))": 0.9086407166915126, "((0, 0, 0), (4, 6, 9))": 0.9707857054831963, "((0, 0, 0), (4, 7, 0))": 0.23741869791057946, "((0, 0, 0), (4, 7, 1))": 0.28786652037214444, "((0, 0, 0), (4, 7, 2))": 0.3631458111932053, "((0, 0, 0), (4, 7, 3))": 0.4521644246881204, "((0, 0, 0), (4, 7, 4))": 0.5487215820319833, "((0, 0, 0), (4, 7, 5))": 0.6483231979297769, "((0, 0, 0), (4, 7, 6))": 0.7449812404374021, "((0, 0, 0), (4, 7, 7))": 0.8376163504182099, "((0, 0, 0), (4, 7, 8))": 0.9180743974502013, "((0, 0, 0), (4, 7, 9))": 0.9784577654560682, "((0, 0, 0), (4, 8, 0))": 0.28651938713589903, "((0, 0, 0), (4, 8, 1))": 0.33223831124286707, "((0, 0, 0), (4, 8, 2))": 0.400906247559948, "((0, 0, 0), (4, 8, 3))": 0.48363702903040484, "((0, 0, 0), (4, 8, 4))": 0.5742849431458933, "((0, 0, 0), (4, 8, 5))": 0.668301984353453, "((0, 0, 0), (4, 8, 6))": 0.7615291082930019, "((0, 0, 0), (4, 8, 7))": 0.8496941685237851, "((0, 0, 0), (4, 8, 8))": 0.9273796027395329, "((0, 0, 0), (4, 8, 9))": 0.9859348242270543, "((0, 0, 0), (4, 9, 0))": 0.3265213629627443, "((0, 0, 0), (4, 9, 1))": 0.3685308914782778, "((0, 0, 0), (4, 9, 2))": 0.4314869474818093, "((0, 0, 0), (4, 9, 3))": 0.5086771947625963, "((0, 0, 0), (4, 9, 4))": 0.593925148901686, "((0, 0, 0), (4, 9, 5))": 0.6838483078435231, "((0, 0, 0), (4, 9, 6))": 0.7738869896537471, "((0, 0, 0), (4, 9, 7))": 0.8594811406456483, "((0, 0, 0), (4, 9, 8))": 0.9350298569073194, "((0, 0, 0), (4, 9, 9))": 0.9920610426741346, "((0, 0, 0), (5, 0, 0))": 0.36251179716510123, "((0, 0, 0), (5, 0, 1))": 0.3752909973616938, "((0, 0, 0), (5, 0, 2))": 0.4074933464045049, "((0, 0, 0), (5, 0, 3))": 0.4613104046378619, "((0, 0, 0), (5, 0, 4))": 0.5334346340038666, "((0, 0, 0), (5, 0, 5))": 0.6177700737276944, "((0, 0, 0), (5, 0, 6))": 0.7077577132970675, "((0, 0, 0), (5, 0, 7))": 0.7967123911161182, "((0, 0, 0), (5, 0, 8))": 0.8770458071707986, "((0, 0, 0), (5, 0, 9))": 0.9382580878205883, "((0, 0, 0), (5, 1, 0))": 0.3176551106764772, "((0, 0, 0), (5, 1, 1))": 0.3345307974777358, "((0, 0, 0), (5, 1, 2))": 0.3739246790471615, "((0, 0, 0), (5, 1, 3))": 0.43648244148992477, "((0, 0, 0), (5, 1, 4))": 0.5166078145286952, "((0, 0, 0), (5, 1, 5))": 0.6075925894636234, "((0, 0, 0), (5, 1, 6))": 0.7026891147050979, "((0, 0, 0), (5, 1, 7))": 0.7953044160019141, "((0, 0, 0), (5, 1, 8))": 0.8782152203193682, "((0, 0, 0), (5, 1, 9))": 0.9410177383768578, "((0, 0, 0), (5, 2, 0))": 0.2583241133483256, "((0, 0, 0), (5, 2, 1))": 0.2825264892729687, "((0, 0, 0), (5, 2, 2))": 0.3345223152244531, "((0, 0, 0), (5, 2, 3))": 0.4093680757696578, "((0, 0, 0), (5, 2, 4))": 0.4996595509290952, "((0, 0, 0), (5, 2, 5))": 0.5985205459574091, "((0, 0, 0), (5, 2, 6))": 0.6992080302360151, "((0, 0, 0), (5, 2, 7))": 0.796046526589912, "((0, 0, 0), (5, 2, 8))": 0.8815435464192192, "((0, 0, 0), (5, 2, 9))": 0.9458075948002557, "((0, 0, 0), (5, 3, 0))": 0.19769824587552073, "((0, 0, 0), (5, 3, 1))": 0.2352761512278823, "((0, 0, 0), (5, 3, 2))": 0.3018974202719552, "((0, 0, 0), (5, 3, 3))": 0.3900751518898295, "((0, 0, 0), (5, 3, 4))": 0.4903429375206081, "((0, 0, 0), (5, 3, 5))": 0.5954586299358262, "((0, 0, 0), (5, 3, 6))": 0.7007545489967313, "((0, 0, 0), (5, 3, 7))": 0.7998053094345067, "((0, 0, 0), (5, 3, 8))": 0.8871228703892545, "((0, 0, 0), (5, 3, 9))": 0.9514742631043439, "((0, 0, 0), (5, 4, 0))": 0.1604367808794193, "((0, 0, 0), (5, 4, 1))": 0.21037554230809444, "((0, 0, 0), (5, 4, 2))": 0.29099254130523655, "((0, 0, 0), (5, 4, 3))": 0.3875337069610761, "((0, 0, 0), (5, 4, 4))": 0.4929344294330538, "((0, 0, 0), (5, 4, 5))": 0.6014499428810257, "((0, 0, 0), (5, 4, 6))": 0.7071674869672563, "((0, 0, 0), (5, 4, 7))": 0.8072569030340678, "((0, 0, 0), (5, 4, 8))": 0.893379760864803, "((0, 0, 0), (5, 4, 9))": 0.9575853672215066, "((0, 0, 0), (5, 5, 0))": 0.16795781006495114, "((0, 0, 0), (5, 5, 1))": 0.22405466505020477, "((0, 0, 0), (5, 5, 2))": 0.3046858265775651, "((0, 0, 0), (5, 5, 3))": 0.402605840119055, "((0, 0, 0), (5, 5, 4))": 0.5071790396360394, "((0, 0, 0), (5, 5, 5))": 0.6143877364569281, "((0, 0, 0), (5, 5, 6))": 0.7194884126898262, "((0, 0, 0), (5, 5, 7))": 0.816089804617453, "((0, 0, 0), (5, 5, 8))": 0.9009446464181485, "((0, 0, 0), (5, 5, 9))": 0.9634177084080914, "((0, 0, 0), (5, 6, 0))": 0.21054477572225738, "((0, 0, 0), (5, 6, 1))": 0.2615181554256671, "((0, 0, 0), (5, 6, 2))": 0.3385997993611222, "((0, 0, 0), (5, 6, 3))": 0.42961668551008997, "((0, 0, 0), (5, 6, 4))": 0.5306709493490196, "((0, 0, 0), (5, 6, 5))": 0.6324844128810033, "((0, 0, 0), (5, 6, 6))": 0.7330355021913222, "((0, 0, 0), (5, 6, 7))": 0.82759147232195, "((0, 0, 0), (5, 6, 8))": 0.9093007983524088, "((0, 0, 0), (5, 6, 9))": 0.9707862532248563, "((0, 0, 0), (5, 7, 0))": 0.2609494542370904, "((0, 0, 0), (5, 7, 1))": 0.3078740011335502, "((0, 0, 0), (5, 7, 2))": 0.3786929167651844, "((0, 0, 0), (5, 7, 3))": 0.46496612509324986, "((0, 0, 0), (5, 7, 4))": 0.5583080854803146, "((0, 0, 0), (5, 7, 5))": 0.6552367473608138, "((0, 0, 0), (5, 7, 6))": 0.7509580863137029, "((0, 0, 0), (5, 7, 7))": 0.8404337856532753, "((0, 0, 0), (5, 7, 8))": 0.919561676312319, "((0, 0, 0), (5, 7, 9))": 0.9786018952879989, "((0, 0, 0), (5, 8, 0))": 0.30927920495371075, "((0, 0, 0), (5, 8, 1))": 0.35266149215156967, "((0, 0, 0), (5, 8, 2))": 0.4184340785009448, "((0, 0, 0), (5, 8, 3))": 0.4996559715301368, "((0, 0, 0), (5, 8, 4))": 0.5870722732908913, "((0, 0, 0), (5, 8, 5))": 0.6780835362934401, "((0, 0, 0), (5, 8, 6))": 0.768110206534125, "((0, 0, 0), (5, 8, 7))": 0.853805892958268, "((0, 0, 0), (5, 8, 8))": 0.9292091842309097, "((0, 0, 0), (5, 8, 9))": 0.9862174196233364, "((0, 0, 0), (5, 9, 0))": 0.3493100810686842, "((0, 0, 0), (5, 9, 1))": 0.389449261803004, "((0, 0, 0), (5, 9, 2))": 0.4506890809680909, "((0, 0, 0), (5, 9, 3))": 0.5253725888718008, "((0, 0, 0), (5, 9, 4))": 0.6082376799204494, "((0, 0, 0), (5, 9, 5))": 0.6950435305389244, "((0, 0, 0), (5, 9, 6))": 0.7816563906235521, "((0, 0, 0), (5, 9, 7))": 0.8641309963503551, "((0, 0, 0), (5, 9, 8))": 0.9371609623243807, "((0, 0, 0), (5, 9, 9))": 0.992474310051934, "((0, 0, 0), (6, 0, 0))": 0.42828528467728305, "((0, 0, 0), (6, 0, 1))": 0.43995281118194496, "((0, 0, 0), (6, 0, 2))": 0.46814606837758593, "((0, 0, 0), (6, 0, 3))": 0.5156655994769309, "((0, 0, 0), (6, 0, 4))": 0.5804309888754753, "((0, 0, 0), (6, 0, 5))": 0.657688091310959, "((0, 0, 0), (6, 0, 6))": 0.7412590109599231, "((0, 0, 0), (6, 0, 7))": 0.8247662230385567, "((0, 0, 0), (6, 0, 8))": 0.9002498460954118, "((0, 0, 0), (6, 0, 9))": 0.9580206808841344, "((0, 0, 0), (6, 1, 0))": 0.3785878444808947, "((0, 0, 0), (6, 1, 1))": 0.392996279422113, "((0, 0, 0), (6, 1, 2))": 0.4274367027953855, "((0, 0, 0), (6, 1, 3))": 0.4828820020460686, "((0, 0, 0), (6, 1, 4))": 0.5558795129185786, "((0, 0, 0), (6, 1, 5))": 0.6404345685303288, "((0, 0, 0), (6, 1, 6))": 0.7299512337530604, "((0, 0, 0), (6, 1, 7))": 0.8178439280263664, "((0, 0, 0), (6, 1, 8))": 0.8963954434113931, "((0, 0, 0), (6, 1, 9))": 0.9566221586852939, "((0, 0, 0), (6, 2, 0))": 0.3153830714886823, "((0, 0, 0), (6, 2, 1))": 0.33609599260445755, "((0, 0, 0), (6, 2, 2))": 0.3803897689109373, "((0, 0, 0), (6, 2, 3))": 0.44715440285856334, "((0, 0, 0), (6, 2, 4))": 0.5306296742838865, "((0, 0, 0), (6, 2, 5))": 0.6233882862259656, "((0, 0, 0), (6, 2, 6))": 0.7196012197116726, "((0, 0, 0), (6, 2, 7))": 0.8120506266009123, "((0, 0, 0), (6, 2, 8))": 0.8947661813806025, "((0, 0, 0), (6, 2, 9))": 0.956155808246863, "((0, 0, 0), (6, 3, 0))": 0.2554523431157755, "((0, 0, 0), (6, 3, 1))": 0.2849236432987165, "((0, 0, 0), (6, 3, 2))": 0.3423540993327272, "((0, 0, 0), (6, 3, 3))": 0.42179900782154905, "((0, 0, 0), (6, 3, 4))": 0.5147420273920517, "((0, 0, 0), (6, 3, 5))": 0.615111587568297, "((0, 0, 0), (6, 3, 6))": 0.715641809374932, "((0, 0, 0), (6, 3, 7))": 0.8119945792265938, "((0, 0, 0), (6, 3, 8))": 0.895320256286925, "((0, 0, 0), (6, 3, 9))": 0.9583916254339967, "((0, 0, 0), (6, 4, 0))": 0.21854938662386966, "((0, 0, 0), (6, 4, 1))": 0.25873131162542945, "((0, 0, 0), (6, 4, 2))": 0.32658334785236465, "((0, 0, 0), (6, 4, 3))": 0.41481119986918485, "((0, 0, 0), (6, 4, 4))": 0.5143428056791451, "((0, 0, 0), (6, 4, 5))": 0.6174439726833049, "((0, 0, 0), (6, 4, 6))": 0.7204844519031655, "((0, 0, 0), (6, 4, 7))": 0.8160071747012888, "((0, 0, 0), (6, 4, 8))": 0.9009665525471419, "((0, 0, 0), (6, 4, 9))": 0.9624163733019063, "((0, 0, 0), (6, 5, 0))": 0.22262036089039727, "((0, 0, 0), (6, 5, 1))": 0.26671297313849857, "((0, 0, 0), (6, 5, 2))": 0.33840269340219387, "((0, 0, 0), (6, 5, 3))": 0.42742960031703603, "((0, 0, 0), (6, 5, 4))": 0.52757300502308, "((0, 0, 0), (6, 5, 5))": 0.6308093989089605, "((0, 0, 0), (6, 5, 6))": 0.7316350371997254, "((0, 0, 0), (6, 5, 7))": 0.8259399006219019, "((0, 0, 0), (6, 5, 8))": 0.907703686604968, "((0, 0, 0), (6, 5, 9))": 0.9689177509992768, "((0, 0, 0), (6, 6, 0))": 0.2572910185142479, "((0, 0, 0), (6, 6, 1))": 0.30191233615644575, "((0, 0, 0), (6, 6, 2))": 0.3692382092452458, "((0, 0, 0), (6, 6, 3))": 0.45594684869768537, "((0, 0, 0), (6, 6, 4))": 0.5506530949308869, "((0, 0, 0), (6, 6, 5))": 0.649896532927022, "((0, 0, 0), (6, 6, 6))": 0.747124310273164, "((0, 0, 0), (6, 6, 7))": 0.8380057889075646, "((0, 0, 0), (6, 6, 8))": 0.9179108554888458, "((0, 0, 0), (6, 6, 9))": 0.9768973000570428, "((0, 0, 0), (6, 7, 0))": 0.30414440544865234, "((0, 0, 0), (6, 7, 1))": 0.3453862373684465, "((0, 0, 0), (6, 7, 2))": 0.41028524760989177, "((0, 0, 0), (6, 7, 3))": 0.4911228081127514, "((0, 0, 0), (6, 7, 4))": 0.5814145033269653, "((0, 0, 0), (6, 7, 5))": 0.6741733734605895, "((0, 0, 0), (6, 7, 6))": 0.765774128713572, "((0, 0, 0), (6, 7, 7))": 0.8528585420556921, "((0, 0, 0), (6, 7, 8))": 0.9287123377931629, "((0, 0, 0), (6, 7, 9))": 0.9859938643748445, "((0, 0, 0), (6, 8, 0))": 0.3502426001050083, "((0, 0, 0), (6, 8, 1))": 0.3896363211590875, "((0, 0, 0), (6, 8, 2))": 0.4511401234619446, "((0, 0, 0), (6, 8, 3))": 0.5273334504755854, "((0, 0, 0), (6, 8, 4))": 0.6113087408110645, "((0, 0, 0), (6, 8, 5))": 0.6984944443894514, "((0, 0, 0), (6, 8, 6))": 0.7851466334677855, "((0, 0, 0), (6, 8, 7))": 0.867071215192347, "((0, 0, 0), (6, 8, 8))": 0.9396449182299176, "((0, 0, 0), (6, 8, 9))": 0.9944400610264694, "((0, 0, 0), (6, 9, 0))": 0.38914616262592167, "((0, 0, 0), (6, 9, 1))": 0.42631945080260714, "((0, 0, 0), (6, 9, 2))": 0.4836181957488865, "((0, 0, 0), (6, 9, 3))": 0.5555171612865125, "((0, 0, 0), (6, 9, 4))": 0.6340144450451186, "((0, 0, 0), (6, 9, 5))": 0.7171073338044515, "((0, 0, 0), (6, 9, 6))": 0.7998343698019866, "((0, 0, 0), (6, 9, 7))": 0.8784747243977484, "((0, 0, 0), (6, 9, 8))": 0.9482128376199722, "((0, 0, 0), (6, 9, 9))": 1.0011701767562975, "((0, 0, 0), (7, 0, 0))": 0.4861742969909047, "((0, 0, 0), (7, 0, 1))": 0.4968542112786866, "((0, 0, 0), (7, 0, 2))": 0.5218437874507509, "((0, 0, 0), (7, 0, 3))": 0.564192059733435, "((0, 0, 0), (7, 0, 4))": 0.622914867562456, "((0, 0, 0), (7, 0, 5))": 0.6938892517953735, "((0, 0, 0), (7, 0, 6))": 0.7715487324740739, "((0, 0, 0), (7, 0, 7))": 0.849216474275097, "((0, 0, 0), (7, 0, 8))": 0.9202849274002001, "((0, 0, 0), (7, 0, 9))": 0.9744051535094365, "((0, 0, 0), (7, 1, 0))": 0.43506178584468397, "((0, 0, 0), (7, 1, 1))": 0.44802586739581773, "((0, 0, 0), (7, 1, 2))": 0.47807765035568134, "((0, 0, 0), (7, 1, 3))": 0.5276744272882248, "((0, 0, 0), (7, 1, 4))": 0.59419207205481, "((0, 0, 0), (7, 1, 5))": 0.6720164726377331, "((0, 0, 0), (7, 1, 6))": 0.7558103779343687, "((0, 0, 0), (7, 1, 7))": 0.8383040318312335, "((0, 0, 0), (7, 1, 8))": 0.9133645179637856, "((0, 0, 0), (7, 1, 9))": 0.9696428462956523, "((0, 0, 0), (7, 2, 0))": 0.37188936673136697, "((0, 0, 0), (7, 2, 1))": 0.3896644505664863, "((0, 0, 0), (7, 2, 2))": 0.42825596075462596, "((0, 0, 0), (7, 2, 3))": 0.4879063378257812, "((0, 0, 0), (7, 2, 4))": 0.5639314729698213, "((0, 0, 0), (7, 2, 5))": 0.6507185405677665, "((0, 0, 0), (7, 2, 6))": 0.7410411284252723, "((0, 0, 0), (7, 2, 7))": 0.8295338963001404, "((0, 0, 0), (7, 2, 8))": 0.9074032591729163, "((0, 0, 0), (7, 2, 9))": 0.9671680376427845, "((0, 0, 0), (7, 3, 0))": 0.3136708992772517, "((0, 0, 0), (7, 3, 1))": 0.3389361517007468, "((0, 0, 0), (7, 3, 2))": 0.38801281505181273, "((0, 0, 0), (7, 3, 3))": 0.4585189123227126, "((0, 0, 0), (7, 3, 4))": 0.5446610968833561, "((0, 0, 0), (7, 3, 5))": 0.6382434010261682, "((0, 0, 0), (7, 3, 6))": 0.7346284356195347, "((0, 0, 0), (7, 3, 7))": 0.8256289646622234, "((0, 0, 0), (7, 3, 8))": 0.9070829394555929, "((0, 0, 0), (7, 3, 9))": 0.9658932600245669, "((0, 0, 0), (7, 4, 0))": 0.2789493664300315, "((0, 0, 0), (7, 4, 1))": 0.31162291667238956, "((0, 0, 0), (7, 4, 2))": 0.37020779260626974, "((0, 0, 0), (7, 4, 3))": 0.4496257304681046, "((0, 0, 0), (7, 4, 4))": 0.5411570630197112, "((0, 0, 0), (7, 4, 5))": 0.639658255496361, "((0, 0, 0), (7, 4, 6))": 0.7369311523190791, "((0, 0, 0), (7, 4, 7))": 0.8302228872172066, "((0, 0, 0), (7, 4, 8))": 0.910129839340758, "((0, 0, 0), (7, 4, 9))": 0.9706625252016255, "((0, 0, 0), (7, 5, 0))": 0.27962710952145514, "((0, 0, 0), (7, 5, 1))": 0.3172050977581131, "((0, 0, 0), (7, 5, 2))": 0.3794664095815903, "((0, 0, 0), (7, 5, 3))": 0.46120129998368276, "((0, 0, 0), (7, 5, 4))": 0.5545272817758455, "((0, 0, 0), (7, 5, 5))": 0.6521262038655133, "((0, 0, 0), (7, 5, 6))": 0.7489339229839466, "((0, 0, 0), (7, 5, 7))": 0.8397440895703173, "((0, 0, 0), (7, 5, 8))": 0.9193346997814317, "((0, 0, 0), (7, 5, 9))": 0.9775592525348119, "((0, 0, 0), (7, 6, 0))": 0.3100804693257607, "((0, 0, 0), (7, 6, 1))": 0.347703593759287, "((0, 0, 0), (7, 6, 2))": 0.40970995801819815, "((0, 0, 0), (7, 6, 3))": 0.48834178208142226, "((0, 0, 0), (7, 6, 4))": 0.5787748095185801, "((0, 0, 0), (7, 6, 5))": 0.6725060635254845, "((0, 0, 0), (7, 6, 6))": 0.7659531666126345, "((0, 0, 0), (7, 6, 7))": 0.8541132632736547, "((0, 0, 0), (7, 6, 8))": 0.9302463288731677, "((0, 0, 0), (7, 6, 9))": 0.9878019859291404, "((0, 0, 0), (7, 7, 0))": 0.3535284743050204, "((0, 0, 0), (7, 7, 1))": 0.39015178072615386, "((0, 0, 0), (7, 7, 2))": 0.44864823588721303, "((0, 0, 0), (7, 7, 3))": 0.5241353049086511, "((0, 0, 0), (7, 7, 4))": 0.6094232914736608, "((0, 0, 0), (7, 7, 5))": 0.698388294157091, "((0, 0, 0), (7, 7, 6))": 0.787253039335291, "((0, 0, 0), (7, 7, 7))": 0.8702369549859907, "((0, 0, 0), (7, 7, 8))": 0.9436320839311034, "((0, 0, 0), (7, 7, 9))": 0.9986544849104811, "((0, 0, 0), (7, 8, 0))": 0.397940066372499, "((0, 0, 0), (7, 8, 1))": 0.43324688440976117, "((0, 0, 0), (7, 8, 2))": 0.4892876687146646, "((0, 0, 0), (7, 8, 3))": 0.5607238621221925, "((0, 0, 0), (7, 8, 4))": 0.6411373478867459, "((0, 0, 0), (7, 8, 5))": 0.7248529869408467, "((0, 0, 0), (7, 8, 6))": 0.8078988994437956, "((0, 0, 0), (7, 8, 7))": 0.8867045101231028, "((0, 0, 0), (7, 8, 8))": 0.956154520451882, "((0, 0, 0), (7, 8, 9))": 1.0087235691669598, "((0, 0, 0), (7, 9, 0))": 0.4356333189525379, "((0, 0, 0), (7, 9, 1))": 0.46955689877975837, "((0, 0, 0), (7, 9, 2))": 0.5227039806936266, "((0, 0, 0), (7, 9, 3))": 0.5897205434335666, "((0, 0, 0), (7, 9, 4))": 0.6651584977080086, "((0, 0, 0), (7, 9, 5))": 0.7451892526746036, "((0, 0, 0), (7, 9, 6))": 0.824044911951721, "((0, 0, 0), (7, 9, 7))": 0.899244158930293, "((0, 0, 0), (7, 9, 8))": 0.9658302959448244, "((0, 0, 0), (7, 9, 9))": 1.0163658194420586, "((0, 0, 0), (8, 0, 0))": 0.5335589208534451, "((0, 0, 0), (8, 0, 1))": 0.5442473963677852, "((0, 0, 0), (8, 0, 2))": 0.5671732940635259, "((0, 0, 0), (8, 0, 3))": 0.6056849768807898, "((0, 0, 0), (8, 0, 4))": 0.6594384215888871, "((0, 0, 0), (8, 0, 5))": 0.7251076713131803, "((0, 0, 0), (8, 0, 6))": 0.7973232660174343, "((0, 0, 0), (8, 0, 7))": 0.8703334777897753, "((0, 0, 0), (8, 0, 8))": 0.9367000234883263, "((0, 0, 0), (8, 0, 9))": 0.9881335209291474, "((0, 0, 0), (8, 1, 0))": 0.48305316423378103, "((0, 0, 0), (8, 1, 1))": 0.4956498075104795, "((0, 0, 0), (8, 1, 2))": 0.5229476051731344, "((0, 0, 0), (8, 1, 3))": 0.5677466943986073, "((0, 0, 0), (8, 1, 4))": 0.6285295020357061, "((0, 0, 0), (8, 1, 5))": 0.7010161751208003, "((0, 0, 0), (8, 1, 6))": 0.7791586336850661, "((0, 0, 0), (8, 1, 7))": 0.8574607094881053, "((0, 0, 0), (8, 1, 8))": 0.9277314177735515, "((0, 0, 0), (8, 1, 9))": 0.9821814416816702, "((0, 0, 0), (8, 2, 0))": 0.42160089040634624, "((0, 0, 0), (8, 2, 1))": 0.43814399845962837, "((0, 0, 0), (8, 2, 2))": 0.47253346926965895, "((0, 0, 0), (8, 2, 3))": 0.5262727345328055, "((0, 0, 0), (8, 2, 4))": 0.5962630220253546, "((0, 0, 0), (8, 2, 5))": 0.6768225286423412, "((0, 0, 0), (8, 2, 6))": 0.7625370117962377, "((0, 0, 0), (8, 2, 7))": 0.8457312308043979, "((0, 0, 0), (8, 2, 8))": 0.9212237453626958, "((0, 0, 0), (8, 2, 9))": 0.9767787283376231, "((0, 0, 0), (8, 3, 0))": 0.36612316125079236, "((0, 0, 0), (8, 3, 1))": 0.3884338933723223, "((0, 0, 0), (8, 3, 2))": 0.4317445619452686, "((0, 0, 0), (8, 3, 3))": 0.49532654414551985, "((0, 0, 0), (8, 3, 4))": 0.5741486877351624, "((0, 0, 0), (8, 3, 5))": 0.6627322771611199, "((0, 0, 0), (8, 3, 6))": 0.7532842632135224, "((0, 0, 0), (8, 3, 7))": 0.8417046370618604, "((0, 0, 0), (8, 3, 8))": 0.918125967122247, "((0, 0, 0), (8, 3, 9))": 0.976300204608056, "((0, 0, 0), (8, 4, 0))": 0.33306835827768216, "((0, 0, 0), (8, 4, 1))": 0.3615935098507461, "((0, 0, 0), (8, 4, 2))": 0.41281190064323164, "((0, 0, 0), (8, 4, 3))": 0.48409462097632305, "((0, 0, 0), (8, 4, 4))": 0.569591943655289, "((0, 0, 0), (8, 4, 5))": 0.6617110597578939, "((0, 0, 0), (8, 4, 6))": 0.7563316217332595, "((0, 0, 0), (8, 4, 7))": 0.8441598618528829, "((0, 0, 0), (8, 4, 8))": 0.9218920532084697, "((0, 0, 0), (8, 4, 9))": 0.9791128284172987, "((0, 0, 0), (8, 5, 0))": 0.33259782249290604, "((0, 0, 0), (8, 5, 1))": 0.3649442522822104, "((0, 0, 0), (8, 5, 2))": 0.42056176116414246, "((0, 0, 0), (8, 5, 3))": 0.49487403267620567, "((0, 0, 0), (8, 5, 4))": 0.5816420757676891, "((0, 0, 0), (8, 5, 5))": 0.6756691221302947, "((0, 0, 0), (8, 5, 6))": 0.76754759060536, "((0, 0, 0), (8, 5, 7))": 0.8553313733279112, "((0, 0, 0), (8, 5, 8))": 0.9308208967172883, "((0, 0, 0), (8, 5, 9))": 0.9882189267297179, "((0, 0, 0), (8, 6, 0))": 0.36003474444639716, "((0, 0, 0), (8, 6, 1))": 0.39346755695670443, "((0, 0, 0), (8, 6, 2))": 0.4487975207304093, "((0, 0, 0), (8, 6, 3))": 0.5223828772285781, "((0, 0, 0), (8, 6, 4))": 0.6066832345152479, "((0, 0, 0), (8, 6, 5))": 0.6967110227980797, "((0, 0, 0), (8, 6, 6))": 0.7867055412972003, "((0, 0, 0), (8, 6, 7))": 0.8706624450598899, "((0, 0, 0), (8, 6, 8))": 0.9449968181879072, "((0, 0, 0), (8, 6, 9))": 1.0002467681907297, "((0, 0, 0), (8, 7, 0))": 0.40155429314535074, "((0, 0, 0), (8, 7, 1))": 0.43423861632529687, "((0, 0, 0), (8, 7, 2))": 0.48792092171669943, "((0, 0, 0), (8, 7, 3))": 0.5577497580461606, "((0, 0, 0), (8, 7, 4))": 0.6394954780387095, "((0, 0, 0), (8, 7, 5))": 0.724314063500688, "((0, 0, 0), (8, 7, 6))": 0.8095059228006145, "((0, 0, 0), (8, 7, 7))": 0.8898939409900355, "((0, 0, 0), (8, 7, 8))": 0.9603796655820988, "((0, 0, 0), (8, 7, 9))": 1.0134831848570585, "((0, 0, 0), (8, 8, 0))": 0.4448219401742312, "((0, 0, 0), (8, 8, 1))": 0.47667687924252444, "((0, 0, 0), (8, 8, 2))": 0.5278675835920164, "((0, 0, 0), (8, 8, 3))": 0.5944375074942024, "((0, 0, 0), (8, 8, 4))": 0.6706249639679353, "((0, 0, 0), (8, 8, 5))": 0.7520451534422536, "((0, 0, 0), (8, 8, 6))": 0.8318409367065506, "((0, 0, 0), (8, 8, 7))": 0.9079969438316537, "((0, 0, 0), (8, 8, 8))": 0.9749691463420431, "((0, 0, 0), (8, 8, 9))": 1.0255721055709248, "((0, 0, 0), (8, 9, 0))": 0.481587401887656, "((0, 0, 0), (8, 9, 1))": 0.5125009153753016, "((0, 0, 0), (8, 9, 2))": 0.5614380073407836, "((0, 0, 0), (8, 9, 3))": 0.6242369658715742, "((0, 0, 0), (8, 9, 4))": 0.6962555941011048, "((0, 0, 0), (8, 9, 5))": 0.7724340942773309, "((0, 0, 0), (8, 9, 6))": 0.8490677537197261, "((0, 0, 0), (8, 9, 7))": 0.9216391083890895, "((0, 0, 0), (8, 9, 8))": 0.9859694804504934, "((0, 0, 0), (8, 9, 9))": 1.034612951984949, "((0, 0, 0), (9, 0, 0))": 0.5654703242688532, "((0, 0, 0), (9, 0, 1))": 0.5771450999754705, "((0, 0, 0), (9, 0, 2))": 0.5997216992391079, "((0, 0, 0), (9, 0, 3))": 0.6362654484437927, "((0, 0, 0), (9, 0, 4))": 0.6868466550611989, "((0, 0, 0), (9, 0, 5))": 0.7486545078691741, "((0, 0, 0), (9, 0, 6))": 0.8170084849069477, "((0, 0, 0), (9, 0, 7))": 0.8860276531936254, "((0, 0, 0), (9, 0, 8))": 0.9492930627811558, "((0, 0, 0), (9, 0, 9))": 0.9975654237975519, "((0, 0, 0), (9, 1, 0))": 0.5165093445722653, "((0, 0, 0), (9, 1, 1))": 0.5297884052335256, "((0, 0, 0), (9, 1, 2))": 0.5560827205001654, "((0, 0, 0), (9, 1, 3))": 0.5981077828922916, "((0, 0, 0), (9, 1, 4))": 0.6550719594184063, "((0, 0, 0), (9, 1, 5))": 0.7232279108479763, "((0, 0, 0), (9, 1, 6))": 0.7975372438938455, "((0, 0, 0), (9, 1, 7))": 0.8715490996309205, "((0, 0, 0), (9, 1, 8))": 0.9390154770066605, "((0, 0, 0), (9, 1, 9))": 0.9901851903863561, "((0, 0, 0), (9, 2, 0))": 0.4576374993380023, "((0, 0, 0), (9, 2, 1))": 0.4740785879809254, "((0, 0, 0), (9, 2, 2))": 0.5063425126949703, "((0, 0, 0), (9, 2, 3))": 0.5562415276458198, "((0, 0, 0), (9, 2, 4))": 0.6215969965178174, "((0, 0, 0), (9, 2, 5))": 0.6977679319044442, "((0, 0, 0), (9, 2, 6))": 0.7787719366544705, "((0, 0, 0), (9, 2, 7))": 0.8587857878358495, "((0, 0, 0), (9, 2, 8))": 0.929822168420772, "((0, 0, 0), (9, 2, 9))": 0.9842615421128845, "((0, 0, 0), (9, 3, 0))": 0.4052737969089127, "((0, 0, 0), (9, 3, 1))": 0.42635490988364, "((0, 0, 0), (9, 3, 2))": 0.46607854171899404, "((0, 0, 0), (9, 3, 3))": 0.5247295177871104, "((0, 0, 0), (9, 3, 4))": 0.5984825815260919, "((0, 0, 0), (9, 3, 5))": 0.6818141367845051, "((0, 0, 0), (9, 3, 6))": 0.7688204110755394, "((0, 0, 0), (9, 3, 7))": 0.8526345861502672, "((0, 0, 0), (9, 3, 8))": 0.9273903269294698, "((0, 0, 0), (9, 3, 9))": 0.9823017583371695, "((0, 0, 0), (9, 4, 0))": 0.37447372040434057, "((0, 0, 0), (9, 4, 1))": 0.40044519553105473, "((0, 0, 0), (9, 4, 2))": 0.4471260884972288, "((0, 0, 0), (9, 4, 3))": 0.5127273822924896, "((0, 0, 0), (9, 4, 4))": 0.5926451949406956, "((0, 0, 0), (9, 4, 5))": 0.6804087031817044, "((0, 0, 0), (9, 4, 6))": 0.7708336586327551, "((0, 0, 0), (9, 4, 7))": 0.8560324904642042, "((0, 0, 0), (9, 4, 8))": 0.9313449918403467, "((0, 0, 0), (9, 4, 9))": 0.9870822274128099, "((0, 0, 0), (9, 5, 0))": 0.37397831982705454, "((0, 0, 0), (9, 5, 1))": 0.4032172231271574, "((0, 0, 0), (9, 5, 2))": 0.4536926944223874, "((0, 0, 0), (9, 5, 3))": 0.522723993607957, "((0, 0, 0), (9, 5, 4))": 0.6043307268873888, "((0, 0, 0), (9, 5, 5))": 0.6937848366857149, "((0, 0, 0), (9, 5, 6))": 0.7827876330760037, "((0, 0, 0), (9, 5, 7))": 0.8683218539453096, "((0, 0, 0), (9, 5, 8))": 0.9418397221976982, "((0, 0, 0), (9, 5, 9))": 0.9972706934553296, "((0, 0, 0), (9, 6, 0))": 0.40017452091809724, "((0, 0, 0), (9, 6, 1))": 0.4303369239338008, "((0, 0, 0), (9, 6, 2))": 0.4813284239078277, "((0, 0, 0), (9, 6, 3))": 0.5494569987976963, "((0, 0, 0), (9, 6, 4))": 0.6301476872219638, "((0, 0, 0), (9, 6, 5))": 0.7162497631661686, "((0, 0, 0), (9, 6, 6))": 0.803791759813784, "((0, 0, 0), (9, 6, 7))": 0.8854925380822003, "((0, 0, 0), (9, 6, 8))": 0.9575611580246586, "((0, 0, 0), (9, 6, 9))": 1.0111235679211954, "((0, 0, 0), (9, 7, 0))": 0.4409168905318199, "((0, 0, 0), (9, 7, 1))": 0.47063579673393446, "((0, 0, 0), (9, 7, 2))": 0.5199590331399417, "((0, 0, 0), (9, 7, 3))": 0.5856506368944608, "((0, 0, 0), (9, 7, 4))": 0.6623440372383056, "((0, 0, 0), (9, 7, 5))": 0.7452816154300654, "((0, 0, 0), (9, 7, 6))": 0.8276800160056181, "((0, 0, 0), (9, 7, 7))": 0.9061778187578052, "((0, 0, 0), (9, 7, 8))": 0.9748343319540728, "((0, 0, 0), (9, 7, 9))": 1.026259496490695, "((0, 0, 0), (9, 8, 0))": 0.48413904241082184, "((0, 0, 0), (9, 8, 1))": 0.5130480230133918, "((0, 0, 0), (9, 8, 2))": 0.5602734778533655, "((0, 0, 0), (9, 8, 3))": 0.6223496419294395, "((0, 0, 0), (9, 8, 4))": 0.6951437217976214, "((0, 0, 0), (9, 8, 5))": 0.7727513035957003, "((0, 0, 0), (9, 8, 6))": 0.851188617646707, "((0, 0, 0), (9, 8, 7))": 0.9254156841430322, "((0, 0, 0), (9, 8, 8))": 0.9909543883372476, "((0, 0, 0), (9, 8, 9))": 1.040239340713318, "((0, 0, 0), (9, 9, 0))": 0.5205300999362326, "((0, 0, 0), (9, 9, 1))": 0.5487390470455732, "((0, 0, 0), (9, 9, 2))": 0.5939385095601876, "((0, 0, 0), (9, 9, 3))": 0.6528177783646969, "((0, 0, 0), (9, 9, 4))": 0.721159756163306, "((0, 0, 0), (9, 9, 5))": 0.7947547475763714, "((0, 0, 0), (9, 9, 6))": 0.8688789333537073, "((0, 0, 0), (9, 9, 7))": 0.9400192785416372, "((0, 0, 0), (9, 9, 8))": 1.0030669168655482, "((0, 0, 0), (9, 9, 9))": 1.0507465909676132, "((0, 0, 1), (0, 0, 2))": 0.08773297573609505, "((0, 0, 1), (0, 0, 3))": 0.1880345719555692, "((0, 0, 1), (0, 0, 4))": 0.2946373354445549, "((0, 0, 1), (0, 0, 5))": 0.40298453892840064, "((0, 0, 1), (0, 0, 6))": 0.5101560947807603, "((0, 0, 1), (0, 0, 7))": 0.6130521096365746, "((0, 0, 1), (0, 0, 8))": 0.7064486907663824, "((0, 0, 1), (0, 0, 9))": 0.7786143184962294, "((0, 0, 1), (0, 1, 0))": 0.0672183619455112, "((0, 0, 1), (0, 1, 1))": 0.045651442241882056, "((0, 0, 1), (0, 1, 2))": 0.11287309178506721, "((0, 0, 1), (0, 1, 3))": 0.21056185750139247, "((0, 0, 1), (0, 1, 4))": 0.31693150422525146, "((0, 0, 1), (0, 1, 5))": 0.4260764433551915, "((0, 0, 1), (0, 1, 6))": 0.534874590329201, "((0, 0, 1), (0, 1, 7))": 0.6396597486352635, "((0, 0, 1), (0, 1, 8))": 0.7342279374143813, "((0, 0, 1), (0, 1, 9))": 0.8077068551805593, "((0, 0, 1), (0, 2, 0))": 0.10596729069040871, "((0, 0, 1), (0, 2, 1))": 0.10865461770072175, "((0, 0, 1), (0, 2, 2))": 0.1644938411277243, "((0, 0, 1), (0, 2, 3))": 0.25371436865493585, "((0, 0, 1), (0, 2, 4))": 0.3568062967490139, "((0, 0, 1), (0, 2, 5))": 0.4652991412042902, "((0, 0, 1), (0, 2, 6))": 0.5745417020759757, "((0, 0, 1), (0, 2, 7))": 0.6794970144969529, "((0, 0, 1), (0, 2, 8))": 0.7733073600908356, "((0, 0, 1), (0, 2, 9))": 0.8452482616995519, "((0, 0, 1), (0, 3, 0))": 0.16453424128836341, "((0, 0, 1), (0, 3, 1))": 0.1792079262866691, "((0, 0, 1), (0, 3, 2))": 0.2308048875018476, "((0, 0, 1), (0, 3, 3))": 0.3117714107154718, "((0, 0, 1), (0, 3, 4))": 0.40906161032719146, "((0, 0, 1), (0, 3, 5))": 0.5139047665115821, "((0, 0, 1), (0, 3, 6))": 0.62032601695168, "((0, 0, 1), (0, 3, 7))": 0.7224226375695446, "((0, 0, 1), (0, 3, 8))": 0.8132384074618291, "((0, 0, 1), (0, 3, 9))": 0.8823370365677691, "((0, 0, 1), (0, 4, 0))": 0.2227198030443425, "((0, 0, 1), (0, 4, 1))": 0.245876042081398, "((0, 0, 1), (0, 4, 2))": 0.29727204470459945, "((0, 0, 1), (0, 4, 3))": 0.3732647992108848, "((0, 0, 1), (0, 4, 4))": 0.46487733812876386, "((0, 0, 1), (0, 4, 5))": 0.5647637228801138, "((0, 0, 1), (0, 4, 6))": 0.6663288639865153, "((0, 0, 1), (0, 4, 7))": 0.7638688274820908, "((0, 0, 1), (0, 4, 8))": 0.8499735144567284, "((0, 0, 1), (0, 4, 9))": 0.9155389000783098, "((0, 0, 1), (0, 5, 0))": 0.27443052760754505, "((0, 0, 1), (0, 5, 1))": 0.30193573138777685, "((0, 0, 1), (0, 5, 2))": 0.3544712132136152, "((0, 0, 1), (0, 5, 3))": 0.42706855179086717, "((0, 0, 1), (0, 5, 4))": 0.5146917044785927, "((0, 0, 1), (0, 5, 5))": 0.6092094976437258, "((0, 0, 1), (0, 5, 6))": 0.7062475496839588, "((0, 0, 1), (0, 5, 7))": 0.7983468167246944, "((0, 0, 1), (0, 5, 8))": 0.8804358624949077, "((0, 0, 1), (0, 5, 9))": 0.9421053159566392, "((0, 0, 1), (0, 6, 0))": 0.32004787307287796, "((0, 0, 1), (0, 6, 1))": 0.3499062498588623, "((0, 0, 1), (0, 6, 2))": 0.40100275221024045, "((0, 0, 1), (0, 6, 3))": 0.4714444079202984, "((0, 0, 1), (0, 6, 4))": 0.5542276410022511, "((0, 0, 1), (0, 6, 5))": 0.6452966557843682, "((0, 0, 1), (0, 6, 6))": 0.7372136774616058, "((0, 0, 1), (0, 6, 7))": 0.825919633826984, "((0, 0, 1), (0, 6, 8))": 0.9040007221837341, "((0, 0, 1), (0, 6, 9))": 0.9630334713257399, "((0, 0, 1), (0, 7, 0))": 0.36212350760045325, "((0, 0, 1), (0, 7, 1))": 0.3917875711423873, "((0, 0, 1), (0, 7, 2))": 0.4412470921049581, "((0, 0, 1), (0, 7, 3))": 0.5075905350484784, "((0, 0, 1), (0, 7, 4))": 0.5869466613163021, "((0, 0, 1), (0, 7, 5))": 0.6733375536243938, "((0, 0, 1), (0, 7, 6))": 0.7621672135340917, "((0, 0, 1), (0, 7, 7))": 0.8472496344221945, "((0, 0, 1), (0, 7, 8))": 0.9227187464628285, "((0, 0, 1), (0, 7, 9))": 0.97964110451223, "((0, 0, 1), (0, 8, 0))": 0.39937299582418834, "((0, 0, 1), (0, 8, 1))": 0.42824573772648633, "((0, 0, 1), (0, 8, 2))": 0.47510173077920403, "((0, 0, 1), (0, 8, 3))": 0.5379581301400106, "((0, 0, 1), (0, 8, 4))": 0.6131372869196134, "((0, 0, 1), (0, 8, 5))": 0.6960731569871941, "((0, 0, 1), (0, 8, 6))": 0.7815589894217895, "((0, 0, 1), (0, 8, 7))": 0.8640370612227813, "((0, 0, 1), (0, 8, 8))": 0.9372335419572869, "((0, 0, 1), (0, 8, 9))": 0.9924525330167255, "((0, 0, 1), (0, 9, 0))": 0.4272444583767278, "((0, 0, 1), (0, 9, 1))": 0.4553030208128738, "((0, 0, 1), (0, 9, 2))": 0.5001825356759123, "((0, 0, 1), (0, 9, 3))": 0.5602531520029012, "((0, 0, 1), (0, 9, 4))": 0.6324127938162835, "((0, 0, 1), (0, 9, 5))": 0.712445976014906, "((0, 0, 1), (0, 9, 6))": 0.7954218761273764, "((0, 0, 1), (0, 9, 7))": 0.8757945524447134, "((0, 0, 1), (0, 9, 8))": 0.9472102145761437, "((0, 0, 1), (0, 9, 9))": 1.0008932834857163, "((0, 0, 1), (1, 0, 0))": 0.08529754956259263, "((0, 0, 1), (1, 0, 1))": 0.055134293087474404, "((0, 0, 1), (1, 0, 2))": 0.1077623777936, "((0, 0, 1), (1, 0, 3))": 0.2024330163816752, "((0, 0, 1), (1, 0, 4))": 0.30838435352249094, "((0, 0, 1), (1, 0, 5))": 0.41741882783598855, "((0, 0, 1), (1, 0, 6))": 0.5251706771885075, "((0, 0, 1), (1, 0, 7))": 0.627878528147863, "((0, 0, 1), (1, 0, 8))": 0.7203503542326898, "((0, 0, 1), (1, 0, 9))": 0.7927628519325536, "((0, 0, 1), (1, 1, 0))": 0.08225591954023379, "((0, 0, 1), (1, 1, 1))": 0.06812822178443491, "((0, 0, 1), (1, 1, 2))": 0.12796213564706385, "((0, 0, 1), (1, 1, 3))": 0.22291373269759882, "((0, 0, 1), (1, 1, 4))": 0.3290833146668888, "((0, 0, 1), (1, 1, 5))": 0.43912257674345606, "((0, 0, 1), (1, 1, 6))": 0.5484077041311256, "((0, 0, 1), (1, 1, 7))": 0.6527621976849057, "((0, 0, 1), (1, 1, 8))": 0.746522221545167, "((0, 0, 1), (1, 1, 9))": 0.8195691253758117, "((0, 0, 1), (1, 2, 0))": 0.10674016770138069, "((0, 0, 1), (1, 2, 1))": 0.11326525779442811, "((0, 0, 1), (1, 2, 2))": 0.17126459742580774, "((0, 0, 1), (1, 2, 3))": 0.26114497950754706, "((0, 0, 1), (1, 2, 4))": 0.36478696749004896, "((0, 0, 1), (1, 2, 5))": 0.4738248811377761, "((0, 0, 1), (1, 2, 6))": 0.5830150683873248, "((0, 0, 1), (1, 2, 7))": 0.6873959720745332, "((0, 0, 1), (1, 2, 8))": 0.7806038409070042, "((0, 0, 1), (1, 2, 9))": 0.8520842409415291, "((0, 0, 1), (1, 3, 0))": 0.14830035607094563, "((0, 0, 1), (1, 3, 1))": 0.16862313474908178, "((0, 0, 1), (1, 3, 2))": 0.22579220118837176, "((0, 0, 1), (1, 3, 3))": 0.31062084827894754, "((0, 0, 1), (1, 3, 4))": 0.41011341322508427, "((0, 0, 1), (1, 3, 5))": 0.5161290687777473, "((0, 0, 1), (1, 3, 6))": 0.6227635477164711, "((0, 0, 1), (1, 3, 7))": 0.7247310996300028, "((0, 0, 1), (1, 3, 8))": 0.8151098086401294, "((0, 0, 1), (1, 3, 9))": 0.8839826629362103, "((0, 0, 1), (1, 4, 0))": 0.18903479242626575, "((0, 0, 1), (1, 4, 1))": 0.21758719996655568, "((0, 0, 1), (1, 4, 2))": 0.2773644708889524, "((0, 0, 1), (1, 4, 3))": 0.35933488214049664, "((0, 0, 1), (1, 4, 4))": 0.45572235619335116, "((0, 0, 1), (1, 4, 5))": 0.5578769174944234, "((0, 0, 1), (1, 4, 6))": 0.6614118236600399, "((0, 0, 1), (1, 4, 7))": 0.7590635448766151, "((0, 0, 1), (1, 4, 8))": 0.8461792634528804, "((0, 0, 1), (1, 4, 9))": 0.9112515402519074, "((0, 0, 1), (1, 5, 0))": 0.22853211531524803, "((0, 0, 1), (1, 5, 1))": 0.261733878906323, "((0, 0, 1), (1, 5, 2))": 0.3208090395369442, "((0, 0, 1), (1, 5, 3))": 0.40186696385805576, "((0, 0, 1), (1, 5, 4))": 0.49424792208021767, "((0, 0, 1), (1, 5, 5))": 0.5942191696581668, "((0, 0, 1), (1, 5, 6))": 0.6926833546577601, "((0, 0, 1), (1, 5, 7))": 0.7876378498051412, "((0, 0, 1), (1, 5, 8))": 0.8697686613881037, "((0, 0, 1), (1, 5, 9))": 0.932379472533004, "((0, 0, 1), (1, 6, 0))": 0.27058952774481276, "((0, 0, 1), (1, 6, 1))": 0.3035506423165542, "((0, 0, 1), (1, 6, 2))": 0.3614135756586828, "((0, 0, 1), (1, 6, 3))": 0.4376024306523393, "((0, 0, 1), (1, 6, 4))": 0.5274638094588293, "((0, 0, 1), (1, 6, 5))": 0.6218257533262127, "((0, 0, 1), (1, 6, 6))": 0.718078142474187, "((0, 0, 1), (1, 6, 7))": 0.8082858583970042, "((0, 0, 1), (1, 6, 8))": 0.8884721182738815, "((0, 0, 1), (1, 6, 9))": 0.9487129668460145, "((0, 0, 1), (1, 7, 0))": 0.31284435417599726, "((0, 0, 1), (1, 7, 1))": 0.3448784556805143, "((0, 0, 1), (1, 7, 2))": 0.39876742783876457, "((0, 0, 1), (1, 7, 3))": 0.47093665186454864, "((0, 0, 1), (1, 7, 4))": 0.5549344144103527, "((0, 0, 1), (1, 7, 5))": 0.6460532203558419, "((0, 0, 1), (1, 7, 6))": 0.7379934752352524, "((0, 0, 1), (1, 7, 7))": 0.82605817405229, "((0, 0, 1), (1, 7, 8))": 0.9037803463578327, "((0, 0, 1), (1, 7, 9))": 0.9624854183225579, "((0, 0, 1), (1, 8, 0))": 0.35188738708606737, "((0, 0, 1), (1, 8, 1))": 0.3824349347684543, "((0, 0, 1), (1, 8, 2))": 0.4328122656786048, "((0, 0, 1), (1, 8, 3))": 0.5000500305409816, "((0, 0, 1), (1, 8, 4))": 0.5796332173379916, "((0, 0, 1), (1, 8, 5))": 0.6664575899481441, "((0, 0, 1), (1, 8, 6))": 0.7554143128390434, "((0, 0, 1), (1, 8, 7))": 0.840802555048235, "((0, 0, 1), (1, 8, 8))": 0.9165015733842776, "((0, 0, 1), (1, 8, 9))": 0.9737086916769923, "((0, 0, 1), (1, 9, 0))": 0.38202441028016443, "((0, 0, 1), (1, 9, 1))": 0.4113949658921532, "((0, 0, 1), (1, 9, 2))": 0.45908521244312966, "((0, 0, 1), (1, 9, 3))": 0.5227936477168028, "((0, 0, 1), (1, 9, 4))": 0.5987553524980729, "((0, 0, 1), (1, 9, 5))": 0.6823896789500211, "((0, 0, 1), (1, 9, 6))": 0.7686408747758807, "((0, 0, 1), (1, 9, 7))": 0.8518807994610085, "((0, 0, 1), (1, 9, 8))": 0.9257979296156521, "((0, 0, 1), (1, 9, 9))": 0.9815209010478573, "((0, 0, 1), (2, 0, 0))": 0.14439384122887589, "((0, 0, 1), (2, 0, 1))": 0.13038746196838313, "((0, 0, 1), (2, 0, 2))": 0.16394977145651124, "((0, 0, 1), (2, 0, 3))": 0.24118015699917683, "((0, 0, 1), (2, 0, 4))": 0.33872837535927625, "((0, 0, 1), (2, 0, 5))": 0.44395129036508346, "((0, 0, 1), (2, 0, 6))": 0.5503074778691197, "((0, 0, 1), (2, 0, 7))": 0.6526240618789679, "((0, 0, 1), (2, 0, 8))": 0.7444760140526736, "((0, 0, 1), (2, 0, 9))": 0.815359805962408, "((0, 0, 1), (2, 1, 0))": 0.13215720600047925, "((0, 0, 1), (2, 1, 1))": 0.12732132466171192, "((0, 0, 1), (2, 1, 2))": 0.17080805661546364, "((0, 0, 1), (2, 1, 3))": 0.25303988169165736, "((0, 0, 1), (2, 1, 4))": 0.35317893190510186, "((0, 0, 1), (2, 1, 5))": 0.46030183477385617, "((0, 0, 1), (2, 1, 6))": 0.5682034922937413, "((0, 0, 1), (2, 1, 7))": 0.6716738002807018, "((0, 0, 1), (2, 1, 8))": 0.7643104651672709, "((0, 0, 1), (2, 1, 9))": 0.8355572926020517, "((0, 0, 1), (2, 2, 0))": 0.1277730997253036, "((0, 0, 1), (2, 2, 1))": 0.137602753080341, "((0, 0, 1), (2, 2, 2))": 0.1917780265958534, "((0, 0, 1), (2, 2, 3))": 0.2777569532351272, "((0, 0, 1), (2, 2, 4))": 0.3791533276054644, "((0, 0, 1), (2, 2, 5))": 0.48687090019915635, "((0, 0, 1), (2, 2, 6))": 0.5950387567591592, "((0, 0, 1), (2, 2, 7))": 0.6985295126496989, "((0, 0, 1), (2, 2, 8))": 0.7912147488064585, "((0, 0, 1), (2, 2, 9))": 0.8614081599811748, "((0, 0, 1), (2, 3, 0))": 0.1300246117478347, "((0, 0, 1), (2, 3, 1))": 0.15588999218300156, "((0, 0, 1), (2, 3, 2))": 0.21979347872661006, "((0, 0, 1), (2, 3, 3))": 0.3084314547466887, "((0, 0, 1), (2, 3, 4))": 0.4103714538710056, "((0, 0, 1), (2, 3, 5))": 0.5175691270507949, "((0, 0, 1), (2, 3, 6))": 0.6250376790029311, "((0, 0, 1), (2, 3, 7))": 0.7271695625706343, "((0, 0, 1), (2, 3, 8))": 0.8182572596296421, "((0, 0, 1), (2, 3, 9))": 0.8861077973800258, "((0, 0, 1), (2, 4, 0))": 0.13904481778329195, "((0, 0, 1), (2, 4, 1))": 0.17813174607274648, "((0, 0, 1), (2, 4, 2))": 0.24726182444939912, "((0, 0, 1), (2, 4, 3))": 0.33822278920216214, "((0, 0, 1), (2, 4, 4))": 0.43990439620745037, "((0, 0, 1), (2, 4, 5))": 0.5466909380506267, "((0, 0, 1), (2, 4, 6))": 0.652602840812397, "((0, 0, 1), (2, 4, 7))": 0.7537656769640325, "((0, 0, 1), (2, 4, 8))": 0.8406297735770462, "((0, 0, 1), (2, 4, 9))": 0.9068038881083946, "((0, 0, 1), (2, 5, 0))": 0.16620576332514114, "((0, 0, 1), (2, 5, 1))": 0.20675447591865598, "((0, 0, 1), (2, 5, 2))": 0.27838205376706954, "((0, 0, 1), (2, 5, 3))": 0.36769343155700157, "((0, 0, 1), (2, 5, 4))": 0.468816291341788, "((0, 0, 1), (2, 5, 5))": 0.572298362790677, "((0, 0, 1), (2, 5, 6))": 0.6756953953728452, "((0, 0, 1), (2, 5, 7))": 0.7723647219339069, "((0, 0, 1), (2, 5, 8))": 0.8577251605757374, "((0, 0, 1), (2, 5, 9))": 0.9205964580324626, "((0, 0, 1), (2, 6, 0))": 0.20801414097861604, "((0, 0, 1), (2, 6, 1))": 0.24718063840114654, "((0, 0, 1), (2, 6, 2))": 0.31313463239434475, "((0, 0, 1), (2, 6, 3))": 0.39944955406638705, "((0, 0, 1), (2, 6, 4))": 0.49497060381481134, "((0, 0, 1), (2, 6, 5))": 0.5958225170929055, "((0, 0, 1), (2, 6, 6))": 0.6942029888539154, "((0, 0, 1), (2, 6, 7))": 0.7881959401210531, "((0, 0, 1), (2, 6, 8))": 0.8704895786641683, "((0, 0, 1), (2, 6, 9))": 0.9322961569047579, "((0, 0, 1), (2, 7, 0))": 0.25431359022139505, "((0, 0, 1), (2, 7, 1))": 0.29032749734308866, "((0, 0, 1), (2, 7, 2))": 0.3510968030341186, "((0, 0, 1), (2, 7, 3))": 0.4300008187473195, "((0, 0, 1), (2, 7, 4))": 0.5206551885650754, "((0, 0, 1), (2, 7, 5))": 0.6157999376747118, "((0, 0, 1), (2, 7, 6))": 0.7118054282667602, "((0, 0, 1), (2, 7, 7))": 0.8026729985346889, "((0, 0, 1), (2, 7, 8))": 0.8828121190464318, "((0, 0, 1), (2, 7, 9))": 0.9431477041204064, "((0, 0, 1), (2, 8, 0))": 0.29769640868642766, "((0, 0, 1), (2, 8, 1))": 0.3310618087168033, "((0, 0, 1), (2, 8, 2))": 0.38657081227837703, "((0, 0, 1), (2, 8, 3))": 0.45953452537487655, "((0, 0, 1), (2, 8, 4))": 0.5441874094403838, "((0, 0, 1), (2, 8, 5))": 0.6352491187170007, "((0, 0, 1), (2, 8, 6))": 0.7276719610243343, "((0, 0, 1), (2, 8, 7))": 0.8158821077506625, "((0, 0, 1), (2, 8, 8))": 0.8938424449761264, "((0, 0, 1), (2, 8, 9))": 0.9526890007199805, "((0, 0, 1), (2, 9, 0))": 0.3319307016072233, "((0, 0, 1), (2, 9, 1))": 0.36339600654095794, "((0, 0, 1), (2, 9, 2))": 0.4149969354029691, "((0, 0, 1), (2, 9, 3))": 0.4832777418828545, "((0, 0, 1), (2, 9, 4))": 0.563535921217471, "((0, 0, 1), (2, 9, 5))": 0.6509607567777357, "((0, 0, 1), (2, 9, 6))": 0.740405138157919, "((0, 0, 1), (2, 9, 7))": 0.8262887809789923, "((0, 0, 1), (2, 9, 8))": 0.9023881507436755, "((0, 0, 1), (2, 9, 9))": 0.9597602191110729, "((0, 0, 1), (3, 0, 0))": 0.21891891610292333, "((0, 0, 1), (3, 0, 1))": 0.2136590978346174, "((0, 0, 1), (3, 0, 2))": 0.23859067371780654, "((0, 0, 1), (3, 0, 3))": 0.29913540489310764, "((0, 0, 1), (3, 0, 4))": 0.3840852704928092, "((0, 0, 1), (3, 0, 5))": 0.4814095741628672, "((0, 0, 1), (3, 0, 6))": 0.5826484703452971, "((0, 0, 1), (3, 0, 7))": 0.6812020718542771, "((0, 0, 1), (3, 0, 8))": 0.7700123919164226, "((0, 0, 1), (3, 0, 9))": 0.838297415377433, "((0, 0, 1), (3, 1, 0))": 0.19445599474881378, "((0, 0, 1), (3, 1, 1))": 0.19502852745843807, "((0, 0, 1), (3, 1, 2))": 0.22920704319328256, "((0, 0, 1), (3, 1, 3))": 0.29799578065705323, "((0, 0, 1), (3, 1, 4))": 0.38853389470597144, "((0, 0, 1), (3, 1, 5))": 0.48962042832818137, "((0, 0, 1), (3, 1, 6))": 0.5934306352950846, "((0, 0, 1), (3, 1, 7))": 0.693669409902459, "((0, 0, 1), (3, 1, 8))": 0.7834897660002501, "((0, 0, 1), (3, 1, 9))": 0.8522459682256125, "((0, 0, 1), (3, 2, 0))": 0.1605535515388758, "((0, 0, 1), (3, 2, 1))": 0.17200220852043555, "((0, 0, 1), (3, 2, 2))": 0.22107102859653666, "((0, 0, 1), (3, 2, 3))": 0.3008821454625743, "((0, 0, 1), (3, 2, 4))": 0.3981291146286862, "((0, 0, 1), (3, 2, 5))": 0.5029348855586656, "((0, 0, 1), (3, 2, 6))": 0.6090306960066388, "((0, 0, 1), (3, 2, 7))": 0.7107152551704079, "((0, 0, 1), (3, 2, 8))": 0.8017261371285311, "((0, 0, 1), (3, 2, 9))": 0.8703061820479572, "((0, 0, 1), (3, 3, 0))": 0.11794275224342657, "((0, 0, 1), (3, 3, 1))": 0.14785942806337832, "((0, 0, 1), (3, 3, 2))": 0.2148333708059105, "((0, 0, 1), (3, 3, 3))": 0.3067601690807145, "((0, 0, 1), (3, 3, 4))": 0.40985326744395434, "((0, 0, 1), (3, 3, 5))": 0.5183771362111377, "((0, 0, 1), (3, 3, 6))": 0.6263856836716191, "((0, 0, 1), (3, 3, 7))": 0.7293635454992855, "((0, 0, 1), (3, 3, 8))": 0.8198148446638265, "((0, 0, 1), (3, 3, 9))": 0.8880107302862198, "((0, 0, 1), (3, 4, 0))": 0.08446895815201068, "((0, 0, 1), (3, 4, 1))": 0.1362366772125908, "((0, 0, 1), (3, 4, 2))": 0.21896105906009025, "((0, 0, 1), (3, 4, 3))": 0.31800396490967686, "((0, 0, 1), (3, 4, 4))": 0.4254198789877767, "((0, 0, 1), (3, 4, 5))": 0.5351159485154365, "((0, 0, 1), (3, 4, 6))": 0.6437386412984468, "((0, 0, 1), (3, 4, 7))": 0.745132022180468, "((0, 0, 1), (3, 4, 8))": 0.8355759196907957, "((0, 0, 1), (3, 4, 9))": 0.9004977101024748, "((0, 0, 1), (3, 5, 0))": 0.10000346064734292, "((0, 0, 1), (3, 5, 1))": 0.15564194919831076, "((0, 0, 1), (3, 5, 2))": 0.23918282527967438, "((0, 0, 1), (3, 5, 3))": 0.3386568272170212, "((0, 0, 1), (3, 5, 4))": 0.4451547762011212, "((0, 0, 1), (3, 5, 5))": 0.5534245286670295, "((0, 0, 1), (3, 5, 6))": 0.6591842067788546, "((0, 0, 1), (3, 5, 7))": 0.7589760862605042, "((0, 0, 1), (3, 5, 8))": 0.8454920612295899, "((0, 0, 1), (3, 5, 9))": 0.9100948941543497, "((0, 0, 1), (3, 6, 0))": 0.15159014227146791, "((0, 0, 1), (3, 6, 1))": 0.19857002525590214, "((0, 0, 1), (3, 6, 2))": 0.275447133409244, "((0, 0, 1), (3, 6, 3))": 0.3683999182145407, "((0, 0, 1), (3, 6, 4))": 0.4685180462492873, "((0, 0, 1), (3, 6, 5))": 0.5733381332800631, "((0, 0, 1), (3, 6, 6))": 0.6754550905503026, "((0, 0, 1), (3, 6, 7))": 0.7721326215805896, "((0, 0, 1), (3, 6, 8))": 0.8553779873547117, "((0, 0, 1), (3, 6, 9))": 0.9181194168983121, "((0, 0, 1), (3, 7, 0))": 0.2068200710206164, "((0, 0, 1), (3, 7, 1))": 0.24747246496950956, "((0, 0, 1), (3, 7, 2))": 0.3149244300009484, "((0, 0, 1), (3, 7, 3))": 0.4006075184981088, "((0, 0, 1), (3, 7, 4))": 0.49497346804194414, "((0, 0, 1), (3, 7, 5))": 0.5933101875042709, "((0, 0, 1), (3, 7, 6))": 0.6918909517372285, "((0, 0, 1), (3, 7, 7))": 0.7842157199684068, "((0, 0, 1), (3, 7, 8))": 0.8656213615336374, "((0, 0, 1), (3, 7, 9))": 0.926775331599409, "((0, 0, 1), (3, 8, 0))": 0.25658693056120263, "((0, 0, 1), (3, 8, 1))": 0.2931260826246078, "((0, 0, 1), (3, 8, 2))": 0.3534561113199231, "((0, 0, 1), (3, 8, 3))": 0.43123567785157724, "((0, 0, 1), (3, 8, 4))": 0.5194020174176787, "((0, 0, 1), (3, 8, 5))": 0.6129418519494882, "((0, 0, 1), (3, 8, 6))": 0.7070746018006538, "((0, 0, 1), (3, 8, 7))": 0.7965559208619752, "((0, 0, 1), (3, 8, 8))": 0.8754687181727986, "((0, 0, 1), (3, 8, 9))": 0.9350135173576417, "((0, 0, 1), (3, 9, 0))": 0.2958945083890494, "((0, 0, 1), (3, 9, 1))": 0.32950542377085845, "((0, 0, 1), (3, 9, 2))": 0.38466961245712195, "((0, 0, 1), (3, 9, 3))": 0.4563705385304074, "((0, 0, 1), (3, 9, 4))": 0.5393936475249361, "((0, 0, 1), (3, 9, 5))": 0.6287571776037524, "((0, 0, 1), (3, 9, 6))": 0.7196492322877727, "((0, 0, 1), (3, 9, 7))": 0.8065629187444778, "((0, 0, 1), (3, 9, 8))": 0.8834690229513722, "((0, 0, 1), (3, 9, 9))": 0.9414888973350393, "((0, 0, 1), (4, 0, 0))": 0.2938831538949674, "((0, 0, 1), (4, 0, 1))": 0.2937287184843352, "((0, 0, 1), (4, 0, 2))": 0.3153298008866879, "((0, 0, 1), (4, 0, 3))": 0.36509391429875726, "((0, 0, 1), (4, 0, 4))": 0.438357036744799, "((0, 0, 1), (4, 0, 5))": 0.5262986575390729, "((0, 0, 1), (4, 0, 6))": 0.6205443703573867, "((0, 0, 1), (4, 0, 7))": 0.7136979282876411, "((0, 0, 1), (4, 0, 8))": 0.7979227395696703, "((0, 0, 1), (4, 0, 9))": 0.8625392550596745, "((0, 0, 1), (4, 1, 0))": 0.25632944912222216, "((0, 0, 1), (4, 1, 1))": 0.259866155206177, "((0, 0, 1), (4, 1, 2))": 0.28931855977848153, "((0, 0, 1), (4, 1, 3))": 0.3482869818601809, "((0, 0, 1), (4, 1, 4))": 0.4294938810153758, "((0, 0, 1), (4, 1, 5))": 0.5233764446960317, "((0, 0, 1), (4, 1, 6))": 0.6218968905085621, "((0, 0, 1), (4, 1, 7))": 0.7178896318084286, "((0, 0, 1), (4, 1, 8))": 0.8039801185379835, "((0, 0, 1), (4, 1, 9))": 0.8696638359137674, "((0, 0, 1), (4, 2, 0))": 0.2013845726141527, "((0, 0, 1), (4, 2, 1))": 0.21295219070321442, "((0, 0, 1), (4, 2, 2))": 0.25592744290555913, "((0, 0, 1), (4, 2, 3))": 0.32918511851718657, "((0, 0, 1), (4, 2, 4))": 0.42078366361920744, "((0, 0, 1), (4, 2, 5))": 0.5219681903293386, "((0, 0, 1), (4, 2, 6))": 0.6250934257525205, "((0, 0, 1), (4, 2, 7))": 0.7245312720812059, "((0, 0, 1), (4, 2, 8))": 0.812780561101438, "((0, 0, 1), (4, 2, 9))": 0.87933380958237, "((0, 0, 1), (4, 3, 0))": 0.13480695281988442, "((0, 0, 1), (4, 3, 1))": 0.16036933989888072, "((0, 0, 1), (4, 3, 2))": 0.2248197665270548, "((0, 0, 1), (4, 3, 3))": 0.3134101035844439, "((0, 0, 1), (4, 3, 4))": 0.41618587444693533, "((0, 0, 1), (4, 3, 5))": 0.5234106441338741, "((0, 0, 1), (4, 3, 6))": 0.6312447516618909, "((0, 0, 1), (4, 3, 7))": 0.7327736010283005, "((0, 0, 1), (4, 3, 8))": 0.8229797084719482, "((0, 0, 1), (4, 3, 9))": 0.8890145992025409, "((0, 0, 1), (4, 4, 0))": 0.0709663151515757, "((0, 0, 1), (4, 4, 1))": 0.12603903157239146, "((0, 0, 1), (4, 4, 2))": 0.2111563354832319, "((0, 0, 1), (4, 4, 3))": 0.31271568401872424, "((0, 0, 1), (4, 4, 4))": 0.42075679518145376, "((0, 0, 1), (4, 4, 5))": 0.5320142391602602, "((0, 0, 1), (4, 4, 6))": 0.6400334420059952, "((0, 0, 1), (4, 4, 7))": 0.7424873160375501, "((0, 0, 1), (4, 4, 8))": 0.8309171956503721, "((0, 0, 1), (4, 4, 9))": 0.8975225193575134, "((0, 0, 1), (4, 5, 0))": 0.0729566653341389, "((0, 0, 1), (4, 5, 1))": 0.13653999520198049, "((0, 0, 1), (4, 5, 2))": 0.2249495705293235, "((0, 0, 1), (4, 5, 3))": 0.32740916467418624, "((0, 0, 1), (4, 5, 4))": 0.43607136824609766, "((0, 0, 1), (4, 5, 5))": 0.5452578127383668, "((0, 0, 1), (4, 5, 6))": 0.652359292508779, "((0, 0, 1), (4, 5, 7))": 0.7515157635132284, "((0, 0, 1), (4, 5, 8))": 0.8390909109368766, "((0, 0, 1), (4, 5, 9))": 0.9028904922083248, "((0, 0, 1), (4, 6, 0))": 0.13171656180515764, "((0, 0, 1), (4, 6, 1))": 0.18268746926689383, "((0, 0, 1), (4, 6, 2))": 0.26069236280283714, "((0, 0, 1), (4, 6, 3))": 0.35608486543660195, "((0, 0, 1), (4, 6, 4))": 0.45805093862937535, "((0, 0, 1), (4, 6, 5))": 0.5633381844165718, "((0, 0, 1), (4, 6, 6))": 0.6665186320137511, "((0, 0, 1), (4, 6, 7))": 0.7626046602642036, "((0, 0, 1), (4, 6, 8))": 0.8467761518609305, "((0, 0, 1), (4, 6, 9))": 0.9094737494302099, "((0, 0, 1), (4, 7, 0))": 0.19287676413385002, "((0, 0, 1), (4, 7, 1))": 0.23466285952358704, "((0, 0, 1), (4, 7, 2))": 0.3043023563671874, "((0, 0, 1), (4, 7, 3))": 0.39046321693587277, "((0, 0, 1), (4, 7, 4))": 0.48571298868941387, "((0, 0, 1), (4, 7, 5))": 0.5849175758539774, "((0, 0, 1), (4, 7, 6))": 0.681726258393847, "((0, 0, 1), (4, 7, 7))": 0.7748777571040593, "((0, 0, 1), (4, 7, 8))": 0.8559513947268365, "((0, 0, 1), (4, 7, 9))": 0.9168922471295508, "((0, 0, 1), (4, 8, 0))": 0.24640082099481467, "((0, 0, 1), (4, 8, 1))": 0.28366387130377607, "((0, 0, 1), (4, 8, 2))": 0.3456757169292893, "((0, 0, 1), (4, 8, 3))": 0.4242977949842365, "((0, 0, 1), (4, 8, 4))": 0.5127025350883675, "((0, 0, 1), (4, 8, 5))": 0.6056893075906904, "((0, 0, 1), (4, 8, 6))": 0.6987094184139498, "((0, 0, 1), (4, 8, 7))": 0.7871313692370048, "((0, 0, 1), (4, 8, 8))": 0.8653209508984855, "((0, 0, 1), (4, 8, 9))": 0.9243597644551306, "((0, 0, 1), (4, 9, 0))": 0.2887040536256323, "((0, 0, 1), (4, 9, 1))": 0.32279078071199224, "((0, 0, 1), (4, 9, 2))": 0.37878937433269744, "((0, 0, 1), (4, 9, 3))": 0.451249614844905, "((0, 0, 1), (4, 9, 4))": 0.5336403378656257, "((0, 0, 1), (4, 9, 5))": 0.6221026231550824, "((0, 0, 1), (4, 9, 6))": 0.711593855029923, "((0, 0, 1), (4, 9, 7))": 0.7972373682285424, "((0, 0, 1), (4, 9, 8))": 0.8731333620813068, "((0, 0, 1), (4, 9, 9))": 0.9305417133888221, "((0, 0, 1), (5, 0, 0))": 0.3636417504750367, "((0, 0, 1), (5, 0, 1))": 0.3658678520110313, "((0, 0, 1), (5, 0, 2))": 0.38548559446518926, "((0, 0, 1), (5, 0, 3))": 0.42826652952164956, "((0, 0, 1), (5, 0, 4))": 0.49244746335251477, "((0, 0, 1), (5, 0, 5))": 0.571701712651941, "((0, 0, 1), (5, 0, 6))": 0.6586274847649332, "((0, 0, 1), (5, 0, 7))": 0.7458034057021278, "((0, 0, 1), (5, 0, 8))": 0.825128976800954, "((0, 0, 1), (5, 0, 9))": 0.8858262088659984, "((0, 0, 1), (5, 1, 0))": 0.3164336556073513, "((0, 0, 1), (5, 1, 1))": 0.32115513138065516, "((0, 0, 1), (5, 1, 2))": 0.3469179692953597, "((0, 0, 1), (5, 1, 3))": 0.3985069508479028, "((0, 0, 1), (5, 1, 4))": 0.4714041022583007, "((0, 0, 1), (5, 1, 5))": 0.5580816738074811, "((0, 0, 1), (5, 1, 6))": 0.6507298267657698, "((0, 0, 1), (5, 1, 7))": 0.7419891860281584, "((0, 0, 1), (5, 1, 8))": 0.8241894308112047, "((0, 0, 1), (5, 1, 9))": 0.8866779973213385, "((0, 0, 1), (5, 2, 0))": 0.25187841281169915, "((0, 0, 1), (5, 2, 1))": 0.2613870406887241, "((0, 0, 1), (5, 2, 2))": 0.29894072312157427, "((0, 0, 1), (5, 2, 3))": 0.3639339193348347, "((0, 0, 1), (5, 2, 4))": 0.4486251706090921, "((0, 0, 1), (5, 2, 5))": 0.5444986486342325, "((0, 0, 1), (5, 2, 6))": 0.6436613840850952, "((0, 0, 1), (5, 2, 7))": 0.7397748484754784, "((0, 0, 1), (5, 2, 8))": 0.8249835733023373, "((0, 0, 1), (5, 2, 9))": 0.8891922071626828, "((0, 0, 1), (5, 3, 0))": 0.180371948508277, "((0, 0, 1), (5, 3, 1))": 0.20071404190024214, "((0, 0, 1), (5, 3, 2))": 0.25453067483793834, "((0, 0, 1), (5, 3, 3))": 0.33603954017211984, "((0, 0, 1), (5, 3, 4))": 0.4331918213645467, "((0, 0, 1), (5, 3, 5))": 0.5369242663142703, "((0, 0, 1), (5, 3, 6))": 0.6417053248864102, "((0, 0, 1), (5, 3, 7))": 0.7406723706989425, "((0, 0, 1), (5, 3, 8))": 0.8281349897198202, "((0, 0, 1), (5, 3, 9))": 0.8926576268692326, "((0, 0, 1), (5, 4, 0))": 0.12413564800624935, "((0, 0, 1), (5, 4, 1))": 0.1592369945375219, "((0, 0, 1), (5, 4, 2))": 0.2326436515205585, "((0, 0, 1), (5, 4, 3))": 0.3264927903349379, "((0, 0, 1), (5, 4, 4))": 0.4310176756789694, "((0, 0, 1), (5, 4, 5))": 0.5393866352450372, "((0, 0, 1), (5, 4, 6))": 0.6452940527406595, "((0, 0, 1), (5, 4, 7))": 0.7457790467110796, "((0, 0, 1), (5, 4, 8))": 0.8323036263419693, "((0, 0, 1), (5, 4, 9))": 0.8968641971445259, "((0, 0, 1), (5, 5, 0))": 0.1189511535379949, "((0, 0, 1), (5, 5, 1))": 0.1652489906010268, "((0, 0, 1), (5, 5, 2))": 0.2416926453737257, "((0, 0, 1), (5, 5, 3))": 0.33838922817213496, "((0, 0, 1), (5, 5, 4))": 0.4427810273460032, "((0, 0, 1), (5, 5, 5))": 0.5502191473720761, "((0, 0, 1), (5, 5, 6))": 0.6557817315739034, "((0, 0, 1), (5, 5, 7))": 0.7529255706318332, "((0, 0, 1), (5, 5, 8))": 0.8383438958149729, "((0, 0, 1), (5, 5, 9))": 0.9012594274456183, "((0, 0, 1), (5, 6, 0))": 0.1639780828796528, "((0, 0, 1), (5, 6, 1))": 0.20535814106943082, "((0, 0, 1), (5, 6, 2))": 0.27697951977151664, "((0, 0, 1), (5, 6, 3))": 0.3656975855971681, "((0, 0, 1), (5, 6, 4))": 0.4659091015520823, "((0, 0, 1), (5, 6, 5))": 0.5676127329149452, "((0, 0, 1), (5, 6, 6))": 0.6684255374984482, "((0, 0, 1), (5, 6, 7))": 0.7634744595255155, "((0, 0, 1), (5, 6, 8))": 0.8457384508857995, "((0, 0, 1), (5, 6, 9))": 0.9077354371854267, "((0, 0, 1), (5, 7, 0))": 0.218866857409195, "((0, 0, 1), (5, 7, 1))": 0.2564577388351051, "((0, 0, 1), (5, 7, 2))": 0.32056238850838537, "((0, 0, 1), (5, 7, 3))": 0.403093658847045, "((0, 0, 1), (5, 7, 4))": 0.49455261091076547, "((0, 0, 1), (5, 7, 5))": 0.5906711826116348, "((0, 0, 1), (5, 7, 6))": 0.6862376110925679, "((0, 0, 1), (5, 7, 7))": 0.7759770571812165, "((0, 0, 1), (5, 7, 8))": 0.8555929526241975, "((0, 0, 1), (5, 7, 9))": 0.9151040037683137, "((0, 0, 1), (5, 8, 0))": 0.27027692646302415, "((0, 0, 1), (5, 8, 1))": 0.3049964875350457, "((0, 0, 1), (5, 8, 2))": 0.36355371974581113, "((0, 0, 1), (5, 8, 3))": 0.44013190364308225, "((0, 0, 1), (5, 8, 4))": 0.5247805267619547, "((0, 0, 1), (5, 8, 5))": 0.6143032263898321, "((0, 0, 1), (5, 8, 6))": 0.7037417676735551, "((0, 0, 1), (5, 8, 7))": 0.7894440882113923, "((0, 0, 1), (5, 8, 8))": 0.8651784046552166, "((0, 0, 1), (5, 8, 9))": 0.9225898202230025, "((0, 0, 1), (5, 9, 0))": 0.312043628064263, "((0, 0, 1), (5, 9, 1))": 0.3441729598956206, "((0, 0, 1), (5, 9, 2))": 0.3981118116848567, "((0, 0, 1), (5, 9, 3))": 0.4675919706177518, "((0, 0, 1), (5, 9, 4))": 0.5471357481467218, "((0, 0, 1), (5, 9, 5))": 0.6320451240861582, "((0, 0, 1), (5, 9, 6))": 0.7177616042086539, "((0, 0, 1), (5, 9, 7))": 0.8000212582843064, "((0, 0, 1), (5, 9, 8))": 0.873239006729429, "((0, 0, 1), (5, 9, 9))": 0.9288568387948937, "((0, 0, 1), (6, 0, 0))": 0.4270374393326047, "((0, 0, 1), (6, 0, 1))": 0.4299375926762004, "((0, 0, 1), (6, 0, 2))": 0.44743857583388236, "((0, 0, 1), (6, 0, 3))": 0.4849910222313885, "((0, 0, 1), (6, 0, 4))": 0.5419738327253563, "((0, 0, 1), (6, 0, 5))": 0.6137963800423957, "((0, 0, 1), (6, 0, 6))": 0.6938056212618869, "((0, 0, 1), (6, 0, 7))": 0.7750543919195623, "((0, 0, 1), (6, 0, 8))": 0.8491401651998163, "((0, 0, 1), (6, 0, 9))": 0.9060996791468393, "((0, 0, 1), (6, 1, 0))": 0.3752309122215891, "((0, 0, 1), (6, 1, 1))": 0.3795669579513543, "((0, 0, 1), (6, 1, 2))": 0.40222151956434093, "((0, 0, 1), (6, 1, 3))": 0.44743046785119417, "((0, 0, 1), (6, 1, 4))": 0.5130284756683502, "((0, 0, 1), (6, 1, 5))": 0.5927748191077232, "((0, 0, 1), (6, 1, 6))": 0.679320347444001, "((0, 0, 1), (6, 1, 7))": 0.7654047909765849, "((0, 0, 1), (6, 1, 8))": 0.8428912249865851, "((0, 0, 1), (6, 1, 9))": 0.9025644102799543, "((0, 0, 1), (6, 2, 0))": 0.3076812245719538, "((0, 0, 1), (6, 2, 1))": 0.31625958339193205, "((0, 0, 1), (6, 2, 2))": 0.347583892882195, "((0, 0, 1), (6, 2, 3))": 0.40452027977258515, "((0, 0, 1), (6, 2, 4))": 0.4817060907602139, "((0, 0, 1), (6, 2, 5))": 0.5708019391782527, "((0, 0, 1), (6, 2, 6))": 0.664943556022856, "((0, 0, 1), (6, 2, 7))": 0.756268216481903, "((0, 0, 1), (6, 2, 8))": 0.8384058578396578, "((0, 0, 1), (6, 2, 9))": 0.8995320021975409, "((0, 0, 1), (6, 3, 0))": 0.23976131646873072, "((0, 0, 1), (6, 3, 1))": 0.25487579622261125, "((0, 0, 1), (6, 3, 2))": 0.2995441459126162, "((0, 0, 1), (6, 3, 3))": 0.37090305163526094, "((0, 0, 1), (6, 3, 4))": 0.4595254434924149, "((0, 0, 1), (6, 3, 5))": 0.5576719756661078, "((0, 0, 1), (6, 3, 6))": 0.6571309856213848, "((0, 0, 1), (6, 3, 7))": 0.7530296709580031, "((0, 0, 1), (6, 3, 8))": 0.8362164543000614, "((0, 0, 1), (6, 3, 9))": 0.8992919471157167, "((0, 0, 1), (6, 4, 0))": 0.19124771657464615, "((0, 0, 1), (6, 4, 1))": 0.21699097952101293, "((0, 0, 1), (6, 4, 2))": 0.27435331787762374, "((0, 0, 1), (6, 4, 3))": 0.35714003144310136, "((0, 0, 1), (6, 4, 4))": 0.4541884306152772, "((0, 0, 1), (6, 4, 5))": 0.5562225727613842, "((0, 0, 1), (6, 4, 6))": 0.6589068471503553, "((0, 0, 1), (6, 4, 7))": 0.7544351542683817, "((0, 0, 1), (6, 4, 8))": 0.8395871256454808, "((0, 0, 1), (6, 4, 9))": 0.9012052979760689, "((0, 0, 1), (6, 5, 0))": 0.18654822667780913, "((0, 0, 1), (6, 5, 1))": 0.21818309593725826, "((0, 0, 1), (6, 5, 2))": 0.28153354040034323, "((0, 0, 1), (6, 5, 3))": 0.3664796122776352, "((0, 0, 1), (6, 5, 4))": 0.46479899807363, "((0, 0, 1), (6, 5, 5))": 0.5673578114845556, "((0, 0, 1), (6, 5, 6))": 0.6680582472574259, "((0, 0, 1), (6, 5, 7))": 0.762566950293544, "((0, 0, 1), (6, 5, 8))": 0.8446056620826469, "((0, 0, 1), (6, 5, 9))": 0.9061159763156802, "((0, 0, 1), (6, 6, 0))": 0.2194896146155594, "((0, 0, 1), (6, 6, 1))": 0.2533479051449446, "((0, 0, 1), (6, 6, 2))": 0.31264821638516616, "((0, 0, 1), (6, 6, 3))": 0.3948978091490086, "((0, 0, 1), (6, 6, 4))": 0.4874075154993281, "((0, 0, 1), (6, 6, 5))": 0.5856756699101279, "((0, 0, 1), (6, 6, 6))": 0.6825936162899315, "((0, 0, 1), (6, 6, 7))": 0.7735598912044533, "((0, 0, 1), (6, 6, 8))": 0.8537496973119297, "((0, 0, 1), (6, 6, 9))": 0.9130406399656882, "((0, 0, 1), (6, 7, 0))": 0.2675597073962305, "((0, 0, 1), (6, 7, 1))": 0.2991668245599958, "((0, 0, 1), (6, 7, 2))": 0.35602269398394504, "((0, 0, 1), (6, 7, 3))": 0.43174884109104855, "((0, 0, 1), (6, 7, 4))": 0.5190987553627294, "((0, 0, 1), (6, 7, 5))": 0.610243830098654, "((0, 0, 1), (6, 7, 6))": 0.7011112456742717, "((0, 0, 1), (6, 7, 7))": 0.7880094290185572, "((0, 0, 1), (6, 7, 8))": 0.8640157859500266, "((0, 0, 1), (6, 7, 9))": 0.9215632291130519, "((0, 0, 1), (6, 8, 0))": 0.314989286580185, "((0, 0, 1), (6, 8, 1))": 0.34572221179661455, "((0, 0, 1), (6, 8, 2))": 0.3993240611099206, "((0, 0, 1), (6, 8, 3))": 0.4699484875280958, "((0, 0, 1), (6, 8, 4))": 0.5503097465769645, "((0, 0, 1), (6, 8, 5))": 0.6353456771563744, "((0, 0, 1), (6, 8, 6))": 0.720783218990847, "((0, 0, 1), (6, 8, 7))": 0.8022398219422907, "((0, 0, 1), (6, 8, 8))": 0.8747983360132521, "((0, 0, 1), (6, 8, 9))": 0.9297770790311053, "((0, 0, 1), (6, 9, 0))": 0.3547440392615438, "((0, 0, 1), (6, 9, 1))": 0.38398597395080786, "((0, 0, 1), (6, 9, 2))": 0.4335982187889498, "((0, 0, 1), (6, 9, 3))": 0.49963383519689014, "((0, 0, 1), (6, 9, 4))": 0.5741027190249424, "((0, 0, 1), (6, 9, 5))": 0.6546314834619285, "((0, 0, 1), (6, 9, 6))": 0.7358857976196655, "((0, 0, 1), (6, 9, 7))": 0.8138378603139573, "((0, 0, 1), (6, 9, 8))": 0.8834182225362052, "((0, 0, 1), (6, 9, 9))": 0.9364719597576109, "((0, 0, 1), (7, 0, 0))": 0.4831982163417601, "((0, 0, 1), (7, 0, 1))": 0.4862766005010336, "((0, 0, 1), (7, 0, 2))": 0.5018615771187359, "((0, 0, 1), (7, 0, 3))": 0.5351059541142231, "((0, 0, 1), (7, 0, 4))": 0.5863119610315585, "((0, 0, 1), (7, 0, 5))": 0.6517115195933132, "((0, 0, 1), (7, 0, 6))": 0.7254779966936757, "((0, 0, 1), (7, 0, 7))": 0.8005375978110686, "((0, 0, 1), (7, 0, 8))": 0.8698902426049264, "((0, 0, 1), (7, 0, 9))": 0.9230075848443287, "((0, 0, 1), (7, 1, 0))": 0.43027367493077956, "((0, 0, 1), (7, 1, 1))": 0.4345631096544215, "((0, 0, 1), (7, 1, 2))": 0.4542181802774985, "((0, 0, 1), (7, 1, 3))": 0.49430351139587847, "((0, 0, 1), (7, 1, 4))": 0.5534248581338405, "((0, 0, 1), (7, 1, 5))": 0.6261001780250806, "((0, 0, 1), (7, 1, 6))": 0.7064672953837646, "((0, 0, 1), (7, 1, 7))": 0.7867880532698657, "((0, 0, 1), (7, 1, 8))": 0.8604845826835185, "((0, 0, 1), (7, 1, 9))": 0.9159968142307665, "((0, 0, 1), (7, 2, 0))": 0.3635826425043434, "((0, 0, 1), (7, 2, 1))": 0.37105920799034503, "((0, 0, 1), (7, 2, 2))": 0.39812029114378183, "((0, 0, 1), (7, 2, 3))": 0.4481222275288746, "((0, 0, 1), (7, 2, 4))": 0.517452206585744, "((0, 0, 1), (7, 2, 5))": 0.5999341232565429, "((0, 0, 1), (7, 2, 6))": 0.6876512457867436, "((0, 0, 1), (7, 2, 7))": 0.7745806847128613, "((0, 0, 1), (7, 2, 8))": 0.8515602221486308, "((0, 0, 1), (7, 2, 9))": 0.9108575343769237, "((0, 0, 1), (7, 3, 0))": 0.29943240904731183, "((0, 0, 1), (7, 3, 1))": 0.31276201546650045, "((0, 0, 1), (7, 3, 2))": 0.34971931593667027, "((0, 0, 1), (7, 3, 3))": 0.41150495385470076, "((0, 0, 1), (7, 3, 4))": 0.4922060018227185, "((0, 0, 1), (7, 3, 5))": 0.5826866146824332, "((0, 0, 1), (7, 3, 6))": 0.6773303845596345, "((0, 0, 1), (7, 3, 7))": 0.767406790323273, "((0, 0, 1), (7, 3, 8))": 0.848404489502843, "((0, 0, 1), (7, 3, 9))": 0.9069980975263433, "((0, 0, 1), (7, 4, 0))": 0.25686052161779105, "((0, 0, 1), (7, 4, 1))": 0.2769308024956792, "((0, 0, 1), (7, 4, 2))": 0.3243252632128349, "((0, 0, 1), (7, 4, 3))": 0.39646382295395616, "((0, 0, 1), (7, 4, 4))": 0.48397271411124065, "((0, 0, 1), (7, 4, 5))": 0.5803344292373264, "((0, 0, 1), (7, 4, 6))": 0.6765295051428957, "((0, 0, 1), (7, 4, 7))": 0.7693371965472754, "((0, 0, 1), (7, 4, 8))": 0.8490687636477895, "((0, 0, 1), (7, 4, 9))": 0.9095889874688952, "((0, 0, 1), (7, 5, 0))": 0.2510575210880983, "((0, 0, 1), (7, 5, 1))": 0.27695191064101, "((0, 0, 1), (7, 5, 2))": 0.32921080399748726, "((0, 0, 1), (7, 5, 3))": 0.40481962578508196, "((0, 0, 1), (7, 5, 4))": 0.4947367612792281, "((0, 0, 1), (7, 5, 5))": 0.5905605452811066, "((0, 0, 1), (7, 5, 6))": 0.6865381144526808, "((0, 0, 1), (7, 5, 7))": 0.7769948555311209, "((0, 0, 1), (7, 5, 8))": 0.8565385196230457, "((0, 0, 1), (7, 5, 9))": 0.9148236179100085, "((0, 0, 1), (7, 6, 0))": 0.2788104140796134, "((0, 0, 1), (7, 6, 1))": 0.3060392571466385, "((0, 0, 1), (7, 6, 2))": 0.35889723688003433, "((0, 0, 1), (7, 6, 3))": 0.4314801862435809, "((0, 0, 1), (7, 6, 4))": 0.5184060139541865, "((0, 0, 1), (7, 6, 5))": 0.6101595116735057, "((0, 0, 1), (7, 6, 6))": 0.7025865178997154, "((0, 0, 1), (7, 6, 7))": 0.7902993412744369, "((0, 0, 1), (7, 6, 8))": 0.8663399714138292, "((0, 0, 1), (7, 6, 9))": 0.9239576741006341, "((0, 0, 1), (7, 7, 0))": 0.321889291703556, "((0, 0, 1), (7, 7, 1))": 0.3492604948402035, "((0, 0, 1), (7, 7, 2))": 0.39907436433606, "((0, 0, 1), (7, 7, 3))": 0.46837461153497095, "((0, 0, 1), (7, 7, 4))": 0.5496974766134747, "((0, 0, 1), (7, 7, 5))": 0.6362945203115408, "((0, 0, 1), (7, 7, 6))": 0.7237183840403334, "((0, 0, 1), (7, 7, 7))": 0.8060031432428473, "((0, 0, 1), (7, 7, 8))": 0.8791475508162191, "((0, 0, 1), (7, 7, 9))": 0.934165774924518, "((0, 0, 1), (7, 8, 0))": 0.36656600717195836, "((0, 0, 1), (7, 8, 1))": 0.3935459576085891, "((0, 0, 1), (7, 8, 2))": 0.4413705767712003, "((0, 0, 1), (7, 8, 3))": 0.506480507048743, "((0, 0, 1), (7, 8, 4))": 0.582575092821882, "((0, 0, 1), (7, 8, 5))": 0.6633802294801094, "((0, 0, 1), (7, 8, 6))": 0.7446388119005845, "((0, 0, 1), (7, 8, 7))": 0.8224442846957903, "((0, 0, 1), (7, 8, 8))": 0.8914689537792616, "((0, 0, 1), (7, 8, 9))": 0.9439403777881837, "((0, 0, 1), (7, 9, 0))": 0.4044891361424623, "((0, 0, 1), (7, 9, 1))": 0.4307930025711805, "((0, 0, 1), (7, 9, 2))": 0.4760762548480372, "((0, 0, 1), (7, 9, 3))": 0.5367215314970669, "((0, 0, 1), (7, 9, 4))": 0.6074873130840107, "((0, 0, 1), (7, 9, 5))": 0.6843652189767582, "((0, 0, 1), (7, 9, 6))": 0.7611349820716113, "((0, 0, 1), (7, 9, 7))": 0.8351404971363194, "((0, 0, 1), (7, 9, 8))": 0.901157088515354, "((0, 0, 1), (7, 9, 9))": 0.9515123725936739, "((0, 0, 1), (8, 0, 0))": 0.5293834878265776, "((0, 0, 1), (8, 0, 1))": 0.5332486984929508, "((0, 0, 1), (8, 0, 2))": 0.5476716518708248, "((0, 0, 1), (8, 0, 3))": 0.5777349038812984, "((0, 0, 1), (8, 0, 4))": 0.6242336011203077, "((0, 0, 1), (8, 0, 5))": 0.684278782268315, "((0, 0, 1), (8, 0, 6))": 0.7524091031949259, "((0, 0, 1), (8, 0, 7))": 0.8225583694736174, "((0, 0, 1), (8, 0, 8))": 0.887004123188437, "((0, 0, 1), (8, 0, 9))": 0.9372571536130921, "((0, 0, 1), (8, 1, 0))": 0.47733535610333067, "((0, 0, 1), (8, 1, 1))": 0.4822299330319056, "((0, 0, 1), (8, 1, 2))": 0.5001605488801396, "((0, 0, 1), (8, 1, 3))": 0.536034255190817, "((0, 0, 1), (8, 1, 4))": 0.5895567392664134, "((0, 0, 1), (8, 1, 5))": 0.6566610097946555, "((0, 0, 1), (8, 1, 6))": 0.731100863019589, "((0, 0, 1), (8, 1, 7))": 0.8069048606033795, "((0, 0, 1), (8, 1, 8))": 0.8755804097527323, "((0, 0, 1), (8, 1, 9))": 0.9290648756945751, "((0, 0, 1), (8, 2, 0))": 0.4129971113376737, "((0, 0, 1), (8, 2, 1))": 0.420582254623963, "((0, 0, 1), (8, 2, 2))": 0.44454842366365055, "((0, 0, 1), (8, 2, 3))": 0.4890760683814398, "((0, 0, 1), (8, 2, 4))": 0.5521003581018922, "((0, 0, 1), (8, 2, 5))": 0.6279355799436241, "((0, 0, 1), (8, 2, 6))": 0.7105583354041235, "((0, 0, 1), (8, 2, 7))": 0.7918259864431997, "((0, 0, 1), (8, 2, 8))": 0.8661187799025177, "((0, 0, 1), (8, 2, 9))": 0.9210037694994513, "((0, 0, 1), (8, 3, 0))": 0.3529030698478744, "((0, 0, 1), (8, 3, 1))": 0.3649743329384165, "((0, 0, 1), (8, 3, 2))": 0.3972234890406149, "((0, 0, 1), (8, 3, 3))": 0.45185758136102055, "((0, 0, 1), (8, 3, 4))": 0.5246012613645226, "((0, 0, 1), (8, 3, 5))": 0.6092992709480892, "((0, 0, 1), (8, 3, 6))": 0.6975357358124119, "((0, 0, 1), (8, 3, 7))": 0.7845659267988216, "((0, 0, 1), (8, 3, 8))": 0.860193417028121, "((0, 0, 1), (8, 3, 9))": 0.9179529556305747, "((0, 0, 1), (8, 4, 0))": 0.31395823875003964, "((0, 0, 1), (8, 4, 1))": 0.3316444302232887, "((0, 0, 1), (8, 4, 2))": 0.3719875874734145, "((0, 0, 1), (8, 4, 3))": 0.4352874882520585, "((0, 0, 1), (8, 4, 4))": 0.5156105458895607, "((0, 0, 1), (8, 4, 5))": 0.604696476245146, "((0, 0, 1), (8, 4, 6))": 0.6975458654023794, "((0, 0, 1), (8, 4, 7))": 0.7843911114857619, "((0, 0, 1), (8, 4, 8))": 0.8616061935521163, "((0, 0, 1), (8, 4, 9))": 0.9185773502880495, "((0, 0, 1), (8, 5, 0))": 0.3083500904452736, "((0, 0, 1), (8, 5, 1))": 0.33026274839930203, "((0, 0, 1), (8, 5, 2))": 0.37584213026740937, "((0, 0, 1), (8, 5, 3))": 0.44290636433801117, "((0, 0, 1), (8, 5, 4))": 0.5251697267236152, "((0, 0, 1), (8, 5, 5))": 0.6164747955573234, "((0, 0, 1), (8, 5, 6))": 0.706802518024613, "((0, 0, 1), (8, 5, 7))": 0.7937357127992704, "((0, 0, 1), (8, 5, 8))": 0.8688057951060949, "((0, 0, 1), (8, 5, 9))": 0.9260309593833521, "((0, 0, 1), (8, 6, 0))": 0.33297102348224067, "((0, 0, 1), (8, 6, 1))": 0.3568957450482048, "((0, 0, 1), (8, 6, 2))": 0.40293370134604223, "((0, 0, 1), (8, 6, 3))": 0.4696578577937445, "((0, 0, 1), (8, 6, 4))": 0.5494251417512683, "((0, 0, 1), (8, 6, 5))": 0.6367251736216272, "((0, 0, 1), (8, 6, 6))": 0.7250063870551038, "((0, 0, 1), (8, 6, 7))": 0.808028675765116, "((0, 0, 1), (8, 6, 8))": 0.8818825429362971, "((0, 0, 1), (8, 6, 9))": 0.9369420552098933, "((0, 0, 1), (8, 7, 0))": 0.37346932142208117, "((0, 0, 1), (8, 7, 1))": 0.3975729096637552, "((0, 0, 1), (8, 7, 2))": 0.4425653696736395, "((0, 0, 1), (8, 7, 3))": 0.5056084489072421, "((0, 0, 1), (8, 7, 4))": 0.5826981755631914, "((0, 0, 1), (8, 7, 5))": 0.6643911954926511, "((0, 0, 1), (8, 7, 6))": 0.7476265419884844, "((0, 0, 1), (8, 7, 7))": 0.8268195213062552, "((0, 0, 1), (8, 7, 8))": 0.8966824378479553, "((0, 0, 1), (8, 7, 9))": 0.9495141312483739, "((0, 0, 1), (8, 8, 0))": 0.41646970649685455, "((0, 0, 1), (8, 8, 1))": 0.44052598793505715, "((0, 0, 1), (8, 8, 2))": 0.4835357005292481, "((0, 0, 1), (8, 8, 3))": 0.5433830294353835, "((0, 0, 1), (8, 8, 4))": 0.6146534843708792, "((0, 0, 1), (8, 8, 5))": 0.6926612297975464, "((0, 0, 1), (8, 8, 6))": 0.7701517637667792, "((0, 0, 1), (8, 8, 7))": 0.8448797863943683, "((0, 0, 1), (8, 8, 8))": 0.9110510423947302, "((0, 0, 1), (8, 8, 9))": 0.961287296261819, "((0, 0, 1), (8, 9, 0))": 0.45313631648400854, "((0, 0, 1), (8, 9, 1))": 0.4768558736274696, "((0, 0, 1), (8, 9, 2))": 0.518020445296728, "((0, 0, 1), (8, 9, 3))": 0.5741570060797537, "((0, 0, 1), (8, 9, 4))": 0.6410778057240781, "((0, 0, 1), (8, 9, 5))": 0.7135847271107117, "((0, 0, 1), (8, 9, 6))": 0.7876943435803123, "((0, 0, 1), (8, 9, 7))": 0.8586458463619105, "((0, 0, 1), (8, 9, 8))": 0.9220456868637199, "((0, 0, 1), (8, 9, 9))": 0.9702433230286792, "((0, 0, 1), (9, 0, 0))": 0.5605714769399079, "((0, 0, 1), (9, 0, 1))": 0.5659120346761497, "((0, 0, 1), (9, 0, 2))": 0.5805523080527488, "((0, 0, 1), (9, 0, 3))": 0.6090853032228012, "((0, 0, 1), (9, 0, 4))": 0.6526201255988869, "((0, 0, 1), (9, 0, 5))": 0.7088102303141152, "((0, 0, 1), (9, 0, 6))": 0.772975139594092, "((0, 0, 1), (9, 0, 7))": 0.8389964258705981, "((0, 0, 1), (9, 0, 8))": 0.900200843162233, "((0, 0, 1), (9, 0, 9))": 0.9471680177619318, "((0, 0, 1), (9, 1, 0))": 0.5102267763072784, "((0, 0, 1), (9, 1, 1))": 0.5164428051449551, "((0, 0, 1), (9, 1, 2))": 0.5340541526749925, "((0, 0, 1), (9, 1, 3))": 0.567612895021918, "((0, 0, 1), (9, 1, 4))": 0.6174366116365788, "((0, 0, 1), (9, 1, 5))": 0.6801558372921609, "((0, 0, 1), (9, 1, 6))": 0.7505472529789372, "((0, 0, 1), (9, 1, 7))": 0.8218871383838293, "((0, 0, 1), (9, 1, 8))": 0.8875368281602287, "((0, 0, 1), (9, 1, 9))": 0.9376368702164902, "((0, 0, 1), (9, 2, 0))": 0.44881953888043297, "((0, 0, 1), (9, 2, 1))": 0.4571851060056938, "((0, 0, 1), (9, 2, 2))": 0.4798555168605832, "((0, 0, 1), (9, 2, 3))": 0.5209101113707181, "((0, 0, 1), (9, 2, 4))": 0.5792993423497824, "((0, 0, 1), (9, 2, 5))": 0.6504599999436347, "((0, 0, 1), (9, 2, 6))": 0.728097931175586, "((0, 0, 1), (9, 2, 7))": 0.8058620873231152, "((0, 0, 1), (9, 2, 8))": 0.875497981865035, "((0, 0, 1), (9, 2, 9))": 0.9290723856409743, "((0, 0, 1), (9, 3, 0))": 0.39252713753344304, "((0, 0, 1), (9, 3, 1))": 0.40452137864392873, "((0, 0, 1), (9, 3, 2))": 0.4339991087404413, "((0, 0, 1), (9, 3, 3))": 0.4838936377142194, "((0, 0, 1), (9, 3, 4))": 0.551218504227255, "((0, 0, 1), (9, 3, 5))": 0.6302666320788507, "((0, 0, 1), (9, 3, 6))": 0.7144868525483337, "((0, 0, 1), (9, 3, 7))": 0.7966002350911285, "((0, 0, 1), (9, 3, 8))": 0.8702517197416039, "((0, 0, 1), (9, 3, 9))": 0.924586660546919, "((0, 0, 1), (9, 4, 0))": 0.35683751161061333, "((0, 0, 1), (9, 4, 1))": 0.3731988122846855, "((0, 0, 1), (9, 4, 2))": 0.4096430580457502, "((0, 0, 1), (9, 4, 3))": 0.46703284404127504, "((0, 0, 1), (9, 4, 4))": 0.5412925558040302, "((0, 0, 1), (9, 4, 5))": 0.6253950234568563, "((0, 0, 1), (9, 4, 6))": 0.7135766307266624, "((0, 0, 1), (9, 4, 7))": 0.7973948674201171, "((0, 0, 1), (9, 4, 8))": 0.8718906473607834, "((0, 0, 1), (9, 4, 9))": 0.9271931070728925, "((0, 0, 1), (9, 5, 0))": 0.3519603818894241, "((0, 0, 1), (9, 5, 1))": 0.371821959186812, "((0, 0, 1), (9, 5, 2))": 0.4126035585712479, "((0, 0, 1), (9, 5, 3))": 0.47405408884658357, "((0, 0, 1), (9, 5, 4))": 0.5504848219625463, "((0, 0, 1), (9, 5, 5))": 0.6366322178602257, "((0, 0, 1), (9, 5, 6))": 0.7235943629686984, "((0, 0, 1), (9, 5, 7))": 0.8078822638243357, "((0, 0, 1), (9, 5, 8))": 0.8806926176153048, "((0, 0, 1), (9, 5, 9))": 0.9357565638361016, "((0, 0, 1), (9, 6, 0))": 0.3754504832374986, "((0, 0, 1), (9, 6, 1))": 0.3969274690883129, "((0, 0, 1), (9, 6, 2))": 0.4388793567794011, "((0, 0, 1), (9, 6, 3))": 0.4998066101090628, "((0, 0, 1), (9, 6, 4))": 0.5754460352484602, "((0, 0, 1), (9, 6, 5))": 0.6582318174234513, "((0, 0, 1), (9, 6, 6))": 0.7436403366455513, "((0, 0, 1), (9, 6, 7))": 0.824029642726705, "((0, 0, 1), (9, 6, 8))": 0.8953358704982272, "((0, 0, 1), (9, 6, 9))": 0.9485018406366424, "((0, 0, 1), (9, 7, 0))": 0.414942265670666, "((0, 0, 1), (9, 7, 1))": 0.436735527931598, "((0, 0, 1), (9, 7, 2))": 0.4776084839921374, "((0, 0, 1), (9, 7, 3))": 0.536286897154204, "((0, 0, 1), (9, 7, 4))": 0.6078627217009325, "((0, 0, 1), (9, 7, 5))": 0.6872541522333937, "((0, 0, 1), (9, 7, 6))": 0.7672907173486235, "((0, 0, 1), (9, 7, 7))": 0.844275757461384, "((0, 0, 1), (9, 7, 8))": 0.9120297402542149, "((0, 0, 1), (9, 7, 9))": 0.9629787972905974, "((0, 0, 1), (9, 8, 0))": 0.45765344875391484, "((0, 0, 1), (9, 8, 1))": 0.4792993930350244, "((0, 0, 1), (9, 8, 2))": 0.5185707780006711, "((0, 0, 1), (9, 8, 3))": 0.5737889263876076, "((0, 0, 1), (9, 8, 4))": 0.6413203270073556, "((0, 0, 1), (9, 8, 5))": 0.7151442503611073, "((0, 0, 1), (9, 8, 6))": 0.7909509818535017, "((0, 0, 1), (9, 8, 7))": 0.8634470815952799, "((0, 0, 1), (9, 8, 8))": 0.927927432227274, "((0, 0, 1), (9, 8, 9))": 0.9766475984651084, "((0, 0, 1), (9, 9, 0))": 0.49378450773484517, "((0, 0, 1), (9, 9, 1))": 0.5152361576726671, "((0, 0, 1), (9, 9, 2))": 0.5528796285959394, "((0, 0, 1), (9, 9, 3))": 0.6050206064637708, "((0, 0, 1), (9, 9, 4))": 0.6680188548165624, "((0, 0, 1), (9, 9, 5))": 0.7376247042181396, "((0, 0, 1), (9, 9, 6))": 0.8089207417338519, "((0, 0, 1), (9, 9, 7))": 0.8781588138683014, "((0, 0, 1), (9, 9, 8))": 0.9400275131113764, "((0, 0, 1), (9, 9, 9))": 0.987072281200596, "((0, 0, 2), (0, 0, 3))": 0.1006947482198422, "((0, 0, 2), (0, 0, 4))": 0.20799599495246082, "((0, 0, 2), (0, 0, 5))": 0.31738086919244485, "((0, 0, 2), (0, 0, 6))": 0.42621458599821616, "((0, 0, 2), (0, 0, 7))": 0.5312081326914802, "((0, 0, 2), (0, 0, 8))": 0.6267370227575023, "((0, 0, 2), (0, 0, 9))": 0.700745437356637, "((0, 0, 2), (0, 1, 0))": 0.14445360906616406, "((0, 0, 2), (0, 1, 1))": 0.08419170321842404, "((0, 0, 2), (0, 1, 2))": 0.04824354552039144, "((0, 0, 2), (0, 1, 3))": 0.12823908681882293, "((0, 0, 2), (0, 1, 4))": 0.2331852614226514, "((0, 0, 2), (0, 1, 5))": 0.3429004465260402, "((0, 0, 2), (0, 1, 6))": 0.453180639637474, "((0, 0, 2), (0, 1, 7))": 0.5598206113976008, "((0, 0, 2), (0, 1, 8))": 0.6562011496248328, "((0, 0, 2), (0, 1, 9))": 0.7311384827726953, "((0, 0, 2), (0, 2, 0))": 0.15503920320878437, "((0, 0, 2), (0, 2, 1))": 0.11497743555700986, "((0, 0, 2), (0, 2, 2))": 0.11452039458602203, "((0, 0, 2), (0, 2, 3))": 0.1820832426710786, "((0, 0, 2), (0, 2, 4))": 0.2796174469337346, "((0, 0, 2), (0, 2, 5))": 0.3869481218559453, "((0, 0, 2), (0, 2, 6))": 0.4966275288575959, "((0, 0, 2), (0, 2, 7))": 0.6025530046548537, "((0, 0, 2), (0, 2, 8))": 0.6973613434884135, "((0, 0, 2), (0, 2, 9))": 0.7700993347169174, "((0, 0, 2), (0, 3, 0))": 0.1887183152731062, "((0, 0, 2), (0, 3, 1))": 0.17118271515817754, "((0, 0, 2), (0, 3, 2))": 0.18790520789696102, "((0, 0, 2), (0, 3, 3))": 0.2494467278695269, "((0, 0, 2), (0, 3, 4))": 0.3386252669063201, "((0, 0, 2), (0, 3, 5))": 0.44037641720285053, "((0, 0, 2), (0, 3, 6))": 0.5458524538464784, "((0, 0, 2), (0, 3, 7))": 0.6478720928757593, "((0, 0, 2), (0, 3, 8))": 0.7388946136154901, "((0, 0, 2), (0, 3, 9))": 0.8082403425432868, "((0, 0, 2), (0, 4, 0))": 0.23106547820956738, "((0, 0, 2), (0, 4, 1))": 0.23029736102403342, "((0, 0, 2), (0, 4, 2))": 0.2572020142713972, "((0, 0, 2), (0, 4, 3))": 0.316819394325304, "((0, 0, 2), (0, 4, 4))": 0.3996361384283411, "((0, 0, 2), (0, 4, 5))": 0.49514727447918333, "((0, 0, 2), (0, 4, 6))": 0.5946361243848924, "((0, 0, 2), (0, 4, 7))": 0.6912149005593372, "((0, 0, 2), (0, 4, 8))": 0.7768981641338252, "((0, 0, 2), (0, 4, 9))": 0.8422801136264703, "((0, 0, 2), (0, 5, 0))": 0.2723652289770469, "((0, 0, 2), (0, 5, 1))": 0.28145787363286756, "((0, 0, 2), (0, 5, 2))": 0.3147769988468209, "((0, 0, 2), (0, 5, 3))": 0.3735079154933301, "((0, 0, 2), (0, 5, 4))": 0.45251782050042894, "((0, 0, 2), (0, 5, 5))": 0.5421640890244325, "((0, 0, 2), (0, 5, 6))": 0.6364802232380884, "((0, 0, 2), (0, 5, 7))": 0.727133422249294, "((0, 0, 2), (0, 5, 8))": 0.8084193397848363, "((0, 0, 2), (0, 5, 9))": 0.8696586774087451, "((0, 0, 2), (0, 6, 0))": 0.3115766756252554, "((0, 0, 2), (0, 6, 1))": 0.3260635374177094, "((0, 0, 2), (0, 6, 2))": 0.361307486393853, "((0, 0, 2), (0, 6, 3))": 0.41933001386082674, "((0, 0, 2), (0, 6, 4))": 0.4939547738781764, "((0, 0, 2), (0, 6, 5))": 0.579938207678487, "((0, 0, 2), (0, 6, 6))": 0.6689208306170984, "((0, 0, 2), (0, 6, 7))": 0.7559094512481114, "((0, 0, 2), (0, 6, 8))": 0.8330243551356846, "((0, 0, 2), (0, 6, 9))": 0.8914796756109533, "((0, 0, 2), (0, 7, 0))": 0.34971526352357657, "((0, 0, 2), (0, 7, 1))": 0.36638221678078137, "((0, 0, 2), (0, 7, 2))": 0.40186463828863617, "((0, 0, 2), (0, 7, 3))": 0.45687544611017095, "((0, 0, 2), (0, 7, 4))": 0.5282245638846231, "((0, 0, 2), (0, 7, 5))": 0.6094937834330459, "((0, 0, 2), (0, 7, 6))": 0.6951667677439742, "((0, 0, 2), (0, 7, 7))": 0.7783899240914721, "((0, 0, 2), (0, 7, 8))": 0.8527544318829888, "((0, 0, 2), (0, 7, 9))": 0.9090026599092745, "((0, 0, 2), (0, 8, 0))": 0.38490849011559247, "((0, 0, 2), (0, 8, 1))": 0.40232811037733, "((0, 0, 2), (0, 8, 2))": 0.4366033100100904, "((0, 0, 2), (0, 8, 3))": 0.48874787465709835, "((0, 0, 2), (0, 8, 4))": 0.5560434361982781, "((0, 0, 2), (0, 8, 5))": 0.6336720949116047, "((0, 0, 2), (0, 8, 6))": 0.7157998253357208, "((0, 0, 2), (0, 8, 7))": 0.7962161124066736, "((0, 0, 2), (0, 8, 8))": 0.8681505423088481, "((0, 0, 2), (0, 8, 9))": 0.922567361852969, "((0, 0, 2), (0, 9, 0))": 0.41164136988602174, "((0, 0, 2), (0, 9, 1))": 0.4293088058785934, "((0, 0, 2), (0, 9, 2))": 0.46251363272914264, "((0, 0, 2), (0, 9, 3))": 0.5123203221064068, "((0, 0, 2), (0, 9, 4))": 0.5766375761563485, "((0, 0, 2), (0, 9, 5))": 0.6512062194134247, "((0, 0, 2), (0, 9, 6))": 0.730600673921339, "((0, 0, 2), (0, 9, 7))": 0.8087015746590941, "((0, 0, 2), (0, 9, 8))": 0.878666858392616, "((0, 0, 2), (0, 9, 9))": 0.9313908867646131, "((0, 0, 2), (1, 0, 0))": 0.15878326160305617, "((0, 0, 2), (1, 0, 1))": 0.09843937494561977, "((0, 0, 2), (1, 0, 2))": 0.05409345624549702, "((0, 0, 2), (1, 0, 3))": 0.12203112791859129, "((0, 0, 2), (1, 0, 4))": 0.2253187318425524, "((0, 0, 2), (1, 0, 5))": 0.3344585014594316, "((0, 0, 2), (1, 0, 6))": 0.4430925669043226, "((0, 0, 2), (1, 0, 7))": 0.5471231588289633, "((0, 0, 2), (1, 0, 8))": 0.6411191430717413, "((0, 0, 2), (1, 0, 9))": 0.7150020925548678, "((0, 0, 2), (1, 1, 0))": 0.1490487545531026, "((0, 0, 2), (1, 1, 1))": 0.09308953896358643, "((0, 0, 2), (1, 1, 2))": 0.07051774217571898, "((0, 0, 2), (1, 1, 3))": 0.14440008799271864, "((0, 0, 2), (1, 1, 4))": 0.24758491505488278, "((0, 0, 2), (1, 1, 5))": 0.3576316279250495, "((0, 0, 2), (1, 1, 6))": 0.4677579654342056, "((0, 0, 2), (1, 1, 7))": 0.5733329062829154, "((0, 0, 2), (1, 1, 8))": 0.6683780658213647, "((0, 0, 2), (1, 1, 9))": 0.7425441993851805, "((0, 0, 2), (1, 2, 0))": 0.15266448412691241, "((0, 0, 2), (1, 2, 1))": 0.11500382280269143, "((0, 0, 2), (1, 2, 2))": 0.11967167173738667, "((0, 0, 2), (1, 2, 3))": 0.189303427084417, "((0, 0, 2), (1, 2, 4))": 0.2874785190764482, "((0, 0, 2), (1, 2, 5))": 0.39522039054123514, "((0, 0, 2), (1, 2, 6))": 0.5045260040038582, "((0, 0, 2), (1, 2, 7))": 0.6095299596709318, "((0, 0, 2), (1, 2, 8))": 0.7034672526496499, "((0, 0, 2), (1, 2, 9))": 0.7756126609955973, "((0, 0, 2), (1, 3, 0))": 0.1718236023814838, "((0, 0, 2), (1, 3, 1))": 0.15626221249724803, "((0, 0, 2), (1, 3, 2))": 0.17809226227856337, "((0, 0, 2), (1, 3, 3))": 0.2449300185030408, "((0, 0, 2), (1, 3, 4))": 0.33722242359681354, "((0, 0, 2), (1, 3, 5))": 0.4404826737545547, "((0, 0, 2), (1, 3, 6))": 0.5462247042235843, "((0, 0, 2), (1, 3, 7))": 0.6480886650968403, "((0, 0, 2), (1, 3, 8))": 0.7386705071244067, "((0, 0, 2), (1, 3, 9))": 0.8078340262958581, "((0, 0, 2), (1, 4, 0))": 0.19570497796843733, "((0, 0, 2), (1, 4, 1))": 0.19645843637376917, "((0, 0, 2), (1, 4, 2))": 0.2302759206268716, "((0, 0, 2), (1, 4, 3))": 0.2970461114862986, "((0, 0, 2), (1, 4, 4))": 0.38589767016377563, "((0, 0, 2), (1, 4, 5))": 0.4844789643379071, "((0, 0, 2), (1, 4, 6))": 0.5863922338146551, "((0, 0, 2), (1, 4, 7))": 0.6833934620460947, "((0, 0, 2), (1, 4, 8))": 0.7703075324636197, "((0, 0, 2), (1, 4, 9))": 0.83538123570141, "((0, 0, 2), (1, 5, 0))": 0.22420309316210477, "((0, 0, 2), (1, 5, 1))": 0.23482127869569547, "((0, 0, 2), (1, 5, 2))": 0.2733682799649181, "((0, 0, 2), (1, 5, 3))": 0.3411437692337204, "((0, 0, 2), (1, 5, 4))": 0.4261833953773744, "((0, 0, 2), (1, 5, 5))": 0.5222705982765482, "((0, 0, 2), (1, 5, 6))": 0.6187506451902296, "((0, 0, 2), (1, 5, 7))": 0.7127372934195412, "((0, 0, 2), (1, 5, 8))": 0.7944770280744659, "((0, 0, 2), (1, 5, 9))": 0.8569106291265698, "((0, 0, 2), (1, 6, 0))": 0.2591918060063503, "((0, 0, 2), (1, 6, 1))": 0.2740061343568699, "((0, 0, 2), (1, 6, 2))": 0.31428434763330987, "((0, 0, 2), (1, 6, 3))": 0.37840601922838724, "((0, 0, 2), (1, 6, 4))": 0.4608821884130324, "((0, 0, 2), (1, 6, 5))": 0.5511557014615895, "((0, 0, 2), (1, 6, 6))": 0.6451684965189093, "((0, 0, 2), (1, 6, 7))": 0.734278802807513, "((0, 0, 2), (1, 6, 8))": 0.8139031744382741, "((0, 0, 2), (1, 6, 9))": 0.8738941688391383, "((0, 0, 2), (1, 7, 0))": 0.29800694386856147, "((0, 0, 2), (1, 7, 1))": 0.31460470903358867, "((0, 0, 2), (1, 7, 2))": 0.35306772981855167, "((0, 0, 2), (1, 7, 3))": 0.41362705013095313, "((0, 0, 2), (1, 7, 4))": 0.4902140592900168, "((0, 0, 2), (1, 7, 5))": 0.5768368842294561, "((0, 0, 2), (1, 7, 6))": 0.6663190661410768, "((0, 0, 2), (1, 7, 7))": 0.7530284573300516, "((0, 0, 2), (1, 7, 8))": 0.8300743423346466, "((0, 0, 2), (1, 7, 9))": 0.8884278155939982, "((0, 0, 2), (1, 8, 0))": 0.3354448046723615, "((0, 0, 2), (1, 8, 1))": 0.3525865041632815, "((0, 0, 2), (1, 8, 2))": 0.38893608986007305, "((0, 0, 2), (1, 8, 3))": 0.44501786156218887, "((0, 0, 2), (1, 8, 4))": 0.5169110222293101, "((0, 0, 2), (1, 8, 5))": 0.5989162715265397, "((0, 0, 2), (1, 8, 6))": 0.6850156407482728, "((0, 0, 2), (1, 8, 7))": 0.7688045603388204, "((0, 0, 2), (1, 8, 8))": 0.8436353432899932, "((0, 0, 2), (1, 8, 9))": 0.900356160102942, "((0, 0, 2), (1, 9, 0))": 0.3646556637329685, "((0, 0, 2), (1, 9, 1))": 0.3819823685899543, "((0, 0, 2), (1, 9, 2))": 0.41667941502439043, "((0, 0, 2), (1, 9, 3))": 0.46957390355119866, "((0, 0, 2), (1, 9, 4))": 0.5377339948648132, "((0, 0, 2), (1, 9, 5))": 0.6162255270019329, "((0, 0, 2), (1, 9, 6))": 0.6993059836390494, "((0, 0, 2), (1, 9, 7))": 0.7806792948690254, "((0, 0, 2), (1, 9, 8))": 0.8535138983118933, "((0, 0, 2), (1, 9, 9))": 0.9085811162101438, "((0, 0, 2), (2, 0, 0))": 0.19283007536218838, "((0, 0, 2), (2, 0, 1))": 0.14855569805373048, "((0, 0, 2), (2, 0, 2))": 0.12912605868009594, "((0, 0, 2), (2, 0, 3))": 0.17523490570187633, "((0, 0, 2), (2, 0, 4))": 0.2630513878142962, "((0, 0, 2), (2, 0, 5))": 0.36546826893364825, "((0, 0, 2), (2, 0, 6))": 0.47133098519002864, "((0, 0, 2), (2, 0, 7))": 0.5740736078363332, "((0, 0, 2), (2, 0, 8))": 0.6666930955209363, "((0, 0, 2), (2, 0, 9))": 0.7383723723909126, "((0, 0, 2), (2, 1, 0))": 0.17762152673427148, "((0, 0, 2), (2, 1, 1))": 0.13742937295170307, "((0, 0, 2), (2, 1, 2))": 0.12861622588126265, "((0, 0, 2), (2, 1, 3))": 0.18452745530169892, "((0, 0, 2), (2, 1, 4))": 0.2767456597539712, "((0, 0, 2), (2, 1, 5))": 0.3816267183216688, "((0, 0, 2), (2, 1, 6))": 0.48918593821910816, "((0, 0, 2), (2, 1, 7))": 0.5930416978179103, "((0, 0, 2), (2, 1, 8))": 0.6863050992014627, "((0, 0, 2), (2, 1, 9))": 0.7581929788127878, "((0, 0, 2), (2, 2, 0))": 0.1643215861187897, "((0, 0, 2), (2, 2, 1))": 0.13441665951681303, "((0, 0, 2), (2, 2, 2))": 0.14341830646491727, "((0, 0, 2), (2, 2, 3))": 0.20864464204160657, "((0, 0, 2), (2, 2, 4))": 0.3031169063509129, "((0, 0, 2), (2, 2, 5))": 0.4085612805471131, "((0, 0, 2), (2, 2, 6))": 0.516162611035163, "((0, 0, 2), (2, 2, 7))": 0.6197809430123106, "((0, 0, 2), (2, 2, 8))": 0.7128310257131445, "((0, 0, 2), (2, 2, 9))": 0.7835180884204529, "((0, 0, 2), (2, 3, 0))": 0.1518875837666454, "((0, 0, 2), (2, 3, 1))": 0.1377678272322135, "((0, 0, 2), (2, 3, 2))": 0.16602370743003486, "((0, 0, 2), (2, 3, 3))": 0.2387661867998078, "((0, 0, 2), (2, 3, 4))": 0.33459809792110395, "((0, 0, 2), (2, 3, 5))": 0.43943232648411673, "((0, 0, 2), (2, 3, 6))": 0.5460867246237104, "((0, 0, 2), (2, 3, 7))": 0.6481195117147288, "((0, 0, 2), (2, 3, 8))": 0.739438830203105, "((0, 0, 2), (2, 3, 9))": 0.8076270762182326, "((0, 0, 2), (2, 4, 0))": 0.1444447375739162, "((0, 0, 2), (2, 4, 1))": 0.14671316494395106, "((0, 0, 2), (2, 4, 2))": 0.18894937280007398, "((0, 0, 2), (2, 4, 3))": 0.2675476358016314, "((0, 0, 2), (2, 4, 4))": 0.3639764216675564, "((0, 0, 2), (2, 4, 5))": 0.46850097568750043, "((0, 0, 2), (2, 4, 6))": 0.5735326424531683, "((0, 0, 2), (2, 4, 7))": 0.6745419145099618, "((0, 0, 2), (2, 4, 8))": 0.7614831164780469, "((0, 0, 2), (2, 4, 9))": 0.8278660009377905, "((0, 0, 2), (2, 5, 0))": 0.15729909520044058, "((0, 0, 2), (2, 5, 1))": 0.1685423719267023, "((0, 0, 2), (2, 5, 2))": 0.2183398136727176, "((0, 0, 2), (2, 5, 3))": 0.29695813714905017, "((0, 0, 2), (2, 5, 4))": 0.393116891289475, "((0, 0, 2), (2, 5, 5))": 0.49426060190446847, "((0, 0, 2), (2, 5, 6))": 0.5967540490154994, "((0, 0, 2), (2, 5, 7))": 0.6930899708294368, "((0, 0, 2), (2, 5, 8))": 0.7784718458530813, "((0, 0, 2), (2, 5, 9))": 0.8415040379915637, "((0, 0, 2), (2, 6, 0))": 0.19181980488447078, "((0, 0, 2), (2, 6, 1))": 0.20753236581525383, "((0, 0, 2), (2, 6, 2))": 0.2548028008226192, "((0, 0, 2), (2, 6, 3))": 0.3303296388847963, "((0, 0, 2), (2, 6, 4))": 0.4203926747234442, "((0, 0, 2), (2, 6, 5))": 0.5185228396925723, "((0, 0, 2), (2, 6, 6))": 0.6157715589685815, "((0, 0, 2), (2, 6, 7))": 0.709304450878652, "((0, 0, 2), (2, 6, 8))": 0.7915564898818348, "((0, 0, 2), (2, 6, 9))": 0.8534506597269997, "((0, 0, 2), (2, 7, 0))": 0.23532467539153815, "((0, 0, 2), (2, 7, 1))": 0.25236642654672126, "((0, 0, 2), (2, 7, 2))": 0.29601043186669224, "((0, 0, 2), (2, 7, 3))": 0.363908916788301, "((0, 0, 2), (2, 7, 4))": 0.4481619281748482, "((0, 0, 2), (2, 7, 5))": 0.5400074699330765, "((0, 0, 2), (2, 7, 6))": 0.6343653153919331, "((0, 0, 2), (2, 7, 7))": 0.7245485903147924, "((0, 0, 2), (2, 7, 8))": 0.804487564929313, "((0, 0, 2), (2, 7, 9))": 0.8648379621900406, "((0, 0, 2), (2, 8, 0))": 0.27789748828585864, "((0, 0, 2), (2, 8, 1))": 0.29515788039498836, "((0, 0, 2), (2, 8, 2))": 0.33503240884847074, "((0, 0, 2), (2, 8, 3))": 0.3966926256394946, "((0, 0, 2), (2, 8, 4))": 0.47430639254184076, "((0, 0, 2), (2, 8, 5))": 0.5612735120839168, "((0, 0, 2), (2, 8, 6))": 0.6515581924794593, "((0, 0, 2), (2, 8, 7))": 0.7387235693308256, "((0, 0, 2), (2, 8, 8))": 0.8162833114443763, "((0, 0, 2), (2, 8, 9))": 0.8750006897533774, "((0, 0, 2), (2, 9, 0))": 0.31155481994604, "((0, 0, 2), (2, 9, 1))": 0.3288340033679938, "((0, 0, 2), (2, 9, 2))": 0.3659306042973215, "((0, 0, 2), (2, 9, 3))": 0.42301576106534866, "((0, 0, 2), (2, 9, 4))": 0.49578195389861185, "((0, 0, 2), (2, 9, 5))": 0.5786262665511869, "((0, 0, 2), (2, 9, 6))": 0.6654623000281737, "((0, 0, 2), (2, 9, 7))": 0.7499876276735117, "((0, 0, 2), (2, 9, 8))": 0.8254441052057632, "((0, 0, 2), (2, 9, 9))": 0.8825092831074393, "((0, 0, 2), (3, 0, 0))": 0.24882394827739152, "((0, 0, 2), (3, 0, 1))": 0.22024205777663722, "((0, 0, 2), (3, 0, 2))": 0.21185147575375762, "((0, 0, 2), (3, 0, 3))": 0.24592576964219073, "((0, 0, 2), (3, 0, 4))": 0.3172265472534401, "((0, 0, 2), (3, 0, 5))": 0.4085461654167688, "((0, 0, 2), (3, 0, 6))": 0.5072713514572533, "((0, 0, 2), (3, 0, 7))": 0.6049107434421471, "((0, 0, 2), (3, 0, 8))": 0.6935654854885978, "((0, 0, 2), (3, 0, 9))": 0.7620194995755271, "((0, 0, 2), (3, 1, 0))": 0.2233472845101787, "((0, 0, 2), (3, 1, 1))": 0.19700668574041624, "((0, 0, 2), (3, 1, 2))": 0.19554729738480708, "((0, 0, 2), (3, 1, 3))": 0.23945166404726764, "((0, 0, 2), (3, 1, 4))": 0.3183985755292998, "((0, 0, 2), (3, 1, 5))": 0.41464588111062023, "((0, 0, 2), (3, 1, 6))": 0.5164865472823706, "((0, 0, 2), (3, 1, 7))": 0.61602375074709, "((0, 0, 2), (3, 1, 8))": 0.7057471870366157, "((0, 0, 2), (3, 1, 9))": 0.7746925326965447, "((0, 0, 2), (3, 2, 0))": 0.1862750645274963, "((0, 0, 2), (3, 2, 1))": 0.16464229937445451, "((0, 0, 2), (3, 2, 2))": 0.1761934361105811, "((0, 0, 2), (3, 2, 3))": 0.23523341016881924, "((0, 0, 2), (3, 2, 4))": 0.3239160083653873, "((0, 0, 2), (3, 2, 5))": 0.42529289659783437, "((0, 0, 2), (3, 2, 6))": 0.5300313807869685, "((0, 0, 2), (3, 2, 7))": 0.6312976928722788, "((0, 0, 2), (3, 2, 8))": 0.7223719283124682, "((0, 0, 2), (3, 2, 9))": 0.7912316472706171, "((0, 0, 2), (3, 3, 0))": 0.13743215976567513, "((0, 0, 2), (3, 3, 1))": 0.12288267690677572, "((0, 0, 2), (3, 3, 2))": 0.1550448566663482, "((0, 0, 2), (3, 3, 3))": 0.233029805320618, "((0, 0, 2), (3, 3, 4))": 0.3311893633973322, "((0, 0, 2), (3, 3, 5))": 0.4378220904711867, "((0, 0, 2), (3, 3, 6))": 0.54521410256451, "((0, 0, 2), (3, 3, 7))": 0.6481545400595875, "((0, 0, 2), (3, 3, 8))": 0.7389060603358213, "((0, 0, 2), (3, 3, 9))": 0.8074694768311085, "((0, 0, 2), (3, 4, 0))": 0.08726418791448892, "((0, 0, 2), (3, 4, 1))": 0.08612409221379454, "((0, 0, 2), (3, 4, 2))": 0.14558202768339373, "((0, 0, 2), (3, 4, 3))": 0.23819820099915526, "((0, 0, 2), (3, 4, 4))": 0.3433848636672113, "((0, 0, 2), (3, 4, 5))": 0.4523489040852357, "((0, 0, 2), (3, 4, 6))": 0.5609040155617057, "((0, 0, 2), (3, 4, 7))": 0.6625987743527151, "((0, 0, 2), (3, 4, 8))": 0.753472428100638, "((0, 0, 2), (3, 4, 9))": 0.8187306787378441, "((0, 0, 2), (3, 5, 0))": 0.08166457589009818, "((0, 0, 2), (3, 5, 1))": 0.09462222939406761, "((0, 0, 2), (3, 5, 2))": 0.162469620181447, "((0, 0, 2), (3, 5, 3))": 0.25716284346132384, "((0, 0, 2), (3, 5, 4))": 0.362036567745738, "((0, 0, 2), (3, 5, 5))": 0.46975437568649964, "((0, 0, 2), (3, 5, 6))": 0.5755802308526495, "((0, 0, 2), (3, 5, 7))": 0.6756561257732833, "((0, 0, 2), (3, 5, 8))": 0.7626091172713448, "((0, 0, 2), (3, 5, 9))": 0.8275768079299579, "((0, 0, 2), (3, 6, 0))": 0.12711693499381543, "((0, 0, 2), (3, 6, 1))": 0.14455839014125904, "((0, 0, 2), (3, 6, 2))": 0.20381599485872925, "((0, 0, 2), (3, 6, 3))": 0.28947385016043936, "((0, 0, 2), (3, 6, 4))": 0.3865530782148913, "((0, 0, 2), (3, 6, 5))": 0.4901621898302315, "((0, 0, 2), (3, 6, 6))": 0.5919245117687842, "((0, 0, 2), (3, 6, 7))": 0.6887375004087684, "((0, 0, 2), (3, 6, 8))": 0.7723295846840708, "((0, 0, 2), (3, 6, 9))": 0.8354486083550279, "((0, 0, 2), (3, 7, 0))": 0.18264724486537837, "((0, 0, 2), (3, 7, 1))": 0.20032541571929463, "((0, 0, 2), (3, 7, 2))": 0.2501851463593183, "((0, 0, 2), (3, 7, 3))": 0.3261349160248084, "((0, 0, 2), (3, 7, 4))": 0.4155856822331988, "((0, 0, 2), (3, 7, 5))": 0.5115924196581295, "((0, 0, 2), (3, 7, 6))": 0.6092333536204859, "((0, 0, 2), (3, 7, 7))": 0.7013389290812775, "((0, 0, 2), (3, 7, 8))": 0.7829318891317636, "((0, 0, 2), (3, 7, 9))": 0.844366227744318, "((0, 0, 2), (3, 8, 0))": 0.2330015488835047, "((0, 0, 2), (3, 8, 1))": 0.25079830280035115, "((0, 0, 2), (3, 8, 2))": 0.29437090699813073, "((0, 0, 2), (3, 8, 3))": 0.36124115613047847, "((0, 0, 2), (3, 8, 4))": 0.4430331885925563, "((0, 0, 2), (3, 8, 5))": 0.5332173561568379, "((0, 0, 2), (3, 8, 6))": 0.6257041136493336, "((0, 0, 2), (3, 8, 7))": 0.7145768444104199, "((0, 0, 2), (3, 8, 8))": 0.7934186633381346, "((0, 0, 2), (3, 8, 9))": 0.8530996970427818, "((0, 0, 2), (3, 9, 0))": 0.2723364967189863, "((0, 0, 2), (3, 9, 1))": 0.28978615238850985, "((0, 0, 2), (3, 9, 2))": 0.329294325237055, "((0, 0, 2), (3, 9, 3))": 0.3896681439118051, "((0, 0, 2), (3, 9, 4))": 0.4655824641709872, "((0, 0, 2), (3, 9, 5))": 0.5508161788751631, "((0, 0, 2), (3, 9, 6))": 0.6395392609587963, "((0, 0, 2), (3, 9, 7))": 0.7254508347027911, "((0, 0, 2), (3, 9, 8))": 0.8020312553488659, "((0, 0, 2), (3, 9, 9))": 0.8600059649377256, "((0, 0, 2), (4, 0, 0))": 0.3118850491175453, "((0, 0, 2), (4, 0, 1))": 0.29380955766402483, "((0, 0, 2), (4, 0, 2))": 0.29146942383350277, "((0, 0, 2), (4, 0, 3))": 0.31971222494219237, "((0, 0, 2), (4, 0, 4))": 0.37877070789468, "((0, 0, 2), (4, 0, 5))": 0.45877809671427877, "((0, 0, 2), (4, 0, 6))": 0.5488433498375055, "((0, 0, 2), (4, 0, 7))": 0.639839752326831, "((0, 0, 2), (4, 0, 8))": 0.722989149008636, "((0, 0, 2), (4, 0, 9))": 0.787153401748486, "((0, 0, 2), (4, 1, 0))": 0.2740104971585335, "((0, 0, 2), (4, 1, 1))": 0.25660918663946425, "((0, 0, 2), (4, 1, 2))": 0.25919850425803775, "((0, 0, 2), (4, 1, 3))": 0.29640816452470514, "((0, 0, 2), (4, 1, 4))": 0.3647383904473425, "((0, 0, 2), (4, 1, 5))": 0.4519894526755837, "((0, 0, 2), (4, 1, 6))": 0.5471888556450011, "((0, 0, 2), (4, 1, 7))": 0.6415253004212683, "((0, 0, 2), (4, 1, 8))": 0.7268386874048488, "((0, 0, 2), (4, 1, 9))": 0.7922627713236848, "((0, 0, 2), (4, 2, 0))": 0.2180165732219451, "((0, 0, 2), (4, 2, 1))": 0.20206892635392049, "((0, 0, 2), (4, 2, 2))": 0.2140957528731718, "((0, 0, 2), (4, 2, 3))": 0.26704266136471594, "((0, 0, 2), (4, 2, 4))": 0.3488082417184599, "((0, 0, 2), (4, 2, 5))": 0.4454713211149965, "((0, 0, 2), (4, 2, 6))": 0.5465227026470361, "((0, 0, 2), (4, 2, 7))": 0.6450469075252224, "((0, 0, 2), (4, 2, 8))": 0.7330018510742985, "((0, 0, 2), (4, 2, 9))": 0.7995709250811811, "((0, 0, 2), (4, 3, 0))": 0.14737907390159677, "((0, 0, 2), (4, 3, 1))": 0.13334401125653492, "((0, 0, 2), (4, 3, 2))": 0.16403776391298236, "((0, 0, 2), (4, 3, 3))": 0.23875402792094655, "((0, 0, 2), (4, 3, 4))": 0.33643585528686076, "((0, 0, 2), (4, 3, 5))": 0.44173871584326674, "((0, 0, 2), (4, 3, 6))": 0.5488827242117522, "((0, 0, 2), (4, 3, 7))": 0.6503370389020005, "((0, 0, 2), (4, 3, 8))": 0.7407239805662763, "((0, 0, 2), (4, 3, 9))": 0.8070050954642317, "((0, 0, 2), (4, 4, 0))": 0.0699513162878181, "((0, 0, 2), (4, 4, 1))": 0.06139362770207003, "((0, 0, 2), (4, 4, 2))": 0.129376741472254, "((0, 0, 2), (4, 4, 3))": 0.22796669228718752, "((0, 0, 2), (4, 4, 4))": 0.335336871369541, "((0, 0, 2), (4, 4, 5))": 0.44656677380869064, "((0, 0, 2), (4, 4, 6))": 0.554881245541745, "((0, 0, 2), (4, 4, 7))": 0.6577724542416116, "((0, 0, 2), (4, 4, 8))": 0.7466877574422428, "((0, 0, 2), (4, 4, 9))": 0.8137016996719406, "((0, 0, 2), (4, 5, 0))": 0.03838460275390745, "((0, 0, 2), (4, 5, 1))": 0.05318353529658725, "((0, 0, 2), (4, 5, 2))": 0.13783977049340007, "((0, 0, 2), (4, 5, 3))": 0.2399443205397148, "((0, 0, 2), (4, 5, 4))": 0.3486879590041992, "((0, 0, 2), (4, 5, 5))": 0.45818242258574976, "((0, 0, 2), (4, 5, 6))": 0.5657298481357423, "((0, 0, 2), (4, 5, 7))": 0.6654534747487894, "((0, 0, 2), (4, 5, 8))": 0.753543858258142, "((0, 0, 2), (4, 5, 9))": 0.8178328899134798, "((0, 0, 2), (4, 6, 0))": 0.1023011865619362, "((0, 0, 2), (4, 6, 1))": 0.11989151656032222, "((0, 0, 2), (4, 6, 2))": 0.18215284594085598, "((0, 0, 2), (4, 6, 3))": 0.2721373571698356, "((0, 0, 2), (4, 6, 4))": 0.37200965901778965, "((0, 0, 2), (4, 6, 5))": 0.4765535028997793, "((0, 0, 2), (4, 6, 6))": 0.5797093627091315, "((0, 0, 2), (4, 6, 7))": 0.6760804497357634, "((0, 0, 2), (4, 6, 8))": 0.7607276177076232, "((0, 0, 2), (4, 6, 9))": 0.8238666100589183, "((0, 0, 2), (4, 7, 0))": 0.166677298704357, "((0, 0, 2), (4, 7, 1))": 0.18363386477695912, "((0, 0, 2), (4, 7, 2))": 0.2352890010725374, "((0, 0, 2), (4, 7, 3))": 0.3120741547589427, "((0, 0, 2), (4, 7, 4))": 0.40278974052793004, "((0, 0, 2), (4, 7, 5))": 0.4997704007391091, "((0, 0, 2), (4, 7, 6))": 0.5956844926958741, "((0, 0, 2), (4, 7, 7))": 0.6886929980846325, "((0, 0, 2), (4, 7, 8))": 0.7699979344859922, "((0, 0, 2), (4, 7, 9))": 0.831295068569099, "((0, 0, 2), (4, 8, 0))": 0.22155282043458865, "((0, 0, 2), (4, 8, 1))": 0.2388833567081641, "((0, 0, 2), (4, 8, 2))": 0.28356117450264684, "((0, 0, 2), (4, 8, 3))": 0.3510924134853978, "((0, 0, 2), (4, 8, 4))": 0.4331320958784085, "((0, 0, 2), (4, 8, 5))": 0.5226608461606305, "((0, 0, 2), (4, 8, 6))": 0.6139643578371382, "((0, 0, 2), (4, 8, 7))": 0.7017246878769605, "((0, 0, 2), (4, 8, 8))": 0.7798709627178916, "((0, 0, 2), (4, 8, 9))": 0.8391006722559934, "((0, 0, 2), (4, 9, 0))": 0.2641265002640295, "((0, 0, 2), (4, 9, 1))": 0.2811932527613502, "((0, 0, 2), (4, 9, 2))": 0.32089776691390187, "((0, 0, 2), (4, 9, 3))": 0.38169526141345267, "((0, 0, 2), (4, 9, 4))": 0.4567096418566702, "((0, 0, 2), (4, 9, 5))": 0.540901282478745, "((0, 0, 2), (4, 9, 6))": 0.6280830240312718, "((0, 0, 2), (4, 9, 7))": 0.7126780649402932, "((0, 0, 2), (4, 9, 8))": 0.78825521557622, "((0, 0, 2), (4, 9, 9))": 0.8456790871370204, "((0, 0, 2), (5, 0, 0))": 0.37368004564818, "((0, 0, 2), (5, 0, 1))": 0.3615461507882617, "((0, 0, 2), (5, 0, 2))": 0.3623502972324235, "((0, 0, 2), (5, 0, 3))": 0.38717196622676553, "((0, 0, 2), (5, 0, 4))": 0.4378435380965159, "((0, 0, 2), (5, 0, 5))": 0.5083820380924579, "((0, 0, 2), (5, 0, 6))": 0.5900646986153852, "((0, 0, 2), (5, 0, 7))": 0.6741667881677726, "((0, 0, 2), (5, 0, 8))": 0.7517076761037896, "((0, 0, 2), (5, 0, 9))": 0.8114535183771465, "((0, 0, 2), (5, 1, 0))": 0.32633312559718863, "((0, 0, 2), (5, 1, 1))": 0.31414761288971, "((0, 0, 2), (5, 1, 2))": 0.31842626118073036, "((0, 0, 2), (5, 1, 3))": 0.35097136790798716, "((0, 0, 2), (5, 1, 4))": 0.41090249111109756, "((0, 0, 2), (5, 1, 5))": 0.48991027331144726, "((0, 0, 2), (5, 1, 6))": 0.5782389512796295, "((0, 0, 2), (5, 1, 7))": 0.66707916298514, "((0, 0, 2), (5, 1, 8))": 0.7479504239646281, "((0, 0, 2), (5, 1, 9))": 0.8097901997089821, "((0, 0, 2), (5, 2, 0))": 0.2608038148582639, "((0, 0, 2), (5, 2, 1))": 0.24855110039644415, "((0, 0, 2), (5, 2, 2))": 0.26032477387396014, "((0, 0, 2), (5, 2, 3))": 0.30599205780351013, "((0, 0, 2), (5, 2, 4))": 0.3797276928415233, "((0, 0, 2), (5, 2, 5))": 0.4699525544038943, "((0, 0, 2), (5, 2, 6))": 0.5662491970265637, "((0, 0, 2), (5, 2, 7))": 0.6609114587109661, "((0, 0, 2), (5, 2, 8))": 0.745425559745253, "((0, 0, 2), (5, 2, 9))": 0.809356567077447, "((0, 0, 2), (5, 3, 0))": 0.18606330189196035, "((0, 0, 2), (5, 3, 1))": 0.17540713036098635, "((0, 0, 2), (5, 3, 2))": 0.19961560733660494, "((0, 0, 2), (5, 3, 3))": 0.26510641071143937, "((0, 0, 2), (5, 3, 4))": 0.35535100129346714, "((0, 0, 2), (5, 3, 5))": 0.4561228973934386, "((0, 0, 2), (5, 3, 6))": 0.5596377143913057, "((0, 0, 2), (5, 3, 7))": 0.6581220660461217, "((0, 0, 2), (5, 3, 8))": 0.7454994889798494, "((0, 0, 2), (5, 3, 9))": 0.8100778777229255, "((0, 0, 2), (5, 4, 0))": 0.12002959391301324, "((0, 0, 2), (5, 4, 1))": 0.11249849227558727, "((0, 0, 2), (5, 4, 2))": 0.1594500722066204, "((0, 0, 2), (5, 4, 3))": 0.24477429787099095, "((0, 0, 2), (5, 4, 4))": 0.34660841181318924, "((0, 0, 2), (5, 4, 5))": 0.4540702002368671, "((0, 0, 2), (5, 4, 6))": 0.559771131872767, "((0, 0, 2), (5, 4, 7))": 0.6604094678099007, "((0, 0, 2), (5, 4, 8))": 0.7471910606615431, "((0, 0, 2), (5, 4, 9))": 0.8120270950461925, "((0, 0, 2), (5, 5, 0))": 0.10042601936231599, "((0, 0, 2), (5, 5, 1))": 0.10561155632378225, "((0, 0, 2), (5, 5, 2))": 0.16243293328855035, "((0, 0, 2), (5, 5, 3))": 0.25342477287482373, "((0, 0, 2), (5, 5, 4))": 0.3559960305555788, "((0, 0, 2), (5, 5, 5))": 0.46289495201681624, "((0, 0, 2), (5, 5, 6))": 0.5684369420977761, "((0, 0, 2), (5, 5, 7))": 0.6658298275370556, "((0, 0, 2), (5, 5, 8))": 0.7516231439191244, "((0, 0, 2), (5, 5, 9))": 0.8148764612984207, "((0, 0, 2), (5, 6, 0))": 0.14134677933039066, "((0, 0, 2), (5, 6, 1))": 0.15238884843687267, "((0, 0, 2), (5, 6, 2))": 0.20401208869097515, "((0, 0, 2), (5, 6, 3))": 0.28407157275555217, "((0, 0, 2), (5, 6, 4))": 0.38049691419827386, "((0, 0, 2), (5, 6, 5))": 0.48057379517187065, "((0, 0, 2), (5, 6, 6))": 0.5807875942670092, "((0, 0, 2), (5, 6, 7))": 0.6757617228795171, "((0, 0, 2), (5, 6, 8))": 0.7582422463264302, "((0, 0, 2), (5, 6, 9))": 0.8205509622955224, "((0, 0, 2), (5, 7, 0))": 0.19652343293361127, "((0, 0, 2), (5, 7, 1))": 0.21072331801883257, "((0, 0, 2), (5, 7, 2))": 0.25566478125453623, "((0, 0, 2), (5, 7, 3))": 0.32700617091728873, "((0, 0, 2), (5, 7, 4))": 0.41249769524630625, "((0, 0, 2), (5, 7, 5))": 0.5054593075001906, "((0, 0, 2), (5, 7, 6))": 0.5994039765152716, "((0, 0, 2), (5, 7, 7))": 0.6884985477303798, "((0, 0, 2), (5, 7, 8))": 0.7680362407973756, "((0, 0, 2), (5, 7, 9))": 0.8277128235403263, "((0, 0, 2), (5, 8, 0))": 0.2480403618825487, "((0, 0, 2), (5, 8, 1))": 0.2636721546913699, "((0, 0, 2), (5, 8, 2))": 0.30453172451964283, "((0, 0, 2), (5, 8, 3))": 0.36904819423591856, "((0, 0, 2), (5, 8, 4))": 0.44624579157782657, "((0, 0, 2), (5, 8, 5))": 0.5312574095676997, "((0, 0, 2), (5, 8, 6))": 0.6181978718779367, "((0, 0, 2), (5, 8, 7))": 0.7026731567176059, "((0, 0, 2), (5, 8, 8))": 0.7779893529994506, "((0, 0, 2), (5, 8, 9))": 0.8353924131638918, "((0, 0, 2), (5, 9, 0))": 0.289518837635593, "((0, 0, 2), (5, 9, 1))": 0.3052074028447624, "((0, 0, 2), (5, 9, 2))": 0.34270505309615396, "((0, 0, 2), (5, 9, 3))": 0.39977995167742647, "((0, 0, 2), (5, 9, 4))": 0.4710057208218776, "((0, 0, 2), (5, 9, 5))": 0.5507453159172256, "((0, 0, 2), (5, 9, 6))": 0.6333856405048849, "((0, 0, 2), (5, 9, 7))": 0.7140279667722121, "((0, 0, 2), (5, 9, 8))": 0.7865618150408018, "((0, 0, 2), (5, 9, 9))": 0.8420053173095949, "((0, 0, 2), (6, 0, 0))": 0.43160550746191517, "((0, 0, 2), (6, 0, 1))": 0.4224915946834151, "((0, 0, 2), (6, 0, 2))": 0.42435887985044946, "((0, 0, 2), (6, 0, 3))": 0.44639643682733926, "((0, 0, 2), (6, 0, 4))": 0.4907873142443684, "((0, 0, 2), (6, 0, 5))": 0.553696374125809, "((0, 0, 2), (6, 0, 6))": 0.6278568917973899, "((0, 0, 2), (6, 0, 7))": 0.7053900492948684, "((0, 0, 2), (6, 0, 8))": 0.7771640186273147, "((0, 0, 2), (6, 0, 9))": 0.8327785232577652, "((0, 0, 2), (6, 1, 0))": 0.37965477489855104, "((0, 0, 2), (6, 1, 1))": 0.3699912988739654, "((0, 0, 2), (6, 1, 2))": 0.3747133375643117, "((0, 0, 2), (6, 1, 3))": 0.40313193610543485, "((0, 0, 2), (6, 1, 4))": 0.4561419689123022, "((0, 0, 2), (6, 1, 5))": 0.5276667981535752, "((0, 0, 2), (6, 1, 6))": 0.6091548718130488, "((0, 0, 2), (6, 1, 7))": 0.6921581610256987, "((0, 0, 2), (6, 1, 8))": 0.7678092934148704, "((0, 0, 2), (6, 1, 9))": 0.8264904169397479, "((0, 0, 2), (6, 2, 0))": 0.31127992811920213, "((0, 0, 2), (6, 2, 1))": 0.3021832743567235, "((0, 0, 2), (6, 2, 2))": 0.3120026295347516, "((0, 0, 2), (6, 2, 3))": 0.3511265684219659, "((0, 0, 2), (6, 2, 4))": 0.41668820924026995, "((0, 0, 2), (6, 2, 5))": 0.49909239315265225, "((0, 0, 2), (6, 2, 6))": 0.5894683201656916, "((0, 0, 2), (6, 2, 7))": 0.6786970699198124, "((0, 0, 2), (6, 2, 8))": 0.7596789719689367, "((0, 0, 2), (6, 2, 9))": 0.8202265700819651, "((0, 0, 2), (6, 3, 0))": 0.2407194020566588, "((0, 0, 2), (6, 3, 1))": 0.2325037095999405, "((0, 0, 2), (6, 3, 2))": 0.25208808913380554, "((0, 0, 2), (6, 3, 3))": 0.3063593477560333, "((0, 0, 2), (6, 3, 4))": 0.3859602892503706, "((0, 0, 2), (6, 3, 5))": 0.47955311051520955, "((0, 0, 2), (6, 3, 6))": 0.5767258275706145, "((0, 0, 2), (6, 3, 7))": 0.6714758766445055, "((0, 0, 2), (6, 3, 8))": 0.7541211752232407, "((0, 0, 2), (6, 3, 9))": 0.8169694658826753, "((0, 0, 2), (6, 4, 0))": 0.18647403076305144, "((0, 0, 2), (6, 4, 1))": 0.18316912644684477, "((0, 0, 2), (6, 4, 2))": 0.21465386702651257, "((0, 0, 2), (6, 4, 3))": 0.28345496746355064, "((0, 0, 2), (6, 4, 4))": 0.3742928733082412, "((0, 0, 2), (6, 4, 5))": 0.4735064655179592, "((0, 0, 2), (6, 4, 6))": 0.5748849284226211, "((0, 0, 2), (6, 4, 7))": 0.6698617537156286, "((0, 0, 2), (6, 4, 8))": 0.7548648116853051, "((0, 0, 2), (6, 4, 9))": 0.8164609430380594, "((0, 0, 2), (6, 5, 0))": 0.17450297246882382, "((0, 0, 2), (6, 5, 1))": 0.17700969356176513, "((0, 0, 2), (6, 5, 2))": 0.21675920927065484, "((0, 0, 2), (6, 5, 3))": 0.28977447146431823, "((0, 0, 2), (6, 5, 4))": 0.3825884187442949, "((0, 0, 2), (6, 5, 5))": 0.4826290676857996, "((0, 0, 2), (6, 5, 6))": 0.5821600760630375, "((0, 0, 2), (6, 5, 7))": 0.6762059031596579, "((0, 0, 2), (6, 5, 8))": 0.7581330943331459, "((0, 0, 2), (6, 5, 9))": 0.8197067159146435, "((0, 0, 2), (6, 6, 0))": 0.20349381439836312, "((0, 0, 2), (6, 6, 1))": 0.21277055286962923, "((0, 0, 2), (6, 6, 2))": 0.2508411645360211, "((0, 0, 2), (6, 6, 3))": 0.3204354181002031, "((0, 0, 2), (6, 6, 4))": 0.40640332489769954, "((0, 0, 2), (6, 6, 5))": 0.5012777283083834, "((0, 0, 2), (6, 6, 6))": 0.5964062522969874, "((0, 0, 2), (6, 6, 7))": 0.6865617184883085, "((0, 0, 2), (6, 6, 8))": 0.7664397049115831, "((0, 0, 2), (6, 6, 9))": 0.8257037899571826, "((0, 0, 2), (6, 7, 0))": 0.25009649553361896, "((0, 0, 2), (6, 7, 1))": 0.2614895553084923, "((0, 0, 2), (6, 7, 2))": 0.29914403669623757, "((0, 0, 2), (6, 7, 3))": 0.36179131815180415, "((0, 0, 2), (6, 7, 4))": 0.4412386879289296, "((0, 0, 2), (6, 7, 5))": 0.5276609061109606, "((0, 0, 2), (6, 7, 6))": 0.615831461765115, "((0, 0, 2), (6, 7, 7))": 0.7012234355696212, "((0, 0, 2), (6, 7, 8))": 0.7765664667743027, "((0, 0, 2), (6, 7, 9))": 0.8339041533301447, "((0, 0, 2), (6, 8, 0))": 0.2966441270559574, "((0, 0, 2), (6, 8, 1))": 0.3102691042120973, "((0, 0, 2), (6, 8, 2))": 0.3465303476631999, "((0, 0, 2), (6, 8, 3))": 0.4040878715768749, "((0, 0, 2), (6, 8, 4))": 0.47558272966532433, "((0, 0, 2), (6, 8, 5))": 0.5549786209977369, "((0, 0, 2), (6, 8, 6))": 0.6367406454208061, "((0, 0, 2), (6, 8, 7))": 0.7161304449003559, "((0, 0, 2), (6, 8, 8))": 0.7876362948657263, "((0, 0, 2), (6, 8, 9))": 0.8422072849936261, "((0, 0, 2), (6, 9, 0))": 0.3355934019898338, "((0, 0, 2), (6, 9, 1))": 0.3497800272299826, "((0, 0, 2), (6, 9, 2))": 0.38344144529366, "((0, 0, 2), (6, 9, 3))": 0.436490371943389, "((0, 0, 2), (6, 9, 4))": 0.5016180431719667, "((0, 0, 2), (6, 9, 5))": 0.5758088661472074, "((0, 0, 2), (6, 9, 6))": 0.6529747158646744, "((0, 0, 2), (6, 9, 7))": 0.7284411140180531, "((0, 0, 2), (6, 9, 8))": 0.7967063033389336, "((0, 0, 2), (6, 9, 9))": 0.8491955461496355, "((0, 0, 2), (7, 0, 0))": 0.4840237477809293, "((0, 0, 2), (7, 0, 1))": 0.4766825059189611, "((0, 0, 2), (7, 0, 2))": 0.47874975077501186, "((0, 0, 2), (7, 0, 3))": 0.4982453722879805, "((0, 0, 2), (7, 0, 4))": 0.5376976986265537, "((0, 0, 2), (7, 0, 5))": 0.5942388135056174, "((0, 0, 2), (7, 0, 6))": 0.6617939543535489, "((0, 0, 2), (7, 0, 7))": 0.7326905216154498, "((0, 0, 2), (7, 0, 8))": 0.7993049188540071, "((0, 0, 2), (7, 0, 9))": 0.8508199419570802, "((0, 0, 2), (7, 1, 0))": 0.43104401758420874, "((0, 0, 2), (7, 1, 1))": 0.42331426191640903, "((0, 0, 2), (7, 1, 2))": 0.42758852123528085, "((0, 0, 2), (7, 1, 3))": 0.45269770436472456, "((0, 0, 2), (7, 1, 4))": 0.49974554662532306, "((0, 0, 2), (7, 1, 5))": 0.563906837956869, "((0, 0, 2), (7, 1, 6))": 0.6386103104978756, "((0, 0, 2), (7, 1, 7))": 0.7153341105361893, "((0, 0, 2), (7, 1, 8))": 0.7867590193498527, "((0, 0, 2), (7, 1, 9))": 0.8409875432211379, "((0, 0, 2), (7, 2, 0))": 0.3638129997062516, "((0, 0, 2), (7, 2, 1))": 0.356554340628104, "((0, 0, 2), (7, 2, 2))": 0.3654456347852774, "((0, 0, 2), (7, 2, 3))": 0.39906466743290486, "((0, 0, 2), (7, 2, 4))": 0.45663625796686935, "((0, 0, 2), (7, 2, 5))": 0.5315421167393142, "((0, 0, 2), (7, 2, 6))": 0.6146734449747046, "((0, 0, 2), (7, 2, 7))": 0.698819931238232, "((0, 0, 2), (7, 2, 8))": 0.7741689997551326, "((0, 0, 2), (7, 2, 9))": 0.8325688531088611, "((0, 0, 2), (7, 3, 0))": 0.29794205350114256, "((0, 0, 2), (7, 3, 1))": 0.2929036010246092, "((0, 0, 2), (7, 3, 2))": 0.30861358105115566, "((0, 0, 2), (7, 3, 3))": 0.35376328457692024, "((0, 0, 2), (7, 3, 4))": 0.4238954131937907, "((0, 0, 2), (7, 3, 5))": 0.5083548134501046, "((0, 0, 2), (7, 3, 6))": 0.5995663343754378, "((0, 0, 2), (7, 3, 7))": 0.6877141872957996, "((0, 0, 2), (7, 3, 8))": 0.7676346182071998, "((0, 0, 2), (7, 3, 9))": 0.8256675274617511, "((0, 0, 2), (7, 4, 0))": 0.2519533245385828, "((0, 0, 2), (7, 4, 1))": 0.25033997584187573, "((0, 0, 2), (7, 4, 2))": 0.27515445845588116, "((0, 0, 2), (7, 4, 3))": 0.3315091860441791, "((0, 0, 2), (7, 4, 4))": 0.41014457026385415, "((0, 0, 2), (7, 4, 5))": 0.5017094088842984, "((0, 0, 2), (7, 4, 6))": 0.5953053136467908, "((0, 0, 2), (7, 4, 7))": 0.6866896404423167, "((0, 0, 2), (7, 4, 8))": 0.7656642700992738, "((0, 0, 2), (7, 4, 9))": 0.8258317268346952, "((0, 0, 2), (7, 5, 0))": 0.24195548498434327, "((0, 0, 2), (7, 5, 1))": 0.24578981843082345, "((0, 0, 2), (7, 5, 2))": 0.27612779768429735, "((0, 0, 2), (7, 5, 3))": 0.33718622112008706, "((0, 0, 2), (7, 5, 4))": 0.4188096040320678, "((0, 0, 2), (7, 5, 5))": 0.5100907342180034, "((0, 0, 2), (7, 5, 6))": 0.6035857955940418, "((0, 0, 2), (7, 5, 7))": 0.6926348533113741, "((0, 0, 2), (7, 5, 8))": 0.7714519620796194, "((0, 0, 2), (7, 5, 9))": 0.829413505960614, "((0, 0, 2), (7, 6, 0))": 0.2666500920488965, "((0, 0, 2), (7, 6, 1))": 0.2740341692065267, "((0, 0, 2), (7, 6, 2))": 0.30689972233828494, "((0, 0, 2), (7, 6, 3))": 0.36523758752004404, "((0, 0, 2), (7, 6, 4))": 0.44347823856226815, "((0, 0, 2), (7, 6, 5))": 0.5300422827425767, "((0, 0, 2), (7, 6, 6))": 0.6194414838091501, "((0, 0, 2), (7, 6, 7))": 0.7053628240340125, "((0, 0, 2), (7, 6, 8))": 0.7804634757664817, "((0, 0, 2), (7, 6, 9))": 0.8376225972695195, "((0, 0, 2), (7, 7, 0))": 0.3080033543644398, "((0, 0, 2), (7, 7, 1))": 0.31816145428048387, "((0, 0, 2), (7, 7, 2))": 0.34992067513313774, "((0, 0, 2), (7, 7, 3))": 0.4052973538334463, "((0, 0, 2), (7, 7, 4))": 0.47725786940919557, "((0, 0, 2), (7, 7, 5))": 0.5579401981260017, "((0, 0, 2), (7, 7, 6))": 0.6414114788664815, "((0, 0, 2), (7, 7, 7))": 0.721344253363937, "((0, 0, 2), (7, 7, 8))": 0.793128170372079, "((0, 0, 2), (7, 7, 9))": 0.8474901535705222, "((0, 0, 2), (7, 8, 0))": 0.3515038440850926, "((0, 0, 2), (7, 8, 1))": 0.36342688843164717, "((0, 0, 2), (7, 8, 2))": 0.39491985078236974, "((0, 0, 2), (7, 8, 3))": 0.44652958199354886, "((0, 0, 2), (7, 8, 4))": 0.512924077106795, "((0, 0, 2), (7, 8, 5))": 0.5868808235812689, "((0, 0, 2), (7, 8, 6))": 0.6635805235131171, "((0, 0, 2), (7, 8, 7))": 0.7384235821407897, "((0, 0, 2), (7, 8, 8))": 0.8057218338281201, "((0, 0, 2), (7, 8, 9))": 0.8573180462178622, "((0, 0, 2), (7, 9, 0))": 0.38844815688334305, "((0, 0, 2), (7, 9, 1))": 0.40125360366374596, "((0, 0, 2), (7, 9, 2))": 0.4314290684088569, "((0, 0, 2), (7, 9, 3))": 0.47899827410412127, "((0, 0, 2), (7, 9, 4))": 0.5396891193369725, "((0, 0, 2), (7, 9, 5))": 0.6094105237801564, "((0, 0, 2), (7, 9, 6))": 0.6811044760942373, "((0, 0, 2), (7, 9, 7))": 0.7518102205332898, "((0, 0, 2), (7, 9, 8))": 0.8158275551895284, "((0, 0, 2), (7, 9, 9))": 0.8651523727747403, "((0, 0, 2), (8, 0, 0))": 0.5277755974400196, "((0, 0, 2), (8, 0, 1))": 0.522273009999628, "((0, 0, 2), (8, 0, 2))": 0.5246092396436054, "((0, 0, 2), (8, 0, 3))": 0.5421742880617638, "((0, 0, 2), (8, 0, 4))": 0.5776046294698379, "((0, 0, 2), (8, 0, 5))": 0.6289215879255449, "((0, 0, 2), (8, 0, 6))": 0.6906741220681778, "((0, 0, 2), (8, 0, 7))": 0.7563510759399223, "((0, 0, 2), (8, 0, 8))": 0.8177968642249345, "((0, 0, 2), (8, 0, 9))": 0.8662089939023047, "((0, 0, 2), (8, 1, 0))": 0.47580382832383933, "((0, 0, 2), (8, 1, 1))": 0.47003100437438616, "((0, 0, 2), (8, 1, 2))": 0.474345013751675, "((0, 0, 2), (8, 1, 3))": 0.4965757656748863, "((0, 0, 2), (8, 1, 4))": 0.5386021222501766, "((0, 0, 2), (8, 1, 5))": 0.5970503703714555, "((0, 0, 2), (8, 1, 6))": 0.6655058067930555, "((0, 0, 2), (8, 1, 7))": 0.7372691447851106, "((0, 0, 2), (8, 1, 8))": 0.8033524187055395, "((0, 0, 2), (8, 1, 9))": 0.8552676817339628, "((0, 0, 2), (8, 2, 0))": 0.41122520005169066, "((0, 0, 2), (8, 2, 1))": 0.40609933359670897, "((0, 0, 2), (8, 2, 2))": 0.4141944462446462, "((0, 0, 2), (8, 2, 3))": 0.44376075727372344, "((0, 0, 2), (8, 2, 4))": 0.495066942535356, "((0, 0, 2), (8, 2, 5))": 0.5628523343394918, "((0, 0, 2), (8, 2, 6))": 0.6401950629982707, "((0, 0, 2), (8, 2, 7))": 0.7181413770086428, "((0, 0, 2), (8, 2, 8))": 0.7903368611395768, "((0, 0, 2), (8, 2, 9))": 0.8440277675454012, "((0, 0, 2), (8, 3, 0))": 0.3500834035819492, "((0, 0, 2), (8, 3, 1))": 0.3468911601717277, "((0, 0, 2), (8, 3, 2))": 0.36095668048902396, "((0, 0, 2), (8, 3, 3))": 0.399745316752103, "((0, 0, 2), (8, 3, 4))": 0.4613484855808907, "((0, 0, 2), (8, 3, 5))": 0.5388781049576695, "((0, 0, 2), (8, 3, 6))": 0.622780874623551, "((0, 0, 2), (8, 3, 7))": 0.7071393634899313, "((0, 0, 2), (8, 3, 8))": 0.781164935923833, "((0, 0, 2), (8, 3, 9))": 0.8380216288180433, "((0, 0, 2), (8, 4, 0))": 0.3089774224306527, "((0, 0, 2), (8, 4, 1))": 0.3092778358064998, "((0, 0, 2), (8, 4, 2))": 0.3300090253587324, "((0, 0, 2), (8, 4, 3))": 0.37770840242799586, "((0, 0, 2), (8, 4, 4))": 0.44762766305515533, "((0, 0, 2), (8, 4, 5))": 0.530492619495115, "((0, 0, 2), (8, 4, 6))": 0.6195906036322065, "((0, 0, 2), (8, 4, 7))": 0.7041998762075239, "((0, 0, 2), (8, 4, 8))": 0.7800840469252371, "((0, 0, 2), (8, 4, 9))": 0.8363245747457388, "((0, 0, 2), (8, 5, 0))": 0.3005969812604443, "((0, 0, 2), (8, 5, 1))": 0.3047037394990247, "((0, 0, 2), (8, 5, 2))": 0.33094507728454087, "((0, 0, 2), (8, 5, 3))": 0.38291938092547084, "((0, 0, 2), (8, 5, 4))": 0.45541447286080766, "((0, 0, 2), (8, 5, 5))": 0.5406445116925228, "((0, 0, 2), (8, 5, 6))": 0.6272961895641674, "((0, 0, 2), (8, 5, 7))": 0.7119750396571224, "((0, 0, 2), (8, 5, 8))": 0.7857190692622121, "((0, 0, 2), (8, 5, 9))": 0.842204575010221, "((0, 0, 2), (8, 6, 0))": 0.32286840972952013, "((0, 0, 2), (8, 6, 1))": 0.3302208636098055, "((0, 0, 2), (8, 6, 2))": 0.35819374706962853, "((0, 0, 2), (8, 6, 3))": 0.41046747023289637, "((0, 0, 2), (8, 6, 4))": 0.480262639226134, "((0, 0, 2), (8, 6, 5))": 0.5612835619823977, "((0, 0, 2), (8, 6, 6))": 0.6453581259054059, "((0, 0, 2), (8, 6, 7))": 0.7258154910372204, "((0, 0, 2), (8, 6, 8))": 0.7980709172915054, "((0, 0, 2), (8, 6, 9))": 0.8522665884488694, "((0, 0, 2), (8, 7, 0))": 0.3617498468950598, "((0, 0, 2), (8, 7, 1))": 0.37101752035592234, "((0, 0, 2), (8, 7, 2))": 0.3994687488692018, "((0, 0, 2), (8, 7, 3))": 0.44859775211635255, "((0, 0, 2), (8, 7, 4))": 0.5156175762351576, "((0, 0, 2), (8, 7, 5))": 0.5902711371084541, "((0, 0, 2), (8, 7, 6))": 0.6688197920191897, "((0, 0, 2), (8, 7, 7))": 0.7448610280843071, "((0, 0, 2), (8, 7, 8))": 0.8127862673935266, "((0, 0, 2), (8, 7, 9))": 0.8645336722054889, "((0, 0, 2), (8, 8, 0))": 0.4035974898370784, "((0, 0, 2), (8, 8, 1))": 0.4143547691617411, "((0, 0, 2), (8, 8, 2))": 0.44221603132610365, "((0, 0, 2), (8, 8, 3))": 0.4887121775621611, "((0, 0, 2), (8, 8, 4))": 0.5497063760108589, "((0, 0, 2), (8, 8, 5))": 0.6202537660833324, "((0, 0, 2), (8, 8, 6))": 0.6924287546111938, "((0, 0, 2), (8, 8, 7))": 0.7635685026460737, "((0, 0, 2), (8, 8, 8))": 0.8274358722414129, "((0, 0, 2), (8, 8, 9))": 0.8763827971809495, "((0, 0, 2), (8, 9, 0))": 0.4393244730651455, "((0, 0, 2), (8, 9, 1))": 0.45091508509817735, "((0, 0, 2), (8, 9, 2))": 0.4779921512015327, "((0, 0, 2), (8, 9, 3))": 0.521258171640012, "((0, 0, 2), (8, 9, 4))": 0.5778132484873106, "((0, 0, 2), (8, 9, 5))": 0.6425133323557517, "((0, 0, 2), (8, 9, 6))": 0.7109586304557223, "((0, 0, 2), (8, 9, 7))": 0.7779841691800086, "((0, 0, 2), (8, 9, 8))": 0.838845817566349, "((0, 0, 2), (8, 9, 9))": 0.8856044809884753, "((0, 0, 2), (9, 0, 0))": 0.5576576608932072, "((0, 0, 2), (9, 0, 1))": 0.5542569727984171, "((0, 0, 2), (9, 0, 2))": 0.5576474737284731, "((0, 0, 2), (9, 0, 3))": 0.5744490397215413, "((0, 0, 2), (9, 0, 4))": 0.6073867338819394, "((0, 0, 2), (9, 0, 5))": 0.6549949055852341, "((0, 0, 2), (9, 0, 6))": 0.7127183501729293, "((0, 0, 2), (9, 0, 7))": 0.774126065689165, "((0, 0, 2), (9, 0, 8))": 0.8321577740705797, "((0, 0, 2), (9, 0, 9))": 0.8771277971127951, "((0, 0, 2), (9, 1, 0))": 0.5074659261343825, "((0, 0, 2), (9, 1, 1))": 0.5038593255558197, "((0, 0, 2), (9, 1, 2))": 0.5089290854514518, "((0, 0, 2), (9, 1, 3))": 0.5297417839979836, "((0, 0, 2), (9, 1, 4))": 0.5684805723158124, "((0, 0, 2), (9, 1, 5))": 0.6226172692008695, "((0, 0, 2), (9, 1, 6))": 0.6867880011392916, "((0, 0, 2), (9, 1, 7))": 0.7538687982442753, "((0, 0, 2), (9, 1, 8))": 0.8166261993580671, "((0, 0, 2), (9, 1, 9))": 0.8650113446185964, "((0, 0, 2), (9, 2, 0))": 0.44596365261947585, "((0, 0, 2), (9, 2, 1))": 0.44287509869783515, "((0, 0, 2), (9, 2, 2))": 0.4511629465278835, "((0, 0, 2), (9, 2, 3))": 0.47822000970524475, "((0, 0, 2), (9, 2, 4))": 0.5251914102044417, "((0, 0, 2), (9, 2, 5))": 0.5880210498286426, "((0, 0, 2), (9, 2, 6))": 0.6600233180732198, "((0, 0, 2), (9, 2, 7))": 0.7340117109983134, "((0, 0, 2), (9, 2, 8))": 0.8012647486582266, "((0, 0, 2), (9, 2, 9))": 0.8533563523854139, "((0, 0, 2), (9, 3, 0))": 0.3889302189257758, "((0, 0, 2), (9, 3, 1))": 0.38753404435159583, "((0, 0, 2), (9, 3, 2))": 0.40071571466820555, "((0, 0, 2), (9, 3, 3))": 0.43572606870200575, "((0, 0, 2), (9, 3, 4))": 0.49172403527200903, "((0, 0, 2), (9, 3, 5))": 0.563104258739236, "((0, 0, 2), (9, 3, 6))": 0.642308584541998, "((0, 0, 2), (9, 3, 7))": 0.7212868317198573, "((0, 0, 2), (9, 3, 8))": 0.7928633440489942, "((0, 0, 2), (9, 3, 9))": 0.846058347603605, "((0, 0, 2), (9, 4, 0))": 0.3516457469279653, "((0, 0, 2), (9, 4, 1))": 0.3530553028423779, "((0, 0, 2), (9, 4, 2))": 0.3720152034930397, "((0, 0, 2), (9, 4, 3))": 0.4143200060772451, "((0, 0, 2), (9, 4, 4))": 0.47776890489404344, "((0, 0, 2), (9, 4, 5))": 0.5547623820094897, "((0, 0, 2), (9, 4, 6))": 0.638468517776514, "((0, 0, 2), (9, 4, 7))": 0.719436920256174, "((0, 0, 2), (9, 4, 8))": 0.7921438350776309, "((0, 0, 2), (9, 4, 9))": 0.8464047387189677, "((0, 0, 2), (9, 5, 0))": 0.3446662878456647, "((0, 0, 2), (9, 5, 1))": 0.34922797256329136, "((0, 0, 2), (9, 5, 2))": 0.37256143718826096, "((0, 0, 2), (9, 5, 3))": 0.4192896463042689, "((0, 0, 2), (9, 5, 4))": 0.48524025366541634, "((0, 0, 2), (9, 5, 5))": 0.564484813358338, "((0, 0, 2), (9, 5, 6))": 0.6470322188332148, "((0, 0, 2), (9, 5, 7))": 0.7284546473148045, "((0, 0, 2), (9, 5, 8))": 0.7994759810410076, "((0, 0, 2), (9, 5, 9))": 0.8535021205481527, "((0, 0, 2), (9, 6, 0))": 0.36622573712709666, "((0, 0, 2), (9, 6, 1))": 0.3732483188696503, "((0, 0, 2), (9, 6, 2))": 0.3986905880796523, "((0, 0, 2), (9, 6, 3))": 0.4454507640060535, "((0, 0, 2), (9, 6, 4))": 0.5106493838264552, "((0, 0, 2), (9, 6, 5))": 0.5863296265025666, "((0, 0, 2), (9, 6, 6))": 0.6669512869849495, "((0, 0, 2), (9, 6, 7))": 0.7441917472455863, "((0, 0, 2), (9, 6, 8))": 0.8134760487188751, "((0, 0, 2), (9, 6, 9))": 0.865461566593979, "((0, 0, 2), (9, 7, 0))": 0.4042520412095049, "((0, 0, 2), (9, 7, 1))": 0.41287574084351697, "((0, 0, 2), (9, 7, 2))": 0.43849464896863244, "((0, 0, 2), (9, 7, 3))": 0.4835752004896389, "((0, 0, 2), (9, 7, 4))": 0.544706578723691, "((0, 0, 2), (9, 7, 5))": 0.6165523697201033, "((0, 0, 2), (9, 7, 6))": 0.6913276645393821, "((0, 0, 2), (9, 7, 7))": 0.7647170867159964, "((0, 0, 2), (9, 7, 8))": 0.8301222105611373, "((0, 0, 2), (9, 7, 9))": 0.8796946359342573, "((0, 0, 2), (9, 8, 0))": 0.44586745286644247, "((0, 0, 2), (9, 8, 1))": 0.4555470317819771, "((0, 0, 2), (9, 8, 2))": 0.4807203315628533, "((0, 0, 2), (9, 8, 3))": 0.5229561455646589, "((0, 0, 2), (9, 8, 4))": 0.5799914062183814, "((0, 0, 2), (9, 8, 5))": 0.6459425161597244, "((0, 0, 2), (9, 8, 6))": 0.716016349131078, "((0, 0, 2), (9, 8, 7))": 0.7845064239462476, "((0, 0, 2), (9, 8, 8))": 0.8463294435823361, "((0, 0, 2), (9, 8, 9))": 0.893486290696958, "((0, 0, 2), (9, 9, 0))": 0.4811226076061233, "((0, 0, 2), (9, 9, 1))": 0.4915223001172662, "((0, 0, 2), (9, 9, 2))": 0.5159776449654665, "((0, 0, 2), (9, 9, 3))": 0.5556179925508637, "((0, 0, 2), (9, 9, 4))": 0.6081904113949121, "((0, 0, 2), (9, 9, 5))": 0.6696630241107911, "((0, 0, 2), (9, 9, 6))": 0.7349224411717107, "((0, 0, 2), (9, 9, 7))": 0.7998587380278777, "((0, 0, 2), (9, 9, 8))": 0.8588515727666052, "((0, 0, 2), (9, 9, 9))": 0.9042003918671064, "((0, 0, 3), (0, 0, 4))": 0.10763727171457553, "((0, 0, 3), (0, 0, 5))": 0.21774041188657292, "((0, 0, 3), (0, 0, 6))": 0.327988036922311, "((0, 0, 3), (0, 0, 7))": 0.4349148264678646, "((0, 0, 3), (0, 0, 8))": 0.5324681479989091, "((0, 0, 3), (0, 0, 9))": 0.6082662588713581, "((0, 0, 3), (0, 1, 0))": 0.24011349947776925, "((0, 0, 3), (0, 1, 1))": 0.17633002094318653, "((0, 0, 3), (0, 1, 2))": 0.0931722860731761, "((0, 0, 3), (0, 1, 3))": 0.049988703406561925, "((0, 0, 3), (0, 1, 4))": 0.1377350356123715, "((0, 0, 3), (0, 1, 5))": 0.2463048424672282, "((0, 0, 3), (0, 1, 6))": 0.35752929731961963, "((0, 0, 3), (0, 1, 7))": 0.465743696390996, "((0, 0, 3), (0, 1, 8))": 0.5637544340076408, "((0, 0, 3), (0, 1, 9))": 0.6400370554014753, "((0, 0, 3), (0, 2, 0))": 0.23658185039528207, "((0, 0, 3), (0, 2, 1))": 0.1793913937412658, "((0, 0, 3), (0, 2, 2))": 0.11986722013883519, "((0, 0, 3), (0, 2, 3))": 0.11925149402245046, "((0, 0, 3), (0, 2, 4))": 0.194894137676948, "((0, 0, 3), (0, 2, 5))": 0.29697627170394386, "((0, 0, 3), (0, 2, 6))": 0.4056569902948559, "((0, 0, 3), (0, 2, 7))": 0.511862155182819, "((0, 0, 3), (0, 2, 8))": 0.6072667923425475, "((0, 0, 3), (0, 2, 9))": 0.6805690014594079, "((0, 0, 3), (0, 3, 0))": 0.24853040486041425, "((0, 0, 3), (0, 3, 1))": 0.20586769034524435, "((0, 0, 3), (0, 3, 2))": 0.17549573869388546, "((0, 0, 3), (0, 3, 3))": 0.19430999118365597, "((0, 0, 3), (0, 3, 4))": 0.2629999734334975, "((0, 0, 3), (0, 3, 5))": 0.35678919709389206, "((0, 0, 3), (0, 3, 6))": 0.4592158438323536, "((0, 0, 3), (0, 3, 7))": 0.5600906043060131, "((0, 0, 3), (0, 3, 8))": 0.6507120794470173, "((0, 0, 3), (0, 3, 9))": 0.7199660363404512, "((0, 0, 3), (0, 4, 0))": 0.2711204615118932, "((0, 0, 3), (0, 4, 1))": 0.2451168679596899, "((0, 0, 3), (0, 4, 2))": 0.23637815138535442, "((0, 0, 3), (0, 4, 3))": 0.2652979579943903, "((0, 0, 3), (0, 4, 4))": 0.3300845377325238, "((0, 0, 3), (0, 4, 5))": 0.416516005128698, "((0, 0, 3), (0, 4, 6))": 0.5115418455921183, "((0, 0, 3), (0, 4, 7))": 0.6058485760930298, "((0, 0, 3), (0, 4, 8))": 0.6903544645580723, "((0, 0, 3), (0, 4, 9))": 0.7551270789064701, "((0, 0, 3), (0, 5, 0))": 0.29751127152105417, "((0, 0, 3), (0, 5, 1))": 0.2842743979562527, "((0, 0, 3), (0, 5, 2))": 0.28889851987213344, "((0, 0, 3), (0, 5, 3))": 0.32340911596092503, "((0, 0, 3), (0, 5, 4))": 0.38639778928560353, "((0, 0, 3), (0, 5, 5))": 0.46686454167989927, "((0, 0, 3), (0, 5, 6))": 0.5559876997693244, "((0, 0, 3), (0, 5, 7))": 0.6437689230661939, "((0, 0, 3), (0, 5, 8))": 0.7233841635823681, "((0, 0, 3), (0, 5, 9))": 0.7837050886239475, "((0, 0, 3), (0, 6, 0))": 0.32671537695396413, "((0, 0, 3), (0, 6, 1))": 0.3213191612342399, "((0, 0, 3), (0, 6, 2))": 0.33281535232665954, "((0, 0, 3), (0, 6, 3))": 0.37001442351070324, "((0, 0, 3), (0, 6, 4))": 0.43021098840626226, "((0, 0, 3), (0, 6, 5))": 0.5070394859095285, "((0, 0, 3), (0, 6, 6))": 0.5906303346992849, "((0, 0, 3), (0, 6, 7))": 0.6743680506492605, "((0, 0, 3), (0, 6, 8))": 0.7495724734987792, "((0, 0, 3), (0, 6, 9))": 0.8068963880159057, "((0, 0, 3), (0, 7, 0))": 0.35814353636430296, "((0, 0, 3), (0, 7, 1))": 0.3575512779305822, "((0, 0, 3), (0, 7, 2))": 0.3723183141827278, "((0, 0, 3), (0, 7, 3))": 0.40894471677950733, "((0, 0, 3), (0, 7, 4))": 0.4666315425282753, "((0, 0, 3), (0, 7, 5))": 0.5389209279222689, "((0, 0, 3), (0, 7, 6))": 0.6189210602554889, "((0, 0, 3), (0, 7, 7))": 0.6986751114872191, "((0, 0, 3), (0, 7, 8))": 0.7709020466370179, "((0, 0, 3), (0, 7, 9))": 0.8258635973420392, "((0, 0, 3), (0, 8, 0))": 0.3892593082537084, "((0, 0, 3), (0, 8, 1))": 0.3913736769408308, "((0, 0, 3), (0, 8, 2))": 0.40728238646195436, "((0, 0, 3), (0, 8, 3))": 0.4425372109879676, "((0, 0, 3), (0, 8, 4))": 0.49676715515006314, "((0, 0, 3), (0, 8, 5))": 0.5653208574979122, "((0, 0, 3), (0, 8, 6))": 0.6415343359013655, "((0, 0, 3), (0, 8, 7))": 0.7181897411421899, "((0, 0, 3), (0, 8, 8))": 0.7877519684655683, "((0, 0, 3), (0, 8, 9))": 0.8406975411566097, "((0, 0, 3), (0, 9, 0))": 0.41363855047057074, "((0, 0, 3), (0, 9, 1))": 0.4173812317513519, "((0, 0, 3), (0, 9, 2))": 0.43371928783891045, "((0, 0, 3), (0, 9, 3))": 0.4676430972798928, "((0, 0, 3), (0, 9, 4))": 0.5192303581083778, "((0, 0, 3), (0, 9, 5))": 0.5846391604993999, "((0, 0, 3), (0, 9, 6))": 0.6578566797383344, "((0, 0, 3), (0, 9, 7))": 0.7319207075408027, "((0, 0, 3), (0, 9, 8))": 0.7992648873911807, "((0, 0, 3), (0, 9, 9))": 0.8503182387624821, "((0, 0, 3), (1, 0, 0))": 0.2511426923863321, "((0, 0, 3), (1, 0, 1))": 0.18690878914320094, "((0, 0, 3), (1, 0, 2))": 0.10370762513194448, "((0, 0, 3), (1, 0, 3))": 0.051678380690820654, "((0, 0, 3), (1, 0, 4))": 0.1310059489665839, "((0, 0, 3), (1, 0, 5))": 0.23817199101138953, "((0, 0, 3), (1, 0, 6))": 0.34704671945364796, "((0, 0, 3), (1, 0, 7))": 0.4520693648808892, "((0, 0, 3), (1, 0, 8))": 0.5473865489400377, "((0, 0, 3), (1, 0, 9))": 0.6226294877796257, "((0, 0, 3), (1, 1, 0))": 0.2385445908849674, "((0, 0, 3), (1, 1, 1))": 0.1745544701253102, "((0, 0, 3), (1, 1, 2))": 0.0956874569115506, "((0, 0, 3), (1, 1, 3))": 0.06975877442946193, "((0, 0, 3), (1, 1, 4))": 0.15481861168167876, "((0, 0, 3), (1, 1, 5))": 0.26284951471460516, "((0, 0, 3), (1, 1, 6))": 0.3731502289977145, "((0, 0, 3), (1, 1, 7))": 0.4795998025663748, "((0, 0, 3), (1, 1, 8))": 0.5757093155959858, "((0, 0, 3), (1, 1, 9))": 0.6508599013837655, "((0, 0, 3), (1, 2, 0))": 0.23112279099620844, "((0, 0, 3), (1, 2, 1))": 0.1737987055104586, "((0, 0, 3), (1, 2, 2))": 0.11651323651797066, "((0, 0, 3), (1, 2, 3))": 0.12215256333967339, "((0, 0, 3), (1, 2, 4))": 0.20107924915801695, "((0, 0, 3), (1, 2, 5))": 0.3042211180222117, "((0, 0, 3), (1, 2, 6))": 0.4124785716498337, "((0, 0, 3), (1, 2, 7))": 0.5175354969367273, "((0, 0, 3), (1, 2, 8))": 0.6118657151955043, "((0, 0, 3), (1, 2, 9))": 0.684482794351887, "((0, 0, 3), (1, 3, 0))": 0.2327217284095854, "((0, 0, 3), (1, 3, 1))": 0.18902503688949382, "((0, 0, 3), (1, 3, 2))": 0.1592373061452205, "((0, 0, 3), (1, 3, 3))": 0.18307084788052277, "((0, 0, 3), (1, 3, 4))": 0.25694986384089763, "((0, 0, 3), (1, 3, 5))": 0.3534613460473125, "((0, 0, 3), (1, 3, 6))": 0.45666497842592724, "((0, 0, 3), (1, 3, 7))": 0.5576021684056429, "((0, 0, 3), (1, 3, 8))": 0.647922694331817, "((0, 0, 3), (1, 3, 9))": 0.717118558543585, "((0, 0, 3), (1, 4, 0))": 0.23926656343341082, "((0, 0, 3), (1, 4, 1))": 0.21058464832317367, "((0, 0, 3), (1, 4, 2))": 0.20262539731998017, "((0, 0, 3), (1, 4, 3))": 0.23736009668379915, "((0, 0, 3), (1, 4, 4))": 0.30961855900235763, "((0, 0, 3), (1, 4, 5))": 0.4005870607304607, "((0, 0, 3), (1, 4, 6))": 0.4989471131273892, "((0, 0, 3), (1, 4, 7))": 0.5942855321903674, "((0, 0, 3), (1, 4, 8))": 0.6804102255125567, "((0, 0, 3), (1, 4, 9))": 0.7451633228133496, "((0, 0, 3), (1, 5, 0))": 0.2537536248855266, "((0, 0, 3), (1, 5, 1))": 0.23640380603931402, "((0, 0, 3), (1, 5, 2))": 0.24097350086667116, "((0, 0, 3), (1, 5, 3))": 0.28242090982910156, "((0, 0, 3), (1, 5, 4))": 0.35245135869672234, "((0, 0, 3), (1, 5, 5))": 0.44066840067043395, "((0, 0, 3), (1, 5, 6))": 0.5330924560093224, "((0, 0, 3), (1, 5, 7))": 0.6249285870736445, "((0, 0, 3), (1, 5, 8))": 0.7055927402887389, "((0, 0, 3), (1, 5, 9))": 0.7674513504432934, "((0, 0, 3), (1, 6, 0))": 0.2777418094417507, "((0, 0, 3), (1, 6, 1))": 0.26844802216362657, "((0, 0, 3), (1, 6, 2))": 0.27995438100735476, "((0, 0, 3), (1, 6, 3))": 0.3214912348534057, "((0, 0, 3), (1, 6, 4))": 0.38960223826515794, "((0, 0, 3), (1, 6, 5))": 0.4718567310060799, "((0, 0, 3), (1, 6, 6))": 0.5613681168013778, "((0, 0, 3), (1, 6, 7))": 0.6480618855792326, "((0, 0, 3), (1, 6, 8))": 0.7262995400946901, "((0, 0, 3), (1, 6, 9))": 0.7855702075754435, "((0, 0, 3), (1, 7, 0))": 0.3094664414219999, "((0, 0, 3), (1, 7, 1))": 0.30515481752407164, "((0, 0, 3), (1, 7, 2))": 0.31917581432802544, "((0, 0, 3), (1, 7, 3))": 0.3591951665973397, "((0, 0, 3), (1, 7, 4))": 0.42199499572162674, "((0, 0, 3), (1, 7, 5))": 0.5000961510847896, "((0, 0, 3), (1, 7, 6))": 0.5847051711030682, "((0, 0, 3), (1, 7, 7))": 0.6685451456834073, "((0, 0, 3), (1, 7, 8))": 0.7439702223473178, "((0, 0, 3), (1, 7, 9))": 0.8014172610311001, "((0, 0, 3), (1, 8, 0))": 0.3424626969465906, "((0, 0, 3), (1, 8, 1))": 0.3414476652744625, "((0, 0, 3), (1, 8, 2))": 0.3563062876575142, "((0, 0, 3), (1, 8, 3))": 0.3935600405475549, "((0, 0, 3), (1, 8, 4))": 0.45177310382185715, "((0, 0, 3), (1, 8, 5))": 0.5249238866734608, "((0, 0, 3), (1, 8, 6))": 0.6055702085103086, "((0, 0, 3), (1, 8, 7))": 0.686099351757096, "((0, 0, 3), (1, 8, 8))": 0.7589986001732446, "((0, 0, 3), (1, 8, 9))": 0.8146030853530907, "((0, 0, 3), (1, 9, 0))": 0.3690000254760185, "((0, 0, 3), (1, 9, 1))": 0.3700238405047464, "((0, 0, 3), (1, 9, 2))": 0.38521865746153605, "((0, 0, 3), (1, 9, 3))": 0.42041123615025355, "((0, 0, 3), (1, 9, 4))": 0.4751026594405432, "((0, 0, 3), (1, 9, 5))": 0.5444164156524032, "((0, 0, 3), (1, 9, 6))": 0.6216304072406785, "((0, 0, 3), (1, 9, 7))": 0.699365445103878, "((0, 0, 3), (1, 9, 8))": 0.7699691298211038, "((0, 0, 3), (1, 9, 9))": 0.8236941367443484, "((0, 0, 3), (2, 0, 0))": 0.2675035330422395, "((0, 0, 3), (2, 0, 1))": 0.2093130712004842, "((0, 0, 3), (2, 0, 2))": 0.14521177521246822, "((0, 0, 3), (2, 0, 3))": 0.12384038144927235, "((0, 0, 3), (2, 0, 4))": 0.18111048403210156, "((0, 0, 3), (2, 0, 5))": 0.2754916167509995, "((0, 0, 3), (2, 0, 6))": 0.37921763370902, "((0, 0, 3), (2, 0, 7))": 0.4816640715196105, "((0, 0, 3), (2, 0, 8))": 0.5746560310526843, "((0, 0, 3), (2, 0, 9))": 0.6469095005175775, "((0, 0, 3), (2, 1, 0))": 0.2515607006487838, "((0, 0, 3), (2, 1, 1))": 0.19420264261075815, "((0, 0, 3), (2, 1, 2))": 0.1338246713077571, "((0, 0, 3), (2, 1, 3))": 0.1243327147539052, "((0, 0, 3), (2, 1, 4))": 0.19187564704513901, "((0, 0, 3), (2, 1, 5))": 0.2905760311819348, "((0, 0, 3), (2, 1, 6))": 0.3965476983272968, "((0, 0, 3), (2, 1, 7))": 0.5002247759557208, "((0, 0, 3), (2, 1, 8))": 0.5937928552727473, "((0, 0, 3), (2, 1, 9))": 0.6661357226834282, "((0, 0, 3), (2, 2, 0))": 0.23401719932200082, "((0, 0, 3), (2, 2, 1))": 0.1806754981138325, "((0, 0, 3), (2, 2, 2))": 0.13236017896072624, "((0, 0, 3), (2, 2, 3))": 0.14265063490528457, "((0, 0, 3), (2, 2, 4))": 0.21760839004855317, "((0, 0, 3), (2, 2, 5))": 0.317480243282969, "((0, 0, 3), (2, 2, 6))": 0.4233946753628988, "((0, 0, 3), (2, 2, 7))": 0.5266231902591358, "((0, 0, 3), (2, 2, 8))": 0.6197409063175056, "((0, 0, 3), (2, 2, 9))": 0.6907588233209866, "((0, 0, 3), (2, 3, 0))": 0.21422996696330032, "((0, 0, 3), (2, 3, 1))": 0.16898569249666145, "((0, 0, 3), (2, 3, 2))": 0.1388824829556418, "((0, 0, 3), (2, 3, 3))": 0.16893398977361124, "((0, 0, 3), (2, 3, 4))": 0.2490238935255935, "((0, 0, 3), (2, 3, 5))": 0.3485278047182046, "((0, 0, 3), (2, 3, 6))": 0.45323631928435776, "((0, 0, 3), (2, 3, 7))": 0.5546297258449817, "((0, 0, 3), (2, 3, 8))": 0.6458736777663885, "((0, 0, 3), (2, 3, 9))": 0.7142298218312271, "((0, 0, 3), (2, 4, 0))": 0.1977406641138224, "((0, 0, 3), (2, 4, 1))": 0.16153303281714818, "((0, 0, 3), (2, 4, 2))": 0.15012166551762735, "((0, 0, 3), (2, 4, 3))": 0.1952065121226904, "((0, 0, 3), (2, 4, 4))": 0.27854947868477836, "((0, 0, 3), (2, 4, 5))": 0.37794534063093943, "((0, 0, 3), (2, 4, 6))": 0.4808787987009192, "((0, 0, 3), (2, 4, 7))": 0.5811037463996516, "((0, 0, 3), (2, 4, 8))": 0.6677550955902438, "((0, 0, 3), (2, 4, 9))": 0.7341356171497623, "((0, 0, 3), (2, 5, 0))": 0.19716339816125703, "((0, 0, 3), (2, 5, 1))": 0.1707321789273969, "((0, 0, 3), (2, 5, 2))": 0.17411982659533579, "((0, 0, 3), (2, 5, 3))": 0.22507403961439384, "((0, 0, 3), (2, 5, 4))": 0.3089722343986158, "((0, 0, 3), (2, 5, 5))": 0.4047521453506154, "((0, 0, 3), (2, 5, 6))": 0.5049042267586882, "((0, 0, 3), (2, 5, 7))": 0.6000925811814304, "((0, 0, 3), (2, 5, 8))": 0.6850094577370367, "((0, 0, 3), (2, 5, 9))": 0.7479285810559432, "((0, 0, 3), (2, 6, 0))": 0.21837176255440496, "((0, 0, 3), (2, 6, 1))": 0.2011801502336778, "((0, 0, 3), (2, 6, 2))": 0.2113179075633167, "((0, 0, 3), (2, 6, 3))": 0.26176498343549476, "((0, 0, 3), (2, 6, 4))": 0.33917223924652123, "((0, 0, 3), (2, 6, 5))": 0.431091072572813, "((0, 0, 3), (2, 6, 6))": 0.5254143687649898, "((0, 0, 3), (2, 6, 7))": 0.6174186679650602, "((0, 0, 3), (2, 6, 8))": 0.6989859783285935, "((0, 0, 3), (2, 6, 9))": 0.7605881153794033, "((0, 0, 3), (2, 7, 0))": 0.2524698948263137, "((0, 0, 3), (2, 7, 1))": 0.2426250575640956, "((0, 0, 3), (2, 7, 2))": 0.2553978963479001, "((0, 0, 3), (2, 7, 3))": 0.3004490168413622, "((0, 0, 3), (2, 7, 4))": 0.3710441774912569, "((0, 0, 3), (2, 7, 5))": 0.45564880452493534, "((0, 0, 3), (2, 7, 6))": 0.5461220580935784, "((0, 0, 3), (2, 7, 7))": 0.6342926663924316, "((0, 0, 3), (2, 7, 8))": 0.7131941204187434, "((0, 0, 3), (2, 7, 9))": 0.7730783099943447, "((0, 0, 3), (2, 8, 0))": 0.2893070215042241, "((0, 0, 3), (2, 8, 1))": 0.2840434075862538, "((0, 0, 3), (2, 8, 2))": 0.2977294305867106, "((0, 0, 3), (2, 8, 3))": 0.338003787644987, "((0, 0, 3), (2, 8, 4))": 0.40158349090838474, "((0, 0, 3), (2, 8, 5))": 0.4801620905884698, "((0, 0, 3), (2, 8, 6))": 0.5657487806911148, "((0, 0, 3), (2, 8, 7))": 0.6502762050215086, "((0, 0, 3), (2, 8, 8))": 0.7264397234650373, "((0, 0, 3), (2, 8, 9))": 0.7844479848126347, "((0, 0, 3), (2, 9, 0))": 0.3193949890568423, "((0, 0, 3), (2, 9, 1))": 0.31698181064802544, "((0, 0, 3), (2, 9, 2))": 0.3308011006539693, "((0, 0, 3), (2, 9, 3))": 0.36782003388529666, "((0, 0, 3), (2, 9, 4))": 0.42637495678024073, "((0, 0, 3), (2, 9, 5))": 0.5002279915095333, "((0, 0, 3), (2, 9, 6))": 0.5816761129436584, "((0, 0, 3), (2, 9, 7))": 0.6630844139005563, "((0, 0, 3), (2, 9, 8))": 0.7367842613481004, "((0, 0, 3), (2, 9, 9))": 0.7928914771562581, "((0, 0, 3), (3, 0, 0))": 0.3030622997847805, "((0, 0, 3), (3, 0, 1))": 0.25670497201741366, "((0, 0, 3), (3, 0, 2))": 0.21303190293633062, "((0, 0, 3), (3, 0, 3))": 0.20401733363856978, "((0, 0, 3), (3, 0, 4))": 0.24725928060037522, "((0, 0, 3), (3, 0, 5))": 0.3261948677480007, "((0, 0, 3), (3, 0, 6))": 0.419824017480992, "((0, 0, 3), (3, 0, 7))": 0.5153609768698023, "((0, 0, 3), (3, 0, 8))": 0.6032328282311904, "((0, 0, 3), (3, 0, 9))": 0.6715166416347714, "((0, 0, 3), (3, 1, 0))": 0.2792035666131061, "((0, 0, 3), (3, 1, 1))": 0.23253529372379905, "((0, 0, 3), (3, 1, 2))": 0.19059736088163112, "((0, 0, 3), (3, 1, 3))": 0.1890797460171751, "((0, 0, 3), (3, 1, 4))": 0.24254938192604555, "((0, 0, 3), (3, 1, 5))": 0.3286989243864815, "((0, 0, 3), (3, 1, 6))": 0.4265866758893762, "((0, 0, 3), (3, 1, 7))": 0.5245325895119747, "((0, 0, 3), (3, 1, 8))": 0.6136908270573503, "((0, 0, 3), (3, 1, 9))": 0.6825716764902771, "((0, 0, 3), (3, 2, 0))": 0.24444142270270272, "((0, 0, 3), (3, 2, 1))": 0.19781789068185848, "((0, 0, 3), (3, 2, 2))": 0.1595955160140963, "((0, 0, 3), (3, 2, 3))": 0.17249839187023258, "((0, 0, 3), (3, 2, 4))": 0.24083395378830863, "((0, 0, 3), (3, 2, 5))": 0.3350950799475903, "((0, 0, 3), (3, 2, 6))": 0.4371808105232674, "((0, 0, 3), (3, 2, 7))": 0.5374614769387314, "((0, 0, 3), (3, 2, 8))": 0.6282978979739807, "((0, 0, 3), (3, 2, 9))": 0.6972706224165799, "((0, 0, 3), (3, 3, 0))": 0.2010377692128132, "((0, 0, 3), (3, 3, 1))": 0.15202738891836792, "((0, 0, 3), (3, 3, 2))": 0.11978976460796611, "((0, 0, 3), (3, 3, 3))": 0.15540900319978, "((0, 0, 3), (3, 3, 4))": 0.2408388728837892, "((0, 0, 3), (3, 3, 5))": 0.343534206491951, "((0, 0, 3), (3, 3, 6))": 0.4496173705273956, "((0, 0, 3), (3, 3, 7))": 0.5521959004827293, "((0, 0, 3), (3, 3, 8))": 0.6430579338895345, "((0, 0, 3), (3, 3, 9))": 0.711871005756848, "((0, 0, 3), (3, 4, 0))": 0.15920172905523486, "((0, 0, 3), (3, 4, 1))": 0.10810531527548646, "((0, 0, 3), (3, 4, 2))": 0.08585961680439742, "((0, 0, 3), (3, 4, 3))": 0.14971371605019373, "((0, 0, 3), (3, 4, 4))": 0.24849608023966474, "((0, 0, 3), (3, 4, 5))": 0.3556242075639506, "((0, 0, 3), (3, 4, 6))": 0.46364143281524384, "((0, 0, 3), (3, 4, 7))": 0.5653647734994044, "((0, 0, 3), (3, 4, 8))": 0.6564725932089571, "((0, 0, 3), (3, 4, 9))": 0.7219452786741846, "((0, 0, 3), (3, 5, 0))": 0.14647088689410964, "((0, 0, 3), (3, 5, 1))": 0.09964793416103808, "((0, 0, 3), (3, 5, 2))": 0.09638880064753058, "((0, 0, 3), (3, 5, 3))": 0.16826508389341197, "((0, 0, 3), (3, 5, 4))": 0.2673410732457701, "((0, 0, 3), (3, 5, 5))": 0.3729924156464044, "((0, 0, 3), (3, 5, 6))": 0.4781590594007721, "((0, 0, 3), (3, 5, 7))": 0.5780665998066862, "((0, 0, 3), (3, 5, 8))": 0.6651568672831091, "((0, 0, 3), (3, 5, 9))": 0.7302952997193176, "((0, 0, 3), (3, 6, 0))": 0.1679665918855952, "((0, 0, 3), (3, 6, 1))": 0.13915434632988957, "((0, 0, 3), (3, 6, 2))": 0.14717562307970494, "((0, 0, 3), (3, 6, 3))": 0.20818656193073093, "((0, 0, 3), (3, 6, 4))": 0.2959067631521785, "((0, 0, 3), (3, 6, 5))": 0.3956472200192034, "((0, 0, 3), (3, 6, 6))": 0.4956902711674395, "((0, 0, 3), (3, 6, 7))": 0.5918473450837319, "((0, 0, 3), (3, 6, 8))": 0.6752600959177549, "((0, 0, 3), (3, 6, 9))": 0.73845312750235, "((0, 0, 3), (3, 7, 0))": 0.20832566451207205, "((0, 0, 3), (3, 7, 1))": 0.19140823068470725, "((0, 0, 3), (3, 7, 2))": 0.20281654217288114, "((0, 0, 3), (3, 7, 3))": 0.2538538666823939, "((0, 0, 3), (3, 7, 4))": 0.3306894324515259, "((0, 0, 3), (3, 7, 5))": 0.42060227798945765, "((0, 0, 3), (3, 7, 6))": 0.5152502236988297, "((0, 0, 3), (3, 7, 7))": 0.6058964637596108, "((0, 0, 3), (3, 7, 8))": 0.686920727017691, "((0, 0, 3), (3, 7, 9))": 0.748194909293833, "((0, 0, 3), (3, 8, 0))": 0.25019870994664595, "((0, 0, 3), (3, 8, 1))": 0.24072513075313712, "((0, 0, 3), (3, 8, 2))": 0.2530040748141894, "((0, 0, 3), (3, 8, 3))": 0.29624302651830176, "((0, 0, 3), (3, 8, 4))": 0.36369724754471494, "((0, 0, 3), (3, 8, 5))": 0.44603851865575067, "((0, 0, 3), (3, 8, 6))": 0.5342813565798392, "((0, 0, 3), (3, 8, 7))": 0.62097746954644, "((0, 0, 3), (3, 8, 8))": 0.6987695837221145, "((0, 0, 3), (3, 8, 9))": 0.7580283714122454, "((0, 0, 3), (3, 9, 0))": 0.2844921575704378, "((0, 0, 3), (3, 9, 1))": 0.27888508331619494, "((0, 0, 3), (3, 9, 2))": 0.29134677548462484, "((0, 0, 3), (3, 9, 3))": 0.3293924082446149, "((0, 0, 3), (3, 9, 4))": 0.390433847801962, "((0, 0, 3), (3, 9, 5))": 0.4667298404851351, "((0, 0, 3), (3, 9, 6))": 0.5503783506388258, "((0, 0, 3), (3, 9, 7))": 0.633483382343554, "((0, 0, 3), (3, 9, 8))": 0.7086152709934164, "((0, 0, 3), (3, 9, 9))": 0.7659014891945932, "((0, 0, 3), (4, 0, 0))": 0.34941372283873634, "((0, 0, 3), (4, 0, 1))": 0.31444939351746914, "((0, 0, 3), (4, 0, 2))": 0.28471661672573795, "((0, 0, 3), (4, 0, 3))": 0.28186463894113606, "((0, 0, 3), (4, 0, 4))": 0.31703260164244224, "((0, 0, 3), (4, 0, 5))": 0.38322406669829023, "((0, 0, 3), (4, 0, 6))": 0.4661204510759993, "((0, 0, 3), (4, 0, 7))": 0.5534260381739644, "((0, 0, 3), (4, 0, 8))": 0.6346639425925826, "((0, 0, 3), (4, 0, 9))": 0.6979261535837729, "((0, 0, 3), (4, 1, 0))": 0.3145774347059958, "((0, 0, 3), (4, 1, 1))": 0.27783185115096704, "((0, 0, 3), (4, 1, 2))": 0.2483143084600422, "((0, 0, 3), (4, 1, 3))": 0.2510279877907022, "((0, 0, 3), (4, 1, 4))": 0.29582982700380916, "((0, 0, 3), (4, 1, 5))": 0.37100611222377516, "((0, 0, 3), (4, 1, 6))": 0.46040675371028966, "((0, 0, 3), (4, 1, 7))": 0.5518879825850119, "((0, 0, 3), (4, 1, 8))": 0.6357895570036757, "((0, 0, 3), (4, 1, 9))": 0.700615873845469, "((0, 0, 3), (4, 2, 0))": 0.26441901039658294, "((0, 0, 3), (4, 2, 1))": 0.22387275798450404, "((0, 0, 3), (4, 2, 2))": 0.1944973300073606, "((0, 0, 3), (4, 2, 3))": 0.20824217229608344, "((0, 0, 3), (4, 2, 4))": 0.2693655353922198, "((0, 0, 3), (4, 2, 5))": 0.35731835965068753, "((0, 0, 3), (4, 2, 6))": 0.45466082755241677, "((0, 0, 3), (4, 2, 7))": 0.5515288427711222, "((0, 0, 3), (4, 2, 8))": 0.6387983862841521, "((0, 0, 3), (4, 2, 9))": 0.7051736528908421, "((0, 0, 3), (4, 3, 0))": 0.20445042889840936, "((0, 0, 3), (4, 3, 1))": 0.15720623295274966, "((0, 0, 3), (4, 3, 2))": 0.12584986184381428, "((0, 0, 3), (4, 3, 3))": 0.1602825660991614, "((0, 0, 3), (4, 3, 4))": 0.24517005992260343, "((0, 0, 3), (4, 3, 5))": 0.3465465943607578, "((0, 0, 3), (4, 3, 6))": 0.4523080329091271, "((0, 0, 3), (4, 3, 7))": 0.5533565942235481, "((0, 0, 3), (4, 3, 8))": 0.6437250276867604, "((0, 0, 3), (4, 3, 9))": 0.7101267612472563, "((0, 0, 3), (4, 4, 0))": 0.15029368055295847, "((0, 0, 3), (4, 4, 1))": 0.08784794276409373, "((0, 0, 3), (4, 4, 2))": 0.05078131207643976, "((0, 0, 3), (4, 4, 3))": 0.1305216028870499, "((0, 0, 3), (4, 4, 4))": 0.23597356050384702, "((0, 0, 3), (4, 4, 5))": 0.3468821614184867, "((0, 0, 3), (4, 4, 6))": 0.4552929899966039, "((0, 0, 3), (4, 4, 7))": 0.5584466912445103, "((0, 0, 3), (4, 4, 8))": 0.6476957775842053, "((0, 0, 3), (4, 4, 9))": 0.7150081854360221, "((0, 0, 3), (4, 5, 0))": 0.12965337755902281, "((0, 0, 3), (4, 5, 1))": 0.06619064480979725, "((0, 0, 3), (4, 5, 2))": 0.04829375079005487, "((0, 0, 3), (4, 5, 3))": 0.14131632899463642, "((0, 0, 3), (4, 5, 4))": 0.2486549394865877, "((0, 0, 3), (4, 5, 5))": 0.35775694542580266, "((0, 0, 3), (4, 5, 6))": 0.46527250862556935, "((0, 0, 3), (4, 5, 7))": 0.5651988165555495, "((0, 0, 3), (4, 5, 8))": 0.6535513707661718, "((0, 0, 3), (4, 5, 9))": 0.7181450674760075, "((0, 0, 3), (4, 6, 0))": 0.15458053541868472, "((0, 0, 3), (4, 6, 1))": 0.11785587407312323, "((0, 0, 3), (4, 6, 2))": 0.12017844883403095, "((0, 0, 3), (4, 6, 3))": 0.1856623639448515, "((0, 0, 3), (4, 6, 4))": 0.27722564975172265, "((0, 0, 3), (4, 6, 5))": 0.3785184016380303, "((0, 0, 3), (4, 6, 6))": 0.48036923368218887, "((0, 0, 3), (4, 6, 7))": 0.5761939571430975, "((0, 0, 3), (4, 6, 8))": 0.6607935727930592, "((0, 0, 3), (4, 6, 9))": 0.7240592215288455, "((0, 0, 3), (4, 7, 0))": 0.19889324295434038, "((0, 0, 3), (4, 7, 1))": 0.17831260925435252, "((0, 0, 3), (4, 7, 2))": 0.18740640142939155, "((0, 0, 3), (4, 7, 3))": 0.2374369133500136, "((0, 0, 3), (4, 7, 4))": 0.3153205848681071, "((0, 0, 3), (4, 7, 5))": 0.4058962997488026, "((0, 0, 3), (4, 7, 6))": 0.498698746617892, "((0, 0, 3), (4, 7, 7))": 0.5901816558551467, "((0, 0, 3), (4, 7, 8))": 0.6708810792145025, "((0, 0, 3), (4, 7, 9))": 0.7320534592730452, "((0, 0, 3), (4, 8, 0))": 0.24345105732925443, "((0, 0, 3), (4, 8, 1))": 0.2318185113627298, "((0, 0, 3), (4, 8, 2))": 0.2428978992412324, "((0, 0, 3), (4, 8, 3))": 0.285152119543581, "((0, 0, 3), (4, 8, 4))": 0.3520095050210613, "((0, 0, 3), (4, 8, 5))": 0.43308893080023414, "((0, 0, 3), (4, 8, 6))": 0.5196997817736554, "((0, 0, 3), (4, 8, 7))": 0.6050094833905815, "((0, 0, 3), (4, 8, 8))": 0.6820097831025133, "((0, 0, 3), (4, 8, 9))": 0.7408061287248138, "((0, 0, 3), (4, 9, 0))": 0.2800170851617619, "((0, 0, 3), (4, 9, 1))": 0.27287731361354234, "((0, 0, 3), (4, 9, 2))": 0.2839116342944608, "((0, 0, 3), (4, 9, 3))": 0.32095454689660546, "((0, 0, 3), (4, 9, 4))": 0.37998988769882497, "((0, 0, 3), (4, 9, 5))": 0.45454639404236125, "((0, 0, 3), (4, 9, 6))": 0.5361270131353165, "((0, 0, 3), (4, 9, 7))": 0.6176293552040765, "((0, 0, 3), (4, 9, 8))": 0.6916195121170953, "((0, 0, 3), (4, 9, 9))": 0.7483431036114924, "((0, 0, 3), (5, 0, 0))": 0.39893606917733065, "((0, 0, 3), (5, 0, 1))": 0.3719449967996995, "((0, 0, 3), (5, 0, 2))": 0.350641824370987, "((0, 0, 3), (5, 0, 3))": 0.35100471452319226, "((0, 0, 3), (5, 0, 4))": 0.381201746454144, "((0, 0, 3), (5, 0, 5))": 0.4379895004598256, "((0, 0, 3), (5, 0, 6))": 0.5114182980604493, "((0, 0, 3), (5, 0, 7))": 0.5907305937421636, "((0, 0, 3), (5, 0, 8))": 0.6655004921942421, "((0, 0, 3), (5, 0, 9))": 0.7237550564273924, "((0, 0, 3), (5, 1, 0))": 0.3550241566146923, "((0, 0, 3), (5, 1, 1))": 0.32563144630293445, "((0, 0, 3), (5, 1, 2))": 0.303871739379292, "((0, 0, 3), (5, 1, 3))": 0.30853530553600267, "((0, 0, 3), (5, 1, 4))": 0.34723334388025384, "((0, 0, 3), (5, 1, 5))": 0.41343328348192915, "((0, 0, 3), (5, 1, 6))": 0.49470892778545744, "((0, 0, 3), (5, 1, 7))": 0.5796796495597761, "((0, 0, 3), (5, 1, 8))": 0.6584197628602444, "((0, 0, 3), (5, 1, 9))": 0.719183524887464, "((0, 0, 3), (5, 2, 0))": 0.2954456362021056, "((0, 0, 3), (5, 2, 1))": 0.26169228333125644, "((0, 0, 3), (5, 2, 2))": 0.23952332602745782, "((0, 0, 3), (5, 2, 3))": 0.25221121805639035, "((0, 0, 3), (5, 2, 4))": 0.30535230244025646, "((0, 0, 3), (5, 2, 5))": 0.3852927648039409, "((0, 0, 3), (5, 2, 6))": 0.476628901964678, "((0, 0, 3), (5, 2, 7))": 0.5688053587845319, "((0, 0, 3), (5, 2, 8))": 0.6520708260294339, "((0, 0, 3), (5, 2, 9))": 0.7154162376951921, "((0, 0, 3), (5, 3, 0))": 0.2305447843442992, "((0, 0, 3), (5, 3, 1))": 0.1900642909563706, "((0, 0, 3), (5, 3, 2))": 0.16627304909320587, "((0, 0, 3), (5, 3, 3))": 0.1944696001757061, "((0, 0, 3), (5, 3, 4))": 0.2687543757670048, "((0, 0, 3), (5, 3, 5))": 0.3634516391245458, "((0, 0, 3), (5, 3, 6))": 0.4644446816477256, "((0, 0, 3), (5, 3, 7))": 0.5618302390013225, "((0, 0, 3), (5, 3, 8))": 0.6487558675888803, "((0, 0, 3), (5, 3, 9))": 0.7131960734087877, "((0, 0, 3), (5, 4, 0))": 0.17788095929088343, "((0, 0, 3), (5, 4, 1))": 0.1288039201712272, "((0, 0, 3), (5, 4, 2))": 0.10519477296082795, "((0, 0, 3), (5, 4, 3))": 0.15778331335900025, "((0, 0, 3), (5, 4, 4))": 0.251353467378175, "((0, 0, 3), (5, 4, 5))": 0.3562056786415309, "((0, 0, 3), (5, 4, 6))": 0.46093768761355225, "((0, 0, 3), (5, 4, 7))": 0.561256119283714, "((0, 0, 3), (5, 4, 8))": 0.6479973185406093, "((0, 0, 3), (5, 4, 9))": 0.712920572855745, "((0, 0, 3), (5, 5, 0))": 0.1613066563530666, "((0, 0, 3), (5, 5, 1))": 0.11535556640861394, "((0, 0, 3), (5, 5, 2))": 0.10164701412367666, "((0, 0, 3), (5, 5, 3))": 0.1646830850096318, "((0, 0, 3), (5, 5, 4))": 0.25974158055045443, "((0, 0, 3), (5, 5, 5))": 0.3640715025707887, "((0, 0, 3), (5, 5, 6))": 0.46848641504904986, "((0, 0, 3), (5, 5, 7))": 0.5654729054892133, "((0, 0, 3), (5, 5, 8))": 0.6511976973403752, "((0, 0, 3), (5, 5, 9))": 0.714522467476893, "((0, 0, 3), (5, 6, 0))": 0.1859848726272967, "((0, 0, 3), (5, 6, 1))": 0.15520109094518203, "((0, 0, 3), (5, 6, 2))": 0.15478774163473766, "((0, 0, 3), (5, 6, 3))": 0.2056459535565388, "((0, 0, 3), (5, 6, 4))": 0.2896495014150797, "((0, 0, 3), (5, 6, 5))": 0.38434470155934974, "((0, 0, 3), (5, 6, 6))": 0.4820447526293977, "((0, 0, 3), (5, 6, 7))": 0.5757394463987167, "((0, 0, 3), (5, 6, 8))": 0.657703939383005, "((0, 0, 3), (5, 6, 9))": 0.7198643150023611, "((0, 0, 3), (5, 7, 0))": 0.22815203235780762, "((0, 0, 3), (5, 7, 1))": 0.20989072006235607, "((0, 0, 3), (5, 7, 2))": 0.2159435547197775, "((0, 0, 3), (5, 7, 3))": 0.25924996648854254, "((0, 0, 3), (5, 7, 4))": 0.3291988932087707, "((0, 0, 3), (5, 7, 5))": 0.41386642903468646, "((0, 0, 3), (5, 7, 6))": 0.5032066168758986, "((0, 0, 3), (5, 7, 7))": 0.5898653666117547, "((0, 0, 3), (5, 7, 8))": 0.6681933795789331, "((0, 0, 3), (5, 7, 9))": 0.7273964158527583, "((0, 0, 3), (5, 8, 0))": 0.27122807107631586, "((0, 0, 3), (5, 8, 1))": 0.2605937250998814, "((0, 0, 3), (5, 8, 2))": 0.2699310913435612, "((0, 0, 3), (5, 8, 3))": 0.30891054254675987, "((0, 0, 3), (5, 8, 4))": 0.36940523934475095, "((0, 0, 3), (5, 8, 5))": 0.4440138286497799, "((0, 0, 3), (5, 8, 6))": 0.524848135782833, "((0, 0, 3), (5, 8, 7))": 0.6058028489975699, "((0, 0, 3), (5, 8, 8))": 0.679289111051004, "((0, 0, 3), (5, 8, 9))": 0.7358775760922387, "((0, 0, 3), (5, 9, 0))": 0.3072582988940036, "((0, 0, 3), (5, 9, 1))": 0.30052833654864225, "((0, 0, 3), (5, 9, 2))": 0.310706953306274, "((0, 0, 3), (5, 9, 3))": 0.3439665228873593, "((0, 0, 3), (5, 9, 4))": 0.39799033766807707, "((0, 0, 3), (5, 9, 5))": 0.46660417004738436, "((0, 0, 3), (5, 9, 6))": 0.5422477489329829, "((0, 0, 3), (5, 9, 7))": 0.6187640993730225, "((0, 0, 3), (5, 9, 8))": 0.6890326974555699, "((0, 0, 3), (5, 9, 9))": 0.7434063607136687, "((0, 0, 3), (6, 0, 0))": 0.4481235630084436, "((0, 0, 3), (6, 0, 1))": 0.4260485369427613, "((0, 0, 3), (6, 0, 2))": 0.4094459924564214, "((0, 0, 3), (6, 0, 3))": 0.4111247296559117, "((0, 0, 3), (6, 0, 4))": 0.4375823053397264, "((0, 0, 3), (6, 0, 5))": 0.4872804917338578, "((0, 0, 3), (6, 0, 6))": 0.5527137182543072, "((0, 0, 3), (6, 0, 7))": 0.6247384096787724, "((0, 0, 3), (6, 0, 8))": 0.6931160367044247, "((0, 0, 3), (6, 0, 9))": 0.7467752457225902, "((0, 0, 3), (6, 1, 0))": 0.3993819266534141, "((0, 0, 3), (6, 1, 1))": 0.3748242298519923, "((0, 0, 3), (6, 1, 2))": 0.3578602542398552, "((0, 0, 3), (6, 1, 3))": 0.36300751928485875, "((0, 0, 3), (6, 1, 4))": 0.39687605045231883, "((0, 0, 3), (6, 1, 5))": 0.45550111419981215, "((0, 0, 3), (6, 1, 6))": 0.5291025312800204, "((0, 0, 3), (6, 1, 7))": 0.6073765840462025, "((0, 0, 3), (6, 1, 8))": 0.6802412431761214, "((0, 0, 3), (6, 1, 9))": 0.7373998689326683, "((0, 0, 3), (6, 2, 0))": 0.33630481686215635, "((0, 0, 3), (6, 2, 1))": 0.3086576498539046, "((0, 0, 3), (6, 2, 2))": 0.29100057919144273, "((0, 0, 3), (6, 2, 3))": 0.30250985656913604, "((0, 0, 3), (6, 2, 4))": 0.34823811406801297, "((0, 0, 3), (6, 2, 5))": 0.41915833661251645, "((0, 0, 3), (6, 2, 6))": 0.5032351302487417, "((0, 0, 3), (6, 2, 7))": 0.5890092439595099, "((0, 0, 3), (6, 2, 8))": 0.6680609502732517, "((0, 0, 3), (6, 2, 9))": 0.7276178817807069, "((0, 0, 3), (6, 3, 0))": 0.2730769593810163, "((0, 0, 3), (6, 3, 1))": 0.24069415549284956, "((0, 0, 3), (6, 3, 2))": 0.22393552369828848, "((0, 0, 3), (6, 3, 3))": 0.24603855119656162, "((0, 0, 3), (6, 3, 4))": 0.3073795659446474, "((0, 0, 3), (6, 3, 5))": 0.39210080035569345, "((0, 0, 3), (6, 3, 6))": 0.48495268957246196, "((0, 0, 3), (6, 3, 7))": 0.5774689471900151, "((0, 0, 3), (6, 3, 8))": 0.6589638672816459, "((0, 0, 3), (6, 3, 9))": 0.721233922953822, "((0, 0, 3), (6, 4, 0))": 0.2266716131363643, "((0, 0, 3), (6, 4, 1))": 0.19215339178216756, "((0, 0, 3), (6, 4, 2))": 0.17810412846326276, "((0, 0, 3), (6, 4, 3))": 0.21312286422823815, "((0, 0, 3), (6, 4, 4))": 0.28866149229406435, "((0, 0, 3), (6, 4, 5))": 0.38130339842718397, "((0, 0, 3), (6, 4, 6))": 0.4795638769468841, "((0, 0, 3), (6, 4, 7))": 0.5729889674666109, "((0, 0, 3), (6, 4, 8))": 0.6572294313164861, "((0, 0, 3), (6, 4, 9))": 0.7184662771908944, "((0, 0, 3), (6, 5, 0))": 0.21599118742311263, "((0, 0, 3), (6, 5, 1))": 0.18447519300231283, "((0, 0, 3), (6, 5, 2))": 0.17742445852103791, "((0, 0, 3), (6, 5, 3))": 0.21859357327661955, "((0, 0, 3), (6, 5, 4))": 0.29638847232557614, "((0, 0, 3), (6, 5, 5))": 0.38969690092087683, "((0, 0, 3), (6, 5, 6))": 0.4859120408056929, "((0, 0, 3), (6, 5, 7))": 0.5781923692423527, "((0, 0, 3), (6, 5, 8))": 0.659269754027118, "((0, 0, 3), (6, 5, 9))": 0.7204487490895513, "((0, 0, 3), (6, 6, 0))": 0.23886288186394547, "((0, 0, 3), (6, 6, 1))": 0.21717806142424198, "((0, 0, 3), (6, 6, 2))": 0.2160357406515017, "((0, 0, 3), (6, 6, 3))": 0.255427653191462, "((0, 0, 3), (6, 6, 4))": 0.32483695408968544, "((0, 0, 3), (6, 6, 5))": 0.4110628592420869, "((0, 0, 3), (6, 6, 6))": 0.5014346793104989, "((0, 0, 3), (6, 6, 7))": 0.5890560840638078, "((0, 0, 3), (6, 6, 8))": 0.6674930676971659, "((0, 0, 3), (6, 6, 9))": 0.72609246445863, "((0, 0, 3), (6, 7, 0))": 0.2782555467493761, "((0, 0, 3), (6, 7, 1))": 0.2637198912031617, "((0, 0, 3), (6, 7, 2))": 0.26880686470293425, "((0, 0, 3), (6, 7, 3))": 0.30444522828932363, "((0, 0, 3), (6, 7, 4))": 0.3662199268424379, "((0, 0, 3), (6, 7, 5))": 0.44187108308448575, "((0, 0, 3), (6, 7, 6))": 0.5236613541574168, "((0, 0, 3), (6, 7, 7))": 0.6051481040060548, "((0, 0, 3), (6, 7, 8))": 0.6783481508076321, "((0, 0, 3), (6, 7, 9))": 0.734599923823144, "((0, 0, 3), (6, 8, 0))": 0.3190614740943042, "((0, 0, 3), (6, 8, 1))": 0.31051216488440075, "((0, 0, 3), (6, 8, 2))": 0.3191509163222291, "((0, 0, 3), (6, 8, 3))": 0.35233837932401324, "((0, 0, 3), (6, 8, 4))": 0.40594690360503044, "((0, 0, 3), (6, 8, 5))": 0.4735155973225944, "((0, 0, 3), (6, 8, 6))": 0.5473072314012569, "((0, 0, 3), (6, 8, 7))": 0.6218587951009527, "((0, 0, 3), (6, 8, 8))": 0.6905074706106126, "((0, 0, 3), (6, 8, 9))": 0.7436221073152289, "((0, 0, 3), (6, 9, 0))": 0.35378536445831504, "((0, 0, 3), (6, 9, 1))": 0.3484185279552492, "((0, 0, 3), (6, 9, 2))": 0.35768034548093275, "((0, 0, 3), (6, 9, 3))": 0.38798551410404675, "((0, 0, 3), (6, 9, 4))": 0.43542334889875167, "((0, 0, 3), (6, 9, 5))": 0.4970205241030204, "((0, 0, 3), (6, 9, 6))": 0.5657203394438853, "((0, 0, 3), (6, 9, 7))": 0.635692180966255, "((0, 0, 3), (6, 9, 8))": 0.7006852955658931, "((0, 0, 3), (6, 9, 9))": 0.7514706342273222, "((0, 0, 3), (7, 0, 0))": 0.49447533488986817, "((0, 0, 3), (7, 0, 1))": 0.4756679313429315, "((0, 0, 3), (7, 0, 2))": 0.46181214224263384, "((0, 0, 3), (7, 0, 3))": 0.46375376411209907, "((0, 0, 3), (7, 0, 4))": 0.4871583624481458, "((0, 0, 3), (7, 0, 5))": 0.5311341845706745, "((0, 0, 3), (7, 0, 6))": 0.5897729728282065, "((0, 0, 3), (7, 0, 7))": 0.6547077217506223, "((0, 0, 3), (7, 0, 8))": 0.7174326503751072, "((0, 0, 3), (7, 0, 9))": 0.7666883006629581, "((0, 0, 3), (7, 1, 0))": 0.44445909267667055, "((0, 0, 3), (7, 1, 1))": 0.42363175237161854, "((0, 0, 3), (7, 1, 2))": 0.4094923794173196, "((0, 0, 3), (7, 1, 3))": 0.41467078757848724, "((0, 0, 3), (7, 1, 4))": 0.4443494315626577, "((0, 0, 3), (7, 1, 5))": 0.49580523574413327, "((0, 0, 3), (7, 1, 6))": 0.5620218822921397, "((0, 0, 3), (7, 1, 7))": 0.6333917443883293, "((0, 0, 3), (7, 1, 8))": 0.7014617632497735, "((0, 0, 3), (7, 1, 9))": 0.7538074881038823, "((0, 0, 3), (7, 2, 0))": 0.3819049436756538, "((0, 0, 3), (7, 2, 1))": 0.3587383792758206, "((0, 0, 3), (7, 2, 2))": 0.3449969207441914, "((0, 0, 3), (7, 2, 3))": 0.35504781630506754, "((0, 0, 3), (7, 2, 4))": 0.394089501031415, "((0, 0, 3), (7, 2, 5))": 0.45675156214728674, "((0, 0, 3), (7, 2, 6))": 0.5325132458776421, "((0, 0, 3), (7, 2, 7))": 0.6122314598274134, "((0, 0, 3), (7, 2, 8))": 0.6849867899206739, "((0, 0, 3), (7, 2, 9))": 0.7419408327637229, "((0, 0, 3), (7, 3, 0))": 0.3220599113583775, "((0, 0, 3), (7, 3, 1))": 0.2971803752672583, "((0, 0, 3), (7, 3, 2))": 0.284461480699069, "((0, 0, 3), (7, 3, 3))": 0.3024746459224443, "((0, 0, 3), (7, 3, 4))": 0.3537261163977936, "((0, 0, 3), (7, 3, 5))": 0.4273272838191457, "((0, 0, 3), (7, 3, 6))": 0.5124314519087411, "((0, 0, 3), (7, 3, 7))": 0.5971402931114124, "((0, 0, 3), (7, 3, 8))": 0.6750760335378563, "((0, 0, 3), (7, 3, 9))": 0.7320606876147572, "((0, 0, 3), (7, 4, 0))": 0.2817788619819779, "((0, 0, 3), (7, 4, 1))": 0.2562864145474325, "((0, 0, 3), (7, 4, 2))": 0.24762981750639965, "((0, 0, 3), (7, 4, 3))": 0.2744944852093257, "((0, 0, 3), (7, 4, 4))": 0.33504643719714444, "((0, 0, 3), (7, 4, 5))": 0.41683961364162314, "((0, 0, 3), (7, 4, 6))": 0.5051613867023557, "((0, 0, 3), (7, 4, 7))": 0.5935476450859885, "((0, 0, 3), (7, 4, 8))": 0.670822052458268, "((0, 0, 3), (7, 4, 9))": 0.7300859445444459, "((0, 0, 3), (7, 5, 0))": 0.2737032262840033, "((0, 0, 3), (7, 5, 1))": 0.2520252762373387, "((0, 0, 3), (7, 5, 2))": 0.24791946791824584, "((0, 0, 3), (7, 5, 3))": 0.2799364083544821, "((0, 0, 3), (7, 5, 4))": 0.34359001343527656, "((0, 0, 3), (7, 5, 5))": 0.4249339000812532, "((0, 0, 3), (7, 5, 6))": 0.5128841989126979, "((0, 0, 3), (7, 5, 7))": 0.5986718116980221, "((0, 0, 3), (7, 5, 8))": 0.6755903230389936, "((0, 0, 3), (7, 5, 9))": 0.7325715612543916, "((0, 0, 3), (7, 6, 0))": 0.29579081203630947, "((0, 0, 3), (7, 6, 1))": 0.27934328028762295, "((0, 0, 3), (7, 6, 2))": 0.2809773583796078, "((0, 0, 3), (7, 6, 3))": 0.31214478171866633, "((0, 0, 3), (7, 6, 4))": 0.37211748332348027, "((0, 0, 3), (7, 6, 5))": 0.44750229054552243, "((0, 0, 3), (7, 6, 6))": 0.5302409766104867, "((0, 0, 3), (7, 6, 7))": 0.6120211910805714, "((0, 0, 3), (7, 6, 8))": 0.6847224250365752, "((0, 0, 3), (7, 6, 9))": 0.7405305362249269, "((0, 0, 3), (7, 7, 0))": 0.33305386871478515, "((0, 0, 3), (7, 7, 1))": 0.3220660530639747, "((0, 0, 3), (7, 7, 2))": 0.32667666014557367, "((0, 0, 3), (7, 7, 3))": 0.3572338047963655, "((0, 0, 3), (7, 7, 4))": 0.4109117368594374, "((0, 0, 3), (7, 7, 5))": 0.4795514802441069, "((0, 0, 3), (7, 7, 6))": 0.5547944463716986, "((0, 0, 3), (7, 7, 7))": 0.6295965473878123, "((0, 0, 3), (7, 7, 8))": 0.6981684973468897, "((0, 0, 3), (7, 7, 9))": 0.7507809054357364, "((0, 0, 3), (7, 8, 0))": 0.3726852759997702, "((0, 0, 3), (7, 8, 1))": 0.36589364621524556, "((0, 0, 3), (7, 8, 2))": 0.37354120390971, "((0, 0, 3), (7, 8, 3))": 0.4025108057472856, "((0, 0, 3), (7, 8, 4))": 0.4511402651668715, "((0, 0, 3), (7, 8, 5))": 0.5120130291630045, "((0, 0, 3), (7, 8, 6))": 0.5796944990121576, "((0, 0, 3), (7, 8, 7))": 0.6484192524762623, "((0, 0, 3), (7, 8, 8))": 0.7118883417411619, "((0, 0, 3), (7, 8, 9))": 0.7613401346473172, "((0, 0, 3), (7, 9, 0))": 0.4064918851915638, "((0, 0, 3), (7, 9, 1))": 0.4024104804792277, "((0, 0, 3), (7, 9, 2))": 0.4110048435493236, "((0, 0, 3), (7, 9, 3))": 0.4375293212670011, "((0, 0, 3), (7, 9, 4))": 0.48062964885504317, "((0, 0, 3), (7, 9, 5))": 0.5371733807505146, "((0, 0, 3), (7, 9, 6))": 0.5991909461163241, "((0, 0, 3), (7, 9, 7))": 0.663310188916803, "((0, 0, 3), (7, 9, 8))": 0.7230743134038456, "((0, 0, 3), (7, 9, 9))": 0.7700093189239954, "((0, 0, 3), (8, 0, 0))": 0.5342894224557599, "((0, 0, 3), (8, 0, 1))": 0.5183442318918098, "((0, 0, 3), (8, 0, 2))": 0.5064946658403768, "((0, 0, 3), (8, 0, 3))": 0.5084150749525038, "((0, 0, 3), (8, 0, 4))": 0.529183936980589, "((0, 0, 3), (8, 0, 5))": 0.5685132666751247, "((0, 0, 3), (8, 0, 6))": 0.6213757096248139, "((0, 0, 3), (8, 0, 7))": 0.680809074157567, "((0, 0, 3), (8, 0, 8))": 0.73808923579669, "((0, 0, 3), (8, 0, 9))": 0.783963096882534, "((0, 0, 3), (8, 1, 0))": 0.48512681364132604, "((0, 0, 3), (8, 1, 1))": 0.46754829079910776, "((0, 0, 3), (8, 1, 2))": 0.45568585494813346, "((0, 0, 3), (8, 1, 3))": 0.4603010044537851, "((0, 0, 3), (8, 1, 4))": 0.48643710614634894, "((0, 0, 3), (8, 1, 5))": 0.532468792103563, "((0, 0, 3), (8, 1, 6))": 0.5922327036990709, "((0, 0, 3), (8, 1, 7))": 0.6581407093000446, "((0, 0, 3), (8, 1, 8))": 0.720482512548248, "((0, 0, 3), (8, 1, 9))": 0.7701515077650746, "((0, 0, 3), (8, 2, 0))": 0.42484651746342117, "((0, 0, 3), (8, 2, 1))": 0.4057419329061148, "((0, 0, 3), (8, 2, 2))": 0.3944594915877276, "((0, 0, 3), (8, 2, 3))": 0.40355006889380424, "((0, 0, 3), (8, 2, 4))": 0.43748376426131746, "((0, 0, 3), (8, 2, 5))": 0.49289114462625766, "((0, 0, 3), (8, 2, 6))": 0.5620742049465951, "((0, 0, 3), (8, 2, 7))": 0.6348977185520948, "((0, 0, 3), (8, 2, 8))": 0.7038675340744756, "((0, 0, 3), (8, 2, 9))": 0.7557202427670165, "((0, 0, 3), (8, 3, 0))": 0.3689902534696171, "((0, 0, 3), (8, 3, 1))": 0.3490133809735138, "((0, 0, 3), (8, 3, 2))": 0.3397857339196836, "((0, 0, 3), (8, 3, 3))": 0.3549961915638797, "((0, 0, 3), (8, 3, 4))": 0.39841648792317413, "((0, 0, 3), (8, 3, 5))": 0.46391338821167005, "((0, 0, 3), (8, 3, 6))": 0.5405085653683287, "((0, 0, 3), (8, 3, 7))": 0.6203617636532296, "((0, 0, 3), (8, 3, 8))": 0.6916610603944437, "((0, 0, 3), (8, 3, 9))": 0.7469436946255629, "((0, 0, 3), (8, 4, 0))": 0.33276742293626305, "((0, 0, 3), (8, 4, 1))": 0.31365961337252213, "((0, 0, 3), (8, 4, 2))": 0.30772094059350286, "((0, 0, 3), (8, 4, 3))": 0.3300061572793325, "((0, 0, 3), (8, 4, 4))": 0.3813288500183146, "((0, 0, 3), (8, 4, 5))": 0.452732395640257, "((0, 0, 3), (8, 4, 6))": 0.5348836217704995, "((0, 0, 3), (8, 4, 7))": 0.6153014381742382, "((0, 0, 3), (8, 4, 8))": 0.6886122624743815, "((0, 0, 3), (8, 4, 9))": 0.7434016652512982, "((0, 0, 3), (8, 5, 0))": 0.3266093755848299, "((0, 0, 3), (8, 5, 1))": 0.3102718776816026, "((0, 0, 3), (8, 5, 2))": 0.3090694552547943, "((0, 0, 3), (8, 5, 3))": 0.3353813179593685, "((0, 0, 3), (8, 5, 4))": 0.3895262313661825, "((0, 0, 3), (8, 5, 5))": 0.4629807392002802, "((0, 0, 3), (8, 5, 6))": 0.5424064662122365, "((0, 0, 3), (8, 5, 7))": 0.6225443778785933, "((0, 0, 3), (8, 5, 8))": 0.6935173295418293, "((0, 0, 3), (8, 5, 9))": 0.7483686931211708, "((0, 0, 3), (8, 6, 0))": 0.34791557748452523, "((0, 0, 3), (8, 6, 1))": 0.33570680674434855, "((0, 0, 3), (8, 6, 2))": 0.3379637547765629, "((0, 0, 3), (8, 6, 3))": 0.36594299352779647, "((0, 0, 3), (8, 6, 4))": 0.41733550351026705, "((0, 0, 3), (8, 6, 5))": 0.48620986498765534, "((0, 0, 3), (8, 6, 6))": 0.5619911868567566, "((0, 0, 3), (8, 6, 7))": 0.6372449682008616, "((0, 0, 3), (8, 6, 8))": 0.7061179612224583, "((0, 0, 3), (8, 6, 9))": 0.7583810967546483, "((0, 0, 3), (8, 7, 0))": 0.38429005245101994, "((0, 0, 3), (8, 7, 1))": 0.3757525795981164, "((0, 0, 3), (8, 7, 2))": 0.3809924414369634, "((0, 0, 3), (8, 7, 3))": 0.407658099331171, "((0, 0, 3), (8, 7, 4))": 0.4568018729429643, "((0, 0, 3), (8, 7, 5))": 0.5184030851757864, "((0, 0, 3), (8, 7, 6))": 0.5879808204995315, "((0, 0, 3), (8, 7, 7))": 0.6578138631610965, "((0, 0, 3), (8, 7, 8))": 0.7217495990813033, "((0, 0, 3), (8, 7, 9))": 0.7711449930794634, "((0, 0, 3), (8, 8, 0))": 0.4234625452566575, "((0, 0, 3), (8, 8, 1))": 0.41808780065501117, "((0, 0, 3), (8, 8, 2))": 0.42505651614274287, "((0, 0, 3), (8, 8, 3))": 0.45077802707965786, "((0, 0, 3), (8, 8, 4))": 0.49436404808700285, "((0, 0, 3), (8, 8, 5))": 0.5515956233701648, "((0, 0, 3), (8, 8, 6))": 0.6139795391461658, "((0, 0, 3), (8, 8, 7))": 0.6782745945984322, "((0, 0, 3), (8, 8, 8))": 0.7375590586754515, "((0, 0, 3), (8, 8, 9))": 0.783807063853423, "((0, 0, 3), (8, 9, 0))": 0.4568621343367248, "((0, 0, 3), (8, 9, 1))": 0.45364334286781766, "((0, 0, 3), (8, 9, 2))": 0.46153141926766855, "((0, 0, 3), (8, 9, 3))": 0.4853330650245241, "((0, 0, 3), (8, 9, 4))": 0.5249039311812393, "((0, 0, 3), (8, 9, 5))": 0.576118243171181, "((0, 0, 3), (8, 9, 6))": 0.634394832596414, "((0, 0, 3), (8, 9, 7))": 0.6941185904213687, "((0, 0, 3), (8, 9, 8))": 0.7500560898323955, "((0, 0, 3), (8, 9, 9))": 0.7938848424747926, "((0, 0, 3), (9, 0, 0))": 0.5621211392395513, "((0, 0, 3), (9, 0, 1))": 0.5488692616070453, "((0, 0, 3), (9, 0, 2))": 0.5390467762085742, "((0, 0, 3), (9, 0, 3))": 0.5413141263956108, "((0, 0, 3), (9, 0, 4))": 0.5604675708809742, "((0, 0, 3), (9, 0, 5))": 0.5965384824799825, "((0, 0, 3), (9, 0, 6))": 0.6454640254277445, "((0, 0, 3), (9, 0, 7))": 0.7005524506478806, "((0, 0, 3), (9, 0, 8))": 0.7542487257810105, "((0, 0, 3), (9, 0, 9))": 0.7965161648418252, "((0, 0, 3), (9, 1, 0))": 0.5146303093336159, "((0, 0, 3), (9, 1, 1))": 0.5000181421338319, "((0, 0, 3), (9, 1, 2))": 0.4902149060404631, "((0, 0, 3), (9, 1, 3))": 0.494835872216544, "((0, 0, 3), (9, 1, 4))": 0.5186423834362961, "((0, 0, 3), (9, 1, 5))": 0.5607862384320722, "((0, 0, 3), (9, 1, 6))": 0.6161376883716668, "((0, 0, 3), (9, 1, 7))": 0.6771590524285489, "((0, 0, 3), (9, 1, 8))": 0.7358270629342594, "((0, 0, 3), (9, 1, 9))": 0.7817879455482355, "((0, 0, 3), (9, 2, 0))": 0.45714479105811784, "((0, 0, 3), (9, 2, 1))": 0.44129115868354923, "((0, 0, 3), (9, 2, 2))": 0.4321675737791998, "((0, 0, 3), (9, 2, 3))": 0.44061874674156415, "((0, 0, 3), (9, 2, 4))": 0.4712726456688409, "((0, 0, 3), (9, 2, 5))": 0.5217424750995708, "((0, 0, 3), (9, 2, 6))": 0.585272092410811, "((0, 0, 3), (9, 2, 7))": 0.6535968815093184, "((0, 0, 3), (9, 2, 8))": 0.7172686908486614, "((0, 0, 3), (9, 2, 9))": 0.7671417352102501, "((0, 0, 3), (9, 3, 0))": 0.4048938806492284, "((0, 0, 3), (9, 3, 1))": 0.3885770890653935, "((0, 0, 3), (9, 3, 2))": 0.38133863394511797, "((0, 0, 3), (9, 3, 3))": 0.39524992535942016, "((0, 0, 3), (9, 3, 4))": 0.43378080242353617, "((0, 0, 3), (9, 3, 5))": 0.4928630975732066, "((0, 0, 3), (9, 3, 6))": 0.5639666836006517, "((0, 0, 3), (9, 3, 7))": 0.6378432805692216, "((0, 0, 3), (9, 3, 8))": 0.7060514440711054, "((0, 0, 3), (9, 3, 9))": 0.757359351895009, "((0, 0, 3), (9, 4, 0))": 0.37197157561340183, "((0, 0, 3), (9, 4, 1))": 0.35654493183030744, "((0, 0, 3), (9, 4, 2))": 0.3526293185051176, "((0, 0, 3), (9, 4, 3))": 0.3721016115880235, "((0, 0, 3), (9, 4, 4))": 0.41757997058278395, "((0, 0, 3), (9, 4, 5))": 0.48231915406657067, "((0, 0, 3), (9, 4, 6))": 0.5581838167658616, "((0, 0, 3), (9, 4, 7))": 0.6341341491710424, "((0, 0, 3), (9, 4, 8))": 0.7036434021966154, "((0, 0, 3), (9, 4, 9))": 0.7559929550841025, "((0, 0, 3), (9, 5, 0))": 0.36727427901088117, "((0, 0, 3), (9, 5, 1))": 0.35425796139384697, "((0, 0, 3), (9, 5, 2))": 0.3540419349202741, "((0, 0, 3), (9, 5, 3))": 0.37764477997628765, "((0, 0, 3), (9, 5, 4))": 0.4255111903533373, "((0, 0, 3), (9, 5, 5))": 0.4922994391334017, "((0, 0, 3), (9, 5, 6))": 0.5667418885943021, "((0, 0, 3), (9, 5, 7))": 0.6428139674011618, "((0, 0, 3), (9, 5, 8))": 0.7104114977378461, "((0, 0, 3), (9, 5, 9))": 0.7623961133996751, "((0, 0, 3), (9, 6, 0))": 0.3885682606892127, "((0, 0, 3), (9, 6, 1))": 0.3786549373586125, "((0, 0, 3), (9, 6, 2))": 0.3816464582259711, "((0, 0, 3), (9, 6, 3))": 0.40626142365377826, "((0, 0, 3), (9, 6, 4))": 0.45352683141574046, "((0, 0, 3), (9, 6, 5))": 0.5164057571151613, "((0, 0, 3), (9, 6, 6))": 0.5881710740563393, "((0, 0, 3), (9, 6, 7))": 0.6594587536439644, "((0, 0, 3), (9, 6, 8))": 0.7248127783463895, "((0, 0, 3), (9, 6, 9))": 0.7744395365453394, "((0, 0, 3), (9, 7, 0))": 0.4248778789186553, "((0, 0, 3), (9, 7, 1))": 0.4178603718767287, "((0, 0, 3), (9, 7, 2))": 0.4229023332551008, "((0, 0, 3), (9, 7, 3))": 0.4472455106119863, "((0, 0, 3), (9, 7, 4))": 0.4909806893652929, "((0, 0, 3), (9, 7, 5))": 0.5495780034178709, "((0, 0, 3), (9, 7, 6))": 0.6148274400370224, "((0, 0, 3), (9, 7, 7))": 0.6815304284866264, "((0, 0, 3), (9, 7, 8))": 0.7424396895993566, "((0, 0, 3), (9, 7, 9))": 0.7893006352179383, "((0, 0, 3), (9, 8, 0))": 0.4644374747975294, "((0, 0, 3), (9, 8, 1))": 0.45978343506802, "((0, 0, 3), (9, 8, 2))": 0.46614360984727965, "((0, 0, 3), (9, 8, 3))": 0.4891178693604008, "((0, 0, 3), (9, 8, 4))": 0.5292430500868436, "((0, 0, 3), (9, 8, 5))": 0.5818157138635202, "((0, 0, 3), (9, 8, 6))": 0.6417898082043558, "((0, 0, 3), (9, 8, 7))": 0.703010045019848, "((0, 0, 3), (9, 8, 8))": 0.7598601376577212, "((0, 0, 3), (9, 8, 9))": 0.8039999234367387, "((0, 0, 3), (9, 9, 0))": 0.49784356420589804, "((0, 0, 3), (9, 9, 1))": 0.49492740257839773, "((0, 0, 3), (9, 9, 2))": 0.5019327044945721, "((0, 0, 3), (9, 9, 3))": 0.5234041392568055, "((0, 0, 3), (9, 9, 4))": 0.5596242841734846, "((0, 0, 3), (9, 9, 5))": 0.6076255358973256, "((0, 0, 3), (9, 9, 6))": 0.6624909116443044, "((0, 0, 3), (9, 9, 7))": 0.7197733075964966, "((0, 0, 3), (9, 9, 8))": 0.7734815854564001, "((0, 0, 3), (9, 9, 9))": 0.8156126440859545, "((0, 0, 4), (0, 0, 5))": 0.11050359273171263, "((0, 0, 4), (0, 0, 6))": 0.22190837091806342, "((0, 0, 4), (0, 0, 7))": 0.33056458885322115, "((0, 0, 4), (0, 0, 8))": 0.429962172202229, "((0, 0, 4), (0, 0, 9))": 0.5074230516578669, "((0, 0, 4), (0, 1, 0))": 0.34354756307896245, "((0, 0, 4), (0, 1, 1))": 0.2796576396714549, "((0, 0, 4), (0, 1, 2))": 0.1929575168672219, "((0, 0, 4), (0, 1, 3))": 0.09708783920352217, "((0, 0, 4), (0, 1, 4))": 0.05216134742567582, "((0, 0, 4), (0, 1, 5))": 0.1443007047236961, "((0, 0, 4), (0, 1, 6))": 0.2548011729619814, "((0, 0, 4), (0, 1, 7))": 0.3639893970018032, "((0, 0, 4), (0, 1, 8))": 0.4632706365491469, "((0, 0, 4), (0, 1, 9))": 0.5406708434361847, "((0, 0, 4), (0, 2, 0))": 0.33247844542249844, "((0, 0, 4), (0, 2, 1))": 0.27051119470995066, "((0, 0, 4), (0, 2, 2))": 0.1913630329639526, "((0, 0, 4), (0, 2, 3))": 0.12187885754143613, "((0, 0, 4), (0, 2, 4))": 0.12460330341950472, "((0, 0, 4), (0, 2, 5))": 0.20552683378194234, "((0, 0, 4), (0, 2, 6))": 0.30924365270594756, "((0, 0, 4), (0, 2, 7))": 0.41424895657371635, "((0, 0, 4), (0, 2, 8))": 0.509508635240765, "((0, 0, 4), (0, 2, 9))": 0.5829763937720492, "((0, 0, 4), (0, 3, 0))": 0.33087453522834454, "((0, 0, 4), (0, 3, 1))": 0.2761717658257247, "((0, 0, 4), (0, 3, 2))": 0.21439092006610241, "((0, 0, 4), (0, 3, 3))": 0.17743182333969648, "((0, 0, 4), (0, 3, 4))": 0.2000996334452359, "((0, 0, 4), (0, 3, 5))": 0.273693480674868, "((0, 0, 4), (0, 3, 6))": 0.36840533893530664, "((0, 0, 4), (0, 3, 7))": 0.4660988865548804, "((0, 0, 4), (0, 3, 8))": 0.5552871973157685, "((0, 0, 4), (0, 3, 9))": 0.6239152632065301, "((0, 0, 4), (0, 4, 0))": 0.33819396704936844, "((0, 0, 4), (0, 4, 1))": 0.29492427209607913, "((0, 0, 4), (0, 4, 2))": 0.25337202272158926, "((0, 0, 4), (0, 4, 3))": 0.23969236137051136, "((0, 0, 4), (0, 4, 4))": 0.271021236494689, "((0, 0, 4), (0, 4, 5))": 0.3391159482727347, "((0, 0, 4), (0, 4, 6))": 0.4251709253324198, "((0, 0, 4), (0, 4, 7))": 0.5149408623854864, "((0, 0, 4), (0, 4, 8))": 0.5970663596193799, "((0, 0, 4), (0, 4, 9))": 0.6605931925644359, "((0, 0, 4), (0, 5, 0))": 0.35101955621779535, "((0, 0, 4), (0, 5, 1))": 0.31904447845246325, "((0, 0, 4), (0, 5, 2))": 0.2930642550609642, "((0, 0, 4), (0, 5, 3))": 0.29351612198584814, "((0, 0, 4), (0, 5, 4))": 0.3293845311945092, "((0, 0, 4), (0, 5, 5))": 0.3932691703826483, "((0, 0, 4), (0, 5, 6))": 0.4729826739972869, "((0, 0, 4), (0, 5, 7))": 0.5555824906564701, "((0, 0, 4), (0, 5, 8))": 0.6322027547147906, "((0, 0, 4), (0, 5, 9))": 0.6908958759952424, "((0, 0, 4), (0, 6, 0))": 0.3697998293342803, "((0, 0, 4), (0, 6, 1))": 0.34566129175720656, "((0, 0, 4), (0, 6, 2))": 0.3300813460067514, "((0, 0, 4), (0, 6, 3))": 0.33816255578565746, "((0, 0, 4), (0, 6, 4))": 0.37517707255813365, "((0, 0, 4), (0, 6, 5))": 0.4364232319260295, "((0, 0, 4), (0, 6, 6))": 0.5106866055806656, "((0, 0, 4), (0, 6, 7))": 0.5887944486121933, "((0, 0, 4), (0, 6, 8))": 0.6606818053520552, "((0, 0, 4), (0, 6, 9))": 0.716082783856693, "((0, 0, 4), (0, 7, 0))": 0.3933391094393657, "((0, 0, 4), (0, 7, 1))": 0.3753715200556215, "((0, 0, 4), (0, 7, 2))": 0.3658759154844493, "((0, 0, 4), (0, 7, 3))": 0.377219038191666, "((0, 0, 4), (0, 7, 4))": 0.41382512681311506, "((0, 0, 4), (0, 7, 5))": 0.4714149041905522, "((0, 0, 4), (0, 7, 6))": 0.5419085973409538, "((0, 0, 4), (0, 7, 7))": 0.6157754624392018, "((0, 0, 4), (0, 7, 8))": 0.684358144484177, "((0, 0, 4), (0, 7, 9))": 0.7371691586389995, "((0, 0, 4), (0, 8, 0))": 0.41898620411522713, "((0, 0, 4), (0, 8, 1))": 0.4051386643946547, "((0, 0, 4), (0, 8, 2))": 0.39936219962402675, "((0, 0, 4), (0, 8, 3))": 0.4118535482545009, "((0, 0, 4), (0, 8, 4))": 0.44659572622812993, "((0, 0, 4), (0, 8, 5))": 0.5007897833279632, "((0, 0, 4), (0, 8, 6))": 0.5673556889500829, "((0, 0, 4), (0, 8, 7))": 0.6377743382063594, "((0, 0, 4), (0, 8, 8))": 0.7033787961858513, "((0, 0, 4), (0, 8, 9))": 0.7539250616894252, "((0, 0, 4), (0, 9, 0))": 0.44001394938021915, "((0, 0, 4), (0, 9, 1))": 0.42894208242028153, "((0, 0, 4), (0, 9, 2))": 0.42532038199848665, "((0, 0, 4), (0, 9, 3))": 0.43815458031341875, "((0, 0, 4), (0, 9, 4))": 0.4712096760892966, "((0, 0, 4), (0, 9, 5))": 0.5224860688943185, "((0, 0, 4), (0, 9, 6))": 0.5858605472262078, "((0, 0, 4), (0, 9, 7))": 0.6533792286011425, "((0, 0, 4), (0, 9, 8))": 0.7164629930427125, "((0, 0, 4), (0, 9, 9))": 0.7648763004933327, "((0, 0, 4), (1, 0, 0))": 0.3518399556546058, "((0, 0, 4), (1, 0, 1))": 0.28752275173641156, "((0, 0, 4), (1, 0, 2))": 0.20076270770353075, "((0, 0, 4), (1, 0, 3))": 0.10492613377971027, "((0, 0, 4), (1, 0, 4))": 0.05038742654330725, "((0, 0, 4), (1, 0, 5))": 0.1365032006009598, "((0, 0, 4), (1, 0, 6))": 0.243740541287077, "((0, 0, 4), (1, 0, 7))": 0.34914561805530897, "((0, 0, 4), (1, 0, 8))": 0.44544915500484583, "((0, 0, 4), (1, 0, 9))": 0.5218546361984897, "((0, 0, 4), (1, 1, 0))": 0.3376726811270348, "((0, 0, 4), (1, 1, 1))": 0.27243438383985813, "((0, 0, 4), (1, 1, 2))": 0.18550340936593285, "((0, 0, 4), (1, 1, 3))": 0.09335382409492808, "((0, 0, 4), (1, 1, 4))": 0.06959459070931531, "((0, 0, 4), (1, 1, 5))": 0.16270433342958235, "((0, 0, 4), (1, 1, 6))": 0.27133254979226556, "((0, 0, 4), (1, 1, 7))": 0.3779999888692357, "((0, 0, 4), (1, 1, 8))": 0.47480417124231816, "((0, 0, 4), (1, 1, 9))": 0.5507147303653757, "((0, 0, 4), (1, 2, 0))": 0.3244733298928844, "((0, 0, 4), (1, 2, 1))": 0.26136304095019297, "((0, 0, 4), (1, 2, 2))": 0.18153325008424698, "((0, 0, 4), (1, 2, 3))": 0.11313947068071344, "((0, 0, 4), (1, 2, 4))": 0.1238284201661516, "((0, 0, 4), (1, 2, 5))": 0.20975540178673902, "((0, 0, 4), (1, 2, 6))": 0.313978338279047, "((0, 0, 4), (1, 2, 7))": 0.4179793476871958, "((0, 0, 4), (1, 2, 8))": 0.5121425481013874, "((0, 0, 4), (1, 2, 9))": 0.5849295851767979, "((0, 0, 4), (1, 3, 0))": 0.31606431237343385, "((0, 0, 4), (1, 3, 1))": 0.25953380476622523, "((0, 0, 4), (1, 3, 2))": 0.19543736272518472, "((0, 0, 4), (1, 3, 3))": 0.1575790230376907, "((0, 0, 4), (1, 3, 4))": 0.1855336657869107, "((0, 0, 4), (1, 3, 5))": 0.2645242412033631, "((0, 0, 4), (1, 3, 6))": 0.3615298335014642, "((0, 0, 4), (1, 3, 7))": 0.46001921748728647, "((0, 0, 4), (1, 3, 8))": 0.5493245782351194, "((0, 0, 4), (1, 3, 9))": 0.6181627829726251, "((0, 0, 4), (1, 4, 0))": 0.3115462923702085, "((0, 0, 4), (1, 4, 1))": 0.2646693260030316, "((0, 0, 4), (1, 4, 2))": 0.21858816031233633, "((0, 0, 4), (1, 4, 3))": 0.20408654224969203, "((0, 0, 4), (1, 4, 4))": 0.24141150862073232, "((0, 0, 4), (1, 4, 5))": 0.3158463935285677, "((0, 0, 4), (1, 4, 6))": 0.40681066686165024, "((0, 0, 4), (1, 4, 7))": 0.49870982521735485, "((0, 0, 4), (1, 4, 8))": 0.5831121263031932, "((0, 0, 4), (1, 4, 9))": 0.6470661488982884, "((0, 0, 4), (1, 5, 0))": 0.315477722972624, "((0, 0, 4), (1, 5, 1))": 0.27686189547874823, "((0, 0, 4), (1, 5, 2))": 0.245194591161598, "((0, 0, 4), (1, 5, 3))": 0.2455424370528444, "((0, 0, 4), (1, 5, 4))": 0.28671489826768715, "((0, 0, 4), (1, 5, 5))": 0.3592214504458383, "((0, 0, 4), (1, 5, 6))": 0.4437607790919122, "((0, 0, 4), (1, 5, 7))": 0.5314423880317611, "((0, 0, 4), (1, 5, 8))": 0.6099541784400605, "((0, 0, 4), (1, 5, 9))": 0.6706479119228367, "((0, 0, 4), (1, 6, 0))": 0.3292883232599159, "((0, 0, 4), (1, 6, 1))": 0.2989668174782867, "((0, 0, 4), (1, 6, 2))": 0.2774485899123658, "((0, 0, 4), (1, 6, 3))": 0.28455231129759573, "((0, 0, 4), (1, 6, 4))": 0.326858760709791, "((0, 0, 4), (1, 6, 5))": 0.39402304453761616, "((0, 0, 4), (1, 6, 6))": 0.4750699760879825, "((0, 0, 4), (1, 6, 7))": 0.5571664368577943, "((0, 0, 4), (1, 6, 8))": 0.6327335260382762, "((0, 0, 4), (1, 6, 9))": 0.6905835808416222, "((0, 0, 4), (1, 7, 0))": 0.35270150045343246, "((0, 0, 4), (1, 7, 1))": 0.3285660337248706, "((0, 0, 4), (1, 7, 2))": 0.3138336615023558, "((0, 0, 4), (1, 7, 3))": 0.3237572420439337, "((0, 0, 4), (1, 7, 4))": 0.3632625574821999, "((0, 0, 4), (1, 7, 5))": 0.42616258849989874, "((0, 0, 4), (1, 7, 6))": 0.5018732965202533, "((0, 0, 4), (1, 7, 7))": 0.5804173299338448, "((0, 0, 4), (1, 7, 8))": 0.6527698444431052, "((0, 0, 4), (1, 7, 9))": 0.7084900820392902, "((0, 0, 4), (1, 8, 0))": 0.3794447996138578, "((0, 0, 4), (1, 8, 1))": 0.36036812176741007, "((0, 0, 4), (1, 8, 2))": 0.3498498934302873, "((0, 0, 4), (1, 8, 3))": 0.3605441993267156, "((0, 0, 4), (1, 8, 4))": 0.3968916275913127, "((0, 0, 4), (1, 8, 5))": 0.4549520755570676, "((0, 0, 4), (1, 8, 6))": 0.5260379272395787, "((0, 0, 4), (1, 8, 7))": 0.6007274708386497, "((0, 0, 4), (1, 8, 8))": 0.6700936283745864, "((0, 0, 4), (1, 8, 9))": 0.7236632048992462, "((0, 0, 4), (1, 9, 0))": 0.4019496351039988, "((0, 0, 4), (1, 9, 1))": 0.3862942320868057, "((0, 0, 4), (1, 9, 2))": 0.37844781448835335, "((0, 0, 4), (1, 9, 3))": 0.3892972325942875, "((0, 0, 4), (1, 9, 4))": 0.42323731253914426, "((0, 0, 4), (1, 9, 5))": 0.4774719313303666, "((0, 0, 4), (1, 9, 6))": 0.5447222339742637, "((0, 0, 4), (1, 9, 7))": 0.6161429163620115, "((0, 0, 4), (1, 9, 8))": 0.682820944351971, "((0, 0, 4), (1, 9, 9))": 0.7342205363539224, "((0, 0, 4), (2, 0, 0))": 0.3563884906490359, "((0, 0, 4), (2, 0, 1))": 0.2936497229968883, "((0, 0, 4), (2, 0, 2))": 0.21312312551153606, "((0, 0, 4), (2, 0, 3))": 0.13722853908418792, "((0, 0, 4), (2, 0, 4))": 0.11778589495789803, "((0, 0, 4), (2, 0, 5))": 0.18422856311096864, "((0, 0, 4), (2, 0, 6))": 0.28130427397762614, "((0, 0, 4), (2, 0, 7))": 0.38199525018228125, "((0, 0, 4), (2, 0, 8))": 0.4746934357617147, "((0, 0, 4), (2, 0, 9))": 0.5471736941566433, "((0, 0, 4), (2, 1, 0))": 0.34049559663138623, "((0, 0, 4), (2, 1, 1))": 0.27738147089917986, "((0, 0, 4), (2, 1, 2))": 0.1970550586013529, "((0, 0, 4), (2, 1, 3))": 0.12365733842527996, "((0, 0, 4), (2, 1, 4))": 0.11836883409846109, "((0, 0, 4), (2, 1, 5))": 0.19597343405766268, "((0, 0, 4), (2, 1, 6))": 0.2971932930908733, "((0, 0, 4), (2, 1, 7))": 0.3996476109567855, "((0, 0, 4), (2, 1, 8))": 0.493021639454016, "((0, 0, 4), (2, 1, 9))": 0.565550025449407, "((0, 0, 4), (2, 2, 0))": 0.3212908949641881, "((0, 0, 4), (2, 2, 1))": 0.25935485597097085, "((0, 0, 4), (2, 2, 2))": 0.18315779780500474, "((0, 0, 4), (2, 2, 3))": 0.1224978789059282, "((0, 0, 4), (2, 2, 4))": 0.1383798631825873, "((0, 0, 4), (2, 2, 5))": 0.22179353876615254, "((0, 0, 4), (2, 2, 6))": 0.32346183560450964, "((0, 0, 4), (2, 2, 7))": 0.4254192072644973, "((0, 0, 4), (2, 2, 8))": 0.5181798521032077, "((0, 0, 4), (2, 2, 9))": 0.5893081044879, "((0, 0, 4), (2, 3, 0))": 0.29905516045427505, "((0, 0, 4), (2, 3, 1))": 0.24097819416568184, "((0, 0, 4), (2, 3, 2))": 0.17275992418037425, "((0, 0, 4), (2, 3, 3))": 0.13256109490575066, "((0, 0, 4), (2, 3, 4))": 0.1673378392563864, "((0, 0, 4), (2, 3, 5))": 0.2529610563058321, "((0, 0, 4), (2, 3, 6))": 0.3533072093134882, "((0, 0, 4), (2, 3, 7))": 0.453159400493355, "((0, 0, 4), (2, 3, 8))": 0.5438871138895452, "((0, 0, 4), (2, 3, 9))": 0.6121820892690027, "((0, 0, 4), (2, 4, 0))": 0.2802601521447484, "((0, 0, 4), (2, 4, 1))": 0.22571562909940684, "((0, 0, 4), (2, 4, 2))": 0.16871199365470135, "((0, 0, 4), (2, 4, 3))": 0.14926871394039357, "((0, 0, 4), (2, 4, 4))": 0.19680033867191057, "((0, 0, 4), (2, 4, 5))": 0.2835068510196922, "((0, 0, 4), (2, 4, 6))": 0.38179991425710547, "((0, 0, 4), (2, 4, 7))": 0.4801519480409404, "((0, 0, 4), (2, 4, 8))": 0.5659587758361003, "((0, 0, 4), (2, 4, 9))": 0.6320376608123799, "((0, 0, 4), (2, 5, 0))": 0.27375891816463593, "((0, 0, 4), (2, 5, 1))": 0.22559338056159864, "((0, 0, 4), (2, 5, 2))": 0.1807871350852607, "((0, 0, 4), (2, 5, 3))": 0.17706582257971104, "((0, 0, 4), (2, 5, 4))": 0.22990919749093428, "((0, 0, 4), (2, 5, 5))": 0.31299405628576316, "((0, 0, 4), (2, 5, 6))": 0.4078393673232836, "((0, 0, 4), (2, 5, 7))": 0.5004404868909973, "((0, 0, 4), (2, 5, 8))": 0.5841161893230704, "((0, 0, 4), (2, 5, 9))": 0.6465100416137092, "((0, 0, 4), (2, 6, 0))": 0.28500952127749285, "((0, 0, 4), (2, 6, 1))": 0.2441163748154072, "((0, 0, 4), (2, 6, 2))": 0.21173449730441307, "((0, 0, 4), (2, 6, 3))": 0.21644443391527746, "((0, 0, 4), (2, 6, 4))": 0.2655810527392324, "((0, 0, 4), (2, 6, 5))": 0.3436265310052291, "((0, 0, 4), (2, 6, 6))": 0.4314631875401947, "((0, 0, 4), (2, 6, 7))": 0.5200416076308545, "((0, 0, 4), (2, 6, 8))": 0.5998714871706674, "((0, 0, 4), (2, 6, 9))": 0.6605942142966296, "((0, 0, 4), (2, 7, 0))": 0.30877794470806746, "((0, 0, 4), (2, 7, 1))": 0.27636751224409495, "((0, 0, 4), (2, 7, 2))": 0.25286228707583464, "((0, 0, 4), (2, 7, 3))": 0.2602383114512714, "((0, 0, 4), (2, 7, 4))": 0.3039569133838171, "((0, 0, 4), (2, 7, 5))": 0.3735840671077196, "((0, 0, 4), (2, 7, 6))": 0.4559885090054859, "((0, 0, 4), (2, 7, 7))": 0.5398356710202535, "((0, 0, 4), (2, 7, 8))": 0.6163358345175864, "((0, 0, 4), (2, 7, 9))": 0.6750046376641657, "((0, 0, 4), (2, 8, 0))": 0.3374062731997054, "((0, 0, 4), (2, 8, 1))": 0.3115326297159941, "((0, 0, 4), (2, 8, 2))": 0.2943768171128689, "((0, 0, 4), (2, 8, 3))": 0.3021282344616372, "((0, 0, 4), (2, 8, 4))": 0.34060269781908714, "((0, 0, 4), (2, 8, 5))": 0.4032143688492224, "((0, 0, 4), (2, 8, 6))": 0.4796006567756319, "((0, 0, 4), (2, 8, 7))": 0.5588165668470679, "((0, 0, 4), (2, 8, 8))": 0.6319892949020369, "((0, 0, 4), (2, 8, 9))": 0.6883949728453487, "((0, 0, 4), (2, 9, 0))": 0.36194748498437407, "((0, 0, 4), (2, 9, 1))": 0.3406117559731054, "((0, 0, 4), (2, 9, 2))": 0.32704756678657965, "((0, 0, 4), (2, 9, 3))": 0.334926468218328, "((0, 0, 4), (2, 9, 4))": 0.3696077950474484, "((0, 0, 4), (2, 9, 5))": 0.42724634404410045, "((0, 0, 4), (2, 9, 6))": 0.49866701684980463, "((0, 0, 4), (2, 9, 7))": 0.5740973402198567, "((0, 0, 4), (2, 9, 8))": 0.6442935284281553, "((0, 0, 4), (2, 9, 9))": 0.698456064900811, "((0, 0, 4), (3, 0, 0))": 0.3754018341926321, "((0, 0, 4), (3, 0, 1))": 0.3193330826986619, "((0, 0, 4), (3, 0, 2))": 0.2526889444598428, "((0, 0, 4), (3, 0, 3))": 0.199449802184285, "((0, 0, 4), (3, 0, 4))": 0.1934635554783555, "((0, 0, 4), (3, 0, 5))": 0.24527840790094288, "((0, 0, 4), (3, 0, 6))": 0.32813336090379364, "((0, 0, 4), (3, 0, 7))": 0.41934937446474835, "((0, 0, 4), (3, 0, 8))": 0.5054221758115123, "((0, 0, 4), (3, 0, 9))": 0.5730324480007127, "((0, 0, 4), (3, 1, 0))": 0.3541477340221871, "((0, 0, 4), (3, 1, 1))": 0.2969519966811598, "((0, 0, 4), (3, 1, 2))": 0.22902051009897584, "((0, 0, 4), (3, 1, 3))": 0.17651670897350866, "((0, 0, 4), (3, 1, 4))": 0.17882408413120707, "((0, 0, 4), (3, 1, 5))": 0.2414176562825769, "((0, 0, 4), (3, 1, 6))": 0.33096727535472, "((0, 0, 4), (3, 1, 7))": 0.42573152872190073, "((0, 0, 4), (3, 1, 8))": 0.513615447428833, "((0, 0, 4), (3, 1, 9))": 0.5820807718090443, "((0, 0, 4), (3, 2, 0))": 0.32348093307893816, "((0, 0, 4), (3, 2, 1))": 0.2652149846537023, "((0, 0, 4), (3, 2, 2))": 0.19530936308713107, "((0, 0, 4), (3, 2, 3))": 0.14585052263746623, "((0, 0, 4), (3, 2, 4))": 0.16370027053936453, "((0, 0, 4), (3, 2, 5))": 0.2404625496654816, "((0, 0, 4), (3, 2, 6))": 0.33714795259352576, "((0, 0, 4), (3, 2, 7))": 0.4355360612629073, "((0, 0, 4), (3, 2, 8))": 0.5257376173945225, "((0, 0, 4), (3, 2, 9))": 0.5946187405164597, "((0, 0, 4), (3, 3, 0))": 0.28736115247569455, "((0, 0, 4), (3, 3, 1))": 0.2258025966171072, "((0, 0, 4), (3, 3, 2))": 0.1532678225294618, "((0, 0, 4), (3, 3, 3))": 0.10756656554727191, "((0, 0, 4), (3, 3, 4))": 0.1497931174593972, "((0, 0, 4), (3, 3, 5))": 0.24250849676677871, "((0, 0, 4), (3, 3, 6))": 0.34599709281880064, "((0, 0, 4), (3, 3, 7))": 0.4477939994043283, "((0, 0, 4), (3, 3, 8))": 0.5385568063579338, "((0, 0, 4), (3, 3, 9))": 0.607488572527458, "((0, 0, 4), (3, 4, 0))": 0.25461615539908455, "((0, 0, 4), (3, 4, 1))": 0.19202518419926004, "((0, 0, 4), (3, 4, 2))": 0.1154283994491897, "((0, 0, 4), (3, 4, 3))": 0.08073399247585107, "((0, 0, 4), (3, 4, 4))": 0.14987145878552938, "((0, 0, 4), (3, 4, 5))": 0.25192715969543394, "((0, 0, 4), (3, 4, 6))": 0.35856790267168326, "((0, 0, 4), (3, 4, 7))": 0.4599481177995903, "((0, 0, 4), (3, 4, 8))": 0.5510438545322748, "((0, 0, 4), (3, 4, 9))": 0.6165820152511449, "((0, 0, 4), (3, 5, 0))": 0.24336693501393558, "((0, 0, 4), (3, 5, 1))": 0.18180911877470285, "((0, 0, 4), (3, 5, 2))": 0.11459615459451768, "((0, 0, 4), (3, 5, 3))": 0.09999037303445531, "((0, 0, 4), (3, 5, 4))": 0.1724224913384029, "((0, 0, 4), (3, 5, 5))": 0.2712891287514805, "((0, 0, 4), (3, 5, 6))": 0.37420255861512697, "((0, 0, 4), (3, 5, 7))": 0.4731477904604575, "((0, 0, 4), (3, 5, 8))": 0.5599076503923802, "((0, 0, 4), (3, 5, 9))": 0.6249313543303818, "((0, 0, 4), (3, 6, 0))": 0.2536912991641248, "((0, 0, 4), (3, 6, 1))": 0.20262974893809907, "((0, 0, 4), (3, 6, 2))": 0.15434017315001183, "((0, 0, 4), (3, 6, 3))": 0.15318273454301307, "((0, 0, 4), (3, 6, 4))": 0.21117020056253683, "((0, 0, 4), (3, 6, 5))": 0.2996737500556935, "((0, 0, 4), (3, 6, 6))": 0.3949633543499367, "((0, 0, 4), (3, 6, 7))": 0.48896878590107173, "((0, 0, 4), (3, 6, 8))": 0.5713131583698973, "((0, 0, 4), (3, 6, 9))": 0.6340970056232046, "((0, 0, 4), (3, 7, 0))": 0.27996805655827284, "((0, 0, 4), (3, 7, 1))": 0.2392935814661886, "((0, 0, 4), (3, 7, 2))": 0.20648577381609437, "((0, 0, 4), (3, 7, 3))": 0.2099143923162732, "((0, 0, 4), (3, 7, 4))": 0.2565921786193939, "((0, 0, 4), (3, 7, 5))": 0.3316864047235786, "((0, 0, 4), (3, 7, 6))": 0.4190655018863744, "((0, 0, 4), (3, 7, 7))": 0.5059547981415528, "((0, 0, 4), (3, 7, 8))": 0.585120239958733, "((0, 0, 4), (3, 7, 9))": 0.6455225458644747, "((0, 0, 4), (3, 8, 0))": 0.3106191924204765, "((0, 0, 4), (3, 8, 1))": 0.2788882532583876, "((0, 0, 4), (3, 8, 2))": 0.25500271990700296, "((0, 0, 4), (3, 8, 3))": 0.2593540984096672, "((0, 0, 4), (3, 8, 4))": 0.29804064054619367, "((0, 0, 4), (3, 8, 5))": 0.3635738925956422, "((0, 0, 4), (3, 8, 6))": 0.44258366477432015, "((0, 0, 4), (3, 8, 7))": 0.5242965663803895, "((0, 0, 4), (3, 8, 8))": 0.5993970820453903, "((0, 0, 4), (3, 8, 9))": 0.6573369340349533, "((0, 0, 4), (3, 9, 0))": 0.3372997338803406, "((0, 0, 4), (3, 9, 1))": 0.31121813396361353, "((0, 0, 4), (3, 9, 2))": 0.29237664817718717, "((0, 0, 4), (3, 9, 3))": 0.2964336831831047, "((0, 0, 4), (3, 9, 4))": 0.3303228302970006, "((0, 0, 4), (3, 9, 5))": 0.3890163499153368, "((0, 0, 4), (3, 9, 6))": 0.462340758171212, "((0, 0, 4), (3, 9, 7))": 0.5395237456363003, "((0, 0, 4), (3, 9, 8))": 0.6113597338953064, "((0, 0, 4), (3, 9, 9))": 0.6669388105610303, "((0, 0, 4), (4, 0, 0))": 0.4052634648673407, "((0, 0, 4), (4, 0, 1))": 0.35816809169219704, "((0, 0, 4), (4, 0, 2))": 0.3055204356895584, "((0, 0, 4), (4, 0, 3))": 0.268299745963907, "((0, 0, 4), (4, 0, 4))": 0.26791755910966736, "((0, 0, 4), (4, 0, 5))": 0.3100889920724707, "((0, 0, 4), (4, 0, 6))": 0.3803787122713913, "((0, 0, 4), (4, 0, 7))": 0.4614063833913561, "((0, 0, 4), (4, 0, 8))": 0.5394545890137757, "((0, 0, 4), (4, 0, 9))": 0.6011778375512538, "((0, 0, 4), (4, 1, 0))": 0.3753729993048349, "((0, 0, 4), (4, 1, 1))": 0.32568497320789697, "((0, 0, 4), (4, 1, 2))": 0.27002478539129804, "((0, 0, 4), (4, 1, 3))": 0.2323764606321405, "((0, 0, 4), (4, 1, 4))": 0.23804572482953973, "((0, 0, 4), (4, 1, 5))": 0.2903212347961892, "((0, 0, 4), (4, 1, 6))": 0.3691283923850529, "((0, 0, 4), (4, 1, 7))": 0.45571483705579063, "((0, 0, 4), (4, 1, 8))": 0.5372555881434309, "((0, 0, 4), (4, 1, 9))": 0.6010208423055399, "((0, 0, 4), (4, 2, 0))": 0.3339333537900966, "((0, 0, 4), (4, 2, 1))": 0.27926925210033127, "((0, 0, 4), (4, 2, 2))": 0.21806423208485212, "((0, 0, 4), (4, 2, 3))": 0.17912276816283867, "((0, 0, 4), (4, 2, 4))": 0.1971331986123053, "((0, 0, 4), (4, 2, 5))": 0.2662106796660955, "((0, 0, 4), (4, 2, 6))": 0.3565058838939685, "((0, 0, 4), (4, 2, 7))": 0.4504961786905975, "((0, 0, 4), (4, 2, 8))": 0.5365379459433662, "((0, 0, 4), (4, 2, 9))": 0.6024542942192644, "((0, 0, 4), (4, 3, 0))": 0.2872760087082103, "((0, 0, 4), (4, 3, 1))": 0.2272014487812738, "((0, 0, 4), (4, 3, 2))": 0.15421312835473613, "((0, 0, 4), (4, 3, 3))": 0.11064749450834754, "((0, 0, 4), (4, 3, 4))": 0.1534101960944628, "((0, 0, 4), (4, 3, 5))": 0.24499051736339506, "((0, 0, 4), (4, 3, 6))": 0.3480695358720374, "((0, 0, 4), (4, 3, 7))": 0.4482712363522164, "((0, 0, 4), (4, 3, 8))": 0.5383969764138556, "((0, 0, 4), (4, 3, 9))": 0.6047804387887387, "((0, 0, 4), (4, 4, 0))": 0.2501675088719455, "((0, 0, 4), (4, 4, 1))": 0.1822691482602005, "((0, 0, 4), (4, 4, 2))": 0.09462144538182132, "((0, 0, 4), (4, 4, 3))": 0.03716465757498806, "((0, 0, 4), (4, 4, 4))": 0.12936298305336635, "((0, 0, 4), (4, 4, 5))": 0.23955962759054902, "((0, 0, 4), (4, 4, 6))": 0.34789284088261296, "((0, 0, 4), (4, 4, 7))": 0.4511327354142688, "((0, 0, 4), (4, 4, 8))": 0.5405436360674843, "((0, 0, 4), (4, 4, 9))": 0.6080236385098394, "((0, 0, 4), (4, 5, 0))": 0.23695207991990835, "((0, 0, 4), (4, 5, 1))": 0.17072273026303245, "((0, 0, 4), (4, 5, 2))": 0.08834105757181115, "((0, 0, 4), (4, 5, 3))": 0.056084510545352045, "((0, 0, 4), (4, 5, 4))": 0.14588754753148722, "((0, 0, 4), (4, 5, 5))": 0.25196653885966996, "((0, 0, 4), (4, 5, 6))": 0.35835996994974945, "((0, 0, 4), (4, 5, 7))": 0.45784006646022596, "((0, 0, 4), (4, 5, 8))": 0.5460594828256864, "((0, 0, 4), (4, 5, 9))": 0.6106793561884831, "((0, 0, 4), (4, 6, 0))": 0.2505082995837655, "((0, 0, 4), (4, 6, 1))": 0.19514978234889288, "((0, 0, 4), (4, 6, 2))": 0.13882415828758152, "((0, 0, 4), (4, 6, 3))": 0.13077071083330813, "((0, 0, 4), (4, 6, 4))": 0.18941339439882318, "((0, 0, 4), (4, 6, 5))": 0.2795814320911475, "((0, 0, 4), (4, 6, 6))": 0.3770487002645516, "((0, 0, 4), (4, 6, 7))": 0.47069682161278015, "((0, 0, 4), (4, 6, 8))": 0.5543395887118427, "((0, 0, 4), (4, 6, 9))": 0.6172215691508812, "((0, 0, 4), (4, 7, 0))": 0.279129374152291, "((0, 0, 4), (4, 7, 1))": 0.23600391166037984, "((0, 0, 4), (4, 7, 2))": 0.19914710824098378, "((0, 0, 4), (4, 7, 3))": 0.19681510416028586, "((0, 0, 4), (4, 7, 4))": 0.24165287665525506, "((0, 0, 4), (4, 7, 5))": 0.3155908975325157, "((0, 0, 4), (4, 7, 6))": 0.40046199840772967, "((0, 0, 4), (4, 7, 7))": 0.48777405218374376, "((0, 0, 4), (4, 7, 8))": 0.566410038425458, "((0, 0, 4), (4, 7, 9))": 0.6266664887484394, "((0, 0, 4), (4, 8, 0))": 0.31125099492678593, "((0, 0, 4), (4, 8, 1))": 0.27770494112723765, "((0, 0, 4), (4, 8, 2))": 0.25150010343243107, "((0, 0, 4), (4, 8, 3))": 0.2523302276763884, "((0, 0, 4), (4, 8, 4))": 0.2878911181741383, "((0, 0, 4), (4, 8, 5))": 0.350308652511147, "((0, 0, 4), (4, 8, 6))": 0.42637927393087344, "((0, 0, 4), (4, 8, 7))": 0.5059692703753867, "((0, 0, 4), (4, 8, 8))": 0.5799391093387446, "((0, 0, 4), (4, 8, 9))": 0.6372834669984331, "((0, 0, 4), (4, 9, 0))": 0.3392771545476639, "((0, 0, 4), (4, 9, 1))": 0.3117460885234757, "((0, 0, 4), (4, 9, 2))": 0.2907109763610714, "((0, 0, 4), (4, 9, 3))": 0.2919394631615341, "((0, 0, 4), (4, 9, 4))": 0.3215721855339878, "((0, 0, 4), (4, 9, 5))": 0.3767081006387117, "((0, 0, 4), (4, 9, 6))": 0.4466368839750634, "((0, 0, 4), (4, 9, 7))": 0.5214481029028738, "((0, 0, 4), (4, 9, 8))": 0.5917280748967814, "((0, 0, 4), (4, 9, 9))": 0.6465970788538679, "((0, 0, 4), (5, 0, 0))": 0.4409528187161592, "((0, 0, 4), (5, 0, 1))": 0.40162780784598495, "((0, 0, 4), (5, 0, 2))": 0.35961489106271116, "((0, 0, 4), (5, 0, 3))": 0.3323623097536958, "((0, 0, 4), (5, 0, 4))": 0.3345798316734857, "((0, 0, 4), (5, 0, 5))": 0.3702744183110751, "((0, 0, 4), (5, 0, 6))": 0.430683085517471, "((0, 0, 4), (5, 0, 7))": 0.502558173541897, "((0, 0, 4), (5, 0, 8))": 0.5731289919674375, "((0, 0, 4), (5, 0, 9))": 0.6291568132544882, "((0, 0, 4), (5, 1, 0))": 0.40316208837135664, "((0, 0, 4), (5, 1, 1))": 0.3603707287664405, "((0, 0, 4), (5, 1, 2))": 0.31480336391782027, "((0, 0, 4), (5, 1, 3))": 0.2866842154503267, "((0, 0, 4), (5, 1, 4))": 0.29370937741117353, "((0, 0, 4), (5, 1, 5))": 0.33851549561559036, "((0, 0, 4), (5, 1, 6))": 0.4080170633800208, "((0, 0, 4), (5, 1, 7))": 0.48678118343324617, "((0, 0, 4), (5, 1, 8))": 0.5622099127703271, "((0, 0, 4), (5, 1, 9))": 0.6213136884411502, "((0, 0, 4), (5, 2, 0))": 0.3538047081424142, "((0, 0, 4), (5, 2, 1))": 0.3054754662256765, "((0, 0, 4), (5, 2, 2))": 0.25364313962174634, "((0, 0, 4), (5, 2, 3))": 0.22364820763048515, "((0, 0, 4), (5, 2, 4))": 0.23999358312649702, "((0, 0, 4), (5, 2, 5))": 0.3000677548653464, "((0, 0, 4), (5, 2, 6))": 0.3823998823954996, "((0, 0, 4), (5, 2, 7))": 0.470351633153637, "((0, 0, 4), (5, 2, 8))": 0.55154909597091, "((0, 0, 4), (5, 2, 9))": 0.6138912113660177, "((0, 0, 4), (5, 3, 0))": 0.30378067476780374, "((0, 0, 4), (5, 3, 1))": 0.24800219734472795, "((0, 0, 4), (5, 3, 2))": 0.18616051023067173, "((0, 0, 4), (5, 3, 3))": 0.153357827863883, "((0, 0, 4), (5, 3, 4))": 0.18737211297140371, "((0, 0, 4), (5, 3, 5))": 0.2676542378285722, "((0, 0, 4), (5, 3, 6))": 0.36346315734236256, "((0, 0, 4), (5, 3, 7))": 0.4586981355383358, "((0, 0, 4), (5, 3, 8))": 0.5446318736712961, "((0, 0, 4), (5, 3, 9))": 0.6086727139553566, "((0, 0, 4), (5, 4, 0))": 0.26749196934999053, "((0, 0, 4), (5, 4, 1))": 0.2064087033420386, "((0, 0, 4), (5, 4, 2))": 0.13366232927976687, "((0, 0, 4), (5, 4, 3))": 0.09951392566928327, "((0, 0, 4), (5, 4, 4))": 0.1577597857266694, "((0, 0, 4), (5, 4, 5))": 0.25431282619345597, "((0, 0, 4), (5, 4, 6))": 0.3563191230714969, "((0, 0, 4), (5, 4, 7))": 0.4554635282985573, "((0, 0, 4), (5, 4, 8))": 0.541700636526529, "((0, 0, 4), (5, 4, 9))": 0.6064360221035255, "((0, 0, 4), (5, 5, 0))": 0.258227832325, "((0, 0, 4), (5, 5, 1))": 0.1988341146095572, "((0, 0, 4), (5, 5, 2))": 0.13188941518955888, "((0, 0, 4), (5, 5, 3))": 0.10909971582823241, "((0, 0, 4), (5, 5, 4))": 0.16910326955500316, "((0, 0, 4), (5, 5, 5))": 0.2637390613406939, "((0, 0, 4), (5, 5, 6))": 0.36428211167265345, "((0, 0, 4), (5, 5, 7))": 0.4595565134474734, "((0, 0, 4), (5, 5, 8))": 0.544442876658657, "((0, 0, 4), (5, 5, 9))": 0.6074116710381907, "((0, 0, 4), (5, 6, 0))": 0.27519488875151016, "((0, 0, 4), (5, 6, 1))": 0.2254189270489933, "((0, 0, 4), (5, 6, 2))": 0.17655138440775406, "((0, 0, 4), (5, 6, 3))": 0.1658281205935823, "((0, 0, 4), (5, 6, 4))": 0.2122928007318473, "((0, 0, 4), (5, 6, 5))": 0.2911402871753842, "((0, 0, 4), (5, 6, 6))": 0.3818231391242019, "((0, 0, 4), (5, 6, 7))": 0.4718475661338651, "((0, 0, 4), (5, 6, 8))": 0.5519944736812125, "((0, 0, 4), (5, 6, 9))": 0.6132470205256361, "((0, 0, 4), (5, 7, 0))": 0.3057033317907959, "((0, 0, 4), (5, 7, 1))": 0.2664908137619985, "((0, 0, 4), (5, 7, 2))": 0.23289789185620363, "((0, 0, 4), (5, 7, 3))": 0.22925865284239466, "((0, 0, 4), (5, 7, 4))": 0.2647654521104272, "((0, 0, 4), (5, 7, 5))": 0.32981611744331946, "((0, 0, 4), (5, 7, 6))": 0.4083929729426962, "((0, 0, 4), (5, 7, 7))": 0.4892456535426434, "((0, 0, 4), (5, 7, 8))": 0.5644018668462869, "((0, 0, 4), (5, 7, 9))": 0.6220810793083268, "((0, 0, 4), (5, 8, 0))": 0.33862075965493815, "((0, 0, 4), (5, 8, 1))": 0.3077434543591758, "((0, 0, 4), (5, 8, 2))": 0.28361561797596363, "((0, 0, 4), (5, 8, 3))": 0.2843533809227248, "((0, 0, 4), (5, 8, 4))": 0.3137371880918716, "((0, 0, 4), (5, 8, 5))": 0.36714638612676, "((0, 0, 4), (5, 8, 6))": 0.43517511458319225, "((0, 0, 4), (5, 8, 7))": 0.5085420613903524, "((0, 0, 4), (5, 8, 8))": 0.5778198759750072, "((0, 0, 4), (5, 8, 9))": 0.6322889031434308, "((0, 0, 4), (5, 9, 0))": 0.36719343831947704, "((0, 0, 4), (5, 9, 1))": 0.34156406036127085, "((0, 0, 4), (5, 9, 2))": 0.3222403999935093, "((0, 0, 4), (5, 9, 3))": 0.32203599974379005, "((0, 0, 4), (5, 9, 4))": 0.3467170629630165, "((0, 0, 4), (5, 9, 5))": 0.3943187070890811, "((0, 0, 4), (5, 9, 6))": 0.45617530500254455, "((0, 0, 4), (5, 9, 7))": 0.5242908245905797, "((0, 0, 4), (5, 9, 8))": 0.5896921472926797, "((0, 0, 4), (5, 9, 9))": 0.6415655532228708, "((0, 0, 4), (6, 0, 0))": 0.47943620307504026, "((0, 0, 4), (6, 0, 1))": 0.44573357477208064, "((0, 0, 4), (6, 0, 2))": 0.41090779495579643, "((0, 0, 4), (6, 0, 3))": 0.3895742657265754, "((0, 0, 4), (6, 0, 4))": 0.39278555084487, "((0, 0, 4), (6, 0, 5))": 0.42371051029928747, "((0, 0, 4), (6, 0, 6))": 0.47631299876738187, "((0, 0, 4), (6, 0, 7))": 0.5402626249716775, "((0, 0, 4), (6, 0, 8))": 0.6037484114407433, "((0, 0, 4), (6, 0, 9))": 0.6546488520910939, "((0, 0, 4), (6, 1, 0))": 0.4368735946235025, "((0, 0, 4), (6, 1, 1))": 0.3996502659211977, "((0, 0, 4), (6, 1, 2))": 0.36166408757761415, "((0, 0, 4), (6, 1, 3))": 0.339727782069989, "((0, 0, 4), (6, 1, 4))": 0.34707619202297213, "((0, 0, 4), (6, 1, 5))": 0.38597199229559986, "((0, 0, 4), (6, 1, 6))": 0.4472688584210439, "((0, 0, 4), (6, 1, 7))": 0.5183103627450284, "((0, 0, 4), (6, 1, 8))": 0.587026541646842, "((0, 0, 4), (6, 1, 9))": 0.6419429406503511, "((0, 0, 4), (6, 2, 0))": 0.38384602317117716, "((0, 0, 4), (6, 2, 1))": 0.34186071832153614, "((0, 0, 4), (6, 2, 2))": 0.2984362364779994, "((0, 0, 4), (6, 2, 3))": 0.27565516587782735, "((0, 0, 4), (6, 2, 4))": 0.2901482558346896, "((0, 0, 4), (6, 2, 5))": 0.341177831286012, "((0, 0, 4), (6, 2, 6))": 0.41447328229224717, "((0, 0, 4), (6, 2, 7))": 0.49456164470531594, "((0, 0, 4), (6, 2, 8))": 0.5705166179080601, "((0, 0, 4), (6, 2, 9))": 0.6285037394292409, "((0, 0, 4), (6, 3, 0))": 0.33402163272075625, "((0, 0, 4), (6, 3, 1))": 0.2859537356092248, "((0, 0, 4), (6, 3, 2))": 0.2366631337851453, "((0, 0, 4), (6, 3, 3))": 0.21352288238402023, "((0, 0, 4), (6, 3, 4))": 0.23933584399508467, "((0, 0, 4), (6, 3, 5))": 0.3057645461723903, "((0, 0, 4), (6, 3, 6))": 0.39019910790712753, "((0, 0, 4), (6, 3, 7))": 0.47855368737183424, "((0, 0, 4), (6, 3, 8))": 0.5579273748030482, "((0, 0, 4), (6, 3, 9))": 0.6190999610341769, "((0, 0, 4), (6, 4, 0))": 0.30135276998615346, "((0, 0, 4), (6, 4, 1))": 0.25024388584408414, "((0, 0, 4), (6, 4, 2))": 0.19740131654143017, "((0, 0, 4), (6, 4, 3))": 0.17629756172976252, "((0, 0, 4), (6, 4, 4))": 0.214275160913607, "((0, 0, 4), (6, 4, 5))": 0.29068664012041734, "((0, 0, 4), (6, 4, 6))": 0.3818033236628199, "((0, 0, 4), (6, 4, 7))": 0.4717699781069665, "((0, 0, 4), (6, 4, 8))": 0.5542019514772824, "((0, 0, 4), (6, 4, 9))": 0.6145488696274063, "((0, 0, 4), (6, 5, 0))": 0.29674299360826656, "((0, 0, 4), (6, 5, 1))": 0.24774667638948733, "((0, 0, 4), (6, 5, 2))": 0.19949785582331891, "((0, 0, 4), (6, 5, 3))": 0.18535003802411054, "((0, 0, 4), (6, 5, 4))": 0.2252122443976859, "((0, 0, 4), (6, 5, 5))": 0.3010251482044101, "((0, 0, 4), (6, 5, 6))": 0.38911127502907666, "((0, 0, 4), (6, 5, 7))": 0.4770937705647379, "((0, 0, 4), (6, 5, 8))": 0.5560193865001993, "((0, 0, 4), (6, 5, 9))": 0.6160517063063107, "((0, 0, 4), (6, 6, 0))": 0.3162354521746166, "((0, 0, 4), (6, 6, 1))": 0.27532996687027683, "((0, 0, 4), (6, 6, 2))": 0.23729067002439994, "((0, 0, 4), (6, 6, 3))": 0.22919494941916654, "((0, 0, 4), (6, 6, 4))": 0.26300277390376375, "((0, 0, 4), (6, 6, 5))": 0.32908234476209286, "((0, 0, 4), (6, 6, 6))": 0.4085743577473562, "((0, 0, 4), (6, 6, 7))": 0.4903968110425804, "((0, 0, 4), (6, 6, 8))": 0.5654356371369422, "((0, 0, 4), (6, 6, 9))": 0.6223241008392538, "((0, 0, 4), (6, 7, 0))": 0.34834986526323825, "((0, 0, 4), (6, 7, 1))": 0.31493064466054194, "((0, 0, 4), (6, 7, 2))": 0.2874327908354531, "((0, 0, 4), (6, 7, 3))": 0.28445490254222777, "((0, 0, 4), (6, 7, 4))": 0.31387738489968786, "((0, 0, 4), (6, 7, 5))": 0.36783108610951093, "((0, 0, 4), (6, 7, 6))": 0.4364438774802062, "((0, 0, 4), (6, 7, 7))": 0.5098011559579231, "((0, 0, 4), (6, 7, 8))": 0.5783787088124468, "((0, 0, 4), (6, 7, 9))": 0.6321381805572174, "((0, 0, 4), (6, 8, 0))": 0.38207267470179007, "((0, 0, 4), (6, 8, 1))": 0.3554808581271628, "((0, 0, 4), (6, 8, 2))": 0.3354988320753903, "((0, 0, 4), (6, 8, 3))": 0.3357951222636217, "((0, 0, 4), (6, 8, 4))": 0.36008803502354797, "((0, 0, 4), (6, 8, 5))": 0.40610928747850594, "((0, 0, 4), (6, 8, 6))": 0.46481160875019345, "((0, 0, 4), (6, 8, 7))": 0.5299292668293927, "((0, 0, 4), (6, 8, 8))": 0.592811414035101, "((0, 0, 4), (6, 8, 9))": 0.6428232033180612, "((0, 0, 4), (6, 9, 0))": 0.4111260118395977, "((0, 0, 4), (6, 9, 1))": 0.38881163351346093, "((0, 0, 4), (6, 9, 2))": 0.37239542403036, "((0, 0, 4), (6, 9, 3))": 0.37305048299614674, "((0, 0, 4), (6, 9, 4))": 0.39324023240462685, "((0, 0, 4), (6, 9, 5))": 0.4332711118934236, "((0, 0, 4), (6, 9, 6))": 0.4866667501148998, "((0, 0, 4), (6, 9, 7))": 0.5463724730033408, "((0, 0, 4), (6, 9, 8))": 0.6050218541754023, "((0, 0, 4), (6, 9, 9))": 0.6523437518295132, "((0, 0, 4), (7, 0, 0))": 0.5179505222153342, "((0, 0, 4), (7, 0, 1))": 0.48839570539163435, "((0, 0, 4), (7, 0, 2))": 0.45844804711316517, "((0, 0, 4), (7, 0, 3))": 0.44068705678808356, "((0, 0, 4), (7, 0, 4))": 0.4440581522478113, "((0, 0, 4), (7, 0, 5))": 0.47109585548622873, "((0, 0, 4), (7, 0, 6))": 0.5172776590772565, "((0, 0, 4), (7, 0, 7))": 0.5738391999171508, "((0, 0, 4), (7, 0, 8))": 0.6311584294280176, "((0, 0, 4), (7, 0, 9))": 0.6773139851242964, "((0, 0, 4), (7, 1, 0))": 0.47380387375596456, "((0, 0, 4), (7, 1, 1))": 0.4411888541015244, "((0, 0, 4), (7, 1, 2))": 0.4087048463531333, "((0, 0, 4), (7, 1, 3))": 0.39103215567296745, "((0, 0, 4), (7, 1, 4))": 0.3979408620333006, "((0, 0, 4), (7, 1, 5))": 0.43123025792642716, "((0, 0, 4), (7, 1, 6))": 0.4849387492651156, "((0, 0, 4), (7, 1, 7))": 0.5484393215725315, "((0, 0, 4), (7, 1, 8))": 0.6116535300129871, "((0, 0, 4), (7, 1, 9))": 0.6613182922705632, "((0, 0, 4), (7, 2, 0))": 0.42050527813206456, "((0, 0, 4), (7, 2, 1))": 0.38398110027335736, "((0, 0, 4), (7, 2, 2))": 0.34815405400533134, "((0, 0, 4), (7, 2, 3))": 0.330062349695386, "((0, 0, 4), (7, 2, 4))": 0.34255131129701333, "((0, 0, 4), (7, 2, 5))": 0.38592502707959475, "((0, 0, 4), (7, 2, 6))": 0.44986065723627355, "((0, 0, 4), (7, 2, 7))": 0.5225865348994471, "((0, 0, 4), (7, 2, 8))": 0.5913241859541664, "((0, 0, 4), (7, 2, 9))": 0.6460596354079294, "((0, 0, 4), (7, 3, 0))": 0.37251348707036724, "((0, 0, 4), (7, 3, 1))": 0.3325477940673882, "((0, 0, 4), (7, 3, 2))": 0.2929359331965638, "((0, 0, 4), (7, 3, 3))": 0.276235443136349, "((0, 0, 4), (7, 3, 4))": 0.29679097661255616, "((0, 0, 4), (7, 3, 5))": 0.3509594274029949, "((0, 0, 4), (7, 3, 6))": 0.42514526667836944, "((0, 0, 4), (7, 3, 7))": 0.5038559046619765, "((0, 0, 4), (7, 3, 8))": 0.5783706457316464, "((0, 0, 4), (7, 3, 9))": 0.6335789216957215, "((0, 0, 4), (7, 4, 0))": 0.3436913586151581, "((0, 0, 4), (7, 4, 1))": 0.3018352646143538, "((0, 0, 4), (7, 4, 2))": 0.2621388648055196, "((0, 0, 4), (7, 4, 3))": 0.24850168088710758, "((0, 0, 4), (7, 4, 4))": 0.27598763268059273, "((0, 0, 4), (7, 4, 5))": 0.33819616121322094, "((0, 0, 4), (7, 4, 6))": 0.4160686228283373, "((0, 0, 4), (7, 4, 7))": 0.49862878116745246, "((0, 0, 4), (7, 4, 8))": 0.5726364571680859, "((0, 0, 4), (7, 4, 9))": 0.6301305322682547, "((0, 0, 4), (7, 5, 0))": 0.34164026253751223, "((0, 0, 4), (7, 5, 1))": 0.30265724348256917, "((0, 0, 4), (7, 5, 2))": 0.26641831029654467, "((0, 0, 4), (7, 5, 3))": 0.25764876998695946, "((0, 0, 4), (7, 5, 4))": 0.28785799957908453, "((0, 0, 4), (7, 5, 5))": 0.34882459891491147, "((0, 0, 4), (7, 5, 6))": 0.42533313842654635, "((0, 0, 4), (7, 5, 7))": 0.5045230548873086, "((0, 0, 4), (7, 5, 8))": 0.577571518962949, "((0, 0, 4), (7, 5, 9))": 0.6325210365089408, "((0, 0, 4), (7, 6, 0))": 0.3628901770483724, "((0, 0, 4), (7, 6, 1))": 0.32906353357565427, "((0, 0, 4), (7, 6, 2))": 0.30046187653471745, "((0, 0, 4), (7, 6, 3))": 0.2950104427008385, "((0, 0, 4), (7, 6, 4))": 0.32333324700046046, "((0, 0, 4), (7, 6, 5))": 0.3772199600038379, "((0, 0, 4), (7, 6, 6))": 0.4467960035319582, "((0, 0, 4), (7, 6, 7))": 0.520385555267536, "((0, 0, 4), (7, 6, 8))": 0.5882830308730331, "((0, 0, 4), (7, 6, 9))": 0.6413322714037457, "((0, 0, 4), (7, 7, 0))": 0.39596574042248955, "((0, 0, 4), (7, 7, 1))": 0.36812241427700637, "((0, 0, 4), (7, 7, 2))": 0.3456768367024916, "((0, 0, 4), (7, 7, 3))": 0.3441059259036489, "((0, 0, 4), (7, 7, 4))": 0.3688197268204312, "((0, 0, 4), (7, 7, 5))": 0.41614280846112667, "((0, 0, 4), (7, 7, 6))": 0.47627330308851434, "((0, 0, 4), (7, 7, 7))": 0.5414492002294145, "((0, 0, 4), (7, 7, 8))": 0.6038879764182955, "((0, 0, 4), (7, 7, 9))": 0.6530675957386084, "((0, 0, 4), (7, 8, 0))": 0.43081675655656304, "((0, 0, 4), (7, 8, 1))": 0.4080692467386769, "((0, 0, 4), (7, 8, 2))": 0.3913386753891729, "((0, 0, 4), (7, 8, 3))": 0.39191409865210713, "((0, 0, 4), (7, 8, 4))": 0.4141765614088936, "((0, 0, 4), (7, 8, 5))": 0.453607813778321, "((0, 0, 4), (7, 8, 6))": 0.5056695854006786, "((0, 0, 4), (7, 8, 7))": 0.5634813419874968, "((0, 0, 4), (7, 8, 8))": 0.6199315124080406, "((0, 0, 4), (7, 8, 9))": 0.6653369876444428, "((0, 0, 4), (7, 9, 0))": 0.4604894818282814, "((0, 0, 4), (7, 9, 1))": 0.44136147654465613, "((0, 0, 4), (7, 9, 2))": 0.4275847941140009, "((0, 0, 4), (7, 9, 3))": 0.42825391784712347, "((0, 0, 4), (7, 9, 4))": 0.44638602065682026, "((0, 0, 4), (7, 9, 5))": 0.4822085823413446, "((0, 0, 4), (7, 9, 6))": 0.528150474760921, "((0, 0, 4), (7, 9, 7))": 0.580890984440192, "((0, 0, 4), (7, 9, 8))": 0.6330831281760705, "((0, 0, 4), (7, 9, 9))": 0.6756312373274806, "((0, 0, 4), (8, 0, 0))": 0.5525126538861145, "((0, 0, 4), (8, 0, 1))": 0.526495301855394, "((0, 0, 4), (8, 0, 2))": 0.5001316408583834, "((0, 0, 4), (8, 0, 3))": 0.48463966999358205, "((0, 0, 4), (8, 0, 4))": 0.487612019314599, "((0, 0, 4), (8, 0, 5))": 0.5113867985910797, "((0, 0, 4), (8, 0, 6))": 0.552292126054991, "((0, 0, 4), (8, 0, 7))": 0.6032368254529925, "((0, 0, 4), (8, 0, 8))": 0.6548779096213835, "((0, 0, 4), (8, 0, 9))": 0.697348023724229, "((0, 0, 4), (8, 1, 0))": 0.5088878023926787, "((0, 0, 4), (8, 1, 1))": 0.48027740769181126, "((0, 0, 4), (8, 1, 2))": 0.4520524333405505, "((0, 0, 4), (8, 1, 3))": 0.43677699011252075, "((0, 0, 4), (8, 1, 4))": 0.4428959186160794, "((0, 0, 4), (8, 1, 5))": 0.4720428382525118, "((0, 0, 4), (8, 1, 6))": 0.5195466779558529, "((0, 0, 4), (8, 1, 7))": 0.577146565889015, "((0, 0, 4), (8, 1, 8))": 0.6342131022738366, "((0, 0, 4), (8, 1, 9))": 0.6807558276395599, "((0, 0, 4), (8, 2, 0))": 0.45712681544037376, "((0, 0, 4), (8, 2, 1))": 0.4256121598896127, "((0, 0, 4), (8, 2, 2))": 0.3950584266859492, "((0, 0, 4), (8, 2, 3))": 0.3803740822562242, "((0, 0, 4), (8, 2, 4))": 0.39102975550239805, "((0, 0, 4), (8, 2, 5))": 0.42827743891577597, "((0, 0, 4), (8, 2, 6))": 0.48510211757565763, "((0, 0, 4), (8, 2, 7))": 0.550159502231435, "((0, 0, 4), (8, 2, 8))": 0.6142929857908858, "((0, 0, 4), (8, 2, 9))": 0.6634203054579768, "((0, 0, 4), (8, 3, 0))": 0.4118239540823508, "((0, 0, 4), (8, 3, 1))": 0.37793748066241656, "((0, 0, 4), (8, 3, 2))": 0.3460144560433029, "((0, 0, 4), (8, 3, 3))": 0.33277397488921745, "((0, 0, 4), (8, 3, 4))": 0.34972341385909866, "((0, 0, 4), (8, 3, 5))": 0.39588267625222057, "((0, 0, 4), (8, 3, 6))": 0.460392377343792, "((0, 0, 4), (8, 3, 7))": 0.5328347712112372, "((0, 0, 4), (8, 3, 8))": 0.5997009606092646, "((0, 0, 4), (8, 3, 9))": 0.6524294096297412, "((0, 0, 4), (8, 4, 0))": 0.3856683278130156, "((0, 0, 4), (8, 4, 1))": 0.351432421422445, "((0, 0, 4), (8, 4, 2))": 0.31992864168414503, "((0, 0, 4), (8, 4, 3))": 0.31032177932184957, "((0, 0, 4), (8, 4, 4))": 0.33268385522204474, "((0, 0, 4), (8, 4, 5))": 0.3841823373662274, "((0, 0, 4), (8, 4, 6))": 0.45395878898286085, "((0, 0, 4), (8, 4, 7))": 0.526953824253203, "((0, 0, 4), (8, 4, 8))": 0.5957258462945441, "((0, 0, 4), (8, 4, 9))": 0.6479709094091552, "((0, 0, 4), (8, 5, 0))": 0.38541262201477267, "((0, 0, 4), (8, 5, 1))": 0.3533394535604627, "((0, 0, 4), (8, 5, 2))": 0.32570642753250184, "((0, 0, 4), (8, 5, 3))": 0.3195017354026883, "((0, 0, 4), (8, 5, 4))": 0.3446147720161015, "((0, 0, 4), (8, 5, 5))": 0.3972835394457788, "((0, 0, 4), (8, 5, 6))": 0.4635557725224249, "((0, 0, 4), (8, 5, 7))": 0.5353876910260116, "((0, 0, 4), (8, 5, 8))": 0.6012973241643635, "((0, 0, 4), (8, 5, 9))": 0.6531468477316877, "((0, 0, 4), (8, 6, 0))": 0.40740029098065067, "((0, 0, 4), (8, 6, 1))": 0.3795244189220475, "((0, 0, 4), (8, 6, 2))": 0.3565932804571333, "((0, 0, 4), (8, 6, 3))": 0.3542185306493797, "((0, 0, 4), (8, 6, 4))": 0.37770321108345856, "((0, 0, 4), (8, 6, 5))": 0.42589472034230724, "((0, 0, 4), (8, 6, 6))": 0.48700375860214357, "((0, 0, 4), (8, 6, 7))": 0.5528877860272304, "((0, 0, 4), (8, 6, 8))": 0.6156256616800388, "((0, 0, 4), (8, 6, 9))": 0.6643469807705953, "((0, 0, 4), (8, 7, 0))": 0.4413942406941706, "((0, 0, 4), (8, 7, 1))": 0.4178349906226447, "((0, 0, 4), (8, 7, 2))": 0.399850509773988, "((0, 0, 4), (8, 7, 3))": 0.39913237780198985, "((0, 0, 4), (8, 7, 4))": 0.4224226755381361, "((0, 0, 4), (8, 7, 5))": 0.46316845222622244, "((0, 0, 4), (8, 7, 6))": 0.5175862799072043, "((0, 0, 4), (8, 7, 7))": 0.576680526444999, "((0, 0, 4), (8, 7, 8))": 0.6335846964568738, "((0, 0, 4), (8, 7, 9))": 0.6787726304531992, "((0, 0, 4), (8, 8, 0))": 0.4773232694595294, "((0, 0, 4), (8, 8, 1))": 0.45771407620603943, "((0, 0, 4), (8, 8, 2))": 0.4434418861951847, "((0, 0, 4), (8, 8, 3))": 0.44428392213981255, "((0, 0, 4), (8, 8, 4))": 0.46383394121915167, "((0, 0, 4), (8, 8, 5))": 0.5007644138172914, "((0, 0, 4), (8, 8, 6))": 0.5473867017077365, "((0, 0, 4), (8, 8, 7))": 0.6002622603917037, "((0, 0, 4), (8, 8, 8))": 0.6517198436274447, "((0, 0, 4), (8, 8, 9))": 0.6932623851217786, "((0, 0, 4), (8, 9, 0))": 0.5077059125528045, "((0, 0, 4), (8, 9, 1))": 0.4910046173755906, "((0, 0, 4), (8, 9, 2))": 0.47916257721843264, "((0, 0, 4), (8, 9, 3))": 0.4799687319093405, "((0, 0, 4), (8, 9, 4))": 0.49678239904051114, "((0, 0, 4), (8, 9, 5))": 0.5281756967495416, "((0, 0, 4), (8, 9, 6))": 0.5705691370485624, "((0, 0, 4), (8, 9, 7))": 0.6184401139303158, "((0, 0, 4), (8, 9, 8))": 0.6661531367211188, "((0, 0, 4), (8, 9, 9))": 0.7049745232346795, "((0, 0, 4), (9, 0, 0))": 0.5775730113930865, "((0, 0, 4), (9, 0, 1))": 0.5546300093399343, "((0, 0, 4), (9, 0, 2))": 0.5311629093659965, "((0, 0, 4), (9, 0, 3))": 0.5173268616750734, "((0, 0, 4), (9, 0, 4))": 0.5200362968638967, "((0, 0, 4), (9, 0, 5))": 0.5415068756967323, "((0, 0, 4), (9, 0, 6))": 0.578900766196999, "((0, 0, 4), (9, 0, 7))": 0.6255988282326868, "((0, 0, 4), (9, 0, 8))": 0.6735376143636858, "((0, 0, 4), (9, 0, 9))": 0.7122525049010565, "((0, 0, 4), (9, 1, 0))": 0.5353577340826026, "((0, 0, 4), (9, 1, 1))": 0.5102012344617326, "((0, 0, 4), (9, 1, 2))": 0.48519400834563076, "((0, 0, 4), (9, 1, 3))": 0.4716865802251656, "((0, 0, 4), (9, 1, 4))": 0.4771600481759599, "((0, 0, 4), (9, 1, 5))": 0.5035158176818795, "((0, 0, 4), (9, 1, 6))": 0.5468206570036274, "((0, 0, 4), (9, 1, 7))": 0.599456657947346, "((0, 0, 4), (9, 1, 8))": 0.652493556494048, "((0, 0, 4), (9, 1, 9))": 0.695128658771685, "((0, 0, 4), (9, 2, 0))": 0.4858070792836854, "((0, 0, 4), (9, 2, 1))": 0.45822562311715315, "((0, 0, 4), (9, 2, 2))": 0.4315702051925638, "((0, 0, 4), (9, 2, 3))": 0.418787024798252, "((0, 0, 4), (9, 2, 4))": 0.428418200074206, "((0, 0, 4), (9, 2, 5))": 0.4615971149020102, "((0, 0, 4), (9, 2, 6))": 0.5127978436113574, "((0, 0, 4), (9, 2, 7))": 0.5728311124201383, "((0, 0, 4), (9, 2, 8))": 0.6312690376810501, "((0, 0, 4), (9, 2, 9))": 0.6779368224343476, "((0, 0, 4), (9, 3, 0))": 0.44315341269847097, "((0, 0, 4), (9, 3, 1))": 0.41383899076506836, "((0, 0, 4), (9, 3, 2))": 0.38640637989653237, "((0, 0, 4), (9, 3, 3))": 0.3755960092228924, "((0, 0, 4), (9, 3, 4))": 0.3902552727390712, "((0, 0, 4), (9, 3, 5))": 0.4308144689044515, "((0, 0, 4), (9, 3, 6))": 0.48927157342454636, "((0, 0, 4), (9, 3, 7))": 0.5551046801360408, "((0, 0, 4), (9, 3, 8))": 0.6180626076693239, "((0, 0, 4), (9, 3, 9))": 0.6664209399752902, "((0, 0, 4), (9, 4, 0))": 0.41930978021640997, "((0, 0, 4), (9, 4, 1))": 0.38987631950175855, "((0, 0, 4), (9, 4, 2))": 0.3636244136729288, "((0, 0, 4), (9, 4, 3))": 0.35571080299333174, "((0, 0, 4), (9, 4, 4))": 0.37537195738989687, "((0, 0, 4), (9, 4, 5))": 0.4205950144992669, "((0, 0, 4), (9, 4, 6))": 0.4834243131687118, "((0, 0, 4), (9, 4, 7))": 0.5510042916825337, "((0, 0, 4), (9, 4, 8))": 0.6151888460672329, "((0, 0, 4), (9, 4, 9))": 0.6643555727447894, "((0, 0, 4), (9, 5, 0))": 0.42030213552501516, "((0, 0, 4), (9, 5, 1))": 0.3928310767975295, "((0, 0, 4), (9, 5, 2))": 0.36961761069075577, "((0, 0, 4), (9, 5, 3))": 0.3652437904379174, "((0, 0, 4), (9, 5, 4))": 0.3868802854992469, "((0, 0, 4), (9, 5, 5))": 0.4334969994312604, "((0, 0, 4), (9, 5, 6))": 0.4942322321234908, "((0, 0, 4), (9, 5, 7))": 0.5611338853416064, "((0, 0, 4), (9, 5, 8))": 0.6228443598172787, "((0, 0, 4), (9, 5, 9))": 0.6713100219092256, "((0, 0, 4), (9, 6, 0))": 0.44296130526451055, "((0, 0, 4), (9, 6, 1))": 0.41878648330214935, "((0, 0, 4), (9, 6, 2))": 0.39958783469278686, "((0, 0, 4), (9, 6, 3))": 0.3976768128194222, "((0, 0, 4), (9, 6, 4))": 0.4195377495020188, "((0, 0, 4), (9, 6, 5))": 0.4622644190079628, "((0, 0, 4), (9, 6, 6))": 0.5193369733168393, "((0, 0, 4), (9, 6, 7))": 0.5805419447204473, "((0, 0, 4), (9, 6, 8))": 0.639165392748748, "((0, 0, 4), (9, 6, 9))": 0.6847321614568798, "((0, 0, 4), (9, 7, 0))": 0.477840684649108, "((0, 0, 4), (9, 7, 1))": 0.457162403493039, "((0, 0, 4), (9, 7, 2))": 0.44157367167233036, "((0, 0, 4), (9, 7, 3))": 0.4414322584441907, "((0, 0, 4), (9, 7, 4))": 0.461419633683083, "((0, 0, 4), (9, 7, 5))": 0.50002043823259, "((0, 0, 4), (9, 7, 6))": 0.5500698349454874, "((0, 0, 4), (9, 7, 7))": 0.6057748839583426, "((0, 0, 4), (9, 7, 8))": 0.659162125892096, "((0, 0, 4), (9, 7, 9))": 0.7014373995790631, "((0, 0, 4), (9, 8, 0))": 0.5149781744839748, "((0, 0, 4), (9, 8, 1))": 0.4973881062577428, "((0, 0, 4), (9, 8, 2))": 0.4846472637884422, "((0, 0, 4), (9, 8, 3))": 0.48518563569389095, "((0, 0, 4), (9, 8, 4))": 0.5029621767401172, "((0, 0, 4), (9, 8, 5))": 0.5361396699297898, "((0, 0, 4), (9, 8, 6))": 0.5805774825455877, "((0, 0, 4), (9, 8, 7))": 0.6302079131091389, "((0, 0, 4), (9, 8, 8))": 0.678943091828671, "((0, 0, 4), (9, 8, 9))": 0.7180807153056254, "((0, 0, 4), (9, 9, 0))": 0.5460267636910674, "((0, 0, 4), (9, 9, 1))": 0.5308004499148244, "((0, 0, 4), (9, 9, 2))": 0.5199294083344698, "((0, 0, 4), (9, 9, 3))": 0.5204300192121581, "((0, 0, 4), (9, 9, 4))": 0.5355449936650774, "((0, 0, 4), (9, 9, 5))": 0.5645667577902835, "((0, 0, 4), (9, 9, 6))": 0.6038775657481138, "((0, 0, 4), (9, 9, 7))": 0.6492358747614423, "((0, 0, 4), (9, 9, 8))": 0.6944835567308048, "((0, 0, 4), (9, 9, 9))": 0.7313621974191168, "((0, 0, 5), (0, 0, 6))": 0.11222195387918756, "((0, 0, 5), (0, 0, 7))": 0.22227626204983428, "((0, 0, 5), (0, 0, 8))": 0.32319332449829713, "((0, 0, 5), (0, 0, 9))": 0.4020698783236954, "((0, 0, 5), (0, 1, 0))": 0.44912309870667033, "((0, 0, 5), (0, 1, 1))": 0.38591541300122667, "((0, 0, 5), (0, 1, 2))": 0.2991625643616435, "((0, 0, 5), (0, 1, 3))": 0.1997235277811577, "((0, 0, 5), (0, 1, 4))": 0.09729094798311583, "((0, 0, 5), (0, 1, 5))": 0.05507810241121158, "((0, 0, 5), (0, 1, 6))": 0.1506479478832174, "((0, 0, 5), (0, 1, 7))": 0.25897961696309885, "((0, 0, 5), (0, 1, 8))": 0.35879008004396074, "((0, 0, 5), (0, 1, 9))": 0.43690092085647936, "((0, 0, 5), (0, 2, 0))": 0.4332295584202338, "((0, 0, 5), (0, 2, 1))": 0.37000169148591033, "((0, 0, 5), (0, 2, 2))": 0.28562053803778376, "((0, 0, 5), (0, 2, 3))": 0.19465851332282508, "((0, 0, 5), (0, 2, 4))": 0.12167393634545486, "((0, 0, 5), (0, 2, 5))": 0.13031610973593502, "((0, 0, 5), (0, 2, 6))": 0.21452339368928722, "((0, 0, 5), (0, 2, 7))": 0.31458939311133144, "((0, 0, 5), (0, 2, 8))": 0.4082759283284994, "((0, 0, 5), (0, 2, 9))": 0.4812524360396363, "((0, 0, 5), (0, 3, 0))": 0.4230047230893725, "((0, 0, 5), (0, 3, 1))": 0.3631912057555154, "((0, 0, 5), (0, 3, 2))": 0.2876336559237052, "((0, 0, 5), (0, 3, 3))": 0.2154977406286588, "((0, 0, 5), (0, 3, 4))": 0.17736349690854739, "((0, 0, 5), (0, 3, 5))": 0.20506636328023267, "((0, 0, 5), (0, 3, 6))": 0.2807596573710487, "((0, 0, 5), (0, 3, 7))": 0.3710436246923325, "((0, 0, 5), (0, 3, 8))": 0.4569830414469314, "((0, 0, 5), (0, 3, 9))": 0.5241517457754178, "((0, 0, 5), (0, 4, 0))": 0.42009369977563144, "((0, 0, 5), (0, 4, 1))": 0.3673482685655103, "((0, 0, 5), (0, 4, 2))": 0.30545073480591495, "((0, 0, 5), (0, 4, 3))": 0.2546526123630005, "((0, 0, 5), (0, 4, 4))": 0.23997529909194934, "((0, 0, 5), (0, 4, 5))": 0.2742463628634233, "((0, 0, 5), (0, 4, 6))": 0.3426751643958766, "((0, 0, 5), (0, 4, 7))": 0.4238189701974246, "((0, 0, 5), (0, 4, 8))": 0.501597479061204, "((0, 0, 5), (0, 4, 9))": 0.562925031851064, "((0, 0, 5), (0, 5, 0))": 0.42319300540684324, "((0, 0, 5), (0, 5, 1))": 0.3790218038091655, "((0, 0, 5), (0, 5, 2))": 0.3298686462045521, "((0, 0, 5), (0, 5, 3))": 0.2961327575896508, "((0, 0, 5), (0, 5, 4))": 0.2949020338633442, "((0, 0, 5), (0, 5, 5))": 0.3312823676930423, "((0, 0, 5), (0, 5, 6))": 0.3945054022628054, "((0, 0, 5), (0, 5, 7))": 0.4681043151853319, "((0, 0, 5), (0, 5, 8))": 0.539668022387818, "((0, 0, 5), (0, 5, 9))": 0.5956949810009973, "((0, 0, 5), (0, 6, 0))": 0.43382221258141124, "((0, 0, 5), (0, 6, 1))": 0.39600020016855364, "((0, 0, 5), (0, 6, 2))": 0.35751062193885574, "((0, 0, 5), (0, 6, 3))": 0.3345440273779896, "((0, 0, 5), (0, 6, 4))": 0.3403672139414666, "((0, 0, 5), (0, 6, 5))": 0.37731388232019797, "((0, 0, 5), (0, 6, 6))": 0.43616993616680144, "((0, 0, 5), (0, 6, 7))": 0.5049399241776651, "((0, 0, 5), (0, 6, 8))": 0.5713888261030187, "((0, 0, 5), (0, 6, 9))": 0.6237264237181741, "((0, 0, 5), (0, 7, 0))": 0.4505426066703787, "((0, 0, 5), (0, 7, 1))": 0.4188481968369624, "((0, 0, 5), (0, 7, 2))": 0.3874868199198431, "((0, 0, 5), (0, 7, 3))": 0.3712725114424205, "((0, 0, 5), (0, 7, 4))": 0.38018119504810377, "((0, 0, 5), (0, 7, 5))": 0.4158322314169128, "((0, 0, 5), (0, 7, 6))": 0.47127798866005993, "((0, 0, 5), (0, 7, 7))": 0.5356562664784932, "((0, 0, 5), (0, 7, 8))": 0.5983854302142174, "((0, 0, 5), (0, 7, 9))": 0.6478197480676421, "((0, 0, 5), (0, 8, 0))": 0.4709108009597748, "((0, 0, 5), (0, 8, 1))": 0.4437800049923294, "((0, 0, 5), (0, 8, 2))": 0.41775070979657697, "((0, 0, 5), (0, 8, 3))": 0.4053181747451979, "((0, 0, 5), (0, 8, 4))": 0.4150822933448253, "((0, 0, 5), (0, 8, 5))": 0.44864456853696555, "((0, 0, 5), (0, 8, 6))": 0.5004607314016406, "((0, 0, 5), (0, 8, 7))": 0.561105402361172, "((0, 0, 5), (0, 8, 8))": 0.6204908041701075, "((0, 0, 5), (0, 8, 9))": 0.6673458112530997, "((0, 0, 5), (0, 9, 0))": 0.488515225982673, "((0, 0, 5), (0, 9, 1))": 0.4647051419255188, "((0, 0, 5), (0, 9, 2))": 0.4420682694131788, "((0, 0, 5), (0, 9, 3))": 0.43182006837099046, "((0, 0, 5), (0, 9, 4))": 0.4415698532364902, "((0, 0, 5), (0, 9, 5))": 0.47309547405204766, "((0, 0, 5), (0, 9, 6))": 0.5218312847700689, "((0, 0, 5), (0, 9, 7))": 0.5793384922010404, "((0, 0, 5), (0, 9, 8))": 0.6358816260087189, "((0, 0, 5), (0, 9, 9))": 0.680333092307519, "((0, 0, 5), (1, 0, 0))": 0.454928535484618, "((0, 0, 5), (1, 0, 1))": 0.39146696683447285, "((0, 0, 5), (1, 0, 2))": 0.30488166529265964, "((0, 0, 5), (1, 0, 3))": 0.20598962578433747, "((0, 0, 5), (1, 0, 4))": 0.10300272357683998, "((0, 0, 5), (1, 0, 5))": 0.049551715119906393, "((0, 0, 5), (1, 0, 6))": 0.13852718217885343, "((0, 0, 5), (1, 0, 7))": 0.24262564944294918, "((0, 0, 5), (1, 0, 8))": 0.33929757338841, "((0, 0, 5), (1, 0, 9))": 0.416526038843331, "((0, 0, 5), (1, 1, 0))": 0.43968057347985334, "((0, 0, 5), (1, 1, 1))": 0.37474069601218785, "((0, 0, 5), (1, 1, 2))": 0.286835505421841, "((0, 0, 5), (1, 1, 3))": 0.18729721326192458, "((0, 0, 5), (1, 1, 4))": 0.08823414529798448, "((0, 0, 5), (1, 1, 5))": 0.07113626090879943, "((0, 0, 5), (1, 1, 6))": 0.16740757617833882, "((0, 0, 5), (1, 1, 7))": 0.27269528408253546, "((0, 0, 5), (1, 1, 8))": 0.3695680520734053, "((0, 0, 5), (1, 1, 9))": 0.44589920542858524, "((0, 0, 5), (1, 2, 0))": 0.42292213288604247, "((0, 0, 5), (1, 2, 1))": 0.3581434109603997, "((0, 0, 5), (1, 2, 2))": 0.2724021597869281, "((0, 0, 5), (1, 2, 3))": 0.17987701280372542, "((0, 0, 5), (1, 2, 4))": 0.10676795442634207, "((0, 0, 5), (1, 2, 5))": 0.12545242547579138, "((0, 0, 5), (1, 2, 6))": 0.21483556597124487, "((0, 0, 5), (1, 2, 7))": 0.31523257129230375, "((0, 0, 5), (1, 2, 8))": 0.408273753089025, "((0, 0, 5), (1, 2, 9))": 0.48078894915852505, "((0, 0, 5), (1, 3, 0))": 0.40862102637711, "((0, 0, 5), (1, 3, 1))": 0.34683873471693766, "((0, 0, 5), (1, 3, 2))": 0.26876356568556725, "((0, 0, 5), (1, 3, 3))": 0.1925213071814494, "((0, 0, 5), (1, 3, 4))": 0.15234074328213518, "((0, 0, 5), (1, 3, 5))": 0.18594912921369489, "((0, 0, 5), (1, 3, 6))": 0.26714733555662035, "((0, 0, 5), (1, 3, 7))": 0.3600352017655402, "((0, 0, 5), (1, 3, 8))": 0.4470526218217398, "((0, 0, 5), (1, 3, 9))": 0.5149565309765097, "((0, 0, 5), (1, 4, 0))": 0.3978781688243605, "((0, 0, 5), (1, 4, 1))": 0.34207680555871245, "((0, 0, 5), (1, 4, 2))": 0.2747660742570764, "((0, 0, 5), (1, 4, 3))": 0.2181159106872904, "((0, 0, 5), (1, 4, 4))": 0.20180388892354792, "((0, 0, 5), (1, 4, 5))": 0.24142423199049373, "((0, 0, 5), (1, 4, 6))": 0.3166750807292989, "((0, 0, 5), (1, 4, 7))": 0.40175095811067163, "((0, 0, 5), (1, 4, 8))": 0.48288157851077923, "((0, 0, 5), (1, 4, 9))": 0.54531973124088, "((0, 0, 5), (1, 5, 0))": 0.3956773856046023, "((0, 0, 5), (1, 5, 1))": 0.34506327086193195, "((0, 0, 5), (1, 5, 2))": 0.2889321921577813, "((0, 0, 5), (1, 5, 3))": 0.24831680001190912, "((0, 0, 5), (1, 5, 4))": 0.24578077284019428, "((0, 0, 5), (1, 5, 5))": 0.28858186602792163, "((0, 0, 5), (1, 5, 6))": 0.3578787102846545, "((0, 0, 5), (1, 5, 7))": 0.4378024053904392, "((0, 0, 5), (1, 5, 8))": 0.512390962975886, "((0, 0, 5), (1, 5, 9))": 0.5710238149694974, "((0, 0, 5), (1, 6, 0))": 0.40278323534093047, "((0, 0, 5), (1, 6, 1))": 0.35906720275379983, "((0, 0, 5), (1, 6, 2))": 0.3121613787187334, "((0, 0, 5), (1, 6, 3))": 0.2827688940380798, "((0, 0, 5), (1, 6, 4))": 0.28741663416700464, "((0, 0, 5), (1, 6, 5))": 0.3282346090913618, "((0, 0, 5), (1, 6, 6))": 0.39384153180643994, "((0, 0, 5), (1, 6, 7))": 0.46759219296400006, "((0, 0, 5), (1, 6, 8))": 0.5384117437199962, "((0, 0, 5), (1, 6, 9))": 0.5937687174667481, "((0, 0, 5), (1, 7, 0))": 0.4196444454904351, "((0, 0, 5), (1, 7, 1))": 0.3815759841821888, "((0, 0, 5), (1, 7, 2))": 0.34287498504193636, "((0, 0, 5), (1, 7, 3))": 0.3202971370079763, "((0, 0, 5), (1, 7, 4))": 0.32734009004766595, "((0, 0, 5), (1, 7, 5))": 0.3654930389860374, "((0, 0, 5), (1, 7, 6))": 0.4257630233076474, "((0, 0, 5), (1, 7, 7))": 0.49504672386185133, "((0, 0, 5), (1, 7, 8))": 0.5620289044826509, "((0, 0, 5), (1, 7, 9))": 0.6147765662294985, "((0, 0, 5), (1, 8, 0))": 0.4406693638153287, "((0, 0, 5), (1, 8, 1))": 0.4079450512281569, "((0, 0, 5), (1, 8, 2))": 0.37520372487282927, "((0, 0, 5), (1, 8, 3))": 0.35716524627192103, "((0, 0, 5), (1, 8, 4))": 0.3643730625101448, "((0, 0, 5), (1, 8, 5))": 0.39921745000312314, "((0, 0, 5), (1, 8, 6))": 0.4545575059674989, "((0, 0, 5), (1, 8, 7))": 0.5193911639849842, "((0, 0, 5), (1, 8, 8))": 0.5827645212749374, "((0, 0, 5), (1, 8, 9))": 0.6329295282900582, "((0, 0, 5), (1, 9, 0))": 0.45921859141964355, "((0, 0, 5), (1, 9, 1))": 0.4303513952704308, "((0, 0, 5), (1, 9, 2))": 0.4017237241787439, "((0, 0, 5), (1, 9, 3))": 0.38627357130489315, "((0, 0, 5), (1, 9, 4))": 0.393360061535167, "((0, 0, 5), (1, 9, 5))": 0.4253425394562383, "((0, 0, 5), (1, 9, 6))": 0.4768011274424508, "((0, 0, 5), (1, 9, 7))": 0.5379085046229483, "((0, 0, 5), (1, 9, 8))": 0.5981306526115672, "((0, 0, 5), (1, 9, 9))": 0.6457703499031767, "((0, 0, 5), (2, 0, 0))": 0.45074680152765834, "((0, 0, 5), (2, 0, 1))": 0.3869197326643629, "((0, 0, 5), (2, 0, 2))": 0.30179651383557454, "((0, 0, 5), (2, 0, 3))": 0.20913634243217902, "((0, 0, 5), (2, 0, 4))": 0.1270562213728118, "((0, 0, 5), (2, 0, 5))": 0.1122204713126522, "((0, 0, 5), (2, 0, 6))": 0.184709998004736, "((0, 0, 5), (2, 0, 7))": 0.2798080736875379, "((0, 0, 5), (2, 0, 8))": 0.37093999240924413, "((0, 0, 5), (2, 0, 9))": 0.4430833341299484, "((0, 0, 5), (2, 1, 0))": 0.43507127974334825, "((0, 0, 5), (2, 1, 1))": 0.3702719629886692, "((0, 0, 5), (2, 1, 2))": 0.28436217514287554, "((0, 0, 5), (2, 1, 3))": 0.1903897265355682, "((0, 0, 5), (2, 1, 4))": 0.1098248010776624, "((0, 0, 5), (2, 1, 5))": 0.11229306170549894, "((0, 0, 5), (2, 1, 6))": 0.19668681177967762, "((0, 0, 5), (2, 1, 7))": 0.2955367208537055, "((0, 0, 5), (2, 1, 8))": 0.3879107249028483, "((0, 0, 5), (2, 1, 9))": 0.4602524238155897, "((0, 0, 5), (2, 2, 0))": 0.41520274971826965, "((0, 0, 5), (2, 2, 1))": 0.3502835852382446, "((0, 0, 5), (2, 2, 2))": 0.26539228166752943, "((0, 0, 5), (2, 2, 3))": 0.17443901021804376, "((0, 0, 5), (2, 2, 4))": 0.10670268948937474, "((0, 0, 5), (2, 2, 5))": 0.13197068665265702, "((0, 0, 5), (2, 2, 6))": 0.22121515834528652, "((0, 0, 5), (2, 2, 7))": 0.3201871185351851, "((0, 0, 5), (2, 2, 8))": 0.41200808264712013, "((0, 0, 5), (2, 2, 9))": 0.4829840465465718, "((0, 0, 5), (2, 3, 0))": 0.3924294778268738, "((0, 0, 5), (2, 3, 1))": 0.3295343529557472, "((0, 0, 5), (2, 3, 2))": 0.247631204397059, "((0, 0, 5), (2, 3, 3))": 0.16533055507681277, "((0, 0, 5), (2, 3, 4))": 0.11975433947941093, "((0, 0, 5), (2, 3, 5))": 0.1620405462507146, "((0, 0, 5), (2, 3, 6))": 0.25130903243701397, "((0, 0, 5), (2, 3, 7))": 0.3479181812418355, "((0, 0, 5), (2, 3, 8))": 0.4375012963964235, "((0, 0, 5), (2, 3, 9))": 0.505450952463472, "((0, 0, 5), (2, 4, 0))": 0.3739663697350004, "((0, 0, 5), (2, 4, 1))": 0.3122670011121604, "((0, 0, 5), (2, 4, 2))": 0.23643813950478212, "((0, 0, 5), (2, 4, 3))": 0.16632038938818205, "((0, 0, 5), (2, 4, 4))": 0.1436653611685523, "((0, 0, 5), (2, 4, 5))": 0.19497785918618404, "((0, 0, 5), (2, 4, 6))": 0.28207907772240914, "((0, 0, 5), (2, 4, 7))": 0.3764001293305263, "((0, 0, 5), (2, 4, 8))": 0.4604702425183166, "((0, 0, 5), (2, 4, 9))": 0.525819210554401, "((0, 0, 5), (2, 5, 0))": 0.36598363060413236, "((0, 0, 5), (2, 5, 1))": 0.3088257323914142, "((0, 0, 5), (2, 5, 2))": 0.23983424292940095, "((0, 0, 5), (2, 5, 3))": 0.18475570009226303, "((0, 0, 5), (2, 5, 4))": 0.17825020357159385, "((0, 0, 5), (2, 5, 5))": 0.2300521276774053, "((0, 0, 5), (2, 5, 6))": 0.3124673607588025, "((0, 0, 5), (2, 5, 7))": 0.3995820773450673, "((0, 0, 5), (2, 5, 8))": 0.48065893216253214, "((0, 0, 5), (2, 5, 9))": 0.5418699248395037, "((0, 0, 5), (2, 6, 0))": 0.37241861004402255, "((0, 0, 5), (2, 6, 1))": 0.3200800777204205, "((0, 0, 5), (2, 6, 2))": 0.2616523943681743, "((0, 0, 5), (2, 6, 3))": 0.2196251359391596, "((0, 0, 5), (2, 6, 4))": 0.22023832591065007, "((0, 0, 5), (2, 6, 5))": 0.2683685444567775, "((0, 0, 5), (2, 6, 6))": 0.34200496042160966, "((0, 0, 5), (2, 6, 7))": 0.42342499636223446, "((0, 0, 5), (2, 6, 8))": 0.4996354556767244, "((0, 0, 5), (2, 6, 9))": 0.5585056186773124, "((0, 0, 5), (2, 7, 0))": 0.38945413299717313, "((0, 0, 5), (2, 7, 1))": 0.3441701182561288, "((0, 0, 5), (2, 7, 2))": 0.2949020493208625, "((0, 0, 5), (2, 7, 3))": 0.262866130163094, "((0, 0, 5), (2, 7, 4))": 0.26542811232005414, "((0, 0, 5), (2, 7, 5))": 0.30663171331329575, "((0, 0, 5), (2, 7, 6))": 0.3729231830351164, "((0, 0, 5), (2, 7, 7))": 0.44813785583401916, "((0, 0, 5), (2, 7, 8))": 0.5198494162447463, "((0, 0, 5), (2, 7, 9))": 0.5760590756064695, "((0, 0, 5), (2, 8, 0))": 0.41147624855010567, "((0, 0, 5), (2, 8, 1))": 0.37230732824149027, "((0, 0, 5), (2, 8, 2))": 0.3311069131666865, "((0, 0, 5), (2, 8, 3))": 0.3047809927592823, "((0, 0, 5), (2, 8, 4))": 0.30778753497779454, "((0, 0, 5), (2, 8, 5))": 0.3431636481728534, "((0, 0, 5), (2, 8, 6))": 0.40256929995153057, "((0, 0, 5), (2, 8, 7))": 0.47180639105488853, "((0, 0, 5), (2, 8, 8))": 0.5392895175043975, "((0, 0, 5), (2, 8, 9))": 0.5926383888616684, "((0, 0, 5), (2, 9, 0))": 0.43108229808743576, "((0, 0, 5), (2, 9, 1))": 0.396539523250076, "((0, 0, 5), (2, 9, 2))": 0.36046172280058153, "((0, 0, 5), (2, 9, 3))": 0.3377708217765175, "((0, 0, 5), (2, 9, 4))": 0.34035986121543255, "((0, 0, 5), (2, 9, 5))": 0.37208097854086203, "((0, 0, 5), (2, 9, 6))": 0.4260849422236332, "((0, 0, 5), (2, 9, 7))": 0.4907969542807767, "((0, 0, 5), (2, 9, 8))": 0.554632134005762, "((0, 0, 5), (2, 9, 9))": 0.6052823836232951, "((0, 0, 5), (3, 0, 0))": 0.4570078155457408, "((0, 0, 5), (3, 0, 1))": 0.39646562196241164, "((0, 0, 5), (3, 0, 2))": 0.3189563919222046, "((0, 0, 5), (3, 0, 3))": 0.2398376931718737, "((0, 0, 5), (3, 0, 4))": 0.18236078896151967, "((0, 0, 5), (3, 0, 5))": 0.18195015343165616, "((0, 0, 5), (3, 0, 6))": 0.24003834804480437, "((0, 0, 5), (3, 0, 7))": 0.3220888796579461, "((0, 0, 5), (3, 0, 8))": 0.4045235319682471, "((0, 0, 5), (3, 0, 9))": 0.4706643434226004, "((0, 0, 5), (3, 1, 0))": 0.43832475303357343, "((0, 0, 5), (3, 1, 1))": 0.3764780922249852, "((0, 0, 5), (3, 1, 2))": 0.2970037415282337, "((0, 0, 5), (3, 1, 3))": 0.21517093082603012, "((0, 0, 5), (3, 1, 4))": 0.15733120795786446, "((0, 0, 5), (3, 1, 5))": 0.16663857054518671, "((0, 0, 5), (3, 1, 6))": 0.23601281473815772, "((0, 0, 5), (3, 1, 7))": 0.3242207724184989, "((0, 0, 5), (3, 1, 8))": 0.40965760478378893, "((0, 0, 5), (3, 1, 9))": 0.47721013987104544, "((0, 0, 5), (3, 2, 0))": 0.411638513652248, "((0, 0, 5), (3, 2, 1))": 0.34866597431828994, "((0, 0, 5), (3, 2, 2))": 0.26631850701402465, "((0, 0, 5), (3, 2, 3))": 0.18134853574331583, "((0, 0, 5), (3, 2, 4))": 0.12458455475952455, "((0, 0, 5), (3, 2, 5))": 0.15128769994660513, "((0, 0, 5), (3, 2, 6))": 0.2347959205206576, "((0, 0, 5), (3, 2, 7))": 0.3296228958475629, "((0, 0, 5), (3, 2, 8))": 0.41867967262643546, "((0, 0, 5), (3, 2, 9))": 0.48724267765713436, "((0, 0, 5), (3, 3, 0))": 0.38178210324327555, "((0, 0, 5), (3, 3, 1))": 0.3160507201218909, "((0, 0, 5), (3, 3, 2))": 0.23160390819006926, "((0, 0, 5), (3, 3, 3))": 0.14106470672221233, "((0, 0, 5), (3, 3, 4))": 0.08684338496142434, "((0, 0, 5), (3, 3, 5))": 0.14086342864925652, "((0, 0, 5), (3, 3, 6))": 0.23847517159159962, "((0, 0, 5), (3, 3, 7))": 0.33898812776390985, "((0, 0, 5), (3, 3, 8))": 0.4294842337363976, "((0, 0, 5), (3, 3, 9))": 0.49842212012606846, "((0, 0, 5), (3, 4, 0))": 0.35611113779043985, "((0, 0, 5), (3, 4, 1))": 0.29067165762192243, "((0, 0, 5), (3, 4, 2))": 0.20392901187343956, "((0, 0, 5), (3, 4, 3))": 0.11288843696501953, "((0, 0, 5), (3, 4, 4))": 0.07042864785750207, "((0, 0, 5), (3, 4, 5))": 0.14744522968087295, "((0, 0, 5), (3, 4, 6))": 0.2504445600845553, "((0, 0, 5), (3, 4, 7))": 0.35087634928472416, "((0, 0, 5), (3, 4, 8))": 0.441628610487392, "((0, 0, 5), (3, 4, 9))": 0.5070485116583241, "((0, 0, 5), (3, 5, 0))": 0.34792793042265346, "((0, 0, 5), (3, 5, 1))": 0.2831561608376989, "((0, 0, 5), (3, 5, 2))": 0.20196250647803404, "((0, 0, 5), (3, 5, 3))": 0.12335078590022035, "((0, 0, 5), (3, 5, 4))": 0.10525601458945895, "((0, 0, 5), (3, 5, 5))": 0.1747061599467398, "((0, 0, 5), (3, 5, 6))": 0.27023230049545227, "((0, 0, 5), (3, 5, 7))": 0.36637460446526127, "((0, 0, 5), (3, 5, 8))": 0.45191179986084523, "((0, 0, 5), (3, 5, 9))": 0.5163371732907267, "((0, 0, 5), (3, 6, 0))": 0.35489427820005354, "((0, 0, 5), (3, 6, 1))": 0.2968213038345027, "((0, 0, 5), (3, 6, 2))": 0.22622892261389316, "((0, 0, 5), (3, 6, 3))": 0.16873503929459063, "((0, 0, 5), (3, 6, 4))": 0.16125853274889038, "((0, 0, 5), (3, 6, 5))": 0.2161715079126229, "((0, 0, 5), (3, 6, 6))": 0.2983550892570279, "((0, 0, 5), (3, 6, 7))": 0.38674408593288606, "((0, 0, 5), (3, 6, 8))": 0.46624719868297776, "((0, 0, 5), (3, 6, 9))": 0.5277381427510321, "((0, 0, 5), (3, 7, 0))": 0.3739988932648965, "((0, 0, 5), (3, 7, 1))": 0.3230182830025595, "((0, 0, 5), (3, 7, 2))": 0.26542684989867854, "((0, 0, 5), (3, 7, 3))": 0.2230043549226494, "((0, 0, 5), (3, 7, 4))": 0.21872674939225212, "((0, 0, 5), (3, 7, 5))": 0.26055921877299476, "((0, 0, 5), (3, 7, 6))": 0.33090452604019804, "((0, 0, 5), (3, 7, 7))": 0.40917947399165233, "((0, 0, 5), (3, 7, 8))": 0.4839772707073281, "((0, 0, 5), (3, 7, 9))": 0.542214973273076, "((0, 0, 5), (3, 8, 0))": 0.397097802673616, "((0, 0, 5), (3, 8, 1))": 0.3533955503573656, "((0, 0, 5), (3, 8, 2))": 0.30528800742688034, "((0, 0, 5), (3, 8, 3))": 0.27135307039002615, "((0, 0, 5), (3, 8, 4))": 0.267822191606603, "((0, 0, 5), (3, 8, 5))": 0.3016084948881028, "((0, 0, 5), (3, 8, 6))": 0.3616642602816119, "((0, 0, 5), (3, 8, 7))": 0.43293722772179366, "((0, 0, 5), (3, 8, 8))": 0.5023055290959181, "((0, 0, 5), (3, 8, 9))": 0.5573390563678557, "((0, 0, 5), (3, 9, 0))": 0.4178082175849723, "((0, 0, 5), (3, 9, 1))": 0.37926810665844246, "((0, 0, 5), (3, 9, 2))": 0.337412628910971, "((0, 0, 5), (3, 9, 3))": 0.30768943462552273, "((0, 0, 5), (3, 9, 4))": 0.3043846767637433, "((0, 0, 5), (3, 9, 5))": 0.3329986043266413, "((0, 0, 5), (3, 9, 6))": 0.3867985508653392, "((0, 0, 5), (3, 9, 7))": 0.4524086254089003, "((0, 0, 5), (3, 9, 8))": 0.5176666105664333, "((0, 0, 5), (3, 9, 9))": 0.5697864449743767, "((0, 0, 5), (4, 0, 0))": 0.472816028548811, "((0, 0, 5), (4, 0, 1))": 0.4184565529591964, "((0, 0, 5), (4, 0, 2))": 0.35117880548475805, "((0, 0, 5), (4, 0, 3))": 0.2871710015284901, "((0, 0, 5), (4, 0, 4))": 0.2471513784613056, "((0, 0, 5), (4, 0, 5))": 0.2516691563613803, "((0, 0, 5), (4, 0, 6))": 0.2993195724151068, "((0, 0, 5), (4, 0, 7))": 0.3693029713388473, "((0, 0, 5), (4, 0, 8))": 0.4420299846831988, "((0, 0, 5), (4, 0, 9))": 0.5012488306305163, "((0, 0, 5), (4, 1, 0))": 0.44821174460143687, "((0, 0, 5), (4, 1, 1))": 0.391409650664832, "((0, 0, 5), (4, 1, 2))": 0.3203835452180385, "((0, 0, 5), (4, 1, 3))": 0.25225963355492814, "((0, 0, 5), (4, 1, 4))": 0.2109495790728262, "((0, 0, 5), (4, 1, 5))": 0.22231695964794543, "((0, 0, 5), (4, 1, 6))": 0.2803919002684328, "((0, 0, 5), (4, 1, 7))": 0.35814043552991526, "((0, 0, 5), (4, 1, 8))": 0.43574981762730863, "((0, 0, 5), (4, 1, 9))": 0.49777383070638875, "((0, 0, 5), (4, 2, 0))": 0.41533376845251085, "((0, 0, 5), (4, 2, 1))": 0.35412129106445206, "((0, 0, 5), (4, 2, 2))": 0.2774246552432366, "((0, 0, 5), (4, 2, 3))": 0.20145167544727896, "((0, 0, 5), (4, 2, 4))": 0.1577897175281876, "((0, 0, 5), (4, 2, 5))": 0.1831891045124864, "((0, 0, 5), (4, 2, 6))": 0.25795136742153996, "((0, 0, 5), (4, 2, 7))": 0.3466559000882487, "((0, 0, 5), (4, 2, 8))": 0.43063082914156336, "((0, 0, 5), (4, 2, 9))": 0.4957348861823815, "((0, 0, 5), (4, 3, 0))": 0.3799867191381121, "((0, 0, 5), (4, 3, 1))": 0.31583103582326866, "((0, 0, 5), (4, 3, 2))": 0.23027580027822958, "((0, 0, 5), (4, 3, 3))": 0.14181022108810207, "((0, 0, 5), (4, 3, 4))": 0.09029714692603728, "((0, 0, 5), (4, 3, 5))": 0.14430671783897223, "((0, 0, 5), (4, 3, 6))": 0.2410133137480534, "((0, 0, 5), (4, 3, 7))": 0.3396415471463864, "((0, 0, 5), (4, 3, 8))": 0.42925544482778893, "((0, 0, 5), (4, 3, 9))": 0.49545861116511525, "((0, 0, 5), (4, 4, 0))": 0.35453065591057287, "((0, 0, 5), (4, 4, 1))": 0.2861608015148723, "((0, 0, 5), (4, 4, 2))": 0.19622826154607526, "((0, 0, 5), (4, 4, 3))": 0.09397939116941081, "((0, 0, 5), (4, 4, 4))": 0.025712928076520848, "((0, 0, 5), (4, 4, 5))": 0.13000844774786435, "((0, 0, 5), (4, 4, 6))": 0.23784960945799477, "((0, 0, 5), (4, 4, 7))": 0.3408605674077847, "((0, 0, 5), (4, 4, 8))": 0.4301502995234492, "((0, 0, 5), (4, 4, 9))": 0.4975942017673783, "((0, 0, 5), (4, 5, 0))": 0.3473077817479912, "((0, 0, 5), (4, 5, 1))": 0.2811657236107418, "((0, 0, 5), (4, 5, 2))": 0.1959257407188851, "((0, 0, 5), (4, 5, 3))": 0.10607892334816563, "((0, 0, 5), (4, 5, 4))": 0.07305081247585812, "((0, 0, 5), (4, 5, 5))": 0.1517643558606725, "((0, 0, 5), (4, 5, 6))": 0.2523040793547009, "((0, 0, 5), (4, 5, 7))": 0.3495072894996732, "((0, 0, 5), (4, 5, 8))": 0.4367081237659753, "((0, 0, 5), (4, 5, 9))": 0.5008066898910681, "((0, 0, 5), (4, 6, 0))": 0.35840565464296675, "((0, 0, 5), (4, 6, 1))": 0.29860939294145544, "((0, 0, 5), (4, 6, 2))": 0.22565393501090833, "((0, 0, 5), (4, 6, 3))": 0.16242202584876497, "((0, 0, 5), (4, 6, 4))": 0.1452834589263506, "((0, 0, 5), (4, 6, 5))": 0.19655847062060688, "((0, 0, 5), (4, 6, 6))": 0.2798374594602797, "((0, 0, 5), (4, 6, 7))": 0.3671492312057044, "((0, 0, 5), (4, 6, 8))": 0.4478336254554489, "((0, 0, 5), (4, 6, 9))": 0.5093155617898723, "((0, 0, 5), (4, 7, 0))": 0.38010684845233395, "((0, 0, 5), (4, 7, 1))": 0.3284106981769666, "((0, 0, 5), (4, 7, 2))": 0.26916582094159813, "((0, 0, 5), (4, 7, 3))": 0.22161153629525765, "((0, 0, 5), (4, 7, 4))": 0.21213480452652744, "((0, 0, 5), (4, 7, 5))": 0.2477224092312032, "((0, 0, 5), (4, 7, 6))": 0.31309284996022746, "((0, 0, 5), (4, 7, 7))": 0.39029073283474264, "((0, 0, 5), (4, 7, 8))": 0.4638591717361906, "((0, 0, 5), (4, 7, 9))": 0.5216716796103019, "((0, 0, 5), (4, 8, 0))": 0.40464416152088545, "((0, 0, 5), (4, 8, 1))": 0.36029226088146327, "((0, 0, 5), (4, 8, 2))": 0.31113569256535145, "((0, 0, 5), (4, 8, 3))": 0.2741193560032715, "((0, 0, 5), (4, 8, 4))": 0.26555072542790714, "((0, 0, 5), (4, 8, 5))": 0.2929396704516481, "((0, 0, 5), (4, 8, 6))": 0.34697382099765894, "((0, 0, 5), (4, 8, 7))": 0.41427973300901355, "((0, 0, 5), (4, 8, 8))": 0.48157473320165517, "((0, 0, 5), (4, 8, 9))": 0.5355764742844099, "((0, 0, 5), (4, 9, 0))": 0.42643682135008043, "((0, 0, 5), (4, 9, 1))": 0.3872869290079939, "((0, 0, 5), (4, 9, 2))": 0.3441818218602313, "((0, 0, 5), (4, 9, 3))": 0.3118447835575206, "((0, 0, 5), (4, 9, 4))": 0.3028573019872667, "((0, 0, 5), (4, 9, 5))": 0.32515634606135724, "((0, 0, 5), (4, 9, 6))": 0.3728495059221253, "((0, 0, 5), (4, 9, 7))": 0.4342816691115415, "((0, 0, 5), (4, 9, 8))": 0.4969445622583654, "((0, 0, 5), (4, 9, 9))": 0.5478863599356043, "((0, 0, 5), (5, 0, 0))": 0.4954954901480457, "((0, 0, 5), (5, 0, 1))": 0.4475698393572132, "((0, 0, 5), (5, 0, 2))": 0.38997840129371797, "((0, 0, 5), (5, 0, 3))": 0.33827812792946726, "((0, 0, 5), (5, 0, 4))": 0.30901798201666897, "((0, 0, 5), (5, 0, 5))": 0.3151477012824283, "((0, 0, 5), (5, 0, 6))": 0.35522366231341135, "((0, 0, 5), (5, 0, 7))": 0.4153848643254946, "((0, 0, 5), (5, 0, 8))": 0.47954966508887087, "((0, 0, 5), (5, 0, 9))": 0.5322835072412035, "((0, 0, 5), (5, 1, 0))": 0.4648854377562992, "((0, 0, 5), (5, 1, 1))": 0.41356922340637137, "((0, 0, 5), (5, 1, 2))": 0.35144231355422734, "((0, 0, 5), (5, 1, 3))": 0.29512841759029274, "((0, 0, 5), (5, 1, 4))": 0.2646514721934397, "((0, 0, 5), (5, 1, 5))": 0.27625579139679174, "((0, 0, 5), (5, 1, 6))": 0.3256482122210108, "((0, 0, 5), (5, 1, 7))": 0.3940948085934883, "((0, 0, 5), (5, 1, 8))": 0.4643037387636668, "((0, 0, 5), (5, 1, 9))": 0.520879089997027, "((0, 0, 5), (5, 2, 0))": 0.42663203414335005, "((0, 0, 5), (5, 2, 1))": 0.3706030345196378, "((0, 0, 5), (5, 2, 2))": 0.30122113899751024, "((0, 0, 5), (5, 2, 3))": 0.23680272964561436, "((0, 0, 5), (5, 2, 4))": 0.2041880323195058, "((0, 0, 5), (5, 2, 5))": 0.22644093202815502, "((0, 0, 5), (5, 2, 6))": 0.290912238696419, "((0, 0, 5), (5, 2, 7))": 0.3712076186391505, "((0, 0, 5), (5, 2, 8))": 0.44893228544045466, "((0, 0, 5), (5, 2, 9))": 0.5096254807347331, "((0, 0, 5), (5, 3, 0))": 0.3906388104664644, "((0, 0, 5), (5, 3, 1))": 0.32904020259644856, "((0, 0, 5), (5, 3, 2))": 0.2515111772538665, "((0, 0, 5), (5, 3, 3))": 0.17589837321210974, "((0, 0, 5), (5, 3, 4))": 0.14038417913696, "((0, 0, 5), (5, 3, 5))": 0.18084597975153172, "((0, 0, 5), (5, 3, 6))": 0.2638382600460561, "((0, 0, 5), (5, 3, 7))": 0.35453392312357573, "((0, 0, 5), (5, 3, 8))": 0.4384522859937216, "((0, 0, 5), (5, 3, 9))": 0.501652651208878, "((0, 0, 5), (5, 4, 0))": 0.36745541839198315, "((0, 0, 5), (5, 4, 1))": 0.30391355214879673, "((0, 0, 5), (5, 4, 2))": 0.22034170516983748, "((0, 0, 5), (5, 4, 3))": 0.13730815407017874, "((0, 0, 5), (5, 4, 4))": 0.10212572870287588, "((0, 0, 5), (5, 4, 5))": 0.16115044239152784, "((0, 0, 5), (5, 4, 6))": 0.2538541402541582, "((0, 0, 5), (5, 4, 7))": 0.34949563542665785, "((0, 0, 5), (5, 4, 8))": 0.43419219584145224, "((0, 0, 5), (5, 4, 9))": 0.49819313099245105, "((0, 0, 5), (5, 5, 0))": 0.36504129476381053, "((0, 0, 5), (5, 5, 1))": 0.3030295069058795, "((0, 0, 5), (5, 5, 2))": 0.22497415118879055, "((0, 0, 5), (5, 5, 3))": 0.15104816525969866, "((0, 0, 5), (5, 5, 4))": 0.12496239015170775, "((0, 0, 5), (5, 5, 5))": 0.17900035507680334, "((0, 0, 5), (5, 5, 6))": 0.2659244468269727, "((0, 0, 5), (5, 5, 7))": 0.3558403582131647, "((0, 0, 5), (5, 5, 8))": 0.4380884129431836, "((0, 0, 5), (5, 5, 9))": 0.4998041742498525, "((0, 0, 5), (5, 6, 0))": 0.3806082059064549, "((0, 0, 5), (5, 6, 1))": 0.325053366347991, "((0, 0, 5), (5, 6, 2))": 0.2580351130859987, "((0, 0, 5), (5, 6, 3))": 0.20206903078083477, "((0, 0, 5), (5, 6, 4))": 0.1845533955504412, "((0, 0, 5), (5, 6, 5))": 0.22152240158681608, "((0, 0, 5), (5, 6, 6))": 0.29283048564631686, "((0, 0, 5), (5, 6, 7))": 0.3733415517598119, "((0, 0, 5), (5, 6, 8))": 0.4488097498269503, "((0, 0, 5), (5, 6, 9))": 0.5076231476928754, "((0, 0, 5), (5, 7, 0))": 0.4055967458272143, "((0, 0, 5), (5, 7, 1))": 0.3574656619849127, "((0, 0, 5), (5, 7, 2))": 0.30289209072602524, "((0, 0, 5), (5, 7, 3))": 0.260240697748288, "((0, 0, 5), (5, 7, 4))": 0.24762639113476845, "((0, 0, 5), (5, 7, 5))": 0.2741815623240925, "((0, 0, 5), (5, 7, 6))": 0.32918487049252215, "((0, 0, 5), (5, 7, 7))": 0.39712423645240363, "((0, 0, 5), (5, 7, 8))": 0.46516410929072033, "((0, 0, 5), (5, 7, 9))": 0.5193016416276297, "((0, 0, 5), (5, 8, 0))": 0.43209688154702675, "((0, 0, 5), (5, 8, 1))": 0.3906355606759685, "((0, 0, 5), (5, 8, 2))": 0.34525749407090583, "((0, 0, 5), (5, 8, 3))": 0.3121214150741766, "((0, 0, 5), (5, 8, 4))": 0.3019950037353345, "((0, 0, 5), (5, 8, 5))": 0.320234187486429, "((0, 0, 5), (5, 8, 6))": 0.3638957228813606, "((0, 0, 5), (5, 8, 7))": 0.42208027639341494, "((0, 0, 5), (5, 8, 8))": 0.48270309495111546, "((0, 0, 5), (5, 8, 9))": 0.5326626997754041, "((0, 0, 5), (5, 9, 0))": 0.45513750623576704, "((0, 0, 5), (5, 9, 1))": 0.41837526235132416, "((0, 0, 5), (5, 9, 2))": 0.3784562892699283, "((0, 0, 5), (5, 9, 3))": 0.3479318948421232, "((0, 0, 5), (5, 9, 4))": 0.3369900932566703, "((0, 0, 5), (5, 9, 5))": 0.3522685857763553, "((0, 0, 5), (5, 9, 6))": 0.3898367240932831, "((0, 0, 5), (5, 9, 7))": 0.4421498858188466, "((0, 0, 5), (5, 9, 8))": 0.4980645951584685, "((0, 0, 5), (5, 9, 9))": 0.5449079574478406, "((0, 0, 5), (6, 0, 0))": 0.5230788792029115, "((0, 0, 5), (6, 0, 1))": 0.4804877394569948, "((0, 0, 5), (6, 0, 2))": 0.43068586966433825, "((0, 0, 5), (6, 0, 3))": 0.38778523664797154, "((0, 0, 5), (6, 0, 4))": 0.3650794415481622, "((0, 0, 5), (6, 0, 5))": 0.3714809773919708, "((0, 0, 5), (6, 0, 6))": 0.4057387253271148, "((0, 0, 5), (6, 0, 7))": 0.4578793198295976, "((0, 0, 5), (6, 0, 8))": 0.5143148489814025, "((0, 0, 5), (6, 0, 9))": 0.5613405204647972, "((0, 0, 5), (6, 1, 0))": 0.488358325496158, "((0, 0, 5), (6, 1, 1))": 0.4422462857428234, "((0, 0, 5), (6, 1, 2))": 0.388048179432466, "((0, 0, 5), (6, 1, 3))": 0.3413057236018394, "((0, 0, 5), (6, 1, 4))": 0.3180186973498804, "((0, 0, 5), (6, 1, 5))": 0.32910329219388096, "((0, 0, 5), (6, 1, 6))": 0.3713704775756078, "((0, 0, 5), (6, 1, 7))": 0.43118136448913663, "((0, 0, 5), (6, 1, 8))": 0.4936457566938644, "((0, 0, 5), (6, 1, 9))": 0.5452598171569972, "((0, 0, 5), (6, 2, 0))": 0.44728972867093, "((0, 0, 5), (6, 2, 1))": 0.3966240890406666, "((0, 0, 5), (6, 2, 2))": 0.3356830354354545, "((0, 0, 5), (6, 2, 3))": 0.2828905810952723, "((0, 0, 5), (6, 2, 4))": 0.25864248582268534, "((0, 0, 5), (6, 2, 5))": 0.2773942118031267, "((0, 0, 5), (6, 2, 6))": 0.3316739259499472, "((0, 0, 5), (6, 2, 7))": 0.4019943887401769, "((0, 0, 5), (6, 2, 8))": 0.4728582578313963, "((0, 0, 5), (6, 2, 9))": 0.5283495229805324, "((0, 0, 5), (6, 3, 0))": 0.41185975346090586, "((0, 0, 5), (6, 3, 1))": 0.3563908113666736, "((0, 0, 5), (6, 3, 2))": 0.28914668143122046, "((0, 0, 5), (6, 3, 3))": 0.22949234383999173, "((0, 0, 5), (6, 3, 4))": 0.20549637008173527, "((0, 0, 5), (6, 3, 5))": 0.23520885537899489, "((0, 0, 5), (6, 3, 6))": 0.30188639987736804, "((0, 0, 5), (6, 3, 7))": 0.3819749104974457, "((0, 0, 5), (6, 3, 8))": 0.45735265485466864, "((0, 0, 5), (6, 3, 9))": 0.516499386204227, "((0, 0, 5), (6, 4, 0))": 0.3924515695992542, "((0, 0, 5), (6, 4, 1))": 0.33523065652518785, "((0, 0, 5), (6, 4, 2))": 0.26569381779194917, "((0, 0, 5), (6, 4, 3))": 0.20322320184347054, "((0, 0, 5), (6, 4, 4))": 0.18190534912013417, "((0, 0, 5), (6, 4, 5))": 0.21909421510572155, "((0, 0, 5), (6, 4, 6))": 0.29248525822099786, "((0, 0, 5), (6, 4, 7))": 0.374472624694406, "((0, 0, 5), (6, 4, 8))": 0.4528697392187531, "((0, 0, 5), (6, 4, 9))": 0.5112842163847605, "((0, 0, 5), (6, 5, 0))": 0.39482461350815884, "((0, 0, 5), (6, 5, 1))": 0.3396968903858863, "((0, 0, 5), (6, 5, 2))": 0.27391710410269926, "((0, 0, 5), (6, 5, 3))": 0.2190149738893775, "((0, 0, 5), (6, 5, 4))": 0.2013789308360769, "((0, 0, 5), (6, 5, 5))": 0.23665458145755686, "((0, 0, 5), (6, 5, 6))": 0.30465324280685113, "((0, 0, 5), (6, 5, 7))": 0.38247201883021215, "((0, 0, 5), (6, 5, 8))": 0.45644402780013404, "((0, 0, 5), (6, 5, 9))": 0.5138296601754816, "((0, 0, 5), (6, 6, 0))": 0.4144119215624591, "((0, 0, 5), (6, 6, 1))": 0.36535448069182574, "((0, 0, 5), (6, 6, 2))": 0.30850946624402714, "((0, 0, 5), (6, 6, 3))": 0.2628879286044586, "((0, 0, 5), (6, 6, 4))": 0.24888629130375395, "((0, 0, 5), (6, 6, 5))": 0.2762843910270932, "((0, 0, 5), (6, 6, 6))": 0.3323684542501182, "((0, 0, 5), (6, 6, 7))": 0.40153238205632286, "((0, 0, 5), (6, 6, 8))": 0.4692673643419334, "((0, 0, 5), (6, 6, 9))": 0.5224408210424532, "((0, 0, 5), (6, 7, 0))": 0.44274566987542346, "((0, 0, 5), (6, 7, 1))": 0.3997427108705803, "((0, 0, 5), (6, 7, 2))": 0.3523642660236798, "((0, 0, 5), (6, 7, 3))": 0.31681991919704466, "((0, 0, 5), (6, 7, 4))": 0.3065284528098068, "((0, 0, 5), (6, 7, 5))": 0.3253982279063119, "((0, 0, 5), (6, 7, 6))": 0.3694902937757549, "((0, 0, 5), (6, 7, 7))": 0.4270346371613995, "((0, 0, 5), (6, 7, 8))": 0.4864301285625799, "((0, 0, 5), (6, 7, 9))": 0.5351576283971717, "((0, 0, 5), (6, 8, 0))": 0.4716509084183139, "((0, 0, 5), (6, 8, 1))": 0.43455289834494687, "((0, 0, 5), (6, 8, 2))": 0.39494944839326496, "((0, 0, 5), (6, 8, 3))": 0.36624111692123706, "((0, 0, 5), (6, 8, 4))": 0.35642419785153395, "((0, 0, 5), (6, 8, 5))": 0.3709511900853146, "((0, 0, 5), (6, 8, 6))": 0.40448966653392976, "((0, 0, 5), (6, 8, 7))": 0.45266663382072136, "((0, 0, 5), (6, 8, 8))": 0.5048230237220195, "((0, 0, 5), (6, 8, 9))": 0.5489043262229704, "((0, 0, 5), (6, 9, 0))": 0.49628820861286865, "((0, 0, 5), (6, 9, 1))": 0.4632204526169678, "((0, 0, 5), (6, 9, 2))": 0.42802079796965997, "((0, 0, 5), (6, 9, 3))": 0.401953949655695, "((0, 0, 5), (6, 9, 4))": 0.3913148600153602, "((0, 0, 5), (6, 9, 5))": 0.4015500722221382, "((0, 0, 5), (6, 9, 6))": 0.4307620486797996, "((0, 0, 5), (6, 9, 7))": 0.4729607755605628, "((0, 0, 5), (6, 9, 8))": 0.5202886317467286, "((0, 0, 5), (6, 9, 9))": 0.5612320867957269, "((0, 0, 5), (7, 0, 0))": 0.5531248675630454, "((0, 0, 5), (7, 0, 1))": 0.5148617635825316, "((0, 0, 5), (7, 0, 2))": 0.4710263080664634, "((0, 0, 5), (7, 0, 3))": 0.4343414923169205, "((0, 0, 5), (7, 0, 4))": 0.41570953505615515, "((0, 0, 5), (7, 0, 5))": 0.42170873543774107, "((0, 0, 5), (7, 0, 6))": 0.4511644453663764, "((0, 0, 5), (7, 0, 7))": 0.49614886179624185, "((0, 0, 5), (7, 0, 8))": 0.5460121627578824, "((0, 0, 5), (7, 0, 9))": 0.5879463611497641, "((0, 0, 5), (7, 1, 0))": 0.5168030382976866, "((0, 0, 5), (7, 1, 1))": 0.4752804482701572, "((0, 0, 5), (7, 1, 2))": 0.427759880281331, "((0, 0, 5), (7, 1, 3))": 0.38852158957861116, "((0, 0, 5), (7, 1, 4))": 0.36983250105148274, "((0, 0, 5), (7, 1, 5))": 0.379294222426183, "((0, 0, 5), (7, 1, 6))": 0.4151147440905561, "((0, 0, 5), (7, 1, 7))": 0.4670842503371494, "((0, 0, 5), (7, 1, 8))": 0.5232505346797757, "((0, 0, 5), (7, 1, 9))": 0.5690965235818828, "((0, 0, 5), (7, 2, 0))": 0.47524642994067207, "((0, 0, 5), (7, 2, 1))": 0.4297445620964655, "((0, 0, 5), (7, 2, 2))": 0.37734715291008636, "((0, 0, 5), (7, 2, 3))": 0.33360215152484357, "((0, 0, 5), (7, 2, 4))": 0.3149503380552918, "((0, 0, 5), (7, 2, 5))": 0.330550026151594, "((0, 0, 5), (7, 2, 6))": 0.3757382133393001, "((0, 0, 5), (7, 2, 7))": 0.4372501649979776, "((0, 0, 5), (7, 2, 8))": 0.4996655062649499, "((0, 0, 5), (7, 2, 9))": 0.5509720409674734, "((0, 0, 5), (7, 3, 0))": 0.44120782485028626, "((0, 0, 5), (7, 3, 1))": 0.3925859856626105, "((0, 0, 5), (7, 3, 2))": 0.3353347938079717, "((0, 0, 5), (7, 3, 3))": 0.288562774560397, "((0, 0, 5), (7, 3, 4))": 0.27106394942083856, "((0, 0, 5), (7, 3, 5))": 0.29367020166534946, "((0, 0, 5), (7, 3, 6))": 0.34826587318026314, "((0, 0, 5), (7, 3, 7))": 0.41622489787776895, "((0, 0, 5), (7, 3, 8))": 0.4847394237565441, "((0, 0, 5), (7, 3, 9))": 0.5369192456553781, "((0, 0, 5), (7, 4, 0))": 0.4250227072952851, "((0, 0, 5), (7, 4, 1))": 0.3751030872211117, "((0, 0, 5), (7, 4, 2))": 0.31733706478372886, "((0, 0, 5), (7, 4, 3))": 0.270389296147853, "((0, 0, 5), (7, 4, 4))": 0.2553329679696932, "((0, 0, 5), (7, 4, 5))": 0.2829673000793725, "((0, 0, 5), (7, 4, 6))": 0.34036782425977175, "((0, 0, 5), (7, 4, 7))": 0.41149857575627463, "((0, 0, 5), (7, 4, 8))": 0.47926148278345326, "((0, 0, 5), (7, 4, 9))": 0.5334044988623073, "((0, 0, 5), (7, 5, 0))": 0.43034469793400487, "((0, 0, 5), (7, 5, 1))": 0.3830142915613054, "((0, 0, 5), (7, 5, 2))": 0.3284588848643492, "((0, 0, 5), (7, 5, 3))": 0.28643808143380023, "((0, 0, 5), (7, 5, 4))": 0.274575664635712, "((0, 0, 5), (7, 5, 5))": 0.300581300347524, "((0, 0, 5), (7, 5, 6))": 0.35484986121019657, "((0, 0, 5), (7, 5, 7))": 0.4210402781737066, "((0, 0, 5), (7, 5, 8))": 0.4865143065680223, "((0, 0, 5), (7, 5, 9))": 0.5375119026030948, "((0, 0, 5), (7, 6, 0))": 0.45297179576482094, "((0, 0, 5), (7, 6, 1))": 0.41004309539223227, "((0, 0, 5), (7, 6, 2))": 0.3626819249747848, "((0, 0, 5), (7, 6, 3))": 0.3267403934748495, "((0, 0, 5), (7, 6, 4))": 0.31738851623738673, "((0, 0, 5), (7, 6, 5))": 0.3378741836562907, "((0, 0, 5), (7, 6, 6))": 0.383967848607359, "((0, 0, 5), (7, 6, 7))": 0.44231273135039184, "((0, 0, 5), (7, 6, 8))": 0.5011467417628664, "((0, 0, 5), (7, 6, 9))": 0.5489816110732819, "((0, 0, 5), (7, 7, 0))": 0.48392104418295456, "((0, 0, 5), (7, 7, 1))": 0.44622368175282573, "((0, 0, 5), (7, 7, 2))": 0.4054221115064004, "((0, 0, 5), (7, 7, 3))": 0.3761073436326128, "((0, 0, 5), (7, 7, 4))": 0.36796205147664174, "((0, 0, 5), (7, 7, 5))": 0.38503040706603514, "((0, 0, 5), (7, 7, 6))": 0.4208029625564808, "((0, 0, 5), (7, 7, 7))": 0.46935706155808293, "((0, 0, 5), (7, 7, 8))": 0.5208938290451036, "((0, 0, 5), (7, 7, 9))": 0.5638573165333101, "((0, 0, 5), (7, 8, 0))": 0.5153763796616994, "((0, 0, 5), (7, 8, 1))": 0.4824315432872439, "((0, 0, 5), (7, 8, 2))": 0.44788938782542936, "((0, 0, 5), (7, 8, 3))": 0.4232619709238725, "((0, 0, 5), (7, 8, 4))": 0.4164284762535763, "((0, 0, 5), (7, 8, 5))": 0.427520002493538, "((0, 0, 5), (7, 8, 6))": 0.45610832519744143, "((0, 0, 5), (7, 8, 7))": 0.49625604714030463, "((0, 0, 5), (7, 8, 8))": 0.5408274116475631, "((0, 0, 5), (7, 8, 9))": 0.5791987014907578, "((0, 0, 5), (7, 9, 0))": 0.5417075044572537, "((0, 0, 5), (7, 9, 1))": 0.5123529350635232, "((0, 0, 5), (7, 9, 2))": 0.4814645491461771, "((0, 0, 5), (7, 9, 3))": 0.4588159349179218, "((0, 0, 5), (7, 9, 4))": 0.4499453858356451, "((0, 0, 5), (7, 9, 5))": 0.45930219925152305, "((0, 0, 5), (7, 9, 6))": 0.48217689457886265, "((0, 0, 5), (7, 9, 7))": 0.5172045381280939, "((0, 0, 5), (7, 9, 8))": 0.557014473369446, "((0, 0, 5), (7, 9, 9))": 0.5921514569852463, "((0, 0, 5), (8, 0, 0))": 0.5817840432182838, "((0, 0, 5), (8, 0, 1))": 0.5472636330721872, "((0, 0, 5), (8, 0, 2))": 0.508004280202758, "((0, 0, 5), (8, 0, 3))": 0.47561769488834293, "((0, 0, 5), (8, 0, 4))": 0.4593470640132918, "((0, 0, 5), (8, 0, 5))": 0.46451050629156, "((0, 0, 5), (8, 0, 6))": 0.49008304591616836, "((0, 0, 5), (8, 0, 7))": 0.529780642168068, "((0, 0, 5), (8, 0, 8))": 0.5739063380130782, "((0, 0, 5), (8, 0, 9))": 0.611869376831285, "((0, 0, 5), (8, 1, 0))": 0.5457245071220089, "((0, 0, 5), (8, 1, 1))": 0.5083122204142552, "((0, 0, 5), (8, 1, 2))": 0.466136516971583, "((0, 0, 5), (8, 1, 3))": 0.4318646703742011, "((0, 0, 5), (8, 1, 4))": 0.41599762194731144, "((0, 0, 5), (8, 1, 5))": 0.4241257806809271, "((0, 0, 5), (8, 1, 6))": 0.45507994170712746, "((0, 0, 5), (8, 1, 7))": 0.5010974065391709, "((0, 0, 5), (8, 1, 8))": 0.5507806365301051, "((0, 0, 5), (8, 1, 9))": 0.5929947539490582, "((0, 0, 5), (8, 2, 0))": 0.505163717430183, "((0, 0, 5), (8, 2, 1))": 0.4646065146478774, "((0, 0, 5), (8, 2, 2))": 0.4187056260722329, "((0, 0, 5), (8, 2, 3))": 0.38190367044504325, "((0, 0, 5), (8, 2, 4))": 0.3663754285337983, "((0, 0, 5), (8, 2, 5))": 0.3795150704251947, "((0, 0, 5), (8, 2, 6))": 0.4183213003066593, "((0, 0, 5), (8, 2, 7))": 0.47168858173703426, "((0, 0, 5), (8, 2, 8))": 0.5285538900396599, "((0, 0, 5), (8, 2, 9))": 0.5736341629453898, "((0, 0, 5), (8, 3, 0))": 0.47299175830827295, "((0, 0, 5), (8, 3, 1))": 0.43008920533259826, "((0, 0, 5), (8, 3, 2))": 0.3816495032613075, "((0, 0, 5), (8, 3, 3))": 0.3429755321142312, "((0, 0, 5), (8, 3, 4))": 0.32931003736120046, "((0, 0, 5), (8, 3, 5))": 0.34789735996399906, "((0, 0, 5), (8, 3, 6))": 0.39317931384182464, "((0, 0, 5), (8, 3, 7))": 0.453475622332171, "((0, 0, 5), (8, 3, 8))": 0.5131144883506802, "((0, 0, 5), (8, 3, 9))": 0.5617099935479076, "((0, 0, 5), (8, 4, 0))": 0.45881674299522357, "((0, 0, 5), (8, 4, 1))": 0.4156998331816979, "((0, 0, 5), (8, 4, 2))": 0.3670127711252844, "((0, 0, 5), (8, 4, 3))": 0.3298774135215814, "((0, 0, 5), (8, 4, 4))": 0.31841081974856983, "((0, 0, 5), (8, 4, 5))": 0.3402456299133632, "((0, 0, 5), (8, 4, 6))": 0.38922530589613796, "((0, 0, 5), (8, 4, 7))": 0.4493444162104688, "((0, 0, 5), (8, 4, 8))": 0.5102315245121077, "((0, 0, 5), (8, 4, 9))": 0.5581010343711372, "((0, 0, 5), (8, 5, 0))": 0.4660753486979738, "((0, 0, 5), (8, 5, 1))": 0.4249940375495681, "((0, 0, 5), (8, 5, 2))": 0.37984708630955477, "((0, 0, 5), (8, 5, 3))": 0.3459728873248854, "((0, 0, 5), (8, 5, 4))": 0.3376532284445653, "((0, 0, 5), (8, 5, 5))": 0.3599224444746168, "((0, 0, 5), (8, 5, 6))": 0.40439565968895086, "((0, 0, 5), (8, 5, 7))": 0.46178819809603183, "((0, 0, 5), (8, 5, 8))": 0.5188085347763634, "((0, 0, 5), (8, 5, 9))": 0.565389278568078, "((0, 0, 5), (8, 6, 0))": 0.4904435984496423, "((0, 0, 5), (8, 6, 1))": 0.45315929511924985, "((0, 0, 5), (8, 6, 2))": 0.41287155374739254, "((0, 0, 5), (8, 6, 3))": 0.3843162602969568, "((0, 0, 5), (8, 6, 4))": 0.3767459901460823, "((0, 0, 5), (8, 6, 5))": 0.39632378369516724, "((0, 0, 5), (8, 6, 6))": 0.4345104616413465, "((0, 0, 5), (8, 6, 7))": 0.4847804586436911, "((0, 0, 5), (8, 6, 8))": 0.537056254171327, "((0, 0, 5), (8, 6, 9))": 0.5796729914137154, "((0, 0, 5), (8, 7, 0))": 0.5234946426967593, "((0, 0, 5), (8, 7, 1))": 0.49027280019002956, "((0, 0, 5), (8, 7, 2))": 0.45534438834081814, "((0, 0, 5), (8, 7, 3))": 0.4305780975733089, "((0, 0, 5), (8, 7, 4))": 0.4257328836825556, "((0, 0, 5), (8, 7, 5))": 0.4394354371642886, "((0, 0, 5), (8, 7, 6))": 0.4715784398986355, "((0, 0, 5), (8, 7, 7))": 0.5138003905497699, "((0, 0, 5), (8, 7, 8))": 0.5592163907421176, "((0, 0, 5), (8, 7, 9))": 0.5973960330806725, "((0, 0, 5), (8, 8, 0))": 0.5571217074520787, "((0, 0, 5), (8, 8, 1))": 0.5277683478936811, "((0, 0, 5), (8, 8, 2))": 0.497246771547867, "((0, 0, 5), (8, 8, 3))": 0.47582068446454967, "((0, 0, 5), (8, 8, 4))": 0.4697711556112533, "((0, 0, 5), (8, 8, 5))": 0.4814328784517181, "((0, 0, 5), (8, 8, 6))": 0.5061484163338106, "((0, 0, 5), (8, 8, 7))": 0.541897406286808, "((0, 0, 5), (8, 8, 8))": 0.5810786266112851, "((0, 0, 5), (8, 8, 9))": 0.6150306577487235, "((0, 0, 5), (8, 9, 0))": 0.5850221563671208, "((0, 0, 5), (8, 9, 1))": 0.558667243862989, "((0, 0, 5), (8, 9, 2))": 0.5312180594596976, "((0, 0, 5), (8, 9, 3))": 0.5112082080365664, "((0, 0, 5), (8, 9, 4))": 0.5040764635422451, "((0, 0, 5), (8, 9, 5))": 0.5115374034323205, "((0, 0, 5), (8, 9, 6))": 0.5325562681300797, "((0, 0, 5), (8, 9, 7))": 0.56322821931223, "((0, 0, 5), (8, 9, 8))": 0.5983908829572909, "((0, 0, 5), (8, 9, 9))": 0.6293247090065788, "((0, 0, 5), (9, 0, 0))": 0.6036707821832168, "((0, 0, 5), (9, 0, 1))": 0.5723091659152416, "((0, 0, 5), (9, 0, 2))": 0.5364753024037094, "((0, 0, 5), (9, 0, 3))": 0.5069198062067718, "((0, 0, 5), (9, 0, 4))": 0.4920355864432893, "((0, 0, 5), (9, 0, 5))": 0.4964631245364705, "((0, 0, 5), (9, 0, 6))": 0.5195168069300335, "((0, 0, 5), (9, 0, 7))": 0.5554310701934793, "((0, 0, 5), (9, 0, 8))": 0.5958883304518281, "((0, 0, 5), (9, 0, 9))": 0.6300140908958287, "((0, 0, 5), (9, 1, 0))": 0.5687394830080788, "((0, 0, 5), (9, 1, 1))": 0.5348508981939659, "((0, 0, 5), (9, 1, 2))": 0.4965395421835451, "((0, 0, 5), (9, 1, 3))": 0.46559360023647806, "((0, 0, 5), (9, 1, 4))": 0.4512569933556125, "((0, 0, 5), (9, 1, 5))": 0.45860196573536555, "((0, 0, 5), (9, 1, 6))": 0.4862888045834797, "((0, 0, 5), (9, 1, 7))": 0.5276361111759811, "((0, 0, 5), (9, 1, 8))": 0.5730376814293182, "((0, 0, 5), (9, 1, 9))": 0.6111612928126898, "((0, 0, 5), (9, 2, 0))": 0.5298170320443807, "((0, 0, 5), (9, 2, 1))": 0.4932299576646475, "((0, 0, 5), (9, 2, 2))": 0.452078806640553, "((0, 0, 5), (9, 2, 3))": 0.4193557642580714, "((0, 0, 5), (9, 2, 4))": 0.4059085565046783, "((0, 0, 5), (9, 2, 5))": 0.4172748738602794, "((0, 0, 5), (9, 2, 6))": 0.45145068406536054, "((0, 0, 5), (9, 2, 7))": 0.4996046929920007, "((0, 0, 5), (9, 2, 8))": 0.5504606514086886, "((0, 0, 5), (9, 2, 9))": 0.5925238798042335, "((0, 0, 5), (9, 3, 0))": 0.4994842569498384, "((0, 0, 5), (9, 3, 1))": 0.4610787918062613, "((0, 0, 5), (9, 3, 2))": 0.4181063443452669, "((0, 0, 5), (9, 3, 3))": 0.3848207792027754, "((0, 0, 5), (9, 3, 4))": 0.37291274229150545, "((0, 0, 5), (9, 3, 5))": 0.3888780540163713, "((0, 0, 5), (9, 3, 6))": 0.42872307673257715, "((0, 0, 5), (9, 3, 7))": 0.48216639782566467, "((0, 0, 5), (9, 3, 8))": 0.5370219360909251, "((0, 0, 5), (9, 3, 9))": 0.5808117820187065, "((0, 0, 5), (9, 4, 0))": 0.4869243934856994, "((0, 0, 5), (9, 4, 1))": 0.44843265748340017, "((0, 0, 5), (9, 4, 2))": 0.4059853984013664, "((0, 0, 5), (9, 4, 3))": 0.3739267777831553, "((0, 0, 5), (9, 4, 4))": 0.3647278248926979, "((0, 0, 5), (9, 4, 5))": 0.38337274034693597, "((0, 0, 5), (9, 4, 6))": 0.4261935871236061, "((0, 0, 5), (9, 4, 7))": 0.4803469618938935, "((0, 0, 5), (9, 4, 8))": 0.5358816968540804, "((0, 0, 5), (9, 4, 9))": 0.5798820664077541, "((0, 0, 5), (9, 5, 0))": 0.4953523751078041, "((0, 0, 5), (9, 5, 1))": 0.4587553441337637, "((0, 0, 5), (9, 5, 2))": 0.4191410701728756, "((0, 0, 5), (9, 5, 3))": 0.3903846823752489, "((0, 0, 5), (9, 5, 4))": 0.3831249355938855, "((0, 0, 5), (9, 5, 5))": 0.4025744508398677, "((0, 0, 5), (9, 5, 6))": 0.44249325541858914, "((0, 0, 5), (9, 5, 7))": 0.4946596079638764, "((0, 0, 5), (9, 5, 8))": 0.5467230329192768, "((0, 0, 5), (9, 5, 9))": 0.5893869290452812, "((0, 0, 5), (9, 6, 0))": 0.5208983771137783, "((0, 0, 5), (9, 6, 1))": 0.48745626212577464, "((0, 0, 5), (9, 6, 2))": 0.45202899956748605, "((0, 0, 5), (9, 6, 3))": 0.4268869485996244, "((0, 0, 5), (9, 6, 4))": 0.421320479799626, "((0, 0, 5), (9, 6, 5))": 0.4380135201590808, "((0, 0, 5), (9, 6, 6))": 0.4736849874531481, "((0, 0, 5), (9, 6, 7))": 0.5192419765835316, "((0, 0, 5), (9, 6, 8))": 0.567086740021148, "((0, 0, 5), (9, 6, 9))": 0.6060731369807498, "((0, 0, 5), (9, 7, 0))": 0.5555262250077355, "((0, 0, 5), (9, 7, 1))": 0.5255168596266794, "((0, 0, 5), (9, 7, 2))": 0.49424041951289777, "((0, 0, 5), (9, 7, 3))": 0.47234995691089476, "((0, 0, 5), (9, 7, 4))": 0.4671956165117768, "((0, 0, 5), (9, 7, 5))": 0.4810335288557056, "((0, 0, 5), (9, 7, 6))": 0.5100416456732246, "((0, 0, 5), (9, 7, 7))": 0.54941712326137, "((0, 0, 5), (9, 7, 8))": 0.5911912340062666, "((0, 0, 5), (9, 7, 9))": 0.6262399543624106, "((0, 0, 5), (9, 8, 0))": 0.5909894039807575, "((0, 0, 5), (9, 8, 1))": 0.5641365639377212, "((0, 0, 5), (9, 8, 2))": 0.5363396991022987, "((0, 0, 5), (9, 8, 3))": 0.5166920131480669, "((0, 0, 5), (9, 8, 4))": 0.5111302616022825, "((0, 0, 5), (9, 8, 5))": 0.5211142311494739, "((0, 0, 5), (9, 8, 6))": 0.5449164356419894, "((0, 0, 5), (9, 8, 7))": 0.578012455574137, "((0, 0, 5), (9, 8, 8))": 0.6146316123748442, "((0, 0, 5), (9, 8, 9))": 0.6460977470062325, "((0, 0, 5), (9, 9, 0))": 0.620091756041823, "((0, 0, 5), (9, 9, 1))": 0.5957336840298295, "((0, 0, 5), (9, 9, 2))": 0.570402942576317, "((0, 0, 5), (9, 9, 3))": 0.5518530614091671, "((0, 0, 5), (9, 9, 4))": 0.5451419454720072, "((0, 0, 5), (9, 9, 5))": 0.5519838573987368, "((0, 0, 5), (9, 9, 6))": 0.5712218110394658, "((0, 0, 5), (9, 9, 7))": 0.6000313149014229, "((0, 0, 5), (9, 9, 8))": 0.6329476493685487, "((0, 0, 5), (9, 9, 9))": 0.6619313093564116, "((0, 0, 6), (0, 0, 7))": 0.11067026277418214, "((0, 0, 6), (0, 0, 8))": 0.21242414511394023, "((0, 0, 6), (0, 0, 9))": 0.2921960762971072, "((0, 0, 6), (0, 1, 0))": 0.553163607399946, "((0, 0, 6), (0, 1, 1))": 0.49121486615501975, "((0, 0, 6), (0, 1, 2))": 0.40551683579160586, "((0, 0, 6), (0, 1, 3))": 0.30629077163642787, "((0, 0, 6), (0, 1, 4))": 0.20002769691258318, "((0, 0, 6), (0, 1, 5))": 0.09401551129822523, "((0, 0, 6), (0, 1, 6))": 0.056594448268881895, "((0, 0, 6), (0, 1, 7))": 0.15183271590223696, "((0, 0, 6), (0, 1, 8))": 0.2504377001700427, "((0, 0, 6), (0, 1, 9))": 0.3285674010875292, "((0, 0, 6), (0, 2, 0))": 0.53340660668707, "((0, 0, 6), (0, 2, 1))": 0.4703016536469361, "((0, 0, 6), (0, 2, 2))": 0.38465359695491314, "((0, 0, 6), (0, 2, 3))": 0.2880097147298926, "((0, 0, 6), (0, 2, 4))": 0.19041394367148198, "((0, 0, 6), (0, 2, 5))": 0.11636555288757779, "((0, 0, 6), (0, 2, 6))": 0.131773483536729, "((0, 0, 6), (0, 2, 7))": 0.21473547987011904, "((0, 0, 6), (0, 2, 8))": 0.3038511260979416, "((0, 0, 6), (0, 2, 9))": 0.3752998010333529, "((0, 0, 6), (0, 3, 0))": 0.5168017036149661, "((0, 0, 6), (0, 3, 1))": 0.45486676518680635, "((0, 0, 6), (0, 3, 2))": 0.37356380634938224, "((0, 0, 6), (0, 3, 3))": 0.286241197917054, "((0, 0, 6), (0, 3, 4))": 0.20863941557968357, "((0, 0, 6), (0, 3, 5))": 0.1718223974435553, "((0, 0, 6), (0, 3, 6))": 0.20379935469621438, "((0, 0, 6), (0, 3, 7))": 0.277056561688621, "((0, 0, 6), (0, 3, 8))": 0.3564021043671069, "((0, 0, 6), (0, 3, 9))": 0.4208468042853245, "((0, 0, 6), (0, 4, 0))": 0.5066931929184333, "((0, 0, 6), (0, 4, 1))": 0.4488739397165434, "((0, 0, 6), (0, 4, 2))": 0.3761056800248132, "((0, 0, 6), (0, 4, 3))": 0.3027545489655579, "((0, 0, 6), (0, 4, 4))": 0.24746380864290946, "((0, 0, 6), (0, 4, 5))": 0.2338703531229848, "((0, 0, 6), (0, 4, 6))": 0.26983656702849235, "((0, 0, 6), (0, 4, 7))": 0.3348018385910375, "((0, 0, 6), (0, 4, 8))": 0.4049537108055036, "((0, 0, 6), (0, 4, 9))": 0.46268169930837755, "((0, 0, 6), (0, 5, 0))": 0.5031881642825807, "((0, 0, 6), (0, 5, 1))": 0.4516603394324515, "((0, 0, 6), (0, 5, 2))": 0.387988832726622, "((0, 0, 6), (0, 5, 3))": 0.3290665865991255, "((0, 0, 6), (0, 5, 4))": 0.29077633860580954, "((0, 0, 6), (0, 5, 5))": 0.28939257342529784, "((0, 0, 6), (0, 5, 6))": 0.325611281814027, "((0, 0, 6), (0, 5, 7))": 0.3839643341698505, "((0, 0, 6), (0, 5, 8))": 0.4472423190641686, "((0, 0, 6), (0, 5, 9))": 0.4991002917992205, "((0, 0, 6), (0, 6, 0))": 0.5082828558883525, "((0, 0, 6), (0, 6, 1))": 0.46153237380755247, "((0, 0, 6), (0, 6, 2))": 0.40716019674276915, "((0, 0, 6), (0, 6, 3))": 0.3588709231506574, "((0, 0, 6), (0, 6, 4))": 0.33207027199338773, "((0, 0, 6), (0, 6, 5))": 0.3367311741894775, "((0, 0, 6), (0, 6, 6))": 0.37196155612115617, "((0, 0, 6), (0, 6, 7))": 0.4257968272078968, "((0, 0, 6), (0, 6, 8))": 0.4836123596293017, "((0, 0, 6), (0, 6, 9))": 0.5312505059924699, "((0, 0, 6), (0, 7, 0))": 0.520150888211851, "((0, 0, 6), (0, 7, 1))": 0.4789386364607822, "((0, 0, 6), (0, 7, 2))": 0.43135511024685524, "((0, 0, 6), (0, 7, 3))": 0.39141767385223697, "((0, 0, 6), (0, 7, 4))": 0.3710103341799898, "((0, 0, 6), (0, 7, 5))": 0.3783994944058726, "((0, 0, 6), (0, 7, 6))": 0.4118727385773268, "((0, 0, 6), (0, 7, 7))": 0.4616441493669149, "((0, 0, 6), (0, 7, 8))": 0.5153072211504611, "((0, 0, 6), (0, 7, 9))": 0.5596281150905117, "((0, 0, 6), (0, 8, 0))": 0.5364494482729125, "((0, 0, 6), (0, 8, 1))": 0.49968237186716447, "((0, 0, 6), (0, 8, 2))": 0.4579180704415926, "((0, 0, 6), (0, 8, 3))": 0.42338778803624155, "((0, 0, 6), (0, 8, 4))": 0.40676248485988975, "((0, 0, 6), (0, 8, 5))": 0.4145432569338951, "((0, 0, 6), (0, 8, 6))": 0.44565124904567976, "((0, 0, 6), (0, 8, 7))": 0.4917624089976561, "((0, 0, 6), (0, 8, 8))": 0.5417570350320786, "((0, 0, 6), (0, 8, 9))": 0.5831321513436132, "((0, 0, 6), (0, 9, 0))": 0.5513350640886223, "((0, 0, 6), (0, 9, 1))": 0.5179798608823123, "((0, 0, 6), (0, 9, 2))": 0.48012909956050065, "((0, 0, 6), (0, 9, 3))": 0.4490840689579961, "((0, 0, 6), (0, 9, 4))": 0.4343351963569262, "((0, 0, 6), (0, 9, 5))": 0.44174170489338466, "((0, 0, 6), (0, 9, 6))": 0.47053571682169354, "((0, 0, 6), (0, 9, 7))": 0.5135707814057339, "((0, 0, 6), (0, 9, 8))": 0.5604821401394869, "((0, 0, 6), (0, 9, 9))": 0.5991928699051301, "((0, 0, 6), (1, 0, 0))": 0.556454956187879, "((0, 0, 6), (1, 0, 1))": 0.4944893816588354, "((0, 0, 6), (1, 0, 2))": 0.4093048149044692, "((0, 0, 6), (1, 0, 3))": 0.31110108044035095, "((0, 0, 6), (1, 0, 4))": 0.20532702747193415, "((0, 0, 6), (1, 0, 5))": 0.0988657330682361, "((0, 0, 6), (1, 0, 6))": 0.04472251637323588, "((0, 0, 6), (1, 0, 7))": 0.1338716970861409, "((0, 0, 6), (1, 0, 8))": 0.22943159396487867, "((0, 0, 6), (1, 0, 9))": 0.3068244588743003, "((0, 0, 6), (1, 1, 0))": 0.5402028092816471, "((0, 0, 6), (1, 1, 1))": 0.4763257556441678, "((0, 0, 6), (1, 1, 2))": 0.38920481918262717, "((0, 0, 6), (1, 1, 3))": 0.2892826747824913, "((0, 0, 6), (1, 1, 4))": 0.18283471194975687, "((0, 0, 6), (1, 1, 5))": 0.07905683147476157, "((0, 0, 6), (1, 1, 6))": 0.06675208665916672, "((0, 0, 6), (1, 1, 7))": 0.16398472833165229, "((0, 0, 6), (1, 1, 8))": 0.259979251396229, "((0, 0, 6), (1, 1, 9))": 0.33631266595564613, "((0, 0, 6), (1, 2, 0))": 0.5206927927528979, "((0, 0, 6), (1, 2, 1))": 0.45579673119595043, "((0, 0, 6), (1, 2, 2))": 0.36864559270696656, "((0, 0, 6), (1, 2, 3))": 0.27039139135211504, "((0, 0, 6), (1, 2, 4))": 0.1704107189387485, "((0, 0, 6), (1, 2, 5))": 0.09454595377274072, "((0, 0, 6), (1, 2, 6))": 0.12096019327517046, "((0, 0, 6), (1, 2, 7))": 0.20997812130288207, "((0, 0, 6), (1, 2, 8))": 0.3003021649900019, "((0, 0, 6), (1, 2, 9))": 0.3720134496963804, "((0, 0, 6), (1, 3, 0))": 0.5023415909923151, "((0, 0, 6), (1, 3, 1))": 0.43837432151782, "((0, 0, 6), (1, 3, 2))": 0.35488117814290254, "((0, 0, 6), (1, 3, 3))": 0.26380245419468745, "((0, 0, 6), (1, 3, 4))": 0.18062370313625153, "((0, 0, 6), (1, 3, 5))": 0.1405904346681041, "((0, 0, 6), (1, 3, 6))": 0.17944825285177873, "((0, 0, 6), (1, 3, 7))": 0.2591115622666804, "((0, 0, 6), (1, 3, 8))": 0.3416228260235341, "((0, 0, 6), (1, 3, 9))": 0.40780591321008614, "((0, 0, 6), (1, 4, 0))": 0.4879959881637454, "((0, 0, 6), (1, 4, 1))": 0.42778004789240287, "((0, 0, 6), (1, 4, 2))": 0.3503391654762355, "((0, 0, 6), (1, 4, 3))": 0.2711074868384891, "((0, 0, 6), (1, 4, 4))": 0.20840693604440017, "((0, 0, 6), (1, 4, 5))": 0.19249509898452122, "((0, 0, 6), (1, 4, 6))": 0.23449156321521997, "((0, 0, 6), (1, 4, 7))": 0.30574132641561874, "((0, 0, 6), (1, 4, 8))": 0.3809078900018674, "((0, 0, 6), (1, 4, 9))": 0.440768808502682, "((0, 0, 6), (1, 5, 0))": 0.482637191550509, "((0, 0, 6), (1, 5, 1))": 0.42561864339112476, "((0, 0, 6), (1, 5, 2))": 0.356240622074132, "((0, 0, 6), (1, 5, 3))": 0.288869648869627, "((0, 0, 6), (1, 5, 4))": 0.2433353474357499, "((0, 0, 6), (1, 5, 5))": 0.24091298416905357, "((0, 0, 6), (1, 5, 6))": 0.28183074760476057, "((0, 0, 6), (1, 5, 7))": 0.34725188714518074, "((0, 0, 6), (1, 5, 8))": 0.4148624754296242, "((0, 0, 6), (1, 5, 9))": 0.4700396427191066, "((0, 0, 6), (1, 6, 0))": 0.4861194678542236, "((0, 0, 6), (1, 6, 1))": 0.43474927149588205, "((0, 0, 6), (1, 6, 2))": 0.3725561409528702, "((0, 0, 6), (1, 6, 3))": 0.316429191975184, "((0, 0, 6), (1, 6, 4))": 0.2823192580117698, "((0, 0, 6), (1, 6, 5))": 0.2853213730243012, "((0, 0, 6), (1, 6, 6))": 0.32453514314557413, "((0, 0, 6), (1, 6, 7))": 0.3834500729199556, "((0, 0, 6), (1, 6, 8))": 0.4460299622881728, "((0, 0, 6), (1, 6, 9))": 0.49718697364448117, "((0, 0, 6), (1, 7, 0))": 0.4988831224666255, "((0, 0, 6), (1, 7, 1))": 0.4523186870817411, "((0, 0, 6), (1, 7, 2))": 0.39790957715803293, "((0, 0, 6), (1, 7, 3))": 0.3497966453110107, "((0, 0, 6), (1, 7, 4))": 0.3231613370459751, "((0, 0, 6), (1, 7, 5))": 0.32784609973231615, "((0, 0, 6), (1, 7, 6))": 0.3634901938180431, "((0, 0, 6), (1, 7, 7))": 0.4171823589502704, "((0, 0, 6), (1, 7, 8))": 0.4750660856118934, "((0, 0, 6), (1, 7, 9))": 0.5228791779938449, "((0, 0, 6), (1, 8, 0))": 0.515839883213922, "((0, 0, 6), (1, 8, 1))": 0.47428964000486995, "((0, 0, 6), (1, 8, 2))": 0.4260283944783061, "((0, 0, 6), (1, 8, 3))": 0.38440907067811075, "((0, 0, 6), (1, 8, 4))": 0.36157742074258115, "((0, 0, 6), (1, 8, 5))": 0.3664770077991898, "((0, 0, 6), (1, 8, 6))": 0.39823244165812377, "((0, 0, 6), (1, 8, 7))": 0.44724233266214497, "((0, 0, 6), (1, 8, 8))": 0.5008115806243605, "((0, 0, 6), (1, 8, 9))": 0.5454724789007263, "((0, 0, 6), (1, 9, 0))": 0.5314536002530365, "((0, 0, 6), (1, 9, 1))": 0.4936492534929775, "((0, 0, 6), (1, 9, 2))": 0.4498650712535749, "((0, 0, 6), (1, 9, 3))": 0.4122578819591016, "((0, 0, 6), (1, 9, 4))": 0.3918037411204925, "((0, 0, 6), (1, 9, 5))": 0.3960486912353798, "((0, 0, 6), (1, 9, 6))": 0.4248596478560404, "((0, 0, 6), (1, 9, 7))": 0.4700512026279076, "((0, 0, 6), (1, 9, 8))": 0.5200600135254472, "((0, 0, 6), (1, 9, 9))": 0.5618120656507002, "((0, 0, 6), (2, 0, 0))": 0.5447132624741302, "((0, 0, 6), (2, 0, 1))": 0.48134366860453276, "((0, 0, 6), (2, 0, 2))": 0.3955968099373369, "((0, 0, 6), (2, 0, 3))": 0.29921064430822986, "((0, 0, 6), (2, 0, 4))": 0.20018064769311705, "((0, 0, 6), (2, 0, 5))": 0.11479760084300414, "((0, 0, 6), (2, 0, 6))": 0.1038200372895445, "((0, 0, 6), (2, 0, 7))": 0.17790579066718298, "((0, 0, 6), (2, 0, 8))": 0.2643963306200477, "((0, 0, 6), (2, 0, 9))": 0.33517911971117065, "((0, 0, 6), (2, 1, 0))": 0.529198949797684, "((0, 0, 6), (2, 1, 1))": 0.4643924374923525, "((0, 0, 6), (2, 1, 2))": 0.3773813544399983, "((0, 0, 6), (2, 1, 3))": 0.2788611369593167, "((0, 0, 6), (2, 1, 4))": 0.17713288485417047, "((0, 0, 6), (2, 1, 5))": 0.0911640039813899, "((0, 0, 6), (2, 1, 6))": 0.10150288122085004, "((0, 0, 6), (2, 1, 7))": 0.18871269830259446, "((0, 0, 6), (2, 1, 8))": 0.2787886719783318, "((0, 0, 6), (2, 1, 9))": 0.35051015532952673, "((0, 0, 6), (2, 2, 0))": 0.5089931432450913, "((0, 0, 6), (2, 2, 1))": 0.4432426575200243, "((0, 0, 6), (2, 2, 2))": 0.3558160470966338, "((0, 0, 6), (2, 2, 3))": 0.25696345250290337, "((0, 0, 6), (2, 2, 4))": 0.1563106785985017, "((0, 0, 6), (2, 2, 5))": 0.08185099089405307, "((0, 0, 6), (2, 2, 6))": 0.11899073436161534, "((0, 0, 6), (2, 2, 7))": 0.21098974218163083, "((0, 0, 6), (2, 2, 8))": 0.30139473680756174, "((0, 0, 6), (2, 2, 9))": 0.3720742616934158, "((0, 0, 6), (2, 3, 0))": 0.4864811131514398, "((0, 0, 6), (2, 3, 1))": 0.42171993846590455, "((0, 0, 6), (2, 3, 2))": 0.3351150093008307, "((0, 0, 6), (2, 3, 3))": 0.2394929311546872, "((0, 0, 6), (2, 3, 4))": 0.14664732383782242, "((0, 0, 6), (2, 3, 5))": 0.09808567212868873, "((0, 0, 6), (2, 3, 6))": 0.1500746787258531, "((0, 0, 6), (2, 3, 7))": 0.23965614277733946, "((0, 0, 6), (2, 3, 8))": 0.3273612716122649, "((0, 0, 6), (2, 3, 9))": 0.3947246242397513, "((0, 0, 6), (2, 4, 0))": 0.469586833161992, "((0, 0, 6), (2, 4, 1))": 0.40484536554075945, "((0, 0, 6), (2, 4, 2))": 0.32215735007511487, "((0, 0, 6), (2, 4, 3))": 0.23255829407903536, "((0, 0, 6), (2, 4, 4))": 0.15511837912923754, "((0, 0, 6), (2, 4, 5))": 0.1317434763346555, "((0, 0, 6), (2, 4, 6))": 0.18702417986609163, "((0, 0, 6), (2, 4, 7))": 0.2720905120474753, "((0, 0, 6), (2, 4, 8))": 0.3528643281180993, "((0, 0, 6), (2, 4, 9))": 0.4168604026579163, "((0, 0, 6), (2, 5, 0))": 0.4624488139972915, "((0, 0, 6), (2, 5, 1))": 0.4014605880955751, "((0, 0, 6), (2, 5, 2))": 0.3228046217005275, "((0, 0, 6), (2, 5, 3))": 0.2434006551221799, "((0, 0, 6), (2, 5, 4))": 0.18251629719920157, "((0, 0, 6), (2, 5, 5))": 0.17497024428231, "((0, 0, 6), (2, 5, 6))": 0.2268178061859012, "((0, 0, 6), (2, 5, 7))": 0.3016376288294283, "((0, 0, 6), (2, 5, 8))": 0.3773877021598288, "((0, 0, 6), (2, 5, 9))": 0.4362361818735333, "((0, 0, 6), (2, 6, 0))": 0.46742247115688806, "((0, 0, 6), (2, 6, 1))": 0.4099390181609159, "((0, 0, 6), (2, 6, 2))": 0.3395832327599289, "((0, 0, 6), (2, 6, 3))": 0.270765378108287, "((0, 0, 6), (2, 6, 4))": 0.22454101489064768, "((0, 0, 6), (2, 6, 5))": 0.22340387038746565, "((0, 0, 6), (2, 6, 6))": 0.2671236578083764, "((0, 0, 6), (2, 6, 7))": 0.33339313808682486, "((0, 0, 6), (2, 6, 8))": 0.40220172623121214, "((0, 0, 6), (2, 6, 9))": 0.45740587972063207, "((0, 0, 6), (2, 7, 0))": 0.48109119975051606, "((0, 0, 6), (2, 7, 1))": 0.4294097623093323, "((0, 0, 6), (2, 7, 2))": 0.3665969203340062, "((0, 0, 6), (2, 7, 3))": 0.30871948984769876, "((0, 0, 6), (2, 7, 4))": 0.27130732985431383, "((0, 0, 6), (2, 7, 5))": 0.2710364289396203, "((0, 0, 6), (2, 7, 6))": 0.30785894234781763, "((0, 0, 6), (2, 7, 7))": 0.36622562544183096, "((0, 0, 6), (2, 7, 8))": 0.42861758360881475, "((0, 0, 6), (2, 7, 9))": 0.48008821237283333, "((0, 0, 6), (2, 8, 0))": 0.4990343821173, "((0, 0, 6), (2, 8, 1))": 0.4526288748903295, "((0, 0, 6), (2, 8, 2))": 0.39729040035874175, "((0, 0, 6), (2, 8, 3))": 0.34666536269012654, "((0, 0, 6), (2, 8, 4))": 0.31518463186892104, "((0, 0, 6), (2, 8, 5))": 0.3142024042401365, "((0, 0, 6), (2, 8, 6))": 0.34559708587928867, "((0, 0, 6), (2, 8, 7))": 0.3969109144855092, "((0, 0, 6), (2, 8, 8))": 0.4539091757074161, "((0, 0, 6), (2, 8, 9))": 0.5016464836478466, "((0, 0, 6), (2, 9, 0))": 0.5153681205120906, "((0, 0, 6), (2, 9, 1))": 0.473114219933576, "((0, 0, 6), (2, 9, 2))": 0.42280457927209586, "((0, 0, 6), (2, 9, 3))": 0.37715533641250143, "((0, 0, 6), (2, 9, 4))": 0.34856997030158526, "((0, 0, 6), (2, 9, 5))": 0.347360388707923, "((0, 0, 6), (2, 9, 6))": 0.37457653755606324, "((0, 0, 6), (2, 9, 7))": 0.4211410727712947, "((0, 0, 6), (2, 9, 8))": 0.4738283366257705, "((0, 0, 6), (2, 9, 9))": 0.5183302807556094, "((0, 0, 6), (3, 0, 0))": 0.5403182543394975, "((0, 0, 6), (3, 0, 1))": 0.47810464840841205, "((0, 0, 6), (3, 0, 2))": 0.3962883372653317, "((0, 0, 6), (3, 0, 3))": 0.3064636444302642, "((0, 0, 6), (3, 0, 4))": 0.22074363742914133, "((0, 0, 6), (3, 0, 5))": 0.1621335730045256, "((0, 0, 6), (3, 0, 6))": 0.16716937663076137, "((0, 0, 6), (3, 0, 7))": 0.22749212558814463, "((0, 0, 6), (3, 0, 8))": 0.302357141955078, "((0, 0, 6), (3, 0, 9))": 0.36561299114824714, "((0, 0, 6), (3, 1, 0))": 0.5239828933673975, "((0, 0, 6), (3, 1, 1))": 0.4603727546198634, "((0, 0, 6), (3, 1, 2))": 0.3765076836964877, "((0, 0, 6), (3, 1, 3))": 0.28347509543047256, "((0, 0, 6), (3, 1, 4))": 0.1933134904031562, "((0, 0, 6), (3, 1, 5))": 0.13289434277088413, "((0, 0, 6), (3, 1, 6))": 0.14982043107470414, "((0, 0, 6), (3, 1, 7))": 0.22228600037346638, "((0, 0, 6), (3, 1, 8))": 0.30307322493828054, "((0, 0, 6), (3, 1, 9))": 0.3689859796888897, "((0, 0, 6), (3, 2, 0))": 0.5009673568825354, "((0, 0, 6), (3, 2, 1))": 0.4362460238184684, "((0, 0, 6), (3, 2, 2))": 0.3496032404160416, "((0, 0, 6), (3, 2, 3))": 0.2530286993097067, "((0, 0, 6), (3, 2, 4))": 0.15688728719293185, "((0, 0, 6), (3, 2, 5))": 0.09423773373079515, "((0, 0, 6), (3, 2, 6))": 0.13323645748148602, "((0, 0, 6), (3, 2, 7))": 0.2206863174244672, "((0, 0, 6), (3, 2, 8))": 0.3081348685700089, "((0, 0, 6), (3, 2, 9))": 0.37622590719012977, "((0, 0, 6), (3, 3, 0))": 0.476709022344792, "((0, 0, 6), (3, 3, 1))": 0.4096189053045255, "((0, 0, 6), (3, 3, 2))": 0.32194709914814107, "((0, 0, 6), (3, 3, 3))": 0.221325464717167, "((0, 0, 6), (3, 3, 4))": 0.11898467859482431, "((0, 0, 6), (3, 3, 5))": 0.05390723224537409, "((0, 0, 6), (3, 3, 6))": 0.12753070188538182, "((0, 0, 6), (3, 3, 7))": 0.22684480612531843, "((0, 0, 6), (3, 3, 8))": 0.31727045649179425, "((0, 0, 6), (3, 3, 9))": 0.3862095440952343, "((0, 0, 6), (3, 4, 0))": 0.45742950823748785, "((0, 0, 6), (3, 4, 1))": 0.39130096464173236, "((0, 0, 6), (3, 4, 2))": 0.3026594789955805, "((0, 0, 6), (3, 4, 3))": 0.2036768577224602, "((0, 0, 6), (3, 4, 4))": 0.10301272482282396, "((0, 0, 6), (3, 4, 5))": 0.059709298989283045, "((0, 0, 6), (3, 4, 6))": 0.14320741886857094, "((0, 0, 6), (3, 4, 7))": 0.24098928754960472, "((0, 0, 6), (3, 4, 8))": 0.3307471344945672, "((0, 0, 6), (3, 4, 9))": 0.39574186495886393, "((0, 0, 6), (3, 5, 0))": 0.4533140837964328, "((0, 0, 6), (3, 5, 1))": 0.3879747347140272, "((0, 0, 6), (3, 5, 2))": 0.303833957276786, "((0, 0, 6), (3, 5, 3))": 0.21200342673481445, "((0, 0, 6), (3, 5, 4))": 0.13198761892546101, "((0, 0, 6), (3, 5, 5))": 0.11251707987057853, "((0, 0, 6), (3, 5, 6))": 0.1764560085352886, "((0, 0, 6), (3, 5, 7))": 0.2634185250748606, "((0, 0, 6), (3, 5, 8))": 0.34531091934765434, "((0, 0, 6), (3, 5, 9))": 0.4080202069235093, "((0, 0, 6), (3, 6, 0))": 0.46053384677296116, "((0, 0, 6), (3, 6, 1))": 0.40029708698999433, "((0, 0, 6), (3, 6, 2))": 0.32300124163979177, "((0, 0, 6), (3, 6, 3))": 0.2446603804854091, "((0, 0, 6), (3, 6, 4))": 0.18485622696754028, "((0, 0, 6), (3, 6, 5))": 0.1746742493658298, "((0, 0, 6), (3, 6, 6))": 0.22060847938164016, "((0, 0, 6), (3, 6, 7))": 0.29360080301434094, "((0, 0, 6), (3, 6, 8))": 0.36583333208196095, "((0, 0, 6), (3, 6, 9))": 0.4239935941976629, "((0, 0, 6), (3, 7, 0))": 0.4768328452864953, "((0, 0, 6), (3, 7, 1))": 0.42191599632441396, "((0, 0, 6), (3, 7, 2))": 0.35433348780404433, "((0, 0, 6), (3, 7, 3))": 0.28867151993641293, "((0, 0, 6), (3, 7, 4))": 0.24108517549893477, "((0, 0, 6), (3, 7, 5))": 0.2325560248669343, "((0, 0, 6), (3, 7, 6))": 0.2670911039152609, "((0, 0, 6), (3, 7, 7))": 0.3257959238637473, "((0, 0, 6), (3, 7, 8))": 0.3905874128205838, "((0, 0, 6), (3, 7, 9))": 0.4438772512167621, "((0, 0, 6), (3, 8, 0))": 0.49596155132163533, "((0, 0, 6), (3, 8, 1))": 0.4468643366600613, "((0, 0, 6), (3, 8, 2))": 0.3870071570002589, "((0, 0, 6), (3, 8, 3))": 0.3301392637308677, "((0, 0, 6), (3, 8, 4))": 0.28978567781520365, "((0, 0, 6), (3, 8, 5))": 0.28117483545885963, "((0, 0, 6), (3, 8, 6))": 0.3076053305911136, "((0, 0, 6), (3, 8, 7))": 0.35797459763892536, "((0, 0, 6), (3, 8, 8))": 0.4154749094246181, "((0, 0, 6), (3, 8, 9))": 0.4644143148421809, "((0, 0, 6), (3, 9, 0))": 0.5131460738800051, "((0, 0, 6), (3, 9, 1))": 0.4683628631174361, "((0, 0, 6), (3, 9, 2))": 0.41400517828295724, "((0, 0, 6), (3, 9, 3))": 0.3621955061250286, "((0, 0, 6), (3, 9, 4))": 0.32584073427665705, "((0, 0, 6), (3, 9, 5))": 0.31683194362383266, "((0, 0, 6), (3, 9, 6))": 0.339106704696686, "((0, 0, 6), (3, 9, 7))": 0.38349493329199197, "((0, 0, 6), (3, 9, 8))": 0.43605857956617533, "((0, 0, 6), (3, 9, 9))": 0.48140664761299534, "((0, 0, 6), (4, 0, 0))": 0.5441457765227513, "((0, 0, 6), (4, 0, 1))": 0.48591589580565897, "((0, 0, 6), (4, 0, 2))": 0.4107738554163456, "((0, 0, 6), (4, 0, 3))": 0.33116949027097475, "((0, 0, 6), (4, 0, 4))": 0.2612847593206592, "((0, 0, 6), (4, 0, 5))": 0.22194769848869644, "((0, 0, 6), (4, 0, 6))": 0.23178621029660496, "((0, 0, 6), (4, 0, 7))": 0.2814925627359059, "((0, 0, 6), (4, 0, 8))": 0.34498459955378025, "((0, 0, 6), (4, 0, 9))": 0.40009998864694946, "((0, 0, 6), (4, 1, 0))": 0.5246947959184405, "((0, 0, 6), (4, 1, 1))": 0.4644081148982401, "((0, 0, 6), (4, 1, 2))": 0.38586651262489313, "((0, 0, 6), (4, 1, 3))": 0.3016801652137995, "((0, 0, 6), (4, 1, 4))": 0.2262156818601568, "((0, 0, 6), (4, 1, 5))": 0.18500806137709191, "((0, 0, 6), (4, 1, 6))": 0.20282845013362888, "((0, 0, 6), (4, 1, 7))": 0.26304630299040455, "((0, 0, 6), (4, 1, 8))": 0.3337572444207518, "((0, 0, 6), (4, 1, 9))": 0.392927617863781, "((0, 0, 6), (4, 2, 0))": 0.49978631036584303, "((0, 0, 6), (4, 2, 1))": 0.4358452169851359, "((0, 0, 6), (4, 2, 2))": 0.3529998186543824, "((0, 0, 6), (4, 2, 3))": 0.26162017056293574, "((0, 0, 6), (4, 2, 4))": 0.17695055778896876, "((0, 0, 6), (4, 2, 5))": 0.13193471551854744, "((0, 0, 6), (4, 2, 6))": 0.16619034126924878, "((0, 0, 6), (4, 2, 7))": 0.24334740076834596, "((0, 0, 6), (4, 2, 8))": 0.3236562503133663, "((0, 0, 6), (4, 2, 9))": 0.3873849132930099, "((0, 0, 6), (4, 3, 0))": 0.47431782978282655, "((0, 0, 6), (4, 3, 1))": 0.40912128308219886, "((0, 0, 6), (4, 3, 2))": 0.3206078162032724, "((0, 0, 6), (4, 3, 3))": 0.22255717897862431, "((0, 0, 6), (4, 3, 4))": 0.12352557767205023, "((0, 0, 6), (4, 3, 5))": 0.0692342915349653, "((0, 0, 6), (4, 3, 6))": 0.136306158252748, "((0, 0, 6), (4, 3, 7))": 0.23103418943094686, "((0, 0, 6), (4, 3, 8))": 0.3195308981184378, "((0, 0, 6), (4, 3, 9))": 0.38521224549825844, "((0, 0, 6), (4, 4, 0))": 0.4585606736801747, "((0, 0, 6), (4, 4, 1))": 0.39087542556023225, "((0, 0, 6), (4, 4, 2))": 0.30201370679123324, "((0, 0, 6), (4, 4, 3))": 0.20094324919213086, "((0, 0, 6), (4, 4, 4))": 0.09726872807326808, "((0, 0, 6), (4, 4, 5))": 0.042807987267647465, "((0, 0, 6), (4, 4, 6))": 0.13314350591921023, "((0, 0, 6), (4, 4, 7))": 0.2332137267115289, "((0, 0, 6), (4, 4, 8))": 0.321130375104722, "((0, 0, 6), (4, 4, 9))": 0.3878596469381528, "((0, 0, 6), (4, 5, 0))": 0.4575892972480241, "((0, 0, 6), (4, 5, 1))": 0.3923479935853221, "((0, 0, 6), (4, 5, 2))": 0.3079047230482024, "((0, 0, 6), (4, 5, 3))": 0.21444801282452566, "((0, 0, 6), (4, 5, 4))": 0.12910858454768084, "((0, 0, 6), (4, 5, 5))": 0.10104655116149644, "((0, 0, 6), (4, 5, 6))": 0.16301640989207097, "((0, 0, 6), (4, 5, 7))": 0.24920731327709097, "((0, 0, 6), (4, 5, 8))": 0.33213915109125103, "((0, 0, 6), (4, 5, 9))": 0.3940631508346531, "((0, 0, 6), (4, 6, 0))": 0.4698591947081031, "((0, 0, 6), (4, 6, 1))": 0.4094153449021942, "((0, 0, 6), (4, 6, 2))": 0.3327734110822578, "((0, 0, 6), (4, 6, 3))": 0.2542333862563766, "((0, 0, 6), (4, 6, 4))": 0.1891986655832223, "((0, 0, 6), (4, 6, 5))": 0.16976771361142046, "((0, 0, 6), (4, 6, 6))": 0.20994159953926506, "((0, 0, 6), (4, 6, 7))": 0.2778947635158301, "((0, 0, 6), (4, 6, 8))": 0.34983910699363663, "((0, 0, 6), (4, 6, 9))": 0.4072263050891056, "((0, 0, 6), (4, 7, 0))": 0.48940484283230207, "((0, 0, 6), (4, 7, 1))": 0.4349793816200894, "((0, 0, 6), (4, 7, 2))": 0.36789105610066936, "((0, 0, 6), (4, 7, 3))": 0.3004895417729946, "((0, 0, 6), (4, 7, 4))": 0.2509633968747488, "((0, 0, 6), (4, 7, 5))": 0.23375702953030117, "((0, 0, 6), (4, 7, 6))": 0.25877188143276075, "((0, 0, 6), (4, 7, 7))": 0.31202376154020994, "((0, 0, 6), (4, 7, 8))": 0.3732976162550473, "((0, 0, 6), (4, 7, 9))": 0.4250631563720345, "((0, 0, 6), (4, 8, 0))": 0.510353678659714, "((0, 0, 6), (4, 8, 1))": 0.46164095442075775, "((0, 0, 6), (4, 8, 2))": 0.40230640258219846, "((0, 0, 6), (4, 8, 3))": 0.34477523356334994, "((0, 0, 6), (4, 8, 4))": 0.3014703862329112, "((0, 0, 6), (4, 8, 5))": 0.28592482022384913, "((0, 0, 6), (4, 8, 6))": 0.30235149857672866, "((0, 0, 6), (4, 8, 7))": 0.3449260453733146, "((0, 0, 6), (4, 8, 8))": 0.39789569743669173, "((0, 0, 6), (4, 8, 9))": 0.44451048508877944, "((0, 0, 6), (4, 9, 0))": 0.5287058359989023, "((0, 0, 6), (4, 9, 1))": 0.48419892988216295, "((0, 0, 6), (4, 9, 2))": 0.42998258066259026, "((0, 0, 6), (4, 9, 3))": 0.37739016480950954, "((0, 0, 6), (4, 9, 4))": 0.3370141697575934, "((0, 0, 6), (4, 9, 5))": 0.3211045865528546, "((0, 0, 6), (4, 9, 6))": 0.33426870949840565, "((0, 0, 6), (4, 9, 7))": 0.37115427694367803, "((0, 0, 6), (4, 9, 8))": 0.41874271988722084, "((0, 0, 6), (4, 9, 9))": 0.46163039266490574, "((0, 0, 6), (5, 0, 0))": 0.555261279938664, "((0, 0, 6), (5, 0, 1))": 0.5020221758332207, "((0, 0, 6), (5, 0, 2))": 0.43453110557315283, "((0, 0, 6), (5, 0, 3))": 0.36572868441125717, "((0, 0, 6), (5, 0, 4))": 0.3093634249157979, "((0, 0, 6), (5, 0, 5))": 0.2815615206106158, "((0, 0, 6), (5, 0, 6))": 0.29221600999244657, "((0, 0, 6), (5, 0, 7))": 0.33388761569451064, "((0, 0, 6), (5, 0, 8))": 0.3880876504905395, "((0, 0, 6), (5, 0, 9))": 0.4358902438363225, "((0, 0, 6), (5, 1, 0))": 0.5321302597757299, "((0, 0, 6), (5, 1, 1))": 0.476084355566402, "((0, 0, 6), (5, 1, 2))": 0.4045074107948235, "((0, 0, 6), (5, 1, 3))": 0.33024346079894035, "((0, 0, 6), (5, 1, 4))": 0.268560861494487, "((0, 0, 6), (5, 1, 5))": 0.2395568182072463, "((0, 0, 6), (5, 1, 6))": 0.2563089733802996, "((0, 0, 6), (5, 1, 7))": 0.3068878519065777, "((0, 0, 6), (5, 1, 8))": 0.368475587315509, "((0, 0, 6), (5, 1, 9))": 0.42108352220683287, "((0, 0, 6), (5, 2, 0))": 0.50482969578633, "((0, 0, 6), (5, 2, 1))": 0.4453781024303293, "((0, 0, 6), (5, 2, 2))": 0.3678468750838017, "((0, 0, 6), (5, 2, 3))": 0.28565833276374036, "((0, 0, 6), (5, 2, 4))": 0.2155119995362785, "((0, 0, 6), (5, 2, 5))": 0.18474382163104955, "((0, 0, 6), (5, 2, 6))": 0.21286458476373676, "((0, 0, 6), (5, 2, 7))": 0.27748481488178883, "((0, 0, 6), (5, 2, 8))": 0.3487558572895013, "((0, 0, 6), (5, 2, 9))": 0.40654159060347117, "((0, 0, 6), (5, 3, 0))": 0.4816334079743563, "((0, 0, 6), (5, 3, 1))": 0.4183538502779867, "((0, 0, 6), (5, 3, 2))": 0.33619320171690514, "((0, 0, 6), (5, 3, 3))": 0.2464254969842811, "((0, 0, 6), (5, 3, 4))": 0.166612539897302, "((0, 0, 6), (5, 3, 5))": 0.13440656800131787, "((0, 0, 6), (5, 3, 6))": 0.17868448072041201, "((0, 0, 6), (5, 3, 7))": 0.2569603467448983, "((0, 0, 6), (5, 3, 8))": 0.33596508969051003, "((0, 0, 6), (5, 3, 9))": 0.3971806088199446, "((0, 0, 6), (5, 4, 0))": 0.4699099910528148, "((0, 0, 6), (5, 4, 1))": 0.4066400049173849, "((0, 0, 6), (5, 4, 2))": 0.32183474536869955, "((0, 0, 6), (5, 4, 3))": 0.23078025197820706, "((0, 0, 6), (5, 4, 4))": 0.14958922008229106, "((0, 0, 6), (5, 4, 5))": 0.11975497594002765, "((0, 0, 6), (5, 4, 6))": 0.17137089678204448, "((0, 0, 6), (5, 4, 7))": 0.25363864377801354, "((0, 0, 6), (5, 4, 8))": 0.3331362011328184, "((0, 0, 6), (5, 4, 9))": 0.39470950712495684, "((0, 0, 6), (5, 5, 0))": 0.47472048416180773, "((0, 0, 6), (5, 5, 1))": 0.41296945351908965, "((0, 0, 6), (5, 5, 2))": 0.3335926971854637, "((0, 0, 6), (5, 5, 3))": 0.2493891894286618, "((0, 0, 6), (5, 5, 4))": 0.1785451853421787, "((0, 0, 6), (5, 5, 5))": 0.15595484112240446, "((0, 0, 6), (5, 5, 6))": 0.19671118564531795, "((0, 0, 6), (5, 5, 7))": 0.2681983217167729, "((0, 0, 6), (5, 5, 8))": 0.34205957706752765, "((0, 0, 6), (5, 5, 9))": 0.39990324115930403, "((0, 0, 6), (5, 6, 0))": 0.49228473358953917, "((0, 0, 6), (5, 6, 1))": 0.43556395455844066, "((0, 0, 6), (5, 6, 2))": 0.36363760855309735, "((0, 0, 6), (5, 6, 3))": 0.2921082917925134, "((0, 0, 6), (5, 6, 4))": 0.23434668899662486, "((0, 0, 6), (5, 6, 5))": 0.21356038662285518, "((0, 0, 6), (5, 6, 6))": 0.2408907278254248, "((0, 0, 6), (5, 6, 7))": 0.29688740565739014, "((0, 0, 6), (5, 6, 8))": 0.3601496154346015, "((0, 0, 6), (5, 6, 9))": 0.4126562062694993, "((0, 0, 6), (5, 7, 0))": 0.5158963668485176, "((0, 0, 6), (5, 7, 1))": 0.46477595282662326, "((0, 0, 6), (5, 7, 2))": 0.4021799234815471, "((0, 0, 6), (5, 7, 3))": 0.34107735627357166, "((0, 0, 6), (5, 7, 4))": 0.2943349828072681, "((0, 0, 6), (5, 7, 5))": 0.27566025967785973, "((0, 0, 6), (5, 7, 6))": 0.29021391647726713, "((0, 0, 6), (5, 7, 7))": 0.3314359575905891, "((0, 0, 6), (5, 7, 8))": 0.38375085758857386, "((0, 0, 6), (5, 7, 9))": 0.4298213976779038, "((0, 0, 6), (5, 8, 0))": 0.5395129757955629, "((0, 0, 6), (5, 8, 1))": 0.49364625444482124, "((0, 0, 6), (5, 8, 2))": 0.4384131989993558, "((0, 0, 6), (5, 8, 3))": 0.3862399794052249, "((0, 0, 6), (5, 8, 4))": 0.34614268923952746, "((0, 0, 6), (5, 8, 5))": 0.32605988217488485, "((0, 0, 6), (5, 8, 6))": 0.33349014574308683, "((0, 0, 6), (5, 8, 7))": 0.364381344990197, "((0, 0, 6), (5, 8, 8))": 0.40788357475613424, "((0, 0, 6), (5, 8, 9))": 0.448481516037406, "((0, 0, 6), (5, 9, 0))": 0.5595437444332192, "((0, 0, 6), (5, 9, 1))": 0.5175578498631822, "((0, 0, 6), (5, 9, 2))": 0.4669729077657937, "((0, 0, 6), (5, 9, 3))": 0.4179629461991934, "((0, 0, 6), (5, 9, 4))": 0.37910101546170116, "((0, 0, 6), (5, 9, 5))": 0.36008596636328133, "((0, 0, 6), (5, 9, 6))": 0.3639770792624923, "((0, 0, 6), (5, 9, 7))": 0.3899583207870284, "((0, 0, 6), (5, 9, 8))": 0.4283568142148312, "((0, 0, 6), (5, 9, 9))": 0.46538301821275785, "((0, 0, 6), (6, 0, 0))": 0.5727061895026059, "((0, 0, 6), (6, 0, 1))": 0.5241358115677337, "((0, 0, 6), (6, 0, 2))": 0.46385865705861834, "((0, 0, 6), (6, 0, 3))": 0.4043664435419498, "((0, 0, 6), (6, 0, 4))": 0.35813762778821345, "((0, 0, 6), (6, 0, 5))": 0.3372067576284655, "((0, 0, 6), (6, 0, 6))": 0.34728838070432344, "((0, 0, 6), (6, 0, 7))": 0.38256673039494965, "((0, 0, 6), (6, 0, 8))": 0.4288465220665214, "((0, 0, 6), (6, 0, 9))": 0.47041587391841305, "((0, 0, 6), (6, 1, 0))": 0.5466788374916184, "((0, 0, 6), (6, 1, 1))": 0.49523580015840973, "((0, 0, 6), (6, 1, 2))": 0.430765700333026, "((0, 0, 6), (6, 1, 3))": 0.36639347032709807, "((0, 0, 6), (6, 1, 4))": 0.3160780148575679, "((0, 0, 6), (6, 1, 5))": 0.29487243966621096, "((0, 0, 6), (6, 1, 6))": 0.3098697414976849, "((0, 0, 6), (6, 1, 7))": 0.35224449703315974, "((0, 0, 6), (6, 1, 8))": 0.40505233257115797, "((0, 0, 6), (6, 1, 9))": 0.45166882449334417, "((0, 0, 6), (6, 2, 0))": 0.5181648903612849, "((0, 0, 6), (6, 2, 1))": 0.46320002815038325, "((0, 0, 6), (6, 2, 2))": 0.39305469351476624, "((0, 0, 6), (6, 2, 3))": 0.32200669220517475, "((0, 0, 6), (6, 2, 4))": 0.26568042094738825, "((0, 0, 6), (6, 2, 5))": 0.24414154280491043, "((0, 0, 6), (6, 2, 6))": 0.26679801822075444, "((0, 0, 6), (6, 2, 7))": 0.3195329469502713, "((0, 0, 6), (6, 2, 8))": 0.38141303887509187, "((0, 0, 6), (6, 2, 9))": 0.43265053417487764, "((0, 0, 6), (6, 3, 0))": 0.4968376002187004, "((0, 0, 6), (6, 3, 1))": 0.4388005255318533, "((0, 0, 6), (6, 3, 2))": 0.3644300140192287, "((0, 0, 6), (6, 3, 3))": 0.2876552555100915, "((0, 0, 6), (6, 3, 4))": 0.22678122503619674, "((0, 0, 6), (6, 3, 5))": 0.20596276743063127, "((0, 0, 6), (6, 3, 6))": 0.2365881060777779, "((0, 0, 6), (6, 3, 7))": 0.29856435670843295, "((0, 0, 6), (6, 3, 8))": 0.36547261312482776, "((0, 0, 6), (6, 3, 9))": 0.4204609944816851, "((0, 0, 6), (6, 4, 0))": 0.4899563415313749, "((0, 0, 6), (6, 4, 1))": 0.4313114843486294, "((0, 0, 6), (6, 4, 2))": 0.3569904678020779, "((0, 0, 6), (6, 4, 3))": 0.27932044842240367, "((0, 0, 6), (6, 4, 4))": 0.21887087616788342, "((0, 0, 6), (6, 4, 5))": 0.1999873153421048, "((0, 0, 6), (6, 4, 6))": 0.233099105849806, "((0, 0, 6), (6, 4, 7))": 0.2951759605037918, "((0, 0, 6), (6, 4, 8))": 0.3636896947958266, "((0, 0, 6), (6, 4, 9))": 0.41753154624763816, "((0, 0, 6), (6, 5, 0))": 0.500147714795242, "((0, 0, 6), (6, 5, 1))": 0.44367143366238826, "((0, 0, 6), (6, 5, 2))": 0.3727435837310547, "((0, 0, 6), (6, 5, 3))": 0.3024355165463397, "((0, 0, 6), (6, 5, 4))": 0.247542950296789, "((0, 0, 6), (6, 5, 5))": 0.23016664780732288, "((0, 0, 6), (6, 5, 6))": 0.2572351835111038, "((0, 0, 6), (6, 5, 7))": 0.3112557136676759, "((0, 0, 6), (6, 5, 8))": 0.37332187363752106, "((0, 0, 6), (6, 5, 9))": 0.4244268341237133, "((0, 0, 6), (6, 6, 0))": 0.5225659665679797, "((0, 0, 6), (6, 6, 1))": 0.4709550558950083, "((0, 0, 6), (6, 6, 2))": 0.40725488367661233, "((0, 0, 6), (6, 6, 3))": 0.3444286832001201, "((0, 0, 6), (6, 6, 4))": 0.29754853979870993, "((0, 0, 6), (6, 6, 5))": 0.2806525830375818, "((0, 0, 6), (6, 6, 6))": 0.2976116848866213, "((0, 0, 6), (6, 6, 7))": 0.34124144218725944, "((0, 0, 6), (6, 6, 8))": 0.3934551261447891, "((0, 0, 6), (6, 6, 9))": 0.4385396968353293, "((0, 0, 6), (6, 7, 0))": 0.550407847136153, "((0, 0, 6), (6, 7, 1))": 0.5036299243248735, "((0, 0, 6), (6, 7, 2))": 0.4473593919185158, "((0, 0, 6), (6, 7, 3))": 0.3941749808236766, "((0, 0, 6), (6, 7, 4))": 0.3546766398276363, "((0, 0, 6), (6, 7, 5))": 0.33660549186443706, "((0, 0, 6), (6, 7, 6))": 0.3456209864090379, "((0, 0, 6), (6, 7, 7))": 0.37596140233460307, "((0, 0, 6), (6, 7, 8))": 0.4179362449772583, "((0, 0, 6), (6, 7, 9))": 0.4566899118048761, "((0, 0, 6), (6, 8, 0))": 0.5772744858200792, "((0, 0, 6), (6, 8, 1))": 0.5353563137614771, "((0, 0, 6), (6, 8, 2))": 0.48569588756257476, "((0, 0, 6), (6, 8, 3))": 0.4394184443531505, "((0, 0, 6), (6, 8, 4))": 0.4034383827694353, "((0, 0, 6), (6, 8, 5))": 0.3860421560092217, "((0, 0, 6), (6, 8, 6))": 0.3869948689236667, "((0, 0, 6), (6, 8, 7))": 0.4087652258987252, "((0, 0, 6), (6, 8, 8))": 0.44229736831274374, "((0, 0, 6), (6, 8, 9))": 0.4754275157682338, "((0, 0, 6), (6, 9, 0))": 0.5995147681077206, "((0, 0, 6), (6, 9, 1))": 0.5610308401830322, "((0, 0, 6), (6, 9, 2))": 0.5153939399384829, "((0, 0, 6), (6, 9, 3))": 0.47211916941378423, "((0, 0, 6), (6, 9, 4))": 0.4372779323768555, "((0, 0, 6), (6, 9, 5))": 0.41788862912332736, "((0, 0, 6), (6, 9, 6))": 0.41709356590795604, "((0, 0, 6), (6, 9, 7))": 0.4335631121154549, "((0, 0, 6), (6, 9, 8))": 0.4622575768557319, "((0, 0, 6), (6, 9, 9))": 0.49196921620910966, "((0, 0, 6), (7, 0, 0))": 0.5945613998863599, "((0, 0, 6), (7, 0, 1))": 0.5500976566247078, "((0, 0, 6), (7, 0, 2))": 0.49598255656743095, "((0, 0, 6), (7, 0, 3))": 0.44402176484736267, "((0, 0, 6), (7, 0, 4))": 0.40507306855018316, "((0, 0, 6), (7, 0, 5))": 0.3883543532952128, "((0, 0, 6), (7, 0, 6))": 0.3972268129870514, "((0, 0, 6), (7, 0, 7))": 0.4268737634343652, "((0, 0, 6), (7, 0, 8))": 0.4666409178990215, "((0, 0, 6), (7, 0, 9))": 0.5028787637482494, "((0, 0, 6), (7, 1, 0))": 0.5673333509279149, "((0, 0, 6), (7, 1, 1))": 0.5200744664095787, "((0, 0, 6), (7, 1, 2))": 0.4623577831498929, "((0, 0, 6), (7, 1, 3))": 0.40677412191161755, "((0, 0, 6), (7, 1, 4))": 0.36502364658088293, "((0, 0, 6), (7, 1, 5))": 0.3481283942392948, "((0, 0, 6), (7, 1, 6))": 0.36060695818267974, "((0, 0, 6), (7, 1, 7))": 0.3961768029415901, "((0, 0, 6), (7, 1, 8))": 0.44210303668076983, "((0, 0, 6), (7, 1, 9))": 0.4824428717509536, "((0, 0, 6), (7, 2, 0))": 0.5387855765613074, "((0, 0, 6), (7, 2, 1))": 0.48838170601305136, "((0, 0, 6), (7, 2, 2))": 0.42624007676081566, "((0, 0, 6), (7, 2, 3))": 0.36518342559198025, "((0, 0, 6), (7, 2, 4))": 0.31979695239108474, "((0, 0, 6), (7, 2, 5))": 0.30353487774575466, "((0, 0, 6), (7, 2, 6))": 0.3217981352872441, "((0, 0, 6), (7, 2, 7))": 0.3654918501072928, "((0, 0, 6), (7, 2, 8))": 0.4176535356171439, "((0, 0, 6), (7, 2, 9))": 0.46342504089683956, "((0, 0, 6), (7, 3, 0))": 0.5193222326124709, "((0, 0, 6), (7, 3, 1))": 0.4668909238690837, "((0, 0, 6), (7, 3, 2))": 0.4011624807455518, "((0, 0, 6), (7, 3, 3))": 0.33705940385888444, "((0, 0, 6), (7, 3, 4))": 0.2892942411112922, "((0, 0, 6), (7, 3, 5))": 0.2744476917212131, "((0, 0, 6), (7, 3, 6))": 0.2978821442795931, "((0, 0, 6), (7, 3, 7))": 0.3465472156165384, "((0, 0, 6), (7, 3, 8))": 0.40401377281228906, "((0, 0, 6), (7, 3, 9))": 0.45068197511441255, "((0, 0, 6), (7, 4, 0))": 0.5159931743285977, "((0, 0, 6), (7, 4, 1))": 0.4632013734087597, "((0, 0, 6), (7, 4, 2))": 0.3979825685960691, "((0, 0, 6), (7, 4, 3))": 0.3341873117928715, "((0, 0, 6), (7, 4, 4))": 0.2876359631704735, "((0, 0, 6), (7, 4, 5))": 0.2744697739864847, "((0, 0, 6), (7, 4, 6))": 0.29811378717643316, "((0, 0, 6), (7, 4, 7))": 0.3474476145926159, "((0, 0, 6), (7, 4, 8))": 0.4029015731307993, "((0, 0, 6), (7, 4, 9))": 0.45039714806519304, "((0, 0, 6), (7, 5, 0))": 0.5297432778196814, "((0, 0, 6), (7, 5, 1))": 0.47946134099486476, "((0, 0, 6), (7, 5, 2))": 0.4174791776307977, "((0, 0, 6), (7, 5, 3))": 0.35858976430344114, "((0, 0, 6), (7, 5, 4))": 0.3162377929456714, "((0, 0, 6), (7, 5, 5))": 0.3033206172154041, "((0, 0, 6), (7, 5, 6))": 0.32317618186194313, "((0, 0, 6), (7, 5, 7))": 0.3657393891926065, "((0, 0, 6), (7, 5, 8))": 0.41657712235442523, "((0, 0, 6), (7, 5, 9))": 0.4597779722648152, "((0, 0, 6), (7, 6, 0))": 0.5560142719161876, "((0, 0, 6), (7, 6, 1))": 0.5094620747902894, "((0, 0, 6), (7, 6, 2))": 0.4535655953877748, "((0, 0, 6), (7, 6, 3))": 0.4008943883799626, "((0, 0, 6), (7, 6, 4))": 0.3636664635344383, "((0, 0, 6), (7, 6, 5))": 0.3493980276172883, "((0, 0, 6), (7, 6, 6))": 0.36292011375475747, "((0, 0, 6), (7, 6, 7))": 0.39621009816794955, "((0, 0, 6), (7, 6, 8))": 0.4387851369951882, "((0, 0, 6), (7, 6, 9))": 0.47693809691908023, "((0, 0, 6), (7, 7, 0))": 0.5873903832301051, "((0, 0, 6), (7, 7, 1))": 0.54519990023052, "((0, 0, 6), (7, 7, 2))": 0.49504130941939906, "((0, 0, 6), (7, 7, 3))": 0.4489842380685373, "((0, 0, 6), (7, 7, 4))": 0.41577626065655504, "((0, 0, 6), (7, 7, 5))": 0.40263415783794065, "((0, 0, 6), (7, 7, 6))": 0.4078035725253046, "((0, 0, 6), (7, 7, 7))": 0.43158896390213375, "((0, 0, 6), (7, 7, 8))": 0.4651941071311498, "((0, 0, 6), (7, 7, 9))": 0.4973412352155252, "((0, 0, 6), (7, 8, 0))": 0.6176204822073388, "((0, 0, 6), (7, 8, 1))": 0.5795203044277665, "((0, 0, 6), (7, 8, 2))": 0.5349994112041264, "((0, 0, 6), (7, 8, 3))": 0.49404858841791144, "((0, 0, 6), (7, 8, 4))": 0.4643481722451578, "((0, 0, 6), (7, 8, 5))": 0.44793856709472185, "((0, 0, 6), (7, 8, 6))": 0.4486919424984777, "((0, 0, 6), (7, 8, 7))": 0.4643907812667194, "((0, 0, 6), (7, 8, 8))": 0.4906519188009362, "((0, 0, 6), (7, 8, 9))": 0.5174536131161243, "((0, 0, 6), (7, 9, 0))": 0.6421890022207094, "((0, 0, 6), (7, 9, 1))": 0.6072843335304597, "((0, 0, 6), (7, 9, 2))": 0.5662127373566223, "((0, 0, 6), (7, 9, 3))": 0.5277906470039643, "((0, 0, 6), (7, 9, 4))": 0.4974070312695074, "((0, 0, 6), (7, 9, 5))": 0.48130132482785304, "((0, 0, 6), (7, 9, 6))": 0.47777903049925097, "((0, 0, 6), (7, 9, 7))": 0.4892822193133878, "((0, 0, 6), (7, 9, 8))": 0.5108063708538391, "((0, 0, 6), (7, 9, 9))": 0.5342088033950619, "((0, 0, 6), (8, 0, 0))": 0.6173727448613172, "((0, 0, 6), (8, 0, 1))": 0.5765152621623184, "((0, 0, 6), (8, 0, 2))": 0.5273533538731889, "((0, 0, 6), (8, 0, 3))": 0.48098845255547534, "((0, 0, 6), (8, 0, 4))": 0.446927028824016, "((0, 0, 6), (8, 0, 5))": 0.432562963890965, "((0, 0, 6), (8, 0, 6))": 0.4402102624702794, "((0, 0, 6), (8, 0, 7))": 0.46582600736086865, "((0, 0, 6), (8, 0, 8))": 0.5002643853423568, "((0, 0, 6), (8, 0, 9))": 0.5323871474763061, "((0, 0, 6), (8, 1, 0))": 0.5903790541966828, "((0, 0, 6), (8, 1, 1))": 0.5469358190395666, "((0, 0, 6), (8, 1, 2))": 0.49480576503855916, "((0, 0, 6), (8, 1, 3))": 0.44563358794369595, "((0, 0, 6), (8, 1, 4))": 0.4098691511573512, "((0, 0, 6), (8, 1, 5))": 0.3956373690089782, "((0, 0, 6), (8, 1, 6))": 0.4063840833942385, "((0, 0, 6), (8, 1, 7))": 0.43705089898187566, "((0, 0, 6), (8, 1, 8))": 0.4766000891948462, "((0, 0, 6), (8, 1, 9))": 0.5128478175741341, "((0, 0, 6), (8, 2, 0))": 0.5627058705748562, "((0, 0, 6), (8, 2, 1))": 0.5167180157463713, "((0, 0, 6), (8, 2, 2))": 0.4610634414678062, "((0, 0, 6), (8, 2, 3))": 0.408341736675304, "((0, 0, 6), (8, 2, 4))": 0.3700675917639485, "((0, 0, 6), (8, 2, 5))": 0.3570709663826877, "((0, 0, 6), (8, 2, 6))": 0.3724766223995556, "((0, 0, 6), (8, 2, 7))": 0.4090035505376358, "((0, 0, 6), (8, 2, 8))": 0.45497490512097644, "((0, 0, 6), (8, 2, 9))": 0.4939451401327891, "((0, 0, 6), (8, 3, 0))": 0.5449309048190569, "((0, 0, 6), (8, 3, 1))": 0.4974339557999344, "((0, 0, 6), (8, 3, 2))": 0.43987675181815844, "((0, 0, 6), (8, 3, 3))": 0.38484737251209505, "((0, 0, 6), (8, 3, 4))": 0.34602863924492827, "((0, 0, 6), (8, 3, 5))": 0.33449450041838563, "((0, 0, 6), (8, 3, 6))": 0.3533091582926641, "((0, 0, 6), (8, 3, 7))": 0.3946567624074405, "((0, 0, 6), (8, 3, 8))": 0.4424890001712016, "((0, 0, 6), (8, 3, 9))": 0.48422988022092006, "((0, 0, 6), (8, 4, 0))": 0.5436155830734867, "((0, 0, 6), (8, 4, 1))": 0.4965297825876968, "((0, 0, 6), (8, 4, 2))": 0.4393448131923392, "((0, 0, 6), (8, 4, 3))": 0.3858966381287092, "((0, 0, 6), (8, 4, 4))": 0.34810114932576564, "((0, 0, 6), (8, 4, 5))": 0.33800360954339553, "((0, 0, 6), (8, 4, 6))": 0.3579975198954487, "((0, 0, 6), (8, 4, 7))": 0.39745373781543536, "((0, 0, 6), (8, 4, 8))": 0.4448824486832293, "((0, 0, 6), (8, 4, 9))": 0.48514263981911737, "((0, 0, 6), (8, 5, 0))": 0.5596622346107762, "((0, 0, 6), (8, 5, 1))": 0.5146549681664923, "((0, 0, 6), (8, 5, 2))": 0.46092609324413, "((0, 0, 6), (8, 5, 3))": 0.410867909696201, "((0, 0, 6), (8, 5, 4))": 0.3769971166562347, "((0, 0, 6), (8, 5, 5))": 0.3677634069300646, "((0, 0, 6), (8, 5, 6))": 0.38328670614368515, "((0, 0, 6), (8, 5, 7))": 0.41830389323949124, "((0, 0, 6), (8, 5, 8))": 0.46046788378697834, "((0, 0, 6), (8, 5, 9))": 0.49795630744989117, "((0, 0, 6), (8, 6, 0))": 0.5883683997657283, "((0, 0, 6), (8, 6, 1))": 0.5467018034142198, "((0, 0, 6), (8, 6, 2))": 0.4973986599689867, "((0, 0, 6), (8, 6, 3))": 0.4527849637982812, "((0, 0, 6), (8, 6, 4))": 0.4213759595428031, "((0, 0, 6), (8, 6, 5))": 0.41242758417968983, "((0, 0, 6), (8, 6, 6))": 0.4222591903859347, "((0, 0, 6), (8, 6, 7))": 0.449941252854824, "((0, 0, 6), (8, 6, 8))": 0.4857101691633039, "((0, 0, 6), (8, 6, 9))": 0.5182299554937184, "((0, 0, 6), (8, 7, 0))": 0.6225799482507948, "((0, 0, 6), (8, 7, 1))": 0.5844565393879911, "((0, 0, 6), (8, 7, 2))": 0.5400112210818728, "((0, 0, 6), (8, 7, 3))": 0.49966016623118015, "((0, 0, 6), (8, 7, 4))": 0.4726837384511393, "((0, 0, 6), (8, 7, 5))": 0.4602758405127574, "((0, 0, 6), (8, 7, 6))": 0.46635872498407827, "((0, 0, 6), (8, 7, 7))": 0.48585885729696154, "((0, 0, 6), (8, 7, 8))": 0.5142247933559271, "((0, 0, 6), (8, 7, 9))": 0.5414064522797681, "((0, 0, 6), (8, 8, 0))": 0.6556645540498087, "((0, 0, 6), (8, 8, 1))": 0.6209832712348017, "((0, 0, 6), (8, 8, 2))": 0.5807234226328885, "((0, 0, 6), (8, 8, 3))": 0.5441380576452789, "((0, 0, 6), (8, 8, 4))": 0.5176461904778055, "((0, 0, 6), (8, 8, 5))": 0.5052306486442568, "((0, 0, 6), (8, 8, 6))": 0.5054380046424196, "((0, 0, 6), (8, 8, 7))": 0.5192517416087469, "((0, 0, 6), (8, 8, 8))": 0.5411297837147906, "((0, 0, 6), (8, 8, 9))": 0.5636866915760009, "((0, 0, 6), (8, 9, 0))": 0.6823510704384328, "((0, 0, 6), (8, 9, 1))": 0.6504248499354862, "((0, 0, 6), (8, 9, 2))": 0.6131784664019686, "((0, 0, 6), (8, 9, 3))": 0.5785442118111526, "((0, 0, 6), (8, 9, 4))": 0.552061607776498, "((0, 0, 6), (8, 9, 5))": 0.5369806791547882, "((0, 0, 6), (8, 9, 6))": 0.5346456492300644, "((0, 0, 6), (8, 9, 7))": 0.5440114778484235, "((0, 0, 6), (8, 9, 8))": 0.5620567964994795, "((0, 0, 6), (8, 9, 9))": 0.5815135655521141, "((0, 0, 6), (9, 0, 0))": 0.6361377812429139, "((0, 0, 6), (9, 0, 1))": 0.5982718059363349, "((0, 0, 6), (9, 0, 2))": 0.5526665850569976, "((0, 0, 6), (9, 0, 3))": 0.5098938207734058, "((0, 0, 6), (9, 0, 4))": 0.47876179516597933, "((0, 0, 6), (9, 0, 5))": 0.46567403702073695, "((0, 0, 6), (9, 0, 6))": 0.472530127250749, "((0, 0, 6), (9, 0, 7))": 0.4954712068263895, "((0, 0, 6), (9, 0, 8))": 0.5266277114020969, "((0, 0, 6), (9, 0, 9))": 0.5550173555876534, "((0, 0, 6), (9, 1, 0))": 0.6100863120870622, "((0, 0, 6), (9, 1, 1))": 0.5699184595114481, "((0, 0, 6), (9, 1, 2))": 0.5217390465714414, "((0, 0, 6), (9, 1, 3))": 0.4767962211970649, "((0, 0, 6), (9, 1, 4))": 0.4445492760548757, "((0, 0, 6), (9, 1, 5))": 0.432186550313394, "((0, 0, 6), (9, 1, 6))": 0.44165167411734907, "((0, 0, 6), (9, 1, 7))": 0.4687328954138282, "((0, 0, 6), (9, 1, 8))": 0.5041346720385435, "((0, 0, 6), (9, 1, 9))": 0.5362442362436202, "((0, 0, 6), (9, 2, 0))": 0.58368102312784, "((0, 0, 6), (9, 2, 1))": 0.541297544028387, "((0, 0, 6), (9, 2, 2))": 0.4903962695810636, "((0, 0, 6), (9, 2, 3))": 0.44279260341437443, "((0, 0, 6), (9, 2, 4))": 0.4091846615831304, "((0, 0, 6), (9, 2, 5))": 0.39774443194249876, "((0, 0, 6), (9, 2, 6))": 0.411116110618226, "((0, 0, 6), (9, 2, 7))": 0.44329563006549044, "((0, 0, 6), (9, 2, 8))": 0.483429677507558, "((0, 0, 6), (9, 2, 9))": 0.5189010573566882, "((0, 0, 6), (9, 3, 0))": 0.5672896309431851, "((0, 0, 6), (9, 3, 1))": 0.5237584338676972, "((0, 0, 6), (9, 3, 2))": 0.4714742986881864, "((0, 0, 6), (9, 3, 3))": 0.4228188669602065, "((0, 0, 6), (9, 3, 4))": 0.38879518164771376, "((0, 0, 6), (9, 3, 5))": 0.3790137781596831, "((0, 0, 6), (9, 3, 6))": 0.39529890189858885, "((0, 0, 6), (9, 3, 7))": 0.4310127324557571, "((0, 0, 6), (9, 3, 8))": 0.4736760423474811, "((0, 0, 6), (9, 3, 9))": 0.5103854034279768, "((0, 0, 6), (9, 4, 0))": 0.5672882014012557, "((0, 0, 6), (9, 4, 1))": 0.5242006336634352, "((0, 0, 6), (9, 4, 2))": 0.4728433930916595, "((0, 0, 6), (9, 4, 3))": 0.42534347911429493, "((0, 0, 6), (9, 4, 4))": 0.39307829331247496, "((0, 0, 6), (9, 4, 5))": 0.38442217978403337, "((0, 0, 6), (9, 4, 6))": 0.40172561073769275, "((0, 0, 6), (9, 4, 7))": 0.4363651105432182, "((0, 0, 6), (9, 4, 8))": 0.4784380260547033, "((0, 0, 6), (9, 4, 9))": 0.5141695384010401, "((0, 0, 6), (9, 5, 0))": 0.5845801979243839, "((0, 0, 6), (9, 5, 1))": 0.5434833844421904, "((0, 0, 6), (9, 5, 2))": 0.4949939834962971, "((0, 0, 6), (9, 5, 3))": 0.4508280187962351, "((0, 0, 6), (9, 5, 4))": 0.4209479334219189, "((0, 0, 6), (9, 5, 5))": 0.4132185941629335, "((0, 0, 6), (9, 5, 6))": 0.42751991102752257, "((0, 0, 6), (9, 5, 7))": 0.45882691394709246, "((0, 0, 6), (9, 5, 8))": 0.4961354492606757, "((0, 0, 6), (9, 5, 9))": 0.5295687191903404, "((0, 0, 6), (9, 6, 0))": 0.6148327496683972, "((0, 0, 6), (9, 6, 1))": 0.5766430656348113, "((0, 0, 6), (9, 6, 2))": 0.5320752087875006, "((0, 0, 6), (9, 6, 3))": 0.4918460864283693, "((0, 0, 6), (9, 6, 4))": 0.4647059992700166, "((0, 0, 6), (9, 6, 5))": 0.45611928559620774, "((0, 0, 6), (9, 6, 6))": 0.4667029781812369, "((0, 0, 6), (9, 6, 7))": 0.49125843362689786, "((0, 0, 6), (9, 6, 8))": 0.5233337685069981, "((0, 0, 6), (9, 6, 9))": 0.5522349305203929, "((0, 0, 6), (9, 7, 0))": 0.6510718933712156, "((0, 0, 6), (9, 7, 1))": 0.6159758296121436, "((0, 0, 6), (9, 7, 2))": 0.575351507493076, "((0, 0, 6), (9, 7, 3))": 0.5387330161450353, "((0, 0, 6), (9, 7, 4))": 0.5135508957363036, "((0, 0, 6), (9, 7, 5))": 0.5038010790172939, "((0, 0, 6), (9, 7, 6))": 0.5092342306323897, "((0, 0, 6), (9, 7, 7))": 0.5278076056283846, "((0, 0, 6), (9, 7, 8))": 0.5534267460299591, "((0, 0, 6), (9, 7, 9))": 0.5778647571282309, "((0, 0, 6), (9, 8, 0))": 0.686401925709564, "((0, 0, 6), (9, 8, 1))": 0.6541984636295135, "((0, 0, 6), (9, 8, 2))": 0.6169573840800001, "((0, 0, 6), (9, 8, 3))": 0.5831391232842421, "((0, 0, 6), (9, 8, 4))": 0.5587294999188557, "((0, 0, 6), (9, 8, 5))": 0.5469207063011694, "((0, 0, 6), (9, 8, 6))": 0.5483389644077507, "((0, 0, 6), (9, 8, 7))": 0.5612331083272643, "((0, 0, 6), (9, 8, 8))": 0.5816786786676849, "((0, 0, 6), (9, 8, 9))": 0.602291572024483, "((0, 0, 6), (9, 9, 0))": 0.714646205806429, "((0, 0, 6), (9, 9, 1))": 0.6847786267060882, "((0, 0, 6), (9, 9, 2))": 0.6500352003809469, "((0, 0, 6), (9, 9, 3))": 0.6177613558345704, "((0, 0, 6), (9, 9, 4))": 0.5932686049516137, "((0, 0, 6), (9, 9, 5))": 0.5794359235229671, "((0, 0, 6), (9, 9, 6))": 0.5773590902909458, "((0, 0, 6), (9, 9, 7))": 0.5864904705327172, "((0, 0, 6), (9, 9, 8))": 0.6034008481409966, "((0, 0, 6), (9, 9, 9))": 0.6215018520577148, "((0, 0, 7), (0, 0, 8))": 0.10204575781004883, "((0, 0, 7), (0, 0, 9))": 0.18228109297334766, "((0, 0, 7), (0, 1, 0))": 0.6528093883927496, "((0, 0, 7), (0, 1, 1))": 0.5925012247928554, "((0, 0, 7), (0, 1, 2))": 0.5085062404526579, "((0, 0, 7), (0, 1, 3))": 0.410692976765164, "((0, 0, 7), (0, 1, 4))": 0.3048998501499149, "((0, 0, 7), (0, 1, 5))": 0.19525210679951163, "((0, 0, 7), (0, 1, 6))": 0.08788681470139627, "((0, 0, 7), (0, 1, 7))": 0.055921076490679344, "((0, 0, 7), (0, 1, 8))": 0.1434825562292044, "((0, 0, 7), (0, 1, 9))": 0.2204110197509334, "((0, 0, 7), (0, 2, 0))": 0.6299225321095641, "((0, 0, 7), (0, 2, 1))": 0.5677147193123363, "((0, 0, 7), (0, 2, 2))": 0.4825198356147043, "((0, 0, 7), (0, 2, 3))": 0.38482921922127383, "((0, 0, 7), (0, 2, 4))": 0.28128885949667026, "((0, 0, 7), (0, 2, 5))": 0.1801696281536983, "((0, 0, 7), (0, 2, 6))": 0.10768096536581985, "((0, 0, 7), (0, 2, 7))": 0.12785113569478057, "((0, 0, 7), (0, 2, 8))": 0.20264864736714158, "((0, 0, 7), (0, 2, 9))": 0.27041322131492945, "((0, 0, 7), (0, 3, 0))": 0.6084519836711125, "((0, 0, 7), (0, 3, 1))": 0.5460024356547719, "((0, 0, 7), (0, 3, 2))": 0.46271072647281036, "((0, 0, 7), (0, 3, 3))": 0.36968342601702564, "((0, 0, 7), (0, 3, 4))": 0.27590731881890573, "((0, 0, 7), (0, 3, 5))": 0.19614711708869215, "((0, 0, 7), (0, 3, 6))": 0.16231759936243612, "((0, 0, 7), (0, 3, 7))": 0.1957738670510474, "((0, 0, 7), (0, 3, 8))": 0.26060080641979727, "((0, 0, 7), (0, 3, 9))": 0.31985368168611866, "((0, 0, 7), (0, 4, 0))": 0.59317983240465, "((0, 0, 7), (0, 4, 1))": 0.5328741738096124, "((0, 0, 7), (0, 4, 2))": 0.45483380765620707, "((0, 0, 7), (0, 4, 3))": 0.37030916554932175, "((0, 0, 7), (0, 4, 4))": 0.2912024694531956, "((0, 0, 7), (0, 4, 5))": 0.2347353372874256, "((0, 0, 7), (0, 4, 6))": 0.22330362433807247, "((0, 0, 7), (0, 4, 7))": 0.25838854830682334, "((0, 0, 7), (0, 4, 8))": 0.3145713242931923, "((0, 0, 7), (0, 4, 9))": 0.36620155967179907, "((0, 0, 7), (0, 5, 0))": 0.5852363878938776, "((0, 0, 7), (0, 5, 1))": 0.5295643348642906, "((0, 0, 7), (0, 5, 2))": 0.45779714633469887, "((0, 0, 7), (0, 5, 3))": 0.38403116817885113, "((0, 0, 7), (0, 5, 4))": 0.3193039509324597, "((0, 0, 7), (0, 5, 5))": 0.28033430369488516, "((0, 0, 7), (0, 5, 6))": 0.2793844004384635, "((0, 0, 7), (0, 5, 7))": 0.31299852923810134, "((0, 0, 7), (0, 5, 8))": 0.36260144905328623, "((0, 0, 7), (0, 5, 9))": 0.40783619329344295, "((0, 0, 7), (0, 6, 0))": 0.5867443547848857, "((0, 0, 7), (0, 6, 1))": 0.534619750054221, "((0, 0, 7), (0, 6, 2))": 0.4706213918298401, "((0, 0, 7), (0, 6, 3))": 0.4057467704860496, "((0, 0, 7), (0, 6, 4))": 0.3532974678762422, "((0, 0, 7), (0, 6, 5))": 0.3248664940921284, "((0, 0, 7), (0, 6, 6))": 0.3291771177267636, "((0, 0, 7), (0, 6, 7))": 0.36069311102671614, "((0, 0, 7), (0, 6, 8))": 0.4051362469883557, "((0, 0, 7), (0, 6, 9))": 0.4456252356084304, "((0, 0, 7), (0, 7, 0))": 0.5954028058798593, "((0, 0, 7), (0, 7, 1))": 0.5481800663425969, "((0, 0, 7), (0, 7, 2))": 0.4901618729552054, "((0, 0, 7), (0, 7, 3))": 0.4336236093470051, "((0, 0, 7), (0, 7, 4))": 0.3890317942662469, "((0, 0, 7), (0, 7, 5))": 0.36740441198157653, "((0, 0, 7), (0, 7, 6))": 0.37340277236543, "((0, 0, 7), (0, 7, 7))": 0.4025711444998012, "((0, 0, 7), (0, 7, 8))": 0.4428682997705604, "((0, 0, 7), (0, 7, 9))": 0.4796738323941824, "((0, 0, 7), (0, 8, 0))": 0.6088308186270293, "((0, 0, 7), (0, 8, 1))": 0.565752266164574, "((0, 0, 7), (0, 8, 2))": 0.5133991424642359, "((0, 0, 7), (0, 8, 3))": 0.46271984674204697, "((0, 0, 7), (0, 8, 4))": 0.4237881839700468, "((0, 0, 7), (0, 8, 5))": 0.40535840123118916, "((0, 0, 7), (0, 8, 6))": 0.4115256382733589, "((0, 0, 7), (0, 8, 7))": 0.43807914054045693, "((0, 0, 7), (0, 8, 8))": 0.47479074652266623, "((0, 0, 7), (0, 8, 9))": 0.5083809654054922, "((0, 0, 7), (0, 9, 0))": 0.6217665204075595, "((0, 0, 7), (0, 9, 1))": 0.5819768407844041, "((0, 0, 7), (0, 9, 2))": 0.5335620733363445, "((0, 0, 7), (0, 9, 3))": 0.4869055967395536, "((0, 0, 7), (0, 9, 4))": 0.45120599310421905, "((0, 0, 7), (0, 9, 5))": 0.43434545951139, "((0, 0, 7), (0, 9, 6))": 0.43979256398469474, "((0, 0, 7), (0, 9, 7))": 0.4640128774491388, "((0, 0, 7), (0, 9, 8))": 0.4977445049718876, "((0, 0, 7), (0, 9, 9))": 0.528546186644558, "((0, 0, 7), (1, 0, 0))": 0.6537669291077848, "((0, 0, 7), (1, 0, 1))": 0.5937048780773028, "((0, 0, 7), (1, 0, 2))": 0.5106051050056238, "((0, 0, 7), (1, 0, 3))": 0.4142916251320528, "((0, 0, 7), (1, 0, 4))": 0.3095821838284343, "((0, 0, 7), (1, 0, 5))": 0.20116426333776882, "((0, 0, 7), (1, 0, 6))": 0.09496479593557013, "((0, 0, 7), (1, 0, 7))": 0.039603486844042066, "((0, 0, 7), (1, 0, 8))": 0.12136816352940137, "((0, 0, 7), (1, 0, 9))": 0.1976279643173202, "((0, 0, 7), (1, 1, 0))": 0.6366475474228507, "((0, 0, 7), (1, 1, 1))": 0.5743318701584327, "((0, 0, 7), (1, 1, 2))": 0.48890380331827915, "((0, 0, 7), (1, 1, 3))": 0.39044847624408124, "((0, 0, 7), (1, 1, 4))": 0.2842469927754257, "((0, 0, 7), (1, 1, 5))": 0.1741110818551266, "((0, 0, 7), (1, 1, 6))": 0.06718712249763632, "((0, 0, 7), (1, 1, 7))": 0.05836980370499794, "((0, 0, 7), (1, 1, 8))": 0.1504862791044882, "((0, 0, 7), (1, 1, 9))": 0.2264962534232327, "((0, 0, 7), (1, 2, 0))": 0.6149808564729821, "((0, 0, 7), (1, 2, 1))": 0.5508548794097404, "((0, 0, 7), (1, 2, 2))": 0.4642206814089357, "((0, 0, 7), (1, 2, 3))": 0.3653548299900825, "((0, 0, 7), (1, 2, 4))": 0.2603663706109765, "((0, 0, 7), (1, 2, 5))": 0.15616042195167232, "((0, 0, 7), (1, 2, 6))": 0.0782539658122488, "((0, 0, 7), (1, 2, 7))": 0.11085163606185608, "((0, 0, 7), (1, 2, 8))": 0.19337769550596756, "((0, 0, 7), (1, 2, 9))": 0.26345923712184316, "((0, 0, 7), (1, 3, 0))": 0.5937394338966507, "((0, 0, 7), (1, 3, 1))": 0.52922823117558, "((0, 0, 7), (1, 3, 2))": 0.444113564020292, "((0, 0, 7), (1, 3, 3))": 0.34831189113306243, "((0, 0, 7), (1, 3, 4))": 0.250411158714387, "((0, 0, 7), (1, 3, 5))": 0.16371057201668862, "((0, 0, 7), (1, 3, 6))": 0.12551548283711286, "((0, 0, 7), (1, 3, 7))": 0.1672535466537588, "((0, 0, 7), (1, 3, 8))": 0.23930865223933406, "((0, 0, 7), (1, 3, 9))": 0.30223790857860106, "((0, 0, 7), (1, 4, 0))": 0.5772905364812826, "((0, 0, 7), (1, 4, 1))": 0.5151058938233344, "((0, 0, 7), (1, 4, 2))": 0.43327549973549045, "((0, 0, 7), (1, 4, 3))": 0.34447301943165726, "((0, 0, 7), (1, 4, 4))": 0.25841661334248794, "((0, 0, 7), (1, 4, 5))": 0.19403868363686577, "((0, 0, 7), (1, 4, 6))": 0.18013940780416837, "((0, 0, 7), (1, 4, 7))": 0.2213462258739886, "((0, 0, 7), (1, 4, 8))": 0.28448488449037046, "((0, 0, 7), (1, 4, 9))": 0.3397049416114449, "((0, 0, 7), (1, 5, 0))": 0.5704391489926498, "((0, 0, 7), (1, 5, 1))": 0.510213286241233, "((0, 0, 7), (1, 5, 2))": 0.4343980105438903, "((0, 0, 7), (1, 5, 3))": 0.35354345119993524, "((0, 0, 7), (1, 5, 4))": 0.2812477633687284, "((0, 0, 7), (1, 5, 5))": 0.23457660105905698, "((0, 0, 7), (1, 5, 6))": 0.23218656807707233, "((0, 0, 7), (1, 5, 7))": 0.2707519417554344, "((0, 0, 7), (1, 5, 8))": 0.3254833203289268, "((0, 0, 7), (1, 5, 9))": 0.37467600928147715, "((0, 0, 7), (1, 6, 0))": 0.5721543880654739, "((0, 0, 7), (1, 6, 1))": 0.5167021452107505, "((0, 0, 7), (1, 6, 2))": 0.4464298335666096, "((0, 0, 7), (1, 6, 3))": 0.37518959577871797, "((0, 0, 7), (1, 6, 4))": 0.31393888808985815, "((0, 0, 7), (1, 6, 5))": 0.27910287616254914, "((0, 0, 7), (1, 6, 6))": 0.2814188694011437, "((0, 0, 7), (1, 6, 7))": 0.31569131138962936, "((0, 0, 7), (1, 6, 8))": 0.3641927310602988, "((0, 0, 7), (1, 6, 9))": 0.40832120890494555, "((0, 0, 7), (1, 7, 0))": 0.5825523520238518, "((0, 0, 7), (1, 7, 1))": 0.5312338367698846, "((0, 0, 7), (1, 7, 2))": 0.4679165849632547, "((0, 0, 7), (1, 7, 3))": 0.4040875801270316, "((0, 0, 7), (1, 7, 4))": 0.3522651999101201, "((0, 0, 7), (1, 7, 5))": 0.32371975483126264, "((0, 0, 7), (1, 7, 6))": 0.32732323395106333, "((0, 0, 7), (1, 7, 7))": 0.3573484821546108, "((0, 0, 7), (1, 7, 8))": 0.40063991580402186, "((0, 0, 7), (1, 7, 9))": 0.44055512514381656, "((0, 0, 7), (1, 8, 0))": 0.5968540306978184, "((0, 0, 7), (1, 8, 1))": 0.550132234010909, "((0, 0, 7), (1, 8, 2))": 0.49253958226731426, "((0, 0, 7), (1, 8, 3))": 0.4354650020696759, "((0, 0, 7), (1, 8, 4))": 0.38931883390573224, "((0, 0, 7), (1, 8, 5))": 0.36482083924279785, "((0, 0, 7), (1, 8, 6))": 0.36763649233864476, "((0, 0, 7), (1, 8, 7))": 0.3941788099038724, "((0, 0, 7), (1, 8, 8))": 0.43290768479679487, "((0, 0, 7), (1, 8, 9))": 0.4691454637300071, "((0, 0, 7), (1, 9, 0))": 0.6105078593451281, "((0, 0, 7), (1, 9, 1))": 0.5672553819757664, "((0, 0, 7), (1, 9, 2))": 0.5139472036913116, "((0, 0, 7), (1, 9, 3))": 0.46120948042477555, "((0, 0, 7), (1, 9, 4))": 0.4188957983184597, "((0, 0, 7), (1, 9, 5))": 0.3962043260324622, "((0, 0, 7), (1, 9, 6))": 0.39826180004728673, "((0, 0, 7), (1, 9, 7))": 0.4219069442450077, "((0, 0, 7), (1, 9, 8))": 0.4571252971753132, "((0, 0, 7), (1, 9, 9))": 0.49021708583576296, "((0, 0, 7), (2, 0, 0))": 0.6355912786876562, "((0, 0, 7), (2, 0, 1))": 0.5735551933141764, "((0, 0, 7), (2, 0, 2))": 0.48900381613395905, "((0, 0, 7), (2, 0, 3))": 0.3930665353087088, "((0, 0, 7), (2, 0, 4))": 0.29149401236359085, "((0, 0, 7), (2, 0, 5))": 0.19013184479418382, "((0, 0, 7), (2, 0, 6))": 0.10399082820012598, "((0, 0, 7), (2, 0, 7))": 0.09467280690539835, "((0, 0, 7), (2, 0, 8))": 0.1625318286499393, "((0, 0, 7), (2, 0, 9))": 0.2292768862522539, "((0, 0, 7), (2, 1, 0))": 0.6202295849614354, "((0, 0, 7), (2, 1, 1))": 0.5563807837963342, "((0, 0, 7), (2, 1, 2))": 0.47026570435420456, "((0, 0, 7), (2, 1, 3))": 0.3719814816881967, "((0, 0, 7), (2, 1, 4))": 0.2674313943861705, "((0, 0, 7), (2, 1, 5))": 0.16198389160079743, "((0, 0, 7), (2, 1, 6))": 0.07180534895972576, "((0, 0, 7), (2, 1, 7))": 0.08815883204621189, "((0, 0, 7), (2, 1, 8))": 0.1709572489939195, "((0, 0, 7), (2, 1, 9))": 0.24136714252225697, "((0, 0, 7), (2, 2, 0))": 0.5999034244017607, "((0, 0, 7), (2, 2, 1))": 0.5345282379437493, "((0, 0, 7), (2, 2, 2))": 0.44719758905444107, "((0, 0, 7), (2, 2, 3))": 0.3473549530713438, "((0, 0, 7), (2, 2, 4))": 0.24123749861557958, "((0, 0, 7), (2, 2, 5))": 0.13459645593359135, "((0, 0, 7), (2, 2, 6))": 0.05105183658162916, "((0, 0, 7), (2, 2, 7))": 0.10255966163111885, "((0, 0, 7), (2, 2, 8))": 0.19094414789217412, "((0, 0, 7), (2, 2, 9))": 0.26145693269910464, "((0, 0, 7), (2, 3, 0))": 0.5780384167446164, "((0, 0, 7), (2, 3, 1))": 0.5129645325738965, "((0, 0, 7), (2, 3, 2))": 0.4253317311222285, "((0, 0, 7), (2, 3, 3))": 0.326677057321856, "((0, 0, 7), (2, 3, 4))": 0.22283089753214055, "((0, 0, 7), (2, 3, 5))": 0.12412390164233886, "((0, 0, 7), (2, 3, 6))": 0.07398034348472893, "((0, 0, 7), (2, 3, 7))": 0.13518133566445123, "((0, 0, 7), (2, 3, 8))": 0.21899413338674814, "((0, 0, 7), (2, 3, 9))": 0.28543383853998694, "((0, 0, 7), (2, 4, 0))": 0.563146128337194, "((0, 0, 7), (2, 4, 1))": 0.49736917930810765, "((0, 0, 7), (2, 4, 2))": 0.4125820876068077, "((0, 0, 7), (2, 4, 3))": 0.31727115907001313, "((0, 0, 7), (2, 4, 4))": 0.22183707678644562, "((0, 0, 7), (2, 4, 5))": 0.14072642321586143, "((0, 0, 7), (2, 4, 6))": 0.12094872364262385, "((0, 0, 7), (2, 4, 7))": 0.17737183773721107, "((0, 0, 7), (2, 4, 8))": 0.25033035433901324, "((0, 0, 7), (2, 4, 9))": 0.31157713499112305, "((0, 0, 7), (2, 5, 0))": 0.5577544266154628, "((0, 0, 7), (2, 5, 1))": 0.49532113207289563, "((0, 0, 7), (2, 5, 2))": 0.4131364151432473, "((0, 0, 7), (2, 5, 3))": 0.3250447276449919, "((0, 0, 7), (2, 5, 4))": 0.2399979446680926, "((0, 0, 7), (2, 5, 5))": 0.17986209835662265, "((0, 0, 7), (2, 5, 6))": 0.1741053917637531, "((0, 0, 7), (2, 5, 7))": 0.21940726720810488, "((0, 0, 7), (2, 5, 8))": 0.28315902969195783, "((0, 0, 7), (2, 5, 9))": 0.3371162361597858, "((0, 0, 7), (2, 6, 0))": 0.562833065339514, "((0, 0, 7), (2, 6, 1))": 0.5032231040953288, "((0, 0, 7), (2, 6, 2))": 0.4279242515610162, "((0, 0, 7), (2, 6, 3))": 0.3476231868686967, "((0, 0, 7), (2, 6, 4))": 0.2759829758668874, "((0, 0, 7), (2, 6, 5))": 0.22988069668891015, "((0, 0, 7), (2, 6, 6))": 0.22728831192841556, "((0, 0, 7), (2, 6, 7))": 0.26377854927158184, "((0, 0, 7), (2, 6, 8))": 0.31760640578265237, "((0, 0, 7), (2, 6, 9))": 0.36568507527749294, "((0, 0, 7), (2, 7, 0))": 0.5750393953605888, "((0, 0, 7), (2, 7, 1))": 0.5204238328478737, "((0, 0, 7), (2, 7, 2))": 0.45135473392358816, "((0, 0, 7), (2, 7, 3))": 0.38061130944751165, "((0, 0, 7), (2, 7, 4))": 0.31858698668983715, "((0, 0, 7), (2, 7, 5))": 0.28058784369890055, "((0, 0, 7), (2, 7, 6))": 0.27774994011509657, "((0, 0, 7), (2, 7, 7))": 0.30761324594819084, "((0, 0, 7), (2, 7, 8))": 0.35313955784158346, "((0, 0, 7), (2, 7, 9))": 0.396005254393207, "((0, 0, 7), (2, 8, 0))": 0.5906589362785346, "((0, 0, 7), (2, 8, 1))": 0.540663431785657, "((0, 0, 7), (2, 8, 2))": 0.4781235393095892, "((0, 0, 7), (2, 8, 3))": 0.4140693102732002, "((0, 0, 7), (2, 8, 4))": 0.35953452583220774, "((0, 0, 7), (2, 8, 5))": 0.3257347298817606, "((0, 0, 7), (2, 8, 6))": 0.32253138433275935, "((0, 0, 7), (2, 8, 7))": 0.3466947431570687, "((0, 0, 7), (2, 8, 8))": 0.3863006767657599, "((0, 0, 7), (2, 8, 9))": 0.42453213510447985, "((0, 0, 7), (2, 9, 0))": 0.6050383839947719, "((0, 0, 7), (2, 9, 1))": 0.5587046744028556, "((0, 0, 7), (2, 9, 2))": 0.5006346724328834, "((0, 0, 7), (2, 9, 3))": 0.44138224366517975, "((0, 0, 7), (2, 9, 4))": 0.39097336829468926, "((0, 0, 7), (2, 9, 5))": 0.360086149444782, "((0, 0, 7), (2, 9, 6))": 0.3558974827439804, "((0, 0, 7), (2, 9, 7))": 0.376767822922473, "((0, 0, 7), (2, 9, 8))": 0.4121018148521516, "((0, 0, 7), (2, 9, 9))": 0.44674727965156447, "((0, 0, 7), (3, 0, 0))": 0.6224039849625662, "((0, 0, 7), (3, 0, 1))": 0.5602003275698523, "((0, 0, 7), (3, 0, 2))": 0.47758896872304685, "((0, 0, 7), (3, 0, 3))": 0.3848085707540981, "((0, 0, 7), (3, 0, 4))": 0.28962146834533714, "((0, 0, 7), (3, 0, 5))": 0.2019758163028929, "((0, 0, 7), (3, 0, 6))": 0.14450311079849365, "((0, 0, 7), (3, 0, 7))": 0.15257769942552388, "((0, 0, 7), (3, 0, 8))": 0.20803369926170995, "((0, 0, 7), (3, 0, 9))": 0.26488408239857636, "((0, 0, 7), (3, 1, 0))": 0.6081480607357216, "((0, 0, 7), (3, 1, 1))": 0.5444566945338705, "((0, 0, 7), (3, 1, 2))": 0.4597998360163937, "((0, 0, 7), (3, 1, 3))": 0.36400605094182764, "((0, 0, 7), (3, 1, 4))": 0.2644959366436429, "((0, 0, 7), (3, 1, 5))": 0.1707827281456068, "((0, 0, 7), (3, 1, 6))": 0.11012978818722298, "((0, 0, 7), (3, 1, 7))": 0.13281009217241257, "((0, 0, 7), (3, 1, 8))": 0.20123777278254784, "((0, 0, 7), (3, 1, 9))": 0.26368717156013793, "((0, 0, 7), (3, 2, 0))": 0.5884124427524754, "((0, 0, 7), (3, 2, 1))": 0.5235744489790299, "((0, 0, 7), (3, 2, 2))": 0.4362908804336532, "((0, 0, 7), (3, 2, 3))": 0.33746447557282777, "((0, 0, 7), (3, 2, 4))": 0.2329816035937779, "((0, 0, 7), (3, 2, 5))": 0.13077719205618477, "((0, 0, 7), (3, 2, 6))": 0.06318311990108849, "((0, 0, 7), (3, 2, 7))": 0.115985788661398, "((0, 0, 7), (3, 2, 8))": 0.20011728698783868, "((0, 0, 7), (3, 2, 9))": 0.2674346943123116, "((0, 0, 7), (3, 3, 0))": 0.5690718623711256, "((0, 0, 7), (3, 3, 1))": 0.5020613631053886, "((0, 0, 7), (3, 3, 2))": 0.41435348651929127, "((0, 0, 7), (3, 3, 3))": 0.312947111812925, "((0, 0, 7), (3, 3, 4))": 0.20598328793385293, "((0, 0, 7), (3, 3, 5))": 0.09627223068949, "((0, 0, 7), (3, 3, 6))": 0.018247453262003163, "((0, 0, 7), (3, 3, 7))": 0.11731393838796877, "((0, 0, 7), (3, 3, 8))": 0.20817981296949017, "((0, 0, 7), (3, 3, 9))": 0.27706964302150344, "((0, 0, 7), (3, 4, 0))": 0.5554601091269881, "((0, 0, 7), (3, 4, 1))": 0.4896927057696631, "((0, 0, 7), (3, 4, 2))": 0.4015684180349956, "((0, 0, 7), (3, 4, 3))": 0.30265009556742795, "((0, 0, 7), (3, 4, 4))": 0.19838156159610837, "((0, 0, 7), (3, 4, 5))": 0.10016329213490241, "((0, 0, 7), (3, 4, 6))": 0.06498753595195114, "((0, 0, 7), (3, 4, 7))": 0.1411285273324627, "((0, 0, 7), (3, 4, 8))": 0.2265015440585674, "((0, 0, 7), (3, 4, 9))": 0.2899946391642136, "((0, 0, 7), (3, 5, 0))": 0.5554749532025308, "((0, 0, 7), (3, 5, 1))": 0.49064200220640847, "((0, 0, 7), (3, 5, 2))": 0.40645617250388316, "((0, 0, 7), (3, 5, 3))": 0.31256486417371265, "((0, 0, 7), (3, 5, 4))": 0.2199525426796364, "((0, 0, 7), (3, 5, 5))": 0.14431933823024215, "((0, 0, 7), (3, 5, 6))": 0.12807824088206757, "((0, 0, 7), (3, 5, 7))": 0.18052857918334178, "((0, 0, 7), (3, 5, 8))": 0.2507464688924429, "((0, 0, 7), (3, 5, 9))": 0.308755818053513, "((0, 0, 7), (3, 6, 0))": 0.5642811980129011, "((0, 0, 7), (3, 6, 1))": 0.5037115100026783, "((0, 0, 7), (3, 6, 2))": 0.42472990949349154, "((0, 0, 7), (3, 6, 3))": 0.34024692443377325, "((0, 0, 7), (3, 6, 4))": 0.26145253266254814, "((0, 0, 7), (3, 6, 5))": 0.20402281206447284, "((0, 0, 7), (3, 6, 6))": 0.19151538079289118, "((0, 0, 7), (3, 6, 7))": 0.2278870645467137, "((0, 0, 7), (3, 6, 8))": 0.2824970792351612, "((0, 0, 7), (3, 6, 9))": 0.33283952293801067, "((0, 0, 7), (3, 7, 0))": 0.5798272456876262, "((0, 0, 7), (3, 7, 1))": 0.5236686037318611, "((0, 0, 7), (3, 7, 2))": 0.45247221382402375, "((0, 0, 7), (3, 7, 3))": 0.3776956196079866, "((0, 0, 7), (3, 7, 4))": 0.3091929456837143, "((0, 0, 7), (3, 7, 5))": 0.2621401290958012, "((0, 0, 7), (3, 7, 6))": 0.2500755550844919, "((0, 0, 7), (3, 7, 7))": 0.27348660834156785, "((0, 0, 7), (3, 7, 8))": 0.3180197169457903, "((0, 0, 7), (3, 7, 9))": 0.36118583526322706, "((0, 0, 7), (3, 8, 0))": 0.5970556074219002, "((0, 0, 7), (3, 8, 1))": 0.5457948154180581, "((0, 0, 7), (3, 8, 2))": 0.48092162860329857, "((0, 0, 7), (3, 8, 3))": 0.41336488625952406, "((0, 0, 7), (3, 8, 4))": 0.3524422551393054, "((0, 0, 7), (3, 8, 5))": 0.3103695143722551, "((0, 0, 7), (3, 8, 6))": 0.29746648724137553, "((0, 0, 7), (3, 8, 7))": 0.3153225829800081, "((0, 0, 7), (3, 8, 8))": 0.35179154075168967, "((0, 0, 7), (3, 8, 9))": 0.3894587382488098, "((0, 0, 7), (3, 9, 0))": 0.6123644089792051, "((0, 0, 7), (3, 9, 1))": 0.5647632465852315, "((0, 0, 7), (3, 9, 2))": 0.5044816141632762, "((0, 0, 7), (3, 9, 3))": 0.441316555036799, "((0, 0, 7), (3, 9, 4))": 0.38490455103443244, "((0, 0, 7), (3, 9, 5))": 0.3456969615853952, "((0, 0, 7), (3, 9, 6))": 0.3329550355052569, "((0, 0, 7), (3, 9, 7))": 0.34710697118474126, "((0, 0, 7), (3, 9, 8))": 0.3789617364047625, "((0, 0, 7), (3, 9, 9))": 0.412667756050161, "((0, 0, 7), (4, 0, 0))": 0.6163432921049663, "((0, 0, 7), (4, 0, 1))": 0.5565863907898422, "((0, 0, 7), (4, 0, 2))": 0.47820083828628773, "((0, 0, 7), (4, 0, 3))": 0.39174470118995725, "((0, 0, 7), (4, 0, 4))": 0.3066974479249106, "((0, 0, 7), (4, 0, 5))": 0.235834894695319, "((0, 0, 7), (4, 0, 6))": 0.1995504066453829, "((0, 0, 7), (4, 0, 7))": 0.21272333965867743, "((0, 0, 7), (4, 0, 8))": 0.258200144389251, "((0, 0, 7), (4, 0, 9))": 0.3057270599476371, "((0, 0, 7), (4, 1, 0))": 0.6015736414955409, "((0, 0, 7), (4, 1, 1))": 0.5401176220449556, "((0, 0, 7), (4, 1, 2))": 0.45886773847788376, "((0, 0, 7), (4, 1, 3))": 0.3685470220204665, "((0, 0, 7), (4, 1, 4))": 0.2780160953453276, "((0, 0, 7), (4, 1, 5))": 0.20075552827326915, "((0, 0, 7), (4, 1, 6))": 0.16274975994038823, "((0, 0, 7), (4, 1, 7))": 0.1849452527170407, "((0, 0, 7), (4, 1, 8))": 0.24067530416301922, "((0, 0, 7), (4, 1, 9))": 0.2942482310995095, "((0, 0, 7), (4, 2, 0))": 0.5837001192993251, "((0, 0, 7), (4, 2, 1))": 0.5191731791049915, "((0, 0, 7), (4, 2, 2))": 0.43482211399619336, "((0, 0, 7), (4, 2, 3))": 0.3392775173022373, "((0, 0, 7), (4, 2, 4))": 0.24185412036562748, "((0, 0, 7), (4, 2, 5))": 0.15441667217320518, "((0, 0, 7), (4, 2, 6))": 0.113396075199789, "((0, 0, 7), (4, 2, 7))": 0.15395647753330144, "((0, 0, 7), (4, 2, 8))": 0.224560656150522, "((0, 0, 7), (4, 2, 9))": 0.28514185436190054, "((0, 0, 7), (4, 3, 0))": 0.5666757285849024, "((0, 0, 7), (4, 3, 1))": 0.5018918946667678, "((0, 0, 7), (4, 3, 2))": 0.41378678312483846, "((0, 0, 7), (4, 3, 3))": 0.3155136058044883, "((0, 0, 7), (4, 3, 4))": 0.2118884252824507, "((0, 0, 7), (4, 3, 5))": 0.11425929899984195, "((0, 0, 7), (4, 3, 6))": 0.06994865392549575, "((0, 0, 7), (4, 3, 7))": 0.1356578835040409, "((0, 0, 7), (4, 3, 8))": 0.21869790504305064, "((0, 0, 7), (4, 3, 9))": 0.2823400037665689, "((0, 0, 7), (4, 4, 0))": 0.5590898344937748, "((0, 0, 7), (4, 4, 1))": 0.49268559112964183, "((0, 0, 7), (4, 4, 2))": 0.40582960055765965, "((0, 0, 7), (4, 4, 3))": 0.307549621984463, "((0, 0, 7), (4, 4, 4))": 0.2067548033820018, "((0, 0, 7), (4, 4, 5))": 0.11369696495317949, "((0, 0, 7), (4, 4, 6))": 0.08010382792425816, "((0, 0, 7), (4, 4, 7))": 0.14568120953506816, "((0, 0, 7), (4, 4, 8))": 0.22499643967874977, "((0, 0, 7), (4, 4, 9))": 0.28838197305386937, "((0, 0, 7), (4, 5, 0))": 0.5639779566523735, "((0, 0, 7), (4, 5, 1))": 0.5000309184571278, "((0, 0, 7), (4, 5, 2))": 0.41726630565483314, "((0, 0, 7), (4, 5, 3))": 0.32463665060264524, "((0, 0, 7), (4, 5, 4))": 0.23326655853560802, "((0, 0, 7), (4, 5, 5))": 0.1591391900198784, "((0, 0, 7), (4, 5, 6))": 0.13673360795481443, "((0, 0, 7), (4, 5, 7))": 0.1793980221815312, "((0, 0, 7), (4, 5, 8))": 0.24654198715187578, "((0, 0, 7), (4, 5, 9))": 0.30164059846452956, "((0, 0, 7), (4, 6, 0))": 0.5786218409135077, "((0, 0, 7), (4, 6, 1))": 0.5187964736947578, "((0, 0, 7), (4, 6, 2))": 0.4418869362955295, "((0, 0, 7), (4, 6, 3))": 0.3596911041045609, "((0, 0, 7), (4, 6, 4))": 0.28032628700226, "((0, 0, 7), (4, 6, 5))": 0.2203748872616675, "((0, 0, 7), (4, 6, 6))": 0.20137054978196012, "((0, 0, 7), (4, 6, 7))": 0.22618344588278044, "((0, 0, 7), (4, 6, 8))": 0.27610512027533746, "((0, 0, 7), (4, 6, 9))": 0.32334993305541154, "((0, 0, 7), (4, 7, 0))": 0.5980914149157188, "((0, 0, 7), (4, 7, 1))": 0.5431769100441705, "((0, 0, 7), (4, 7, 2))": 0.47374224437013573, "((0, 0, 7), (4, 7, 3))": 0.399215962014055, "((0, 0, 7), (4, 7, 4))": 0.3324544031039031, "((0, 0, 7), (4, 7, 5))": 0.28078417017207574, "((0, 0, 7), (4, 7, 6))": 0.2604788058623191, "((0, 0, 7), (4, 7, 7))": 0.27382957588314605, "((0, 0, 7), (4, 7, 8))": 0.3106403629951237, "((0, 0, 7), (4, 7, 9))": 0.34975648368502277, "((0, 0, 7), (4, 8, 0))": 0.6176071305599492, "((0, 0, 7), (4, 8, 1))": 0.5674417734323314, "((0, 0, 7), (4, 8, 2))": 0.5041361344083866, "((0, 0, 7), (4, 8, 3))": 0.43771552973198485, "((0, 0, 7), (4, 8, 4))": 0.37661304251839933, "((0, 0, 7), (4, 8, 5))": 0.3310686478513473, "((0, 0, 7), (4, 8, 6))": 0.3086382194351184, "((0, 0, 7), (4, 8, 7))": 0.3157734456371778, "((0, 0, 7), (4, 8, 8))": 0.34408359639838154, "((0, 0, 7), (4, 8, 9))": 0.37697492266847765, "((0, 0, 7), (4, 9, 0))": 0.6342923521192605, "((0, 0, 7), (4, 9, 1))": 0.5876232229884588, "((0, 0, 7), (4, 9, 2))": 0.5285126788758998, "((0, 0, 7), (4, 9, 3))": 0.4661312169574582, "((0, 0, 7), (4, 9, 4))": 0.40819557638315884, "((0, 0, 7), (4, 9, 5))": 0.364598379429439, "((0, 0, 7), (4, 9, 6))": 0.34323869332132373, "((0, 0, 7), (4, 9, 7))": 0.3476029621488242, "((0, 0, 7), (4, 9, 8))": 0.3713958540801508, "((0, 0, 7), (4, 9, 9))": 0.40044250537331094, "((0, 0, 7), (5, 0, 0))": 0.6177288192071545, "((0, 0, 7), (5, 0, 1))": 0.5617950428161987, "((0, 0, 7), (5, 0, 2))": 0.4891867653028511, "((0, 0, 7), (5, 0, 3))": 0.411001664883989, "((0, 0, 7), (5, 0, 4))": 0.33744065670301837, "((0, 0, 7), (5, 0, 5))": 0.2813348543318991, "((0, 0, 7), (5, 0, 6))": 0.2573520462519071, "((0, 0, 7), (5, 0, 7))": 0.2710472730053019, "((0, 0, 7), (5, 0, 8))": 0.3088738010383484, "((0, 0, 7), (5, 0, 9))": 0.34865208476925846, "((0, 0, 7), (5, 1, 0))": 0.6016382923105829, "((0, 0, 7), (5, 1, 1))": 0.543566369997927, "((0, 0, 7), (5, 1, 2))": 0.4677740371152394, "((0, 0, 7), (5, 1, 3))": 0.38494211208540524, "((0, 0, 7), (5, 1, 4))": 0.30573635563005486, "((0, 0, 7), (5, 1, 5))": 0.24431517919101856, "((0, 0, 7), (5, 1, 6))": 0.21976732003893037, "((0, 0, 7), (5, 1, 7))": 0.2396610800993442, "((0, 0, 7), (5, 1, 8))": 0.2854183753762606, "((0, 0, 7), (5, 1, 9))": 0.3309554937963184, "((0, 0, 7), (5, 2, 0))": 0.5842499665238314, "((0, 0, 7), (5, 2, 1))": 0.5239133922300454, "((0, 0, 7), (5, 2, 2))": 0.44369610480524735, "((0, 0, 7), (5, 2, 3))": 0.3552309732083493, "((0, 0, 7), (5, 2, 4))": 0.26897208653831645, "((0, 0, 7), (5, 2, 5))": 0.2001977176675589, "((0, 0, 7), (5, 2, 6))": 0.17545547749322185, "((0, 0, 7), (5, 2, 7))": 0.20588958759784778, "((0, 0, 7), (5, 2, 8))": 0.26264393580337053, "((0, 0, 7), (5, 2, 9))": 0.3142972936102876, "((0, 0, 7), (5, 3, 0))": 0.5721050431606346, "((0, 0, 7), (5, 3, 1))": 0.5090991265243803, "((0, 0, 7), (5, 3, 2))": 0.4267111191833355, "((0, 0, 7), (5, 3, 3))": 0.3344383606023718, "((0, 0, 7), (5, 3, 4))": 0.24329919260933658, "((0, 0, 7), (5, 3, 5))": 0.16936911314196262, "((0, 0, 7), (5, 3, 6))": 0.14533865679442207, "((0, 0, 7), (5, 3, 7))": 0.18588873754520582, "((0, 0, 7), (5, 3, 8))": 0.2503376172274955, "((0, 0, 7), (5, 3, 9))": 0.30605776245574046, "((0, 0, 7), (5, 4, 0))": 0.5701377154083441, "((0, 0, 7), (5, 4, 1))": 0.5081685784961798, "((0, 0, 7), (5, 4, 2))": 0.4246875945729797, "((0, 0, 7), (5, 4, 3))": 0.33380601581744895, "((0, 0, 7), (5, 4, 4))": 0.24503916283783717, "((0, 0, 7), (5, 4, 5))": 0.17380231226636794, "((0, 0, 7), (5, 4, 6))": 0.1526264282899498, "((0, 0, 7), (5, 4, 7))": 0.1915766957101708, "((0, 0, 7), (5, 4, 8))": 0.2540114398772645, "((0, 0, 7), (5, 4, 9))": 0.3083079324177746, "((0, 0, 7), (5, 5, 0))": 0.5816831692967938, "((0, 0, 7), (5, 5, 1))": 0.5211544122079557, "((0, 0, 7), (5, 5, 2))": 0.4428256463856133, "((0, 0, 7), (5, 5, 3))": 0.3573054111267858, "((0, 0, 7), (5, 5, 4))": 0.27581414552332334, "((0, 0, 7), (5, 5, 5))": 0.21500559780897766, "((0, 0, 7), (5, 5, 6))": 0.1940926900932838, "((0, 0, 7), (5, 5, 7))": 0.2220489824732752, "((0, 0, 7), (5, 5, 8))": 0.2737151549415543, "((0, 0, 7), (5, 5, 9))": 0.3214892449484078, "((0, 0, 7), (5, 6, 0))": 0.602381222012308, "((0, 0, 7), (5, 6, 1))": 0.5461037455778789, "((0, 0, 7), (5, 6, 2))": 0.47345243433690287, "((0, 0, 7), (5, 6, 3))": 0.39744615692830004, "((0, 0, 7), (5, 6, 4))": 0.3251464998233621, "((0, 0, 7), (5, 6, 5))": 0.271342261693049, "((0, 0, 7), (5, 6, 6))": 0.25118644593425565, "((0, 0, 7), (5, 6, 7))": 0.2657291492839786, "((0, 0, 7), (5, 6, 8))": 0.3038495116110359, "((0, 0, 7), (5, 6, 9))": 0.3428437991669228, "((0, 0, 7), (5, 7, 0))": 0.6265159756664973, "((0, 0, 7), (5, 7, 1))": 0.5748266150443526, "((0, 0, 7), (5, 7, 2))": 0.5096460261543859, "((0, 0, 7), (5, 7, 3))": 0.4413849401223647, "((0, 0, 7), (5, 7, 4))": 0.3789030163389966, "((0, 0, 7), (5, 7, 5))": 0.3315664453311373, "((0, 0, 7), (5, 7, 6))": 0.30718765588325414, "((0, 0, 7), (5, 7, 7))": 0.3115184772119638, "((0, 0, 7), (5, 7, 8))": 0.33709912349082427, "((0, 0, 7), (5, 7, 9))": 0.3681222370025885, "((0, 0, 7), (5, 8, 0))": 0.6492383905860348, "((0, 0, 7), (5, 8, 1))": 0.6018927386171438, "((0, 0, 7), (5, 8, 2))": 0.542694977763455, "((0, 0, 7), (5, 8, 3))": 0.4818237805278375, "((0, 0, 7), (5, 8, 4))": 0.4258747154090078, "((0, 0, 7), (5, 8, 5))": 0.3800262867620409, "((0, 0, 7), (5, 8, 6))": 0.3540983599872613, "((0, 0, 7), (5, 8, 7))": 0.3512957846231312, "((0, 0, 7), (5, 8, 8))": 0.3688992412413828, "((0, 0, 7), (5, 8, 9))": 0.3937319413102744, "((0, 0, 7), (5, 9, 0))": 0.6679213385801922, "((0, 0, 7), (5, 9, 1))": 0.6238342795304511, "((0, 0, 7), (5, 9, 2))": 0.5684498545640907, "((0, 0, 7), (5, 9, 3))": 0.5102609695722977, "((0, 0, 7), (5, 9, 4))": 0.4555704436733635, "((0, 0, 7), (5, 9, 5))": 0.41265006357050127, "((0, 0, 7), (5, 9, 6))": 0.38601791405293645, "((0, 0, 7), (5, 9, 7))": 0.38116030093097464, "((0, 0, 7), (5, 9, 8))": 0.394803277173362, "((0, 0, 7), (5, 9, 9))": 0.41633998225212215, "((0, 0, 7), (6, 0, 0))": 0.6263903162774634, "((0, 0, 7), (6, 0, 1))": 0.5744478887611266, "((0, 0, 7), (6, 0, 2))": 0.5081064417992606, "((0, 0, 7), (6, 0, 3))": 0.43831640779025793, "((0, 0, 7), (6, 0, 4))": 0.3753684413081192, "((0, 0, 7), (6, 0, 5))": 0.330390721747381, "((0, 0, 7), (6, 0, 6))": 0.31336700981737825, "((0, 0, 7), (6, 0, 7))": 0.3259619322886257, "((0, 0, 7), (6, 0, 8))": 0.3574293564083198, "((0, 0, 7), (6, 0, 9))": 0.3909440387042497, "((0, 0, 7), (6, 1, 0))": 0.6088736901730553, "((0, 0, 7), (6, 1, 1))": 0.5549119287586723, "((0, 0, 7), (6, 1, 2))": 0.48525873220612625, "((0, 0, 7), (6, 1, 3))": 0.4112191146286255, "((0, 0, 7), (6, 1, 4))": 0.34346963193570174, "((0, 0, 7), (6, 1, 5))": 0.29489214314376405, "((0, 0, 7), (6, 1, 6))": 0.2781078846532344, "((0, 0, 7), (6, 1, 7))": 0.29501308224817924, "((0, 0, 7), (6, 1, 8))": 0.332417762194687, "((0, 0, 7), (6, 1, 9))": 0.37095330099714274, "((0, 0, 7), (6, 2, 0))": 0.5921039478849441, "((0, 0, 7), (6, 2, 1))": 0.5357147404624771, "((0, 0, 7), (6, 2, 2))": 0.46204054621768176, "((0, 0, 7), (6, 2, 3))": 0.38300358731813616, "((0, 0, 7), (6, 2, 4))": 0.3095356235890693, "((0, 0, 7), (6, 2, 5))": 0.25660897784244335, "((0, 0, 7), (6, 2, 6))": 0.24033363102422317, "((0, 0, 7), (6, 2, 7))": 0.26367465064233453, "((0, 0, 7), (6, 2, 8))": 0.3089750793327089, "((0, 0, 7), (6, 2, 9))": 0.3523287356927098, "((0, 0, 7), (6, 3, 0))": 0.5833380008487004, "((0, 0, 7), (6, 3, 1))": 0.5252255363792062, "((0, 0, 7), (6, 3, 2))": 0.4491874893910612, "((0, 0, 7), (6, 3, 3))": 0.36709842550100946, "((0, 0, 7), (6, 3, 4))": 0.29104794819991653, "((0, 0, 7), (6, 3, 5))": 0.23578389531748753, "((0, 0, 7), (6, 3, 6))": 0.22049071105923712, "((0, 0, 7), (6, 3, 7))": 0.24821157577838465, "((0, 0, 7), (6, 3, 8))": 0.29715145722564335, "((0, 0, 7), (6, 3, 9))": 0.3433330419163542, "((0, 0, 7), (6, 4, 0))": 0.5873994827479346, "((0, 0, 7), (6, 4, 1))": 0.5293062121963138, "((0, 0, 7), (6, 4, 2))": 0.4547301145986104, "((0, 0, 7), (6, 4, 3))": 0.3733011434069591, "((0, 0, 7), (6, 4, 4))": 0.2990437418807938, "((0, 0, 7), (6, 4, 5))": 0.24614341311203033, "((0, 0, 7), (6, 4, 6))": 0.23097749907005186, "((0, 0, 7), (6, 4, 7))": 0.2560390896488748, "((0, 0, 7), (6, 4, 8))": 0.3032629701110043, "((0, 0, 7), (6, 4, 9))": 0.34706244328711694, "((0, 0, 7), (6, 5, 0))": 0.6050088499024647, "((0, 0, 7), (6, 5, 1))": 0.5490327551443853, "((0, 0, 7), (6, 5, 2))": 0.47743914565138484, "((0, 0, 7), (6, 5, 3))": 0.402677547605462, "((0, 0, 7), (6, 5, 4))": 0.33347318815337823, "((0, 0, 7), (6, 5, 5))": 0.2845172983080962, "((0, 0, 7), (6, 5, 6))": 0.2684046914441704, "((0, 0, 7), (6, 5, 7))": 0.28481923630222655, "((0, 0, 7), (6, 5, 8))": 0.32397474637409446, "((0, 0, 7), (6, 5, 9))": 0.3624547787899188, "((0, 0, 7), (6, 6, 0))": 0.6311966956721704, "((0, 0, 7), (6, 6, 1))": 0.5793619888633849, "((0, 0, 7), (6, 6, 2))": 0.5137928678610812, "((0, 0, 7), (6, 6, 3))": 0.44457888009171, "((0, 0, 7), (6, 6, 4))": 0.3828053095103884, "((0, 0, 7), (6, 6, 5))": 0.33813323741857826, "((0, 0, 7), (6, 6, 6))": 0.318104682488867, "((0, 0, 7), (6, 6, 7))": 0.3274987630449542, "((0, 0, 7), (6, 6, 8))": 0.35455244367068817, "((0, 0, 7), (6, 6, 9))": 0.3852653428591856, "((0, 0, 7), (6, 7, 0))": 0.6601895304407197, "((0, 0, 7), (6, 7, 1))": 0.612357602787151, "((0, 0, 7), (6, 7, 2))": 0.5527412655289463, "((0, 0, 7), (6, 7, 3))": 0.491748211235287, "((0, 0, 7), (6, 7, 4))": 0.4370209186587631, "((0, 0, 7), (6, 7, 5))": 0.39457853601321363, "((0, 0, 7), (6, 7, 6))": 0.37234272325507334, "((0, 0, 7), (6, 7, 7))": 0.370784635886642, "((0, 0, 7), (6, 7, 8))": 0.3878659369733671, "((0, 0, 7), (6, 7, 9))": 0.41078143898951075, "((0, 0, 7), (6, 8, 0))": 0.686717199973513, "((0, 0, 7), (6, 8, 1))": 0.6429841218516897, "((0, 0, 7), (6, 8, 2))": 0.5888954818475192, "((0, 0, 7), (6, 8, 3))": 0.5338826080309933, "((0, 0, 7), (6, 8, 4))": 0.48302385389903923, "((0, 0, 7), (6, 8, 5))": 0.443674188980124, "((0, 0, 7), (6, 8, 6))": 0.4164785901007928, "((0, 0, 7), (6, 8, 7))": 0.4093765403000797, "((0, 0, 7), (6, 8, 8))": 0.41852295290168684, "((0, 0, 7), (6, 8, 9))": 0.43557097492800106, "((0, 0, 7), (6, 9, 0))": 0.7079946298047262, "((0, 0, 7), (6, 9, 1))": 0.6671809312503652, "((0, 0, 7), (6, 9, 2))": 0.6165383158105144, "((0, 0, 7), (6, 9, 3))": 0.5641250825151873, "((0, 0, 7), (6, 9, 4))": 0.5148395150749115, "((0, 0, 7), (6, 9, 5))": 0.47462311796069195, "((0, 0, 7), (6, 9, 6))": 0.44803806926963863, "((0, 0, 7), (6, 9, 7))": 0.4374139283640126, "((0, 0, 7), (6, 9, 8))": 0.4428610154999524, "((0, 0, 7), (6, 9, 9))": 0.45687384757056365, "((0, 0, 7), (7, 0, 0))": 0.6409284522955657, "((0, 0, 7), (7, 0, 1))": 0.5927221374280989, "((0, 0, 7), (7, 0, 2))": 0.5322380212517737, "((0, 0, 7), (7, 0, 3))": 0.47010861995007364, "((0, 0, 7), (7, 0, 4))": 0.4158790179126567, "((0, 0, 7), (7, 0, 5))": 0.3789139869039364, "((0, 0, 7), (7, 0, 6))": 0.3657788017454747, "((0, 0, 7), (7, 0, 7))": 0.37651752119249665, "((0, 0, 7), (7, 0, 8))": 0.4028413166884818, "((0, 0, 7), (7, 0, 9))": 0.43126930023082716, "((0, 0, 7), (7, 1, 0))": 0.622904751062525, "((0, 0, 7), (7, 1, 1))": 0.5726664390209086, "((0, 0, 7), (7, 1, 2))": 0.5093843961899429, "((0, 0, 7), (7, 1, 3))": 0.443976488318454, "((0, 0, 7), (7, 1, 4))": 0.386170214274857, "((0, 0, 7), (7, 1, 5))": 0.34656988990602094, "((0, 0, 7), (7, 1, 6))": 0.33365627385710683, "((0, 0, 7), (7, 1, 7))": 0.3478642618780583, "((0, 0, 7), (7, 1, 8))": 0.3791587856161384, "((0, 0, 7), (7, 1, 9))": 0.41137893058269437, "((0, 0, 7), (7, 2, 0))": 0.6069392082601612, "((0, 0, 7), (7, 2, 1))": 0.5546066511509478, "((0, 0, 7), (7, 2, 2))": 0.48811704075970386, "((0, 0, 7), (7, 2, 3))": 0.4183143884581321, "((0, 0, 7), (7, 2, 4))": 0.35661780550190125, "((0, 0, 7), (7, 2, 5))": 0.3146510323710112, "((0, 0, 7), (7, 2, 6))": 0.30308440849305857, "((0, 0, 7), (7, 2, 7))": 0.3218121542657135, "((0, 0, 7), (7, 2, 8))": 0.3578818498985414, "((0, 0, 7), (7, 2, 9))": 0.3946316429284566, "((0, 0, 7), (7, 3, 0))": 0.6008999298588874, "((0, 0, 7), (7, 3, 1))": 0.5475465351379557, "((0, 0, 7), (7, 3, 2))": 0.47902537883870216, "((0, 0, 7), (7, 3, 3))": 0.4077403223170719, "((0, 0, 7), (7, 3, 4))": 0.34421521323220805, "((0, 0, 7), (7, 3, 5))": 0.3017901245295383, "((0, 0, 7), (7, 3, 6))": 0.2910786710194297, "((0, 0, 7), (7, 3, 7))": 0.31150779339107393, "((0, 0, 7), (7, 3, 8))": 0.3504108597845519, "((0, 0, 7), (7, 3, 9))": 0.3874079899712978, "((0, 0, 7), (7, 4, 0))": 0.6091709950405154, "((0, 0, 7), (7, 4, 1))": 0.556106636753363, "((0, 0, 7), (7, 4, 2))": 0.4888715888719714, "((0, 0, 7), (7, 4, 3))": 0.4188655988081032, "((0, 0, 7), (7, 4, 4))": 0.3572979229112687, "((0, 0, 7), (7, 4, 5))": 0.31627109392653086, "((0, 0, 7), (7, 4, 6))": 0.3050729136288331, "((0, 0, 7), (7, 4, 7))": 0.32361957114890905, "((0, 0, 7), (7, 4, 8))": 0.3587268258937201, "((0, 0, 7), (7, 4, 9))": 0.39453086008189836, "((0, 0, 7), (7, 5, 0))": 0.6309811309137567, "((0, 0, 7), (7, 5, 1))": 0.5802968505509158, "((0, 0, 7), (7, 5, 2))": 0.5161801233131136, "((0, 0, 7), (7, 5, 3))": 0.45063852449010705, "((0, 0, 7), (7, 5, 4))": 0.39335157688709554, "((0, 0, 7), (7, 5, 5))": 0.35454458939850464, "((0, 0, 7), (7, 5, 6))": 0.3415279682480373, "((0, 0, 7), (7, 5, 7))": 0.3539139379235304, "((0, 0, 7), (7, 5, 8))": 0.38255235404604593, "((0, 0, 7), (7, 5, 9))": 0.41290094153000406, "((0, 0, 7), (7, 6, 0))": 0.6616630991504303, "((0, 0, 7), (7, 6, 1))": 0.6141850095891331, "((0, 0, 7), (7, 6, 2))": 0.5551650515450579, "((0, 0, 7), (7, 6, 3))": 0.4951044534953814, "((0, 0, 7), (7, 6, 4))": 0.4430708284532033, "((0, 0, 7), (7, 6, 5))": 0.4054180883520474, "((0, 0, 7), (7, 6, 6))": 0.3897600456043557, "((0, 0, 7), (7, 6, 7))": 0.39424374980320515, "((0, 0, 7), (7, 6, 8))": 0.4145642751164494, "((0, 0, 7), (7, 6, 9))": 0.4381991630137279, "((0, 0, 7), (7, 7, 0))": 0.6948127936116607, "((0, 0, 7), (7, 7, 1))": 0.6510203255640521, "((0, 0, 7), (7, 7, 2))": 0.5968464003184359, "((0, 0, 7), (7, 7, 3))": 0.5425002003140216, "((0, 0, 7), (7, 7, 4))": 0.49493861492246877, "((0, 0, 7), (7, 7, 5))": 0.4608567352391195, "((0, 0, 7), (7, 7, 6))": 0.4397224421971117, "((0, 0, 7), (7, 7, 7))": 0.4371637632907253, "((0, 0, 7), (7, 7, 8))": 0.44837545936960965, "((0, 0, 7), (7, 7, 9))": 0.46553138451512466, "((0, 0, 7), (7, 8, 0))": 0.7252351245068149, "((0, 0, 7), (7, 8, 1))": 0.6849592473767039, "((0, 0, 7), (7, 8, 2))": 0.6356523730921366, "((0, 0, 7), (7, 8, 3))": 0.5859416329615325, "((0, 0, 7), (7, 8, 4))": 0.5423234886596358, "((0, 0, 7), (7, 8, 5))": 0.5064563449684765, "((0, 0, 7), (7, 8, 6))": 0.4836421395138674, "((0, 0, 7), (7, 8, 7))": 0.4746197860283012, "((0, 0, 7), (7, 8, 8))": 0.47934945838932685, "((0, 0, 7), (7, 8, 9))": 0.4910594720367902, "((0, 0, 7), (7, 9, 0))": 0.7492367381687343, "((0, 0, 7), (7, 9, 1))": 0.7117545774552843, "((0, 0, 7), (7, 9, 2))": 0.6654640725590555, "((0, 0, 7), (7, 9, 3))": 0.6181408028698119, "((0, 0, 7), (7, 9, 4))": 0.5742372509603638, "((0, 0, 7), (7, 9, 5))": 0.5397806505694834, "((0, 0, 7), (7, 9, 6))": 0.5140999999807767, "((0, 0, 7), (7, 9, 7))": 0.5023950035987821, "((0, 0, 7), (7, 9, 8))": 0.503188785019932, "((0, 0, 7), (7, 9, 9))": 0.511857023680557, "((0, 0, 7), (8, 0, 0))": 0.6583969050160621, "((0, 0, 7), (8, 0, 1))": 0.6134783710866739, "((0, 0, 7), (8, 0, 2))": 0.5578771213573963, "((0, 0, 7), (8, 0, 3))": 0.5018169793058359, "((0, 0, 7), (8, 0, 4))": 0.45402747109100583, "((0, 0, 7), (8, 0, 5))": 0.4223289296744523, "((0, 0, 7), (8, 0, 6))": 0.4115638486991507, "((0, 0, 7), (8, 0, 7))": 0.4208964998229648, "((0, 0, 7), (8, 0, 8))": 0.443290015442619, "((0, 0, 7), (8, 0, 9))": 0.46789832962355077, "((0, 0, 7), (8, 1, 0))": 0.6407990101166993, "((0, 0, 7), (8, 1, 1))": 0.5939307427381364, "((0, 0, 7), (8, 1, 2))": 0.53598565366746, "((0, 0, 7), (8, 1, 3))": 0.47734890083375986, "((0, 0, 7), (8, 1, 4))": 0.4271586642886848, "((0, 0, 7), (8, 1, 5))": 0.39367721399002426, "((0, 0, 7), (8, 1, 6))": 0.38350076636843566, "((0, 0, 7), (8, 1, 7))": 0.39575324915202875, "((0, 0, 7), (8, 1, 8))": 0.42200622024232026, "((0, 0, 7), (8, 1, 9))": 0.4501112502077203, "((0, 0, 7), (8, 2, 0))": 0.6259250630759815, "((0, 0, 7), (8, 2, 1))": 0.5774086501644863, "((0, 0, 7), (8, 2, 2))": 0.5169155428080758, "((0, 0, 7), (8, 2, 3))": 0.4553075230414338, "((0, 0, 7), (8, 2, 4))": 0.4021291779213619, "((0, 0, 7), (8, 2, 5))": 0.3677717667916696, "((0, 0, 7), (8, 2, 6))": 0.3589329877978915, "((0, 0, 7), (8, 2, 7))": 0.3743919248029844, "((0, 0, 7), (8, 2, 8))": 0.4051571391309955, "((0, 0, 7), (8, 2, 9))": 0.43519472371201906, "((0, 0, 7), (8, 3, 0))": 0.6218076821286643, "((0, 0, 7), (8, 3, 1))": 0.5726901009227569, "((0, 0, 7), (8, 3, 2))": 0.5113814500790427, "((0, 0, 7), (8, 3, 3))": 0.4484445761167366, "((0, 0, 7), (8, 3, 4))": 0.39481875252681653, "((0, 0, 7), (8, 3, 5))": 0.3603332542335411, "((0, 0, 7), (8, 3, 6))": 0.3523241494197324, "((0, 0, 7), (8, 3, 7))": 0.3696349185771579, "((0, 0, 7), (8, 3, 8))": 0.40046785331582146, "((0, 0, 7), (8, 3, 9))": 0.43174274223760306, "((0, 0, 7), (8, 4, 0))": 0.6324277779250662, "((0, 0, 7), (8, 4, 1))": 0.584236715925864, "((0, 0, 7), (8, 4, 2))": 0.5239537720474867, "((0, 0, 7), (8, 4, 3))": 0.46314067876172127, "((0, 0, 7), (8, 4, 4))": 0.4108309206141642, "((0, 0, 7), (8, 4, 5))": 0.37773913038348234, "((0, 0, 7), (8, 4, 6))": 0.3697414365062666, "((0, 0, 7), (8, 4, 7))": 0.3839991540636242, "((0, 0, 7), (8, 4, 8))": 0.41247163851841845, "((0, 0, 7), (8, 4, 9))": 0.4412376022859133, "((0, 0, 7), (8, 5, 0))": 0.656984286479292, "((0, 0, 7), (8, 5, 1))": 0.6108487166443919, "((0, 0, 7), (8, 5, 2))": 0.553845772652345, "((0, 0, 7), (8, 5, 3))": 0.496326714668802, "((0, 0, 7), (8, 5, 4))": 0.4482234875300487, "((0, 0, 7), (8, 5, 5))": 0.4168074895323508, "((0, 0, 7), (8, 5, 6))": 0.4059704581146594, "((0, 0, 7), (8, 5, 7))": 0.41554715306395384, "((0, 0, 7), (8, 5, 8))": 0.43811749166809133, "((0, 0, 7), (8, 5, 9))": 0.46261208001549026, "((0, 0, 7), (8, 6, 0))": 0.69064672329897, "((0, 0, 7), (8, 6, 1))": 0.6474406447556463, "((0, 0, 7), (8, 6, 2))": 0.5942951785443382, "((0, 0, 7), (8, 6, 3))": 0.5416788632038677, "((0, 0, 7), (8, 6, 4))": 0.4964354491448795, "((0, 0, 7), (8, 6, 5))": 0.4673289274659402, "((0, 0, 7), (8, 6, 6))": 0.45247920943960457, "((0, 0, 7), (8, 6, 7))": 0.4562102444686409, "((0, 0, 7), (8, 6, 8))": 0.4718063038026321, "((0, 0, 7), (8, 6, 9))": 0.4908243390360903, "((0, 0, 7), (8, 7, 0))": 0.7271444983298926, "((0, 0, 7), (8, 7, 1))": 0.6869944807326873, "((0, 0, 7), (8, 7, 2))": 0.638030710700961, "((0, 0, 7), (8, 7, 3))": 0.5893272889797228, "((0, 0, 7), (8, 7, 4))": 0.5487741665574822, "((0, 0, 7), (8, 7, 5))": 0.5177073590037916, "((0, 0, 7), (8, 7, 6))": 0.5015857964621253, "((0, 0, 7), (8, 7, 7))": 0.49829979224850335, "((0, 0, 7), (8, 7, 8))": 0.5070860571152712, "((0, 0, 7), (8, 7, 9))": 0.5204457751239127, "((0, 0, 7), (8, 8, 0))": 0.7608738853560078, "((0, 0, 7), (8, 8, 1))": 0.7237301378217118, "((0, 0, 7), (8, 8, 2))": 0.6784713130574386, "((0, 0, 7), (8, 8, 3))": 0.6332543847443208, "((0, 0, 7), (8, 8, 4))": 0.5937426638149697, "((0, 0, 7), (8, 8, 5))": 0.5638089063300891, "((0, 0, 7), (8, 8, 6))": 0.5434488886933522, "((0, 0, 7), (8, 8, 7))": 0.5359769808265624, "((0, 0, 7), (8, 8, 8))": 0.5388787934150842, "((0, 0, 7), (8, 8, 9))": 0.5477608046175302, "((0, 0, 7), (8, 9, 0))": 0.7873439684403145, "((0, 0, 7), (8, 9, 1))": 0.7526554338491138, "((0, 0, 7), (8, 9, 2))": 0.7101069311101172, "((0, 0, 7), (8, 9, 3))": 0.6668185998971389, "((0, 0, 7), (8, 9, 4))": 0.62768387200248, "((0, 0, 7), (8, 9, 5))": 0.5960642111676845, "((0, 0, 7), (8, 9, 6))": 0.5742271629671485, "((0, 0, 7), (8, 9, 7))": 0.5633329396099269, "((0, 0, 7), (8, 9, 8))": 0.5631037076942959, "((0, 0, 7), (8, 9, 9))": 0.5691966349053674, "((0, 0, 7), (9, 0, 0))": 0.6743114303465184, "((0, 0, 7), (9, 0, 1))": 0.6320598479308387, "((0, 0, 7), (9, 0, 2))": 0.5798297172398128, "((0, 0, 7), (9, 0, 3))": 0.5276200440023128, "((0, 0, 7), (9, 0, 4))": 0.48377911802305035, "((0, 0, 7), (9, 0, 5))": 0.4552533768685964, "((0, 0, 7), (9, 0, 6))": 0.4459298485615698, "((0, 0, 7), (9, 0, 7))": 0.4545055665439787, "((0, 0, 7), (9, 0, 8))": 0.47462958607099304, "((0, 0, 7), (9, 0, 9))": 0.49599976513237937, "((0, 0, 7), (9, 1, 0))": 0.6575885017362083, "((0, 0, 7), (9, 1, 1))": 0.6135851258074697, "((0, 0, 7), (9, 1, 2))": 0.5592976372599854, "((0, 0, 7), (9, 1, 3))": 0.5050941320592649, "((0, 0, 7), (9, 1, 4))": 0.4595935933628254, "((0, 0, 7), (9, 1, 5))": 0.4303294360872722, "((0, 0, 7), (9, 1, 6))": 0.42156718241258073, "((0, 0, 7), (9, 1, 7))": 0.43240566414352494, "((0, 0, 7), (9, 1, 8))": 0.4554675588353131, "((0, 0, 7), (9, 1, 9))": 0.47979891129914265, "((0, 0, 7), (9, 2, 0))": 0.6438286720931543, "((0, 0, 7), (9, 2, 1))": 0.5984123859551945, "((0, 0, 7), (9, 2, 2))": 0.5422390841536477, "((0, 0, 7), (9, 2, 3))": 0.4858096640535541, "((0, 0, 7), (9, 2, 4))": 0.43843799305349135, "((0, 0, 7), (9, 2, 5))": 0.40832430384362234, "((0, 0, 7), (9, 2, 6))": 0.4009750678760492, "((0, 0, 7), (9, 2, 7))": 0.41452847723050124, "((0, 0, 7), (9, 2, 8))": 0.4407885476524474, "((0, 0, 7), (9, 2, 9))": 0.46732158625723635, "((0, 0, 7), (9, 3, 0))": 0.6409422786188093, "((0, 0, 7), (9, 3, 1))": 0.5951958282354979, "((0, 0, 7), (9, 3, 2))": 0.5385709972555975, "((0, 0, 7), (9, 3, 3))": 0.48175646033116, "((0, 0, 7), (9, 3, 4))": 0.4338972656253928, "((0, 0, 7), (9, 3, 5))": 0.40417203012595465, "((0, 0, 7), (9, 3, 6))": 0.3976003849848969, "((0, 0, 7), (9, 3, 7))": 0.412531514648568, "((0, 0, 7), (9, 3, 8))": 0.4392036773580967, "((0, 0, 7), (9, 3, 9))": 0.46598537907008536, "((0, 0, 7), (9, 4, 0))": 0.652850232357292, "((0, 0, 7), (9, 4, 1))": 0.6080489839188474, "((0, 0, 7), (9, 4, 2))": 0.5528849134520563, "((0, 0, 7), (9, 4, 3))": 0.49767739736881017, "((0, 0, 7), (9, 4, 4))": 0.4516733235889792, "((0, 0, 7), (9, 4, 5))": 0.4228889274357932, "((0, 0, 7), (9, 4, 6))": 0.41637633381506745, "((0, 0, 7), (9, 4, 7))": 0.42896070811322967, "((0, 0, 7), (9, 4, 8))": 0.45371941463462, "((0, 0, 7), (9, 4, 9))": 0.4780738797445268, "((0, 0, 7), (9, 5, 0))": 0.6788281561046248, "((0, 0, 7), (9, 5, 1))": 0.6360595266719495, "((0, 0, 7), (9, 5, 2))": 0.5837194087081972, "((0, 0, 7), (9, 5, 3))": 0.5317511525261962, "((0, 0, 7), (9, 5, 4))": 0.48843943069846596, "((0, 0, 7), (9, 5, 5))": 0.46104767942859104, "((0, 0, 7), (9, 5, 6))": 0.4525014678752894, "((0, 0, 7), (9, 5, 7))": 0.46145178067596043, "((0, 0, 7), (9, 5, 8))": 0.4807668672315768, "((0, 0, 7), (9, 5, 9))": 0.502025190352537, "((0, 0, 7), (9, 6, 0))": 0.7143387718209921, "((0, 0, 7), (9, 6, 1))": 0.6742064096976556, "((0, 0, 7), (9, 6, 2))": 0.6253616284081728, "((0, 0, 7), (9, 6, 3))": 0.5770969049762665, "((0, 0, 7), (9, 6, 4))": 0.5367331775828691, "((0, 0, 7), (9, 6, 5))": 0.509886954127962, "((0, 0, 7), (9, 6, 6))": 0.4987919948061489, "((0, 0, 7), (9, 6, 7))": 0.5020191125017439, "((0, 0, 7), (9, 6, 8))": 0.5159440857970452, "((0, 0, 7), (9, 6, 9))": 0.5322721119856891, "((0, 0, 7), (9, 7, 0))": 0.7531832012037749, "((0, 0, 7), (9, 7, 1))": 0.7157750853874614, "((0, 0, 7), (9, 7, 2))": 0.670422477601857, "((0, 0, 7), (9, 7, 3))": 0.6254893646074318, "((0, 0, 7), (9, 7, 4))": 0.5875755723272755, "((0, 0, 7), (9, 7, 5))": 0.5606012271286948, "((0, 0, 7), (9, 7, 6))": 0.5460705980226287, "((0, 0, 7), (9, 7, 7))": 0.544350415715563, "((0, 0, 7), (9, 7, 8))": 0.5522851523759154, "((0, 0, 7), (9, 7, 9))": 0.5641344243499988, "((0, 0, 7), (9, 8, 0))": 0.7894346262372898, "((0, 0, 7), (9, 8, 1))": 0.7545938156135787, "((0, 0, 7), (9, 8, 2))": 0.7122644701327533, "((0, 0, 7), (9, 8, 3))": 0.6700642150698256, "((0, 0, 7), (9, 8, 4))": 0.6332879369524669, "((0, 0, 7), (9, 8, 5))": 0.6054042092289519, "((0, 0, 7), (9, 8, 6))": 0.5880663606534764, "((0, 0, 7), (9, 8, 7))": 0.581793559771702, "((0, 0, 7), (9, 8, 8))": 0.5851597807402138, "((0, 0, 7), (9, 8, 9))": 0.5933743118816592, "((0, 0, 7), (9, 9, 0))": 0.8176922734767301, "((0, 0, 7), (9, 9, 1))": 0.7849551628733744, "((0, 0, 7), (9, 9, 2))": 0.7449168096027835, "((0, 0, 7), (9, 9, 3))": 0.7042551133375571, "((0, 0, 7), (9, 9, 4))": 0.6678536307603063, "((0, 0, 7), (9, 9, 5))": 0.6386530486490575, "((0, 0, 7), (9, 9, 6))": 0.6188276973228136, "((0, 0, 7), (9, 9, 7))": 0.6095953906781753, "((0, 0, 7), (9, 9, 8))": 0.6099814755161771, "((0, 0, 7), (9, 9, 9))": 0.6159518146276575, "((0, 0, 8), (0, 0, 9))": 0.08045272433905294, "((0, 0, 8), (0, 1, 0))": 0.7432624315260176, "((0, 0, 8), (0, 1, 1))": 0.6846513292325175, "((0, 0, 8), (0, 1, 2))": 0.6025374335492601, "((0, 0, 8), (0, 1, 3))": 0.5065015102650112, "((0, 0, 8), (0, 1, 4))": 0.4020735906391603, "((0, 0, 8), (0, 1, 5))": 0.2928548527235087, "((0, 0, 8), (0, 1, 6))": 0.18153418218730524, "((0, 0, 8), (0, 1, 7))": 0.07710816641741777, "((0, 0, 8), (0, 1, 8))": 0.053543134046989724, "((0, 0, 8), (0, 1, 9))": 0.12167740612419335, "((0, 0, 8), (0, 2, 0))": 0.7180022819275732, "((0, 0, 8), (0, 2, 1))": 0.6570073980884108, "((0, 0, 8), (0, 2, 2))": 0.5729874985433954, "((0, 0, 8), (0, 2, 3))": 0.4759058098234712, "((0, 0, 8), (0, 2, 4))": 0.3713463113243072, "((0, 0, 8), (0, 2, 5))": 0.26427779898305803, "((0, 0, 8), (0, 2, 6))": 0.16318554428273235, "((0, 0, 8), (0, 2, 7))": 0.09727569017640204, "((0, 0, 8), (0, 2, 8))": 0.1201852448058627, "((0, 0, 8), (0, 2, 9))": 0.17697803505836013, "((0, 0, 8), (0, 3, 0))": 0.6929738876477649, "((0, 0, 8), (0, 3, 1))": 0.6308449292419935, "((0, 0, 8), (0, 3, 2))": 0.5473653989333064, "((0, 0, 8), (0, 3, 3))": 0.4526881475322908, "((0, 0, 8), (0, 3, 4))": 0.35336869320290437, "((0, 0, 8), (0, 3, 5))": 0.25711647935756815, "((0, 0, 8), (0, 3, 6))": 0.17945743503585293, "((0, 0, 8), (0, 3, 7))": 0.15188264686241176, "((0, 0, 8), (0, 3, 8))": 0.1838432688335409, "((0, 0, 8), (0, 3, 9))": 0.23204565599339586, "((0, 0, 8), (0, 4, 0))": 0.6741014000301311, "((0, 0, 8), (0, 4, 1))": 0.6128247714623357, "((0, 0, 8), (0, 4, 2))": 0.5326035332625567, "((0, 0, 8), (0, 4, 3))": 0.4432656692194622, "((0, 0, 8), (0, 4, 4))": 0.3533116204558617, "((0, 0, 8), (0, 4, 5))": 0.2729538961280566, "((0, 0, 8), (0, 4, 6))": 0.219749693937991, "((0, 0, 8), (0, 4, 7))": 0.2120634122426053, "((0, 0, 8), (0, 4, 8))": 0.24351488642913022, "((0, 0, 8), (0, 4, 9))": 0.28441079622343124, "((0, 0, 8), (0, 5, 0))": 0.6632474736771456, "((0, 0, 8), (0, 5, 1))": 0.6054712269128032, "((0, 0, 8), (0, 5, 2))": 0.5296507683475425, "((0, 0, 8), (0, 5, 3))": 0.4483499877840764, "((0, 0, 8), (0, 5, 4))": 0.36912032335931777, "((0, 0, 8), (0, 5, 5))": 0.3046347433856685, "((0, 0, 8), (0, 5, 6))": 0.2680164625765172, "((0, 0, 8), (0, 5, 7))": 0.2690249880751665, "((0, 0, 8), (0, 5, 8))": 0.2977112892191283, "((0, 0, 8), (0, 5, 9))": 0.3325848310678672, "((0, 0, 8), (0, 6, 0))": 0.6624962120033272, "((0, 0, 8), (0, 6, 1))": 0.607406553929632, "((0, 0, 8), (0, 6, 2))": 0.5381625666765772, "((0, 0, 8), (0, 6, 3))": 0.4640091432976755, "((0, 0, 8), (0, 6, 4))": 0.39581229775629145, "((0, 0, 8), (0, 6, 5))": 0.34270690778809765, "((0, 0, 8), (0, 6, 6))": 0.3168696420266195, "((0, 0, 8), (0, 6, 7))": 0.3209805026851374, "((0, 0, 8), (0, 6, 8))": 0.3468219622412816, "((0, 0, 8), (0, 6, 9))": 0.37703618425187885, "((0, 0, 8), (0, 7, 0))": 0.6691055123181167, "((0, 0, 8), (0, 7, 1))": 0.6183997548002884, "((0, 0, 8), (0, 7, 2))": 0.554369385223903, "((0, 0, 8), (0, 7, 3))": 0.4879124021147557, "((0, 0, 8), (0, 7, 4))": 0.4274202262045714, "((0, 0, 8), (0, 7, 5))": 0.3831621994059936, "((0, 0, 8), (0, 7, 6))": 0.36262709098846174, "((0, 0, 8), (0, 7, 7))": 0.3678408535037495, "((0, 0, 8), (0, 7, 8))": 0.3908148109249397, "((0, 0, 8), (0, 7, 9))": 0.41748322001321064, "((0, 0, 8), (0, 8, 0))": 0.680596175628925, "((0, 0, 8), (0, 8, 1))": 0.6337339328467143, "((0, 0, 8), (0, 8, 2))": 0.5750123940313114, "((0, 0, 8), (0, 8, 3))": 0.5142195552499478, "((0, 0, 8), (0, 8, 4))": 0.45998095019318486, "((0, 0, 8), (0, 8, 5))": 0.4206932638211296, "((0, 0, 8), (0, 8, 6))": 0.4031262251369565, "((0, 0, 8), (0, 8, 7))": 0.407916498081518, "((0, 0, 8), (0, 8, 8))": 0.4283046134966341, "((0, 0, 8), (0, 8, 9))": 0.45191924746760315, "((0, 0, 8), (0, 9, 0))": 0.6921988630142336, "((0, 0, 8), (0, 9, 1))": 0.6484442087176389, "((0, 0, 8), (0, 9, 2))": 0.5934760040638212, "((0, 0, 8), (0, 9, 3))": 0.5367337622998111, "((0, 0, 8), (0, 9, 4))": 0.48629926865534245, "((0, 0, 8), (0, 9, 5))": 0.4499654970267361, "((0, 0, 8), (0, 9, 6))": 0.4335052860498734, "((0, 0, 8), (0, 9, 7))": 0.43743192326518976, "((0, 0, 8), (0, 9, 8))": 0.4555738456397318, "((0, 0, 8), (0, 9, 9))": 0.4766261456144764, "((0, 0, 8), (1, 0, 0))": 0.7422882226926922, "((0, 0, 8), (1, 0, 1))": 0.6841703630941135, "((0, 0, 8), (1, 0, 2))": 0.6033015937600622, "((0, 0, 8), (1, 0, 3))": 0.5091779195017057, "((0, 0, 8), (1, 0, 4))": 0.40627545695039957, "((0, 0, 8), (1, 0, 5))": 0.29893096299694366, "((0, 0, 8), (1, 0, 6))": 0.19155824179578979, "((0, 0, 8), (1, 0, 7))": 0.08954264202120284, "((0, 0, 8), (1, 0, 8))": 0.03692232880731861, "((0, 0, 8), (1, 0, 9))": 0.09854309477754587, "((0, 0, 8), (1, 1, 0))": 0.724507311125182, "((0, 0, 8), (1, 1, 1))": 0.6638857320874998, "((0, 0, 8), (1, 1, 2))": 0.5804423605160479, "((0, 0, 8), (1, 1, 3))": 0.48399223431367666, "((0, 0, 8), (1, 1, 4))": 0.37939117164353087, "((0, 0, 8), (1, 1, 5))": 0.26978405640455827, "((0, 0, 8), (1, 1, 6))": 0.1594020959045872, "((0, 0, 8), (1, 1, 7))": 0.053876130395052346, "((0, 0, 8), (1, 1, 8))": 0.04963736897156614, "((0, 0, 8), (1, 1, 9))": 0.12465380094455086, "((0, 0, 8), (1, 2, 0))": 0.7012570853995683, "((0, 0, 8), (1, 2, 1))": 0.6382972660076973, "((0, 0, 8), (1, 2, 2))": 0.5529823582709333, "((0, 0, 8), (1, 2, 3))": 0.455196439758269, "((0, 0, 8), (1, 2, 4))": 0.3501460851311381, "((0, 0, 8), (1, 2, 5))": 0.24189924734940615, "((0, 0, 8), (1, 2, 6))": 0.1368818443609646, "((0, 0, 8), (1, 2, 7))": 0.061602399463929404, "((0, 0, 8), (1, 2, 8))": 0.09887996927985462, "((0, 0, 8), (1, 2, 9))": 0.16416718451563048, "((0, 0, 8), (1, 3, 0))": 0.6780228199686903, "((0, 0, 8), (1, 3, 1))": 0.6138304562899248, "((0, 0, 8), (1, 3, 2))": 0.5288412178650698, "((0, 0, 8), (1, 3, 3))": 0.43221912483498104, "((0, 0, 8), (1, 3, 4))": 0.3305213098131398, "((0, 0, 8), (1, 3, 5))": 0.2300536323532984, "((0, 0, 8), (1, 3, 6))": 0.14443278259955286, "((0, 0, 8), (1, 3, 7))": 0.11222752796591987, "((0, 0, 8), (1, 3, 8))": 0.1533462036303367, "((0, 0, 8), (1, 3, 9))": 0.20848418222847767, "((0, 0, 8), (1, 4, 0))": 0.6603801901096183, "((0, 0, 8), (1, 4, 1))": 0.5975851126008322, "((0, 0, 8), (1, 4, 2))": 0.5142491530177085, "((0, 0, 8), (1, 4, 3))": 0.42204534027817825, "((0, 0, 8), (1, 4, 4))": 0.32724824580850354, "((0, 0, 8), (1, 4, 5))": 0.2404683430186083, "((0, 0, 8), (1, 4, 6))": 0.17879702592989194, "((0, 0, 8), (1, 4, 7))": 0.16966097998137142, "((0, 0, 8), (1, 4, 8))": 0.2072551518934891, "((0, 0, 8), (1, 4, 9))": 0.25315720860718255, "((0, 0, 8), (1, 5, 0))": 0.6529033987065634, "((0, 0, 8), (1, 5, 1))": 0.5912893882193232, "((0, 0, 8), (1, 5, 2))": 0.5127066386412344, "((0, 0, 8), (1, 5, 3))": 0.4259682690711489, "((0, 0, 8), (1, 5, 4))": 0.3413244653532587, "((0, 0, 8), (1, 5, 5))": 0.26855023036655884, "((0, 0, 8), (1, 5, 6))": 0.22562176550964633, "((0, 0, 8), (1, 5, 7))": 0.22526620086814933, "((0, 0, 8), (1, 5, 8))": 0.2575045682322443, "((0, 0, 8), (1, 5, 9))": 0.29620558040860506, "((0, 0, 8), (1, 6, 0))": 0.6538307822085523, "((0, 0, 8), (1, 6, 1))": 0.5964013588902638, "((0, 0, 8), (1, 6, 2))": 0.5222641292090636, "((0, 0, 8), (1, 6, 3))": 0.4436493595842158, "((0, 0, 8), (1, 6, 4))": 0.3679968122136001, "((0, 0, 8), (1, 6, 5))": 0.3080507147004472, "((0, 0, 8), (1, 6, 6))": 0.2755949656601786, "((0, 0, 8), (1, 6, 7))": 0.2779637053224524, "((0, 0, 8), (1, 6, 8))": 0.30512632388980687, "((0, 0, 8), (1, 6, 9))": 0.33815216585100283, "((0, 0, 8), (1, 7, 0))": 0.662897086418453, "((0, 0, 8), (1, 7, 1))": 0.609134795847253, "((0, 0, 8), (1, 7, 2))": 0.5412385965430622, "((0, 0, 8), (1, 7, 3))": 0.46907986610280356, "((0, 0, 8), (1, 7, 4))": 0.40258232664639554, "((0, 0, 8), (1, 7, 5))": 0.3505835610748573, "((0, 0, 8), (1, 7, 6))": 0.32442213733858155, "((0, 0, 8), (1, 7, 7))": 0.32637056793922264, "((0, 0, 8), (1, 7, 8))": 0.349626357076104, "((0, 0, 8), (1, 7, 9))": 0.3781093818190615, "((0, 0, 8), (1, 8, 0))": 0.6755159001035643, "((0, 0, 8), (1, 8, 1))": 0.626005198658791, "((0, 0, 8), (1, 8, 2))": 0.5633415204839312, "((0, 0, 8), (1, 8, 3))": 0.4975293979668, "((0, 0, 8), (1, 8, 4))": 0.43694906311897125, "((0, 0, 8), (1, 8, 5))": 0.39094186307663925, "((0, 0, 8), (1, 8, 6))": 0.3673638011815487, "((0, 0, 8), (1, 8, 7))": 0.36877858229303684, "((0, 0, 8), (1, 8, 8))": 0.3885802916982576, "((0, 0, 8), (1, 8, 9))": 0.4134288907660974, "((0, 0, 8), (1, 9, 0))": 0.687910633685577, "((0, 0, 8), (1, 9, 1))": 0.6415977552182497, "((0, 0, 8), (1, 9, 2))": 0.5828850536626268, "((0, 0, 8), (1, 9, 3))": 0.5212096026134883, "((0, 0, 8), (1, 9, 4))": 0.4648295016381018, "((0, 0, 8), (1, 9, 5))": 0.4220702772219198, "((0, 0, 8), (1, 9, 6))": 0.4000402383679227, "((0, 0, 8), (1, 9, 7))": 0.4005172806325622, "((0, 0, 8), (1, 9, 8))": 0.4177837280367233, "((0, 0, 8), (1, 9, 9))": 0.4397334958875177, "((0, 0, 8), (2, 0, 0))": 0.7190574097653154, "((0, 0, 8), (2, 0, 1))": 0.6586793050463967, "((0, 0, 8), (2, 0, 2))": 0.5760166806339787, "((0, 0, 8), (2, 0, 3))": 0.4818903179406264, "((0, 0, 8), (2, 0, 4))": 0.38129061859264707, "((0, 0, 8), (2, 0, 5))": 0.2780840059663919, "((0, 0, 8), (2, 0, 6))": 0.1776389420568488, "((0, 0, 8), (2, 0, 7))": 0.0959110126876244, "((0, 0, 8), (2, 0, 8))": 0.08774482454494786, "((0, 0, 8), (2, 0, 9))": 0.13741585348429344, "((0, 0, 8), (2, 1, 0))": 0.7038579435756459, "((0, 0, 8), (2, 1, 1))": 0.6413832220055498, "((0, 0, 8), (2, 1, 2))": 0.5569626607968281, "((0, 0, 8), (2, 1, 3))": 0.460435629972637, "((0, 0, 8), (2, 1, 4))": 0.3570211202564577, "((0, 0, 8), (2, 1, 5))": 0.25033817509887696, "((0, 0, 8), (2, 1, 6))": 0.14502976539077173, "((0, 0, 8), (2, 1, 7))": 0.05672878796300186, "((0, 0, 8), (2, 1, 8))": 0.07699774015306801, "((0, 0, 8), (2, 1, 9))": 0.14227669171832913, "((0, 0, 8), (2, 2, 0))": 0.6835601947182096, "((0, 0, 8), (2, 2, 1))": 0.6191512403562374, "((0, 0, 8), (2, 2, 2))": 0.5330370380069822, "((0, 0, 8), (2, 2, 3))": 0.4344311407184832, "((0, 0, 8), (2, 2, 4))": 0.3289176580571504, "((0, 0, 8), (2, 2, 5))": 0.22019656195343254, "((0, 0, 8), (2, 2, 6))": 0.1121316037362349, "((0, 0, 8), (2, 2, 7))": 0.01907377185945013, "((0, 0, 8), (2, 2, 8))": 0.0889847567692798, "((0, 0, 8), (2, 2, 9))": 0.15979866734219303, "((0, 0, 8), (2, 3, 0))": 0.6624496054139241, "((0, 0, 8), (2, 3, 1))": 0.597862927180737, "((0, 0, 8), (2, 3, 2))": 0.5107943707978743, "((0, 0, 8), (2, 3, 3))": 0.4124793890042406, "((0, 0, 8), (2, 3, 4))": 0.30763605237208547, "((0, 0, 8), (2, 3, 5))": 0.20191445137059796, "((0, 0, 8), (2, 3, 6))": 0.10296026146537807, "((0, 0, 8), (2, 3, 7))": 0.06034868116012095, "((0, 0, 8), (2, 3, 8))": 0.12362820590100297, "((0, 0, 8), (2, 3, 9))": 0.18733236614181895, "((0, 0, 8), (2, 4, 0))": 0.6494589149554485, "((0, 0, 8), (2, 4, 1))": 0.5836799833094308, "((0, 0, 8), (2, 4, 2))": 0.4988155925473384, "((0, 0, 8), (2, 4, 3))": 0.4025309141233279, "((0, 0, 8), (2, 4, 4))": 0.3031516321535601, "((0, 0, 8), (2, 4, 5))": 0.20620132627246404, "((0, 0, 8), (2, 4, 6))": 0.13086198602810362, "((0, 0, 8), (2, 4, 7))": 0.11862370247568298, "((0, 0, 8), (2, 4, 8))": 0.16718846295940296, "((0, 0, 8), (2, 4, 9))": 0.22125341277389285, "((0, 0, 8), (2, 5, 0))": 0.64588343695906, "((0, 0, 8), (2, 5, 1))": 0.5831789929387867, "((0, 0, 8), (2, 5, 2))": 0.5000889757530509, "((0, 0, 8), (2, 5, 3))": 0.40937204924462167, "((0, 0, 8), (2, 5, 4))": 0.31643335826687363, "((0, 0, 8), (2, 5, 5))": 0.23450584870268448, "((0, 0, 8), (2, 5, 6))": 0.1805284387810331, "((0, 0, 8), (2, 5, 7))": 0.1759787428357432, "((0, 0, 8), (2, 5, 8))": 0.2133774211940357, "((0, 0, 8), (2, 5, 9))": 0.25680329166169313, "((0, 0, 8), (2, 6, 0))": 0.6516011756801889, "((0, 0, 8), (2, 6, 1))": 0.591333682087062, "((0, 0, 8), (2, 6, 2))": 0.5142598707685356, "((0, 0, 8), (2, 6, 3))": 0.4295563783533091, "((0, 0, 8), (2, 6, 4))": 0.3474456948802226, "((0, 0, 8), (2, 6, 5))": 0.2778751639729187, "((0, 0, 8), (2, 6, 6))": 0.23620446184660362, "((0, 0, 8), (2, 6, 7))": 0.23243778158907372, "((0, 0, 8), (2, 6, 8))": 0.2604504726455523, "((0, 0, 8), (2, 6, 9))": 0.2956731390282934, "((0, 0, 8), (2, 7, 0))": 0.6632552507787143, "((0, 0, 8), (2, 7, 1))": 0.6074705657377308, "((0, 0, 8), (2, 7, 2))": 0.5357811863119939, "((0, 0, 8), (2, 7, 3))": 0.459309880030998, "((0, 0, 8), (2, 7, 4))": 0.3854579239166011, "((0, 0, 8), (2, 7, 5))": 0.32515696002083494, "((0, 0, 8), (2, 7, 6))": 0.2891940243239851, "((0, 0, 8), (2, 7, 7))": 0.28526692747137644, "((0, 0, 8), (2, 7, 8))": 0.3061607975908478, "((0, 0, 8), (2, 7, 9))": 0.33539194876516826, "((0, 0, 8), (2, 8, 0))": 0.6775706091989926, "((0, 0, 8), (2, 8, 1))": 0.6259625090164231, "((0, 0, 8), (2, 8, 2))": 0.5600569452883486, "((0, 0, 8), (2, 8, 3))": 0.48941862014868015, "((0, 0, 8), (2, 8, 4))": 0.42257655242290176, "((0, 0, 8), (2, 8, 5))": 0.36796932495854584, "((0, 0, 8), (2, 8, 6))": 0.3359961105875475, "((0, 0, 8), (2, 8, 7))": 0.3305143071467533, "((0, 0, 8), (2, 8, 8))": 0.3472193323911253, "((0, 0, 8), (2, 8, 9))": 0.3717939632665304, "((0, 0, 8), (2, 9, 0))": 0.6908154991836036, "((0, 0, 8), (2, 9, 1))": 0.6424907884995299, "((0, 0, 8), (2, 9, 2))": 0.5805301448184946, "((0, 0, 8), (2, 9, 3))": 0.514145836143515, "((0, 0, 8), (2, 9, 4))": 0.4513552967166459, "((0, 0, 8), (2, 9, 5))": 0.4008449364244282, "((0, 0, 8), (2, 9, 6))": 0.3706566241054609, "((0, 0, 8), (2, 9, 7))": 0.36471278742358515, "((0, 0, 8), (2, 9, 8))": 0.3786404169451176, "((0, 0, 8), (2, 9, 9))": 0.4000287604558675, "((0, 0, 8), (3, 0, 0))": 0.6990927796168188, "((0, 0, 8), (3, 0, 1))": 0.6377678356504598, "((0, 0, 8), (3, 0, 2))": 0.5560480757906809, "((0, 0, 8), (3, 0, 3))": 0.46363565000264645, "((0, 0, 8), (3, 0, 4))": 0.3667875065545882, "((0, 0, 8), (3, 0, 5))": 0.2711717974163992, "((0, 0, 8), (3, 0, 6))": 0.18607965173951543, "((0, 0, 8), (3, 0, 7))": 0.13393139572472904, "((0, 0, 8), (3, 0, 8))": 0.14221235683019023, "((0, 0, 8), (3, 0, 9))": 0.1820991449449508, "((0, 0, 8), (3, 1, 0))": 0.6865532638249277, "((0, 0, 8), (3, 1, 1))": 0.6236504179380283, "((0, 0, 8), (3, 1, 2))": 0.5398778364453449, "((0, 0, 8), (3, 1, 3))": 0.444662682368783, "((0, 0, 8), (3, 1, 4))": 0.3441346415312478, "((0, 0, 8), (3, 1, 5))": 0.24356089362842157, "((0, 0, 8), (3, 1, 6))": 0.15193296384935168, "((0, 0, 8), (3, 1, 7))": 0.09757820952496304, "((0, 0, 8), (3, 1, 8))": 0.12173106699030901, "((0, 0, 8), (3, 1, 9))": 0.17335983643452604, "((0, 0, 8), (3, 2, 0))": 0.6695302551062785, "((0, 0, 8), (3, 2, 1))": 0.6054066807982472, "((0, 0, 8), (3, 2, 2))": 0.5190793067222731, "((0, 0, 8), (3, 2, 3))": 0.42119426558689027, "((0, 0, 8), (3, 2, 4))": 0.3169211130930543, "((0, 0, 8), (3, 2, 5))": 0.21123434020863527, "((0, 0, 8), (3, 2, 6))": 0.11047199129014611, "((0, 0, 8), (3, 2, 7))": 0.05113399420171722, "((0, 0, 8), (3, 2, 8))": 0.10785967664442124, "((0, 0, 8), (3, 2, 9))": 0.17164487536733505, "((0, 0, 8), (3, 3, 0))": 0.6541894623898804, "((0, 0, 8), (3, 3, 1))": 0.5879575105037923, "((0, 0, 8), (3, 3, 2))": 0.501452604465649, "((0, 0, 8), (3, 3, 3))": 0.4016727404289576, "((0, 0, 8), (3, 3, 4))": 0.29661875537205284, "((0, 0, 8), (3, 3, 5))": 0.1890650331771067, "((0, 0, 8), (3, 3, 6))": 0.08491338898307109, "((0, 0, 8), (3, 3, 7))": 0.03657992415293957, "((0, 0, 8), (3, 3, 8))": 0.11550978944821381, "((0, 0, 8), (3, 3, 9))": 0.18216804384044735, "((0, 0, 8), (3, 4, 0))": 0.6451830349181548, "((0, 0, 8), (3, 4, 1))": 0.5802561587624839, "((0, 0, 8), (3, 4, 2))": 0.49348133953323764, "((0, 0, 8), (3, 4, 3))": 0.39625625120304114, "((0, 0, 8), (3, 4, 4))": 0.2936759794596073, "((0, 0, 8), (3, 4, 5))": 0.1935184920251418, "((0, 0, 8), (3, 4, 6))": 0.10752047543455417, "((0, 0, 8), (3, 4, 7))": 0.0881320865937495, "((0, 0, 8), (3, 4, 8))": 0.14584649506264238, "((0, 0, 8), (3, 4, 9))": 0.2026899099220904, "((0, 0, 8), (3, 5, 0))": 0.648724818249725, "((0, 0, 8), (3, 5, 1))": 0.584811368339303, "((0, 0, 8), (3, 5, 2))": 0.50153562778396, "((0, 0, 8), (3, 5, 3))": 0.40814636975481683, "((0, 0, 8), (3, 5, 4))": 0.31347052742828213, "((0, 0, 8), (3, 5, 5))": 0.22511968786798486, "((0, 0, 8), (3, 5, 6))": 0.16104413069176357, "((0, 0, 8), (3, 5, 7))": 0.14971997727405775, "((0, 0, 8), (3, 5, 8))": 0.1873270635399247, "((0, 0, 8), (3, 5, 9))": 0.2327928137576611, "((0, 0, 8), (3, 6, 0))": 0.6593085154430773, "((0, 0, 8), (3, 6, 1))": 0.5991303954587404, "((0, 0, 8), (3, 6, 2))": 0.5202114756056566, "((0, 0, 8), (3, 6, 3))": 0.43416690738524477, "((0, 0, 8), (3, 6, 4))": 0.349411573902971, "((0, 0, 8), (3, 6, 5))": 0.27386164680922487, "((0, 0, 8), (3, 6, 6))": 0.22244368677513526, "((0, 0, 8), (3, 6, 7))": 0.2115220183617473, "((0, 0, 8), (3, 6, 8))": 0.23394316626511744, "((0, 0, 8), (3, 6, 9))": 0.2685292202760309, "((0, 0, 8), (3, 7, 0))": 0.674909368743526, "((0, 0, 8), (3, 7, 1))": 0.6186389230776437, "((0, 0, 8), (3, 7, 2))": 0.5463923153071155, "((0, 0, 8), (3, 7, 3))": 0.46826911289888556, "((0, 0, 8), (3, 7, 4))": 0.3912747875087853, "((0, 0, 8), (3, 7, 5))": 0.32561134589617613, "((0, 0, 8), (3, 7, 6))": 0.28088629849225816, "((0, 0, 8), (3, 7, 7))": 0.266094351913942, "((0, 0, 8), (3, 7, 8))": 0.2809035941735345, "((0, 0, 8), (3, 7, 9))": 0.30724424720293153, "((0, 0, 8), (3, 8, 0))": 0.6912692361498493, "((0, 0, 8), (3, 8, 1))": 0.6393285398569156, "((0, 0, 8), (3, 8, 2))": 0.5725183295303933, "((0, 0, 8), (3, 8, 3))": 0.5003360773770213, "((0, 0, 8), (3, 8, 4))": 0.42981774233186504, "((0, 0, 8), (3, 8, 5))": 0.369473999971894, "((0, 0, 8), (3, 8, 6))": 0.32820494500044484, "((0, 0, 8), (3, 8, 7))": 0.3134448260219228, "((0, 0, 8), (3, 8, 8))": 0.322850898734726, "((0, 0, 8), (3, 8, 9))": 0.34397048950252146, "((0, 0, 8), (3, 9, 0))": 0.705612864020818, "((0, 0, 8), (3, 9, 1))": 0.6568868919370855, "((0, 0, 8), (3, 9, 2))": 0.5939985860438828, "((0, 0, 8), (3, 9, 3))": 0.5254717071920352, "((0, 0, 8), (3, 9, 4))": 0.4588716798515913, "((0, 0, 8), (3, 9, 5))": 0.40208100770487326, "((0, 0, 8), (3, 9, 6))": 0.3635927189566723, "((0, 0, 8), (3, 9, 7))": 0.3486226932436166, "((0, 0, 8), (3, 9, 8))": 0.3556867798510631, "((0, 0, 8), (3, 9, 9))": 0.3736052922168587, "((0, 0, 8), (4, 0, 0))": 0.6854315865877045, "((0, 0, 8), (4, 0, 1))": 0.6255783921206125, "((0, 0, 8), (4, 0, 2))": 0.5466408261506855, "((0, 0, 8), (4, 0, 3))": 0.4583486547088739, "((0, 0, 8), (4, 0, 4))": 0.3680312894887815, "((0, 0, 8), (4, 0, 5))": 0.2834032865296656, "((0, 0, 8), (4, 0, 6))": 0.21653144516818856, "((0, 0, 8), (4, 0, 7))": 0.18610260363811187, "((0, 0, 8), (4, 0, 8))": 0.19934692662900397, "((0, 0, 8), (4, 0, 9))": 0.23189554857114267, "((0, 0, 8), (4, 1, 0))": 0.6745307664652173, "((0, 0, 8), (4, 1, 1))": 0.6132287732252232, "((0, 0, 8), (4, 1, 2))": 0.5318326754758566, "((0, 0, 8), (4, 1, 3))": 0.4403729357101404, "((0, 0, 8), (4, 1, 4))": 0.34569359881403317, "((0, 0, 8), (4, 1, 5))": 0.25547991562545064, "((0, 0, 8), (4, 1, 6))": 0.18278727618893675, "((0, 0, 8), (4, 1, 7))": 0.1524758542686, "((0, 0, 8), (4, 1, 8))": 0.17489246546303944, "((0, 0, 8), (4, 1, 9))": 0.21547430303753237, "((0, 0, 8), (4, 2, 0))": 0.6623555005111786, "((0, 0, 8), (4, 2, 1))": 0.5983469311159717, "((0, 0, 8), (4, 2, 2))": 0.5145970463266947, "((0, 0, 8), (4, 2, 3))": 0.41924993025039403, "((0, 0, 8), (4, 2, 4))": 0.32018187634123557, "((0, 0, 8), (4, 2, 5))": 0.22355553309856407, "((0, 0, 8), (4, 2, 6))": 0.1432563217858295, "((0, 0, 8), (4, 2, 7))": 0.11453187590404304, "((0, 0, 8), (4, 2, 8))": 0.15216603685081, "((0, 0, 8), (4, 2, 9))": 0.20280630444640713, "((0, 0, 8), (4, 3, 0))": 0.6520365148209116, "((0, 0, 8), (4, 3, 1))": 0.5882957054209703, "((0, 0, 8), (4, 3, 2))": 0.5017769209781002, "((0, 0, 8), (4, 3, 3))": 0.40549663379038353, "((0, 0, 8), (4, 3, 4))": 0.30379919665581256, "((0, 0, 8), (4, 3, 5))": 0.20479457499903392, "((0, 0, 8), (4, 3, 6))": 0.12080331821132492, "((0, 0, 8), (4, 3, 7))": 0.0964642694992513, "((0, 0, 8), (4, 3, 8))": 0.146860948667656, "((0, 0, 8), (4, 3, 9))": 0.2014035979927083, "((0, 0, 8), (4, 4, 0))": 0.6508795392560863, "((0, 0, 8), (4, 4, 1))": 0.5859317129383482, "((0, 0, 8), (4, 4, 2))": 0.5012407916242131, "((0, 0, 8), (4, 4, 3))": 0.4057423687825833, "((0, 0, 8), (4, 4, 4))": 0.3077872930749862, "((0, 0, 8), (4, 4, 5))": 0.21353802230662905, "((0, 0, 8), (4, 4, 6))": 0.13921641830892456, "((0, 0, 8), (4, 4, 7))": 0.12170217090967737, "((0, 0, 8), (4, 4, 8))": 0.16414012490649718, "((0, 0, 8), (4, 4, 9))": 0.21500753505582004, "((0, 0, 8), (4, 5, 0))": 0.6606000189086385, "((0, 0, 8), (4, 5, 1))": 0.5980072678902335, "((0, 0, 8), (4, 5, 2))": 0.5170501917740574, "((0, 0, 8), (4, 5, 3))": 0.42599062218330025, "((0, 0, 8), (4, 5, 4))": 0.3342342923932399, "((0, 0, 8), (4, 5, 5))": 0.2506187340368308, "((0, 0, 8), (4, 5, 6))": 0.18938651601588172, "((0, 0, 8), (4, 5, 7))": 0.17232500144581767, "((0, 0, 8), (4, 5, 8))": 0.20185768524352268, "((0, 0, 8), (4, 5, 9))": 0.24003178205113912, "((0, 0, 8), (4, 6, 0))": 0.677630741047128, "((0, 0, 8), (4, 6, 1))": 0.6187927187473468, "((0, 0, 8), (4, 6, 2))": 0.5426234399405899, "((0, 0, 8), (4, 6, 3))": 0.45991048986635547, "((0, 0, 8), (4, 6, 4))": 0.376269856398916, "((0, 0, 8), (4, 6, 5))": 0.30220107931700185, "((0, 0, 8), (4, 6, 6))": 0.2503330573635463, "((0, 0, 8), (4, 6, 7))": 0.23038421659541028, "((0, 0, 8), (4, 6, 8))": 0.244993710930402, "((0, 0, 8), (4, 6, 9))": 0.2731749741568318, "((0, 0, 8), (4, 7, 0))": 0.6977261199680941, "((0, 0, 8), (4, 7, 1))": 0.6431450249904218, "((0, 0, 8), (4, 7, 2))": 0.5733551607161721, "((0, 0, 8), (4, 7, 3))": 0.4963702361676721, "((0, 0, 8), (4, 7, 4))": 0.42286527052003914, "((0, 0, 8), (4, 7, 5))": 0.3557378291629825, "((0, 0, 8), (4, 7, 6))": 0.3078954352908476, "((0, 0, 8), (4, 7, 7))": 0.2845516020378864, "((0, 0, 8), (4, 7, 8))": 0.2896652614874728, "((0, 0, 8), (4, 7, 9))": 0.30919075703485527, "((0, 0, 8), (4, 8, 0))": 0.7167899125207088, "((0, 0, 8), (4, 8, 1))": 0.6663839939636226, "((0, 0, 8), (4, 8, 2))": 0.6017288272679198, "((0, 0, 8), (4, 8, 3))": 0.531643032503343, "((0, 0, 8), (4, 8, 4))": 0.46249418175965973, "((0, 0, 8), (4, 8, 5))": 0.401617891811156, "((0, 0, 8), (4, 8, 6))": 0.35420621077355063, "((0, 0, 8), (4, 8, 7))": 0.3302423768504352, "((0, 0, 8), (4, 8, 8))": 0.3300404845467443, "((0, 0, 8), (4, 8, 9))": 0.34412572471424563, "((0, 0, 8), (4, 9, 0))": 0.7327263915295772, "((0, 0, 8), (4, 9, 1))": 0.6853508825836225, "((0, 0, 8), (4, 9, 2))": 0.6242506862383309, "((0, 0, 8), (4, 9, 3))": 0.5574139283418464, "((0, 0, 8), (4, 9, 4))": 0.49090142911001017, "((0, 0, 8), (4, 9, 5))": 0.43215675559070593, "((0, 0, 8), (4, 9, 6))": 0.3878250189454626, "((0, 0, 8), (4, 9, 7))": 0.364202540042868, "((0, 0, 8), (4, 9, 8))": 0.3620907789631636, "((0, 0, 8), (4, 9, 9))": 0.3735235727927116, "((0, 0, 8), (5, 0, 0))": 0.6792599203097164, "((0, 0, 8), (5, 0, 1))": 0.6224315697367798, "((0, 0, 8), (5, 0, 2))": 0.5479748242031853, "((0, 0, 8), (5, 0, 3))": 0.4660028917879285, "((0, 0, 8), (5, 0, 4))": 0.38449079607179104, "((0, 0, 8), (5, 0, 5))": 0.3123738139124979, "((0, 0, 8), (5, 0, 6))": 0.26129797782508235, "((0, 0, 8), (5, 0, 7))": 0.24310447504827412, "((0, 0, 8), (5, 0, 8))": 0.25679304827843885, "((0, 0, 8), (5, 0, 9))": 0.28357053785948066, "((0, 0, 8), (5, 1, 0))": 0.6690866921853087, "((0, 0, 8), (5, 1, 1))": 0.6106587198716352, "((0, 0, 8), (5, 1, 2))": 0.533801367515755, "((0, 0, 8), (5, 1, 3))": 0.4482082982975671, "((0, 0, 8), (5, 1, 4))": 0.3622298551926615, "((0, 0, 8), (5, 1, 5))": 0.2849362649562017, "((0, 0, 8), (5, 1, 6))": 0.2297920008731273, "((0, 0, 8), (5, 1, 7))": 0.2123412937998401, "((0, 0, 8), (5, 1, 8))": 0.2316968671466972, "((0, 0, 8), (5, 1, 9))": 0.26428232475169966, "((0, 0, 8), (5, 2, 0))": 0.6597950210915117, "((0, 0, 8), (5, 2, 1))": 0.5998905814901692, "((0, 0, 8), (5, 2, 2))": 0.5196762203482943, "((0, 0, 8), (5, 2, 3))": 0.43027390566914764, "((0, 0, 8), (5, 2, 4))": 0.3397945005410433, "((0, 0, 8), (5, 2, 5))": 0.2571212240681622, "((0, 0, 8), (5, 2, 6))": 0.1977223379301113, "((0, 0, 8), (5, 2, 7))": 0.18206515619136157, "((0, 0, 8), (5, 2, 8))": 0.2094043424357008, "((0, 0, 8), (5, 2, 9))": 0.24773479867719278, "((0, 0, 8), (5, 3, 0))": 0.6564110586712969, "((0, 0, 8), (5, 3, 1))": 0.5944889702218775, "((0, 0, 8), (5, 3, 2))": 0.5134622647620128, "((0, 0, 8), (5, 3, 3))": 0.42219369852300725, "((0, 0, 8), (5, 3, 4))": 0.3298702312410163, "((0, 0, 8), (5, 3, 5))": 0.24573748844871132, "((0, 0, 8), (5, 3, 6))": 0.18486771359649523, "((0, 0, 8), (5, 3, 7))": 0.17163949606225784, "((0, 0, 8), (5, 3, 8))": 0.20246009841244353, "((0, 0, 8), (5, 3, 9))": 0.24426385523965738, "((0, 0, 8), (5, 4, 0))": 0.6621165990830069, "((0, 0, 8), (5, 4, 1))": 0.6017116015285949, "((0, 0, 8), (5, 4, 2))": 0.5201806474258179, "((0, 0, 8), (5, 4, 3))": 0.4310876273297011, "((0, 0, 8), (5, 4, 4))": 0.34186977129971985, "((0, 0, 8), (5, 4, 5))": 0.26104517832776486, "((0, 0, 8), (5, 4, 6))": 0.20503853880053846, "((0, 0, 8), (5, 4, 7))": 0.19078624952266693, "((0, 0, 8), (5, 4, 8))": 0.2179453621165534, "((0, 0, 8), (5, 4, 9))": 0.25549363561680705, "((0, 0, 8), (5, 5, 0))": 0.6791854453529332, "((0, 0, 8), (5, 5, 1))": 0.6200802256184111, "((0, 0, 8), (5, 5, 2))": 0.5433364490947359, "((0, 0, 8), (5, 5, 3))": 0.45855173529696575, "((0, 0, 8), (5, 5, 4))": 0.37457281423224226, "((0, 0, 8), (5, 5, 5))": 0.3017678254501819, "((0, 0, 8), (5, 5, 6))": 0.2496422068888395, "((0, 0, 8), (5, 5, 7))": 0.2340818000335687, "((0, 0, 8), (5, 5, 8))": 0.2510365941300303, "((0, 0, 8), (5, 5, 9))": 0.2801038782865487, "((0, 0, 8), (5, 6, 0))": 0.7029040221396355, "((0, 0, 8), (5, 6, 1))": 0.6475476141453047, "((0, 0, 8), (5, 6, 2))": 0.5754714749959217, "((0, 0, 8), (5, 6, 3))": 0.4984429895144376, "((0, 0, 8), (5, 6, 4))": 0.4210643962895989, "((0, 0, 8), (5, 6, 5))": 0.353912985029314, "((0, 0, 8), (5, 6, 6))": 0.30736056350220214, "((0, 0, 8), (5, 6, 7))": 0.28603905676921865, "((0, 0, 8), (5, 6, 8))": 0.2927326948414827, "((0, 0, 8), (5, 6, 9))": 0.31144508586799713, "((0, 0, 8), (5, 7, 0))": 0.7281367181273929, "((0, 0, 8), (5, 7, 1))": 0.6767686036038801, "((0, 0, 8), (5, 7, 2))": 0.6110666138210076, "((0, 0, 8), (5, 7, 3))": 0.5401630005506609, "((0, 0, 8), (5, 7, 4))": 0.4709948937547442, "((0, 0, 8), (5, 7, 5))": 0.4099455630042662, "((0, 0, 8), (5, 7, 6))": 0.3624110584017861, "((0, 0, 8), (5, 7, 7))": 0.3367986199843692, "((0, 0, 8), (5, 7, 8))": 0.3334210813770306, "((0, 0, 8), (5, 7, 9))": 0.3447410302700597, "((0, 0, 8), (5, 8, 0))": 0.7508301698056464, "((0, 0, 8), (5, 8, 1))": 0.703233860942662, "((0, 0, 8), (5, 8, 2))": 0.6426388343394858, "((0, 0, 8), (5, 8, 3))": 0.5779885558702258, "((0, 0, 8), (5, 8, 4))": 0.5145051042848096, "((0, 0, 8), (5, 8, 5))": 0.45510093995942286, "((0, 0, 8), (5, 8, 6))": 0.40835452919539905, "((0, 0, 8), (5, 8, 7))": 0.3788938883406808, "((0, 0, 8), (5, 8, 8))": 0.3704529147776731, "((0, 0, 8), (5, 8, 9))": 0.3764495839734516, "((0, 0, 8), (5, 9, 0))": 0.769012214606219, "((0, 0, 8), (5, 9, 1))": 0.7242520346092177, "((0, 0, 8), (5, 9, 2))": 0.6668742187665583, "((0, 0, 8), (5, 9, 3))": 0.6043853987266907, "((0, 0, 8), (5, 9, 4))": 0.5416961742359722, "((0, 0, 8), (5, 9, 5))": 0.48551965921600104, "((0, 0, 8), (5, 9, 6))": 0.43926182379776846, "((0, 0, 8), (5, 9, 7))": 0.41012127848587077, "((0, 0, 8), (5, 9, 8))": 0.3998028341271295, "((0, 0, 8), (5, 9, 9))": 0.40379202427080385, "((0, 0, 8), (6, 0, 0))": 0.6809562774410916, "((0, 0, 8), (6, 0, 1))": 0.6276018997363386, "((0, 0, 8), (6, 0, 2))": 0.5585915950722176, "((0, 0, 8), (6, 0, 3))": 0.48386027934592857, "((0, 0, 8), (6, 0, 4))": 0.41186424336943417, "((0, 0, 8), (6, 0, 5))": 0.35132939744708613, "((0, 0, 8), (6, 0, 6))": 0.31186903128962146, "((0, 0, 8), (6, 0, 7))": 0.30012452535178963, "((0, 0, 8), (6, 0, 8))": 0.31248772329888, "((0, 0, 8), (6, 0, 9))": 0.33467507984829126, "((0, 0, 8), (6, 1, 0))": 0.6707601958346714, "((0, 0, 8), (6, 1, 1))": 0.6161333027456896, "((0, 0, 8), (6, 1, 2))": 0.5447048311578936, "((0, 0, 8), (6, 1, 3))": 0.4667771780434711, "((0, 0, 8), (6, 1, 4))": 0.39081119122107133, "((0, 0, 8), (6, 1, 5))": 0.3262937752332991, "((0, 0, 8), (6, 1, 6))": 0.2843760965930451, "((0, 0, 8), (6, 1, 7))": 0.27330235568209604, "((0, 0, 8), (6, 1, 8))": 0.2894621126774529, "((0, 0, 8), (6, 1, 9))": 0.3156733401466678, "((0, 0, 8), (6, 2, 0))": 0.6637410791286474, "((0, 0, 8), (6, 2, 1))": 0.6075058575926765, "((0, 0, 8), (6, 2, 2))": 0.5333628980545836, "((0, 0, 8), (6, 2, 3))": 0.4520904137719885, "((0, 0, 8), (6, 2, 4))": 0.3722646484731017, "((0, 0, 8), (6, 2, 5))": 0.30412332812199466, "((0, 0, 8), (6, 2, 6))": 0.2598160949186381, "((0, 0, 8), (6, 2, 7))": 0.2502820661974973, "((0, 0, 8), (6, 2, 8))": 0.2707897313368194, "((0, 0, 8), (6, 2, 9))": 0.30088797711834825, "((0, 0, 8), (6, 3, 0))": 0.6650564457188577, "((0, 0, 8), (6, 3, 1))": 0.607936055112512, "((0, 0, 8), (6, 3, 2))": 0.5325116034407178, "((0, 0, 8), (6, 3, 3))": 0.44987796551182824, "((0, 0, 8), (6, 3, 4))": 0.3694540847583567, "((0, 0, 8), (6, 3, 5))": 0.30031659427003504, "((0, 0, 8), (6, 3, 6))": 0.25584550358160485, "((0, 0, 8), (6, 3, 7))": 0.24663950151666492, "((0, 0, 8), (6, 3, 8))": 0.2681913280465395, "((0, 0, 8), (6, 3, 9))": 0.29908515554765, "((0, 0, 8), (6, 4, 0))": 0.677791818532155, "((0, 0, 8), (6, 4, 1))": 0.6209290947881131, "((0, 0, 8), (6, 4, 2))": 0.5475895229406592, "((0, 0, 8), (6, 4, 3))": 0.4660996734600271, "((0, 0, 8), (6, 4, 4))": 0.3878948428479161, "((0, 0, 8), (6, 4, 5))": 0.32187433635324103, "((0, 0, 8), (6, 4, 6))": 0.2785456794154741, "((0, 0, 8), (6, 4, 7))": 0.26778880904682145, "((0, 0, 8), (6, 4, 8))": 0.2855720528988606, "((0, 0, 8), (6, 4, 9))": 0.3130427016163868, "((0, 0, 8), (6, 5, 0))": 0.7015206772980705, "((0, 0, 8), (6, 5, 1))": 0.6466255723121023, "((0, 0, 8), (6, 5, 2))": 0.5758251633233317, "((0, 0, 8), (6, 5, 3))": 0.5002670833261513, "((0, 0, 8), (6, 5, 4))": 0.426083333012695, "((0, 0, 8), (6, 5, 5))": 0.36369667429011193, "((0, 0, 8), (6, 5, 6))": 0.3225345380404886, "((0, 0, 8), (6, 5, 7))": 0.30653289930585315, "((0, 0, 8), (6, 5, 8))": 0.3181988089872846, "((0, 0, 8), (6, 5, 9))": 0.3388681290932005, "((0, 0, 8), (6, 6, 0))": 0.7312245611072185, "((0, 0, 8), (6, 6, 1))": 0.6799943704822174, "((0, 0, 8), (6, 6, 2))": 0.6143893068575978, "((0, 0, 8), (6, 6, 3))": 0.5430455807546027, "((0, 0, 8), (6, 6, 4))": 0.47508626403466087, "((0, 0, 8), (6, 6, 5))": 0.4171206562373243, "((0, 0, 8), (6, 6, 6))": 0.37502375478173905, "((0, 0, 8), (6, 6, 7))": 0.35687782359310255, "((0, 0, 8), (6, 6, 8))": 0.3577402368144873, "((0, 0, 8), (6, 6, 9))": 0.37066279460494583, "((0, 0, 8), (6, 7, 0))": 0.761798860246595, "((0, 0, 8), (6, 7, 1))": 0.7140124935089025, "((0, 0, 8), (6, 7, 2))": 0.6534069068619051, "((0, 0, 8), (6, 7, 3))": 0.5891657519713409, "((0, 0, 8), (6, 7, 4))": 0.5272456203469515, "((0, 0, 8), (6, 7, 5))": 0.4719911190164662, "((0, 0, 8), (6, 7, 6))": 0.43037909056837553, "((0, 0, 8), (6, 7, 7))": 0.4043014341840952, "((0, 0, 8), (6, 7, 8))": 0.3975798969689146, "((0, 0, 8), (6, 7, 9))": 0.40277721655679016, "((0, 0, 8), (6, 8, 0))": 0.7887010981460698, "((0, 0, 8), (6, 8, 1))": 0.7445033554620218, "((0, 0, 8), (6, 8, 2))": 0.688663958644084, "((0, 0, 8), (6, 8, 3))": 0.6295698749190786, "((0, 0, 8), (6, 8, 4))": 0.5711066778916448, "((0, 0, 8), (6, 8, 5))": 0.5194400331864779, "((0, 0, 8), (6, 8, 6))": 0.4743279140840346, "((0, 0, 8), (6, 8, 7))": 0.445326425424529, "((0, 0, 8), (6, 8, 8))": 0.43232238901486086, "((0, 0, 8), (6, 8, 9))": 0.4324744716125075, "((0, 0, 8), (6, 9, 0))": 0.809746042847359, "((0, 0, 8), (6, 9, 1))": 0.7680952881590739, "((0, 0, 8), (6, 9, 2))": 0.7152331672020529, "((0, 0, 8), (6, 9, 3))": 0.6582801674935541, "((0, 0, 8), (6, 9, 4))": 0.6012743066021435, "((0, 0, 8), (6, 9, 5))": 0.5489651107598379, "((0, 0, 8), (6, 9, 6))": 0.5055874504016221, "((0, 0, 8), (6, 9, 7))":
[truncated: 22,647,881 more chars]
