# Supplementary material for: Network cartographs for interpretable visualizations
Source: Nat Comput Sci. 2022 Feb 24;2(2):84–9. doi: 10.1038/s43588-022-00199-z (PMC10766564; doi:10.1038/s43588-022-00199-z)
Supplement: Supplementary file 1 — Statistical data. [file 43588_2022_199_MOESM1_ESM.zip › Figure1/dist_spring_ig_1000_cube.txt]

{"((0, 0, 0), (0, 0, 1))": 0.05761473396453044, "((0, 0, 0), (0, 0, 2))": 0.13475767211410697, "((0, 0, 0), (0, 0, 3))": 0.22324491608311137, "((0, 0, 0), (0, 0, 4))": 0.3177606103287002, "((0, 0, 0), (0, 0, 5))": 0.4139874701036269, "((0, 0, 0), (0, 0, 6))": 0.5078979629118661, "((0, 0, 0), (0, 0, 7))": 0.5952513205182123, "((0, 0, 0), (0, 0, 8))": 0.6709129129648467, "((0, 0, 0), (0, 0, 9))": 0.7270657905265674, "((0, 0, 0), (0, 1, 0))": 0.04396263327589589, "((0, 0, 0), (0, 1, 1))": 0.07344455571837474, "((0, 0, 0), (0, 1, 2))": 0.14426566539054167, "((0, 0, 0), (0, 1, 3))": 0.23157988000946, "((0, 0, 0), (0, 1, 4))": 0.32631415641471784, "((0, 0, 0), (0, 1, 5))": 0.423260150034613, "((0, 0, 0), (0, 1, 6))": 0.5180889799325802, "((0, 0, 0), (0, 1, 7))": 0.6064186678921841, "((0, 0, 0), (0, 1, 8))": 0.6830029369897007, "((0, 0, 0), (0, 1, 9))": 0.739850417093846, "((0, 0, 0), (0, 2, 0))": 0.10376967159419874, "((0, 0, 0), (0, 2, 1))": 0.12095060040598532, "((0, 0, 0), (0, 2, 2))": 0.1759833273212776, "((0, 0, 0), (0, 2, 3))": 0.2556738723702224, "((0, 0, 0), (0, 2, 4))": 0.3471020506200807, "((0, 0, 0), (0, 2, 5))": 0.4427307768973508, "((0, 0, 0), (0, 2, 6))": 0.5372085357319205, "((0, 0, 0), (0, 2, 7))": 0.6256498407337282, "((0, 0, 0), (0, 2, 8))": 0.7024903121677752, "((0, 0, 0), (0, 2, 9))": 0.7595050360512764, "((0, 0, 0), (0, 3, 0))": 0.17346442842770693, "((0, 0, 0), (0, 3, 1))": 0.1862820739672904, "((0, 0, 0), (0, 3, 2))": 0.22880354636408826, "((0, 0, 0), (0, 3, 3))": 0.2977780680826684, "((0, 0, 0), (0, 3, 4))": 0.38248541614857257, "((0, 0, 0), (0, 3, 5))": 0.4741550416191127, "((0, 0, 0), (0, 3, 6))": 0.5663125623085863, "((0, 0, 0), (0, 3, 7))": 0.6533707535985337, "((0, 0, 0), (0, 3, 8))": 0.7293430819490594, "((0, 0, 0), (0, 3, 9))": 0.7858027234948302, "((0, 0, 0), (0, 4, 0))": 0.24905368119694074, "((0, 0, 0), (0, 4, 1))": 0.2603491025716254, "((0, 0, 0), (0, 4, 2))": 0.2952095287824291, "((0, 0, 0), (0, 4, 3))": 0.35449783785530753, "((0, 0, 0), (0, 4, 4))": 0.43111960501510893, "((0, 0, 0), (0, 4, 5))": 0.5169128034498152, "((0, 0, 0), (0, 4, 6))": 0.6049467519176387, "((0, 0, 0), (0, 4, 7))": 0.6891083539427191, "((0, 0, 0), (0, 4, 8))": 0.763051822822651, "((0, 0, 0), (0, 4, 9))": 0.8182068942035765, "((0, 0, 0), (0, 5, 0))": 0.3271573642775774, "((0, 0, 0), (0, 5, 1))": 0.33811385205771166, "((0, 0, 0), (0, 5, 2))": 0.3684891010192039, "((0, 0, 0), (0, 5, 3))": 0.4203469670452679, "((0, 0, 0), (0, 5, 4))": 0.4892457606134216, "((0, 0, 0), (0, 5, 5))": 0.5684098613474643, "((0, 0, 0), (0, 5, 6))": 0.6511734949497127, "((0, 0, 0), (0, 5, 7))": 0.7312963850352338, "((0, 0, 0), (0, 5, 8))": 0.8022688663836395, "((0, 0, 0), (0, 5, 9))": 0.8554835538846, "((0, 0, 0), (0, 6, 0))": 0.4044912307086047, "((0, 0, 0), (0, 6, 1))": 0.4156800325994276, "((0, 0, 0), (0, 6, 2))": 0.4434562983676075, "((0, 0, 0), (0, 6, 3))": 0.4899287125772754, "((0, 0, 0), (0, 6, 4))": 0.5522162421092437, "((0, 0, 0), (0, 6, 5))": 0.6249109250189822, "((0, 0, 0), (0, 6, 6))": 0.7020026255772307, "((0, 0, 0), (0, 6, 7))": 0.7774578183672388, "((0, 0, 0), (0, 6, 8))": 0.8448468810905915, "((0, 0, 0), (0, 6, 9))": 0.8956760113048535, "((0, 0, 0), (0, 7, 0))": 0.47746559168461367, "((0, 0, 0), (0, 7, 1))": 0.4891812869706908, "((0, 0, 0), (0, 7, 2))": 0.5154754728163407, "((0, 0, 0), (0, 7, 3))": 0.558101437102732, "((0, 0, 0), (0, 7, 4))": 0.6150491742103751, "((0, 0, 0), (0, 7, 5))": 0.681984842639674, "((0, 0, 0), (0, 7, 6))": 0.7536217425101158, "((0, 0, 0), (0, 7, 7))": 0.824315821506927, "((0, 0, 0), (0, 7, 8))": 0.8878826886993175, "((0, 0, 0), (0, 7, 9))": 0.9360935138271409, "((0, 0, 0), (0, 8, 0))": 0.5415851722599946, "((0, 0, 0), (0, 8, 1))": 0.55394270946199, "((0, 0, 0), (0, 8, 2))": 0.579379695859797, "((0, 0, 0), (0, 8, 3))": 0.6192663534412272, "((0, 0, 0), (0, 8, 4))": 0.6721112102798197, "((0, 0, 0), (0, 8, 5))": 0.7343349196503903, "((0, 0, 0), (0, 8, 6))": 0.8012574465099186, "((0, 0, 0), (0, 8, 7))": 0.8676241667652627, "((0, 0, 0), (0, 8, 8))": 0.9275410905429042, "((0, 0, 0), (0, 8, 9))": 0.9731473941236654, "((0, 0, 0), (0, 9, 0))": 0.58984943429302, "((0, 0, 0), (0, 9, 1))": 0.6027438396251373, "((0, 0, 0), (0, 9, 2))": 0.6276275636312878, "((0, 0, 0), (0, 9, 3))": 0.6656887145791655, "((0, 0, 0), (0, 9, 4))": 0.7157359730663084, "((0, 0, 0), (0, 9, 5))": 0.7746456689896992, "((0, 0, 0), (0, 9, 6))": 0.8381342022866395, "((0, 0, 0), (0, 9, 7))": 0.901238570786936, "((0, 0, 0), (0, 9, 8))": 0.9582714607089241, "((0, 0, 0), (0, 9, 9))": 1.0016395883005176, "((0, 0, 0), (1, 0, 0))": 0.03006922477981143, "((0, 0, 0), (1, 0, 1))": 0.042081845256674334, "((0, 0, 0), (1, 0, 2))": 0.11653585163886589, "((0, 0, 0), (1, 0, 3))": 0.20527396433617537, "((0, 0, 0), (1, 0, 4))": 0.30059473989871105, "((0, 0, 0), (1, 0, 5))": 0.39784118783086125, "((0, 0, 0), (1, 0, 6))": 0.4928884912825454, "((0, 0, 0), (1, 0, 7))": 0.5814529554710698, "((0, 0, 0), (1, 0, 8))": 0.6583296538473643, "((0, 0, 0), (1, 0, 9))": 0.7155260538861887, "((0, 0, 0), (1, 1, 0))": 0.0693024203405762, "((0, 0, 0), (1, 1, 1))": 0.07592355010039711, "((0, 0, 0), (1, 1, 2))": 0.1345074560856154, "((0, 0, 0), (1, 1, 3))": 0.21848756466045863, "((0, 0, 0), (1, 1, 4))": 0.31247649638154196, "((0, 0, 0), (1, 1, 5))": 0.4096426881533181, "((0, 0, 0), (1, 1, 6))": 0.5051593110783273, "((0, 0, 0), (1, 1, 7))": 0.5944414644282465, "((0, 0, 0), (1, 1, 8))": 0.6721072463636873, "((0, 0, 0), (1, 1, 9))": 0.7299371171292632, "((0, 0, 0), (1, 2, 0))": 0.12821130654741314, "((0, 0, 0), (1, 2, 1))": 0.13340344097367457, "((0, 0, 0), (1, 2, 2))": 0.17613591996069816, "((0, 0, 0), (1, 2, 3))": 0.24945377658479553, "((0, 0, 0), (1, 2, 4))": 0.3382037967520171, "((0, 0, 0), (1, 2, 5))": 0.4329242775607958, "((0, 0, 0), (1, 2, 6))": 0.5274093459052305, "((0, 0, 0), (1, 2, 7))": 0.6163804399851711, "((0, 0, 0), (1, 2, 8))": 0.6940321143299417, "((0, 0, 0), (1, 2, 9))": 0.7518444597499916, "((0, 0, 0), (1, 3, 0))": 0.19791063101792045, "((0, 0, 0), (1, 3, 1))": 0.2032830843089637, "((0, 0, 0), (1, 3, 2))": 0.23642112543266558, "((0, 0, 0), (1, 3, 3))": 0.29840570336447264, "((0, 0, 0), (1, 3, 4))": 0.3791284678876606, "((0, 0, 0), (1, 3, 5))": 0.4688372494465671, "((0, 0, 0), (1, 3, 6))": 0.5602552148609108, "((0, 0, 0), (1, 3, 7))": 0.6473228940495482, "((0, 0, 0), (1, 3, 8))": 0.7237341937334273, "((0, 0, 0), (1, 3, 9))": 0.7807347744709331, "((0, 0, 0), (1, 4, 0))": 0.27376747597611434, "((0, 0, 0), (1, 4, 1))": 0.27989570330997177, "((0, 0, 0), (1, 4, 2))": 0.30777380213958566, "((0, 0, 0), (1, 4, 3))": 0.3607703818121546, "((0, 0, 0), (1, 4, 4))": 0.4329909262821552, "((0, 0, 0), (1, 4, 5))": 0.5161370633123112, "((0, 0, 0), (1, 4, 6))": 0.6027959468382301, "((0, 0, 0), (1, 4, 7))": 0.686451326646132, "((0, 0, 0), (1, 4, 8))": 0.7604415383739397, "((0, 0, 0), (1, 4, 9))": 0.8158644410859572, "((0, 0, 0), (1, 5, 0))": 0.35222108625721293, "((0, 0, 0), (1, 5, 1))": 0.3593462038885076, "((0, 0, 0), (1, 5, 2))": 0.3844009033191054, "((0, 0, 0), (1, 5, 3))": 0.4309501430870654, "((0, 0, 0), (1, 5, 4))": 0.49559312200327815, "((0, 0, 0), (1, 5, 5))": 0.5718084888193647, "((0, 0, 0), (1, 5, 6))": 0.6527610509041043, "((0, 0, 0), (1, 5, 7))": 0.7319412740567004, "((0, 0, 0), (1, 5, 8))": 0.8025946454506527, "((0, 0, 0), (1, 5, 9))": 0.855816471687521, "((0, 0, 0), (1, 6, 0))": 0.4299243386749814, "((0, 0, 0), (1, 6, 1))": 0.4381548848844182, "((0, 0, 0), (1, 6, 2))": 0.4617596152998002, "((0, 0, 0), (1, 6, 3))": 0.5038087014254597, "((0, 0, 0), (1, 6, 4))": 0.5622057541718578, "((0, 0, 0), (1, 6, 5))": 0.6319057881302168, "((0, 0, 0), (1, 6, 6))": 0.7069262473256971, "((0, 0, 0), (1, 6, 7))": 0.7811189792359909, "((0, 0, 0), (1, 6, 8))": 0.8478859226679996, "((0, 0, 0), (1, 6, 9))": 0.8984935250346322, "((0, 0, 0), (1, 7, 0))": 0.5032566405588069, "((0, 0, 0), (1, 7, 1))": 0.512628819639293, "((0, 0, 0), (1, 7, 2))": 0.5355642041454481, "((0, 0, 0), (1, 7, 3))": 0.5744710004766752, "((0, 0, 0), (1, 7, 4))": 0.627926684020884, "((0, 0, 0), (1, 7, 5))": 0.69195917879618, "((0, 0, 0), (1, 7, 6))": 0.761406141532641, "((0, 0, 0), (1, 7, 7))": 0.8306105777128032, "((0, 0, 0), (1, 7, 8))": 0.8933029802180462, "((0, 0, 0), (1, 7, 9))": 0.9410913835045048, "((0, 0, 0), (1, 8, 0))": 0.567683193857398, "((0, 0, 0), (1, 8, 1))": 0.5781439082824971, "((0, 0, 0), (1, 8, 2))": 0.6007920161984619, "((0, 0, 0), (1, 8, 3))": 0.6374788235138705, "((0, 0, 0), (1, 8, 4))": 0.6871775802231398, "((0, 0, 0), (1, 8, 5))": 0.74664057530761, "((0, 0, 0), (1, 8, 6))": 0.8113452094698843, "((0, 0, 0), (1, 8, 7))": 0.8760807833693233, "((0, 0, 0), (1, 8, 8))": 0.9349211843694107, "((0, 0, 0), (1, 8, 9))": 0.9799190116446301, "((0, 0, 0), (1, 9, 0))": 0.6161061815811015, "((0, 0, 0), (1, 9, 1))": 0.6273964348206309, "((0, 0, 0), (1, 9, 2))": 0.6498560477306102, "((0, 0, 0), (1, 9, 3))": 0.6850629715657113, "((0, 0, 0), (1, 9, 4))": 0.7322212159240138, "((0, 0, 0), (1, 9, 5))": 0.7885069888993057, "((0, 0, 0), (1, 9, 6))": 0.8498053689453468, "((0, 0, 0), (1, 9, 7))": 0.9112148306176997, "((0, 0, 0), (1, 9, 8))": 0.967038035042009, "((0, 0, 0), (1, 9, 9))": 1.009632784651398, "((0, 0, 0), (2, 0, 0))": 0.07032712479439002, "((0, 0, 0), (2, 0, 1))": 0.05130282433287581, "((0, 0, 0), (2, 0, 2))": 0.10198121986383014, "((0, 0, 0), (2, 0, 3))": 0.18628404073683685, "((0, 0, 0), (2, 0, 4))": 0.28083468623821073, "((0, 0, 0), (2, 0, 5))": 0.3784620327287661, "((0, 0, 0), (2, 0, 6))": 0.4743903491894274, "((0, 0, 0), (2, 0, 7))": 0.5640698130721777, "((0, 0, 0), (2, 0, 8))": 0.6420851562710648, "((0, 0, 0), (2, 0, 9))": 0.7001625316433385, "((0, 0, 0), (2, 1, 0))": 0.10818731703506082, "((0, 0, 0), (2, 1, 1))": 0.09714313167075639, "((0, 0, 0), (2, 1, 2))": 0.13285337579747755, "((0, 0, 0), (2, 1, 3))": 0.20728912988301296, "((0, 0, 0), (2, 1, 4))": 0.29793372970037996, "((0, 0, 0), (2, 1, 5))": 0.39413141012149283, "((0, 0, 0), (2, 1, 6))": 0.48975993555756386, "((0, 0, 0), (2, 1, 7))": 0.5796980050725588, "((0, 0, 0), (2, 1, 8))": 0.6582201328517701, "((0, 0, 0), (2, 1, 9))": 0.7167543578315533, "((0, 0, 0), (2, 2, 0))": 0.1653379102911192, "((0, 0, 0), (2, 2, 1))": 0.1595725826675012, "((0, 0, 0), (2, 2, 2))": 0.18587779435536472, "((0, 0, 0), (2, 2, 3))": 0.24776915689025608, "((0, 0, 0), (2, 2, 4))": 0.33075595097552063, "((0, 0, 0), (2, 2, 5))": 0.4228800591413873, "((0, 0, 0), (2, 2, 6))": 0.5164375337993811, "((0, 0, 0), (2, 2, 7))": 0.6053928203174822, "((0, 0, 0), (2, 2, 8))": 0.6834592627873415, "((0, 0, 0), (2, 2, 9))": 0.7417040072087356, "((0, 0, 0), (2, 3, 0))": 0.23421167780128185, "((0, 0, 0), (2, 3, 1))": 0.23202895911321966, "((0, 0, 0), (2, 3, 2))": 0.25360942744961484, "((0, 0, 0), (2, 3, 3))": 0.30517548619534923, "((0, 0, 0), (2, 3, 4))": 0.37906503826997795, "((0, 0, 0), (2, 3, 5))": 0.46491602070662863, "((0, 0, 0), (2, 3, 6))": 0.5544011124817511, "((0, 0, 0), (2, 3, 7))": 0.6407133947107291, "((0, 0, 0), (2, 3, 8))": 0.7170127094102065, "((0, 0, 0), (2, 3, 9))": 0.7741062507721024, "((0, 0, 0), (2, 4, 0))": 0.3097528703206701, "((0, 0, 0), (2, 4, 1))": 0.3103024887944079, "((0, 0, 0), (2, 4, 2))": 0.32970761580133284, "((0, 0, 0), (2, 4, 3))": 0.37403470366653996, "((0, 0, 0), (2, 4, 4))": 0.4394950938409945, "((0, 0, 0), (2, 4, 5))": 0.5181496678680625, "((0, 0, 0), (2, 4, 6))": 0.6021280584907349, "((0, 0, 0), (2, 4, 7))": 0.684370443035113, "((0, 0, 0), (2, 4, 8))": 0.7577304361128281, "((0, 0, 0), (2, 4, 9))": 0.8128965313492862, "((0, 0, 0), (2, 5, 0))": 0.3881202422753996, "((0, 0, 0), (2, 5, 1))": 0.3909419471260239, "((0, 0, 0), (2, 5, 2))": 0.40952157347961177, "((0, 0, 0), (2, 5, 3))": 0.4489981881485817, "((0, 0, 0), (2, 5, 4))": 0.5074751253498274, "((0, 0, 0), (2, 5, 5))": 0.5790739589644789, "((0, 0, 0), (2, 5, 6))": 0.6569125684037252, "((0, 0, 0), (2, 5, 7))": 0.7341813692024601, "((0, 0, 0), (2, 5, 8))": 0.8037603854281438, "((0, 0, 0), (2, 5, 9))": 0.8564047648552058, "((0, 0, 0), (2, 6, 0))": 0.46582371932562233, "((0, 0, 0), (2, 6, 1))": 0.47063716624059676, "((0, 0, 0), (2, 6, 2))": 0.489126681758147, "((0, 0, 0), (2, 6, 3))": 0.5253685108349695, "((0, 0, 0), (2, 6, 4))": 0.5783208858453095, "((0, 0, 0), (2, 6, 5))": 0.6435698574254138, "((0, 0, 0), (2, 6, 6))": 0.715293298765225, "((0, 0, 0), (2, 6, 7))": 0.7872417389267709, "((0, 0, 0), (2, 6, 8))": 0.8525841707253484, "((0, 0, 0), (2, 6, 9))": 0.9023372260923068, "((0, 0, 0), (2, 7, 0))": 0.5391546514388198, "((0, 0, 0), (2, 7, 1))": 0.5457517716323464, "((0, 0, 0), (2, 7, 2))": 0.5645310745667108, "((0, 0, 0), (2, 7, 3))": 0.5985913471093585, "((0, 0, 0), (2, 7, 4))": 0.6472661797239847, "((0, 0, 0), (2, 7, 5))": 0.707129134456347, "((0, 0, 0), (2, 7, 6))": 0.7732603714723875, "((0, 0, 0), (2, 7, 7))": 0.8400230825784529, "((0, 0, 0), (2, 7, 8))": 0.9010304345328618, "((0, 0, 0), (2, 7, 9))": 0.9477346413098853, "((0, 0, 0), (2, 8, 0))": 0.6034968048024979, "((0, 0, 0), (2, 8, 1))": 0.6116417379295382, "((0, 0, 0), (2, 8, 2))": 0.6308110673512818, "((0, 0, 0), (2, 8, 3))": 0.6633531910531668, "((0, 0, 0), (2, 8, 4))": 0.708810759042583, "((0, 0, 0), (2, 8, 5))": 0.764399617455212, "((0, 0, 0), (2, 8, 6))": 0.8258584862400755, "((0, 0, 0), (2, 8, 7))": 0.8880605126418071, "((0, 0, 0), (2, 8, 8))": 0.9450379603157747, "((0, 0, 0), (2, 8, 9))": 0.9887726743981363, "((0, 0, 0), (2, 9, 0))": 0.6517101746670011, "((0, 0, 0), (2, 9, 1))": 0.6609775734653602, "((0, 0, 0), (2, 9, 2))": 0.6803993368132167, "((0, 0, 0), (2, 9, 3))": 0.711924750519774, "((0, 0, 0), (2, 9, 4))": 0.755219629603413, "((0, 0, 0), (2, 9, 5))": 0.8078673456564878, "((0, 0, 0), (2, 9, 6))": 0.866012341875177, "((0, 0, 0), (2, 9, 7))": 0.9248634049701, "((0, 0, 0), (2, 9, 8))": 0.9787260178521028, "((0, 0, 0), (2, 9, 9))": 1.019960863111305, "((0, 0, 0), (3, 0, 0))": 0.11658479977797793, "((0, 0, 0), (3, 0, 1))": 0.0884085878828284, "((0, 0, 0), (3, 0, 2))": 0.10525254123078498, "((0, 0, 0), (3, 0, 3))": 0.17462169512715395, "((0, 0, 0), (3, 0, 4))": 0.26429821860491154, "((0, 0, 0), (3, 0, 5))": 0.36033122552732577, "((0, 0, 0), (3, 0, 6))": 0.4560117582004079, "((0, 0, 0), (3, 0, 7))": 0.5460551777647483, "((0, 0, 0), (3, 0, 8))": 0.6246527288024246, "((0, 0, 0), (3, 0, 9))": 0.6832366400412062, "((0, 0, 0), (3, 1, 0))": 0.15453616653895907, "((0, 0, 0), (3, 1, 1))": 0.13461345405770095, "((0, 0, 0), (3, 1, 2))": 0.14752950686508548, "((0, 0, 0), (3, 1, 3))": 0.20523512338334787, "((0, 0, 0), (3, 1, 4))": 0.2881637344811856, "((0, 0, 0), (3, 1, 5))": 0.3810098750722405, "((0, 0, 0), (3, 1, 6))": 0.47532440678268395, "((0, 0, 0), (3, 1, 7))": 0.5649605663292118, "((0, 0, 0), (3, 1, 8))": 0.6436301292471588, "((0, 0, 0), (3, 1, 9))": 0.7023957191118255, "((0, 0, 0), (3, 2, 0))": 0.210655882873702, "((0, 0, 0), (3, 2, 1))": 0.19753679237044672, "((0, 0, 0), (3, 2, 2))": 0.20861828121783196, "((0, 0, 0), (3, 2, 3))": 0.2556436343500932, "((0, 0, 0), (3, 2, 4))": 0.32927687941298217, "((0, 0, 0), (3, 2, 5))": 0.41633692722283866, "((0, 0, 0), (3, 2, 6))": 0.5073320698846769, "((0, 0, 0), (3, 2, 7))": 0.5951232888985521, "((0, 0, 0), (3, 2, 8))": 0.672751230306827, "((0, 0, 0), (3, 2, 9))": 0.7308659994423804, "((0, 0, 0), (3, 3, 0))": 0.27860958611068576, "((0, 0, 0), (3, 3, 1))": 0.27054171299038615, "((0, 0, 0), (3, 3, 2))": 0.28132600683100994, "((0, 0, 0), (3, 3, 3))": 0.3208976523520113, "((0, 0, 0), (3, 3, 4))": 0.38545902473772686, "((0, 0, 0), (3, 3, 5))": 0.46526456389513576, "((0, 0, 0), (3, 3, 6))": 0.551160542215118, "((0, 0, 0), (3, 3, 7))": 0.6354744803699361, "((0, 0, 0), (3, 3, 8))": 0.7107197685650063, "((0, 0, 0), (3, 3, 9))": 0.767287489252814, "((0, 0, 0), (3, 4, 0))": 0.35348700558535795, "((0, 0, 0), (3, 4, 1))": 0.3493008327736003, "((0, 0, 0), (3, 4, 2))": 0.3606087153929555, "((0, 0, 0), (3, 4, 3))": 0.3954149403630151, "((0, 0, 0), (3, 4, 4))": 0.45243269852237183, "((0, 0, 0), (3, 4, 5))": 0.5248188120924805, "((0, 0, 0), (3, 4, 6))": 0.6045961309365676, "((0, 0, 0), (3, 4, 7))": 0.6841909924589671, "((0, 0, 0), (3, 4, 8))": 0.7559526866018916, "((0, 0, 0), (3, 4, 9))": 0.8102174417483738, "((0, 0, 0), (3, 5, 0))": 0.43133978941637935, "((0, 0, 0), (3, 5, 1))": 0.4302997926835014, "((0, 0, 0), (3, 5, 2))": 0.4425496997565445, "((0, 0, 0), (3, 5, 3))": 0.4743814866029116, "((0, 0, 0), (3, 5, 4))": 0.5255166346666527, "((0, 0, 0), (3, 5, 5))": 0.5911048133707884, "((0, 0, 0), (3, 5, 6))": 0.6645001757460024, "((0, 0, 0), (3, 5, 7))": 0.738705652966407, "((0, 0, 0), (3, 5, 8))": 0.8062653862689385, "((0, 0, 0), (3, 5, 9))": 0.8576899390792538, "((0, 0, 0), (3, 6, 0))": 0.5085797041652393, "((0, 0, 0), (3, 6, 1))": 0.5101976326241962, "((0, 0, 0), (3, 6, 2))": 0.5235828916321157, "((0, 0, 0), (3, 6, 3))": 0.5535721179494993, "((0, 0, 0), (3, 6, 4))": 0.6002024170188047, "((0, 0, 0), (3, 6, 5))": 0.659901027358786, "((0, 0, 0), (3, 6, 6))": 0.7272096802651038, "((0, 0, 0), (3, 6, 7))": 0.7958757641463358, "((0, 0, 0), (3, 6, 8))": 0.8589084770609673, "((0, 0, 0), (3, 6, 9))": 0.9071894895924011, "((0, 0, 0), (3, 7, 0))": 0.581428827764901, "((0, 0, 0), (3, 7, 1))": 0.5853342637075812, "((0, 0, 0), (3, 7, 2))": 0.5998853315432829, "((0, 0, 0), (3, 7, 3))": 0.6287188088040054, "((0, 0, 0), (3, 7, 4))": 0.6719232677645361, "((0, 0, 0), (3, 7, 5))": 0.7267345254548844, "((0, 0, 0), (3, 7, 6))": 0.7886107254640092, "((0, 0, 0), (3, 7, 7))": 0.8520256282496865, "((0, 0, 0), (3, 7, 8))": 0.9105461179569239, "((0, 0, 0), (3, 7, 9))": 0.9555977934267994, "((0, 0, 0), (3, 8, 0))": 0.6452383707842857, "((0, 0, 0), (3, 8, 1))": 0.6510561547310114, "((0, 0, 0), (3, 8, 2))": 0.6666205677701695, "((0, 0, 0), (3, 8, 3))": 0.6946753724597535, "((0, 0, 0), (3, 8, 4))": 0.7353187009140928, "((0, 0, 0), (3, 8, 5))": 0.786298504259735, "((0, 0, 0), (3, 8, 6))": 0.8437105489862626, "((0, 0, 0), (3, 8, 7))": 0.9025892675578002, "((0, 0, 0), (3, 8, 8))": 0.9569982566660654, "((0, 0, 0), (3, 8, 9))": 0.9989731708499224, "((0, 0, 0), (3, 9, 0))": 0.6929372160145373, "((0, 0, 0), (3, 9, 1))": 0.7001162841636923, "((0, 0, 0), (3, 9, 2))": 0.7163384028216921, "((0, 0, 0), (3, 9, 3))": 0.7438561928411666, "((0, 0, 0), (3, 9, 4))": 0.7827765797828807, "((0, 0, 0), (3, 9, 5))": 0.8311362589848106, "((0, 0, 0), (3, 9, 6))": 0.8854130318790401, "((0, 0, 0), (3, 9, 7))": 0.9409984111282154, "((0, 0, 0), (3, 9, 8))": 0.9922782093765281, "((0, 0, 0), (3, 9, 9))": 1.0317206652800806, "((0, 0, 0), (4, 0, 0))": 0.16615660372180113, "((0, 0, 0), (4, 0, 1))": 0.13558590381410165, "((0, 0, 0), (4, 0, 2))": 0.13063951827183531, "((0, 0, 0), (4, 0, 3))": 0.17709195475363157, "((0, 0, 0), (4, 0, 4))": 0.25591279226967883, "((0, 0, 0), (4, 0, 5))": 0.3471078593819256, "((0, 0, 0), (4, 0, 6))": 0.4405926488919321, "((0, 0, 0), (4, 0, 7))": 0.529717565672559, "((0, 0, 0), (4, 0, 8))": 0.6080216049744752, "((0, 0, 0), (4, 0, 9))": 0.6665791501022685, "((0, 0, 0), (4, 1, 0))": 0.20469889448673365, "((0, 0, 0), (4, 1, 1))": 0.1807956066163032, "((0, 0, 0), (4, 1, 2))": 0.17808119448596457, "((0, 0, 0), (4, 1, 3))": 0.21652099561038352, "((0, 0, 0), (4, 1, 4))": 0.28719146600910367, "((0, 0, 0), (4, 1, 5))": 0.3735172604327879, "((0, 0, 0), (4, 1, 6))": 0.4644334713396861, "((0, 0, 0), (4, 1, 7))": 0.5523370955958296, "((0, 0, 0), (4, 1, 8))": 0.6301675479954075, "((0, 0, 0), (4, 1, 9))": 0.6885624156335781, "((0, 0, 0), (4, 2, 0))": 0.2604611131145267, "((0, 0, 0), (4, 2, 1))": 0.24303590207542133, "((0, 0, 0), (4, 2, 2))": 0.24279919484208126, "((0, 0, 0), (4, 2, 3))": 0.2748680900765422, "((0, 0, 0), (4, 2, 4))": 0.3364797333482516, "((0, 0, 0), (4, 2, 5))": 0.415834240937026, "((0, 0, 0), (4, 2, 6))": 0.5022360386759152, "((0, 0, 0), (4, 2, 7))": 0.5873654629889306, "((0, 0, 0), (4, 2, 8))": 0.6634878466154731, "((0, 0, 0), (4, 2, 9))": 0.7208096092503452, "((0, 0, 0), (4, 3, 0))": 0.32771238160656135, "((0, 0, 0), (4, 3, 1))": 0.31563966007992716, "((0, 0, 0), (4, 3, 2))": 0.3178517387223217, "((0, 0, 0), (4, 3, 3))": 0.34589630279667744, "((0, 0, 0), (4, 3, 4))": 0.3997478928527287, "((0, 0, 0), (4, 3, 5))": 0.4715671415260213, "((0, 0, 0), (4, 3, 6))": 0.5520945661372652, "((0, 0, 0), (4, 3, 7))": 0.6329711934196601, "((0, 0, 0), (4, 3, 8))": 0.7060885738759877, "((0, 0, 0), (4, 3, 9))": 0.7614473729102252, "((0, 0, 0), (4, 4, 0))": 0.4018140121513289, "((0, 0, 0), (4, 4, 1))": 0.39409050103507276, "((0, 0, 0), (4, 4, 2))": 0.3986422159103327, "((0, 0, 0), (4, 4, 3))": 0.4243808027067431, "((0, 0, 0), (4, 4, 4))": 0.4722398863808138, "((0, 0, 0), (4, 4, 5))": 0.5370075503451553, "((0, 0, 0), (4, 4, 6))": 0.6111246633375118, "((0, 0, 0), (4, 4, 7))": 0.6867841584424517, "((0, 0, 0), (4, 4, 8))": 0.7559347902997647, "((0, 0, 0), (4, 4, 9))": 0.8086392040480267, "((0, 0, 0), (4, 5, 0))": 0.4788602241658549, "((0, 0, 0), (4, 5, 1))": 0.4747411733342147, "((0, 0, 0), (4, 5, 2))": 0.4815015028438972, "((0, 0, 0), (4, 5, 3))": 0.5060214450818279, "((0, 0, 0), (4, 5, 4))": 0.5494017351659565, "((0, 0, 0), (4, 5, 5))": 0.6080319178049456, "((0, 0, 0), (4, 5, 6))": 0.6758411916868253, "((0, 0, 0), (4, 5, 7))": 0.7458831624570005, "((0, 0, 0), (4, 5, 8))": 0.8105189712611575, "((0, 0, 0), (4, 5, 9))": 0.860116749459988, "((0, 0, 0), (4, 6, 0))": 0.5552530534260424, "((0, 0, 0), (4, 6, 1))": 0.5541874521659964, "((0, 0, 0), (4, 6, 2))": 0.5630032845425667, "((0, 0, 0), (4, 6, 3))": 0.5869536740251576, "((0, 0, 0), (4, 6, 4))": 0.6269912942029079, "((0, 0, 0), (4, 6, 5))": 0.6804590640975597, "((0, 0, 0), (4, 6, 6))": 0.7424597488088267, "((0, 0, 0), (4, 6, 7))": 0.8069364202896557, "((0, 0, 0), (4, 6, 8))": 0.8668799718297866, "((0, 0, 0), (4, 6, 9))": 0.9131589006828333, "((0, 0, 0), (4, 7, 0))": 0.627214359669244, "((0, 0, 0), (4, 7, 1))": 0.6287565545115642, "((0, 0, 0), (4, 7, 2))": 0.63941335332042, "((0, 0, 0), (4, 7, 3))": 0.663141216650901, "((0, 0, 0), (4, 7, 4))": 0.7006654199840899, "((0, 0, 0), (4, 7, 5))": 0.7499131044349311, "((0, 0, 0), (4, 7, 6))": 0.8068394518270158, "((0, 0, 0), (4, 7, 7))": 0.8661690762295381, "((0, 0, 0), (4, 7, 8))": 0.9215545570765411, "((0, 0, 0), (4, 7, 9))": 0.9645086071781006, "((0, 0, 0), (4, 8, 0))": 0.6901409219124369, "((0, 0, 0), (4, 8, 1))": 0.693840079071292, "((0, 0, 0), (4, 8, 2))": 0.7060013854283234, "((0, 0, 0), (4, 8, 3))": 0.7296193722723721, "((0, 0, 0), (4, 8, 4))": 0.7652652101146227, "((0, 0, 0), (4, 8, 5))": 0.8112280451995806, "((0, 0, 0), (4, 8, 6))": 0.864036035625518, "((0, 0, 0), (4, 8, 7))": 0.9189900493304117, "((0, 0, 0), (4, 8, 8))": 0.9702974189164824, "((0, 0, 0), (4, 8, 9))": 1.0101467615912052, "((0, 0, 0), (4, 9, 0))": 0.7370988764020205, "((0, 0, 0), (4, 9, 1))": 0.7423296140022884, "((0, 0, 0), (4, 9, 2))": 0.7554726351456865, "((0, 0, 0), (4, 9, 3))": 0.7789854788848762, "((0, 0, 0), (4, 9, 4))": 0.8133564242392995, "((0, 0, 0), (4, 9, 5))": 0.8570782481742839, "((0, 0, 0), (4, 9, 6))": 0.9070152624402064, "((0, 0, 0), (4, 9, 7))": 0.9588257543101537, "((0, 0, 0), (4, 9, 8))": 1.0070705508335505, "((0, 0, 0), (4, 9, 9))": 1.0444057312185298, "((0, 0, 0), (5, 0, 0))": 0.2168590745674974, "((0, 0, 0), (5, 0, 1))": 0.18600480391885701, "((0, 0, 0), (5, 0, 2))": 0.17011035934538518, "((0, 0, 0), (5, 0, 3))": 0.19549379490224025, "((0, 0, 0), (5, 0, 4))": 0.2588624391771451, "((0, 0, 0), (5, 0, 5))": 0.3415513452762487, "((0, 0, 0), (5, 0, 6))": 0.4304019812359225, "((0, 0, 0), (5, 0, 7))": 0.5169614149475442, "((0, 0, 0), (5, 0, 8))": 0.5938730406070417, "((0, 0, 0), (5, 0, 9))": 0.6517455013985536, "((0, 0, 0), (5, 1, 0))": 0.25610956088587616, "((0, 0, 0), (5, 1, 1))": 0.23063975859499658, "((0, 0, 0), (5, 1, 2))": 0.21878382940386673, "((0, 0, 0), (5, 1, 3))": 0.24076179183028437, "((0, 0, 0), (5, 1, 4))": 0.29686041398356405, "((0, 0, 0), (5, 1, 5))": 0.37373886521329275, "((0, 0, 0), (5, 1, 6))": 0.4589651981830959, "((0, 0, 0), (5, 1, 7))": 0.5434768524402788, "((0, 0, 0), (5, 1, 8))": 0.6193252037143065, "((0, 0, 0), (5, 1, 9))": 0.6766560274809945, "((0, 0, 0), (5, 2, 0))": 0.3118698302215861, "((0, 0, 0), (5, 2, 1))": 0.29218253776829434, "((0, 0, 0), (5, 2, 2))": 0.28448187340802344, "((0, 0, 0), (5, 2, 3))": 0.3040155044795183, "((0, 0, 0), (5, 2, 4))": 0.3529184239491986, "((0, 0, 0), (5, 2, 5))": 0.42261888973761325, "((0, 0, 0), (5, 2, 6))": 0.5024967038475197, "((0, 0, 0), (5, 2, 7))": 0.5834038975563028, "((0, 0, 0), (5, 2, 8))": 0.6568873634578241, "((0, 0, 0), (5, 2, 9))": 0.7127082766619338, "((0, 0, 0), (5, 3, 0))": 0.37860290501060034, "((0, 0, 0), (5, 3, 1))": 0.3640800360022041, "((0, 0, 0), (5, 3, 2))": 0.3601446591464475, "((0, 0, 0), (5, 3, 3))": 0.3784504816761939, "((0, 0, 0), (5, 3, 4))": 0.42162653695381436, "((0, 0, 0), (5, 3, 5))": 0.484308092282735, "((0, 0, 0), (5, 3, 6))": 0.5579860183916896, "((0, 0, 0), (5, 3, 7))": 0.6340676234007779, "((0, 0, 0), (5, 3, 8))": 0.7040046939243637, "((0, 0, 0), (5, 3, 9))": 0.7574730921756269, "((0, 0, 0), (5, 4, 0))": 0.4518971222380396, "((0, 0, 0), (5, 4, 1))": 0.44177948872087036, "((0, 0, 0), (5, 4, 2))": 0.44118610277772713, "((0, 0, 0), (5, 4, 3))": 0.4591271858855985, "((0, 0, 0), (5, 4, 4))": 0.4980844336299009, "((0, 0, 0), (5, 4, 5))": 0.5545867776187761, "((0, 0, 0), (5, 4, 6))": 0.6219735296770456, "((0, 0, 0), (5, 4, 7))": 0.6925857173480618, "((0, 0, 0), (5, 4, 8))": 0.7582071541040168, "((0, 0, 0), (5, 4, 9))": 0.8087320783299947, "((0, 0, 0), (5, 5, 0))": 0.5279541855546636, "((0, 0, 0), (5, 5, 1))": 0.521585718651778, "((0, 0, 0), (5, 5, 2))": 0.5239615246120762, "((0, 0, 0), (5, 5, 3))": 0.5420664302585143, "((0, 0, 0), (5, 5, 4))": 0.5779700635431246, "((0, 0, 0), (5, 5, 5))": 0.6292768659558887, "((0, 0, 0), (5, 5, 6))": 0.6907476887320438, "((0, 0, 0), (5, 5, 7))": 0.7557543532475601, "((0, 0, 0), (5, 5, 8))": 0.8167068491296053, "((0, 0, 0), (5, 5, 9))": 0.8639550598017847, "((0, 0, 0), (5, 6, 0))": 0.6032278868145416, "((0, 0, 0), (5, 6, 1))": 0.6000774734672489, "((0, 0, 0), (5, 6, 2))": 0.6050906317307554, "((0, 0, 0), (5, 6, 3))": 0.6236351735849927, "((0, 0, 0), (5, 6, 4))": 0.6573168156097183, "((0, 0, 0), (5, 6, 5))": 0.7043382979462748, "((0, 0, 0), (5, 6, 6))": 0.7604993334129616, "((0, 0, 0), (5, 6, 7))": 0.8201316936811323, "((0, 0, 0), (5, 6, 8))": 0.8763877245556077, "((0, 0, 0), (5, 6, 9))": 0.9202453042412477, "((0, 0, 0), (5, 7, 0))": 0.6740107091102101, "((0, 0, 0), (5, 7, 1))": 0.6736187795461837, "((0, 0, 0), (5, 7, 2))": 0.6809208894311423, "((0, 0, 0), (5, 7, 3))": 0.699989618942422, "((0, 0, 0), (5, 7, 4))": 0.7320149058772839, "((0, 0, 0), (5, 7, 5))": 0.7755667369506358, "((0, 0, 0), (5, 7, 6))": 0.8271653201919877, "((0, 0, 0), (5, 7, 7))": 0.8819227408393291, "((0, 0, 0), (5, 7, 8))": 0.933717108671493, "((0, 0, 0), (5, 7, 9))": 0.9742516533214455, "((0, 0, 0), (5, 8, 0))": 0.7358084584308319, "((0, 0, 0), (5, 8, 1))": 0.7377025036501782, "((0, 0, 0), (5, 8, 2))": 0.7468463859573523, "((0, 0, 0), (5, 8, 3))": 0.7663475099918323, "((0, 0, 0), (5, 8, 4))": 0.7971290024922126, "((0, 0, 0), (5, 8, 5))": 0.837984156549351, "((0, 0, 0), (5, 8, 6))": 0.8859152401472736, "((0, 0, 0), (5, 8, 7))": 0.9365820243045136, "((0, 0, 0), (5, 8, 8))": 0.9844423576775536, "((0, 0, 0), (5, 8, 9))": 1.0219198857439138, "((0, 0, 0), (5, 9, 0))": 0.7818664002831849, "((0, 0, 0), (5, 9, 1))": 0.785394596658053, "((0, 0, 0), (5, 9, 2))": 0.7957499502722274, "((0, 0, 0), (5, 9, 3))": 0.8154953189863595, "((0, 0, 0), (5, 9, 4))": 0.8454157915251116, "((0, 0, 0), (5, 9, 5))": 0.884429129863966, "((0, 0, 0), (5, 9, 6))": 0.9298189753270619, "((0, 0, 0), (5, 9, 7))": 0.9775734253479789, "((0, 0, 0), (5, 9, 8))": 1.022509491999361, "((0, 0, 0), (5, 9, 9))": 1.0575356333029724, "((0, 0, 0), (6, 0, 0))": 0.26662323352026684, "((0, 0, 0), (6, 0, 1))": 0.2364050601911667, "((0, 0, 0), (6, 0, 2))": 0.21535587736324446, "((0, 0, 0), (6, 0, 3))": 0.22592216060577694, "((0, 0, 0), (6, 0, 4))": 0.273295863358952, "((0, 0, 0), (6, 0, 5))": 0.34487867315471227, "((0, 0, 0), (6, 0, 6))": 0.4268207273700477, "((0, 0, 0), (6, 0, 7))": 0.5091201958243875, "((0, 0, 0), (6, 0, 8))": 0.5834596761548426, "((0, 0, 0), (6, 0, 9))": 0.6399301223082167, "((0, 0, 0), (6, 1, 0))": 0.3065406013646484, "((0, 0, 0), (6, 1, 1))": 0.28080430903588355, "((0, 0, 0), (6, 1, 2))": 0.2639905748799684, "((0, 0, 0), (6, 1, 3))": 0.2741053690127808, "((0, 0, 0), (6, 1, 4))": 0.3163091058607199, "((0, 0, 0), (6, 1, 5))": 0.3821608892795087, "((0, 0, 0), (6, 1, 6))": 0.45983567588395907, "((0, 0, 0), (6, 1, 7))": 0.5394000396482086, "((0, 0, 0), (6, 1, 8))": 0.6121267733248876, "((0, 0, 0), (6, 1, 9))": 0.66768255840234, "((0, 0, 0), (6, 2, 0))": 0.362415173771985, "((0, 0, 0), (6, 2, 1))": 0.3417992281558773, "((0, 0, 0), (6, 2, 2))": 0.329552748755645, "((0, 0, 0), (6, 2, 3))": 0.3397376670447084, "((0, 0, 0), (6, 2, 4))": 0.37708893587321024, "((0, 0, 0), (6, 2, 5))": 0.43646154051993175, "((0, 0, 0), (6, 2, 6))": 0.5084928230997369, "((0, 0, 0), (6, 2, 7))": 0.5838694787549442, "((0, 0, 0), (6, 2, 8))": 0.6536752163732497, "((0, 0, 0), (6, 2, 9))": 0.7073179852133866, "((0, 0, 0), (6, 3, 0))": 0.42870040996760256, "((0, 0, 0), (6, 3, 1))": 0.4128982494697718, "((0, 0, 0), (6, 3, 2))": 0.4048916633669238, "((0, 0, 0), (6, 3, 3))": 0.41567439205285833, "((0, 0, 0), (6, 3, 4))": 0.4493263604744007, "((0, 0, 0), (6, 3, 5))": 0.5027412818627032, "((0, 0, 0), (6, 3, 6))": 0.5687339775673876, "((0, 0, 0), (6, 3, 7))": 0.6390067013918507, "((0, 0, 0), (6, 3, 8))": 0.7048791752158761, "((0, 0, 0), (6, 3, 9))": 0.7558518399332588, "((0, 0, 0), (6, 4, 0))": 0.5011496875287956, "((0, 0, 0), (6, 4, 1))": 0.48959825138671426, "((0, 0, 0), (6, 4, 2))": 0.4853694184717023, "((0, 0, 0), (6, 4, 3))": 0.4970971448430129, "((0, 0, 0), (6, 4, 4))": 0.5281252358858252, "((0, 0, 0), (6, 4, 5))": 0.576485290642524, "((0, 0, 0), (6, 4, 6))": 0.6366609507708135, "((0, 0, 0), (6, 4, 7))": 0.7014900792564266, "((0, 0, 0), (6, 4, 8))": 0.7628789931206363, "((0, 0, 0), (6, 4, 9))": 0.8107204073972155, "((0, 0, 0), (6, 5, 0))": 0.5760979101822676, "((0, 0, 0), (6, 5, 1))": 0.5682403030210623, "((0, 0, 0), (6, 5, 2))": 0.5673484199299245, "((0, 0, 0), (6, 5, 3))": 0.5801866930959569, "((0, 0, 0), (6, 5, 4))": 0.6093924878172964, "((0, 0, 0), (6, 5, 5))": 0.6535931013896007, "((0, 0, 0), (6, 5, 6))": 0.7084684812936943, "((0, 0, 0), (6, 5, 7))": 0.7679374042819057, "((0, 0, 0), (6, 5, 8))": 0.8246779941994572, "((0, 0, 0), (6, 5, 9))": 0.8691799921097936, "((0, 0, 0), (6, 6, 0))": 0.6500845666814083, "((0, 0, 0), (6, 6, 1))": 0.6454387155452104, "((0, 0, 0), (6, 6, 2))": 0.6474791430651397, "((0, 0, 0), (6, 6, 3))": 0.661463054249992, "((0, 0, 0), (6, 6, 4))": 0.689393473114798, "((0, 0, 0), (6, 6, 5))": 0.730206218328284, "((0, 0, 0), (6, 6, 6))": 0.7804146112860239, "((0, 0, 0), (6, 6, 7))": 0.8348743066153261, "((0, 0, 0), (6, 6, 8))": 0.8870693218239906, "((0, 0, 0), (6, 6, 9))": 0.9282167666401105, "((0, 0, 0), (6, 7, 0))": 0.7195050107133751, "((0, 0, 0), (6, 7, 1))": 0.7176334892259274, "((0, 0, 0), (6, 7, 2))": 0.7222019274421663, "((0, 0, 0), (6, 7, 3))": 0.7372378492673891, "((0, 0, 0), (6, 7, 4))": 0.7642431309169158, "((0, 0, 0), (6, 7, 5))": 0.8023214695312664, "((0, 0, 0), (6, 7, 6))": 0.8485660397238656, "((0, 0, 0), (6, 7, 7))": 0.8985546135014943, "((0, 0, 0), (6, 7, 8))": 0.9465132501224067, "((0, 0, 0), (6, 7, 9))": 0.984436081137788, "((0, 0, 0), (6, 8, 0))": 0.780014342983448, "((0, 0, 0), (6, 8, 1))": 0.7804586981129595, "((0, 0, 0), (6, 8, 2))": 0.7870585791710011, "((0, 0, 0), (6, 8, 3))": 0.8029209474014808, "((0, 0, 0), (6, 8, 4))": 0.8292185764247529, "((0, 0, 0), (6, 8, 5))": 0.8651735999006686, "((0, 0, 0), (6, 8, 6))": 0.9082545104557592, "((0, 0, 0), (6, 8, 7))": 0.9545328676725192, "((0, 0, 0), (6, 8, 8))": 0.9987985017855932, "((0, 0, 0), (6, 8, 9))": 1.0337841961494532, "((0, 0, 0), (6, 9, 0))": 0.8250681364830299, "((0, 0, 0), (6, 9, 1))": 0.82718600134105, "((0, 0, 0), (6, 9, 2))": 0.8351292569461627, "((0, 0, 0), (6, 9, 3))": 0.851495175971823, "((0, 0, 0), (6, 9, 4))": 0.8772875578016956, "((0, 0, 0), (6, 9, 5))": 0.91178704175711, "((0, 0, 0), (6, 9, 6))": 0.9526863612152559, "((0, 0, 0), (6, 9, 7))": 0.9963442069337893, "((0, 0, 0), (6, 9, 8))": 1.0378860144560458, "((0, 0, 0), (6, 9, 9))": 1.070524609902047, "((0, 0, 0), (7, 0, 0))": 0.31323095124010303, "((0, 0, 0), (7, 0, 1))": 0.2841398319782335, "((0, 0, 0), (7, 0, 2))": 0.2609167041578385, "((0, 0, 0), (7, 0, 3))": 0.2622300472085652, "((0, 0, 0), (7, 0, 4))": 0.2962483906192429, "((0, 0, 0), (7, 0, 5))": 0.356227549274794, "((0, 0, 0), (7, 0, 6))": 0.42990885399563894, "((0, 0, 0), (7, 0, 7))": 0.5066495193075868, "((0, 0, 0), (7, 0, 8))": 0.5773972359868379, "((0, 0, 0), (7, 0, 9))": 0.631808549529935, "((0, 0, 0), (7, 1, 0))": 0.3536871413551639, "((0, 0, 0), (7, 1, 1))": 0.328454826196285, "((0, 0, 0), (7, 1, 2))": 0.30921364224060527, "((0, 0, 0), (7, 1, 3))": 0.31153857912270483, "((0, 0, 0), (7, 1, 4))": 0.3423794263411067, "((0, 0, 0), (7, 1, 5))": 0.397405663621768, "((0, 0, 0), (7, 1, 6))": 0.4666780573193181, "((0, 0, 0), (7, 1, 7))": 0.5402428111792142, "((0, 0, 0), (7, 1, 8))": 0.608936954976407, "((0, 0, 0), (7, 1, 9))": 0.662105410254789, "((0, 0, 0), (7, 2, 0))": 0.40962877928010205, "((0, 0, 0), (7, 2, 1))": 0.38896913503599356, "((0, 0, 0), (7, 2, 2))": 0.3742148377392497, "((0, 0, 0), (7, 2, 3))": 0.3779390628790803, "((0, 0, 0), (7, 2, 4))": 0.4058935221299724, "((0, 0, 0), (7, 2, 5))": 0.4555855791632122, "((0, 0, 0), (7, 2, 6))": 0.5194187270672738, "((0, 0, 0), (7, 2, 7))": 0.5885312708138857, "((0, 0, 0), (7, 2, 8))": 0.6539182685520751, "((0, 0, 0), (7, 2, 9))": 0.704849479768697, "((0, 0, 0), (7, 3, 0))": 0.47544216818190677, "((0, 0, 0), (7, 3, 1))": 0.45921437915071206, "((0, 0, 0), (7, 3, 2))": 0.4487448518483715, "((0, 0, 0), (7, 3, 3))": 0.45409811455143173, "((0, 0, 0), (7, 3, 4))": 0.4799532218250299, "((0, 0, 0), (7, 3, 5))": 0.5249070832138717, "((0, 0, 0), (7, 3, 6))": 0.5832137942277675, "((0, 0, 0), (7, 3, 7))": 0.6472450741696952, "((0, 0, 0), (7, 3, 8))": 0.7085058439043808, "((0, 0, 0), (7, 3, 9))": 0.7565551659998878, "((0, 0, 0), (7, 4, 0))": 0.5470135559834276, "((0, 0, 0), (7, 4, 1))": 0.5347894797264391, "((0, 0, 0), (7, 4, 2))": 0.5281934230885095, "((0, 0, 0), (7, 4, 3))": 0.5352586678613942, "((0, 0, 0), (7, 4, 4))": 0.5597225507089033, "((0, 0, 0), (7, 4, 5))": 0.6007380964605853, "((0, 0, 0), (7, 4, 6))": 0.6538964608659174, "((0, 0, 0), (7, 4, 7))": 0.7127443308637432, "((0, 0, 0), (7, 4, 8))": 0.7695332657147169, "((0, 0, 0), (7, 4, 9))": 0.8143745304183396, "((0, 0, 0), (7, 5, 0))": 0.620794417348428, "((0, 0, 0), (7, 5, 1))": 0.6121050774910584, "((0, 0, 0), (7, 5, 2))": 0.6089470673775855, "((0, 0, 0), (7, 5, 3))": 0.6176986833774041, "((0, 0, 0), (7, 5, 4))": 0.6412812157272905, "((0, 0, 0), (7, 5, 5))": 0.6790957924885065, "((0, 0, 0), (7, 5, 6))": 0.7276639668826274, "((0, 0, 0), (7, 5, 7))": 0.781554489778558, "((0, 0, 0), (7, 5, 8))": 0.8338646325349421, "((0, 0, 0), (7, 5, 9))": 0.8754085721368269, "((0, 0, 0), (7, 6, 0))": 0.6934276711547931, "((0, 0, 0), (7, 6, 1))": 0.6878371338838846, "((0, 0, 0), (7, 6, 2))": 0.6877020096800207, "((0, 0, 0), (7, 6, 3))": 0.6980354490241395, "((0, 0, 0), (7, 6, 4))": 0.7210629569438055, "((0, 0, 0), (7, 6, 5))": 0.7562875468750246, "((0, 0, 0), (7, 6, 6))": 0.800868390227564, "((0, 0, 0), (7, 6, 7))": 0.8502166395362776, "((0, 0, 0), (7, 6, 8))": 0.898252926534436, "((0, 0, 0), (7, 6, 9))": 0.9365684113865602, "((0, 0, 0), (7, 7, 0))": 0.7614088133534305, "((0, 0, 0), (7, 7, 1))": 0.7585080280614751, "((0, 0, 0), (7, 7, 2))": 0.7609743735007103, "((0, 0, 0), (7, 7, 3))": 0.7726945984081705, "((0, 0, 0), (7, 7, 4))": 0.79535232952184, "((0, 0, 0), (7, 7, 5))": 0.8284936075746014, "((0, 0, 0), (7, 7, 6))": 0.8697175254185581, "((0, 0, 0), (7, 7, 7))": 0.9150700798554907, "((0, 0, 0), (7, 7, 8))": 0.9591884230273342, "((0, 0, 0), (7, 7, 9))": 0.9944558621445069, "((0, 0, 0), (7, 8, 0))": 0.820550654217928, "((0, 0, 0), (7, 8, 1))": 0.8199099553795702, "((0, 0, 0), (7, 8, 2))": 0.8244680743010006, "((0, 0, 0), (7, 8, 3))": 0.8372630480606517, "((0, 0, 0), (7, 8, 4))": 0.859637585209698, "((0, 0, 0), (7, 8, 5))": 0.8911630914251242, "((0, 0, 0), (7, 8, 6))": 0.9297271916829368, "((0, 0, 0), (7, 8, 7))": 0.9717988257694666, "((0, 0, 0), (7, 8, 8))": 1.012537782039564, "((0, 0, 0), (7, 8, 9))": 1.0450522655164518, "((0, 0, 0), (7, 9, 0))": 0.8645458213810788, "((0, 0, 0), (7, 9, 1))": 0.8655565410749555, "((0, 0, 0), (7, 9, 2))": 0.8715019410565601, "((0, 0, 0), (7, 9, 3))": 0.884967481230181, "((0, 0, 0), (7, 9, 4))": 0.907118562282149, "((0, 0, 0), (7, 9, 5))": 0.9375387999832759, "((0, 0, 0), (7, 9, 6))": 0.9742793644116498, "((0, 0, 0), (7, 9, 7))": 1.0140548306155424, "((0, 0, 0), (7, 9, 8))": 1.0523205179985544, "((0, 0, 0), (7, 9, 9))": 1.0826319118266596, "((0, 0, 0), (8, 0, 0))": 0.35392043067659795, "((0, 0, 0), (8, 0, 1))": 0.3262023378981116, "((0, 0, 0), (8, 0, 2))": 0.3023749258137868, "((0, 0, 0), (8, 0, 3))": 0.29826990656713764, "((0, 0, 0), (8, 0, 4))": 0.3226129132143522, "((0, 0, 0), (8, 0, 5))": 0.3725095174297784, "((0, 0, 0), (8, 0, 6))": 0.43804919911514356, "((0, 0, 0), (8, 0, 7))": 0.5088277256720863, "((0, 0, 0), (8, 0, 8))": 0.5754491264393198, "((0, 0, 0), (8, 0, 9))": 0.6273688674772966, "((0, 0, 0), (8, 1, 0))": 0.39472006921945313, "((0, 0, 0), (8, 1, 1))": 0.3704337085692284, "((0, 0, 0), (8, 1, 2))": 0.3502635406381338, "((0, 0, 0), (8, 1, 3))": 0.34778601230920997, "((0, 0, 0), (8, 1, 4))": 0.3703315240834076, "((0, 0, 0), (8, 1, 5))": 0.416222165225432, "((0, 0, 0), (8, 1, 6))": 0.47757136429875824, "((0, 0, 0), (8, 1, 7))": 0.5449946373928013, "((0, 0, 0), (8, 1, 8))": 0.6092681691948123, "((0, 0, 0), (8, 1, 9))": 0.6596899733775649, "((0, 0, 0), (8, 2, 0))": 0.4505757213097511, "((0, 0, 0), (8, 2, 1))": 0.4304252211320984, "((0, 0, 0), (8, 2, 2))": 0.4144986785654645, "((0, 0, 0), (8, 2, 3))": 0.4140346054337889, "((0, 0, 0), (8, 2, 4))": 0.4350337609682972, "((0, 0, 0), (8, 2, 5))": 0.47671904928534253, "((0, 0, 0), (8, 2, 6))": 0.5331123386983689, "((0, 0, 0), (8, 2, 7))": 0.5960944970066222, "((0, 0, 0), (8, 2, 8))": 0.6568685903619756, "((0, 0, 0), (8, 2, 9))": 0.7048412728679971, "((0, 0, 0), (8, 3, 0))": 0.5158621676742055, "((0, 0, 0), (8, 3, 1))": 0.49978505083381325, "((0, 0, 0), (8, 3, 2))": 0.4880012829221753, "((0, 0, 0), (8, 3, 3))": 0.48967443018472084, "((0, 0, 0), (8, 3, 4))": 0.5096611023254217, "((0, 0, 0), (8, 3, 5))": 0.5476751263776805, "((0, 0, 0), (8, 3, 6))": 0.5991853270561583, "((0, 0, 0), (8, 3, 7))": 0.6573164923806132, "((0, 0, 0), (8, 3, 8))": 0.7139548565729771, "((0, 0, 0), (8, 3, 9))": 0.7589514048376027, "((0, 0, 0), (8, 4, 0))": 0.5865727832872795, "((0, 0, 0), (8, 4, 1))": 0.5742343946925575, "((0, 0, 0), (8, 4, 2))": 0.5662437415355431, "((0, 0, 0), (8, 4, 3))": 0.5700253865866677, "((0, 0, 0), (8, 4, 4))": 0.5894572680003506, "((0, 0, 0), (8, 4, 5))": 0.6244552914518398, "((0, 0, 0), (8, 4, 6))": 0.6715050703988852, "((0, 0, 0), (8, 4, 7))": 0.7248328619272186, "((0, 0, 0), (8, 4, 8))": 0.7771489880927527, "((0, 0, 0), (8, 4, 9))": 0.8189594283946077, "((0, 0, 0), (8, 5, 0))": 0.6592503547473362, "((0, 0, 0), (8, 5, 1))": 0.6502486569463289, "((0, 0, 0), (8, 5, 2))": 0.6456485401723205, "((0, 0, 0), (8, 5, 3))": 0.6514175258801362, "((0, 0, 0), (8, 5, 4))": 0.6706080809266425, "((0, 0, 0), (8, 5, 5))": 0.7031729548822614, "((0, 0, 0), (8, 5, 6))": 0.7462967242123371, "((0, 0, 0), (8, 5, 7))": 0.7951274428435285, "((0, 0, 0), (8, 5, 8))": 0.8432221764665809, "((0, 0, 0), (8, 5, 9))": 0.881847965407457, "((0, 0, 0), (8, 6, 0))": 0.7306075351238199, "((0, 0, 0), (8, 6, 1))": 0.7245464389457106, "((0, 0, 0), (8, 6, 2))": 0.7229322688321863, "((0, 0, 0), (8, 6, 3))": 0.7305097473226866, "((0, 0, 0), (8, 6, 4))": 0.7496402901832404, "((0, 0, 0), (8, 6, 5))": 0.7802466489676971, "((0, 0, 0), (8, 6, 6))": 0.8199934819127431, "((0, 0, 0), (8, 6, 7))": 0.8647652560313563, "((0, 0, 0), (8, 6, 8))": 0.9089077647716871, "((0, 0, 0), (8, 6, 9))": 0.9444798180231931, "((0, 0, 0), (8, 7, 0))": 0.7972157509980818, "((0, 0, 0), (8, 7, 1))": 0.7937053766672097, "((0, 0, 0), (8, 7, 2))": 0.7946556739561309, "((0, 0, 0), (8, 7, 3))": 0.8037921627857442, "((0, 0, 0), (8, 7, 4))": 0.8229422419692624, "((0, 0, 0), (8, 7, 5))": 0.8519814647367085, "((0, 0, 0), (8, 7, 6))": 0.8889068213605181, "((0, 0, 0), (8, 7, 7))": 0.9301512879224082, "((0, 0, 0), (8, 7, 8))": 0.9707266097337448, "((0, 0, 0), (8, 7, 9))": 1.0034680617695546, "((0, 0, 0), (8, 8, 0))": 0.8550120823520116, "((0, 0, 0), (8, 8, 1))": 0.8536390932131525, "((0, 0, 0), (8, 8, 2))": 0.856646850457022, "((0, 0, 0), (8, 8, 3))": 0.8669946697281449, "((0, 0, 0), (8, 8, 4))": 0.886163873035108, "((0, 0, 0), (8, 8, 5))": 0.9139946456743036, "((0, 0, 0), (8, 8, 6))": 0.9487017043501209, "((0, 0, 0), (8, 8, 7))": 0.9870819267896125, "((0, 0, 0), (8, 8, 8))": 1.0246226024543048, "((0, 0, 0), (8, 8, 9))": 1.054842434424594, "((0, 0, 0), (8, 9, 0))": 0.8979373600007324, "((0, 0, 0), (8, 9, 1))": 0.8981322244951064, "((0, 0, 0), (8, 9, 2))": 0.9025039570532978, "((0, 0, 0), (8, 9, 3))": 0.9136225304775616, "((0, 0, 0), (8, 9, 4))": 0.9327791837002668, "((0, 0, 0), (8, 9, 5))": 0.9597898852228272, "((0, 0, 0), (8, 9, 6))": 0.9929879914398607, "((0, 0, 0), (8, 9, 7))": 1.0293846170751564, "((0, 0, 0), (8, 9, 8))": 1.0647318358036728, "((0, 0, 0), (8, 9, 9))": 1.092935592376669, "((0, 0, 0), (9, 0, 0))": 0.38437517419699335, "((0, 0, 0), (9, 0, 1))": 0.3579853362940923, "((0, 0, 0), (9, 0, 2))": 0.3342402945541133, "((0, 0, 0), (9, 0, 3))": 0.3272468884337549, "((0, 0, 0), (9, 0, 4))": 0.34558218458175194, "((0, 0, 0), (9, 0, 5))": 0.38837200673040206, "((0, 0, 0), (9, 0, 6))": 0.4475770676597966, "((0, 0, 0), (9, 0, 7))": 0.5133726289510611, "((0, 0, 0), (9, 0, 8))": 0.5763025345323358, "((0, 0, 0), (9, 0, 9))": 0.6257876674506091, "((0, 0, 0), (9, 1, 0))": 0.4252464775805803, "((0, 0, 0), (9, 1, 1))": 0.4019979358911569, "((0, 0, 0), (9, 1, 2))": 0.38164189313312874, "((0, 0, 0), (9, 1, 3))": 0.3764899963166062, "((0, 0, 0), (9, 1, 4))": 0.39380796765403314, "((0, 0, 0), (9, 1, 5))": 0.43333222913879327, "((0, 0, 0), (9, 1, 6))": 0.48867476252046, "((0, 0, 0), (9, 1, 7))": 0.5511165683834569, "((0, 0, 0), (9, 1, 8))": 0.6115507985395369, "((0, 0, 0), (9, 1, 9))": 0.6593783174801879, "((0, 0, 0), (9, 2, 0))": 0.4808681596159754, "((0, 0, 0), (9, 2, 1))": 0.46141859619661785, "((0, 0, 0), (9, 2, 2))": 0.4450706803154623, "((0, 0, 0), (9, 2, 3))": 0.44217631702213106, "((0, 0, 0), (9, 2, 4))": 0.4587180380442364, "((0, 0, 0), (9, 2, 5))": 0.49485576989002156, "((0, 0, 0), (9, 2, 6))": 0.5457265656464774, "((0, 0, 0), (9, 2, 7))": 0.6038756154964682, "((0, 0, 0), (9, 2, 8))": 0.6607779942401449, "((0, 0, 0), (9, 2, 9))": 0.7060814815819327, "((0, 0, 0), (9, 3, 0))": 0.5456596113879281, "((0, 0, 0), (9, 3, 1))": 0.5299956004096325, "((0, 0, 0), (9, 3, 2))": 0.5176139379669715, "((0, 0, 0), (9, 3, 3))": 0.5170694680417793, "((0, 0, 0), (9, 3, 4))": 0.5332267818372703, "((0, 0, 0), (9, 3, 5))": 0.5664303938471359, "((0, 0, 0), (9, 3, 6))": 0.612961300001452, "((0, 0, 0), (9, 3, 7))": 0.6665405018124709, "((0, 0, 0), (9, 3, 8))": 0.7194081493746609, "((0, 0, 0), (9, 3, 9))": 0.7617464511913503, "((0, 0, 0), (9, 4, 0))": 0.6156710294355656, "((0, 0, 0), (9, 4, 1))": 0.6035196551350346, "((0, 0, 0), (9, 4, 2))": 0.5948060200765688, "((0, 0, 0), (9, 4, 3))": 0.596536972340087, "((0, 0, 0), (9, 4, 4))": 0.6126265947448417, "((0, 0, 0), (9, 4, 5))": 0.6434340614247663, "((0, 0, 0), (9, 4, 6))": 0.6860408445726744, "((0, 0, 0), (9, 4, 7))": 0.7351754140182155, "((0, 0, 0), (9, 4, 8))": 0.7839164350349105, "((0, 0, 0), (9, 4, 9))": 0.8231475647231861, "((0, 0, 0), (9, 5, 0))": 0.6874877478296756, "((0, 0, 0), (9, 5, 1))": 0.6784990288222594, "((0, 0, 0), (9, 5, 2))": 0.6730781809125966, "((0, 0, 0), (9, 5, 3))": 0.6769241992116206, "((0, 0, 0), (9, 5, 4))": 0.6931463140628115, "((0, 0, 0), (9, 5, 5))": 0.7220320298146996, "((0, 0, 0), (9, 5, 6))": 0.7612103949704803, "((0, 0, 0), (9, 5, 7))": 0.8062364504231797, "((0, 0, 0), (9, 5, 8))": 0.8510074879128128, "((0, 0, 0), (9, 5, 9))": 0.887179819640403, "((0, 0, 0), (9, 6, 0))": 0.7578604752435587, "((0, 0, 0), (9, 6, 1))": 0.7516663969781479, "((0, 0, 0), (9, 6, 2))": 0.7491474259636719, "((0, 0, 0), (9, 6, 3))": 0.7548916267629419, "((0, 0, 0), (9, 6, 4))": 0.7713444275446502, "((0, 0, 0), (9, 6, 5))": 0.7986930874879926, "((0, 0, 0), (9, 6, 6))": 0.8349422728962667, "((0, 0, 0), (9, 6, 7))": 0.8762983353268775, "((0, 0, 0), (9, 6, 8))": 0.9173986482253114, "((0, 0, 0), (9, 6, 9))": 0.9506780969388898, "((0, 0, 0), (9, 7, 0))": 0.8233957944231811, "((0, 0, 0), (9, 7, 1))": 0.8196201902937809, "((0, 0, 0), (9, 7, 2))": 0.8195806930244856, "((0, 0, 0), (9, 7, 3))": 0.8269468273466134, "((0, 0, 0), (9, 7, 4))": 0.8436498968626405, "((0, 0, 0), (9, 7, 5))": 0.8697780370514666, "((0, 0, 0), (9, 7, 6))": 0.9035960277717966, "((0, 0, 0), (9, 7, 7))": 0.9417939313078151, "((0, 0, 0), (9, 7, 8))": 0.9796245842089907, "((0, 0, 0), (9, 7, 9))": 1.0102614659678006, "((0, 0, 0), (9, 8, 0))": 0.8800890909668997, "((0, 0, 0), (9, 8, 1))": 0.8783124567934864, "((0, 0, 0), (9, 8, 2))": 0.880253500706729, "((0, 0, 0), (9, 8, 3))": 0.8888878450228271, "((0, 0, 0), (9, 8, 4))": 0.9057968628032905, "((0, 0, 0), (9, 8, 5))": 0.9309917192216083, "((0, 0, 0), (9, 8, 6))": 0.9629081422746766, "((0, 0, 0), (9, 8, 7))": 0.9985652440643324, "((0, 0, 0), (9, 8, 8))": 1.0336562175722992, "((0, 0, 0), (9, 8, 9))": 1.0619862089407657, "((0, 0, 0), (9, 9, 0))": 0.9220214005030664, "((0, 0, 0), (9, 9, 1))": 0.9216805833736863, "((0, 0, 0), (9, 9, 2))": 0.9249463535857929, "((0, 0, 0), (9, 9, 3))": 0.9344126723527537, "((0, 0, 0), (9, 9, 4))": 0.9514508572811404, "((0, 0, 0), (9, 9, 5))": 0.9760216509624418, "((0, 0, 0), (9, 9, 6))": 1.0066541893765817, "((0, 0, 0), (9, 9, 7))": 1.040561045606606, "((0, 0, 0), (9, 9, 8))": 1.0736973693777765, "((0, 0, 0), (9, 9, 9))": 1.1002333060740899, "((0, 0, 1), (0, 0, 2))": 0.07715067828273253, "((0, 0, 1), (0, 0, 3))": 0.16565385408845978, "((0, 0, 1), (0, 0, 4))": 0.2601930853375149, "((0, 0, 1), (0, 0, 5))": 0.3564501580772559, "((0, 0, 1), (0, 0, 6))": 0.4503963764689394, "((0, 0, 1), (0, 0, 7))": 0.5377893486196039, "((0, 0, 1), (0, 0, 8))": 0.6134916341707316, "((0, 0, 1), (0, 0, 9))": 0.6696802902769995, "((0, 0, 1), (0, 1, 0))": 0.07242829656375871, "((0, 0, 1), (0, 1, 1))": 0.04446977557219702, "((0, 0, 1), (0, 1, 2))": 0.09163940101367996, "((0, 0, 1), (0, 1, 3))": 0.17581823209221398, "((0, 0, 1), (0, 1, 4))": 0.2697766232382656, "((0, 0, 1), (0, 1, 5))": 0.36644788867418837, "((0, 0, 1), (0, 1, 6))": 0.4611670219217035, "((0, 0, 1), (0, 1, 7))": 0.5494574191893787, "((0, 0, 1), (0, 1, 8))": 0.6260367156428784, "((0, 0, 1), (0, 1, 9))": 0.682893898120427, "((0, 0, 1), (0, 2, 0))": 0.11815060832808044, "((0, 0, 1), (0, 2, 1))": 0.10495716552864166, "((0, 0, 1), (0, 2, 2))": 0.1350952337217928, "((0, 0, 1), (0, 2, 3))": 0.20549118516599602, "((0, 0, 1), (0, 2, 4))": 0.2936521200898862, "((0, 0, 1), (0, 2, 5))": 0.3879195763210824, "((0, 0, 1), (0, 2, 6))": 0.4817450914023979, "((0, 0, 1), (0, 2, 7))": 0.5698474807424015, "((0, 0, 1), (0, 2, 8))": 0.6465081205134088, "((0, 0, 1), (0, 2, 9))": 0.7034341956205112, "((0, 0, 1), (0, 3, 0))": 0.18170585557812052, "((0, 0, 1), (0, 3, 1))": 0.17541594245787842, "((0, 0, 1), (0, 3, 2))": 0.19807812154389123, "((0, 0, 1), (0, 3, 3))": 0.25502635601332385, "((0, 0, 1), (0, 3, 4))": 0.33385377469979755, "((0, 0, 1), (0, 3, 5))": 0.42262480543830194, "((0, 0, 1), (0, 3, 6))": 0.5132517847891025, "((0, 0, 1), (0, 3, 7))": 0.5994515564003203, "((0, 0, 1), (0, 3, 8))": 0.6749300756933858, "((0, 0, 1), (0, 3, 9))": 0.7311222803498602, "((0, 0, 1), (0, 4, 0))": 0.25405462166207043, "((0, 0, 1), (0, 4, 1))": 0.25181573801069496, "((0, 0, 1), (0, 4, 2))": 0.2712000997848541, "((0, 0, 1), (0, 4, 3))": 0.31859279609928354, "((0, 0, 1), (0, 4, 4))": 0.3878669249113003, "((0, 0, 1), (0, 4, 5))": 0.4694164294700858, "((0, 0, 1), (0, 4, 6))": 0.5549769573292191, "((0, 0, 1), (0, 4, 7))": 0.6376578029679729, "((0, 0, 1), (0, 4, 8))": 0.7107075597228586, "((0, 0, 1), (0, 4, 9))": 0.7653598105803089, "((0, 0, 1), (0, 5, 0))": 0.33015250060332885, "((0, 0, 1), (0, 5, 1))": 0.33075581517623975, "((0, 0, 1), (0, 5, 2))": 0.3487570910901567, "((0, 0, 1), (0, 5, 3))": 0.38983424765326025, "((0, 0, 1), (0, 5, 4))": 0.4509846252210178, "((0, 0, 1), (0, 5, 5))": 0.5250681423941722, "((0, 0, 1), (0, 5, 6))": 0.6045887720383336, "((0, 0, 1), (0, 5, 7))": 0.6826442078470666, "((0, 0, 1), (0, 5, 8))": 0.7523128730656773, "((0, 0, 1), (0, 5, 9))": 0.8047712141999255, "((0, 0, 1), (0, 6, 0))": 0.40610694044712015, "((0, 0, 1), (0, 6, 1))": 0.4089389183209343, "((0, 0, 1), (0, 6, 2))": 0.42649868998308604, "((0, 0, 1), (0, 6, 3))": 0.46342201891653045, "((0, 0, 1), (0, 6, 4))": 0.518147744421318, "((0, 0, 1), (0, 6, 5))": 0.5853965230129956, "((0, 0, 1), (0, 6, 6))": 0.6587370770163005, "((0, 0, 1), (0, 6, 7))": 0.7316607600104235, "((0, 0, 1), (0, 6, 8))": 0.7973860687405867, "((0, 0, 1), (0, 6, 9))": 0.8472218265763574, "((0, 0, 1), (0, 7, 0))": 0.4780729559542684, "((0, 0, 1), (0, 7, 1))": 0.48275938971098065, "((0, 0, 1), (0, 7, 2))": 0.5003550722968847, "((0, 0, 1), (0, 7, 3))": 0.5345033588005226, "((0, 0, 1), (0, 7, 4))": 0.5843022639605158, "((0, 0, 1), (0, 7, 5))": 0.6457329493036569, "((0, 0, 1), (0, 7, 6))": 0.7133465760396205, "((0, 0, 1), (0, 7, 7))": 0.7811925812404059, "((0, 0, 1), (0, 7, 8))": 0.842817199005966, "((0, 0, 1), (0, 7, 9))": 0.8898367447438712, "((0, 0, 1), (0, 8, 0))": 0.5414459058702459, "((0, 0, 1), (0, 8, 1))": 0.5476767163144058, "((0, 0, 1), (0, 8, 2))": 0.5654787933106505, "((0, 0, 1), (0, 8, 3))": 0.5977243167045136, "((0, 0, 1), (0, 8, 4))": 0.6438549476515771, "((0, 0, 1), (0, 8, 5))": 0.7006649582059024, "((0, 0, 1), (0, 8, 6))": 0.7634564338046981, "((0, 0, 1), (0, 8, 7))": 0.8267895846039686, "((0, 0, 1), (0, 8, 8))": 0.8845745920736099, "((0, 0, 1), (0, 8, 9))": 0.9288413803023066, "((0, 0, 1), (0, 9, 0))": 0.5892025891291752, "((0, 0, 1), (0, 9, 1))": 0.596551599930226, "((0, 0, 1), (0, 9, 2))": 0.6144822454759239, "((0, 0, 1), (0, 9, 3))": 0.6454653147324872, "((0, 0, 1), (0, 9, 4))": 0.6891342354752131, "((0, 0, 1), (0, 9, 5))": 0.742752448542076, "((0, 0, 1), (0, 9, 6))": 0.8020908173186938, "((0, 0, 1), (0, 9, 7))": 0.8620735794445572, "((0, 0, 1), (0, 9, 8))": 0.9168683266509641, "((0, 0, 1), (0, 9, 9))": 0.958805002853733, "((0, 0, 1), (1, 0, 0))": 0.08193684861548006, "((0, 0, 1), (1, 0, 1))": 0.02980129483184658, "((0, 0, 1), (1, 0, 2))": 0.06106967174814158, "((0, 0, 1), (1, 0, 3))": 0.14833420484049575, "((0, 0, 1), (1, 0, 4))": 0.24340567767337415, "((0, 0, 1), (1, 0, 5))": 0.3405878425054031, "((0, 0, 1), (1, 0, 6))": 0.435627883360564, "((0, 0, 1), (1, 0, 7))": 0.5242098012329555, "((0, 0, 1), (1, 0, 8))": 0.601115399163065, "((0, 0, 1), (1, 0, 9))": 0.6583415747044596, "((0, 0, 1), (1, 1, 0))": 0.10327981433828837, "((0, 0, 1), (1, 1, 1))": 0.0695583663583704, "((0, 0, 1), (1, 1, 2))": 0.08988541131232951, "((0, 0, 1), (1, 1, 3))": 0.16529072951861107, "((0, 0, 1), (1, 1, 4))": 0.257164018447672, "((0, 0, 1), (1, 1, 5))": 0.353581992679476, "((0, 0, 1), (1, 1, 6))": 0.44877669396328024, "((0, 0, 1), (1, 1, 7))": 0.5379099093478653, "((0, 0, 1), (1, 1, 8))": 0.6155094532985673, "((0, 0, 1), (1, 1, 9))": 0.6733145572249237, "((0, 0, 1), (1, 2, 0))": 0.1491136599009588, "((0, 0, 1), (1, 2, 1))": 0.12932518775992027, "((0, 0, 1), (1, 2, 2))": 0.14405330083292434, "((0, 0, 1), (1, 2, 3))": 0.203528782356187, "((0, 0, 1), (1, 2, 4))": 0.2869797883034244, "((0, 0, 1), (1, 2, 5))": 0.37946751010936824, "((0, 0, 1), (1, 2, 6))": 0.472880575738709, "((0, 0, 1), (1, 2, 7))": 0.5612884055212579, "((0, 0, 1), (1, 2, 8))": 0.6386320099452757, "((0, 0, 1), (1, 2, 9))": 0.6962830686189417, "((0, 0, 1), (1, 3, 0))": 0.2115199719155222, "((0, 0, 1), (1, 3, 1))": 0.1999338334385559, "((0, 0, 1), (1, 3, 2))": 0.21274581562143385, "((0, 0, 1), (1, 3, 3))": 0.2603493625319669, "((0, 0, 1), (1, 3, 4))": 0.3333905870278896, "((0, 0, 1), (1, 3, 5))": 0.41918394395205283, "((0, 0, 1), (1, 3, 6))": 0.5085108645641345, "((0, 0, 1), (1, 3, 7))": 0.5943986620433437, "((0, 0, 1), (1, 3, 8))": 0.670125226087974, "((0, 0, 1), (1, 3, 9))": 0.7267486020704814, "((0, 0, 1), (1, 4, 0))": 0.28307554018972664, "((0, 0, 1), (1, 4, 1))": 0.2767180223386018, "((0, 0, 1), (1, 4, 2))": 0.28918551072839555, "((0, 0, 1), (1, 4, 3))": 0.32920416885721876, "((0, 0, 1), (1, 4, 4))": 0.39283642718849293, "((0, 0, 1), (1, 4, 5))": 0.4708286570944745, "((0, 0, 1), (1, 4, 6))": 0.5544267603101827, "((0, 0, 1), (1, 4, 7))": 0.6362314005299483, "((0, 0, 1), (1, 4, 8))": 0.7090958612330936, "((0, 0, 1), (1, 4, 9))": 0.7638787279666471, "((0, 0, 1), (1, 5, 0))": 0.3587467040586471, "((0, 0, 1), (1, 5, 1))": 0.3561093361940877, "((0, 0, 1), (1, 5, 2))": 0.36894178445692927, "((0, 0, 1), (1, 5, 3))": 0.4042136708711773, "((0, 0, 1), (1, 5, 4))": 0.4603312362388504, "((0, 0, 1), (1, 5, 5))": 0.530758985014507, "((0, 0, 1), (1, 5, 6))": 0.6079383261272415, "((0, 0, 1), (1, 5, 7))": 0.6846817913389216, "((0, 0, 1), (1, 5, 8))": 0.7537844978694719, "((0, 0, 1), (1, 5, 9))": 0.8060985101172486, "((0, 0, 1), (1, 6, 0))": 0.43451164667599684, "((0, 0, 1), (1, 6, 1))": 0.43475556040793617, "((0, 0, 1), (1, 6, 2))": 0.44828976443758584, "((0, 0, 1), (1, 6, 3))": 0.4805565958702502, "((0, 0, 1), (1, 6, 4))": 0.5309141045503467, "((0, 0, 1), (1, 6, 5))": 0.5946525237814806, "((0, 0, 1), (1, 6, 6))": 0.6654814445121229, "((0, 0, 1), (1, 6, 7))": 0.7368056906793368, "((0, 0, 1), (1, 6, 8))": 0.8016680555856994, "((0, 0, 1), (1, 6, 9))": 0.8511279000630879, "((0, 0, 1), (1, 7, 0))": 0.5064288143479314, "((0, 0, 1), (1, 7, 1))": 0.5090249370677442, "((0, 0, 1), (1, 7, 2))": 0.5233876990006859, "((0, 0, 1), (1, 7, 3))": 0.5537070404916931, "((0, 0, 1), (1, 7, 4))": 0.5997151493401658, "((0, 0, 1), (1, 7, 5))": 0.6578724543064355, "((0, 0, 1), (1, 7, 6))": 0.7229442834118665, "((0, 0, 1), (1, 7, 7))": 0.7890079873559848, "((0, 0, 1), (1, 7, 8))": 0.8495351551507893, "((0, 0, 1), (1, 7, 9))": 0.8959826251481121, "((0, 0, 1), (1, 8, 0))": 0.5698122169238867, "((0, 0, 1), (1, 8, 1))": 0.5743347114460351, "((0, 0, 1), (1, 8, 2))": 0.5894577805776388, "((0, 0, 1), (1, 8, 3))": 0.6184547156497556, "((0, 0, 1), (1, 8, 4))": 0.6612444076306204, "((0, 0, 1), (1, 8, 5))": 0.7150223803079424, "((0, 0, 1), (1, 8, 6))": 0.7753155832288464, "((0, 0, 1), (1, 8, 7))": 0.8367682268536875, "((0, 0, 1), (1, 8, 8))": 0.8932761225410271, "((0, 0, 1), (1, 8, 9))": 0.9367936388582558, "((0, 0, 1), (1, 9, 0))": 0.6175251251504643, "((0, 0, 1), (1, 9, 1))": 0.6234248800742421, "((0, 0, 1), (1, 9, 2))": 0.6390326243244102, "((0, 0, 1), (1, 9, 3))": 0.6671426533878589, "((0, 0, 1), (1, 9, 4))": 0.7077838812939852, "((0, 0, 1), (1, 9, 5))": 0.7585662221181902, "((0, 0, 1), (1, 9, 6))": 0.8154818181946526, "((0, 0, 1), (1, 9, 7))": 0.8735531571510233, "((0, 0, 1), (1, 9, 8))": 0.9269578511970816, "((0, 0, 1), (1, 9, 9))": 0.9679910282988942, "((0, 0, 1), (2, 0, 0))": 0.11805928068659083, "((0, 0, 1), (2, 0, 1))": 0.07001221041536379, "((0, 0, 1), (2, 0, 2))": 0.06030036629535589, "((0, 0, 1), (2, 0, 3))": 0.13252570439444644, "((0, 0, 1), (2, 0, 4))": 0.22504192855650104, "((0, 0, 1), (2, 0, 5))": 0.3220560968848501, "((0, 0, 1), (2, 0, 6))": 0.4177452909216494, "((0, 0, 1), (2, 0, 7))": 0.5073260364203734, "((0, 0, 1), (2, 0, 8))": 0.5853069725264612, "((0, 0, 1), (2, 0, 9))": 0.6433803274563087, "((0, 0, 1), (2, 1, 0))": 0.14428721200244668, "((0, 0, 1), (2, 1, 1))": 0.10829842927005917, "((0, 0, 1), (2, 1, 2))": 0.10384419318622964, "((0, 0, 1), (2, 1, 3))": 0.16000245771709057, "((0, 0, 1), (2, 1, 4))": 0.24533202898151843, "((0, 0, 1), (2, 1, 5))": 0.33963888325986885, "((0, 0, 1), (2, 1, 6))": 0.4344435282456353, "((0, 0, 1), (2, 1, 7))": 0.523977563416289, "((0, 0, 1), (2, 1, 8))": 0.6022924884859693, "((0, 0, 1), (2, 1, 9))": 0.6607251982544544, "((0, 0, 1), (2, 2, 0))": 0.19093264329529877, "((0, 0, 1), (2, 2, 1))": 0.16636519482357198, "((0, 0, 1), (2, 2, 2))": 0.16579037103903052, "((0, 0, 1), (2, 2, 3))": 0.20901899778715968, "((0, 0, 1), (2, 2, 4))": 0.2834671378172808, "((0, 0, 1), (2, 2, 5))": 0.37180674117705886, "((0, 0, 1), (2, 2, 6))": 0.4635237396552914, "((0, 0, 1), (2, 2, 7))": 0.5515029589451448, "((0, 0, 1), (2, 2, 8))": 0.6290264666781686, "((0, 0, 1), (2, 2, 9))": 0.6869803261731355, "((0, 0, 1), (2, 3, 0))": 0.252596604282756, "((0, 0, 1), (2, 3, 1))": 0.23627482600918273, "((0, 0, 1), (2, 3, 2))": 0.23862413266024146, "((0, 0, 1), (2, 3, 3))": 0.27388820517806717, "((0, 0, 1), (2, 3, 4))": 0.3378129409192474, "((0, 0, 1), (2, 3, 5))": 0.4182402590589979, "((0, 0, 1), (2, 3, 6))": 0.5047493458452533, "((0, 0, 1), (2, 3, 7))": 0.5893611761154753, "((0, 0, 1), (2, 3, 8))": 0.6646646064646535, "((0, 0, 1), (2, 3, 9))": 0.7212050207212404, "((0, 0, 1), (2, 4, 0))": 0.3233280003714827, "((0, 0, 1), (2, 4, 1))": 0.31287351155057413, "((0, 0, 1), (2, 4, 2))": 0.3176462401382059, "((0, 0, 1), (2, 4, 3))": 0.3482773605436913, "((0, 0, 1), (2, 4, 4))": 0.4037777019380698, "((0, 0, 1), (2, 4, 5))": 0.4760811287860605, "((0, 0, 1), (2, 4, 6))": 0.5561606971135297, "((0, 0, 1), (2, 4, 7))": 0.6360033549745334, "((0, 0, 1), (2, 4, 8))": 0.7078876580405701, "((0, 0, 1), (2, 4, 9))": 0.7622088116711677, "((0, 0, 1), (2, 5, 0))": 0.3983663702855759, "((0, 0, 1), (2, 5, 1))": 0.3922996569014616, "((0, 0, 1), (2, 5, 2))": 0.39919796180474104, "((0, 0, 1), (2, 5, 3))": 0.42714585959712525, "((0, 0, 1), (2, 5, 4))": 0.4763124772426087, "((0, 0, 1), (2, 5, 5))": 0.5412656207820937, "((0, 0, 1), (2, 5, 6))": 0.614626834197758, "((0, 0, 1), (2, 5, 7))": 0.6889451987919446, "((0, 0, 1), (2, 5, 8))": 0.7566222998041187, "((0, 0, 1), (2, 5, 9))": 0.8081443403530622, "((0, 0, 1), (2, 6, 0))": 0.4736647274449891, "((0, 0, 1), (2, 6, 1))": 0.4710572503430119, "((0, 0, 1), (2, 6, 2))": 0.4798640105657947, "((0, 0, 1), (2, 6, 3))": 0.5062566446172906, "((0, 0, 1), (2, 6, 4))": 0.5507194555600415, "((0, 0, 1), (2, 6, 5))": 0.6094151404068221, "((0, 0, 1), (2, 6, 6))": 0.6763923298533647, "((0, 0, 1), (2, 6, 7))": 0.7450256789170674, "((0, 0, 1), (2, 6, 8))": 0.808136279807205, "((0, 0, 1), (2, 6, 9))": 0.856532704485637, "((0, 0, 1), (2, 7, 0))": 0.5452061848788069, "((0, 0, 1), (2, 7, 1))": 0.5454234169826166, "((0, 0, 1), (2, 7, 2))": 0.5559210905525285, "((0, 0, 1), (2, 7, 3))": 0.5814018249681531, "((0, 0, 1), (2, 7, 4))": 0.6223649596333256, "((0, 0, 1), (2, 7, 5))": 0.6759450324232525, "((0, 0, 1), (2, 7, 6))": 0.7372747618016048, "((0, 0, 1), (2, 7, 7))": 0.8005231882396078, "((0, 0, 1), (2, 7, 8))": 0.8590737680732768, "((0, 0, 1), (2, 7, 9))": 0.9042427818123782, "((0, 0, 1), (2, 8, 0))": 0.6082178331140687, "((0, 0, 1), (2, 8, 1))": 0.6107227351618196, "((0, 0, 1), (2, 8, 2))": 0.6225974207628113, "((0, 0, 1), (2, 8, 3))": 0.6474886063208568, "((0, 0, 1), (2, 8, 4))": 0.6858755267317564, "((0, 0, 1), (2, 8, 5))": 0.7354896406454468, "((0, 0, 1), (2, 8, 6))": 0.7922063043757535, "((0, 0, 1), (2, 8, 7))": 0.8508155375958121, "((0, 0, 1), (2, 8, 8))": 0.9052059112698195, "((0, 0, 1), (2, 8, 9))": 0.9472844519223077, "((0, 0, 1), (2, 9, 0))": 0.6555259726402352, "((0, 0, 1), (2, 9, 1))": 0.6596443683413192, "((0, 0, 1), (2, 9, 2))": 0.6724091457443052, "((0, 0, 1), (2, 9, 3))": 0.6968889966653853, "((0, 0, 1), (2, 9, 4))": 0.7335586667340411, "((0, 0, 1), (2, 9, 5))": 0.7804810506252072, "((0, 0, 1), (2, 9, 6))": 0.8339731947591589, "((0, 0, 1), (2, 9, 7))": 0.8892212234755653, "((0, 0, 1), (2, 9, 8))": 0.940440081226868, "((0, 0, 1), (2, 9, 9))": 0.9799541871901363, "((0, 0, 1), (3, 0, 0))": 0.16143656468999307, "((0, 0, 1), (3, 0, 1))": 0.11642167295280001, "((0, 0, 1), (3, 0, 2))": 0.0880261033000614, "((0, 0, 1), (3, 0, 3))": 0.1293396855612255, "((0, 0, 1), (3, 0, 4))": 0.21194793767624853, "((0, 0, 1), (3, 0, 5))": 0.305806983802451, "((0, 0, 1), (3, 0, 6))": 0.4006140758157878, "((0, 0, 1), (3, 0, 7))": 0.4902503845916251, "((0, 0, 1), (3, 0, 8))": 0.5686484996923021, "((0, 0, 1), (3, 0, 9))": 0.6271413627080088, "((0, 0, 1), (3, 1, 0))": 0.19114312097444486, "((0, 0, 1), (3, 1, 1))": 0.15473559547498286, "((0, 0, 1), (3, 1, 2))": 0.13562179045995396, "((0, 0, 1), (3, 1, 3))": 0.16787971112695005, "((0, 0, 1), (3, 1, 4))": 0.24042386425952436, "((0, 0, 1), (3, 1, 5))": 0.3292702140249114, "((0, 0, 1), (3, 1, 6))": 0.4218120135388645, "((0, 0, 1), (3, 1, 7))": 0.5105635457811998, "((0, 0, 1), (3, 1, 8))": 0.5887632792277125, "((0, 0, 1), (3, 1, 9))": 0.6472868069491002, "((0, 0, 1), (3, 2, 0))": 0.23896776595441147, "((0, 0, 1), (3, 2, 1))": 0.2117430011350186, "((0, 0, 1), (3, 2, 2))": 0.2000476054039594, "((0, 0, 1), (3, 2, 3))": 0.2261530309423871, "((0, 0, 1), (3, 2, 4))": 0.28770685869835533, "((0, 0, 1), (3, 2, 5))": 0.3688269441515547, "((0, 0, 1), (3, 2, 6))": 0.4568247653480103, "((0, 0, 1), (3, 2, 7))": 0.543001847806709, "((0, 0, 1), (3, 2, 8))": 0.6197225172976777, "((0, 0, 1), (3, 2, 9))": 0.6773471148826147, "((0, 0, 1), (3, 3, 0))": 0.30040774888853894, "((0, 0, 1), (3, 3, 1))": 0.28078579031702844, "((0, 0, 1), (3, 3, 2))": 0.27456536671429727, "((0, 0, 1), (3, 3, 3))": 0.2973262065792398, "((0, 0, 1), (3, 3, 4))": 0.349930971646486, "((0, 0, 1), (3, 3, 5))": 0.4225818037702115, "((0, 0, 1), (3, 3, 6))": 0.5043624016617824, "((0, 0, 1), (3, 3, 7))": 0.5862711347821548, "((0, 0, 1), (3, 3, 8))": 0.6600913805783875, "((0, 0, 1), (3, 3, 9))": 0.7158629704478041, "((0, 0, 1), (3, 4, 0))": 0.37048262280595284, "((0, 0, 1), (3, 4, 1))": 0.35680645308097864, "((0, 0, 1), (3, 4, 2))": 0.35480402354791685, "((0, 0, 1), (3, 4, 3))": 0.3759368330158738, "((0, 0, 1), (3, 4, 4))": 0.42196529782677045, "((0, 0, 1), (3, 4, 5))": 0.4867908337763847, "((0, 0, 1), (3, 4, 6))": 0.561703922930588, "((0, 0, 1), (3, 4, 7))": 0.6382241402240814, "((0, 0, 1), (3, 4, 8))": 0.7080669108776974, "((0, 0, 1), (3, 4, 9))": 0.7612245188458987, "((0, 0, 1), (3, 5, 0))": 0.44478627509904994, "((0, 0, 1), (3, 5, 1))": 0.4358115120102746, "((0, 0, 1), (3, 5, 2))": 0.4372295722193844, "((0, 0, 1), (3, 5, 3))": 0.45769636323318214, "((0, 0, 1), (3, 5, 4))": 0.49900198412048946, "((0, 0, 1), (3, 5, 5))": 0.5571506362951872, "((0, 0, 1), (3, 5, 6))": 0.6253198158919528, "((0, 0, 1), (3, 5, 7))": 0.6959873592957115, "((0, 0, 1), (3, 5, 8))": 0.7612285407490484, "((0, 0, 1), (3, 5, 9))": 0.8112721484210661, "((0, 0, 1), (3, 6, 0))": 0.5193527176859813, "((0, 0, 1), (3, 6, 1))": 0.5141922855660341, "((0, 0, 1), (3, 6, 2))": 0.518478387900479, "((0, 0, 1), (3, 6, 3))": 0.5388037518097752, "((0, 0, 1), (3, 6, 4))": 0.5766844467746153, "((0, 0, 1), (3, 6, 5))": 0.6293172472004974, "((0, 0, 1), (3, 6, 6))": 0.6913235503621692, "((0, 0, 1), (3, 6, 7))": 0.7561912061213835, "((0, 0, 1), (3, 6, 8))": 0.816623722140728, "((0, 0, 1), (3, 6, 9))": 0.863308496285652, "((0, 0, 1), (3, 7, 0))": 0.5901609271572587, "((0, 0, 1), (3, 7, 1))": 0.5881470998997949, "((0, 0, 1), (3, 7, 2))": 0.5948418502665357, "((0, 0, 1), (3, 7, 3))": 0.6152695234187792, "((0, 0, 1), (3, 7, 4))": 0.6506339376003887, "((0, 0, 1), (3, 7, 5))": 0.6988271386952092, "((0, 0, 1), (3, 7, 6))": 0.755492453165879, "((0, 0, 1), (3, 7, 7))": 0.8150055873942883, "((0, 0, 1), (3, 7, 8))": 0.8707547599399046, "((0, 0, 1), (3, 7, 9))": 0.9140576467749597, "((0, 0, 1), (3, 8, 0))": 0.6524319208873743, "((0, 0, 1), (3, 8, 1))": 0.6529602877310117, "((0, 0, 1), (3, 8, 2))": 0.6615583543733524, "((0, 0, 1), (3, 8, 3))": 0.6821183415844371, "((0, 0, 1), (3, 8, 4))": 0.7156300150409992, "((0, 0, 1), (3, 8, 5))": 0.760406853617975, "((0, 0, 1), (3, 8, 6))": 0.8127687652092422, "((0, 0, 1), (3, 8, 7))": 0.8677428164037924, "((0, 0, 1), (3, 8, 8))": 0.9192985573529268, "((0, 0, 1), (3, 8, 9))": 0.9594302113245609, "((0, 0, 1), (3, 9, 0))": 0.6990802238699945, "((0, 0, 1), (3, 9, 1))": 0.7013962604144617, "((0, 0, 1), (3, 9, 2))": 0.711233286137157, "((0, 0, 1), (3, 9, 3))": 0.7318477658507704, "((0, 0, 1), (3, 9, 4))": 0.7641148533681692, "((0, 0, 1), (3, 9, 5))": 0.8065800069798712, "((0, 0, 1), (3, 9, 6))": 0.8559574526885636, "((0, 0, 1), (3, 9, 7))": 0.9076780093527943, "((0, 0, 1), (3, 9, 8))": 0.9560828037414489, "((0, 0, 1), (3, 9, 9))": 0.9936382087461683, "((0, 0, 1), (4, 0, 0))": 0.20883306806260657, "((0, 0, 1), (4, 0, 1))": 0.16632977551355185, "((0, 0, 1), (4, 0, 2))": 0.1314607058571381, "((0, 0, 1), (4, 0, 3))": 0.14534494022357528, "((0, 0, 1), (4, 0, 4))": 0.20988266844059356, "((0, 0, 1), (4, 0, 5))": 0.29597138852674726, "((0, 0, 1), (4, 0, 6))": 0.38734011315479105, "((0, 0, 1), (4, 0, 7))": 0.4754552109532743, "((0, 0, 1), (4, 0, 8))": 0.5532404463059291, "((0, 0, 1), (4, 0, 9))": 0.611540122604013, "((0, 0, 1), (4, 1, 0))": 0.24112693377780856, "((0, 0, 1), (4, 1, 1))": 0.20520124002882648, "((0, 0, 1), (4, 1, 2))": 0.17871882586475374, "((0, 0, 1), (4, 1, 3))": 0.19111323715576736, "((0, 0, 1), (4, 1, 4))": 0.24654721713783875, "((0, 0, 1), (4, 1, 5))": 0.32595658114843407, "((0, 0, 1), (4, 1, 6))": 0.4136398134099161, "((0, 0, 1), (4, 1, 7))": 0.4998958585281509, "((0, 0, 1), (4, 1, 8))": 0.5768370843303517, "((0, 0, 1), (4, 1, 9))": 0.6347661342808649, "((0, 0, 1), (4, 2, 0))": 0.2902043824500256, "((0, 0, 1), (4, 2, 1))": 0.2618061368445335, "((0, 0, 1), (4, 2, 2))": 0.24312885459100336, "((0, 0, 1), (4, 2, 3))": 0.25492557641748126, "((0, 0, 1), (4, 2, 4))": 0.3019458784846252, "((0, 0, 1), (4, 2, 5))": 0.3730317213134677, "((0, 0, 1), (4, 2, 6))": 0.4549746978889393, "((0, 0, 1), (4, 2, 7))": 0.5376312756127961, "((0, 0, 1), (4, 2, 8))": 0.6123438298185003, "((0, 0, 1), (4, 2, 9))": 0.668898357163196, "((0, 0, 1), (4, 3, 0))": 0.3517408356818015, "((0, 0, 1), (4, 3, 1))": 0.33014331526111823, "((0, 0, 1), (4, 3, 2))": 0.3177913323957879, "((0, 0, 1), (4, 3, 3))": 0.3298046723717771, "((0, 0, 1), (4, 3, 4))": 0.3705759603247981, "((0, 0, 1), (4, 3, 5))": 0.43366897473839244, "((0, 0, 1), (4, 3, 6))": 0.5088387269663971, "((0, 0, 1), (4, 3, 7))": 0.5864730241903603, "((0, 0, 1), (4, 3, 8))": 0.6576347052824192, "((0, 0, 1), (4, 3, 9))": 0.7118913838402599, "((0, 0, 1), (4, 4, 0))": 0.4213100433521342, "((0, 0, 1), (4, 4, 1))": 0.4054194169381647, "((0, 0, 1), (4, 4, 2))": 0.3981488655078081, "((0, 0, 1), (4, 4, 3))": 0.4108695978053944, "((0, 0, 1), (4, 4, 4))": 0.447285101078319, "((0, 0, 1), (4, 4, 5))": 0.5035214580210968, "((0, 0, 1), (4, 4, 6))": 0.5718286519985081, "((0, 0, 1), (4, 4, 7))": 0.6436840443523678, "((0, 0, 1), (4, 4, 8))": 0.7104117951681832, "((0, 0, 1), (4, 4, 9))": 0.7617029254285675, "((0, 0, 1), (4, 5, 0))": 0.4948205557810267, "((0, 0, 1), (4, 5, 1))": 0.4836605094495877, "((0, 0, 1), (4, 5, 2))": 0.4805625104144833, "((0, 0, 1), (4, 5, 3))": 0.4942295340157467, "((0, 0, 1), (4, 5, 4))": 0.5276257437292894, "((0, 0, 1), (4, 5, 5))": 0.5782369847809946, "((0, 0, 1), (4, 5, 6))": 0.6401428315861666, "((0, 0, 1), (4, 5, 7))": 0.7060561473751018, "((0, 0, 1), (4, 5, 8))": 0.767929766133358, "((0, 0, 1), (4, 5, 9))": 0.8158623949919185, "((0, 0, 1), (4, 6, 0))": 0.5684465452677917, "((0, 0, 1), (4, 6, 1))": 0.5612332204714318, "((0, 0, 1), (4, 6, 2))": 0.561625664900196, "((0, 0, 1), (4, 6, 3))": 0.5763093789320783, "((0, 0, 1), (4, 6, 4))": 0.6075740753839634, "((0, 0, 1), (4, 6, 5))": 0.6536321945136946, "((0, 0, 1), (4, 6, 6))": 0.7098566553985227, "((0, 0, 1), (4, 6, 7))": 0.770075182877147, "((0, 0, 1), (4, 6, 8))": 0.8270461796015618, "((0, 0, 1), (4, 6, 9))": 0.8714781532002294, "((0, 0, 1), (4, 7, 0))": 0.638240821602329, "((0, 0, 1), (4, 7, 1))": 0.6343294320607228, "((0, 0, 1), (4, 7, 2))": 0.6376248761999548, "((0, 0, 1), (4, 7, 3))": 0.6532604325525067, "((0, 0, 1), (4, 7, 4))": 0.6829769707072486, "((0, 0, 1), (4, 7, 5))": 0.7253997124471805, "((0, 0, 1), (4, 7, 6))": 0.7767823989164886, "((0, 0, 1), (4, 7, 7))": 0.8318569289203639, "((0, 0, 1), (4, 7, 8))": 0.8841658301832246, "((0, 0, 1), (4, 7, 9))": 0.9251562354324776, "((0, 0, 1), (4, 8, 0))": 0.6995081199576545, "((0, 0, 1), (4, 8, 1))": 0.6982792913000706, "((0, 0, 1), (4, 8, 2))": 0.7038571228894892, "((0, 0, 1), (4, 8, 3))": 0.7202359714958383, "((0, 0, 1), (4, 8, 4))": 0.7488049220005447, "((0, 0, 1), (4, 8, 5))": 0.7884357149034922, "((0, 0, 1), (4, 8, 6))": 0.8359523577152677, "((0, 0, 1), (4, 8, 7))": 0.8867260270346194, "((0, 0, 1), (4, 8, 8))": 0.9349294563463999, "((0, 0, 1), (4, 8, 9))": 0.9727526688791894, "((0, 0, 1), (4, 9, 0))": 0.7453248385895983, "((0, 0, 1), (4, 9, 1))": 0.7459918170821721, "((0, 0, 1), (4, 9, 2))": 0.7530674432663225, "((0, 0, 1), (4, 9, 3))": 0.7698972799198597, "((0, 0, 1), (4, 9, 4))": 0.7976778336470945, "((0, 0, 1), (4, 9, 5))": 0.8354169797853096, "((0, 0, 1), (4, 9, 6))": 0.8802666194407606, "((0, 0, 1), (4, 9, 7))": 0.9279855534649274, "((0, 0, 1), (4, 9, 8))": 0.9731416810561979, "((0, 0, 1), (4, 9, 9))": 1.0084301390350947, "((0, 0, 1), (5, 0, 0))": 0.25777166294399745, "((0, 0, 1), (5, 0, 1))": 0.21754774807728341, "((0, 0, 1), (5, 0, 2))": 0.18065370417110738, "((0, 0, 1), (5, 0, 3))": 0.17746410722946648, "((0, 0, 1), (5, 0, 4))": 0.22157805236905007, "((0, 0, 1), (5, 0, 5))": 0.2954645987025242, "((0, 0, 1), (5, 0, 6))": 0.3803492241594861, "((0, 0, 1), (5, 0, 7))": 0.4649558553302311, "((0, 0, 1), (5, 0, 8))": 0.5408419665751055, "((0, 0, 1), (5, 0, 9))": 0.5981910787910704, "((0, 0, 1), (5, 1, 0))": 0.29204391514838773, "((0, 0, 1), (5, 1, 1))": 0.2571113039417527, "((0, 0, 1), (5, 1, 2))": 0.22720766153137795, "((0, 0, 1), (5, 1, 3))": 0.22620819549863178, "((0, 0, 1), (5, 1, 4))": 0.2645953058497918, "((0, 0, 1), (5, 1, 5))": 0.3316480260369977, "((0, 0, 1), (5, 1, 6))": 0.41183338778550044, "((0, 0, 1), (5, 1, 7))": 0.4936715940512738, "((0, 0, 1), (5, 1, 8))": 0.5680479586124245, "((0, 0, 1), (5, 1, 9))": 0.624598144509869, "((0, 0, 1), (5, 2, 0))": 0.34227021435261457, "((0, 0, 1), (5, 2, 1))": 0.31367369419885865, "((0, 0, 1), (5, 2, 2))": 0.2909917650297776, "((0, 0, 1), (5, 2, 3))": 0.2923699690112206, "((0, 0, 1), (5, 2, 4))": 0.3257957141519452, "((0, 0, 1), (5, 2, 5))": 0.38533007643438305, "((0, 0, 1), (5, 2, 6))": 0.45921875814151303, "((0, 0, 1), (5, 2, 7))": 0.5366486150249321, "((0, 0, 1), (5, 2, 8))": 0.6081031408920293, "((0, 0, 1), (5, 2, 9))": 0.6628071705818358, "((0, 0, 1), (5, 3, 0))": 0.40400531373891335, "((0, 0, 1), (5, 3, 1))": 0.38146313177352065, "((0, 0, 1), (5, 3, 2))": 0.3651084391377545, "((0, 0, 1), (5, 3, 3))": 0.36881779803053516, "((0, 0, 1), (5, 3, 4))": 0.39873791189871505, "((0, 0, 1), (5, 3, 5))": 0.45159943161520355, "((0, 0, 1), (5, 3, 6))": 0.5187780433429612, "((0, 0, 1), (5, 3, 7))": 0.5907420742036827, "((0, 0, 1), (5, 3, 8))": 0.6581305765419646, "((0, 0, 1), (5, 3, 9))": 0.7101432346410329, "((0, 0, 1), (5, 4, 0))": 0.47312515104777403, "((0, 0, 1), (5, 4, 1))": 0.4559134770081889, "((0, 0, 1), (5, 4, 2))": 0.44489235756727735, "((0, 0, 1), (5, 4, 3))": 0.45080782876817244, "((0, 0, 1), (5, 4, 4))": 0.47841152120626784, "((0, 0, 1), (5, 4, 5))": 0.5257935306309865, "((0, 0, 1), (5, 4, 6))": 0.5865835921664273, "((0, 0, 1), (5, 4, 7))": 0.6526924588421974, "((0, 0, 1), (5, 4, 8))": 0.7153702289495953, "((0, 0, 1), (5, 4, 9))": 0.7641523182866624, "((0, 0, 1), (5, 5, 0))": 0.5457870416256649, "((0, 0, 1), (5, 5, 1))": 0.5331509060960535, "((0, 0, 1), (5, 5, 2))": 0.5266207074690801, "((0, 0, 1), (5, 5, 3))": 0.5345803105398126, "((0, 0, 1), (5, 5, 4))": 0.5606713762510337, "((0, 0, 1), (5, 5, 5))": 0.6036560672771295, "((0, 0, 1), (5, 5, 6))": 0.6587020011242235, "((0, 0, 1), (5, 5, 7))": 0.7190507000272042, "((0, 0, 1), (5, 5, 8))": 0.7768097444721509, "((0, 0, 1), (5, 5, 9))": 0.8221037023306882, "((0, 0, 1), (5, 6, 0))": 0.6183188255457622, "((0, 0, 1), (5, 6, 1))": 0.6095917320891624, "((0, 0, 1), (5, 6, 2))": 0.6068619679437735, "((0, 0, 1), (5, 6, 3))": 0.6166621864547399, "((0, 0, 1), (5, 6, 4))": 0.6417538346346888, "((0, 0, 1), (5, 6, 5))": 0.6812172858344994, "((0, 0, 1), (5, 6, 6))": 0.7312606057314092, "((0, 0, 1), (5, 6, 7))": 0.7862441972418219, "((0, 0, 1), (5, 6, 8))": 0.8391827703297492, "((0, 0, 1), (5, 6, 9))": 0.8809497184836684, "((0, 0, 1), (5, 7, 0))": 0.6869045168284157, "((0, 0, 1), (5, 7, 1))": 0.6814944823141574, "((0, 0, 1), (5, 7, 2))": 0.6819434437414368, "((0, 0, 1), (5, 7, 3))": 0.6933194243161952, "((0, 0, 1), (5, 7, 4))": 0.7177079871987311, "((0, 0, 1), (5, 7, 5))": 0.7543686001144877, "((0, 0, 1), (5, 7, 6))": 0.8001976087866797, "((0, 0, 1), (5, 7, 7))": 0.850412118472474, "((0, 0, 1), (5, 7, 8))": 0.8988577717239438, "((0, 0, 1), (5, 7, 9))": 0.9372272012310754, "((0, 0, 1), (5, 8, 0))": 0.7469937714670108, "((0, 0, 1), (5, 8, 1))": 0.7443054581582664, "((0, 0, 1), (5, 8, 2))": 0.7472640541367257, "((0, 0, 1), (5, 8, 3))": 0.7598451959143824, "((0, 0, 1), (5, 8, 4))": 0.7837044651219306, "((0, 0, 1), (5, 8, 5))": 0.8182039328243856, "((0, 0, 1), (5, 8, 6))": 0.8606888552997033, "((0, 0, 1), (5, 8, 7))": 0.906958211232797, "((0, 0, 1), (5, 8, 8))": 0.9514975613442733, "((0, 0, 1), (5, 8, 9))": 0.9867819950190709, "((0, 0, 1), (5, 9, 0))": 0.7918658832864133, "((0, 0, 1), (5, 9, 1))": 0.791121279826149, "((0, 0, 1), (5, 9, 2))": 0.7957427339980285, "((0, 0, 1), (5, 9, 3))": 0.8090764584894639, "((0, 0, 1), (5, 9, 4))": 0.8325478451285226, "((0, 0, 1), (5, 9, 5))": 0.8655753739954494, "((0, 0, 1), (5, 9, 6))": 0.9057627717708051, "((0, 0, 1), (5, 9, 7))": 0.949251448964133, "((0, 0, 1), (5, 9, 8))": 0.9909176356143267, "((0, 0, 1), (5, 9, 9))": 1.023753951328885, "((0, 0, 1), (6, 0, 0))": 0.3060382882802135, "((0, 0, 1), (6, 0, 1))": 0.26799827250672675, "((0, 0, 1), (6, 0, 2))": 0.2309841728269426, "((0, 0, 1), (6, 0, 3))": 0.21833110588509916, "((0, 0, 1), (6, 0, 4))": 0.24535043460346156, "((0, 0, 1), (6, 0, 5))": 0.30504963110233285, "((0, 0, 1), (6, 0, 6))": 0.3809237380354418, "((0, 0, 1), (6, 0, 7))": 0.4600674405593628, "((0, 0, 1), (6, 0, 8))": 0.5327032459893621, "((0, 0, 1), (6, 0, 9))": 0.5882875660635871, "((0, 0, 1), (6, 1, 0))": 0.34183162412281154, "((0, 0, 1), (6, 1, 1))": 0.30822625999933495, "((0, 0, 1), (6, 1, 2))": 0.2770640172128953, "((0, 0, 1), (6, 1, 3))": 0.2678317249046982, "((0, 0, 1), (6, 1, 4))": 0.29224004343583154, "((0, 0, 1), (6, 1, 5))": 0.34623977980994375, "((0, 0, 1), (6, 1, 6))": 0.41709739351719627, "((0, 0, 1), (6, 1, 7))": 0.49282664699110823, "((0, 0, 1), (6, 1, 8))": 0.5633765991844771, "((0, 0, 1), (6, 1, 9))": 0.6177588613000142, "((0, 0, 1), (6, 2, 0))": 0.3930041707699701, "((0, 0, 1), (6, 2, 1))": 0.3648696098708234, "((0, 0, 1), (6, 2, 2))": 0.34016920808300277, "((0, 0, 1), (6, 2, 3))": 0.33455280539252463, "((0, 0, 1), (6, 2, 4))": 0.3568115978982183, "((0, 0, 1), (6, 2, 5))": 0.40491999211749397, "((0, 0, 1), (6, 2, 6))": 0.4696534672819204, "((0, 0, 1), (6, 2, 7))": 0.5405409899303375, "((0, 0, 1), (6, 2, 8))": 0.6076405136615654, "((0, 0, 1), (6, 2, 9))": 0.659767233994166, "((0, 0, 1), (6, 3, 0))": 0.4548849691819344, "((0, 0, 1), (6, 3, 1))": 0.4321655804328503, "((0, 0, 1), (6, 3, 2))": 0.4134559700731834, "((0, 0, 1), (6, 3, 3))": 0.41120112230155553, "((0, 0, 1), (6, 3, 4))": 0.4320870583553265, "((0, 0, 1), (6, 3, 5))": 0.475167639324891, "((0, 0, 1), (6, 3, 6))": 0.5337904050485778, "((0, 0, 1), (6, 3, 7))": 0.5991457272720137, "((0, 0, 1), (6, 3, 8))": 0.6618742179618616, "((0, 0, 1), (6, 3, 9))": 0.7110171306292212, "((0, 0, 1), (6, 4, 0))": 0.5235183157681339, "((0, 0, 1), (6, 4, 1))": 0.5057145450898558, "((0, 0, 1), (6, 4, 2))": 0.4922503207221735, "((0, 0, 1), (6, 4, 3))": 0.49302465299816006, "((0, 0, 1), (6, 4, 4))": 0.5131563076989771, "((0, 0, 1), (6, 4, 5))": 0.5521947978814344, "((0, 0, 1), (6, 4, 6))": 0.6052293126020838, "((0, 0, 1), (6, 4, 7))": 0.6649643701164397, "((0, 0, 1), (6, 4, 8))": 0.7229212787337631, "((0, 0, 1), (6, 4, 9))": 0.768692662717501, "((0, 0, 1), (6, 5, 0))": 0.5952655149358692, "((0, 0, 1), (6, 5, 1))": 0.581780438216051, "((0, 0, 1), (6, 5, 2))": 0.5728367318654719, "((0, 0, 1), (6, 5, 3))": 0.5762960648180904, "((0, 0, 1), (6, 5, 4))": 0.5960772136668435, "((0, 0, 1), (6, 5, 5))": 0.6319087745045311, "((0, 0, 1), (6, 5, 6))": 0.6800310848086729, "((0, 0, 1), (6, 5, 7))": 0.7344218438402759, "((0, 0, 1), (6, 5, 8))": 0.7875863736070232, "((0, 0, 1), (6, 5, 9))": 0.8298611909941539, "((0, 0, 1), (6, 6, 0))": 0.6666023272462618, "((0, 0, 1), (6, 6, 1))": 0.6568731536737304, "((0, 0, 1), (6, 6, 2))": 0.651802864480483, "((0, 0, 1), (6, 6, 3))": 0.6576092468903026, "((0, 0, 1), (6, 6, 4))": 0.6772699931421502, "((0, 0, 1), (6, 6, 5))": 0.7105487400334655, "((0, 0, 1), (6, 6, 6))": 0.7544444966774512, "((0, 0, 1), (6, 6, 7))": 0.8039615335972108, "((0, 0, 1), (6, 6, 8))": 0.852546474096844, "((0, 0, 1), (6, 6, 9))": 0.8913823876056234, "((0, 0, 1), (6, 7, 0))": 0.7338587559130053, "((0, 0, 1), (6, 7, 1))": 0.7273570889482291, "((0, 0, 1), (6, 7, 2))": 0.7255561647051327, "((0, 0, 1), (6, 7, 3))": 0.733333304779367, "((0, 0, 1), (6, 7, 4))": 0.7529662752424705, "((0, 0, 1), (6, 7, 5))": 0.7842076410732142, "((0, 0, 1), (6, 7, 6))": 0.8245678144703109, "((0, 0, 1), (6, 7, 7))": 0.8698070188067776, "((0, 0, 1), (6, 7, 8))": 0.9141942920801237, "((0, 0, 1), (6, 7, 9))": 0.9497752887761962, "((0, 0, 1), (6, 8, 0))": 0.7926614490791759, "((0, 0, 1), (6, 8, 1))": 0.7888381987089701, "((0, 0, 1), (6, 8, 2))": 0.7896382133527874, "((0, 0, 1), (6, 8, 3))": 0.7989274153701483, "((0, 0, 1), (6, 8, 4))": 0.818524829522011, "((0, 0, 1), (6, 8, 5))": 0.8481896306073028, "((0, 0, 1), (6, 8, 6))": 0.8857559917704662, "((0, 0, 1), (6, 8, 7))": 0.9274877908670597, "((0, 0, 1), (6, 8, 8))": 0.9682601778717973, "((0, 0, 1), (6, 8, 9))": 1.0009100726672377, "((0, 0, 1), (6, 9, 0))": 0.8365192703929273, "((0, 0, 1), (6, 9, 1))": 0.8346333325894166, "((0, 0, 1), (6, 9, 2))": 0.8371687652603521, "((0, 0, 1), (6, 9, 3))": 0.8474174805616588, "((0, 0, 1), (6, 9, 4))": 0.8669555231080929, "((0, 0, 1), (6, 9, 5))": 0.8955373191656621, "((0, 0, 1), (6, 9, 6))": 0.9311904397069379, "((0, 0, 1), (6, 9, 7))": 0.9704670229422503, "((0, 0, 1), (6, 9, 8))": 1.008598527695568, "((0, 0, 1), (6, 9, 9))": 1.0389274494587428, "((0, 0, 1), (7, 0, 0))": 0.35135112756490006, "((0, 0, 1), (7, 0, 1))": 0.3154476958342899, "((0, 0, 1), (7, 0, 2))": 0.27926880750140476, "((0, 0, 1), (7, 0, 3))": 0.26161411923317174, "((0, 0, 1), (7, 0, 4))": 0.27645513275987843, "((0, 0, 1), (7, 0, 5))": 0.32290514621031297, "((0, 0, 1), (7, 0, 6))": 0.38869760879573045, "((0, 0, 1), (7, 0, 7))": 0.46103157196672334, "((0, 0, 1), (7, 0, 8))": 0.5293082054043411, "((0, 0, 1), (7, 0, 9))": 0.5824051712257239, "((0, 0, 1), (7, 1, 0))": 0.38827541470718635, "((0, 0, 1), (7, 1, 1))": 0.3562229260675429, "((0, 0, 1), (7, 1, 2))": 0.3250467878033736, "((0, 0, 1), (7, 1, 3))": 0.3110398747188712, "((0, 0, 1), (7, 1, 4))": 0.32524244075349706, "((0, 0, 1), (7, 1, 5))": 0.36752841764665134, "((0, 0, 1), (7, 1, 6))": 0.4286117125556743, "((0, 0, 1), (7, 1, 7))": 0.497243226926423, "((0, 0, 1), (7, 1, 8))": 0.5630249966533003, "((0, 0, 1), (7, 1, 9))": 0.6145877615856978, "((0, 0, 1), (7, 2, 0))": 0.4401212459942367, "((0, 0, 1), (7, 2, 1))": 0.41290269434060634, "((0, 0, 1), (7, 2, 2))": 0.38749602834218005, "((0, 0, 1), (7, 2, 3))": 0.3774632159881523, "((0, 0, 1), (7, 2, 4))": 0.39131898392677067, "((0, 0, 1), (7, 2, 5))": 0.42941207993418856, "((0, 0, 1), (7, 2, 6))": 0.48505033180266194, "((0, 0, 1), (7, 2, 7))": 0.5488057074164209, "((0, 0, 1), (7, 2, 8))": 0.6108364894486032, "((0, 0, 1), (7, 2, 9))": 0.6598439748199988, "((0, 0, 1), (7, 3, 0))": 0.5020032694382766, "((0, 0, 1), (7, 3, 1))": 0.4796629571559317, "((0, 0, 1), (7, 3, 2))": 0.4598068186982867, "((0, 0, 1), (7, 3, 3))": 0.4535263814739172, "((0, 0, 1), (7, 3, 4))": 0.46741148640577673, "((0, 0, 1), (7, 3, 5))": 0.501991062839461, "((0, 0, 1), (7, 3, 6))": 0.5523973281727481, "((0, 0, 1), (7, 3, 7))": 0.610880923423485, "((0, 0, 1), (7, 3, 8))": 0.6684666304780403, "((0, 0, 1), (7, 3, 9))": 0.7143285707826815, "((0, 0, 1), (7, 4, 0))": 0.5700805553384348, "((0, 0, 1), (7, 4, 1))": 0.552252628421866, "((0, 0, 1), (7, 4, 2))": 0.5373889294997349, "((0, 0, 1), (7, 4, 3))": 0.5344936308025865, "((0, 0, 1), (7, 4, 4))": 0.5486836723396048, "((0, 0, 1), (7, 4, 5))": 0.5804685594008727, "((0, 0, 1), (7, 4, 6))": 0.6261956627427085, "((0, 0, 1), (7, 4, 7))": 0.679516871732469, "((0, 0, 1), (7, 4, 8))": 0.7324641380728611, "((0, 0, 1), (7, 4, 9))": 0.7749388982228171, "((0, 0, 1), (7, 5, 0))": 0.6408627682995945, "((0, 0, 1), (7, 5, 1))": 0.6270622965509203, "((0, 0, 1), (7, 5, 2))": 0.6165771948514297, "((0, 0, 1), (7, 5, 3))": 0.6166749928319851, "((0, 0, 1), (7, 5, 4))": 0.6313195629536243, "((0, 0, 1), (7, 5, 5))": 0.6609027052122202, "((0, 0, 1), (7, 5, 6))": 0.7025714139812081, "((0, 0, 1), (7, 5, 7))": 0.7510967241817785, "((0, 0, 1), (7, 5, 8))": 0.7995256154858953, "((0, 0, 1), (7, 5, 9))": 0.8386060161205668, "((0, 0, 1), (7, 6, 0))": 0.7109677281389547, "((0, 0, 1), (7, 6, 1))": 0.7007063322283937, "((0, 0, 1), (7, 6, 2))": 0.694015499420872, "((0, 0, 1), (7, 6, 3))": 0.6967171578617193, "((0, 0, 1), (7, 6, 4))": 0.7118581139951259, "((0, 0, 1), (7, 6, 5))": 0.7396941201032423, "((0, 0, 1), (7, 6, 6))": 0.777898338989005, "((0, 0, 1), (7, 6, 7))": 0.8221160620581954, "((0, 0, 1), (7, 6, 8))": 0.8663189222583679, "((0, 0, 1), (7, 6, 9))": 0.902138195714544, "((0, 0, 1), (7, 7, 0))": 0.7768535546427543, "((0, 0, 1), (7, 7, 1))": 0.7696561677029258, "((0, 0, 1), (7, 7, 2))": 0.7661886961829288, "((0, 0, 1), (7, 7, 3))": 0.7710738211094557, "((0, 0, 1), (7, 7, 4))": 0.7866656742368696, "((0, 0, 1), (7, 7, 5))": 0.8131075161996887, "((0, 0, 1), (7, 7, 6))": 0.848427625853528, "((0, 0, 1), (7, 7, 7))": 0.8889079836442443, "((0, 0, 1), (7, 7, 8))": 0.9292915076989354, "((0, 0, 1), (7, 7, 9))": 0.9620736288560723, "((0, 0, 1), (7, 8, 0))": 0.8343234246363523, "((0, 0, 1), (7, 8, 1))": 0.8296908725421189, "((0, 0, 1), (7, 8, 2))": 0.8288021956726057, "((0, 0, 1), (7, 8, 3))": 0.8353651602724387, "((0, 0, 1), (7, 8, 4))": 0.8512921175478567, "((0, 0, 1), (7, 8, 5))": 0.8766524203282626, "((0, 0, 1), (7, 8, 6))": 0.9097055238704466, "((0, 0, 1), (7, 8, 7))": 0.947148473548247, "((0, 0, 1), (7, 8, 8))": 0.9842722102492251, "((0, 0, 1), (7, 8, 9))": 1.0143379629827864, "((0, 0, 1), (7, 9, 0))": 0.8771360358269047, "((0, 0, 1), (7, 9, 1))": 0.8743815958219334, "((0, 0, 1), (7, 9, 2))": 0.8752208827605437, "((0, 0, 1), (7, 9, 3))": 0.8828597227940738, "((0, 0, 1), (7, 9, 4))": 0.8989747351132973, "((0, 0, 1), (7, 9, 5))": 0.9235923560152678, "((0, 0, 1), (7, 9, 6))": 0.9551009783543479, "((0, 0, 1), (7, 9, 7))": 0.9904358618474077, "((0, 0, 1), (7, 9, 8))": 1.025194926357588, "((0, 0, 1), (7, 9, 9))": 1.0531040613232194, "((0, 0, 1), (8, 0, 0))": 0.390941732341372, "((0, 0, 1), (8, 0, 1))": 0.3570894277573543, "((0, 0, 1), (8, 0, 2))": 0.3221818798986397, "((0, 0, 1), (8, 0, 3))": 0.30204614101018307, "((0, 0, 1), (8, 0, 4))": 0.30896944735512266, "((0, 0, 1), (8, 0, 5))": 0.344922777776604, "((0, 0, 1), (8, 0, 6))": 0.40137007097138266, "((0, 0, 1), (8, 0, 7))": 0.4666905629747222, "((0, 0, 1), (8, 0, 8))": 0.5301186712587235, "((0, 0, 1), (8, 0, 9))": 0.5802945160688818, "((0, 0, 1), (8, 1, 0))": 0.4286200372167176, "((0, 0, 1), (8, 1, 1))": 0.3982216531844989, "((0, 0, 1), (8, 1, 2))": 0.36770704815355104, "((0, 0, 1), (8, 1, 3))": 0.3510969231140792, "((0, 0, 1), (8, 1, 4))": 0.3584230658532683, "((0, 0, 1), (8, 1, 5))": 0.39150681679649135, "((0, 0, 1), (8, 1, 6))": 0.44384701796606574, "((0, 0, 1), (8, 1, 7))": 0.5054823467282789, "((0, 0, 1), (8, 1, 8))": 0.566195460085962, "((0, 0, 1), (8, 1, 9))": 0.6146020071942595, "((0, 0, 1), (8, 2, 0))": 0.48081643434426036, "((0, 0, 1), (8, 2, 1))": 0.45477538040758403, "((0, 0, 1), (8, 2, 2))": 0.42945806651218044, "((0, 0, 1), (8, 2, 3))": 0.4168069863879541, "((0, 0, 1), (8, 2, 4))": 0.42478989107329335, "((0, 0, 1), (8, 2, 5))": 0.45502245763644833, "((0, 0, 1), (8, 2, 6))": 0.5027502796673089, "((0, 0, 1), (8, 2, 7))": 0.559753584571627, "((0, 0, 1), (8, 2, 8))": 0.6166382477432603, "((0, 0, 1), (8, 2, 9))": 0.6623245589926645, "((0, 0, 1), (8, 3, 0))": 0.5425324322716658, "((0, 0, 1), (8, 3, 1))": 0.5209255833261442, "((0, 0, 1), (8, 3, 2))": 0.5007282036393642, "((0, 0, 1), (8, 3, 3))": 0.49189249271500013, "((0, 0, 1), (8, 3, 4))": 0.5007248993822984, "((0, 0, 1), (8, 3, 5))": 0.5285947613800951, "((0, 0, 1), (8, 3, 6))": 0.5719737452220961, "((0, 0, 1), (8, 3, 7))": 0.6241407345132526, "((0, 0, 1), (8, 3, 8))": 0.6766958095120494, "((0, 0, 1), (8, 3, 9))": 0.7192044131362382, "((0, 0, 1), (8, 4, 0))": 0.6100135167791372, "((0, 0, 1), (8, 4, 1))": 0.5925592424404567, "((0, 0, 1), (8, 4, 2))": 0.5770494302486171, "((0, 0, 1), (8, 4, 3))": 0.5716932981781558, "((0, 0, 1), (8, 4, 4))": 0.5814705636030506, "((0, 0, 1), (8, 4, 5))": 0.6074817634302748, "((0, 0, 1), (8, 4, 6))": 0.647012424856271, "((0, 0, 1), (8, 4, 7))": 0.6945506427062923, "((0, 0, 1), (8, 4, 8))": 0.7427278339229939, "((0, 0, 1), (8, 4, 9))": 0.7819342463840462, "((0, 0, 1), (8, 5, 0))": 0.6798745110010546, "((0, 0, 1), (8, 5, 1))": 0.666164482310378, "((0, 0, 1), (8, 5, 2))": 0.6548191876776498, "((0, 0, 1), (8, 5, 3))": 0.6525516552738457, "((0, 0, 1), (8, 5, 4))": 0.6632811980203345, "((0, 0, 1), (8, 5, 5))": 0.6878416397736222, "((0, 0, 1), (8, 5, 6))": 0.7240556278610732, "((0, 0, 1), (8, 5, 7))": 0.7673628031521149, "((0, 0, 1), (8, 5, 8))": 0.8113666820693012, "((0, 0, 1), (8, 5, 9))": 0.8473468590641338, "((0, 0, 1), (8, 6, 0))": 0.7488257672882308, "((0, 0, 1), (8, 6, 1))": 0.7384259696187166, "((0, 0, 1), (8, 6, 2))": 0.7307157796529491, "((0, 0, 1), (8, 6, 3))": 0.7311364263873708, "((0, 0, 1), (8, 6, 4))": 0.742753335111438, "((0, 0, 1), (8, 6, 5))": 0.7661708843470116, "((0, 0, 1), (8, 6, 6))": 0.7995693286363841, "((0, 0, 1), (8, 6, 7))": 0.839119590862034, "((0, 0, 1), (8, 6, 8))": 0.8792834352283644, "((0, 0, 1), (8, 6, 9))": 0.912221803955562, "((0, 0, 1), (8, 7, 0))": 0.8134200420292186, "((0, 0, 1), (8, 7, 1))": 0.805888868498279, "((0, 0, 1), (8, 7, 2))": 0.8012749055291003, "((0, 0, 1), (8, 7, 3))": 0.8039503389635835, "((0, 0, 1), (8, 7, 4))": 0.8163317293866202, "((0, 0, 1), (8, 7, 5))": 0.8388432918806477, "((0, 0, 1), (8, 7, 6))": 0.8699097417084319, "((0, 0, 1), (8, 7, 7))": 0.9062322524849143, "((0, 0, 1), (8, 7, 8))": 0.9429724191418611, "((0, 0, 1), (8, 7, 9))": 0.9731250570060295, "((0, 0, 1), (8, 8, 0))": 0.869596455544195, "((0, 0, 1), (8, 8, 1))": 0.8644636243812142, "((0, 0, 1), (8, 8, 2))": 0.8623283962309677, "((0, 0, 1), (8, 8, 3))": 0.8667478410036851, "((0, 0, 1), (8, 8, 4))": 0.8797125507290631, "((0, 0, 1), (8, 8, 5))": 0.9015261763325126, "((0, 0, 1), (8, 8, 6))": 0.9307725639108625, "((0, 0, 1), (8, 8, 7))": 0.9644981578412657, "((0, 0, 1), (8, 8, 8))": 0.998352953489824, "((0, 0, 1), (8, 8, 9))": 1.0260449959124234, "((0, 0, 1), (8, 9, 0))": 0.9113670772366994, "((0, 0, 1), (8, 9, 1))": 0.9079990128109862, "((0, 0, 1), (8, 9, 2))": 0.9075257358652616, "((0, 0, 1), (8, 9, 3))": 0.9130769925262606, "((0, 0, 1), (8, 9, 4))": 0.9264068538967901, "((0, 0, 1), (8, 9, 5))": 0.947746238460541, "((0, 0, 1), (8, 9, 6))": 0.9757629213770851, "((0, 0, 1), (8, 9, 7))": 1.0077050986998222, "((0, 0, 1), (8, 9, 8))": 1.0394925684354466, "((0, 0, 1), (8, 9, 9))": 1.0652312275672828, "((0, 0, 1), (9, 0, 0))": 0.4205607466368173, "((0, 0, 1), (9, 0, 1))": 0.38847271133339073, "((0, 0, 1), (9, 0, 2))": 0.3547642844124822, "((0, 0, 1), (9, 0, 3))": 0.3335369251034088, "((0, 0, 1), (9, 0, 4))": 0.33587788989891865, "((0, 0, 1), (9, 0, 5))": 0.36490192738278343, "((0, 0, 1), (9, 0, 6))": 0.41442685369362486, "((0, 0, 1), (9, 0, 7))": 0.4740810736096943, "((0, 0, 1), (9, 0, 8))": 0.5332890289948502, "((0, 0, 1), (9, 0, 9))": 0.5806926567327012, "((0, 0, 1), (9, 1, 0))": 0.45857719145667114, "((0, 0, 1), (9, 1, 1))": 0.4296771352083452, "((0, 0, 1), (9, 1, 2))": 0.39995550997121004, "((0, 0, 1), (9, 1, 3))": 0.38206815224473933, "((0, 0, 1), (9, 1, 4))": 0.38528577581632917, "((0, 0, 1), (9, 1, 5))": 0.41227002060689183, "((0, 0, 1), (9, 1, 6))": 0.45824601009673316, "((0, 0, 1), (9, 1, 7))": 0.5143773430348677, "((0, 0, 1), (9, 1, 8))": 0.5708019167119966, "((0, 0, 1), (9, 1, 9))": 0.6163088955963174, "((0, 0, 1), (9, 2, 0))": 0.510827067757726, "((0, 0, 1), (9, 2, 1))": 0.48592843977817224, "((0, 0, 1), (9, 2, 2))": 0.4609957834899911, "((0, 0, 1), (9, 2, 3))": 0.44695081823839744, "((0, 0, 1), (9, 2, 4))": 0.4513159207406535, "((0, 0, 1), (9, 2, 5))": 0.47629857286002536, "((0, 0, 1), (9, 2, 6))": 0.518338912608457, "((0, 0, 1), (9, 2, 7))": 0.5701558834772218, "((0, 0, 1), (9, 2, 8))": 0.6228208608505398, "((0, 0, 1), (9, 2, 9))": 0.6655823127949226, "((0, 0, 1), (9, 3, 0))": 0.5722927132570115, "((0, 0, 1), (9, 3, 1))": 0.5514927939928223, "((0, 0, 1), (9, 3, 2))": 0.5313417680191149, "((0, 0, 1), (9, 3, 3))": 0.5210562884881589, "((0, 0, 1), (9, 3, 4))": 0.5266887033019423, "((0, 0, 1), (9, 3, 5))": 0.5500325743055895, "((0, 0, 1), (9, 3, 6))": 0.5883890025524325, "((0, 0, 1), (9, 3, 7))": 0.6357869395614315, "((0, 0, 1), (9, 3, 8))": 0.684320250101222, "((0, 0, 1), (9, 3, 9))": 0.7239691587326172, "((0, 0, 1), (9, 4, 0))": 0.6392616239437924, "((0, 0, 1), (9, 4, 1))": 0.6223327913244353, "((0, 0, 1), (9, 4, 2))": 0.6066117777870274, "((0, 0, 1), (9, 4, 3))": 0.5997826872896547, "((0, 0, 1), (9, 4, 4))": 0.6066959430036596, "((0, 0, 1), (9, 4, 5))": 0.6287689518234487, "((0, 0, 1), (9, 4, 6))": 0.6638794957829829, "((0, 0, 1), (9, 4, 7))": 0.7071025638320263, "((0, 0, 1), (9, 4, 8))": 0.75153286095927, "((0, 0, 1), (9, 4, 9))": 0.7880081537486762, "((0, 0, 1), (9, 5, 0))": 0.7083977232596516, "((0, 0, 1), (9, 5, 1))": 0.694987541091443, "((0, 0, 1), (9, 5, 2))": 0.6832307046512958, "((0, 0, 1), (9, 5, 3))": 0.6794839018682206, "((0, 0, 1), (9, 5, 4))": 0.6876144176128066, "((0, 0, 1), (9, 5, 5))": 0.7087118337511458, "((0, 0, 1), (9, 5, 6))": 0.7410343863405391, "((0, 0, 1), (9, 5, 7))": 0.7804764006116636, "((0, 0, 1), (9, 5, 8))": 0.8210439742676557, "((0, 0, 1), (9, 5, 9))": 0.854459658637702, "((0, 0, 1), (9, 6, 0))": 0.7764617589742925, "((0, 0, 1), (9, 6, 1))": 0.7661722938308365, "((0, 0, 1), (9, 6, 2))": 0.7578886974238064, "((0, 0, 1), (9, 6, 3))": 0.7568235174718748, "((0, 0, 1), (9, 6, 4))": 0.7660527196377787, "((0, 0, 1), (9, 6, 5))": 0.7863940214423369, "((0, 0, 1), (9, 6, 6))": 0.8163601771731649, "((0, 0, 1), (9, 6, 7))": 0.8524715497412776, "((0, 0, 1), (9, 6, 8))": 0.8895222616078692, "((0, 0, 1), (9, 6, 9))": 0.9200885311923216, "((0, 0, 1), (9, 7, 0))": 0.8400533341481065, "((0, 0, 1), (9, 7, 1))": 0.8324648657757233, "((0, 0, 1), (9, 7, 2))": 0.8271331378371255, "((0, 0, 1), (9, 7, 3))": 0.8283156513890683, "((0, 0, 1), (9, 7, 4))": 0.8384813721528594, "((0, 0, 1), (9, 7, 5))": 0.8582333238475063, "((0, 0, 1), (9, 7, 6))": 0.8862583016609962, "((0, 0, 1), (9, 7, 7))": 0.9195320507468837, "((0, 0, 1), (9, 7, 8))": 0.9534845789908039, "((0, 0, 1), (9, 7, 9))": 0.9814765434319944, "((0, 0, 1), (9, 8, 0))": 0.8951776855093523, "((0, 0, 1), (9, 8, 1))": 0.8898204545137459, "((0, 0, 1), (9, 8, 2))": 0.8868450056409202, "((0, 0, 1), (9, 8, 3))": 0.889777452556984, "((0, 0, 1), (9, 8, 4))": 0.900671011218933, "((0, 0, 1), (9, 8, 5))": 0.91997621796583, "((0, 0, 1), (9, 8, 6))": 0.9464936474794533, "((0, 0, 1), (9, 8, 7))": 0.9775042906477013, "((0, 0, 1), (9, 8, 8))": 1.0088835951680386, "((0, 0, 1), (9, 8, 9))": 1.03464615475865, "((0, 0, 1), (9, 9, 0))": 0.9359884970129018, "((0, 0, 1), (9, 9, 1))": 0.9322408795857979, "((0, 0, 1), (9, 9, 2))": 0.9308561925672638, "((0, 0, 1), (9, 9, 3))": 0.9349487099967191, "((0, 0, 1), (9, 9, 4))": 0.9463221424224003, "((0, 0, 1), (9, 9, 5))": 0.9653327704186943, "((0, 0, 1), (9, 9, 6))": 0.9908407836021004, "((0, 0, 1), (9, 9, 7))": 1.0203049538166828, "((0, 0, 1), (9, 9, 8))": 1.0498640830844301, "((0, 0, 1), (9, 9, 9))": 1.0739052128371824, "((0, 0, 2), (0, 0, 3))": 0.088512917573872, "((0, 0, 2), (0, 0, 4))": 0.18307160717119908, "((0, 0, 2), (0, 0, 5))": 0.27935710149477655, "((0, 0, 2), (0, 0, 6))": 0.3733395296103808, "((0, 0, 2), (0, 0, 7))": 0.46077471162491457, "((0, 0, 2), (0, 0, 8))": 0.5365219662773767, "((0, 0, 2), (0, 0, 9))": 0.5927512689465313, "((0, 0, 2), (0, 1, 0))": 0.14117589000298503, "((0, 0, 2), (0, 1, 1))": 0.08747113069006127, "((0, 0, 2), (0, 1, 2))": 0.04492064268198893, "((0, 0, 2), (0, 1, 3))": 0.10356497668723924, "((0, 0, 2), (0, 1, 4))": 0.1945929045535516, "((0, 0, 2), (0, 1, 5))": 0.2905125006044158, "((0, 0, 2), (0, 1, 6))": 0.3849601455042993, "((0, 0, 2), (0, 1, 7))": 0.47314418702346267, "((0, 0, 2), (0, 1, 8))": 0.5496890715315901, "((0, 0, 2), (0, 1, 9))": 0.6065442742151262, "((0, 0, 2), (0, 2, 0))": 0.1681710193771406, "((0, 0, 2), (0, 2, 1))": 0.12737531823329856, "((0, 0, 2), (0, 2, 2))": 0.1061069314209808, "((0, 0, 2), (0, 2, 3))": 0.1458244985764707, "((0, 0, 2), (0, 2, 4))": 0.22445325153929352, "((0, 0, 2), (0, 2, 5))": 0.3154338349691208, "((0, 0, 2), (0, 2, 6))": 0.40786566883801983, "((0, 0, 2), (0, 2, 7))": 0.4952924717973819, "((0, 0, 2), (0, 2, 8))": 0.5716057865586702, "((0, 0, 2), (0, 2, 9))": 0.6283610285530791, "((0, 0, 2), (0, 3, 0))": 0.21622262871022316, "((0, 0, 2), (0, 3, 1))": 0.18793400519883977, "((0, 0, 2), (0, 3, 2))": 0.17740840778721925, "((0, 0, 2), (0, 3, 3))": 0.20779602906239247, "((0, 0, 2), (0, 3, 4))": 0.27308689765595223, "((0, 0, 2), (0, 3, 5))": 0.355630299440071, "((0, 0, 2), (0, 3, 6))": 0.4432084451226713, "((0, 0, 2), (0, 3, 7))": 0.5277937141098663, "((0, 0, 2), (0, 3, 8))": 0.6023786160256278, "((0, 0, 2), (0, 3, 9))": 0.658097604046536, "((0, 0, 2), (0, 4, 0))": 0.2783453801983316, "((0, 0, 2), (0, 4, 1))": 0.25906591985606525, "((0, 0, 2), (0, 4, 2))": 0.254722490961277, "((0, 0, 2), (0, 4, 3))": 0.2804757347902548, "((0, 0, 2), (0, 4, 4))": 0.3354272168285389, "((0, 0, 2), (0, 4, 5))": 0.40877781938551483, "((0, 0, 2), (0, 4, 6))": 0.48973004302350204, "((0, 0, 2), (0, 4, 7))": 0.5697532871908075, "((0, 0, 2), (0, 4, 8))": 0.64124639291437, "((0, 0, 2), (0, 4, 9))": 0.6950405171007085, "((0, 0, 2), (0, 5, 0))": 0.347763858003774, "((0, 0, 2), (0, 5, 1))": 0.33481665498279123, "((0, 0, 2), (0, 5, 2))": 0.334601214429502, "((0, 0, 2), (0, 5, 3))": 0.3579467938911308, "((0, 0, 2), (0, 5, 4))": 0.4055238338755848, "((0, 0, 2), (0, 5, 5))": 0.4705762333183151, "((0, 0, 2), (0, 5, 6))": 0.5444017800381893, "((0, 0, 2), (0, 5, 7))": 0.6189016260641103, "((0, 0, 2), (0, 5, 8))": 0.6863730864344479, "((0, 0, 2), (0, 5, 9))": 0.7375763980579382, "((0, 0, 2), (0, 6, 0))": 0.4191916447177263, "((0, 0, 2), (0, 6, 1))": 0.41087697108240634, "((0, 0, 2), (0, 6, 2))": 0.41371597943801164, "((0, 0, 2), (0, 6, 3))": 0.4357903760032537, "((0, 0, 2), (0, 6, 4))": 0.4781357208795073, "((0, 0, 2), (0, 6, 5))": 0.536273277542673, "((0, 0, 2), (0, 6, 6))": 0.6033348991978695, "((0, 0, 2), (0, 6, 7))": 0.6720625938110257, "((0, 0, 2), (0, 6, 8))": 0.7350646604878001, "((0, 0, 2), (0, 6, 9))": 0.7832919774008477, "((0, 0, 2), (0, 7, 0))": 0.48798866387567585, "((0, 0, 2), (0, 7, 1))": 0.48320309370306386, "((0, 0, 2), (0, 7, 2))": 0.48841856327449173, "((0, 0, 2), (0, 7, 3))": 0.5098123487969146, "((0, 0, 2), (0, 7, 4))": 0.548400741905306, "((0, 0, 2), (0, 7, 5))": 0.60100448225622, "((0, 0, 2), (0, 7, 6))": 0.66212558585124, "((0, 0, 2), (0, 7, 7))": 0.7253900693796093, "((0, 0, 2), (0, 7, 8))": 0.7839127146481333, "((0, 0, 2), (0, 7, 9))": 0.8290434266576564, "((0, 0, 2), (0, 8, 0))": 0.5491361041276175, "((0, 0, 2), (0, 8, 1))": 0.5470622902564274, "((0, 0, 2), (0, 8, 2))": 0.5540777050385911, "((0, 0, 2), (0, 8, 3))": 0.5750552942863083, "((0, 0, 2), (0, 8, 4))": 0.6109415156350353, "((0, 0, 2), (0, 8, 5))": 0.6593168739155209, "((0, 0, 2), (0, 8, 6))": 0.7156149695175835, "((0, 0, 2), (0, 8, 7))": 0.774177362387938, "((0, 0, 2), (0, 8, 8))": 0.8286224509600002, "((0, 0, 2), (0, 8, 9))": 0.870800983467309, "((0, 0, 2), (0, 9, 0))": 0.5954551304933003, "((0, 0, 2), (0, 9, 1))": 0.5952625127977852, "((0, 0, 2), (0, 9, 2))": 0.6034122875566771, "((0, 0, 2), (0, 9, 3))": 0.6240778000671869, "((0, 0, 2), (0, 9, 4))": 0.6581709236063191, "((0, 0, 2), (0, 9, 5))": 0.7036886977636239, "((0, 0, 2), (0, 9, 6))": 0.7566120595699699, "((0, 0, 2), (0, 9, 7))": 0.8117583314815435, "((0, 0, 2), (0, 9, 8))": 0.8630922409029496, "((0, 0, 2), (0, 9, 9))": 0.9028235865618122, "((0, 0, 2), (1, 0, 0))": 0.15753569593592814, "((0, 0, 2), (1, 0, 1))": 0.10016143743704367, "((0, 0, 2), (1, 0, 2))": 0.029350259327442514, "((0, 0, 2), (1, 0, 3))": 0.07317833477660927, "((0, 0, 2), (1, 0, 4))": 0.1669811053250853, "((0, 0, 2), (1, 0, 5))": 0.2639299516272776, "((0, 0, 2), (1, 0, 6))": 0.3589118795221227, "((0, 0, 2), (1, 0, 7))": 0.4474933260464413, "((0, 0, 2), (1, 0, 8))": 0.5244229622376279, "((0, 0, 2), (1, 0, 9))": 0.5816798112263863, "((0, 0, 2), (1, 1, 0))": 0.16939220962622065, "((0, 0, 2), (1, 1, 1))": 0.11735820932787848, "((0, 0, 2), (1, 1, 2))": 0.06958038557738576, "((0, 0, 2), (1, 1, 3))": 0.10070629373765932, "((0, 0, 2), (1, 1, 4))": 0.18461407672996602, "((0, 0, 2), (1, 1, 5))": 0.2790007214461557, "((0, 0, 2), (1, 1, 6))": 0.37344793555249867, "((0, 0, 2), (1, 1, 7))": 0.4622546642042985, "((0, 0, 2), (1, 1, 8))": 0.5397052713655799, "((0, 0, 2), (1, 1, 9))": 0.5974472408670888, "((0, 0, 2), (1, 2, 0))": 0.19992266946229875, "((0, 0, 2), (1, 2, 1))": 0.15893212883327582, "((0, 0, 2), (1, 2, 2))": 0.13022231688580369, "((0, 0, 2), (1, 2, 3))": 0.15334964631984638, "((0, 0, 2), (1, 2, 4))": 0.2222705448268833, "((0, 0, 2), (1, 2, 5))": 0.3094300765534784, "((0, 0, 2), (1, 2, 6))": 0.4005633358851844, "((0, 0, 2), (1, 2, 7))": 0.4878588361047352, "((0, 0, 2), (1, 2, 8))": 0.5646196879698911, "((0, 0, 2), (1, 2, 9))": 0.6219722376787137, "((0, 0, 2), (1, 3, 0))": 0.24887408374034525, "((0, 0, 2), (1, 3, 1))": 0.2188513726490801, "((0, 0, 2), (1, 3, 2))": 0.20184551532085201, "((0, 0, 2), (1, 3, 3))": 0.22138852445525353, "((0, 0, 2), (1, 3, 4))": 0.2778390875410204, "((0, 0, 2), (1, 3, 5))": 0.3554290033732542, "((0, 0, 2), (1, 3, 6))": 0.4406335643956695, "((0, 0, 2), (1, 3, 7))": 0.524315610411273, "((0, 0, 2), (1, 3, 8))": 0.5988107341562282, "((0, 0, 2), (1, 3, 9))": 0.654772757723763, "((0, 0, 2), (1, 4, 0))": 0.31073053691569347, "((0, 0, 2), (1, 4, 1))": 0.28927025862181066, "((0, 0, 2), (1, 4, 2))": 0.2796944602210218, "((0, 0, 2), (1, 4, 3))": 0.29774510542404015, "((0, 0, 2), (1, 4, 4))": 0.3454489139457575, "((0, 0, 2), (1, 4, 5))": 0.41375351589752246, "((0, 0, 2), (1, 4, 6))": 0.49173145666802437, "((0, 0, 2), (1, 4, 7))": 0.570242643946267, "((0, 0, 2), (1, 4, 8))": 0.6411584793590073, "((0, 0, 2), (1, 4, 9))": 0.6948558373978063, "((0, 0, 2), (1, 5, 0))": 0.3796444430465679, "((0, 0, 2), (1, 5, 1))": 0.36458159402774276, "((0, 0, 2), (1, 5, 2))": 0.3601577990691153, "((0, 0, 2), (1, 5, 3))": 0.3777005550813119, "((0, 0, 2), (1, 5, 4))": 0.4194200947389688, "((0, 0, 2), (1, 5, 5))": 0.47981014376458225, "((0, 0, 2), (1, 5, 6))": 0.5504651543671911, "((0, 0, 2), (1, 5, 7))": 0.6230597704674903, "((0, 0, 2), (1, 5, 8))": 0.6895680885223542, "((0, 0, 2), (1, 5, 9))": 0.7403851652359122, "((0, 0, 2), (1, 6, 0))": 0.4506311425464393, "((0, 0, 2), (1, 6, 1))": 0.4404349102135881, "((0, 0, 2), (1, 6, 2))": 0.43985588004175336, "((0, 0, 2), (1, 6, 3))": 0.457368335199122, "((0, 0, 2), (1, 6, 4))": 0.4949151367250414, "((0, 0, 2), (1, 6, 5))": 0.548883607337099, "((0, 0, 2), (1, 6, 6))": 0.612798515649833, "((0, 0, 2), (1, 6, 7))": 0.6794171857934935, "((0, 0, 2), (1, 6, 8))": 0.7411861588629105, "((0, 0, 2), (1, 6, 9))": 0.788799739606703, "((0, 0, 2), (1, 7, 0))": 0.5191070274942781, "((0, 0, 2), (1, 7, 1))": 0.5127103912756393, "((0, 0, 2), (1, 7, 2))": 0.5151127410456826, "((0, 0, 2), (1, 7, 3))": 0.5327945426200553, "((0, 0, 2), (1, 7, 4))": 0.5673633495089822, "((0, 0, 2), (1, 7, 5))": 0.6162604162031236, "((0, 0, 2), (1, 7, 6))": 0.6743646852409106, "((0, 0, 2), (1, 7, 7))": 0.7354263879050417, "((0, 0, 2), (1, 7, 8))": 0.7925223674559169, "((0, 0, 2), (1, 7, 9))": 0.8368578512021837, "((0, 0, 2), (1, 8, 0))": 0.5800232600468679, "((0, 0, 2), (1, 8, 1))": 0.5765933227276764, "((0, 0, 2), (1, 8, 2))": 0.581246839576642, "((0, 0, 2), (1, 8, 3))": 0.5990960723360599, "((0, 0, 2), (1, 8, 4))": 0.6315178009373923, "((0, 0, 2), (1, 8, 5))": 0.6765659271109935, "((0, 0, 2), (1, 8, 6))": 0.7300066118351269, "((0, 0, 2), (1, 8, 7))": 0.7863447336295867, "((0, 0, 2), (1, 8, 8))": 0.8392262434877884, "((0, 0, 2), (1, 8, 9))": 0.8804512363401656, "((0, 0, 2), (1, 9, 0))": 0.6261134508980017, "((0, 0, 2), (1, 9, 1))": 0.6247566749726825, "((0, 0, 2), (1, 9, 2))": 0.6308480361917583, "((0, 0, 2), (1, 9, 3))": 0.6487594030878829, "((0, 0, 2), (1, 9, 4))": 0.6797540306211368, "((0, 0, 2), (1, 9, 5))": 0.7222181601785873, "((0, 0, 2), (1, 9, 6))": 0.7724318011169707, "((0, 0, 2), (1, 9, 7))": 0.8253768508793872, "((0, 0, 2), (1, 9, 8))": 0.8750692892391152, "((0, 0, 2), (1, 9, 9))": 0.9137122190079812, "((0, 0, 2), (2, 0, 0))": 0.1902750904226531, "((0, 0, 2), (2, 0, 1))": 0.13478792952072788, "((0, 0, 2), (2, 0, 2))": 0.06929527505972964, "((0, 0, 2), (2, 0, 3))": 0.06947011345984054, "((0, 0, 2), (2, 0, 4))": 0.15180537685200898, "((0, 0, 2), (2, 0, 5))": 0.24694018183473118, "((0, 0, 2), (2, 0, 6))": 0.34202473583139853, "((0, 0, 2), (2, 0, 7))": 0.4313651839046148, "((0, 0, 2), (2, 0, 8))": 0.5092496820997469, "((0, 0, 2), (2, 0, 9))": 0.5672926891269114, "((0, 0, 2), (2, 1, 0))": 0.20759751615948946, "((0, 0, 2), (2, 1, 1))": 0.15770080428937472, "((0, 0, 2), (2, 1, 2))": 0.10796208624862501, "((0, 0, 2), (2, 1, 3))": 0.11135067554605438, "((0, 0, 2), (2, 1, 4))": 0.1787685230577891, "((0, 0, 2), (2, 1, 5))": 0.26799864730768136, "((0, 0, 2), (2, 1, 6))": 0.3609207845443689, "((0, 0, 2), (2, 1, 7))": 0.44961074856381966, "((0, 0, 2), (2, 1, 8))": 0.5275105026331276, "((0, 0, 2), (2, 1, 9))": 0.585741863018018, "((0, 0, 2), (2, 2, 0))": 0.24193547290882528, "((0, 0, 2), (2, 2, 1))": 0.20125889952179296, "((0, 0, 2), (2, 2, 2))": 0.16697920382449163, "((0, 0, 2), (2, 2, 3))": 0.17270709496462458, "((0, 0, 2), (2, 2, 4))": 0.22645174304096613, "((0, 0, 2), (2, 2, 5))": 0.3060826191144273, "((0, 0, 2), (2, 2, 6))": 0.3939340204607301, "((0, 0, 2), (2, 2, 7))": 0.4800035480408487, "((0, 0, 2), (2, 2, 8))": 0.5565140763501857, "((0, 0, 2), (2, 2, 9))": 0.6139409116594285, "((0, 0, 2), (2, 3, 0))": 0.29226265646322086, "((0, 0, 2), (2, 3, 1))": 0.2609776303802035, "((0, 0, 2), (2, 3, 2))": 0.2380623982310374, "((0, 0, 2), (2, 3, 3))": 0.24565726574436614, "((0, 0, 2), (2, 3, 4))": 0.28998133520908065, "((0, 0, 2), (2, 3, 5))": 0.35954292202005717, "((0, 0, 2), (2, 3, 6))": 0.44030400188961355, "((0, 0, 2), (2, 3, 7))": 0.5217718599611789, "((0, 0, 2), (2, 3, 8))": 0.5952991939658118, "((0, 0, 2), (2, 3, 9))": 0.6508780517612923, "((0, 0, 2), (2, 4, 0))": 0.35414509289025775, "((0, 0, 2), (2, 4, 1))": 0.33074913958439167, "((0, 0, 2), (2, 4, 2))": 0.3158932551189535, "((0, 0, 2), (2, 4, 3))": 0.32512985755407464, "((0, 0, 2), (2, 4, 4))": 0.3633269010811635, "((0, 0, 2), (2, 4, 5))": 0.424171016624096, "((0, 0, 2), (2, 4, 6))": 0.4972573028372842, "((0, 0, 2), (2, 4, 7))": 0.5728887284371745, "((0, 0, 2), (2, 4, 8))": 0.6422429870291876, "((0, 0, 2), (2, 4, 9))": 0.6951423459815738, "((0, 0, 2), (2, 5, 0))": 0.4225994680205991, "((0, 0, 2), (2, 5, 1))": 0.40547968375793625, "((0, 0, 2), (2, 5, 2))": 0.3965496764749008, "((0, 0, 2), (2, 5, 3))": 0.40726666848699555, "((0, 0, 2), (2, 5, 4))": 0.44141379928006363, "((0, 0, 2), (2, 5, 5))": 0.49522324193241646, "((0, 0, 2), (2, 5, 6))": 0.5610149336646498, "((0, 0, 2), (2, 5, 7))": 0.6303844248892522, "((0, 0, 2), (2, 5, 8))": 0.6949131427152425, "((0, 0, 2), (2, 5, 9))": 0.74460015411115, "((0, 0, 2), (2, 6, 0))": 0.4930151310133475, "((0, 0, 2), (2, 6, 1))": 0.4808844861335008, "((0, 0, 2), (2, 6, 2))": 0.4765019410450048, "((0, 0, 2), (2, 6, 3))": 0.4885412491558581, "((0, 0, 2), (2, 6, 4))": 0.5199171682925317, "((0, 0, 2), (2, 6, 5))": 0.568159693232052, "((0, 0, 2), (2, 6, 6))": 0.6274636520982955, "((0, 0, 2), (2, 6, 7))": 0.6907374738750033, "((0, 0, 2), (2, 6, 8))": 0.7502625592826476, "((0, 0, 2), (2, 6, 9))": 0.7964959577923647, "((0, 0, 2), (2, 7, 0))": 0.5609200625728472, "((0, 0, 2), (2, 7, 1))": 0.5527948498848533, "((0, 0, 2), (2, 7, 2))": 0.5519784236981163, "((0, 0, 2), (2, 7, 3))": 0.5651454536770182, "((0, 0, 2), (2, 7, 4))": 0.5945563794110732, "((0, 0, 2), (2, 7, 5))": 0.6384474099407433, "((0, 0, 2), (2, 7, 6))": 0.6922631213735745, "((0, 0, 2), (2, 7, 7))": 0.7499899691631694, "((0, 0, 2), (2, 7, 8))": 0.804688621961543, "((0, 0, 2), (2, 7, 9))": 0.847460967143496, "((0, 0, 2), (2, 8, 0))": 0.6212628784729849, "((0, 0, 2), (2, 8, 1))": 0.6163068743152141, "((0, 0, 2), (2, 8, 2))": 0.6181989009493484, "((0, 0, 2), (2, 8, 3))": 0.63221257172791, "((0, 0, 2), (2, 8, 4))": 0.6601979409625615, "((0, 0, 2), (2, 8, 5))": 0.7008018951240176, "((0, 0, 2), (2, 8, 6))": 0.7502638122137788, "((0, 0, 2), (2, 8, 7))": 0.8033448433944842, "((0, 0, 2), (2, 8, 8))": 0.8537535756621489, "((0, 0, 2), (2, 8, 9))": 0.8932891483362068, "((0, 0, 2), (2, 9, 0))": 0.6667912816076894, "((0, 0, 2), (2, 9, 1))": 0.6640522140033842, "((0, 0, 2), (2, 9, 2))": 0.6676992138538878, "((0, 0, 2), (2, 9, 3))": 0.6822176741083432, "((0, 0, 2), (2, 9, 4))": 0.7092444133729346, "((0, 0, 2), (2, 9, 5))": 0.7476483120445134, "((0, 0, 2), (2, 9, 6))": 0.7941223005466199, "((0, 0, 2), (2, 9, 7))": 0.8439004409663801, "((0, 0, 2), (2, 9, 8))": 0.8911001389621829, "((0, 0, 2), (2, 9, 9))": 0.9280019807680079, "((0, 0, 2), (3, 0, 0))": 0.2299276103435272, "((0, 0, 2), (3, 0, 1))": 0.1770448462585066, "((0, 0, 2), (3, 0, 2))": 0.1157287403036275, "((0, 0, 2), (3, 0, 3))": 0.0915959409961875, "((0, 0, 2), (3, 0, 4))": 0.14700545208815224, "((0, 0, 2), (3, 0, 5))": 0.2343733901174072, "((0, 0, 2), (3, 0, 6))": 0.32705382069877614, "((0, 0, 2), (3, 0, 7))": 0.415800121744345, "((0, 0, 2), (3, 0, 8))": 0.49378141281771865, "((0, 0, 2), (3, 0, 9))": 0.5520833894399956, "((0, 0, 2), (3, 1, 0))": 0.25185927450156725, "((0, 0, 2), (3, 1, 1))": 0.20418120958097766, "((0, 0, 2), (3, 1, 2))": 0.15434459638814463, "((0, 0, 2), (3, 1, 3))": 0.13946766036619104, "((0, 0, 2), (3, 1, 4))": 0.18418708588807797, "((0, 0, 2), (3, 1, 5))": 0.26286007154326907, "((0, 0, 2), (3, 1, 6))": 0.35141964427610767, "((0, 0, 2), (3, 1, 7))": 0.43835492733760717, "((0, 0, 2), (3, 1, 8))": 0.515641931916092, "((0, 0, 2), (3, 1, 9))": 0.5737092501556185, "((0, 0, 2), (3, 2, 0))": 0.28964597304811374, "((0, 0, 2), (3, 2, 1))": 0.2497178324181057, "((0, 0, 2), (3, 2, 2))": 0.21226754943509787, "((0, 0, 2), (3, 2, 3))": 0.20453071675303955, "((0, 0, 2), (3, 2, 4))": 0.24108901875874147, "((0, 0, 2), (3, 2, 5))": 0.3094334988870922, "((0, 0, 2), (3, 2, 6))": 0.39130213589334056, "((0, 0, 2), (3, 2, 7))": 0.4743639655133331, "((0, 0, 2), (3, 2, 8))": 0.5494105472048141, "((0, 0, 2), (3, 2, 9))": 0.6061577214129761, "((0, 0, 2), (3, 3, 0))": 0.3415361349522534, "((0, 0, 2), (3, 3, 1))": 0.30967113805273544, "((0, 0, 2), (3, 3, 2))": 0.28254797003619514, "((0, 0, 2), (3, 3, 3))": 0.2799130617382547, "((0, 0, 2), (3, 3, 4))": 0.31129637873758376, "((0, 0, 2), (3, 3, 5))": 0.370463932563167, "((0, 0, 2), (3, 3, 6))": 0.44454457683145404, "((0, 0, 2), (3, 3, 7))": 0.5220827951195983, "((0, 0, 2), (3, 3, 8))": 0.5933897549588746, "((0, 0, 2), (3, 3, 9))": 0.647789392488921, "((0, 0, 2), (3, 4, 0))": 0.4037000146143498, "((0, 0, 2), (3, 4, 1))": 0.3789934665787812, "((0, 0, 2), (3, 4, 2))": 0.3599122533338543, "((0, 0, 2), (3, 4, 3))": 0.36111025572825395, "((0, 0, 2), (3, 4, 4))": 0.38929134178298397, "((0, 0, 2), (3, 4, 5))": 0.4411257330582107, "((0, 0, 2), (3, 4, 6))": 0.5075782877235628, "((0, 0, 2), (3, 4, 7))": 0.5788050046163794, "((0, 0, 2), (3, 4, 8))": 0.6453993864026908, "((0, 0, 2), (3, 4, 9))": 0.6967115780501556, "((0, 0, 2), (3, 5, 0))": 0.4717860074728006, "((0, 0, 2), (3, 5, 1))": 0.4530796095819143, "((0, 0, 2), (3, 5, 2))": 0.4402713082973321, "((0, 0, 2), (3, 5, 3))": 0.44449269159349625, "((0, 0, 2), (3, 5, 4))": 0.4706529582459628, "((0, 0, 2), (3, 5, 5))": 0.5167869401409185, "((0, 0, 2), (3, 5, 6))": 0.5763565608904977, "((0, 0, 2), (3, 5, 7))": 0.6411998437449629, "((0, 0, 2), (3, 5, 8))": 0.7026537452697518, "((0, 0, 2), (3, 5, 9))": 0.7504624401725346, "((0, 0, 2), (3, 6, 0))": 0.5415383822880935, "((0, 0, 2), (3, 6, 1))": 0.5277906976237747, "((0, 0, 2), (3, 6, 2))": 0.5199642268572249, "((0, 0, 2), (3, 6, 3))": 0.5266362142453168, "((0, 0, 2), (3, 6, 4))": 0.5514647799885675, "((0, 0, 2), (3, 6, 5))": 0.5931490775224342, "((0, 0, 2), (3, 6, 6))": 0.6467770434572538, "((0, 0, 2), (3, 6, 7))": 0.7056085848301177, "((0, 0, 2), (3, 6, 8))": 0.7619178503165125, "((0, 0, 2), (3, 6, 9))": 0.8060837713584272, "((0, 0, 2), (3, 7, 0))": 0.6086453594432728, "((0, 0, 2), (3, 7, 1))": 0.5989788833147024, "((0, 0, 2), (3, 7, 2))": 0.5951297673682077, "((0, 0, 2), (3, 7, 3))": 0.6037671700978301, "((0, 0, 2), (3, 7, 4))": 0.6276734841579396, "((0, 0, 2), (3, 7, 5))": 0.6658918033757568, "((0, 0, 2), (3, 7, 6))": 0.7145579420309883, "((0, 0, 2), (3, 7, 7))": 0.7680343816309549, "((0, 0, 2), (3, 7, 8))": 0.8194913276266482, "((0, 0, 2), (3, 7, 9))": 0.860091386946544, "((0, 0, 2), (3, 8, 0))": 0.6681400355499785, "((0, 0, 2), (3, 8, 1))": 0.6617412302811468, "((0, 0, 2), (3, 8, 2))": 0.660942767613726, "((0, 0, 2), (3, 8, 3))": 0.6710385594032567, "((0, 0, 2), (3, 8, 4))": 0.694262557425664, "((0, 0, 2), (3, 8, 5))": 0.729858856420622, "((0, 0, 2), (3, 8, 6))": 0.7746210255864495, "((0, 0, 2), (3, 8, 7))": 0.8236690520655912, "((0, 0, 2), (3, 8, 8))": 0.8708830118819855, "((0, 0, 2), (3, 8, 9))": 0.9082112926123106, "((0, 0, 2), (3, 9, 0))": 0.7129138512862084, "((0, 0, 2), (3, 9, 1))": 0.7088122193685392, "((0, 0, 2), (3, 9, 2))": 0.7100124100308781, "((0, 0, 2), (3, 9, 3))": 0.7210152183000132, "((0, 0, 2), (3, 9, 4))": 0.743758345757337, "((0, 0, 2), (3, 9, 5))": 0.7775943783359429, "((0, 0, 2), (3, 9, 6))": 0.8196890546005753, "((0, 0, 2), (3, 9, 7))": 0.8656154767033563, "((0, 0, 2), (3, 9, 8))": 0.9096956582529051, "((0, 0, 2), (3, 9, 9))": 0.944412131137963, "((0, 0, 2), (4, 0, 0))": 0.27389045241861454, "((0, 0, 2), (4, 0, 1))": 0.2237618893137936, "((0, 0, 2), (4, 0, 2))": 0.16594872179639342, "((0, 0, 2), (4, 0, 3))": 0.1318133260597948, "((0, 0, 2), (4, 0, 4))": 0.1589917793322441, "((0, 0, 2), (4, 0, 5))": 0.23125116239146526, "((0, 0, 2), (4, 0, 6))": 0.31761012279877093, "((0, 0, 2), (4, 0, 7))": 0.403571310705608, "((0, 0, 2), (4, 0, 8))": 0.48031747696004434, "((0, 0, 2), (4, 0, 9))": 0.538116415472603, "((0, 0, 2), (4, 1, 0))": 0.2995133771131517, "((0, 0, 2), (4, 1, 1))": 0.25404281724290984, "((0, 0, 2), (4, 1, 2))": 0.20506765945555516, "((0, 0, 2), (4, 1, 3))": 0.18013738166475113, "((0, 0, 2), (4, 1, 4))": 0.20374204403716498, "((0, 0, 2), (4, 1, 5))": 0.26729953177666455, "((0, 0, 2), (4, 1, 6))": 0.34798463049698464, "((0, 0, 2), (4, 1, 7))": 0.43091909123450506, "((0, 0, 2), (4, 1, 8))": 0.5061603599232293, "((0, 0, 2), (4, 1, 9))": 0.563228524053176, "((0, 0, 2), (4, 2, 0))": 0.3402322633552294, "((0, 0, 2), (4, 2, 1))": 0.30138397896883296, "((0, 0, 2), (4, 2, 2))": 0.2625184120062796, "((0, 0, 2), (4, 2, 3))": 0.24579029009045447, "((0, 0, 2), (4, 2, 4))": 0.2668347373191697, "((0, 0, 2), (4, 2, 5))": 0.32165927415949197, "((0, 0, 2), (4, 2, 6))": 0.3948675852652266, "((0, 0, 2), (4, 2, 7))": 0.47285379007621686, "((0, 0, 2), (4, 2, 8))": 0.5449994783662486, "((0, 0, 2), (4, 2, 9))": 0.6001950133680392, "((0, 0, 2), (4, 3, 0))": 0.39363231489461525, "((0, 0, 2), (4, 3, 1))": 0.36178667995862923, "((0, 0, 2), (4, 3, 2))": 0.3320815576419572, "((0, 0, 2), (4, 3, 3))": 0.32176134095710673, "((0, 0, 2), (4, 3, 4))": 0.34136658927163815, "((0, 0, 2), (4, 3, 5))": 0.389100299082558, "((0, 0, 2), (4, 3, 6))": 0.4546488019197971, "((0, 0, 2), (4, 3, 7))": 0.5265303412408446, "((0, 0, 2), (4, 3, 8))": 0.5942938139931397, "((0, 0, 2), (4, 3, 9))": 0.6466711627238246, "((0, 0, 2), (4, 4, 0))": 0.4561699687928091, "((0, 0, 2), (4, 4, 1))": 0.43079038845309264, "((0, 0, 2), (4, 4, 2))": 0.40873503160241237, "((0, 0, 2), (4, 4, 3))": 0.4034203345675027, "((0, 0, 2), (4, 4, 4))": 0.4223241659631388, "((0, 0, 2), (4, 4, 5))": 0.46461831551076727, "((0, 0, 2), (4, 4, 6))": 0.5231702870604663, "((0, 0, 2), (4, 4, 7))": 0.5886271294820785, "((0, 0, 2), (4, 4, 8))": 0.6513173390427932, "((0, 0, 2), (4, 4, 9))": 0.7002795919152649, "((0, 0, 2), (4, 5, 0))": 0.5239155221258281, "((0, 0, 2), (4, 5, 1))": 0.5041708762798682, "((0, 0, 2), (4, 5, 2))": 0.48838749345316745, "((0, 0, 2), (4, 5, 3))": 0.4870676318301492, "((0, 0, 2), (4, 5, 4))": 0.5056901317373772, "((0, 0, 2), (4, 5, 5))": 0.5438206857939708, "((0, 0, 2), (4, 5, 6))": 0.5962895724139591, "((0, 0, 2), (4, 5, 7))": 0.6555481990248645, "((0, 0, 2), (4, 5, 8))": 0.7129786505253111, "((0, 0, 2), (4, 5, 9))": 0.7582478523158049, "((0, 0, 2), (4, 6, 0))": 0.5929163927889185, "((0, 0, 2), (4, 6, 1))": 0.5779727959644948, "((0, 0, 2), (4, 6, 2))": 0.5673348718751469, "((0, 0, 2), (4, 6, 3))": 0.5692483044384901, "((0, 0, 2), (4, 6, 4))": 0.5878004240268725, "((0, 0, 2), (4, 6, 5))": 0.6226926869553638, "((0, 0, 2), (4, 6, 6))": 0.670001870672933, "((0, 0, 2), (4, 6, 7))": 0.7235775879444799, "((0, 0, 2), (4, 6, 8))": 0.7759017691279569, "((0, 0, 2), (4, 6, 9))": 0.8174522903801243, "((0, 0, 2), (4, 7, 0))": 0.659055615518521, "((0, 0, 2), (4, 7, 1))": 0.648147156762393, "((0, 0, 2), (4, 7, 2))": 0.641695344669412, "((0, 0, 2), (4, 7, 3))": 0.6461939068870483, "((0, 0, 2), (4, 7, 4))": 0.664747539637513, "((0, 0, 2), (4, 7, 5))": 0.6971047024416683, "((0, 0, 2), (4, 7, 6))": 0.7401396796254804, "((0, 0, 2), (4, 7, 7))": 0.7887353102228236, "((0, 0, 2), (4, 7, 8))": 0.8363406433331654, "((0, 0, 2), (4, 7, 9))": 0.8743285101660695, "((0, 0, 2), (4, 8, 0))": 0.7175270335022477, "((0, 0, 2), (4, 8, 1))": 0.7098914692468731, "((0, 0, 2), (4, 8, 2))": 0.7066902775487118, "((0, 0, 2), (4, 8, 3))": 0.7131155966692088, "((0, 0, 2), (4, 8, 4))": 0.7316536482049706, "((0, 0, 2), (4, 8, 5))": 0.7620773091939236, "((0, 0, 2), (4, 8, 6))": 0.8017593047860875, "((0, 0, 2), (4, 8, 7))": 0.8462766998910713, "((0, 0, 2), (4, 8, 8))": 0.8898120682273762, "((0, 0, 2), (4, 8, 9))": 0.92458433049628, "((0, 0, 2), (4, 9, 0))": 0.761433110855849, "((0, 0, 2), (4, 9, 1))": 0.7561193431027206, "((0, 0, 2), (4, 9, 2))": 0.7550709472154473, "((0, 0, 2), (4, 9, 3))": 0.7627177612928138, "((0, 0, 2), (4, 9, 4))": 0.7812050840170879, "((0, 0, 2), (4, 9, 5))": 0.8103190066605368, "((0, 0, 2), (4, 9, 6))": 0.8477136686821845, "((0, 0, 2), (4, 9, 7))": 0.8893755145932069, "((0, 0, 2), (4, 9, 8))": 0.9299357823461052, "((0, 0, 2), (4, 9, 9))": 0.9621737598403972, "((0, 0, 2), (5, 0, 0))": 0.319819753438897, "((0, 0, 2), (5, 0, 1))": 0.27240789917489366, "((0, 0, 2), (5, 0, 2))": 0.2177487478840142, "((0, 0, 2), (5, 0, 3))": 0.17972904413965193, "((0, 0, 2), (5, 0, 4))": 0.18682639235599582, "((0, 0, 2), (5, 0, 5))": 0.2403243608559882, "((0, 0, 2), (5, 0, 6))": 0.31633028002116315, "((0, 0, 2), (5, 0, 7))": 0.39687635062584825, "((0, 0, 2), (5, 0, 8))": 0.4707499784090192, "((0, 0, 2), (5, 0, 9))": 0.5271079949112168, "((0, 0, 2), (5, 1, 0))": 0.3483447884403013, "((0, 0, 2), (5, 1, 1))": 0.3050720433420251, "((0, 0, 2), (5, 1, 2))": 0.25752284274705917, "((0, 0, 2), (5, 1, 3))": 0.227417278736943, "((0, 0, 2), (5, 1, 4))": 0.23533226320525308, "((0, 0, 2), (5, 1, 5))": 0.2825525201690921, "((0, 0, 2), (5, 1, 6))": 0.35245103654345833, "((0, 0, 2), (5, 1, 7))": 0.4290493119660315, "((0, 0, 2), (5, 1, 8))": 0.5006595068884591, "((0, 0, 2), (5, 1, 9))": 0.555787254414737, "((0, 0, 2), (5, 2, 0))": 0.3914624538680085, "((0, 0, 2), (5, 2, 1))": 0.35395426637818156, "((0, 0, 2), (5, 2, 2))": 0.3148602297769101, "((0, 0, 2), (5, 2, 3))": 0.29258636800494714, "((0, 0, 2), (5, 2, 4))": 0.3014915429904456, "((0, 0, 2), (5, 2, 5))": 0.3428048300792264, "((0, 0, 2), (5, 2, 6))": 0.4055837094760467, "((0, 0, 2), (5, 2, 7))": 0.4766409899252168, "((0, 0, 2), (5, 2, 8))": 0.5444673899163753, "((0, 0, 2), (5, 2, 9))": 0.5972177285116547, "((0, 0, 2), (5, 3, 0))": 0.4461620052935834, "((0, 0, 2), (5, 3, 1))": 0.4148205800877596, "((0, 0, 2), (5, 3, 2))": 0.3838178496654028, "((0, 0, 2), (5, 3, 3))": 0.36818259192880204, "((0, 0, 2), (5, 3, 4))": 0.3781467969549815, "((0, 0, 2), (5, 3, 5))": 0.41481367320090606, "((0, 0, 2), (5, 3, 6))": 0.4708402325645231, "((0, 0, 2), (5, 3, 7))": 0.5357072547345435, "((0, 0, 2), (5, 3, 8))": 0.5987494684888394, "((0, 0, 2), (5, 3, 9))": 0.6483121717725012, "((0, 0, 2), (5, 4, 0))": 0.509016410717181, "((0, 0, 2), (5, 4, 1))": 0.4835163563755326, "((0, 0, 2), (5, 4, 2))": 0.45961643135165076, "((0, 0, 2), (5, 4, 3))": 0.44943024896427974, "((0, 0, 2), (5, 4, 4))": 0.4604608305633274, "((0, 0, 2), (5, 4, 5))": 0.4936065835818353, "((0, 0, 2), (5, 4, 6))": 0.5437135822235738, "((0, 0, 2), (5, 4, 7))": 0.6024406691864931, "((0, 0, 2), (5, 4, 8))": 0.6603011090978961, "((0, 0, 2), (5, 4, 9))": 0.7062494141068545, "((0, 0, 2), (5, 5, 0))": 0.5763768284203487, "((0, 0, 2), (5, 5, 1))": 0.5561046119178649, "((0, 0, 2), (5, 5, 2))": 0.5382512002673783, "((0, 0, 2), (5, 5, 3))": 0.5325414722132733, "((0, 0, 2), (5, 5, 4))": 0.544578805687153, "((0, 0, 2), (5, 5, 5))": 0.5750333588093671, "((0, 0, 2), (5, 5, 6))": 0.6200954538483342, "((0, 0, 2), (5, 5, 7))": 0.673099780174523, "((0, 0, 2), (5, 5, 8))": 0.7258066224335048, "((0, 0, 2), (5, 5, 9))": 0.7680148352949656, "((0, 0, 2), (5, 6, 0))": 0.6445350743448559, "((0, 0, 2), (5, 6, 1))": 0.6288199940512864, "((0, 0, 2), (5, 6, 2))": 0.6160595806851789, "((0, 0, 2), (5, 6, 3))": 0.6140314432058943, "((0, 0, 2), (5, 6, 4))": 0.626968482307423, "((0, 0, 2), (5, 6, 5))": 0.6553213604362165, "((0, 0, 2), (5, 6, 6))": 0.6961311005600058, "((0, 0, 2), (5, 6, 7))": 0.7439954607578887, "((0, 0, 2), (5, 6, 8))": 0.7918242321041122, "((0, 0, 2), (5, 6, 9))": 0.8303684761812701, "((0, 0, 2), (5, 7, 0))": 0.7095851111836939, "((0, 0, 2), (5, 7, 1))": 0.697765982271733, "((0, 0, 2), (5, 7, 2))": 0.6892266900497661, "((0, 0, 2), (5, 7, 3))": 0.6901703028196621, "((0, 0, 2), (5, 7, 4))": 0.7038383288040773, "((0, 0, 2), (5, 7, 5))": 0.7305297778533285, "((0, 0, 2), (5, 7, 6))": 0.7678262184038618, "((0, 0, 2), (5, 7, 7))": 0.8112307891047559, "((0, 0, 2), (5, 7, 8))": 0.8546231488282309, "((0, 0, 2), (5, 7, 9))": 0.8897180116030144, "((0, 0, 2), (5, 8, 0))": 0.7669230243448267, "((0, 0, 2), (5, 8, 1))": 0.7583065336328376, "((0, 0, 2), (5, 8, 2))": 0.7530870168165882, "((0, 0, 2), (5, 8, 3))": 0.7562689423078596, "((0, 0, 2), (5, 8, 4))": 0.7704609580789417, "((0, 0, 2), (5, 8, 5))": 0.79586311932613, "((0, 0, 2), (5, 8, 6))": 0.8304046557315259, "((0, 0, 2), (5, 8, 7))": 0.870180751870622, "((0, 0, 2), (5, 8, 8))": 0.909783137096365, "((0, 0, 2), (5, 8, 9))": 0.9417979712106602, "((0, 0, 2), (5, 9, 0))": 0.8098930559604742, "((0, 0, 2), (5, 9, 1))": 0.8035768291405024, "((0, 0, 2), (5, 9, 2))": 0.8005805601781344, "((0, 0, 2), (5, 9, 3))": 0.8051980461517088, "((0, 0, 2), (5, 9, 4))": 0.8196912091986405, "((0, 0, 2), (5, 9, 5))": 0.8442057162889818, "((0, 0, 2), (5, 9, 6))": 0.8768695454549349, "((0, 0, 2), (5, 9, 7))": 0.9141187341132712, "((0, 0, 2), (5, 9, 8))": 0.9509705943520477, "((0, 0, 2), (5, 9, 9))": 0.9805732244809103, "((0, 0, 2), (6, 0, 0))": 0.3654846298836099, "((0, 0, 2), (6, 0, 1))": 0.32070720825348664, "((0, 0, 2), (6, 0, 2))": 0.2690288120289902, "((0, 0, 2), (6, 0, 3))": 0.22982624540460206, "((0, 0, 2), (6, 0, 4))": 0.22457946122584901, "((0, 0, 2), (6, 0, 5))": 0.2607957260918628, "((0, 0, 2), (6, 0, 6))": 0.3241189033744435, "((0, 0, 2), (6, 0, 7))": 0.3969426652727847, "((0, 0, 2), (6, 0, 8))": 0.4663079852590279, "((0, 0, 2), (6, 0, 9))": 0.5202439831153244, "((0, 0, 2), (6, 1, 0))": 0.3962639913546954, "((0, 0, 2), (6, 1, 1))": 0.3551932095502775, "((0, 0, 2), (6, 1, 2))": 0.30944254565430485, "((0, 0, 2), (6, 1, 3))": 0.27691713083354086, "((0, 0, 2), (6, 1, 4))": 0.27435628867194184, "((0, 0, 2), (6, 1, 5))": 0.3070841089031406, "((0, 0, 2), (6, 1, 6))": 0.3649803284710645, "((0, 0, 2), (6, 1, 7))": 0.4334744948749794, "((0, 0, 2), (6, 1, 8))": 0.5000243550450829, "((0, 0, 2), (6, 1, 9))": 0.5523015939421319, "((0, 0, 2), (6, 2, 0))": 0.44126776853298144, "((0, 0, 2), (6, 2, 1))": 0.4053066150114139, "((0, 0, 2), (6, 2, 2))": 0.36678871213360276, "((0, 0, 2), (6, 2, 3))": 0.34135475345678773, "((0, 0, 2), (6, 2, 4))": 0.34153079874712866, "((0, 0, 2), (6, 2, 5))": 0.37101703613579223, "((0, 0, 2), (6, 2, 6))": 0.4229713611522068, "((0, 0, 2), (6, 2, 7))": 0.4859222974290752, "((0, 0, 2), (6, 2, 8))": 0.548290523341849, "((0, 0, 2), (6, 2, 9))": 0.5978063013355007, "((0, 0, 2), (6, 3, 0))": 0.4969687987873151, "((0, 0, 2), (6, 3, 1))": 0.4665118377710369, "((0, 0, 2), (6, 3, 2))": 0.43517322982452805, "((0, 0, 2), (6, 3, 3))": 0.41612049670401896, "((0, 0, 2), (6, 3, 4))": 0.41874856972307745, "((0, 0, 2), (6, 3, 5))": 0.4457003545320093, "((0, 0, 2), (6, 3, 6))": 0.49222750947880983, "((0, 0, 2), (6, 3, 7))": 0.5493686950987677, "((0, 0, 2), (6, 3, 8))": 0.6068493520298153, "((0, 0, 2), (6, 3, 9))": 0.6529601920927577, "((0, 0, 2), (6, 4, 0))": 0.5599794608666275, "((0, 0, 2), (6, 4, 1))": 0.5348119574937383, "((0, 0, 2), (6, 4, 2))": 0.5099930956715988, "((0, 0, 2), (6, 4, 3))": 0.4964105356346813, "((0, 0, 2), (6, 4, 4))": 0.5011791164629605, "((0, 0, 2), (6, 4, 5))": 0.5262159148471988, "((0, 0, 2), (6, 4, 6))": 0.5680694608777089, "((0, 0, 2), (6, 4, 7))": 0.6196696897580635, "((0, 0, 2), (6, 4, 8))": 0.6721178460703445, "((0, 0, 2), (6, 4, 9))": 0.7145727017914105, "((0, 0, 2), (6, 5, 0))": 0.62685848312761, "((0, 0, 2), (6, 5, 1))": 0.6065025434385781, "((0, 0, 2), (6, 5, 2))": 0.5873850661168614, "((0, 0, 2), (6, 5, 3))": 0.5784147766728115, "((0, 0, 2), (6, 5, 4))": 0.5850278794048969, "((0, 0, 2), (6, 5, 5))": 0.6086033555844965, "((0, 0, 2), (6, 5, 6))": 0.6464986183583538, "((0, 0, 2), (6, 5, 7))": 0.693051801272123, "((0, 0, 2), (6, 5, 8))": 0.740653626454952, "((0, 0, 2), (6, 5, 9))": 0.7794589426528281, "((0, 0, 2), (6, 6, 0))": 0.6940930183828555, "((0, 0, 2), (6, 6, 1))": 0.6779994190576457, "((0, 0, 2), (6, 6, 2))": 0.6637776613210278, "((0, 0, 2), (6, 6, 3))": 0.6586676487057747, "((0, 0, 2), (6, 6, 4))": 0.6668420154798841, "((0, 0, 2), (6, 6, 5))": 0.6892736241731485, "((0, 0, 2), (6, 6, 6))": 0.7238305878359708, "((0, 0, 2), (6, 6, 7))": 0.765909483341694, "((0, 0, 2), (6, 6, 8))": 0.8090140942141468, "((0, 0, 2), (6, 6, 9))": 0.8443295769056218, "((0, 0, 2), (6, 7, 0))": 0.757972681383079, "((0, 0, 2), (6, 7, 1))": 0.7455711966598481, "((0, 0, 2), (6, 7, 2))": 0.7354696191988108, "((0, 0, 2), (6, 7, 3))": 0.7335098240712921, "((0, 0, 2), (6, 7, 4))": 0.7429429106297052, "((0, 0, 2), (6, 7, 5))": 0.7644532845203315, "((0, 0, 2), (6, 7, 6))": 0.7962494719439234, "((0, 0, 2), (6, 7, 7))": 0.8344716453887155, "((0, 0, 2), (6, 7, 8))": 0.8735365408135584, "((0, 0, 2), (6, 7, 9))": 0.9056134414416208, "((0, 0, 2), (6, 8, 0))": 0.814109068320775, "((0, 0, 2), (6, 8, 1))": 0.8047816208468227, "((0, 0, 2), (6, 8, 2))": 0.7979593738004666, "((0, 0, 2), (6, 8, 3))": 0.7984034814627903, "((0, 0, 2), (6, 8, 4))": 0.8087552074693696, "((0, 0, 2), (6, 8, 5))": 0.8295356918391772, "((0, 0, 2), (6, 8, 6))": 0.8591653280082836, "((0, 0, 2), (6, 8, 7))": 0.8942658887302749, "((0, 0, 2), (6, 8, 8))": 0.9299015836183483, "((0, 0, 2), (6, 8, 9))": 0.9591023295362658, "((0, 0, 2), (6, 9, 0))": 0.8561036757152682, "((0, 0, 2), (6, 9, 1))": 0.8490143098527492, "((0, 0, 2), (6, 9, 2))": 0.8444065064680103, "((0, 0, 2), (6, 9, 3))": 0.8464085784725854, "((0, 0, 2), (6, 9, 4))": 0.8573302295346876, "((0, 0, 2), (6, 9, 5))": 0.8775929025576148, "((0, 0, 2), (6, 9, 6))": 0.9057471420089809, "((0, 0, 2), (6, 9, 7))": 0.9386850711915256, "((0, 0, 2), (6, 9, 8))": 0.97184476474165, "((0, 0, 2), (6, 9, 9))": 0.9987928941372722, "((0, 0, 2), (7, 0, 0))": 0.4085711280092074, "((0, 0, 2), (7, 0, 1))": 0.36632929401554826, "((0, 0, 2), (7, 0, 2))": 0.31750317925857396, "((0, 0, 2), (7, 0, 3))": 0.27845298354333214, "((0, 0, 2), (7, 0, 4))": 0.26599532666623776, "((0, 0, 2), (7, 0, 5))": 0.2888678822123435, "((0, 0, 2), (7, 0, 6))": 0.33965281074401216, "((0, 0, 2), (7, 0, 7))": 0.40356199951241367, "((0, 0, 2), (7, 0, 8))": 0.4672220926108363, "((0, 0, 2), (7, 0, 9))": 0.5179204160687819, "((0, 0, 2), (7, 1, 0))": 0.4410467943380622, "((0, 0, 2), (7, 1, 1))": 0.4021750543374084, "((0, 0, 2), (7, 1, 2))": 0.3584423804021304, "((0, 0, 2), (7, 1, 3))": 0.32510050735610596, "((0, 0, 2), (7, 1, 4))": 0.31591247587377325, "((0, 0, 2), (7, 1, 5))": 0.3373233652333278, "((0, 0, 2), (7, 1, 6))": 0.38387198504480935, "((0, 0, 2), (7, 1, 7))": 0.44358819031718505, "((0, 0, 2), (7, 1, 8))": 0.5041591584370155, "((0, 0, 2), (7, 1, 9))": 0.5528943431673735, "((0, 0, 2), (7, 2, 0))": 0.48743144433696045, "((0, 0, 2), (7, 2, 1))": 0.45316887989397314, "((0, 0, 2), (7, 2, 2))": 0.41576157548020276, "((0, 0, 2), (7, 2, 3))": 0.38876044347835026, "((0, 0, 2), (7, 2, 4))": 0.38299604760975375, "((0, 0, 2), (7, 2, 5))": 0.4030702458079184, "((0, 0, 2), (7, 2, 6))": 0.44509331440518585, "((0, 0, 2), (7, 2, 7))": 0.49972166959818104, "((0, 0, 2), (7, 2, 8))": 0.5560296152094959, "((0, 0, 2), (7, 2, 9))": 0.6017826184232946, "((0, 0, 2), (7, 3, 0))": 0.5437953790912292, "((0, 0, 2), (7, 3, 1))": 0.5145008204237717, "((0, 0, 2), (7, 3, 2))": 0.4835146251425074, "((0, 0, 2), (7, 3, 3))": 0.4624650313888919, "((0, 0, 2), (7, 3, 4))": 0.4598049030475168, "((0, 0, 2), (7, 3, 5))": 0.4788681397043201, "((0, 0, 2), (7, 3, 6))": 0.516804296650328, "((0, 0, 2), (7, 3, 7))": 0.5662976785991776, "((0, 0, 2), (7, 3, 8))": 0.6178839121721239, "((0, 0, 2), (7, 3, 9))": 0.6601811499109984, "((0, 0, 2), (7, 4, 0))": 0.6067757426661073, "((0, 0, 2), (7, 4, 1))": 0.5822922956030198, "((0, 0, 2), (7, 4, 2))": 0.5572661411784505, "((0, 0, 2), (7, 4, 3))": 0.5414784300390315, "((0, 0, 2), (7, 4, 4))": 0.5415290867761315, "((0, 0, 2), (7, 4, 5))": 0.5598578674966654, "((0, 0, 2), (7, 4, 6))": 0.5942820781172267, "((0, 0, 2), (7, 4, 7))": 0.6389891184203781, "((0, 0, 2), (7, 4, 8))": 0.6858864728142265, "((0, 0, 2), (7, 4, 9))": 0.7246264164914743, "((0, 0, 2), (7, 5, 0))": 0.6730702079444539, "((0, 0, 2), (7, 5, 1))": 0.6530075236989635, "((0, 0, 2), (7, 5, 2))": 0.6332885513208388, "((0, 0, 2), (7, 5, 3))": 0.6220387030557899, "((0, 0, 2), (7, 5, 4))": 0.6244166060975095, "((0, 0, 2), (7, 5, 5))": 0.6422057788594232, "((0, 0, 2), (7, 5, 6))": 0.6736519032285173, "((0, 0, 2), (7, 5, 7))": 0.7140550879675931, "((0, 0, 2), (7, 5, 8))": 0.7565426412551639, "((0, 0, 2), (7, 5, 9))": 0.7918358665562937, "((0, 0, 2), (7, 6, 0))": 0.739334491802143, "((0, 0, 2), (7, 6, 1))": 0.723220902551391, "((0, 0, 2), (7, 6, 2))": 0.7081236021548841, "((0, 0, 2), (7, 6, 3))": 0.7007289052320338, "((0, 0, 2), (7, 6, 4))": 0.7050659364823274, "((0, 0, 2), (7, 6, 5))": 0.7224391474539716, "((0, 0, 2), (7, 6, 6))": 0.7513683540646582, "((0, 0, 2), (7, 6, 7))": 0.7879842918397906, "((0, 0, 2), (7, 6, 8))": 0.8264454922510754, "((0, 0, 2), (7, 6, 9))": 0.8585065762959474, "((0, 0, 2), (7, 7, 0))": 0.8020156269748624, "((0, 0, 2), (7, 7, 1))": 0.7893480339224073, "((0, 0, 2), (7, 7, 2))": 0.7781786600305813, "((0, 0, 2), (7, 7, 3))": 0.7739664416543163, "((0, 0, 2), (7, 7, 4))": 0.7798904678216345, "((0, 0, 2), (7, 7, 5))": 0.7969212244522191, "((0, 0, 2), (7, 7, 6))": 0.8237645360672079, "((0, 0, 2), (7, 7, 7))": 0.8571374681143443, "((0, 0, 2), (7, 7, 8))": 0.8920178693333511, "((0, 0, 2), (7, 7, 9))": 0.9211181451611306, "((0, 0, 2), (7, 8, 0))": 0.8569254485349596, "((0, 0, 2), (7, 8, 1))": 0.8471530654677126, "((0, 0, 2), (7, 8, 2))": 0.8391356175985972, "((0, 0, 2), (7, 8, 3))": 0.837370309999824, "((0, 0, 2), (7, 8, 4))": 0.8444828123374537, "((0, 0, 2), (7, 8, 5))": 0.8612291564777086, "((0, 0, 2), (7, 8, 6))": 0.8864391842289445, "((0, 0, 2), (7, 8, 7))": 0.9172032344334049, "((0, 0, 2), (7, 8, 8))": 0.949062687245334, "((0, 0, 2), (7, 8, 9))": 0.9755441285333355, "((0, 0, 2), (7, 9, 0))": 0.8979318012517522, "((0, 0, 2), (7, 9, 1))": 0.890294410376952, "((0, 0, 2), (7, 9, 2))": 0.8844166225755641, "((0, 0, 2), (7, 9, 3))": 0.8842499963871339, "((0, 0, 2), (7, 9, 4))": 0.8921176341086807, "((0, 0, 2), (7, 9, 5))": 0.9086546769243747, "((0, 0, 2), (7, 9, 6))": 0.9327578870910803, "((0, 0, 2), (7, 9, 7))": 0.9617289361495447, "((0, 0, 2), (7, 9, 8))": 0.9914203283294091, "((0, 0, 2), (7, 9, 9))": 1.0158410453385323, "((0, 0, 2), (8, 0, 0))": 0.44631614300332884, "((0, 0, 2), (8, 0, 1))": 0.40645168993531117, "((0, 0, 2), (8, 0, 2))": 0.36025356861639646, "((0, 0, 2), (8, 0, 3))": 0.3219727377264286, "((0, 0, 2), (8, 0, 4))": 0.305452069862314, "((0, 0, 2), (8, 0, 5))": 0.3190961492800576, "((0, 0, 2), (8, 0, 6))": 0.3594375505429139, "((0, 0, 2), (8, 0, 7))": 0.41479589725950133, "((0, 0, 2), (8, 0, 8))": 0.4724295804493135, "((0, 0, 2), (8, 0, 9))": 0.5194870687920631, "((0, 0, 2), (8, 1, 0))": 0.4799666335088382, "((0, 0, 2), (8, 1, 1))": 0.443226410010273, "((0, 0, 2), (8, 1, 2))": 0.40153622053129334, "((0, 0, 2), (8, 1, 3))": 0.3682403265434089, "((0, 0, 2), (8, 1, 4))": 0.355045221375008, "((0, 0, 2), (8, 1, 5))": 0.368417293644058, "((0, 0, 2), (8, 1, 6))": 0.40564659647765977, "((0, 0, 2), (8, 1, 7))": 0.4572362773818547, "((0, 0, 2), (8, 1, 8))": 0.5117500604966038, "((0, 0, 2), (8, 1, 9))": 0.5566761073077131, "((0, 0, 2), (8, 2, 0))": 0.5272246386311993, "((0, 0, 2), (8, 2, 1))": 0.4947076575769842, "((0, 0, 2), (8, 2, 2))": 0.45866490991985726, "((0, 0, 2), (8, 2, 3))": 0.43107350131619865, "((0, 0, 2), (8, 2, 4))": 0.42147358521721673, "((0, 0, 2), (8, 2, 5))": 0.4346698484660793, "((0, 0, 2), (8, 2, 6))": 0.4685932311799531, "((0, 0, 2), (8, 2, 7))": 0.5157411152391479, "((0, 0, 2), (8, 2, 8))": 0.5661511673544216, "((0, 0, 2), (8, 2, 9))": 0.6080382273510295, "((0, 0, 2), (8, 3, 0))": 0.5839197051023489, "((0, 0, 2), (8, 3, 1))": 0.5559349258248903, "((0, 0, 2), (8, 3, 2))": 0.5257017862082947, "((0, 0, 2), (8, 3, 3))": 0.5036196172044098, "((0, 0, 2), (8, 3, 4))": 0.4973614462160215, "((0, 0, 2), (8, 3, 5))": 0.5105109597880677, "((0, 0, 2), (8, 3, 6))": 0.5414441524860375, "((0, 0, 2), (8, 3, 7))": 0.5841945883574969, "((0, 0, 2), (8, 3, 8))": 0.6302182135423418, "((0, 0, 2), (8, 3, 9))": 0.6687366500940874, "((0, 0, 2), (8, 4, 0))": 0.6467138468095256, "((0, 0, 2), (8, 4, 1))": 0.6231377731755218, "((0, 0, 2), (8, 4, 2))": 0.5983702566099947, "((0, 0, 2), (8, 4, 3))": 0.5812692262488668, "((0, 0, 2), (8, 4, 4))": 0.5779693535379461, "((0, 0, 2), (8, 4, 5))": 0.5911606468414976, "((0, 0, 2), (8, 4, 6))": 0.6195115464764955, "((0, 0, 2), (8, 4, 7))": 0.6582077651425431, "((0, 0, 2), (8, 4, 8))": 0.6999761540358953, "((0, 0, 2), (8, 4, 9))": 0.7351296834931226, "((0, 0, 2), (8, 5, 0))": 0.71239888380073, "((0, 0, 2), (8, 5, 1))": 0.6928985430860403, "((0, 0, 2), (8, 5, 2))": 0.6730579617627479, "((0, 0, 2), (8, 5, 3))": 0.6603203547751457, "((0, 0, 2), (8, 5, 4))": 0.6595793526064487, "((0, 0, 2), (8, 5, 5))": 0.6728541280300142, "((0, 0, 2), (8, 5, 6))": 0.6990042805221812, "((0, 0, 2), (8, 5, 7))": 0.7340824359706012, "((0, 0, 2), (8, 5, 8))": 0.7719106560205521, "((0, 0, 2), (8, 5, 9))": 0.8038719529279659, "((0, 0, 2), (8, 6, 0))": 0.7777374846306445, "((0, 0, 2), (8, 6, 1))": 0.761893716619349, "((0, 0, 2), (8, 6, 2))": 0.746380527355849, "((0, 0, 2), (8, 6, 3))": 0.7373887571858773, "((0, 0, 2), (8, 6, 4))": 0.7388127957106649, "((0, 0, 2), (8, 6, 5))": 0.7521759607724516, "((0, 0, 2), (8, 6, 6))": 0.7764625053594905, "((0, 0, 2), (8, 6, 7))": 0.8083742892959634, "((0, 0, 2), (8, 6, 8))": 0.8426470004829857, "((0, 0, 2), (8, 6, 9))": 0.8716602795299938, "((0, 0, 2), (8, 7, 0))": 0.8392899100674764, "((0, 0, 2), (8, 7, 1))": 0.8266393139846345, "((0, 0, 2), (8, 7, 2))": 0.8148204099917837, "((0, 0, 2), (8, 7, 3))": 0.8089422405079144, "((0, 0, 2), (8, 7, 4))": 0.81213689232079, "((0, 0, 2), (8, 7, 5))": 0.8255693112149035, "((0, 0, 2), (8, 7, 6))": 0.8483125842732313, "((0, 0, 2), (8, 7, 7))": 0.8775293371165507, "((0, 0, 2), (8, 7, 8))": 0.9086724604031693, "((0, 0, 2), (8, 7, 9))": 0.9350230613845808, "((0, 0, 2), (8, 8, 0))": 0.8930175683813977, "((0, 0, 2), (8, 8, 1))": 0.8830474105044781, "((0, 0, 2), (8, 8, 2))": 0.8741991419767432, "((0, 0, 2), (8, 8, 3))": 0.8707348425233243, "((0, 0, 2), (8, 8, 4))": 0.8752757786688321, "((0, 0, 2), (8, 8, 5))": 0.888751647938133, "((0, 0, 2), (8, 8, 6))": 0.9102950985070312, "((0, 0, 2), (8, 8, 7))": 0.9373626921307597, "((0, 0, 2), (8, 8, 8))": 0.9658939834489186, "((0, 0, 2), (8, 8, 9))": 0.9899136726465009, "((0, 0, 2), (8, 9, 0))": 0.9330471485974535, "((0, 0, 2), (8, 9, 1))": 0.9250641617883026, "((0, 0, 2), (8, 9, 2))": 0.9182352228692381, "((0, 0, 2), (8, 9, 3))": 0.9163625891607105, "((0, 0, 2), (8, 9, 4))": 0.921780001488046, "((0, 0, 2), (8, 9, 5))": 0.9352788819340007, "((0, 0, 2), (8, 9, 6))": 0.956018283142712, "((0, 0, 2), (8, 9, 7))": 0.9816255207031079, "((0, 0, 2), (8, 9, 8))": 1.008305640614088, "((0, 0, 2), (8, 9, 9))": 1.030488602151767, "((0, 0, 2), (9, 0, 0))": 0.4745710400245263, "((0, 0, 2), (9, 0, 1))": 0.43671368000965044, "((0, 0, 2), (9, 0, 2))": 0.3925726968795797, "((0, 0, 2), (9, 0, 3))": 0.3551251703000398, "((0, 0, 2), (9, 0, 4))": 0.33650878903721, "((0, 0, 2), (9, 0, 5))": 0.34457899931392405, "((0, 0, 2), (9, 0, 6))": 0.37777524396429696, "((0, 0, 2), (9, 0, 7))": 0.42661684003160427, "((0, 0, 2), (9, 0, 8))": 0.4792342773129855, "((0, 0, 2), (9, 0, 9))": 0.5229813049119175, "((0, 0, 2), (9, 1, 0))": 0.5088466565997128, "((0, 0, 2), (9, 1, 1))": 0.4739419948146343, "((0, 0, 2), (9, 1, 2))": 0.4339220767710122, "((0, 0, 2), (9, 1, 3))": 0.400972441020769, "((0, 0, 2), (9, 1, 4))": 0.38557521777730785, "((0, 0, 2), (9, 1, 5))": 0.39396277699929877, "((0, 0, 2), (9, 1, 6))": 0.4248171246911137, "((0, 0, 2), (9, 1, 7))": 0.4703233224394195, "((0, 0, 2), (9, 1, 8))": 0.5199179178702606, "((0, 0, 2), (9, 1, 9))": 0.5614822102981, "((0, 0, 2), (9, 2, 0))": 0.5565087745044706, "((0, 0, 2), (9, 2, 1))": 0.5255260639095158, "((0, 0, 2), (9, 2, 2))": 0.490691621095047, "((0, 0, 2), (9, 2, 3))": 0.46299753421207873, "((0, 0, 2), (9, 2, 4))": 0.45117492087372274, "((0, 0, 2), (9, 2, 5))": 0.4599951869526498, "((0, 0, 2), (9, 2, 6))": 0.4883590040299681, "((0, 0, 2), (9, 2, 7))": 0.5299866085038774, "((0, 0, 2), (9, 2, 8))": 0.575728074787094, "((0, 0, 2), (9, 2, 9))": 0.6143263734279779, "((0, 0, 2), (9, 3, 0))": 0.6132875745855852, "((0, 0, 2), (9, 3, 1))": 0.586507319186058, "((0, 0, 2), (9, 3, 2))": 0.5570442472833907, "((0, 0, 2), (9, 3, 3))": 0.5345171546218881, "((0, 0, 2), (9, 3, 4))": 0.5260821520769605, "((0, 0, 2), (9, 3, 5))": 0.535384111681548, "((0, 0, 2), (9, 3, 6))": 0.5614834145898485, "((0, 0, 2), (9, 3, 7))": 0.5993023789841636, "((0, 0, 2), (9, 3, 8))": 0.641008449437133, "((0, 0, 2), (9, 3, 9))": 0.6763979908924455, "((0, 0, 2), (9, 4, 0))": 0.675850406486741, "((0, 0, 2), (9, 4, 1))": 0.6531728432738995, "((0, 0, 2), (9, 4, 2))": 0.6288080583725921, "((0, 0, 2), (9, 4, 3))": 0.6110154514789577, "((0, 0, 2), (9, 4, 4))": 0.6056156464375809, "((0, 0, 2), (9, 4, 5))": 0.6153984042724379, "((0, 0, 2), (9, 4, 6))": 0.6395318602736819, "((0, 0, 2), (9, 4, 7))": 0.6738560004333769, "((0, 0, 2), (9, 4, 8))": 0.7116944827240878, "((0, 0, 2), (9, 4, 9))": 0.7439262521383434, "((0, 0, 2), (9, 5, 0))": 0.7410312443778302, "((0, 0, 2), (9, 5, 1))": 0.7221668888148912, "((0, 0, 2), (9, 5, 2))": 0.7024285300676312, "((0, 0, 2), (9, 5, 3))": 0.6888251645425352, "((0, 0, 2), (9, 5, 4))": 0.6860677966547687, "((0, 0, 2), (9, 5, 5))": 0.6962975373103526, "((0, 0, 2), (9, 5, 6))": 0.7187497252363272, "((0, 0, 2), (9, 5, 7))": 0.7499658324487395, "((0, 0, 2), (9, 5, 8))": 0.7842519779080215, "((0, 0, 2), (9, 5, 9))": 0.8135177812234695, "((0, 0, 2), (9, 6, 0))": 0.8056504475184573, "((0, 0, 2), (9, 6, 1))": 0.7902147405724129, "((0, 0, 2), (9, 6, 2))": 0.7745578553130242, "((0, 0, 2), (9, 6, 3))": 0.7645682501646098, "((0, 0, 2), (9, 6, 4))": 0.764058073593325, "((0, 0, 2), (9, 6, 5))": 0.7746780379915367, "((0, 0, 2), (9, 6, 6))": 0.7957071539863864, "((0, 0, 2), (9, 6, 7))": 0.8242145908890939, "((0, 0, 2), (9, 6, 8))": 0.8553188802029225, "((0, 0, 2), (9, 6, 9))": 0.8818723189604434, "((0, 0, 2), (9, 7, 0))": 0.8663266294854249, "((0, 0, 2), (9, 7, 1))": 0.8538812757368638, "((0, 0, 2), (9, 7, 2))": 0.841705743179528, "((0, 0, 2), (9, 7, 3))": 0.8347289306941718, "((0, 0, 2), (9, 7, 4))": 0.8360678614454011, "((0, 0, 2), (9, 7, 5))": 0.8470095875346652, "((0, 0, 2), (9, 7, 6))": 0.8668645838544808, "((0, 0, 2), (9, 7, 7))": 0.8930810077453814, "((0, 0, 2), (9, 7, 8))": 0.9214127427997331, "((0, 0, 2), (9, 7, 9))": 0.9455453366129887, "((0, 0, 2), (9, 8, 0))": 0.919096243627497, "((0, 0, 2), (9, 8, 1))": 0.909133334345844, "((0, 0, 2), (9, 8, 2))": 0.8997508600849264, "((0, 0, 2), (9, 8, 3))": 0.8951244178967839, "((0, 0, 2), (9, 8, 4))": 0.8978876952628134, "((0, 0, 2), (9, 8, 5))": 0.9090769829576177, "((0, 0, 2), (9, 8, 6))": 0.9280245333222573, "((0, 0, 2), (9, 8, 7))": 0.9524292884725923, "((0, 0, 2), (9, 8, 8))": 0.9784790686858863, "((0, 0, 2), (9, 8, 9))": 1.0005323034726215, "((0, 0, 2), (9, 9, 0))": 0.9582284549214478, "((0, 0, 2), (9, 9, 1))": 0.9500710901937103, "((0, 0, 2), (9, 9, 2))": 0.9425967445491416, "((0, 0, 2), (9, 9, 3))": 0.9395446693017309, "((0, 0, 2), (9, 9, 4))": 0.9432569906214994, "((0, 0, 2), (9, 9, 5))": 0.9546183300100213, "((0, 0, 2), (9, 9, 6))": 0.9729671088326721, "((0, 0, 2), (9, 9, 7))": 0.9961467779889562, "((0, 0, 2), (9, 9, 8))": 1.0205998165114818, "((0, 0, 2), (9, 9, 9))": 1.0410598391638473, "((0, 0, 3), (0, 0, 4))": 0.09456917306750601, "((0, 0, 3), (0, 0, 5))": 0.19087531226080168, "((0, 0, 3), (0, 0, 6))": 0.28488764429876773, "((0, 0, 3), (0, 0, 7))": 0.37236039018782924, "((0, 0, 3), (0, 0, 8))": 0.4481497340414788, "((0, 0, 3), (0, 0, 9))": 0.5044185050884302, "((0, 0, 3), (0, 1, 0))": 0.22641093301699458, "((0, 0, 3), (0, 1, 1))": 0.16926202298510934, "((0, 0, 3), (0, 1, 2))": 0.09586082818656494, "((0, 0, 3), (0, 1, 3))": 0.04530474318215288, "((0, 0, 3), (0, 1, 4))": 0.1108383462076181, "((0, 0, 3), (0, 1, 5))": 0.20400330849019638, "((0, 0, 3), (0, 1, 6))": 0.29773095886854634, "((0, 0, 3), (0, 1, 7))": 0.38565407922120626, "((0, 0, 3), (0, 1, 8))": 0.4620991049382583, "((0, 0, 3), (0, 1, 9))": 0.5189234297720371, "((0, 0, 3), (0, 2, 0))": 0.24283036632802887, "((0, 0, 3), (0, 2, 1))": 0.1909367891890967, "((0, 0, 3), (0, 2, 2))": 0.13226122670082177, "((0, 0, 3), (0, 2, 3))": 0.10707555077523088, "((0, 0, 3), (0, 2, 4))": 0.1532398198781283, "((0, 0, 3), (0, 2, 5))": 0.2349933205205302, "((0, 0, 3), (0, 2, 6))": 0.3242519872855416, "((0, 0, 3), (0, 2, 7))": 0.41032356019253285, "((0, 0, 3), (0, 2, 8))": 0.4859859402575213, "((0, 0, 3), (0, 2, 9))": 0.542429685639081, "((0, 0, 3), (0, 3, 0))": 0.27658000728219334, "((0, 0, 3), (0, 3, 1))": 0.23350343150831682, "((0, 0, 3), (0, 3, 2))": 0.19118614201347797, "((0, 0, 3), (0, 3, 3))": 0.17909216930786642, "((0, 0, 3), (0, 3, 4))": 0.21499038815823307, "((0, 0, 3), (0, 3, 5))": 0.2838878537825478, "((0, 0, 3), (0, 3, 6))": 0.36535535898283505, "((0, 0, 3), (0, 3, 7))": 0.446962916362317, "((0, 0, 3), (0, 3, 8))": 0.5199942005155511, "((0, 0, 3), (0, 3, 9))": 0.5749197815851799, "((0, 0, 3), (0, 4, 0))": 0.3255907247991513, "((0, 0, 3), (0, 4, 1))": 0.29164691519371505, "((0, 0, 3), (0, 4, 2))": 0.26196852858327807, "((0, 0, 3), (0, 4, 3))": 0.25718289061065475, "((0, 0, 3), (0, 4, 4))": 0.2874945762680239, "((0, 0, 3), (0, 4, 5))": 0.3458896470091698, "((0, 0, 3), (0, 4, 6))": 0.418620708602657, "((0, 0, 3), (0, 4, 7))": 0.49410403412039683, "((0, 0, 3), (0, 4, 8))": 0.5630411664029976, "((0, 0, 3), (0, 4, 9))": 0.6154656756875518, "((0, 0, 3), (0, 5, 0))": 0.3847516024391734, "((0, 0, 3), (0, 5, 1))": 0.358599708771986, "((0, 0, 3), (0, 5, 2))": 0.33799383690772894, "((0, 0, 3), (0, 5, 3))": 0.337837761167294, "((0, 0, 3), (0, 5, 4))": 0.3648612199003278, "((0, 0, 3), (0, 5, 5))": 0.41535707586777576, "((0, 0, 3), (0, 5, 6))": 0.4799321506260027, "((0, 0, 3), (0, 5, 7))": 0.548755670609665, "((0, 0, 3), (0, 5, 8))": 0.6127988559081717, "((0, 0, 3), (0, 5, 9))": 0.6620812071715306, "((0, 0, 3), (0, 6, 0))": 0.4485659903576706, "((0, 0, 3), (0, 6, 1))": 0.42864211387459616, "((0, 0, 3), (0, 6, 2))": 0.41462748796075605, "((0, 0, 3), (0, 6, 3))": 0.417691567099594, "((0, 0, 3), (0, 6, 4))": 0.4426263111101833, "((0, 0, 3), (0, 6, 5))": 0.48722742718472983, "((0, 0, 3), (0, 6, 6))": 0.5447822472134396, "((0, 0, 3), (0, 6, 7))": 0.607173617032989, "((0, 0, 3), (0, 6, 8))": 0.6661095675771199, "((0, 0, 3), (0, 6, 9))": 0.7119634533174618, "((0, 0, 3), (0, 7, 0))": 0.5118050916543965, "((0, 0, 3), (0, 7, 1))": 0.4967754626648393, "((0, 0, 3), (0, 7, 2))": 0.4876504845736463, "((0, 0, 3), (0, 7, 3))": 0.4930477827725657, "((0, 0, 3), (0, 7, 4))": 0.5165623981421196, "((0, 0, 3), (0, 7, 5))": 0.5567360691541944, "((0, 0, 3), (0, 7, 6))": 0.6085114136106821, "((0, 0, 3), (0, 7, 7))": 0.6651492674629024, "((0, 0, 3), (0, 7, 8))": 0.7192037338853298, "((0, 0, 3), (0, 7, 9))": 0.7616316529513298, "((0, 0, 3), (0, 8, 0))": 0.5689895212105347, "((0, 0, 3), (0, 8, 1))": 0.5577330926580147, "((0, 0, 3), (0, 8, 2))": 0.5521755227919588, "((0, 0, 3), (0, 8, 3))": 0.5591994645069185, "((0, 0, 3), (0, 8, 4))": 0.5816879660550918, "((0, 0, 3), (0, 8, 5))": 0.618591769005518, "((0, 0, 3), (0, 8, 6))": 0.6658632461310762, "((0, 0, 3), (0, 8, 7))": 0.7177390331881545, "((0, 0, 3), (0, 8, 8))": 0.7675032965349812, "((0, 0, 3), (0, 8, 9))": 0.8067652506826359, "((0, 0, 3), (0, 9, 0))": 0.6127457562702275, "((0, 0, 3), (0, 9, 1))": 0.6041099751499059, "((0, 0, 3), (0, 9, 2))": 0.6008241453430273, "((0, 0, 3), (0, 9, 3))": 0.6088088834561272, "((0, 0, 3), (0, 9, 4))": 0.6305795425071745, "((0, 0, 3), (0, 9, 5))": 0.6653069350625431, "((0, 0, 3), (0, 9, 6))": 0.7095035208619214, "((0, 0, 3), (0, 9, 7))": 0.7580070335961735, "((0, 0, 3), (0, 9, 8))": 0.8045782388548025, "((0, 0, 3), (0, 9, 9))": 0.8412804162764267, "((0, 0, 3), (1, 0, 0))": 0.24526995699124227, "((0, 0, 3), (1, 0, 1))": 0.1873497438242026, "((0, 0, 3), (1, 0, 2))": 0.11023067557777354, "((0, 0, 3), (1, 0, 3))": 0.028832249572489796, "((0, 0, 3), (1, 0, 4))": 0.08039980172248928, "((0, 0, 3), (1, 0, 5))": 0.17617402558427372, "((0, 0, 3), (1, 0, 6))": 0.2709315768370378, "((0, 0, 3), (1, 0, 7))": 0.35945869428346366, "((0, 0, 3), (1, 0, 8))": 0.4363903080329094, "((0, 0, 3), (1, 0, 9))": 0.49366881256254785, "((0, 0, 3), (1, 1, 0))": 0.2525333602972555, "((0, 0, 3), (1, 1, 1))": 0.1960243467453102, "((0, 0, 3), (1, 1, 2))": 0.12462008882887701, "((0, 0, 3), (1, 1, 3))": 0.06950473984709166, "((0, 0, 3), (1, 1, 4))": 0.1081519998951681, "((0, 0, 3), (1, 1, 5))": 0.1951403357357944, "((0, 0, 3), (1, 1, 6))": 0.28765041903443733, "((0, 0, 3), (1, 1, 7))": 0.37573149452796045, "((0, 0, 3), (1, 1, 8))": 0.4528662803903282, "((0, 0, 3), (1, 1, 9))": 0.5104703445537546, "((0, 0, 3), (1, 2, 0))": 0.27290855951238335, "((0, 0, 3), (1, 2, 1))": 0.22184828744092813, "((0, 0, 3), (1, 2, 2))": 0.1636160318813907, "((0, 0, 3), (1, 2, 3))": 0.13087492482481294, "((0, 0, 3), (1, 2, 4))": 0.16044040295716708, "((0, 0, 3), (1, 2, 5))": 0.2334844808312744, "((0, 0, 3), (1, 2, 6))": 0.3194981168017589, "((0, 0, 3), (1, 2, 7))": 0.4045825404028591, "((0, 0, 3), (1, 2, 8))": 0.4802687249393431, "((0, 0, 3), (1, 2, 9))": 0.5370935002539101, "((0, 0, 3), (1, 3, 0))": 0.309130385120267, "((0, 0, 3), (1, 3, 1))": 0.26622700702052143, "((0, 0, 3), (1, 3, 2))": 0.22235986879959435, "((0, 0, 3), (1, 3, 3))": 0.20336395942754099, "((0, 0, 3), (1, 3, 4))": 0.22825543390992162, "((0, 0, 3), (1, 3, 5))": 0.28898302912901125, "((0, 0, 3), (1, 3, 6))": 0.36613986279215577, "((0, 0, 3), (1, 3, 7))": 0.4458053270175692, "((0, 0, 3), (1, 3, 8))": 0.5181794172315382, "((0, 0, 3), (1, 3, 9))": 0.5730444404269375, "((0, 0, 3), (1, 4, 0))": 0.3591564080426578, "((0, 0, 3), (1, 4, 1))": 0.3246895293007658, "((0, 0, 3), (1, 4, 2))": 0.29261149671491604, "((0, 0, 3), (1, 4, 3))": 0.2821314463512058, "((0, 0, 3), (1, 4, 4))": 0.3045543345227594, "((0, 0, 3), (1, 4, 5))": 0.3560946423526295, "((0, 0, 3), (1, 4, 6))": 0.424335571930092, "((0, 0, 3), (1, 4, 7))": 0.49731380443821516, "((0, 0, 3), (1, 4, 8))": 0.5650655216604203, "((0, 0, 3), (1, 4, 9))": 0.6170469723025165, "((0, 0, 3), (1, 5, 0))": 0.4184859670760103, "((0, 0, 3), (1, 5, 1))": 0.3914262495783519, "((0, 0, 3), (1, 5, 2))": 0.36829818411203624, "((0, 0, 3), (1, 5, 3))": 0.3635037185461493, "((0, 0, 3), (1, 5, 4))": 0.3845293353525189, "((0, 0, 3), (1, 5, 5))": 0.429380372299561, "((0, 0, 3), (1, 5, 6))": 0.4897201454721606, "((0, 0, 3), (1, 5, 7))": 0.555807370375892, "((0, 0, 3), (1, 5, 8))": 0.6183176266108467, "((0, 0, 3), (1, 5, 9))": 0.6668666382525934, "((0, 0, 3), (1, 6, 0))": 0.4821165993140674, "((0, 0, 3), (1, 6, 1))": 0.46116474817438086, "((0, 0, 3), (1, 6, 2))": 0.4448044603146428, "((0, 0, 3), (1, 6, 3))": 0.44405641596865736, "((0, 0, 3), (1, 6, 4))": 0.4642245593022321, "((0, 0, 3), (1, 6, 5))": 0.504118405442206, "((0, 0, 3), (1, 6, 6))": 0.5578054878269756, "((0, 0, 3), (1, 6, 7))": 0.617436928241929, "((0, 0, 3), (1, 6, 8))": 0.6746448450339263, "((0, 0, 3), (1, 6, 9))": 0.7195622322372921, "((0, 0, 3), (1, 7, 0))": 0.5450744468599853, "((0, 0, 3), (1, 7, 1))": 0.5290506950419887, "((0, 0, 3), (1, 7, 2))": 0.5178463223060991, "((0, 0, 3), (1, 7, 3))": 0.520060496618791, "((0, 0, 3), (1, 7, 4))": 0.5396491557730784, "((0, 0, 3), (1, 7, 5))": 0.5758165769579219, "((0, 0, 3), (1, 7, 6))": 0.6240870161263707, "((0, 0, 3), (1, 7, 7))": 0.6780242917935969, "((0, 0, 3), (1, 7, 8))": 0.7302374278294574, "((0, 0, 3), (1, 7, 9))": 0.7715816065504484, "((0, 0, 3), (1, 8, 0))": 0.6019697765331686, "((0, 0, 3), (1, 8, 1))": 0.5898258768368568, "((0, 0, 3), (1, 8, 2))": 0.5824508435099689, "((0, 0, 3), (1, 8, 3))": 0.586753414992109, "((0, 0, 3), (1, 8, 4))": 0.6058931191271154, "((0, 0, 3), (1, 8, 5))": 0.6392988356278217, "((0, 0, 3), (1, 8, 6))": 0.6833734353074945, "((0, 0, 3), (1, 8, 7))": 0.732642140533984, "((0, 0, 3), (1, 8, 8))": 0.7804991404921723, "((0, 0, 3), (1, 8, 9))": 0.8185538123623751, "((0, 0, 3), (1, 9, 0))": 0.6454123722812191, "((0, 0, 3), (1, 9, 1))": 0.6359972879787591, "((0, 0, 3), (1, 9, 2))": 0.631097828328641, "((0, 0, 3), (1, 9, 3))": 0.6366702477955782, "((0, 0, 3), (1, 9, 4))": 0.6554646689775624, "((0, 0, 3), (1, 9, 5))": 0.6870335679037274, "((0, 0, 3), (1, 9, 6))": 0.7282659926434601, "((0, 0, 3), (1, 9, 7))": 0.7742595995413467, "((0, 0, 3), (1, 9, 8))": 0.8188982420210769, "((0, 0, 3), (1, 9, 9))": 0.8542891262355699, "((0, 0, 3), (2, 0, 0))": 0.27605086717243965, "((0, 0, 3), (2, 0, 1))": 0.2187406360192177, "((0, 0, 3), (2, 0, 2))": 0.14353276145694355, "((0, 0, 3), (2, 0, 3))": 0.06834868653256057, "((0, 0, 3), (2, 0, 4))": 0.0763368367071471, "((0, 0, 3), (2, 0, 5))": 0.16238864579807563, "((0, 0, 3), (2, 0, 6))": 0.2556886058992364, "((0, 0, 3), (2, 0, 7))": 0.3444374422774591, "((0, 0, 3), (2, 0, 8))": 0.42208736346425163, "((0, 0, 3), (2, 0, 9))": 0.4800410986435676, "((0, 0, 3), (2, 1, 0))": 0.28798225103914266, "((0, 0, 3), (2, 1, 1))": 0.2328686530465611, "((0, 0, 3), (2, 1, 2))": 0.16413092414283662, "((0, 0, 3), (2, 1, 3))": 0.10737649106602196, "((0, 0, 3), (2, 1, 4))": 0.11762141795437502, "((0, 0, 3), (2, 1, 5))": 0.19006341659310844, "((0, 0, 3), (2, 1, 6))": 0.2781911078211804, "((0, 0, 3), (2, 1, 7))": 0.3650594924249118, "((0, 0, 3), (2, 1, 8))": 0.44213890218639634, "((0, 0, 3), (2, 1, 9))": 0.49998815118691003, "((0, 0, 3), (2, 2, 0))": 0.31289378440287874, "((0, 0, 3), (2, 2, 1))": 0.26317965368280766, "((0, 0, 3), (2, 2, 2))": 0.20585135135408367, "((0, 0, 3), (2, 2, 3))": 0.16720038484661454, "((0, 0, 3), (2, 2, 4))": 0.17872237403019836, "((0, 0, 3), (2, 2, 5))": 0.23783704271313102, "((0, 0, 3), (2, 2, 6))": 0.31732383469534964, "((0, 0, 3), (2, 2, 7))": 0.3996595609200408, "((0, 0, 3), (2, 2, 8))": 0.474329686610097, "((0, 0, 3), (2, 2, 9))": 0.5308426398859553, "((0, 0, 3), (2, 3, 0))": 0.3521058515223253, "((0, 0, 3), (2, 3, 1))": 0.30978194506943313, "((0, 0, 3), (2, 3, 2))": 0.2648078650751414, "((0, 0, 3), (2, 3, 3))": 0.23930276313832377, "((0, 0, 3), (2, 3, 4))": 0.2517293040048294, "((0, 0, 3), (2, 3, 5))": 0.3010006534281226, "((0, 0, 3), (2, 3, 6))": 0.3710466525009246, "((0, 0, 3), (2, 3, 7))": 0.44692112328586364, "((0, 0, 3), (2, 3, 8))": 0.5174340147760152, "((0, 0, 3), (2, 3, 9))": 0.5714374730863839, "((0, 0, 3), (2, 4, 0))": 0.40353441605086565, "((0, 0, 3), (2, 4, 1))": 0.3688592194164068, "((0, 0, 3), (2, 4, 2))": 0.3346143924653943, "((0, 0, 3), (2, 4, 3))": 0.31822024781759406, "((0, 0, 3), (2, 4, 4))": 0.33140034042065547, "((0, 0, 3), (2, 4, 5))": 0.37377010365515057, "((0, 0, 3), (2, 4, 6))": 0.43525814277546027, "((0, 0, 3), (2, 4, 7))": 0.5039973267577238, "((0, 0, 3), (2, 4, 8))": 0.5693132732679698, "((0, 0, 3), (2, 4, 9))": 0.6199944784848122, "((0, 0, 3), (2, 5, 0))": 0.4632256916678787, "((0, 0, 3), (2, 5, 1))": 0.43546589642205785, "((0, 0, 3), (2, 5, 2))": 0.40984531804271784, "((0, 0, 3), (2, 5, 3))": 0.3999466766152785, "((0, 0, 3), (2, 5, 4))": 0.4137668937254377, "((0, 0, 3), (2, 5, 5))": 0.4511920057308495, "((0, 0, 3), (2, 5, 6))": 0.5054528413585164, "((0, 0, 3), (2, 5, 7))": 0.5672546608647281, "((0, 0, 3), (2, 5, 8))": 0.6270179945843166, "((0, 0, 3), (2, 5, 9))": 0.6739633012552277, "((0, 0, 3), (2, 6, 0))": 0.5266746733090768, "((0, 0, 3), (2, 6, 1))": 0.5048078597375927, "((0, 0, 3), (2, 6, 2))": 0.4859993061560251, "((0, 0, 3), (2, 6, 3))": 0.48089810450335074, "((0, 0, 3), (2, 6, 4))": 0.49524319548836465, "((0, 0, 3), (2, 6, 5))": 0.5289930509546494, "((0, 0, 3), (2, 6, 6))": 0.577288404943481, "((0, 0, 3), (2, 6, 7))": 0.6327849369556341, "((0, 0, 3), (2, 6, 8))": 0.6871147051203134, "((0, 0, 3), (2, 6, 9))": 0.7302333572141099, "((0, 0, 3), (2, 7, 0))": 0.5891952279105568, "((0, 0, 3), (2, 7, 1))": 0.5722159300830751, "((0, 0, 3), (2, 7, 2))": 0.5587556523321006, "((0, 0, 3), (2, 7, 3))": 0.5572438873389945, "((0, 0, 3), (2, 7, 4))": 0.5719822628446142, "((0, 0, 3), (2, 7, 5))": 0.602941543086337, "((0, 0, 3), (2, 7, 6))": 0.6464165664226301, "((0, 0, 3), (2, 7, 7))": 0.696437128226698, "((0, 0, 3), (2, 7, 8))": 0.7457425578566973, "((0, 0, 3), (2, 7, 9))": 0.7851660205433163, "((0, 0, 3), (2, 8, 0))": 0.6455219316689447, "((0, 0, 3), (2, 8, 1))": 0.6324593869325185, "((0, 0, 3), (2, 8, 2))": 0.6230510748686188, "((0, 0, 3), (2, 8, 3))": 0.6241175917869299, "((0, 0, 3), (2, 8, 4))": 0.6390929189678733, "((0, 0, 3), (2, 8, 5))": 0.667962863961271, "((0, 0, 3), (2, 8, 6))": 0.7077176023501898, "((0, 0, 3), (2, 8, 7))": 0.7532934190354029, "((0, 0, 3), (2, 8, 8))": 0.7982673156751637, "((0, 0, 3), (2, 8, 9))": 0.8343308967590082, "((0, 0, 3), (2, 9, 0))": 0.6883644637205315, "((0, 0, 3), (2, 9, 1))": 0.6780714478897273, "((0, 0, 3), (2, 9, 2))": 0.6713231517575429, "((0, 0, 3), (2, 9, 3))": 0.6739984288894636, "((0, 0, 3), (2, 9, 4))": 0.6890724093756847, "((0, 0, 3), (2, 9, 5))": 0.7165431712370295, "((0, 0, 3), (2, 9, 6))": 0.7537862992722568, "((0, 0, 3), (2, 9, 7))": 0.7962666878376141, "((0, 0, 3), (2, 9, 8))": 0.838070339255424, "((0, 0, 3), (2, 9, 9))": 0.8714606948375374, "((0, 0, 3), (3, 0, 0))": 0.31294399991526833, "((0, 0, 3), (3, 0, 1))": 0.2570521780257534, "((0, 0, 3), (3, 0, 2))": 0.18490681828343483, "((0, 0, 3), (3, 0, 3))": 0.11462703110135537, "((0, 0, 3), (3, 0, 4))": 0.09576041932267587, "((0, 0, 3), (3, 0, 5))": 0.15793858735722577, "((0, 0, 3), (3, 0, 6))": 0.24456098815955285, "((0, 0, 3), (3, 0, 7))": 0.33124627879145485, "((0, 0, 3), (3, 0, 8))": 0.4083573151690069, "((0, 0, 3), (3, 0, 9))": 0.466275267414282, "((0, 0, 3), (3, 1, 0))": 0.32928458838150143, "((0, 0, 3), (3, 1, 1))": 0.2760247461096756, "((0, 0, 3), (3, 1, 2))": 0.21021252089703774, "((0, 0, 3), (3, 1, 3))": 0.15350800602641715, "((0, 0, 3), (3, 1, 4))": 0.14369282023764937, "((0, 0, 3), (3, 1, 5))": 0.1951361499372503, "((0, 0, 3), (3, 1, 6))": 0.2740815677983895, "((0, 0, 3), (3, 1, 7))": 0.35718794976255225, "((0, 0, 3), (3, 1, 8))": 0.4327185871243649, "((0, 0, 3), (3, 1, 9))": 0.48995354438754346, "((0, 0, 3), (3, 2, 0))": 0.3585039584528373, "((0, 0, 3), (3, 2, 1))": 0.3104168980856946, "((0, 0, 3), (3, 2, 2))": 0.25441870549920936, "((0, 0, 3), (3, 2, 3))": 0.21220416872803152, "((0, 0, 3), (3, 2, 4))": 0.20906572183232935, "((0, 0, 3), (3, 2, 5))": 0.2517482569726755, "((0, 0, 3), (3, 2, 6))": 0.32121716965562147, "((0, 0, 3), (3, 2, 7))": 0.3983674608258935, "((0, 0, 3), (3, 2, 8))": 0.47042695046879673, "((0, 0, 3), (3, 2, 9))": 0.5256756784639696, "((0, 0, 3), (3, 3, 0))": 0.400692495084562, "((0, 0, 3), (3, 3, 1))": 0.3592718202807232, "((0, 0, 3), (3, 3, 2))": 0.31391098726130034, "((0, 0, 3), (3, 3, 3))": 0.28356934596013733, "((0, 0, 3), (3, 3, 4))": 0.28490665449185315, "((0, 0, 3), (3, 3, 5))": 0.3215240910242723, "((0, 0, 3), (3, 3, 6))": 0.3821343968680909, "((0, 0, 3), (3, 3, 7))": 0.45216172649672737, "((0, 0, 3), (3, 3, 8))": 0.5192912690985978, "((0, 0, 3), (3, 3, 9))": 0.5714764057164818, "((0, 0, 3), (3, 4, 0))": 0.45364556959234953, "((0, 0, 3), (3, 4, 1))": 0.4191351908227149, "((0, 0, 3), (3, 4, 2))": 0.3834344773234232, "((0, 0, 3), (3, 4, 3))": 0.3621379868928883, "((0, 0, 3), (3, 4, 4))": 0.3666036748271244, "((0, 0, 3), (3, 4, 5))": 0.3990202105555286, "((0, 0, 3), (3, 4, 6))": 0.4521633228416441, "((0, 0, 3), (3, 4, 7))": 0.5150155743628224, "((0, 0, 3), (3, 4, 8))": 0.5765402640217064, "((0, 0, 3), (3, 4, 9))": 0.6250201872906274, "((0, 0, 3), (3, 5, 0))": 0.5137923889536582, "((0, 0, 3), (3, 5, 1))": 0.4856830606045134, "((0, 0, 3), (3, 5, 2))": 0.45812818886192114, "((0, 0, 3), (3, 5, 3))": 0.4436981728572433, "((0, 0, 3), (3, 5, 4))": 0.4504625405162435, "((0, 0, 3), (3, 5, 5))": 0.4798474795830269, "((0, 0, 3), (3, 5, 6))": 0.5268568128115904, "((0, 0, 3), (3, 5, 7))": 0.5830606577637275, "((0, 0, 3), (3, 5, 8))": 0.6389067182384359, "((0, 0, 3), (3, 5, 9))": 0.6834319685155321, "((0, 0, 3), (3, 6, 0))": 0.5770373617319985, "((0, 0, 3), (3, 6, 1))": 0.5545347954672716, "((0, 0, 3), (3, 6, 2))": 0.5336684881791908, "((0, 0, 3), (3, 6, 3))": 0.5245177110226236, "((0, 0, 3), (3, 6, 4))": 0.5330051131309005, "((0, 0, 3), (3, 6, 5))": 0.5600892603781223, "((0, 0, 3), (3, 6, 6))": 0.6020908726959492, "((0, 0, 3), (3, 6, 7))": 0.6523902663671315, "((0, 0, 3), (3, 6, 8))": 0.7028452222589258, "((0, 0, 3), (3, 6, 9))": 0.7434426262741987, "((0, 0, 3), (3, 7, 0))": 0.6389778814501281, "((0, 0, 3), (3, 7, 1))": 0.6212322839954182, "((0, 0, 3), (3, 7, 2))": 0.6057633776343582, "((0, 0, 3), (3, 7, 3))": 0.6006652374094932, "((0, 0, 3), (3, 7, 4))": 0.610431543148585, "((0, 0, 3), (3, 7, 5))": 0.6357262869094917, "((0, 0, 3), (3, 7, 6))": 0.673675490306556, "((0, 0, 3), (3, 7, 7))": 0.7189137536970146, "((0, 0, 3), (3, 7, 8))": 0.7644700874787544, "((0, 0, 3), (3, 7, 9))": 0.8013506186699527, "((0, 0, 3), (3, 8, 0))": 0.6945375189268472, "((0, 0, 3), (3, 8, 1))": 0.6806582096467453, "((0, 0, 3), (3, 8, 2))": 0.6693526512463045, "((0, 0, 3), (3, 8, 3))": 0.6672220818202297, "((0, 0, 3), (3, 8, 4))": 0.6778679758219296, "((0, 0, 3), (3, 8, 5))": 0.7017899849370874, "((0, 0, 3), (3, 8, 6))": 0.7366074900089978, "((0, 0, 3), (3, 8, 7))": 0.7777650904173361, "((0, 0, 3), (3, 8, 8))": 0.8191494617006789, "((0, 0, 3), (3, 8, 9))": 0.8527037529456006, "((0, 0, 3), (3, 9, 0))": 0.736643321900257, "((0, 0, 3), (3, 9, 1))": 0.7255170685822934, "((0, 0, 3), (3, 9, 2))": 0.7169789122497654, "((0, 0, 3), (3, 9, 3))": 0.7167349226893525, "((0, 0, 3), (3, 9, 4))": 0.727898348235025, "((0, 0, 3), (3, 9, 5))": 0.7508826783793383, "((0, 0, 3), (3, 9, 6))": 0.783583020670407, "((0, 0, 3), (3, 9, 7))": 0.8219125167239744, "((0, 0, 3), (3, 9, 8))": 0.8602736649841537, "((0, 0, 3), (3, 9, 9))": 0.8912237880573192, "((0, 0, 3), (4, 0, 0))": 0.3538448383680875, "((0, 0, 3), (4, 0, 1))": 0.29989504266273265, "((0, 0, 3), (4, 0, 2))": 0.23123844129613544, "((0, 0, 3), (4, 0, 3))": 0.16501667809557052, "((0, 0, 3), (4, 0, 4))": 0.13374058730608887, "((0, 0, 3), (4, 0, 5))": 0.1686850187419247, "((0, 0, 3), (4, 0, 6))": 0.24203043496805654, "((0, 0, 3), (4, 0, 7))": 0.32317656601221656, "((0, 0, 3), (4, 0, 8))": 0.3978309343697443, "((0, 0, 3), (4, 0, 9))": 0.45467846522176847, "((0, 0, 3), (4, 1, 0))": 0.3740365205354088, "((0, 0, 3), (4, 1, 1))": 0.32288182615187605, "((0, 0, 3), (4, 1, 2))": 0.2600643225742171, "((0, 0, 3), (4, 1, 3))": 0.20431783700117218, "((0, 0, 3), (4, 1, 4))": 0.1826314509965846, "((0, 0, 3), (4, 1, 5))": 0.21321687424916547, "((0, 0, 3), (4, 1, 6))": 0.27862878365815547, "((0, 0, 3), (4, 1, 7))": 0.3548388668626631, "((0, 0, 3), (4, 1, 8))": 0.42688631445246084, "((0, 0, 3), (4, 1, 9))": 0.48241758062161066, "((0, 0, 3), (4, 2, 0))": 0.40703683774681787, "((0, 0, 3), (4, 2, 1))": 0.36074798050302476, "((0, 0, 3), (4, 2, 2))": 0.3064188140203506, "((0, 0, 3), (4, 2, 3))": 0.2624552370675397, "((0, 0, 3), (4, 2, 4))": 0.24897941707613802, "((0, 0, 3), (4, 2, 5))": 0.2760455429243539, "((0, 0, 3), (4, 2, 6))": 0.3331224354000162, "((0, 0, 3), (4, 2, 7))": 0.40264185312653444, "((0, 0, 3), (4, 2, 8))": 0.47032338117420347, "((0, 0, 3), (4, 2, 9))": 0.5232385884238517, "((0, 0, 3), (4, 3, 0))": 0.45191273826188244, "((0, 0, 3), (4, 3, 1))": 0.4116530897582386, "((0, 0, 3), (4, 3, 2))": 0.366567561051595, "((0, 0, 3), (4, 3, 3))": 0.33308079296475657, "((0, 0, 3), (4, 3, 4))": 0.32569935137863987, "((0, 0, 3), (4, 3, 5))": 0.3503054999519277, "((0, 0, 3), (4, 3, 6))": 0.40020671083991327, "((0, 0, 3), (4, 3, 7))": 0.46263057923042905, "((0, 0, 3), (4, 3, 8))": 0.5248989277006456, "((0, 0, 3), (4, 3, 9))": 0.5742997041902903, "((0, 0, 3), (4, 4, 0))": 0.5062982275953034, "((0, 0, 3), (4, 4, 1))": 0.47229570129915355, "((0, 0, 3), (4, 4, 2))": 0.435881500645614, "((0, 0, 3), (4, 4, 3))": 0.4109740264169001, "((0, 0, 3), (4, 4, 4))": 0.40809958233301874, "((0, 0, 3), (4, 4, 5))": 0.4309617292627563, "((0, 0, 3), (4, 4, 6))": 0.4749995904062507, "((0, 0, 3), (4, 4, 7))": 0.530721089071011, "((0, 0, 3), (4, 4, 8))": 0.5872769527447174, "((0, 0, 3), (4, 4, 9))": 0.6327343679239834, "((0, 0, 3), (4, 5, 0))": 0.566865224762435, "((0, 0, 3), (4, 5, 1))": 0.5387600662905994, "((0, 0, 3), (4, 5, 2))": 0.5099330787161694, "((0, 0, 3), (4, 5, 3))": 0.49189563928950264, "((0, 0, 3), (4, 5, 4))": 0.492427572070224, "((0, 0, 3), (4, 5, 5))": 0.5139854764858109, "((0, 0, 3), (4, 5, 6))": 0.5532423658159052, "((0, 0, 3), (4, 5, 7))": 0.6029481097823589, "((0, 0, 3), (4, 5, 8))": 0.6539591859932298, "((0, 0, 3), (4, 5, 9))": 0.6953891241412923, "((0, 0, 3), (4, 6, 0))": 0.6298356254315985, "((0, 0, 3), (4, 6, 1))": 0.6070028981142005, "((0, 0, 3), (4, 6, 2))": 0.5846043624363079, "((0, 0, 3), (4, 6, 3))": 0.5720466735121978, "((0, 0, 3), (4, 6, 4))": 0.5751876457264715, "((0, 0, 3), (4, 6, 5))": 0.5957083788168578, "((0, 0, 3), (4, 6, 6))": 0.6310437467484659, "((0, 0, 3), (4, 6, 7))": 0.6754814111732088, "((0, 0, 3), (4, 6, 8))": 0.7213496990216371, "((0, 0, 3), (4, 6, 9))": 0.7588894148672172, "((0, 0, 3), (4, 7, 0))": 0.6910782024889595, "((0, 0, 3), (4, 7, 1))": 0.6727993589402866, "((0, 0, 3), (4, 7, 2))": 0.6557086617167132, "((0, 0, 3), (4, 7, 3))": 0.647464536663529, "((0, 0, 3), (4, 7, 4))": 0.6525760392015445, "((0, 0, 3), (4, 7, 5))": 0.6722406103397014, "((0, 0, 3), (4, 7, 6))": 0.704377777214168, "((0, 0, 3), (4, 7, 7))": 0.7443297983311944, "((0, 0, 3), (4, 7, 8))": 0.7855907705133549, "((0, 0, 3), (4, 7, 9))": 0.8195123524055494, "((0, 0, 3), (4, 8, 0))": 0.7457522343391281, "((0, 0, 3), (4, 8, 1))": 0.7312240760419186, "((0, 0, 3), (4, 8, 2))": 0.7182954758642905, "((0, 0, 3), (4, 8, 3))": 0.7132650344702388, "((0, 0, 3), (4, 8, 4))": 0.7197782925164689, "((0, 0, 3), (4, 8, 5))": 0.7387463671716293, "((0, 0, 3), (4, 8, 6))": 0.7683929664493911, "((0, 0, 3), (4, 8, 7))": 0.804739570421069, "((0, 0, 3), (4, 8, 8))": 0.8421114699869101, "((0, 0, 3), (4, 8, 9))": 0.8728356650984828, "((0, 0, 3), (4, 9, 0))": 0.7870512423111716, "((0, 0, 3), (4, 9, 1))": 0.7752197245614189, "((0, 0, 3), (4, 9, 2))": 0.7650898335742916, "((0, 0, 3), (4, 9, 3))": 0.7621329546870422, "((0, 0, 3), (4, 9, 4))": 0.7695107585204585, "((0, 0, 3), (4, 9, 5))": 0.7879790350052984, "((0, 0, 3), (4, 9, 6))": 0.8159343538200075, "((0, 0, 3), (4, 9, 7))": 0.8497896541568065, "((0, 0, 3), (4, 9, 8))": 0.8843640081181817, "((0, 0, 3), (4, 9, 9))": 0.9126089068181964, "((0, 0, 3), (5, 0, 0))": 0.39673495303621775, "((0, 0, 3), (5, 0, 1))": 0.3450268591582173, "((0, 0, 3), (5, 0, 2))": 0.2799430051614625, "((0, 0, 3), (5, 0, 3))": 0.21730493666829526, "((0, 0, 3), (5, 0, 4))": 0.18054855339486145, "((0, 0, 3), (5, 0, 5))": 0.19446720556413735, "((0, 0, 3), (5, 0, 6))": 0.25065113404045897, "((0, 0, 3), (5, 0, 7))": 0.3226412277740041, "((0, 0, 3), (5, 0, 8))": 0.3925922528871928, "((0, 0, 3), (5, 0, 9))": 0.4471202001551421, "((0, 0, 3), (5, 1, 0))": 0.4201476140678783, "((0, 0, 3), (5, 1, 1))": 0.3712380692286966, "((0, 0, 3), (5, 1, 2))": 0.3114287307160828, "((0, 0, 3), (5, 1, 3))": 0.2571953138517569, "((0, 0, 3), (5, 1, 4))": 0.2288747685367769, "((0, 0, 3), (5, 1, 5))": 0.24291145392461475, "((0, 0, 3), (5, 1, 6))": 0.29307457828300976, "((0, 0, 3), (5, 1, 7))": 0.35970090539919014, "((0, 0, 3), (5, 1, 8))": 0.4262835302625925, "((0, 0, 3), (5, 1, 9))": 0.4789289053598548, "((0, 0, 3), (5, 2, 0))": 0.4563144276547627, "((0, 0, 3), (5, 2, 1))": 0.4119499358147131, "((0, 0, 3), (5, 2, 2))": 0.35956317994282605, "((0, 0, 3), (5, 2, 3))": 0.31511584686671207, "((0, 0, 3), (5, 2, 4))": 0.2948477369789503, "((0, 0, 3), (5, 2, 5))": 0.30902840683109317, "((0, 0, 3), (5, 2, 6))": 0.353222719212292, "((0, 0, 3), (5, 2, 7))": 0.41337984984504994, "((0, 0, 3), (5, 2, 8))": 0.47510933295804547, "((0, 0, 3), (5, 2, 9))": 0.5246554192709553, "((0, 0, 3), (5, 3, 0))": 0.5034547703268667, "((0, 0, 3), (5, 3, 1))": 0.4645744808371665, "((0, 0, 3), (5, 3, 2))": 0.42030825678393696, "((0, 0, 3), (5, 3, 3))": 0.3850622251909093, "((0, 0, 3), (5, 3, 4))": 0.37131485177274215, "((0, 0, 3), (5, 3, 5))": 0.3856366846552469, "((0, 0, 3), (5, 3, 6))": 0.42479508948580913, "((0, 0, 3), (5, 3, 7))": 0.4785617810178795, "((0, 0, 3), (5, 3, 8))": 0.5348038165317979, "((0, 0, 3), (5, 3, 9))": 0.5805750942217515, "((0, 0, 3), (5, 4, 0))": 0.559038389827077, "((0, 0, 3), (5, 4, 1))": 0.5258425726283833, "((0, 0, 3), (5, 4, 2))": 0.48936961721532024, "((0, 0, 3), (5, 4, 3))": 0.46206196980729913, "((0, 0, 3), (5, 4, 4))": 0.45343575645150586, "((0, 0, 3), (5, 4, 5))": 0.46786423058231347, "((0, 0, 3), (5, 4, 6))": 0.5028948485575401, "((0, 0, 3), (5, 4, 7))": 0.5508383808395911, "((0, 0, 3), (5, 4, 8))": 0.6015936047263979, "((0, 0, 3), (5, 4, 9))": 0.6433711335560548, "((0, 0, 3), (5, 5, 0))": 0.6198929536576822, "((0, 0, 3), (5, 5, 1))": 0.5921114415499097, "((0, 0, 3), (5, 5, 2))": 0.5626379245529098, "((0, 0, 3), (5, 5, 3))": 0.5419588485812571, "((0, 0, 3), (5, 5, 4))": 0.5373565132872852, "((0, 0, 3), (5, 5, 5))": 0.5518394043998411, "((0, 0, 3), (5, 5, 6))": 0.5834604914063588, "((0, 0, 3), (5, 5, 7))": 0.6262604537809039, "((0, 0, 3), (5, 5, 8))": 0.6718529402556792, "((0, 0, 3), (5, 5, 9))": 0.7097029394706039, "((0, 0, 3), (5, 6, 0))": 0.682480945824533, "((0, 0, 3), (5, 6, 1))": 0.6596105437224876, "((0, 0, 3), (5, 6, 2))": 0.6362082149443392, "((0, 0, 3), (5, 6, 3))": 0.6209836772979643, "((0, 0, 3), (5, 6, 4))": 0.619551127207158, "((0, 0, 3), (5, 6, 5))": 0.6340272345149298, "((0, 0, 3), (5, 6, 6))": 0.6627999137113127, "((0, 0, 3), (5, 6, 7))": 0.7011247448727844, "((0, 0, 3), (5, 6, 8))": 0.7420079221351793, "((0, 0, 3), (5, 6, 9))": 0.776147171241851, "((0, 0, 3), (5, 7, 0))": 0.7429250135255686, "((0, 0, 3), (5, 7, 1))": 0.7243553470236009, "((0, 0, 3), (5, 7, 2))": 0.7060646919482152, "((0, 0, 3), (5, 7, 3))": 0.6952293313280486, "((0, 0, 3), (5, 7, 4))": 0.6962389212661775, "((0, 0, 3), (5, 7, 5))": 0.7106475356015356, "((0, 0, 3), (5, 7, 6))": 0.7370635094387229, "((0, 0, 3), (5, 7, 7))": 0.7715761746402655, "((0, 0, 3), (5, 7, 8))": 0.8082784486828117, "((0, 0, 3), (5, 7, 9))": 0.8390092820390491, "((0, 0, 3), (5, 8, 0))": 0.7966358037215336, "((0, 0, 3), (5, 8, 1))": 0.7816532737513361, "((0, 0, 3), (5, 8, 2))": 0.7674292523959679, "((0, 0, 3), (5, 8, 3))": 0.7599177753474889, "((0, 0, 3), (5, 8, 4))": 0.7627064043272184, "((0, 0, 3), (5, 8, 5))": 0.7770007307174702, "((0, 0, 3), (5, 8, 6))": 0.8015622521159808, "((0, 0, 3), (5, 8, 7))": 0.8330105519573651, "((0, 0, 3), (5, 8, 8))": 0.8661991983291928, "((0, 0, 3), (5, 8, 9))": 0.8939374721773409, "((0, 0, 3), (5, 9, 0))": 0.8370872835268189, "((0, 0, 3), (5, 9, 1))": 0.8247153984395434, "((0, 0, 3), (5, 9, 2))": 0.8132570154912065, "((0, 0, 3), (5, 9, 3))": 0.8079144546955549, "((0, 0, 3), (5, 9, 4))": 0.8118246030473326, "((0, 0, 3), (5, 9, 5))": 0.8260015234773753, "((0, 0, 3), (5, 9, 6))": 0.8492979069633755, "((0, 0, 3), (5, 9, 7))": 0.8786333756188126, "((0, 0, 3), (5, 9, 8))": 0.9093055670212439, "((0, 0, 3), (5, 9, 9))": 0.9347303437386922, "((0, 0, 3), (6, 0, 0))": 0.4395571002549947, "((0, 0, 3), (6, 0, 1))": 0.3902388072199155, "((0, 0, 3), (6, 0, 2))": 0.3286799068147039, "((0, 0, 3), (6, 0, 3))": 0.26935256549916614, "((0, 0, 3), (6, 0, 4))": 0.23031040004803194, "((0, 0, 3), (6, 0, 5))": 0.23037077764171743, "((0, 0, 3), (6, 0, 6))": 0.26993533619289206, "((0, 0, 3), (6, 0, 7))": 0.33049933272375764, "((0, 0, 3), (6, 0, 8))": 0.3937620985112374, "((0, 0, 3), (6, 0, 9))": 0.4447426489070402, "((0, 0, 3), (6, 1, 0))": 0.4655837455849535, "((0, 0, 3), (6, 1, 1))": 0.41899558022234606, "((0, 0, 3), (6, 1, 2))": 0.362191679371074, "((0, 0, 3), (6, 1, 3))": 0.3098245509292406, "((0, 0, 3), (6, 1, 4))": 0.27795689399059326, "((0, 0, 3), (6, 1, 5))": 0.28025871979259404, "((0, 0, 3), (6, 1, 6))": 0.3162544250981354, "((0, 0, 3), (6, 1, 7))": 0.3719774993187838, "((0, 0, 3), (6, 1, 8))": 0.43156597897917215, "((0, 0, 3), (6, 1, 9))": 0.48027284951379384, "((0, 0, 3), (6, 2, 0))": 0.5042975039802529, "((0, 0, 3), (6, 2, 1))": 0.46195373749490015, "((0, 0, 3), (6, 2, 2))": 0.4117181521670922, "((0, 0, 3), (6, 2, 3))": 0.36765623303094336, "((0, 0, 3), (6, 2, 4))": 0.3431560194017051, "((0, 0, 3), (6, 2, 5))": 0.34757328798676124, "((0, 0, 3), (6, 2, 6))": 0.3800118801707649, "((0, 0, 3), (6, 2, 7))": 0.4302157585099442, "((0, 0, 3), (6, 2, 8))": 0.4849503113321558, "((0, 0, 3), (6, 2, 9))": 0.5303019486650034, "((0, 0, 3), (6, 3, 0))": 0.5532232245692489, "((0, 0, 3), (6, 3, 1))": 0.5159030460175598, "((0, 0, 3), (6, 3, 2))": 0.4728807699492053, "((0, 0, 3), (6, 3, 3))": 0.4369261346660379, "((0, 0, 3), (6, 3, 4))": 0.418794786902847, "((0, 0, 3), (6, 3, 5))": 0.4249167826337904, "((0, 0, 3), (6, 3, 6))": 0.45428848542047395, "((0, 0, 3), (6, 3, 7))": 0.4992087441462239, "((0, 0, 3), (6, 3, 8))": 0.5487677903434917, "((0, 0, 3), (6, 3, 9))": 0.590308267771053, "((0, 0, 3), (6, 4, 0))": 0.6096876644494819, "((0, 0, 3), (6, 4, 1))": 0.5775497648815617, "((0, 0, 3), (6, 4, 2))": 0.5415534317710085, "((0, 0, 3), (6, 4, 3))": 0.5128659861059279, "((0, 0, 3), (6, 4, 4))": 0.4999849281271018, "((0, 0, 3), (6, 4, 5))": 0.5074265988426704, "((0, 0, 3), (6, 4, 6))": 0.5342111736476595, "((0, 0, 3), (6, 4, 7))": 0.574381521275267, "((0, 0, 3), (6, 4, 8))": 0.6189473581150786, "((0, 0, 3), (6, 4, 9))": 0.6566352310405745, "((0, 0, 3), (6, 5, 0))": 0.6706404060634241, "((0, 0, 3), (6, 5, 1))": 0.6434602253027661, "((0, 0, 3), (6, 5, 2))": 0.6138859594598932, "((0, 0, 3), (6, 5, 3))": 0.5914519947671417, "((0, 0, 3), (6, 5, 4))": 0.5828430873316353, "((0, 0, 3), (6, 5, 5))": 0.5912936187425947, "((0, 0, 3), (6, 5, 6))": 0.6158786999774064, "((0, 0, 3), (6, 5, 7))": 0.6518678385907403, "((0, 0, 3), (6, 5, 8))": 0.6918312080948839, "((0, 0, 3), (6, 5, 9))": 0.725836772277713, "((0, 0, 3), (6, 6, 0))": 0.7327275822423073, "((0, 0, 3), (6, 6, 1))": 0.7100881505761603, "((0, 0, 3), (6, 6, 2))": 0.6861747174694434, "((0, 0, 3), (6, 6, 3))": 0.6690101584470248, "((0, 0, 3), (6, 6, 4))": 0.6638560440089248, "((0, 0, 3), (6, 6, 5))": 0.673064197756901, "((0, 0, 3), (6, 6, 6))": 0.6957561295471614, "((0, 0, 3), (6, 6, 7))": 0.7281045625774508, "((0, 0, 3), (6, 6, 8))": 0.7639137466118444, "((0, 0, 3), (6, 6, 9))": 0.7945024765879519, "((0, 0, 3), (6, 7, 0))": 0.7922899665303584, "((0, 0, 3), (6, 7, 1))": 0.7736664150011889, "((0, 0, 3), (6, 7, 2))": 0.7545900731345676, "((0, 0, 3), (6, 7, 3))": 0.7417390570076826, "((0, 0, 3), (6, 7, 4))": 0.739308796516406, "((0, 0, 3), (6, 7, 5))": 0.7490551120068311, "((0, 0, 3), (6, 7, 6))": 0.7701500457741112, "((0, 0, 3), (6, 7, 7))": 0.7993863205391116, "((0, 0, 3), (6, 7, 8))": 0.8315269521887773, "((0, 0, 3), (6, 7, 9))": 0.8590053726310505, "((0, 0, 3), (6, 8, 0))": 0.8449829536999486, "((0, 0, 3), (6, 8, 1))": 0.8297476948210531, "((0, 0, 3), (6, 8, 2))": 0.8145674492392523, "((0, 0, 3), (6, 8, 3))": 0.8050341830037484, "((0, 0, 3), (6, 8, 4))": 0.8046174851351796, "((0, 0, 3), (6, 8, 5))": 0.8147178976524343, "((0, 0, 3), (6, 8, 6))": 0.8345410350775434, "((0, 0, 3), (6, 8, 7))": 0.8612742306965029, "((0, 0, 3), (6, 8, 8))": 0.8903359807950193, "((0, 0, 3), (6, 8, 9))": 0.9150858967102399, "((0, 0, 3), (6, 9, 0))": 0.8845621924251569, "((0, 0, 3), (6, 9, 1))": 0.8718252695266114, "((0, 0, 3), (6, 9, 2))": 0.8593171883011168, "((0, 0, 3), (6, 9, 3))": 0.851970380857077, "((0, 0, 3), (6, 9, 4))": 0.852849177297419, "((0, 0, 3), (6, 9, 5))": 0.8631459029470363, "((0, 0, 3), (6, 9, 6))": 0.882098293896057, "((0, 0, 3), (6, 9, 7))": 0.9071111204281849, "((0, 0, 3), (6, 9, 8))": 0.933973845972227, "((0, 0, 3), (6, 9, 9))": 0.9566072650325422, "((0, 0, 3), (7, 0, 0))": 0.4800949667536213, "((0, 0, 3), (7, 0, 1))": 0.4332072338781243, "((0, 0, 3), (7, 0, 2))": 0.3750365321914005, "((0, 0, 3), (7, 0, 3))": 0.31878684423214615, "((0, 0, 3), (7, 0, 4))": 0.27907639108808646, "((0, 0, 3), (7, 0, 5))": 0.2705075005362182, "((0, 0, 3), (7, 0, 6))": 0.2966092245236984, "((0, 0, 3), (7, 0, 7))": 0.34558136835537995, "((0, 0, 3), (7, 0, 8))": 0.4010704891634049, "((0, 0, 3), (7, 0, 9))": 0.4476149829959886, "((0, 0, 3), (7, 1, 0))": 0.5081564186432699, "((0, 0, 3), (7, 1, 1))": 0.4639110083028498, "((0, 0, 3), (7, 1, 2))": 0.41005564373790826, "((0, 0, 3), (7, 1, 3))": 0.35974549886448565, "((0, 0, 3), (7, 1, 4))": 0.3261677176420158, "((0, 0, 3), (7, 1, 5))": 0.3206064932514844, "((0, 0, 3), (7, 1, 6))": 0.3450473497970458, "((0, 0, 3), (7, 1, 7))": 0.39017265252472744, "((0, 0, 3), (7, 1, 8))": 0.44210728323116727, "((0, 0, 3), (7, 1, 9))": 0.48620364985423153, "((0, 0, 3), (7, 2, 0))": 0.5487984862347728, "((0, 0, 3), (7, 2, 1))": 0.5085349498353897, "((0, 0, 3), (7, 2, 2))": 0.4605757970352056, "((0, 0, 3), (7, 2, 3))": 0.4174614501507491, "((0, 0, 3), (7, 2, 4))": 0.3904893329414788, "((0, 0, 3), (7, 2, 5))": 0.3879117452897034, "((0, 0, 3), (7, 2, 6))": 0.4106273654353665, "((0, 0, 3), (7, 2, 7))": 0.45144165257307606, "((0, 0, 3), (7, 2, 8))": 0.49889927152095775, "((0, 0, 3), (7, 2, 9))": 0.539618877429886, "((0, 0, 3), (7, 3, 0))": 0.5990152772179891, "((0, 0, 3), (7, 3, 1))": 0.5633800354872092, "((0, 0, 3), (7, 3, 2))": 0.5218987233172364, "((0, 0, 3), (7, 3, 3))": 0.4859861578397809, "((0, 0, 3), (7, 3, 4))": 0.46499812974583904, "((0, 0, 3), (7, 3, 5))": 0.4649376686748271, "((0, 0, 3), (7, 3, 6))": 0.4860837431416207, "((0, 0, 3), (7, 3, 7))": 0.5227931579902595, "((0, 0, 3), (7, 3, 8))": 0.5656364308938652, "((0, 0, 3), (7, 3, 9))": 0.6027046610552278, "((0, 0, 3), (7, 4, 0))": 0.6560366853851649, "((0, 0, 3), (7, 4, 1))": 0.6251490291380968, "((0, 0, 3), (7, 4, 2))": 0.590029163623826, "((0, 0, 3), (7, 4, 3))": 0.5607355097229173, "((0, 0, 3), (7, 4, 4))": 0.5448718757669779, "((0, 0, 3), (7, 4, 5))": 0.5468409932415754, "((0, 0, 3), (7, 4, 6))": 0.566589438011871, "((0, 0, 3), (7, 4, 7))": 0.5996018837377394, "((0, 0, 3), (7, 4, 8))": 0.6380866761101414, "((0, 0, 3), (7, 4, 9))": 0.6715823925223748, "((0, 0, 3), (7, 5, 0))": 0.7168898965778826, "((0, 0, 3), (7, 5, 1))": 0.6905498162161663, "((0, 0, 3), (7, 5, 2))": 0.6613093937045985, "((0, 0, 3), (7, 5, 3))": 0.6378413279765114, "((0, 0, 3), (7, 5, 4))": 0.6262693183676726, "((0, 0, 3), (7, 5, 5))": 0.6298538654864371, "((0, 0, 3), (7, 5, 6))": 0.6483572406809109, "((0, 0, 3), (7, 5, 7))": 0.6780981813113381, "((0, 0, 3), (7, 5, 8))": 0.7126138762820133, "((0, 0, 3), (7, 5, 9))": 0.7427702848084491, "((0, 0, 3), (7, 6, 0))": 0.7783789849738537, "((0, 0, 3), (7, 6, 1))": 0.7562177599746681, "((0, 0, 3), (7, 6, 2))": 0.7322170201097131, "((0, 0, 3), (7, 6, 3))": 0.713744949956987, "((0, 0, 3), (7, 6, 4))": 0.7057118099504803, "((0, 0, 3), (7, 6, 5))": 0.7105659269960098, "((0, 0, 3), (7, 6, 6))": 0.7279567360712063, "((0, 0, 3), (7, 6, 7))": 0.754832138199738, "((0, 0, 3), (7, 6, 8))": 0.7857925332200281, "((0, 0, 3), (7, 6, 9))": 0.8128908321699311, "((0, 0, 3), (7, 7, 0))": 0.8370125375525713, "((0, 0, 3), (7, 7, 1))": 0.8185644675359456, "((0, 0, 3), (7, 7, 2))": 0.7990812382574739, "((0, 0, 3), (7, 7, 3))": 0.7847578265799491, "((0, 0, 3), (7, 7, 4))": 0.7795625972105841, "((0, 0, 3), (7, 7, 5))": 0.7853841623005868, "((0, 0, 3), (7, 7, 6))": 0.8018105884335308, "((0, 0, 3), (7, 7, 7))": 0.8262326316544716, "((0, 0, 3), (7, 7, 8))": 0.8540641869695588, "((0, 0, 3), (7, 7, 9))": 0.8784003623999496, "((0, 0, 3), (7, 8, 0))": 0.8886616973706432, "((0, 0, 3), (7, 8, 1))": 0.873370688400337, "((0, 0, 3), (7, 8, 2))": 0.8575560555340803, "((0, 0, 3), (7, 8, 3))": 0.846453647572654, "((0, 0, 3), (7, 8, 4))": 0.8433988281468193, "((0, 0, 3), (7, 8, 5))": 0.8499177020343537, "((0, 0, 3), (7, 8, 6))": 0.8655698135270762, "((0, 0, 3), (7, 8, 7))": 0.8880230110479426, "((0, 0, 3), (7, 8, 8))": 0.9132336820174544, "((0, 0, 3), (7, 8, 9))": 0.9351459331439907, "((0, 0, 3), (7, 9, 0))": 0.9273605269103092, "((0, 0, 3), (7, 9, 1))": 0.9144262831573841, "((0, 0, 3), (7, 9, 2))": 0.9011414091883942, "((0, 0, 3), (7, 9, 3))": 0.8921778177897473, "((0, 0, 3), (7, 9, 4))": 0.890516089273839, "((0, 0, 3), (7, 9, 5))": 0.8974777775234299, "((0, 0, 3), (7, 9, 6))": 0.9126027348901058, "((0, 0, 3), (7, 9, 7))": 0.9337139003345388, "((0, 0, 3), (7, 9, 8))": 0.9570616795317657, "((0, 0, 3), (7, 9, 9))": 0.9770788123553642, "((0, 0, 3), (8, 0, 0))": 0.5156752068234861, "((0, 0, 3), (8, 0, 1))": 0.47113908286596007, "((0, 0, 3), (8, 0, 2))": 0.416065375545924, "((0, 0, 3), (8, 0, 3))": 0.36254598097839846, "((0, 0, 3), (8, 0, 4))": 0.32297397040116815, "((0, 0, 3), (8, 0, 5))": 0.30922145972517673, "((0, 0, 3), (8, 0, 6))": 0.3256413333420292, "((0, 0, 3), (8, 0, 7))": 0.36468908231275016, "((0, 0, 3), (8, 0, 8))": 0.41259694245622625, "((0, 0, 3), (8, 0, 9))": 0.45444874829762083, "((0, 0, 3), (8, 1, 0))": 0.5451976445760522, "((0, 0, 3), (8, 1, 1))": 0.5032274542825479, "((0, 0, 3), (8, 1, 2))": 0.45212585573151765, "((0, 0, 3), (8, 1, 3))": 0.4038138686405556, "((0, 0, 3), (8, 1, 4))": 0.3695823493736886, "((0, 0, 3), (8, 1, 5))": 0.3589977944990591, "((0, 0, 3), (8, 1, 6))": 0.3749336550950058, "((0, 0, 3), (8, 1, 7))": 0.4111089891548865, "((0, 0, 3), (8, 1, 8))": 0.45581516185655, "((0, 0, 3), (8, 1, 9))": 0.4952207451669499, "((0, 0, 3), (8, 2, 0))": 0.5871464500853646, "((0, 0, 3), (8, 2, 1))": 0.5489334890560577, "((0, 0, 3), (8, 2, 2))": 0.5032016506051421, "((0, 0, 3), (8, 2, 3))": 0.4612633759464993, "((0, 0, 3), (8, 2, 4))": 0.432969533093833, "((0, 0, 3), (8, 2, 5))": 0.42565848150849944, "((0, 0, 3), (8, 2, 6))": 0.4410388533575425, "((0, 0, 3), (8, 2, 7))": 0.47398501782729313, "((0, 0, 3), (8, 2, 8))": 0.5147598627479684, "((0, 0, 3), (8, 2, 9))": 0.5509423252054728, "((0, 0, 3), (8, 3, 0))": 0.6381795794259512, "((0, 0, 3), (8, 3, 1))": 0.6042564537871422, "((0, 0, 3), (8, 3, 2))": 0.564413438994488, "((0, 0, 3), (8, 3, 3))": 0.5289589198114504, "((0, 0, 3), (8, 3, 4))": 0.5062279248797776, "((0, 0, 3), (8, 3, 5))": 0.5017883244760359, "((0, 0, 3), (8, 3, 6))": 0.5165961448676311, "((0, 0, 3), (8, 3, 7))": 0.5464394655188527, "((0, 0, 3), (8, 3, 8))": 0.5832337210699365, "((0, 0, 3), (8, 3, 9))": 0.6160441014023712, "((0, 0, 3), (8, 4, 0))": 0.6954709895072386, "((0, 0, 3), (8, 4, 1))": 0.6659264500744883, "((0, 0, 3), (8, 4, 2))": 0.631889769552516, "((0, 0, 3), (8, 4, 3))": 0.6024972408782135, "((0, 0, 3), (8, 4, 4))": 0.5846626283185924, "((0, 0, 3), (8, 4, 5))": 0.5826183182383726, "((0, 0, 3), (8, 4, 6))": 0.5968524941883545, "((0, 0, 3), (8, 4, 7))": 0.6238723049775088, "((0, 0, 3), (8, 4, 8))": 0.6569444381109372, "((0, 0, 3), (8, 4, 9))": 0.6865248308983755, "((0, 0, 3), (8, 5, 0))": 0.7561004169648317, "((0, 0, 3), (8, 5, 1))": 0.7307498672834493, "((0, 0, 3), (8, 5, 2))": 0.7021177795515073, "((0, 0, 3), (8, 5, 3))": 0.6781403376537535, "((0, 0, 3), (8, 5, 4))": 0.6644934891576283, "((0, 0, 3), (8, 5, 5))": 0.6644086652841681, "((0, 0, 3), (8, 5, 6))": 0.6780800414842434, "((0, 0, 3), (8, 5, 7))": 0.7025821076285456, "((0, 0, 3), (8, 5, 8))": 0.7322840298947453, "((0, 0, 3), (8, 5, 9))": 0.7588877330253514, "((0, 0, 3), (8, 6, 0))": 0.8169706668423707, "((0, 0, 3), (8, 6, 1))": 0.7954761231479999, "((0, 0, 3), (8, 6, 2))": 0.7716904537730502, "((0, 0, 3), (8, 6, 3))": 0.7524113412981475, "((0, 0, 3), (8, 6, 4))": 0.7422711573519996, "((0, 0, 3), (8, 6, 5))": 0.7437662249363819, "((0, 0, 3), (8, 6, 6))": 0.7568985280651246, "((0, 0, 3), (8, 6, 7))": 0.7791839837883459, "((0, 0, 3), (8, 6, 8))": 0.8058806662095133, "((0, 0, 3), (8, 6, 9))": 0.829784703914148, "((0, 0, 3), (8, 7, 0))": 0.87470970998771, "((0, 0, 3), (8, 7, 1))": 0.8566373974333243, "((0, 0, 3), (8, 7, 2))": 0.8370453960810151, "((0, 0, 3), (8, 7, 3))": 0.8216999500889565, "((0, 0, 3), (8, 7, 4))": 0.8144122966916738, "((0, 0, 3), (8, 7, 5))": 0.8171497918606905, "((0, 0, 3), (8, 7, 6))": 0.8297960024913393, "((0, 0, 3), (8, 7, 7))": 0.8501829213861304, "((0, 0, 3), (8, 7, 8))": 0.8742488609864029, "((0, 0, 3), (8, 7, 9))": 0.8957387524823851, "((0, 0, 3), (8, 8, 0))": 0.9253456984264213, "((0, 0, 3), (8, 8, 1))": 0.9101777005080465, "((0, 0, 3), (8, 8, 2))": 0.8939975900208593, "((0, 0, 3), (8, 8, 3))": 0.8817318802024626, "((0, 0, 3), (8, 8, 4))": 0.8766243434444501, "((0, 0, 3), (8, 8, 5))": 0.8802926910436043, "((0, 0, 3), (8, 8, 6))": 0.8925491421393101, "((0, 0, 3), (8, 8, 7))": 0.9114237844910223, "((0, 0, 3), (8, 8, 8))": 0.9333042715511102, "((0, 0, 3), (8, 8, 9))": 0.9526904802240027, "((0, 0, 3), (8, 9, 0))": 0.9631723254603338, "((0, 0, 3), (8, 9, 1))": 0.9501834822720207, "((0, 0, 3), (8, 9, 2))": 0.9363594248118101, "((0, 0, 3), (8, 9, 3))": 0.9261547800893659, "((0, 0, 3), (8, 9, 4))": 0.9224884848541843, "((0, 0, 3), (8, 9, 5))": 0.9267730249020414, "((0, 0, 3), (8, 9, 6))": 0.9387720281039497, "((0, 0, 3), (8, 9, 7))": 0.9566311147389636, "((0, 0, 3), (8, 9, 8))": 0.9769788845795457, "((0, 0, 3), (8, 9, 9))": 0.9947141531836957, "((0, 0, 3), (9, 0, 0))": 0.5423167088934994, "((0, 0, 3), (9, 0, 1))": 0.4998064765009547, "((0, 0, 3), (9, 0, 2))": 0.44714374797825934, "((0, 0, 3), (9, 0, 3))": 0.39568163250383204, "((0, 0, 3), (9, 0, 4))": 0.3565126546015614, "((0, 0, 3), (9, 0, 5))": 0.3399249513661613, "((0, 0, 3), (9, 0, 6))": 0.3503386214763974, "((0, 0, 3), (9, 0, 7))": 0.3824486440900348, "((0, 0, 3), (9, 0, 8))": 0.4244570340488241, "((0, 0, 3), (9, 0, 9))": 0.4622850763006857, "((0, 0, 3), (9, 1, 0))": 0.5726778616844135, "((0, 0, 3), (9, 1, 1))": 0.5326747010575184, "((0, 0, 3), (9, 1, 2))": 0.4837388526361902, "((0, 0, 3), (9, 1, 3))": 0.4369963893936329, "((0, 0, 3), (9, 1, 4))": 0.40262897738927655, "((0, 0, 3), (9, 1, 5))": 0.38915120752808513, "((0, 0, 3), (9, 1, 6))": 0.39968301104400444, "((0, 0, 3), (9, 1, 7))": 0.42960225515209766, "((0, 0, 3), (9, 1, 8))": 0.46876853455362427, "((0, 0, 3), (9, 1, 9))": 0.5042479877082614, "((0, 0, 3), (9, 2, 0))": 0.6153359074475901, "((0, 0, 3), (9, 2, 1))": 0.5788892299430927, "((0, 0, 3), (9, 2, 2))": 0.5349495742995808, "((0, 0, 3), (9, 2, 3))": 0.49403458893100394, "((0, 0, 3), (9, 2, 4))": 0.4651283680895928, "((0, 0, 3), (9, 2, 5))": 0.4549655782201681, "((0, 0, 3), (9, 2, 6))": 0.4655741917209495, "((0, 0, 3), (9, 2, 7))": 0.4930075544231462, "((0, 0, 3), (9, 2, 8))": 0.528735609556079, "((0, 0, 3), (9, 2, 9))": 0.5612259594932489, "((0, 0, 3), (9, 3, 0))": 0.6667850650129026, "((0, 0, 3), (9, 3, 1))": 0.6343578756886431, "((0, 0, 3), (9, 3, 2))": 0.5958832734795676, "((0, 0, 3), (9, 3, 3))": 0.5609575704813256, "((0, 0, 3), (9, 3, 4))": 0.5372816114855412, "((0, 0, 3), (9, 3, 5))": 0.5301090005002469, "((0, 0, 3), (9, 3, 6))": 0.5407128946318506, "((0, 0, 3), (9, 3, 7))": 0.5657290053783323, "((0, 0, 3), (9, 3, 8))": 0.5980017621997742, "((0, 0, 3), (9, 3, 9))": 0.6274136425293755, "((0, 0, 3), (9, 4, 0))": 0.724157001420875, "((0, 0, 3), (9, 4, 1))": 0.695823376454577, "((0, 0, 3), (9, 4, 2))": 0.6627532508205349, "((0, 0, 3), (9, 4, 3))": 0.6334834375914582, "((0, 0, 3), (9, 4, 4))": 0.6144933859105755, "((0, 0, 3), (9, 4, 5))": 0.6098713667789237, "((0, 0, 3), (9, 4, 6))": 0.6203926013935089, "((0, 0, 3), (9, 4, 7))": 0.6431860153334782, "((0, 0, 3), (9, 4, 8))": 0.672236025483889, "((0, 0, 3), (9, 4, 9))": 0.6987232542648781, "((0, 0, 3), (9, 5, 0))": 0.7845499435050495, "((0, 0, 3), (9, 5, 1))": 0.7601433800438319, "((0, 0, 3), (9, 5, 2))": 0.7321211196044255, "((0, 0, 3), (9, 5, 3))": 0.7079499809215278, "((0, 0, 3), (9, 5, 4))": 0.6930190227168962, "((0, 0, 3), (9, 5, 5))": 0.6905226380818937, "((0, 0, 3), (9, 5, 6))": 0.7009027087166217, "((0, 0, 3), (9, 5, 7))": 0.7216995631548161, "((0, 0, 3), (9, 5, 8))": 0.7478346902553283, "((0, 0, 3), (9, 5, 9))": 0.7716389132248567, "((0, 0, 3), (9, 6, 0))": 0.8449189635796783, "((0, 0, 3), (9, 6, 1))": 0.8241231757543843, "((0, 0, 3), (9, 6, 2))": 0.8006409347525814, "((0, 0, 3), (9, 6, 3))": 0.7809176089540486, "((0, 0, 3), (9, 6, 4))": 0.7694194614350058, "((0, 0, 3), (9, 6, 5))": 0.7686640268204569, "((0, 0, 3), (9, 6, 6))": 0.7788696739962987, "((0, 0, 3), (9, 6, 7))": 0.7979033822541601, "((0, 0, 3), (9, 6, 8))": 0.8214457749057673, "((0, 0, 3), (9, 6, 9))": 0.8428309180017963, "((0, 0, 3), (9, 7, 0))": 0.901954683665225, "((0, 0, 3), (9, 7, 1))": 0.8843559559735229, "((0, 0, 3), (9, 7, 2))": 0.8647974584259971, "((0, 0, 3), (9, 7, 3))": 0.848812147880049, "((0, 0, 3), (9, 7, 4))": 0.8401299926554435, "((0, 0, 3), (9, 7, 5))": 0.8407682842956673, "((0, 0, 3), (9, 7, 6))": 0.8507975736340726, "((0, 0, 3), (9, 7, 7))": 0.8683250449830563, "((0, 0, 3), (9, 7, 8))": 0.8896144975076161, "((0, 0, 3), (9, 7, 9))": 0.9088566437219614, "((0, 0, 3), (9, 8, 0))": 0.9517655197748118, "((0, 0, 3), (9, 8, 1))": 0.9368496173021331, "((0, 0, 3), (9, 8, 2))": 0.9204750223751327, "((0, 0, 3), (9, 8, 3))": 0.9074322071331571, "((0, 0, 3), (9, 8, 4))": 0.9009255708231685, "((0, 0, 3), (9, 8, 5))": 0.9026271927187907, "((0, 0, 3), (9, 8, 6))": 0.9125142125406078, "((0, 0, 3), (9, 8, 7))": 0.9288526125309948, "((0, 0, 3), (9, 8, 8))": 0.9482951522988613, "((0, 0, 3), (9, 8, 9))": 0.9657033224410014, "((0, 0, 3), (9, 9, 0))": 0.9887853241613084, "((0, 0, 3), (9, 9, 1))": 0.9758440564833504, "((0, 0, 3), (9, 9, 2))": 0.9616752249171584, "((0, 0, 3), (9, 9, 3))": 0.9506261311433126, "((0, 0, 3), (9, 9, 4))": 0.945580365116914, "((0, 0, 3), (9, 9, 5))": 0.9480016310713439, "((0, 0, 3), (9, 9, 6))": 0.9578065226942913, "((0, 0, 3), (9, 9, 7))": 0.9733514810683979, "((0, 0, 3), (9, 9, 8))": 0.9915162595243406, "((0, 0, 3), (9, 9, 9))": 1.0075260883402548, "((0, 0, 4), (0, 0, 5))": 0.096316811810151, "((0, 0, 4), (0, 0, 6))": 0.19034998442537426, "((0, 0, 4), (0, 0, 7))": 0.2778525067625392, "((0, 0, 4), (0, 0, 8))": 0.35367781774798923, "((0, 0, 4), (0, 0, 9))": 0.4099820696900562, "((0, 0, 4), (0, 1, 0))": 0.3191339570780781, "((0, 0, 4), (0, 1, 1))": 0.2611611334521514, "((0, 0, 4), (0, 1, 2))": 0.184337643700813, "((0, 0, 4), (0, 1, 3))": 0.09958686004074338, "((0, 0, 4), (0, 1, 4))": 0.04561077095284094, "((0, 0, 4), (0, 1, 5))": 0.11412319904388986, "((0, 0, 4), (0, 1, 6))": 0.20521335458374995, "((0, 0, 4), (0, 1, 7))": 0.29243787719682984, "((0, 0, 4), (0, 1, 8))": 0.36863134734093206, "((0, 0, 4), (0, 1, 9))": 0.42536345945055615, "((0, 0, 4), (0, 2, 0))": 0.3295741738770412, "((0, 0, 4), (0, 2, 1))": 0.2737694900884915, "((0, 0, 4), (0, 2, 2))": 0.2025740619762168, "((0, 0, 4), (0, 2, 3))": 0.13370912191083786, "((0, 0, 4), (0, 2, 4))": 0.10780677167968107, "((0, 0, 4), (0, 2, 5))": 0.15741521572872266, "((0, 0, 4), (0, 2, 6))": 0.2378654924827412, "((0, 0, 4), (0, 2, 7))": 0.32089055683099876, "((0, 0, 4), (0, 2, 8))": 0.39525790471910166, "((0, 0, 4), (0, 2, 9))": 0.451119044970663, "((0, 0, 4), (0, 3, 0))": 0.3533590241493708, "((0, 0, 4), (0, 3, 1))": 0.3027119546540286, "((0, 0, 4), (0, 3, 2))": 0.24201865899305208, "((0, 0, 4), (0, 3, 3))": 0.19183909576476307, "((0, 0, 4), (0, 3, 4))": 0.18030742681905393, "((0, 0, 4), (0, 3, 5))": 0.2194185588886749, "((0, 0, 4), (0, 3, 6))": 0.28771742094570985, "((0, 0, 4), (0, 3, 7))": 0.3634896885289302, "((0, 0, 4), (0, 3, 8))": 0.43371354239463517, "((0, 0, 4), (0, 3, 9))": 0.4872794389095741, "((0, 0, 4), (0, 4, 0))": 0.3908667014779728, "((0, 0, 4), (0, 4, 1))": 0.34714918981160164, "((0, 0, 4), (0, 4, 2))": 0.2981800499361381, "((0, 0, 4), (0, 4, 3))": 0.2627575930117228, "((0, 0, 4), (0, 4, 4))": 0.25888508831434115, "((0, 0, 4), (0, 4, 5))": 0.29187040599991154, "((0, 0, 4), (0, 4, 6))": 0.34995606218530934, "((0, 0, 4), (0, 4, 7))": 0.4175754780839682, "((0, 0, 4), (0, 4, 8))": 0.48227135577800107, "((0, 0, 4), (0, 4, 9))": 0.5325011268363727, "((0, 0, 4), (0, 5, 0))": 0.4392599803007064, "((0, 0, 4), (0, 5, 1))": 0.4027160026993559, "((0, 0, 4), (0, 5, 2))": 0.36419786264648907, "((0, 0, 4), (0, 5, 3))": 0.3393227132288726, "((0, 0, 4), (0, 5, 4))": 0.33999650083419686, "((0, 0, 4), (0, 5, 5))": 0.36902932962631874, "((0, 0, 4), (0, 5, 6))": 0.4191540817871508, "((0, 0, 4), (0, 5, 7))": 0.4790785508187975, "((0, 0, 4), (0, 5, 8))": 0.5378409714973376, "((0, 0, 4), (0, 5, 9))": 0.5842219999063848, "((0, 0, 4), (0, 6, 0))": 0.49406688907152696, "((0, 0, 4), (0, 6, 1))": 0.4640268058705214, "((0, 0, 4), (0, 6, 2))": 0.43401238433553013, "((0, 0, 4), (0, 6, 3))": 0.41664783881388645, "((0, 0, 4), (0, 6, 4))": 0.4202442112365259, "((0, 0, 4), (0, 6, 5))": 0.4465006578774936, "((0, 0, 4), (0, 6, 6))": 0.4904618006814658, "((0, 0, 4), (0, 6, 7))": 0.5436419536990209, "((0, 0, 4), (0, 6, 8))": 0.5966852306747735, "((0, 0, 4), (0, 6, 9))": 0.6391310157810742, "((0, 0, 4), (0, 7, 0))": 0.5502263992238666, "((0, 0, 4), (0, 7, 1))": 0.5256922061970181, "((0, 0, 4), (0, 7, 2))": 0.5023403620101315, "((0, 0, 4), (0, 7, 3))": 0.4903703639447247, "((0, 0, 4), (0, 7, 4))": 0.49590837462542414, "((0, 0, 4), (0, 7, 5))": 0.5200935540434163, "((0, 0, 4), (0, 7, 6))": 0.5592737339160367, "((0, 0, 4), (0, 7, 7))": 0.6067935453564193, "((0, 0, 4), (0, 7, 8))": 0.6546727248069053, "((0, 0, 4), (0, 7, 9))": 0.6933755587882894, "((0, 0, 4), (0, 8, 0))": 0.6021407776854455, "((0, 0, 4), (0, 8, 1))": 0.5820285392321775, "((0, 0, 4), (0, 8, 2))": 0.5636750441754087, "((0, 0, 4), (0, 8, 3))": 0.5554750251222161, "((0, 0, 4), (0, 8, 4))": 0.5622566382624643, "((0, 0, 4), (0, 8, 5))": 0.5848799600381532, "((0, 0, 4), (0, 8, 6))": 0.6204514702308795, "((0, 0, 4), (0, 8, 7))": 0.6634728300390597, "((0, 0, 4), (0, 8, 8))": 0.7069895167171224, "((0, 0, 4), (0, 8, 9))": 0.7423557888087837, "((0, 0, 4), (0, 9, 0))": 0.6424103979724923, "((0, 0, 4), (0, 9, 1))": 0.6254484122313574, "((0, 0, 4), (0, 9, 2))": 0.6103617413385369, "((0, 0, 4), (0, 9, 3))": 0.6044825333202939, "((0, 0, 4), (0, 9, 4))": 0.6119526261014769, "((0, 0, 4), (0, 9, 5))": 0.6335027135693748, "((0, 0, 4), (0, 9, 6))": 0.6666505789469456, "((0, 0, 4), (0, 9, 7))": 0.706566070752967, "((0, 0, 4), (0, 9, 8))": 0.7469222736056319, "((0, 0, 4), (0, 9, 9))": 0.7796626954458145, "((0, 0, 4), (1, 0, 0))": 0.33928346220622696, "((0, 0, 4), (1, 0, 1))": 0.2812349722695711, "((0, 0, 4), (1, 0, 2))": 0.20355112991910287, "((0, 0, 4), (1, 0, 3))": 0.11498799688694696, "((0, 0, 4), (1, 0, 4))": 0.028286314985315888, "((0, 0, 4), (1, 0, 5))": 0.0835493870276533, "((0, 0, 4), (1, 0, 6))": 0.17716042425709141, "((0, 0, 4), (1, 0, 7))": 0.26546357832419465, "((0, 0, 4), (1, 0, 8))": 0.34234102217599777, "((0, 0, 4), (1, 0, 9))": 0.39961873427129985, "((0, 0, 4), (1, 1, 0))": 0.34390332620955744, "((0, 0, 4), (1, 1, 1))": 0.2859927243922024, "((0, 0, 4), (1, 1, 2))": 0.2097272048591563, "((0, 0, 4), (1, 1, 3))": 0.127257496281591, "((0, 0, 4), (1, 1, 4))": 0.06937217299137849, "((0, 0, 4), (1, 1, 5))": 0.11232749610936693, "((0, 0, 4), (1, 1, 6))": 0.1978408938659497, "((0, 0, 4), (1, 1, 7))": 0.2840456740337933, "((0, 0, 4), (1, 1, 8))": 0.3604746684675142, "((0, 0, 4), (1, 1, 9))": 0.41778479070690694, "((0, 0, 4), (1, 2, 0))": 0.3579410111656832, "((0, 0, 4), (1, 2, 1))": 0.30264126072414377, "((0, 0, 4), (1, 2, 2))": 0.23246092075177668, "((0, 0, 4), (1, 2, 3))": 0.1645838896288397, "((0, 0, 4), (1, 2, 4))": 0.13129066924746413, "((0, 0, 4), (1, 2, 5))": 0.16500552415153677, "((0, 0, 4), (1, 2, 6))": 0.23760988765053584, "((0, 0, 4), (1, 2, 7))": 0.3178105878043547, "((0, 0, 4), (1, 2, 8))": 0.39138835363123803, "((0, 0, 4), (1, 2, 9))": 0.4472475791701611, "((0, 0, 4), (1, 3, 0))": 0.38467128443615467, "((0, 0, 4), (1, 3, 1))": 0.3345454789998437, "((0, 0, 4), (1, 3, 2))": 0.2742886585929702, "((0, 0, 4), (1, 3, 3))": 0.22286169479580817, "((0, 0, 4), (1, 3, 4))": 0.20438154629030292, "((0, 0, 4), (1, 3, 5))": 0.23287637320832014, "((0, 0, 4), (1, 3, 6))": 0.2937625166055016, "((0, 0, 4), (1, 3, 7))": 0.36577839441082083, "((0, 0, 4), (1, 3, 8))": 0.4343812288551947, "((0, 0, 4), (1, 3, 9))": 0.4873919351039412, "((0, 0, 4), (1, 4, 0))": 0.42406520123713015, "((0, 0, 4), (1, 4, 1))": 0.380573757530995, "((0, 0, 4), (1, 4, 2))": 0.3312057601421653, "((0, 0, 4), (1, 4, 3))": 0.2934221821862941, "((0, 0, 4), (1, 4, 4))": 0.28375162158292166, "((0, 0, 4), (1, 4, 5))": 0.3090720856864024, "((0, 0, 4), (1, 4, 6))": 0.3608703373972345, "((0, 0, 4), (1, 4, 7))": 0.4245568539589224, "((0, 0, 4), (1, 4, 8))": 0.4871589304136018, "((0, 0, 4), (1, 4, 9))": 0.5364311653078717, "((0, 0, 4), (1, 5, 0))": 0.4734060606699684, "((0, 0, 4), (1, 5, 1))": 0.4367563718793541, "((0, 0, 4), (1, 5, 2))": 0.39728043637740035, "((0, 0, 4), (1, 5, 3))": 0.3697781260788341, "((0, 0, 4), (1, 5, 4))": 0.3656841573322536, "((0, 0, 4), (1, 5, 5))": 0.3888410877541494, "((0, 0, 4), (1, 5, 6))": 0.43372503014355357, "((0, 0, 4), (1, 5, 7))": 0.48989722737720126, "((0, 0, 4), (1, 5, 8))": 0.5463699956549339, "((0, 0, 4), (1, 5, 9))": 0.5915460076654869, "((0, 0, 4), (1, 6, 0))": 0.5285464076115881, "((0, 0, 4), (1, 6, 1))": 0.4981794513970518, "((0, 0, 4), (1, 6, 2))": 0.46696852883940554, "((0, 0, 4), (1, 6, 3))": 0.44708430620663153, "((0, 0, 4), (1, 6, 4))": 0.4467202393364063, "((0, 0, 4), (1, 6, 5))": 0.4682550111553978, "((0, 0, 4), (1, 6, 6))": 0.5077822782122597, "((0, 0, 4), (1, 6, 7))": 0.557503808192307, "((0, 0, 4), (1, 6, 8))": 0.6082239768226082, "((0, 0, 4), (1, 6, 9))": 0.649327998234462, "((0, 0, 4), (1, 7, 0))": 0.5847077764475712, "((0, 0, 4), (1, 7, 1))": 0.5597535681531481, "((0, 0, 4), (1, 7, 2))": 0.5351727965474937, "((0, 0, 4), (1, 7, 3))": 0.5209139535374335, "((0, 0, 4), (1, 7, 4))": 0.5231055197087975, "((0, 0, 4), (1, 7, 5))": 0.5433564762910671, "((0, 0, 4), (1, 7, 6))": 0.5787086180558875, "((0, 0, 4), (1, 7, 7))": 0.6230472325784145, "((0, 0, 4), (1, 7, 8))": 0.6686255785654714, "((0, 0, 4), (1, 7, 9))": 0.7059055991794876, "((0, 0, 4), (1, 8, 0))": 0.636456197852808, "((0, 0, 4), (1, 8, 1))": 0.6159259839356018, "((0, 0, 4), (1, 8, 2))": 0.5964127195770377, "((0, 0, 4), (1, 8, 3))": 0.5861619888756469, "((0, 0, 4), (1, 8, 4))": 0.5900475300356526, "((0, 0, 4), (1, 8, 5))": 0.6092796981741897, "((0, 0, 4), (1, 8, 6))": 0.6414665577731157, "((0, 0, 4), (1, 8, 7))": 0.6815427462678041, "((0, 0, 4), (1, 8, 8))": 0.7227956857019792, "((0, 0, 4), (1, 8, 9))": 0.7566719725493002, "((0, 0, 4), (1, 9, 0))": 0.6764424504407799, "((0, 0, 4), (1, 9, 1))": 0.6591026049282236, "((0, 0, 4), (1, 9, 2))": 0.6429494663617497, "((0, 0, 4), (1, 9, 3))": 0.6352080553257727, "((0, 0, 4), (1, 9, 4))": 0.6400850637215609, "((0, 0, 4), (1, 9, 5))": 0.6585964096689121, "((0, 0, 4), (1, 9, 6))": 0.6886625060095617, "((0, 0, 4), (1, 9, 7))": 0.7258137908907067, "((0, 0, 4), (1, 9, 8))": 0.7639500952069789, "((0, 0, 4), (1, 9, 9))": 0.7951408354330829, "((0, 0, 4), (2, 0, 0))": 0.3688005222963317, "((0, 0, 4), (2, 0, 1))": 0.31087461689884394, "((0, 0, 4), (2, 0, 2))": 0.23361769224367832, "((0, 0, 4), (2, 0, 3))": 0.1469848674061304, "((0, 0, 4), (2, 0, 4))": 0.0672712161753812, "((0, 0, 4), (2, 0, 5))": 0.08045942514169799, "((0, 0, 4), (2, 0, 6))": 0.16523416525238208, "((0, 0, 4), (2, 0, 7))": 0.25222714348969827, "((0, 0, 4), (2, 0, 8))": 0.3292887234681977, "((0, 0, 4), (2, 0, 9))": 0.387019740582026, "((0, 0, 4), (2, 1, 0))": 0.3773399940834492, "((0, 0, 4), (2, 1, 1))": 0.3201451088516114, "((0, 0, 4), (2, 1, 2))": 0.24530266429280287, "((0, 0, 4), (2, 1, 3))": 0.16585703142063757, "((0, 0, 4), (2, 1, 4))": 0.10664735269517489, "((0, 0, 4), (2, 1, 5))": 0.1219492497097004, "((0, 0, 4), (2, 1, 6))": 0.19434066071786493, "((0, 0, 4), (2, 1, 7))": 0.2766184250165412, "((0, 0, 4), (2, 1, 8))": 0.3519349798479033, "((0, 0, 4), (2, 1, 9))": 0.40902839764093485, "((0, 0, 4), (2, 2, 0))": 0.3957339764379555, "((0, 0, 4), (2, 2, 1))": 0.34151845433743855, "((0, 0, 4), (2, 2, 2))": 0.2729627902043297, "((0, 0, 4), (2, 2, 3))": 0.2064105124560166, "((0, 0, 4), (2, 2, 4))": 0.16709947695172847, "((0, 0, 4), (2, 2, 5))": 0.18312711378103838, "((0, 0, 4), (2, 2, 6))": 0.24307626917627148, "((0, 0, 4), (2, 2, 7))": 0.3174932976072436, "((0, 0, 4), (2, 2, 8))": 0.3886298724151323, "((0, 0, 4), (2, 2, 9))": 0.44350278368668505, "((0, 0, 4), (2, 3, 0))": 0.4260613400891736, "((0, 0, 4), (2, 3, 1))": 0.37693359193724496, "((0, 0, 4), (2, 3, 2))": 0.3175627325960807, "((0, 0, 4), (2, 3, 3))": 0.26518477475731006, "((0, 0, 4), (2, 3, 4))": 0.2399362816216562, "((0, 0, 4), (2, 3, 5))": 0.25615047663374724, "((0, 0, 4), (2, 3, 6))": 0.3065087278656594, "((0, 0, 4), (2, 3, 7))": 0.37223262695473047, "((0, 0, 4), (2, 3, 8))": 0.43752895887217413, "((0, 0, 4), (2, 3, 9))": 0.48891971856467686, "((0, 0, 4), (2, 4, 0))": 0.4678248094722953, "((0, 0, 4), (2, 4, 1))": 0.424947762471616, "((0, 0, 4), (2, 4, 2))": 0.37551537612785785, "((0, 0, 4), (2, 4, 3))": 0.33547173900518373, "((0, 0, 4), (2, 4, 4))": 0.31960022610061145, "((0, 0, 4), (2, 4, 5))": 0.3357635152094144, "((0, 0, 4), (2, 4, 6))": 0.3790292280990211, "((0, 0, 4), (2, 4, 7))": 0.43670882217188167, "((0, 0, 4), (2, 4, 8))": 0.4956415432890274, "((0, 0, 4), (2, 4, 9))": 0.5428936220075589, "((0, 0, 4), (2, 5, 0))": 0.5184067806628015, "((0, 0, 4), (2, 5, 1))": 0.48195974653532603, "((0, 0, 4), (2, 5, 2))": 0.44173861377476575, "((0, 0, 4), (2, 5, 3))": 0.4115075936022485, "((0, 0, 4), (2, 5, 4))": 0.40202454955418176, "((0, 0, 4), (2, 5, 5))": 0.4179928843178305, "((0, 0, 4), (2, 5, 6))": 0.45587741306821217, "((0, 0, 4), (2, 5, 7))": 0.5065898044063171, "((0, 0, 4), (2, 5, 8))": 0.5593551351024404, "((0, 0, 4), (2, 5, 9))": 0.6023092473812982, "((0, 0, 4), (2, 6, 0))": 0.5739842752355363, "((0, 0, 4), (2, 6, 1))": 0.543523467278186, "((0, 0, 4), (2, 6, 2))": 0.5112163446785576, "((0, 0, 4), (2, 6, 3))": 0.48858225629080854, "((0, 0, 4), (2, 6, 4))": 0.48358593658546895, "((0, 0, 4), (2, 6, 5))": 0.49925769234592576, "((0, 0, 4), (2, 6, 6))": 0.532916096472461, "((0, 0, 4), (2, 6, 7))": 0.5777341132473103, "((0, 0, 4), (2, 6, 8))": 0.6248578329492345, "((0, 0, 4), (2, 6, 9))": 0.6636597167566627, "((0, 0, 4), (2, 7, 0))": 0.6300788729657126, "((0, 0, 4), (2, 7, 1))": 0.6048684377134949, "((0, 0, 4), (2, 7, 2))": 0.5790727650592369, "((0, 0, 4), (2, 7, 3))": 0.5622301445469636, "((0, 0, 4), (2, 7, 4))": 0.5604187809829015, "((0, 0, 4), (2, 7, 5))": 0.5757360734377635, "((0, 0, 4), (2, 7, 6))": 0.6060482006296211, "((0, 0, 4), (2, 7, 7))": 0.6459625452865319, "((0, 0, 4), (2, 7, 8))": 0.6881009892206262, "((0, 0, 4), (2, 7, 9))": 0.7230588632871814, "((0, 0, 4), (2, 8, 0))": 0.681451177552877, "((0, 0, 4), (2, 8, 1))": 0.6605926940582627, "((0, 0, 4), (2, 8, 2))": 0.6398707878040499, "((0, 0, 4), (2, 8, 3))": 0.6272513829698777, "((0, 0, 4), (2, 8, 4))": 0.6276236106705021, "((0, 0, 4), (2, 8, 5))": 0.642576386036068, "((0, 0, 4), (2, 8, 6))": 0.670321756260135, "((0, 0, 4), (2, 8, 7))": 0.7063593493019079, "((0, 0, 4), (2, 8, 8))": 0.744329289894944, "((0, 0, 4), (2, 8, 9))": 0.7758944909807522, "((0, 0, 4), (2, 9, 0))": 0.7209230451887433, "((0, 0, 4), (2, 9, 1))": 0.7032165683104036, "((0, 0, 4), (2, 9, 2))": 0.6859058143465955, "((0, 0, 4), (2, 9, 3))": 0.6759808850226972, "((0, 0, 4), (2, 9, 4))": 0.6776808121912123, "((0, 0, 4), (2, 9, 5))": 0.6923339814899375, "((0, 0, 4), (2, 9, 6))": 0.7183501930766704, "((0, 0, 4), (2, 9, 7))": 0.7517336514328149, "((0, 0, 4), (2, 9, 8))": 0.7867176820962328, "((0, 0, 4), (2, 9, 9))": 0.8156439101104596, "((0, 0, 4), (3, 0, 0))": 0.403744346402033, "((0, 0, 4), (3, 0, 1))": 0.346581202186559, "((0, 0, 4), (3, 0, 2))": 0.2708410645293115, "((0, 0, 4), (3, 0, 3))": 0.18751137853696043, "((0, 0, 4), (3, 0, 4))": 0.11322591697046316, "((0, 0, 4), (3, 0, 5))": 0.09917479823542567, "((0, 0, 4), (3, 0, 6))": 0.16229163883779688, "((0, 0, 4), (3, 0, 7))": 0.2431455637883644, "((0, 0, 4), (3, 0, 8))": 0.31823447407879146, "((0, 0, 4), (3, 0, 9))": 0.3753393506630177, "((0, 0, 4), (3, 1, 0))": 0.4162206162583812, "((0, 0, 4), (3, 1, 1))": 0.360270977718889, "((0, 0, 4), (3, 1, 2))": 0.2875786124492192, "((0, 0, 4), (3, 1, 3))": 0.2114526819615659, "((0, 0, 4), (3, 1, 4))": 0.15234395175662074, "((0, 0, 4), (3, 1, 5))": 0.14721493306207806, "((0, 0, 4), (3, 1, 6))": 0.20037388396825084, "((0, 0, 4), (3, 1, 7))": 0.2743765694878014, "((0, 0, 4), (3, 1, 8))": 0.34624542514081724, "((0, 0, 4), (3, 1, 9))": 0.40188388902116307, "((0, 0, 4), (3, 2, 0))": 0.4389683198721349, "((0, 0, 4), (3, 2, 1))": 0.3862293676608661, "((0, 0, 4), (3, 2, 2))": 0.3197459267092926, "((0, 0, 4), (3, 2, 3))": 0.25482716513794484, "((0, 0, 4), (3, 2, 4))": 0.21163411806027912, "((0, 0, 4), (3, 2, 5))": 0.21274190384346217, "((0, 0, 4), (3, 2, 6))": 0.25744237601528686, "((0, 0, 4), (3, 2, 7))": 0.322894591899085, "((0, 0, 4), (3, 2, 8))": 0.38941332042303606, "((0, 0, 4), (3, 2, 9))": 0.4420330365863852, "((0, 0, 4), (3, 3, 0))": 0.47292436306750574, "((0, 0, 4), (3, 3, 1))": 0.42510975933904427, "((0, 0, 4), (3, 3, 2))": 0.3670385061920767, "((0, 0, 4), (3, 3, 3))": 0.314322050315141, "((0, 0, 4), (3, 3, 4))": 0.2837919067803955, "((0, 0, 4), (3, 3, 5))": 0.28871622525472634, "((0, 0, 4), (3, 3, 6))": 0.32718155674124044, "((0, 0, 4), (3, 3, 7))": 0.3844386322949385, "((0, 0, 4), (3, 3, 8))": 0.4446097403661751, "((0, 0, 4), (3, 3, 9))": 0.4932142363338097, "((0, 0, 4), (3, 4, 0))": 0.5171272732354611, "((0, 0, 4), (3, 4, 1))": 0.4751602596410688, "((0, 0, 4), (3, 4, 2))": 0.42611080165590365, "((0, 0, 4), (3, 4, 3))": 0.3844429939463307, "((0, 0, 4), (3, 4, 4))": 0.36321091029802327, "((0, 0, 4), (3, 4, 5))": 0.37047864311652584, "((0, 0, 4), (3, 4, 6))": 0.40428288970301424, "((0, 0, 4), (3, 4, 7))": 0.4544131068834514, "((0, 0, 4), (3, 4, 8))": 0.5082142916732768, "((0, 0, 4), (3, 4, 9))": 0.5524300280248943, "((0, 0, 4), (3, 5, 0))": 0.56900626849439, "((0, 0, 4), (3, 5, 1))": 0.5330423567527725, "((0, 0, 4), (3, 5, 2))": 0.4925003430275816, "((0, 0, 4), (3, 5, 3))": 0.46003987911013305, "((0, 0, 4), (3, 5, 4))": 0.4455952778976607, "((0, 0, 4), (3, 5, 5))": 0.4543277484742678, "((0, 0, 4), (3, 5, 6))": 0.48447102861865843, "((0, 0, 4), (3, 5, 7))": 0.5285613240775386, "((0, 0, 4), (3, 5, 8))": 0.5764391593676157, "((0, 0, 4), (3, 5, 9))": 0.6163043990754055, "((0, 0, 4), (3, 6, 0))": 0.6250049093274646, "((0, 0, 4), (3, 6, 1))": 0.5946913561706049, "((0, 0, 4), (3, 6, 2))": 0.5616380423422361, "((0, 0, 4), (3, 6, 3))": 0.5365926659520546, "((0, 0, 4), (3, 6, 4))": 0.5271451761886523, "((0, 0, 4), (3, 6, 5))": 0.5367745133477482, "((0, 0, 4), (3, 6, 6))": 0.5639467804817361, "((0, 0, 4), (3, 6, 7))": 0.6029383971629131, "((0, 0, 4), (3, 6, 8))": 0.6455012732741716, "((0, 0, 4), (3, 6, 9))": 0.6812664559268619, "((0, 0, 4), (3, 7, 0))": 0.6809264707310125, "((0, 0, 4), (3, 7, 1))": 0.6556381514078634, "((0, 0, 4), (3, 7, 2))": 0.6288831791065564, "((0, 0, 4), (3, 7, 3))": 0.6096630445073054, "((0, 0, 4), (3, 7, 4))": 0.6038899391251916, "((0, 0, 4), (3, 7, 5))": 0.6140413168180467, "((0, 0, 4), (3, 7, 6))": 0.6387790033697855, "((0, 0, 4), (3, 7, 7))": 0.6735199036991196, "((0, 0, 4), (3, 7, 8))": 0.711424356887516, "((0, 0, 4), (3, 7, 9))": 0.7434470366494784, "((0, 0, 4), (3, 8, 0))": 0.7317716359657795, "((0, 0, 4), (3, 8, 1))": 0.7106920853216981, "((0, 0, 4), (3, 8, 2))": 0.6889264053561897, "((0, 0, 4), (3, 8, 3))": 0.6740475433353496, "((0, 0, 4), (3, 8, 4))": 0.6708673276681661, "((0, 0, 4), (3, 8, 5))": 0.681287380698158, "((0, 0, 4), (3, 8, 6))": 0.7041164179327937, "((0, 0, 4), (3, 8, 7))": 0.7354848705415638, "((0, 0, 4), (3, 8, 8))": 0.7695144533619908, "((0, 0, 4), (3, 8, 9))": 0.7982691483257386, "((0, 0, 4), (3, 9, 0))": 0.7706328950750798, "((0, 0, 4), (3, 9, 1))": 0.752618028416668, "((0, 0, 4), (3, 9, 2))": 0.7342441533728029, "((0, 0, 4), (3, 9, 3))": 0.722180609759965, "((0, 0, 4), (3, 9, 4))": 0.7206175411984675, "((0, 0, 4), (3, 9, 5))": 0.7311491466649243, "((0, 0, 4), (3, 9, 6))": 0.7526753451150671, "((0, 0, 4), (3, 9, 7))": 0.7817330370881969, "((0, 0, 4), (3, 9, 8))": 0.8130029351370719, "((0, 0, 4), (3, 9, 9))": 0.8392456050761834, "((0, 0, 4), (4, 0, 0))": 0.44225593673372005, "((0, 0, 4), (4, 0, 1))": 0.38639573238170444, "((0, 0, 4), (4, 0, 2))": 0.31297607999787036, "((0, 0, 4), (4, 0, 3))": 0.2335344765582053, "((0, 0, 4), (4, 0, 4))": 0.1635884728197435, "((0, 0, 4), (4, 0, 5))": 0.13593948037462317, "((0, 0, 4), (4, 0, 6))": 0.17357170492730556, "((0, 0, 4), (4, 0, 7))": 0.24235078710686958, "((0, 0, 4), (4, 0, 8))": 0.31235544483831496, "((0, 0, 4), (4, 0, 9))": 0.3672762651949352, "((0, 0, 4), (4, 1, 0))": 0.4583699213521934, "((0, 0, 4), (4, 1, 1))": 0.4040563837948846, "((0, 0, 4), (4, 1, 2))": 0.33398450618300257, "((0, 0, 4), (4, 1, 3))": 0.2612643890298009, "((0, 0, 4), (4, 1, 4))": 0.20301219715503735, "((0, 0, 4), (4, 1, 5))": 0.185086352890093, "((0, 0, 4), (4, 1, 6))": 0.21850236394073203, "((0, 0, 4), (4, 1, 7))": 0.28028247867829953, "((0, 0, 4), (4, 1, 8))": 0.3459740557015381, "((0, 0, 4), (4, 1, 9))": 0.3986443380527243, "((0, 0, 4), (4, 2, 0))": 0.48510796333324574, "((0, 0, 4), (4, 2, 1))": 0.43411071272383067, "((0, 0, 4), (4, 2, 2))": 0.3699941363196289, "((0, 0, 4), (4, 2, 3))": 0.3069963109480798, "((0, 0, 4), (4, 2, 4))": 0.26164273760201795, "((0, 0, 4), (4, 2, 5))": 0.25172406810177056, "((0, 0, 4), (4, 2, 6))": 0.2814599694620664, "((0, 0, 4), (4, 2, 7))": 0.3357042416162551, "((0, 0, 4), (4, 2, 8))": 0.39550841792656194, "((0, 0, 4), (4, 2, 9))": 0.4445452108515728, "((0, 0, 4), (4, 3, 0))": 0.5223924983215958, "((0, 0, 4), (4, 3, 1))": 0.47611229905983204, "((0, 0, 4), (4, 3, 2))": 0.41967552765144067, "((0, 0, 4), (4, 3, 3))": 0.36724585427563416, "((0, 0, 4), (4, 3, 4))": 0.3330326138749038, "((0, 0, 4), (4, 3, 5))": 0.3287081028035405, "((0, 0, 4), (4, 3, 6))": 0.3555372364361931, "((0, 0, 4), (4, 3, 7))": 0.40304107144163936, "((0, 0, 4), (4, 3, 8))": 0.4565819750765661, "((0, 0, 4), (4, 3, 9))": 0.5013228238661004, "((0, 0, 4), (4, 4, 0))": 0.5688466995293651, "((0, 0, 4), (4, 4, 1))": 0.5280209386728718, "((0, 0, 4), (4, 4, 2))": 0.47976791727841117, "((0, 0, 4), (4, 4, 3))": 0.4372062692146157, "((0, 0, 4), (4, 4, 4))": 0.4118120712448965, "((0, 0, 4), (4, 4, 5))": 0.4113073056282523, "((0, 0, 4), (4, 4, 6))": 0.43576008138604605, "((0, 0, 4), (4, 4, 7))": 0.4775267846388909, "((0, 0, 4), (4, 4, 8))": 0.5251203100526252, "((0, 0, 4), (4, 4, 9))": 0.5654615666365468, "((0, 0, 4), (4, 5, 0))": 0.6219050509820574, "((0, 0, 4), (4, 5, 1))": 0.5866608661340248, "((0, 0, 4), (4, 5, 2))": 0.5462293516220307, "((0, 0, 4), (4, 5, 3))": 0.5122017497536854, "((0, 0, 4), (4, 5, 4))": 0.4936256613112573, "((0, 0, 4), (4, 5, 5))": 0.4957538517288448, "((0, 0, 4), (4, 5, 6))": 0.5181730697743858, "((0, 0, 4), (4, 5, 7))": 0.5550708756241052, "((0, 0, 4), (4, 5, 8))": 0.5972770178471243, "((0, 0, 4), (4, 5, 9))": 0.6334082849515849, "((0, 0, 4), (4, 6, 0))": 0.6782191324443897, "((0, 0, 4), (4, 6, 1))": 0.6482663341368499, "((0, 0, 4), (4, 6, 2))": 0.6148518776936652, "((0, 0, 4), (4, 6, 3))": 0.5879267520949283, "((0, 0, 4), (4, 6, 4))": 0.5745954855158681, "((0, 0, 4), (4, 6, 5))": 0.5785478530796666, "((0, 0, 4), (4, 6, 6))": 0.5991877937095377, "((0, 0, 4), (4, 6, 7))": 0.6319307948655619, "((0, 0, 4), (4, 6, 8))": 0.6693482873075917, "((0, 0, 4), (4, 6, 9))": 0.7015885317678423, "((0, 0, 4), (4, 7, 0))": 0.7338529271166953, "((0, 0, 4), (4, 7, 1))": 0.7086550835669961, "((0, 0, 4), (4, 7, 2))": 0.6812475421856192, "((0, 0, 4), (4, 7, 3))": 0.6600491437201158, "((0, 0, 4), (4, 7, 4))": 0.650695198019365, "((0, 0, 4), (4, 7, 5))": 0.6558924482425014, "((0, 0, 4), (4, 7, 6))": 0.6749878809183096, "((0, 0, 4), (4, 7, 7))": 0.7042300519863516, "((0, 0, 4), (4, 7, 8))": 0.7374640534706685, "((0, 0, 4), (4, 7, 9))": 0.7661872772019069, "((0, 0, 4), (4, 8, 0))": 0.7840741171118244, "((0, 0, 4), (4, 8, 1))": 0.7628973948875122, "((0, 0, 4), (4, 8, 2))": 0.7403174319184488, "((0, 0, 4), (4, 8, 3))": 0.7234665238219322, "((0, 0, 4), (4, 8, 4))": 0.7169896829412503, "((0, 0, 4), (4, 8, 5))": 0.7229997727260177, "((0, 0, 4), (4, 8, 6))": 0.7408355738008706, "((0, 0, 4), (4, 8, 7))": 0.7672781130926717, "((0, 0, 4), (4, 8, 8))": 0.7970364419669396, "((0, 0, 4), (4, 8, 9))": 0.822708453286385, "((0, 0, 4), (4, 9, 0))": 0.8222766415538154, "((0, 0, 4), (4, 9, 1))": 0.8040510146666626, "((0, 0, 4), (4, 9, 2))": 0.7847864312408721, "((0, 0, 4), (4, 9, 3))": 0.7707940800780693, "((0, 0, 4), (4, 9, 4))": 0.7661463498203066, "((0, 0, 4), (4, 9, 5))": 0.7726290761954964, "((0, 0, 4), (4, 9, 6))": 0.7895865505439301, "((0, 0, 4), (4, 9, 7))": 0.8141059037177013, "((0, 0, 4), (4, 9, 8))": 0.8413964600764418, "((0, 0, 4), (4, 9, 9))": 0.8647349355540913, "((0, 0, 4), (5, 0, 0))": 0.4825655679772655, "((0, 0, 4), (5, 0, 1))": 0.42841851724592, "((0, 0, 4), (5, 0, 2))": 0.3578244182885031, "((0, 0, 4), (5, 0, 3))": 0.2824178402770236, "((0, 0, 4), (5, 0, 4))": 0.21616200602442492, "((0, 0, 4), (5, 0, 5))": 0.18191903497858844, "((0, 0, 4), (5, 0, 6))": 0.19899760343530534, "((0, 0, 4), (5, 0, 7))": 0.2521246044125566, "((0, 0, 4), (5, 0, 8))": 0.31392224768966276, "((0, 0, 4), (5, 0, 9))": 0.36489454690420736, "((0, 0, 4), (5, 1, 0))": 0.5018705222228587, "((0, 0, 4), (5, 1, 1))": 0.449474627941867, "((0, 0, 4), (5, 1, 2))": 0.382306134098575, "((0, 0, 4), (5, 1, 3))": 0.3129975905818001, "((0, 0, 4), (5, 1, 4))": 0.2560729437650557, "((0, 0, 4), (5, 1, 5))": 0.23049965525793706, "((0, 0, 4), (5, 1, 6))": 0.24759286243963352, "((0, 0, 4), (5, 1, 7))": 0.29543645049736994, "((0, 0, 4), (5, 1, 8))": 0.35266705626355455, "((0, 0, 4), (5, 1, 9))": 0.4008752511788037, "((0, 0, 4), (5, 2, 0))": 0.5320726038222611, "((0, 0, 4), (5, 2, 1))": 0.48300977476575313, "((0, 0, 4), (5, 2, 2))": 0.4214656620157112, "((0, 0, 4), (5, 2, 3))": 0.3606345144595771, "((0, 0, 4), (5, 2, 4))": 0.31436325200351833, "((0, 0, 4), (5, 2, 5))": 0.2967897203958105, "((0, 0, 4), (5, 2, 6))": 0.31369919189259227, "((0, 0, 4), (5, 2, 7))": 0.3560873578525704, "((0, 0, 4), (5, 2, 8))": 0.4077081288789478, "((0, 0, 4), (5, 2, 9))": 0.4520206395292791, "((0, 0, 4), (5, 3, 0))": 0.5722191169452029, "((0, 0, 4), (5, 3, 1))": 0.527648004004619, "((0, 0, 4), (5, 3, 2))": 0.47311721325490697, "((0, 0, 4), (5, 3, 3))": 0.4215202038395195, "((0, 0, 4), (5, 3, 4))": 0.3849867418307317, "((0, 0, 4), (5, 3, 5))": 0.37357691293089595, "((0, 0, 4), (5, 3, 6))": 0.390090026970197, "((0, 0, 4), (5, 3, 7))": 0.4276194139719465, "((0, 0, 4), (5, 3, 8))": 0.4736212848766793, "((0, 0, 4), (5, 3, 9))": 0.513678250545667, "((0, 0, 4), (5, 4, 0))": 0.6205855270119301, "((0, 0, 4), (5, 4, 1))": 0.5810931361827402, "((0, 0, 4), (5, 4, 2))": 0.5339971776841465, "((0, 0, 4), (5, 4, 3))": 0.4912165371689397, "((0, 0, 4), (5, 4, 4))": 0.46284115104159534, "((0, 0, 4), (5, 4, 5))": 0.455978138768414, "((0, 0, 4), (5, 4, 6))": 0.47191898911267277, "((0, 0, 4), (5, 4, 7))": 0.5052463238645831, "((0, 0, 4), (5, 4, 8))": 0.5460638518286687, "((0, 0, 4), (5, 4, 9))": 0.5819549438022643, "((0, 0, 4), (5, 5, 0))": 0.6745974322608564, "((0, 0, 4), (5, 5, 1))": 0.6402753427133157, "((0, 0, 4), (5, 5, 2))": 0.600345540873235, "((0, 0, 4), (5, 5, 3))": 0.5654061072111765, "((0, 0, 4), (5, 5, 4))": 0.5436367425755153, "((0, 0, 4), (5, 5, 5))": 0.5401155104381011, "((0, 0, 4), (5, 5, 6))": 0.5553621927990616, "((0, 0, 4), (5, 5, 7))": 0.5850437644046548, "((0, 0, 4), (5, 5, 8))": 0.621215847584415, "((0, 0, 4), (5, 5, 9))": 0.6532226127628595, "((0, 0, 4), (5, 6, 0))": 0.7310661439928362, "((0, 0, 4), (5, 6, 1))": 0.7016650742798891, "((0, 0, 4), (5, 6, 2))": 0.6682525504950177, "((0, 0, 4), (5, 6, 3))": 0.6400136103121518, "((0, 0, 4), (5, 6, 4))": 0.6235145198596257, "((0, 0, 4), (5, 6, 5))": 0.6224522765814711, "((0, 0, 4), (5, 6, 6))": 0.6369371859228883, "((0, 0, 4), (5, 6, 7))": 0.6634420246877517, "((0, 0, 4), (5, 6, 8))": 0.6954892885460193, "((0, 0, 4), (5, 6, 9))": 0.7239494693359532, "((0, 0, 4), (5, 7, 0))": 0.7862938653734377, "((0, 0, 4), (5, 7, 1))": 0.7613491218776247, "((0, 0, 4), (5, 7, 2))": 0.7335984618662936, "((0, 0, 4), (5, 7, 3))": 0.7108778223660669, "((0, 0, 4), (5, 7, 4))": 0.6984815071177656, "((0, 0, 4), (5, 7, 5))": 0.6992038830974175, "((0, 0, 4), (5, 7, 6))": 0.7129315395458827, "((0, 0, 4), (5, 7, 7))": 0.7367061324309647, "((0, 0, 4), (5, 7, 8))": 0.7651407118763189, "((0, 0, 4), (5, 7, 9))": 0.7904080975715133, "((0, 0, 4), (5, 8, 0))": 0.8358157129293513, "((0, 0, 4), (5, 8, 1))": 0.814674790216175, "((0, 0, 4), (5, 8, 2))": 0.7915306705464508, "((0, 0, 4), (5, 8, 3))": 0.7730679408031726, "((0, 0, 4), (5, 8, 4))": 0.7637053503639394, "((0, 0, 4), (5, 8, 5))": 0.7656660428523643, "((0, 0, 4), (5, 8, 6))": 0.7787267176879838, "((0, 0, 4), (5, 8, 7))": 0.8002927791754729, "((0, 0, 4), (5, 8, 8))": 0.8257149751164334, "((0, 0, 4), (5, 8, 9))": 0.8482119555165722, "((0, 0, 4), (5, 9, 0))": 0.873326827419033, "((0, 0, 4), (5, 9, 1))": 0.8550068514351069, "((0, 0, 4), (5, 9, 2))": 0.8350580590120925, "((0, 0, 4), (5, 9, 3))": 0.8194255590541049, "((0, 0, 4), (5, 9, 4))": 0.8120195394152818, "((0, 0, 4), (5, 9, 5))": 0.8147438681461504, "((0, 0, 4), (5, 9, 6))": 0.827323177900588, "((0, 0, 4), (5, 9, 7))": 0.8473683763654349, "((0, 0, 4), (5, 9, 8))": 0.8706526037864372, "((0, 0, 4), (5, 9, 9))": 0.8910271298669463, "((0, 0, 4), (6, 0, 0))": 0.5228119817810662, "((0, 0, 4), (6, 0, 1))": 0.47065680518417913, "((0, 0, 4), (6, 0, 2))": 0.40316608163054346, "((0, 0, 4), (6, 0, 3))": 0.33173568486353183, "((0, 0, 4), (6, 0, 4))": 0.26877109572743696, "((0, 0, 4), (6, 0, 5))": 0.2313037653227781, "((0, 0, 4), (6, 0, 6))": 0.23420930856119088, "((0, 0, 4), (6, 0, 7))": 0.27193172633534174, "((0, 0, 4), (6, 0, 8))": 0.32360409320886896, "((0, 0, 4), (6, 0, 9))": 0.3691441664039442, "((0, 0, 4), (6, 1, 0))": 0.5448090661002749, "((0, 0, 4), (6, 1, 1))": 0.4945224887125877, "((0, 0, 4), (6, 1, 2))": 0.4304133890865268, "((0, 0, 4), (6, 1, 3))": 0.3644686685012689, "((0, 0, 4), (6, 1, 4))": 0.3091815025354684, "((0, 0, 4), (6, 1, 5))": 0.2791174824368823, "((0, 0, 4), (6, 1, 6))": 0.2841304455512272, "((0, 0, 4), (6, 1, 7))": 0.318752843827706, "((0, 0, 4), (6, 1, 8))": 0.3663981541357761, "((0, 0, 4), (6, 1, 9))": 0.40904460013073496, "((0, 0, 4), (6, 2, 0))": 0.5778854081786834, "((0, 0, 4), (6, 2, 1))": 0.5308936340513628, "((0, 0, 4), (6, 2, 2))": 0.47205606236838255, "((0, 0, 4), (6, 2, 3))": 0.413572640983288, "((0, 0, 4), (6, 2, 4))": 0.3672629111616149, "((0, 0, 4), (6, 2, 5))": 0.3445746467872603, "((0, 0, 4), (6, 2, 6))": 0.3513693550455716, "((0, 0, 4), (6, 2, 7))": 0.3826856950721855, "((0, 0, 4), (6, 2, 8))": 0.4255879025840135, "((0, 0, 4), (6, 2, 9))": 0.46445132792608845, "((0, 0, 4), (6, 3, 0))": 0.6203527964723018, "((0, 0, 4), (6, 3, 1))": 0.577628416405428, "((0, 0, 4), (6, 3, 2))": 0.5252117938694021, "((0, 0, 4), (6, 3, 3))": 0.47487332329512594, "((0, 0, 4), (6, 3, 4))": 0.437099387202844, "((0, 0, 4), (6, 3, 5))": 0.4205154600000004, "((0, 0, 4), (6, 3, 6))": 0.42849476646675966, "((0, 0, 4), (6, 3, 7))": 0.4567226799751966, "((0, 0, 4), (6, 3, 8))": 0.49497606029893376, "((0, 0, 4), (6, 3, 9))": 0.5299039801286587, "((0, 0, 4), (6, 4, 0))": 0.6702110648232095, "((0, 0, 4), (6, 4, 1))": 0.6322107611265997, "((0, 0, 4), (6, 4, 2))": 0.5865658598183721, "((0, 0, 4), (6, 4, 3))": 0.5441355283676997, "((0, 0, 4), (6, 4, 4))": 0.5138098673061137, "((0, 0, 4), (6, 4, 5))": 0.5020062574203895, "((0, 0, 4), (6, 4, 6))": 0.5106584522728996, "((0, 0, 4), (6, 4, 7))": 0.5360887662157668, "((0, 0, 4), (6, 4, 8))": 0.5700841040222934, "((0, 0, 4), (6, 4, 9))": 0.6012706236175511, "((0, 0, 4), (6, 5, 0))": 0.7248946749401278, "((0, 0, 4), (6, 5, 1))": 0.691667593723564, "((0, 0, 4), (6, 5, 2))": 0.652578294267901, "((0, 0, 4), (6, 5, 3))": 0.6173189154177078, "((0, 0, 4), (6, 5, 4))": 0.5932411854223376, "((0, 0, 4), (6, 5, 5))": 0.5851305790358274, "((0, 0, 4), (6, 5, 6))": 0.5940848064691371, "((0, 0, 4), (6, 5, 7))": 0.6169868526165525, "((0, 0, 4), (6, 5, 8))": 0.6471645101276422, "((0, 0, 4), (6, 5, 9))": 0.6749145795220716, "((0, 0, 4), (6, 6, 0))": 0.7813385790580089, "((0, 0, 4), (6, 6, 1))": 0.7526629683060637, "((0, 0, 4), (6, 6, 2))": 0.719586692089359, "((0, 0, 4), (6, 6, 3))": 0.6905722754468093, "((0, 0, 4), (6, 6, 4))": 0.6716288592535411, "((0, 0, 4), (6, 6, 5))": 0.6663578442259118, "((0, 0, 4), (6, 6, 6))": 0.6753490623685183, "((0, 0, 4), (6, 6, 7))": 0.6959782119039045, "((0, 0, 4), (6, 6, 8))": 0.7227473764606421, "((0, 0, 4), (6, 6, 9))": 0.7473833106964136, "((0, 0, 4), (6, 7, 0))": 0.8360467904661106, "((0, 0, 4), (6, 7, 1))": 0.8115125524087154, "((0, 0, 4), (6, 7, 2))": 0.7837156673137148, "((0, 0, 4), (6, 7, 3))": 0.7599260233899413, "((0, 0, 4), (6, 7, 4))": 0.7450784266665007, "((0, 0, 4), (6, 7, 5))": 0.7419490646921807, "((0, 0, 4), (6, 7, 6))": 0.7508312771843727, "((0, 0, 4), (6, 7, 7))": 0.7694574140430929, "((0, 0, 4), (6, 7, 8))": 0.7932222592220579, "((0, 0, 4), (6, 7, 9))": 0.81505548355266, "((0, 0, 4), (6, 8, 0))": 0.8848043945714001, "((0, 0, 4), (6, 8, 1))": 0.8638357910888024, "((0, 0, 4), (6, 8, 2))": 0.8403787096744955, "((0, 0, 4), (6, 8, 3))": 0.8206801244225834, "((0, 0, 4), (6, 8, 4))": 0.8089078099465683, "((0, 0, 4), (6, 8, 5))": 0.8073252436899617, "((0, 0, 4), (6, 8, 6))": 0.8160460122364014, "((0, 0, 4), (6, 8, 7))": 0.8330328787248235, "((0, 0, 4), (6, 8, 8))": 0.8542762702666, "((0, 0, 4), (6, 8, 9))": 0.8736622757242236, "((0, 0, 4), (6, 9, 0))": 0.9215980194635434, "((0, 0, 4), (6, 9, 1))": 0.9033044655962458, "((0, 0, 4), (6, 9, 2))": 0.8828802188709864, "((0, 0, 4), (6, 9, 3))": 0.8659259694397278, "((0, 0, 4), (6, 9, 4))": 0.8561680707986812, "((0, 0, 4), (6, 9, 5))": 0.8555679827094955, "((0, 0, 4), (6, 9, 6))": 0.8641538091102275, "((0, 0, 4), (6, 9, 7))": 0.8800126857622103, "((0, 0, 4), (6, 9, 8))": 0.8994658758356014, "((0, 0, 4), (6, 9, 9))": 0.9169614149469787, "((0, 0, 4), (7, 0, 0))": 0.5609300671146698, "((0, 0, 4), (7, 0, 1))": 0.5109239801893414, "((0, 0, 4), (7, 0, 2))": 0.44661840464123337, "((0, 0, 4), (7, 0, 3))": 0.37895077773655106, "((0, 0, 4), (7, 0, 4))": 0.31895875954992936, "((0, 0, 4), (7, 0, 5))": 0.2800385844096763, "((0, 0, 4), (7, 0, 6))": 0.27371513138551434, "((0, 0, 4), (7, 0, 7))": 0.2986689235724022, "((0, 0, 4), (7, 0, 8))": 0.34007705142104905, "((0, 0, 4), (7, 0, 9))": 0.3794441839052617, "((0, 0, 4), (7, 1, 0))": 0.5850903402439163, "((0, 0, 4), (7, 1, 1))": 0.5370187977107624, "((0, 0, 4), (7, 1, 2))": 0.47599443893165994, "((0, 0, 4), (7, 1, 3))": 0.4132885648702177, "((0, 0, 4), (7, 1, 4))": 0.3597941821441227, "((0, 0, 4), (7, 1, 5))": 0.3271936621542074, "((0, 0, 4), (7, 1, 6))": 0.32376463781043413, "((0, 0, 4), (7, 1, 7))": 0.347326803896245, "((0, 0, 4), (7, 1, 8))": 0.3856028398373336, "((0, 0, 4), (7, 1, 9))": 0.4222615145600818, "((0, 0, 4), (7, 2, 0))": 0.620411888327704, "((0, 0, 4), (7, 2, 1))": 0.5755716417490895, "((0, 0, 4), (7, 2, 2))": 0.5194895682663556, "((0, 0, 4), (7, 2, 3))": 0.4634306341792291, "((0, 0, 4), (7, 2, 4))": 0.4176536448980336, "((0, 0, 4), (7, 2, 5))": 0.3916781674863903, "((0, 0, 4), (7, 2, 6))": 0.3909415742238486, "((0, 0, 4), (7, 2, 7))": 0.4128573319931125, "((0, 0, 4), (7, 2, 8))": 0.44744738499495307, "((0, 0, 4), (7, 2, 9))": 0.4806962395260541, "((0, 0, 4), (7, 3, 0))": 0.6646325086429418, "((0, 0, 4), (7, 3, 1))": 0.6238376673767119, "((0, 0, 4), (7, 3, 2))": 0.5736599966432563, "((0, 0, 4), (7, 3, 3))": 0.5248624850371484, "((0, 0, 4), (7, 3, 4))": 0.4866255938552778, "((0, 0, 4), (7, 3, 5))": 0.46642889255750836, "((0, 0, 4), (7, 3, 6))": 0.4677418520704857, "((0, 0, 4), (7, 3, 7))": 0.4879546501922317, "((0, 0, 4), (7, 3, 8))": 0.5189177654261851, "((0, 0, 4), (7, 3, 9))": 0.5487165692551614, "((0, 0, 4), (7, 4, 0))": 0.7155593750386823, "((0, 0, 4), (7, 4, 1))": 0.6791646712264925, "((0, 0, 4), (7, 4, 2))": 0.6351740970093389, "((0, 0, 4), (7, 4, 3))": 0.5934958430985903, "((0, 0, 4), (7, 4, 4))": 0.5620368786460244, "((0, 0, 4), (7, 4, 5))": 0.5465798584826632, "((0, 0, 4), (7, 4, 6))": 0.549335944506232, "((0, 0, 4), (7, 4, 7))": 0.5678761450979294, "((0, 0, 4), (7, 4, 8))": 0.5954954639933958, "((0, 0, 4), (7, 4, 9))": 0.6220661306317435, "((0, 0, 4), (7, 5, 0))": 0.7706248453527577, "((0, 0, 4), (7, 5, 1))": 0.738641738643925, "((0, 0, 4), (7, 5, 2))": 0.700649755662293, "((0, 0, 4), (7, 5, 3))": 0.665519530579713, "((0, 0, 4), (7, 5, 4))": 0.639902048749785, "((0, 0, 4), (7, 5, 5))": 0.6282513268649921, "((0, 0, 4), (7, 5, 6))": 0.6319808546901774, "((0, 0, 4), (7, 5, 7))": 0.6489129333269045, "((0, 0, 4), (7, 5, 8))": 0.6735088218829868, "((0, 0, 4), (7, 5, 9))": 0.6971425267727427, "((0, 0, 4), (7, 6, 0))": 0.8268801227389739, "((0, 0, 4), (7, 6, 1))": 0.7990915874088059, "((0, 0, 4), (7, 6, 2))": 0.7666297317105988, "((0, 0, 4), (7, 6, 3))": 0.7372803114775132, "((0, 0, 4), (7, 6, 4))": 0.7165635412108317, "((0, 0, 4), (7, 6, 5))": 0.7079346032837514, "((0, 0, 4), (7, 6, 6))": 0.7122882830063875, "((0, 0, 4), (7, 6, 7))": 0.7277064697731193, "((0, 0, 4), (7, 6, 8))": 0.7495835104806585, "((0, 0, 4), (7, 6, 9))": 0.7705627968515633, "((0, 0, 4), (7, 7, 0))": 0.8809820969149722, "((0, 0, 4), (7, 7, 1))": 0.8570129195992413, "((0, 0, 4), (7, 7, 2))": 0.8294338951028948, "((0, 0, 4), (7, 7, 3))": 0.8049823491025687, "((0, 0, 4), (7, 7, 4))": 0.7882454349731698, "((0, 0, 4), (7, 7, 5))": 0.7819646033295335, "((0, 0, 4), (7, 7, 6))": 0.7867064854074868, "((0, 0, 4), (7, 7, 7))": 0.8007567043126033, "((0, 0, 4), (7, 7, 8))": 0.8202189131172031, "((0, 0, 4), (7, 7, 9))": 0.8388081655993738, "((0, 0, 4), (7, 8, 0))": 0.9289302071052518, "((0, 0, 4), (7, 8, 1))": 0.9082666989500271, "((0, 0, 4), (7, 8, 2))": 0.8847276139144432, "((0, 0, 4), (7, 8, 3))": 0.8641447669770724, "((0, 0, 4), (7, 8, 4))": 0.8504505642769494, "((0, 0, 4), (7, 8, 5))": 0.8459106496708151, "((0, 0, 4), (7, 8, 6))": 0.8508957356137629, "((0, 0, 4), (7, 8, 7))": 0.8638179679127428, "((0, 0, 4), (7, 8, 8))": 0.8812433994012702, "((0, 0, 4), (7, 8, 9))": 0.8977304664498331, "((0, 0, 4), (7, 9, 0))": 0.9649901056783461, "((0, 0, 4), (7, 9, 1))": 0.946834727032678, "((0, 0, 4), (7, 9, 2))": 0.9261320639016123, "((0, 0, 4), (7, 9, 3))": 0.9081619969260564, "((0, 0, 4), (7, 9, 4))": 0.8964800374553475, "((0, 0, 4), (7, 9, 5))": 0.8930796603318991, "((0, 0, 4), (7, 9, 6))": 0.8982159707701967, "((0, 0, 4), (7, 9, 7))": 0.9103710524770984, "((0, 0, 4), (7, 9, 8))": 0.9263557640522525, "((0, 0, 4), (7, 9, 9))": 0.9411980214103054, "((0, 0, 4), (8, 0, 0))": 0.5943901111306387, "((0, 0, 4), (8, 0, 1))": 0.5465497469581038, "((0, 0, 4), (8, 0, 2))": 0.4852751090221796, "((0, 0, 4), (8, 0, 3))": 0.4209472835181623, "((0, 0, 4), (8, 0, 4))": 0.3635260117673951, "((0, 0, 4), (8, 0, 5))": 0.32411519895444907, "((0, 0, 4), (8, 0, 6))": 0.3120116077117977, "((0, 0, 4), (8, 0, 7))": 0.32756220616826964, "((0, 0, 4), (8, 0, 8))": 0.3600978325611009, "((0, 0, 4), (8, 0, 9))": 0.39349932969114926, "((0, 0, 4), (8, 1, 0))": 0.6201501294613964, "((0, 0, 4), (8, 1, 1))": 0.5742881740567868, "((0, 0, 4), (8, 1, 2))": 0.5161876812229185, "((0, 0, 4), (8, 1, 3))": 0.45639089401726524, "((0, 0, 4), (8, 1, 4))": 0.40462164285310637, "((0, 0, 4), (8, 1, 5))": 0.37070015318984245, "((0, 0, 4), (8, 1, 6))": 0.36167102623691305, "((0, 0, 4), (8, 1, 7))": 0.3768878340119792, "((0, 0, 4), (8, 1, 8))": 0.40713246289595095, "((0, 0, 4), (8, 1, 9))": 0.43815068826694537, "((0, 0, 4), (8, 2, 0))": 0.6570578441442257, "((0, 0, 4), (8, 2, 1))": 0.6143502668973796, "((0, 0, 4), (8, 2, 2))": 0.5608981913028189, "((0, 0, 4), (8, 2, 3))": 0.5071112666097021, "((0, 0, 4), (8, 2, 4))": 0.4621261177923662, "((0, 0, 4), (8, 2, 5))": 0.4341565523122042, "((0, 0, 4), (8, 2, 6))": 0.4281494062965202, "((0, 0, 4), (8, 2, 7))": 0.44279682020347966, "((0, 0, 4), (8, 2, 8))": 0.47029450496279224, "((0, 0, 4), (8, 2, 9))": 0.498374105276973, "((0, 0, 4), (8, 3, 0))": 0.7024720035402073, "((0, 0, 4), (8, 3, 1))": 0.6635959398482582, "((0, 0, 4), (8, 3, 2))": 0.6156079531935552, "((0, 0, 4), (8, 3, 3))": 0.5683855194311909, "((0, 0, 4), (8, 3, 4))": 0.530159869254992, "((0, 0, 4), (8, 3, 5))": 0.5075819791707092, "((0, 0, 4), (8, 3, 6))": 0.5040355124189693, "((0, 0, 4), (8, 3, 7))": 0.5179247924962194, "((0, 0, 4), (8, 3, 8))": 0.5426750216857007, "((0, 0, 4), (8, 3, 9))": 0.5678230090867185, "((0, 0, 4), (8, 4, 0))": 0.7540763273852503, "((0, 0, 4), (8, 4, 1))": 0.7193108893984166, "((0, 0, 4), (8, 4, 2))": 0.6770126236045892, "((0, 0, 4), (8, 4, 3))": 0.6362676203477979, "((0, 0, 4), (8, 4, 4))": 0.604246591476679, "((0, 0, 4), (8, 4, 5))": 0.586247898646805, "((0, 0, 4), (8, 4, 6))": 0.5845762466609811, "((0, 0, 4), (8, 4, 7))": 0.5975946683143624, "((0, 0, 4), (8, 4, 8))": 0.6197744425173285, "((0, 0, 4), (8, 4, 9))": 0.6421967785970635, "((0, 0, 4), (8, 5, 0))": 0.8093018731531996, "((0, 0, 4), (8, 5, 1))": 0.7786316426946843, "((0, 0, 4), (8, 5, 2))": 0.741851271194743, "((0, 0, 4), (8, 5, 3))": 0.7071171598990509, "((0, 0, 4), (8, 5, 4))": 0.6805459005884086, "((0, 0, 4), (8, 5, 5))": 0.6663312735741458, "((0, 0, 4), (8, 5, 6))": 0.6660492645215109, "((0, 0, 4), (8, 5, 7))": 0.6781439192744197, "((0, 0, 4), (8, 5, 8))": 0.6979705936725209, "((0, 0, 4), (8, 5, 9))": 0.7179200160907603, "((0, 0, 4), (8, 6, 0))": 0.8652709349281219, "((0, 0, 4), (8, 6, 1))": 0.8384789709100973, "((0, 0, 4), (8, 6, 2))": 0.8067956280279944, "((0, 0, 4), (8, 6, 3))": 0.7774146024813858, "((0, 0, 4), (8, 6, 4))": 0.7554854214581742, "((0, 0, 4), (8, 6, 5))": 0.7443464801185108, "((0, 0, 4), (8, 6, 6))": 0.7450773569348078, "((0, 0, 4), (8, 6, 7))": 0.7562464356159818, "((0, 0, 4), (8, 6, 8))": 0.7739384803482734, "((0, 0, 4), (8, 6, 9))": 0.7916544242298106, "((0, 0, 4), (8, 7, 0))": 0.9187496835048775, "((0, 0, 4), (8, 7, 1))": 0.8954746309698663, "((0, 0, 4), (8, 7, 2))": 0.8682968443538363, "((0, 0, 4), (8, 7, 3))": 0.8434818213953168, "((0, 0, 4), (8, 7, 4))": 0.8253756346828701, "((0, 0, 4), (8, 7, 5))": 0.8166794167309177, "((0, 0, 4), (8, 7, 6))": 0.8181465101702519, "((0, 0, 4), (8, 7, 7))": 0.82845155591495, "((0, 0, 4), (8, 7, 8))": 0.8442404995663817, "((0, 0, 4), (8, 7, 9))": 0.859952361387755, "((0, 0, 4), (8, 8, 0))": 0.9658907385539109, "((0, 0, 4), (8, 8, 1))": 0.9456483029431123, "((0, 0, 4), (8, 8, 2))": 0.9221997708296884, "((0, 0, 4), (8, 8, 3))": 0.9010172923081311, "((0, 0, 4), (8, 8, 4))": 0.8858685920542171, "((0, 0, 4), (8, 8, 5))": 0.8790228846167993, "((0, 0, 4), (8, 8, 6))": 0.8810273553120959, "((0, 0, 4), (8, 8, 7))": 0.8906205529866648, "((0, 0, 4), (8, 8, 8))": 0.9048109683197658, "((0, 0, 4), (8, 8, 9))": 0.9187632872637511, "((0, 0, 4), (8, 9, 0))": 1.0012116250482885, "((0, 0, 4), (8, 9, 1))": 0.9832801469804794, "((0, 0, 4), (8, 9, 2))": 0.9624519885555861, "((0, 0, 4), (8, 9, 3))": 0.9437388792924492, "((0, 0, 4), (8, 9, 4))": 0.9305710361617049, "((0, 0, 4), (8, 9, 5))": 0.9249611168725524, "((0, 0, 4), (8, 9, 6))": 0.9273293009868127, "((0, 0, 4), (8, 9, 7))": 0.9364535634669962, "((0, 0, 4), (8, 9, 8))": 0.9495318836169536, "((0, 0, 4), (8, 9, 9))": 0.9620970029915176, "((0, 0, 4), (9, 0, 0))": 0.6194236190436158, "((0, 0, 4), (9, 0, 1))": 0.5735071695627765, "((0, 0, 4), (9, 0, 2))": 0.5146518810178363, "((0, 0, 4), (9, 0, 3))": 0.4528355560662518, "((0, 0, 4), (9, 0, 4))": 0.3973231062314698, "((0, 0, 4), (9, 0, 5))": 0.35789030109891384, "((0, 0, 4), (9, 0, 6))": 0.34251826241561434, "((0, 0, 4), (9, 0, 7))": 0.3521312168496014, "((0, 0, 4), (9, 0, 8))": 0.37837628245350813, "((0, 0, 4), (9, 0, 9))": 0.4070553659007312, "((0, 0, 4), (9, 1, 0))": 0.6461434797284499, "((0, 0, 4), (9, 1, 1))": 0.6022352442117893, "((0, 0, 4), (9, 1, 2))": 0.5464595559608192, "((0, 0, 4), (9, 1, 3))": 0.4888573582795609, "((0, 0, 4), (9, 1, 4))": 0.4384336295004062, "((0, 0, 4), (9, 1, 5))": 0.40392131654080965, "((0, 0, 4), (9, 1, 6))": 0.39157493977096686, "((0, 0, 4), (9, 1, 7))": 0.4013919902532217, "((0, 0, 4), (9, 1, 8))": 0.42592258461490373, "((0, 0, 4), (9, 1, 9))": 0.45252919810299175, "((0, 0, 4), (9, 2, 0))": 0.6839725256135893, "((0, 0, 4), (9, 2, 1))": 0.6431168612898646, "((0, 0, 4), (9, 2, 2))": 0.5917589249821708, "((0, 0, 4), (9, 2, 3))": 0.5397254414947883, "((0, 0, 4), (9, 2, 4))": 0.4954693829264502, "((0, 0, 4), (9, 2, 5))": 0.4664213655484154, "((0, 0, 4), (9, 2, 6))": 0.45716048269833104, "((0, 0, 4), (9, 2, 7))": 0.46699562207348905, "((0, 0, 4), (9, 2, 8))": 0.4894324670970673, "((0, 0, 4), (9, 2, 9))": 0.5135263557634427, "((0, 0, 4), (9, 3, 0))": 0.730070978866778, "((0, 0, 4), (9, 3, 1))": 0.6928560094368463, "((0, 0, 4), (9, 3, 2))": 0.6466286377554186, "((0, 0, 4), (9, 3, 3))": 0.6006786093858609, "((0, 0, 4), (9, 3, 4))": 0.5626508165183293, "((0, 0, 4), (9, 3, 5))": 0.5386811588872201, "((0, 0, 4), (9, 3, 6))": 0.5320392876990678, "((0, 0, 4), (9, 3, 7))": 0.5416677731249578, "((0, 0, 4), (9, 3, 8))": 0.56197166886811, "((0, 0, 4), (9, 3, 9))": 0.5835625694280532, "((0, 0, 4), (9, 4, 0))": 0.7820389368453492, "((0, 0, 4), (9, 4, 1))": 0.7486999729479732, "((0, 0, 4), (9, 4, 2))": 0.7077961810906553, "((0, 0, 4), (9, 4, 3))": 0.6678694156341566, "((0, 0, 4), (9, 4, 4))": 0.6356355876919326, "((0, 0, 4), (9, 4, 5))": 0.6160774123524817, "((0, 0, 4), (9, 4, 6))": 0.6115194739497477, "((0, 0, 4), (9, 4, 7))": 0.6207708920187139, "((0, 0, 4), (9, 4, 8))": 0.6390454009255832, "((0, 0, 4), (9, 4, 9))": 0.6583017089443318, "((0, 0, 4), (9, 5, 0))": 0.8372948615408082, "((0, 0, 4), (9, 5, 1))": 0.8078082996590257, "((0, 0, 4), (9, 5, 2))": 0.7720630939689476, "((0, 0, 4), (9, 5, 3))": 0.7377556022311813, "((0, 0, 4), (9, 5, 4))": 0.710667968360776, "((0, 0, 4), (9, 5, 5))": 0.6948252324987438, "((0, 0, 4), (9, 5, 6))": 0.6918831980924104, "((0, 0, 4), (9, 5, 7))": 0.7006487681343082, "((0, 0, 4), (9, 5, 8))": 0.7170406813603798, "((0, 0, 4), (9, 5, 9))": 0.7341693128767601, "((0, 0, 4), (9, 6, 0))": 0.8929967596087994, "((0, 0, 4), (9, 6, 1))": 0.8671490913744705, "((0, 0, 4), (9, 6, 2))": 0.8361708659689718, "((0, 0, 4), (9, 6, 3))": 0.8068853399342119, "((0, 0, 4), (9, 6, 4))": 0.7842231433825723, "((0, 0, 4), (9, 6, 5))": 0.7714460175212283, "((0, 0, 4), (9, 6, 6))": 0.7697435723392039, "((0, 0, 4), (9, 6, 7))": 0.7779720112910858, "((0, 0, 4), (9, 6, 8))": 0.7926430557947263, "((0, 0, 4), (9, 6, 9))": 0.8078490481545512, "((0, 0, 4), (9, 7, 0))": 0.9459683193130533, "((0, 0, 4), (9, 7, 1))": 0.923407117426228, "((0, 0, 4), (9, 7, 2))": 0.8966313516880173, "((0, 0, 4), (9, 7, 3))": 0.8716415950652683, "((0, 0, 4), (9, 7, 4))": 0.8526532231786966, "((0, 0, 4), (9, 7, 5))": 0.8423458939171572, "((0, 0, 4), (9, 7, 6))": 0.8415897455267816, "((0, 0, 4), (9, 7, 7))": 0.849294986778109, "((0, 0, 4), (9, 7, 8))": 0.8624348374704458, "((0, 0, 4), (9, 7, 9))": 0.8759251115354233, "((0, 0, 4), (9, 8, 0))": 0.992441019128744, "((0, 0, 4), (9, 8, 1))": 0.9726793487341071, "((0, 0, 4), (9, 8, 2))": 0.9493689723299904, "((0, 0, 4), (9, 8, 3))": 0.927810779555268, "((0, 0, 4), (9, 8, 4))": 0.9116906975302767, "((0, 0, 4), (9, 8, 5))": 0.9032781703978013, "((0, 0, 4), (9, 8, 6))": 0.9032360366944667, "((0, 0, 4), (9, 8, 7))": 0.910512436092654, "((0, 0, 4), (9, 8, 8))": 0.9223822725564899, "((0, 0, 4), (9, 8, 9))": 0.9343913779806174, "((0, 0, 4), (9, 9, 0))": 1.0270651005513334, "((0, 0, 4), (9, 9, 1))": 1.0093944528422876, "((0, 0, 4), (9, 9, 2))": 0.9885227823729009, "((0, 0, 4), (9, 9, 3))": 0.9693206725841861, "((0, 0, 4), (9, 9, 4))": 0.9551452624831541, "((0, 0, 4), (9, 9, 5))": 0.9480157312438845, "((0, 0, 4), (9, 9, 6))": 0.9484671714037196, "((0, 0, 4), (9, 9, 7))": 0.955468004532, "((0, 0, 4), (9, 9, 8))": 0.9664691792671016, "((0, 0, 4), (9, 9, 9))": 0.9773458339945607, "((0, 0, 5), (0, 0, 6))": 0.09404378621373129, "((0, 0, 5), (0, 0, 7))": 0.18156676662250515, "((0, 0, 5), (0, 0, 8))": 0.2574201996069167, "((0, 0, 5), (0, 0, 9))": 0.3137543746576918, "((0, 0, 5), (0, 1, 0))": 0.41415290927063775, "((0, 0, 5), (0, 1, 1))": 0.3558992805443261, "((0, 0, 5), (0, 1, 2))": 0.27824036472212355, "((0, 0, 5), (0, 1, 3))": 0.1900697528560175, "((0, 0, 5), (0, 1, 4))": 0.09944325181689707, "((0, 0, 5), (0, 1, 5))": 0.04582633246736964, "((0, 0, 5), (0, 1, 6))": 0.11360925448788896, "((0, 0, 5), (0, 1, 7))": 0.19826751568976553, "((0, 0, 5), (0, 1, 8))": 0.27377544617560573, "((0, 0, 5), (0, 1, 9))": 0.3302706887114794, "((0, 0, 5), (0, 2, 0))": 0.4208365674665552, "((0, 0, 5), (0, 2, 1))": 0.3634301984983646, "((0, 0, 5), (0, 2, 2))": 0.28801934393526757, "((0, 0, 5), (0, 2, 3))": 0.20581260432082937, "((0, 0, 5), (0, 2, 4))": 0.13226676018782502, "((0, 0, 5), (0, 2, 5))": 0.10826561314453319, "((0, 0, 5), (0, 2, 6))": 0.15829892225209138, "((0, 0, 5), (0, 2, 7))": 0.23299324666680735, "((0, 0, 5), (0, 2, 8))": 0.30446013769210256, "((0, 0, 5), (0, 2, 9))": 0.3591519895183961, "((0, 0, 5), (0, 3, 0))": 0.43789762717718617, "((0, 0, 5), (0, 3, 1))": 0.3835014454509678, "((0, 0, 5), (0, 3, 2))": 0.3140910460486879, "((0, 0, 5), (0, 3, 3))": 0.24346730277046766, "((0, 0, 5), (0, 3, 4))": 0.19028024973734123, "((0, 0, 5), (0, 3, 5))": 0.18097302394682982, "((0, 0, 5), (0, 3, 6))": 0.22087230872489155, "((0, 0, 5), (0, 3, 7))": 0.28434445639733175, "((0, 0, 5), (0, 3, 8))": 0.34915766819227795, "((0, 0, 5), (0, 3, 9))": 0.40028041224555594, "((0, 0, 5), (0, 4, 0))": 0.46662039627102536, "((0, 0, 5), (0, 4, 1))": 0.4170801929297736, "((0, 0, 5), (0, 4, 2))": 0.3562442705481281, "((0, 0, 5), (0, 4, 3))": 0.2988926890359065, "((0, 0, 5), (0, 4, 4))": 0.26161657584271386, "((0, 0, 5), (0, 4, 5))": 0.25968671372788066, "((0, 0, 5), (0, 4, 6))": 0.29333789829692797, "((0, 0, 5), (0, 4, 7))": 0.34731066093373136, "((0, 0, 5), (0, 4, 8))": 0.4048400406780137, "((0, 0, 5), (0, 4, 9))": 0.45149034558447926, "((0, 0, 5), (0, 5, 0))": 0.5056734231030917, "((0, 0, 5), (0, 5, 1))": 0.46195460384519643, "((0, 0, 5), (0, 5, 2))": 0.4103630799921866, "((0, 0, 5), (0, 5, 3))": 0.3649405905254137, "((0, 0, 5), (0, 5, 4))": 0.338766002781301, "((0, 0, 5), (0, 5, 5))": 0.3408537295525378, "((0, 0, 5), (0, 5, 6))": 0.37018402088359625, "((0, 0, 5), (0, 5, 7))": 0.41661311107687643, "((0, 0, 5), (0, 5, 8))": 0.467341867361507, "((0, 0, 5), (0, 5, 9))": 0.5093669937957308, "((0, 0, 5), (0, 6, 0))": 0.5518009739192279, "((0, 0, 5), (0, 6, 1))": 0.5139950868756695, "((0, 0, 5), (0, 6, 2))": 0.470977597024966, "((0, 0, 5), (0, 6, 3))": 0.4352053901888237, "((0, 0, 5), (0, 6, 4))": 0.41668443685066336, "((0, 0, 5), (0, 6, 5))": 0.4210899888505792, "((0, 0, 5), (0, 6, 6))": 0.4471643789750166, "((0, 0, 5), (0, 6, 7))": 0.4875980230743477, "((0, 0, 5), (0, 6, 8))": 0.5323590692385775, "((0, 0, 5), (0, 6, 9))": 0.5700185833184919, "((0, 0, 5), (0, 7, 0))": 0.6005939688570854, "((0, 0, 5), (0, 7, 1))": 0.5682142202629049, "((0, 0, 5), (0, 7, 2))": 0.5324984754533366, "((0, 0, 5), (0, 7, 3))": 0.5041551357374333, "((0, 0, 5), (0, 7, 4))": 0.4909292714326435, "((0, 0, 5), (0, 7, 5))": 0.49667751742795385, "((0, 0, 5), (0, 7, 6))": 0.5201902206387301, "((0, 0, 5), (0, 7, 7))": 0.5558496412477613, "((0, 0, 5), (0, 7, 8))": 0.5955360058689277, "((0, 0, 5), (0, 7, 9))": 0.629269675109797, "((0, 0, 5), (0, 8, 0))": 0.6467327150822363, "((0, 0, 5), (0, 8, 1))": 0.6189516618560482, "((0, 0, 5), (0, 8, 2))": 0.5890085222190623, "((0, 0, 5), (0, 8, 3))": 0.5660813307842107, "((0, 0, 5), (0, 8, 4))": 0.5564254585652888, "((0, 0, 5), (0, 8, 5))": 0.562914771216235, "((0, 0, 5), (0, 8, 6))": 0.584441104317038, "((0, 0, 5), (0, 8, 7))": 0.6164087405048959, "((0, 0, 5), (0, 8, 8))": 0.6519651921771676, "((0, 0, 5), (0, 8, 9))": 0.6823270596354309, "((0, 0, 5), (0, 9, 0))": 0.6830572466402332, "((0, 0, 5), (0, 9, 1))": 0.6586745744223595, "((0, 0, 5), (0, 9, 2))": 0.6326456557087049, "((0, 0, 5), (0, 9, 3))": 0.6131691130306286, "((0, 0, 5), (0, 9, 4))": 0.6056635306327743, "((0, 0, 5), (0, 9, 5))": 0.612505249413795, "((0, 0, 5), (0, 9, 6))": 0.6326649225380503, "((0, 0, 5), (0, 9, 7))": 0.6621229867778855, "((0, 0, 5), (0, 9, 8))": 0.6947589392395424, "((0, 0, 5), (0, 9, 9))": 0.7225338167210623, "((0, 0, 5), (1, 0, 0))": 0.435119008793199, "((0, 0, 5), (1, 0, 1))": 0.3770418131907345, "((0, 0, 5), (1, 0, 2))": 0.2992232781705918, "((0, 0, 5), (1, 0, 3))": 0.21007576355264476, "((0, 0, 5), (1, 0, 4))": 0.11543467467753375, "((0, 0, 5), (1, 0, 5))": 0.027725607997470494, "((0, 0, 5), (1, 0, 6))": 0.08287714227909838, "((0, 0, 5), (1, 0, 7))": 0.17001235742451512, "((0, 0, 5), (1, 0, 8))": 0.24665785195732495, "((0, 0, 5), (1, 0, 9))": 0.3038784381705351, "((0, 0, 5), (1, 1, 0))": 0.43798938515194746, "((0, 0, 5), (1, 1, 1))": 0.37952142803456534, "((0, 0, 5), (1, 1, 2))": 0.30175964671570105, "((0, 0, 5), (1, 1, 3))": 0.21417426797837394, "((0, 0, 5), (1, 1, 4))": 0.12612241409450414, "((0, 0, 5), (1, 1, 5))": 0.06918209550296116, "((0, 0, 5), (1, 1, 6))": 0.11323908115773006, "((0, 0, 5), (1, 1, 7))": 0.19272565466214328, "((0, 0, 5), (1, 1, 8))": 0.26731429946948654, "((0, 0, 5), (1, 1, 9))": 0.32395661413212434, "((0, 0, 5), (1, 2, 0))": 0.447851580398117, "((0, 0, 5), (1, 2, 1))": 0.39061178397278756, "((0, 0, 5), (1, 2, 2))": 0.315673897668718, "((0, 0, 5), (1, 2, 3))": 0.23469132759635986, "((0, 0, 5), (1, 2, 4))": 0.1625633702381305, "((0, 0, 5), (1, 2, 5))": 0.1314543242446878, "((0, 0, 5), (1, 2, 6))": 0.1668211306177825, "((0, 0, 5), (1, 2, 7))": 0.2344769267886328, "((0, 0, 5), (1, 2, 8))": 0.3034437826535941, "((0, 0, 5), (1, 2, 9))": 0.35740425097576095, "((0, 0, 5), (1, 3, 0))": 0.4678463505515719, "((0, 0, 5), (1, 3, 1))": 0.4138375856111679, "((0, 0, 5), (1, 3, 2))": 0.3450345292875509, "((0, 0, 5), (1, 3, 3))": 0.27510828439233925, "((0, 0, 5), (1, 3, 4))": 0.22092070775464764, "((0, 0, 5), (1, 3, 5))": 0.20483931680037173, "((0, 0, 5), (1, 3, 6))": 0.2349253691851832, "((0, 0, 5), (1, 3, 7))": 0.2918363747849709, "((0, 0, 5), (1, 3, 8))": 0.35340610045589843, "((0, 0, 5), (1, 3, 9))": 0.4031569656038014, "((0, 0, 5), (1, 4, 0))": 0.4988275114381554, "((0, 0, 5), (1, 4, 1))": 0.4496708624776768, "((0, 0, 5), (1, 4, 2))": 0.3891648742028949, "((0, 0, 5), (1, 4, 3))": 0.33158547568183966, "((0, 0, 5), (1, 4, 4))": 0.2920324211302347, "((0, 0, 5), (1, 4, 5))": 0.2844234567326467, "((0, 0, 5), (1, 4, 6))": 0.3109516171600646, "((0, 0, 5), (1, 4, 7))": 0.3593633621130064, "((0, 0, 5), (1, 4, 8))": 0.413552632932176, "((0, 0, 5), (1, 4, 9))": 0.4585104460492397, "((0, 0, 5), (1, 5, 0))": 0.5393542139361804, "((0, 0, 5), (1, 5, 1))": 0.4958786081657576, "((0, 0, 5), (1, 5, 2))": 0.4442244533520771, "((0, 0, 5), (1, 5, 3))": 0.3979023867792917, "((0, 0, 5), (1, 5, 4))": 0.36908925322202696, "((0, 0, 5), (1, 5, 5))": 0.3664828093609854, "((0, 0, 5), (1, 5, 6))": 0.39030860973656634, "((0, 0, 5), (1, 5, 7))": 0.43206597857034174, "((0, 0, 5), (1, 5, 8))": 0.47962805465967073, "((0, 0, 5), (1, 5, 9))": 0.5198558136542916, "((0, 0, 5), (1, 6, 0))": 0.5862939122713982, "((0, 0, 5), (1, 6, 1))": 0.5485751950487252, "((0, 0, 5), (1, 6, 2))": 0.5051977510372606, "((0, 0, 5), (1, 6, 3))": 0.4682001163370425, "((0, 0, 5), (1, 6, 4))": 0.4470931774354604, "((0, 0, 5), (1, 6, 5))": 0.4475634979755224, "((0, 0, 5), (1, 6, 6))": 0.46916363979162007, "((0, 0, 5), (1, 6, 7))": 0.5056140119840926, "((0, 0, 5), (1, 6, 8))": 0.5474489177742466, "((0, 0, 5), (1, 6, 9))": 0.5833093364348994, "((0, 0, 5), (1, 7, 0))": 0.6354359507233984, "((0, 0, 5), (1, 7, 1))": 0.6030400828911149, "((0, 0, 5), (1, 7, 2))": 0.5668080833667093, "((0, 0, 5), (1, 7, 3))": 0.5371479391177927, "((0, 0, 5), (1, 7, 4))": 0.521533495843429, "((0, 0, 5), (1, 7, 5))": 0.5239223698656253, "((0, 0, 5), (1, 7, 6))": 0.5436608192049331, "((0, 0, 5), (1, 7, 7))": 0.5758350553778283, "((0, 0, 5), (1, 7, 8))": 0.612802784019694, "((0, 0, 5), (1, 7, 9))": 0.6447624584441798, "((0, 0, 5), (1, 8, 0))": 0.6816203781659709, "((0, 0, 5), (1, 8, 1))": 0.6537886169708036, "((0, 0, 5), (1, 8, 2))": 0.6232847286737049, "((0, 0, 5), (1, 8, 3))": 0.5990673198410632, "((0, 0, 5), (1, 8, 4))": 0.5872386069223761, "((0, 0, 5), (1, 8, 5))": 0.5907918674481712, "((0, 0, 5), (1, 8, 6))": 0.6090291617106051, "((0, 0, 5), (1, 8, 7))": 0.6378734618409314, "((0, 0, 5), (1, 8, 8))": 0.670870515909566, "((0, 0, 5), (1, 8, 9))": 0.6994690304022769, "((0, 0, 5), (1, 9, 0))": 0.7177651523292681, "((0, 0, 5), (1, 9, 1))": 0.6933385243295009, "((0, 0, 5), (1, 9, 2))": 0.6667645990976655, "((0, 0, 5), (1, 9, 3))": 0.6460617622252742, "((0, 0, 5), (1, 9, 4))": 0.6365585214138552, "((0, 0, 5), (1, 9, 5))": 0.6407501195606323, "((0, 0, 5), (1, 9, 6))": 0.6579398840559982, "((0, 0, 5), (1, 9, 7))": 0.6845228040993965, "((0, 0, 5), (1, 9, 8))": 0.7147179572208562, "((0, 0, 5), (1, 9, 9))": 0.7407250037896798, "((0, 0, 5), (2, 0, 0))": 0.4637295204488198, "((0, 0, 5), (2, 0, 1))": 0.4055531736164467, "((0, 0, 5), (2, 0, 2))": 0.327612770212667, "((0, 0, 5), (2, 0, 3))": 0.23877021798988954, "((0, 0, 5), (2, 0, 4))": 0.14616470716669, "((0, 0, 5), (2, 0, 5))": 0.06610706041503035, "((0, 0, 5), (2, 0, 6))": 0.08168709081629062, "((0, 0, 5), (2, 0, 7))": 0.16035223900425574, "((0, 0, 5), (2, 0, 8))": 0.23563272149681744, "((0, 0, 5), (2, 0, 9))": 0.29278682125706135, "((0, 0, 5), (2, 1, 0))": 0.4699644780263095, "((0, 0, 5), (2, 1, 1))": 0.41181916185449285, "((0, 0, 5), (2, 1, 2))": 0.33463648584852995, "((0, 0, 5), (2, 1, 3))": 0.24849986652810313, "((0, 0, 5), (2, 1, 4))": 0.1638281442261358, "((0, 0, 5), (2, 1, 5))": 0.10580440474334137, "((0, 0, 5), (2, 1, 6))": 0.12397782141996609, "((0, 0, 5), (2, 1, 7))": 0.19146000088611864, "((0, 0, 5), (2, 1, 8))": 0.26234226478404105, "((0, 0, 5), (2, 1, 9))": 0.31779035556876567, "((0, 0, 5), (2, 2, 0))": 0.4838110779653821, "((0, 0, 5), (2, 2, 1))": 0.42728538601477967, "((0, 0, 5), (2, 2, 2))": 0.35346706719470283, "((0, 0, 5), (2, 2, 3))": 0.27429094581161945, "((0, 0, 5), (2, 2, 4))": 0.20381480040779582, "((0, 0, 5), (2, 2, 5))": 0.16669192357359663, "((0, 0, 5), (2, 2, 6))": 0.18548562643282399, "((0, 0, 5), (2, 2, 7))": 0.2418000985083147, "((0, 0, 5), (2, 2, 8))": 0.3055692692346912, "((0, 0, 5), (2, 2, 9))": 0.35730701158579836, "((0, 0, 5), (2, 3, 0))": 0.5074754356039289, "((0, 0, 5), (2, 3, 1))": 0.4543595900969837, "((0, 0, 5), (2, 3, 2))": 0.38670629086491637, "((0, 0, 5), (2, 3, 3))": 0.3178538410375932, "((0, 0, 5), (2, 3, 4))": 0.26281880631008697, "((0, 0, 5), (2, 3, 5))": 0.23993226322818434, "((0, 0, 5), (2, 3, 6))": 0.2584685751350509, "((0, 0, 5), (2, 3, 7))": 0.3059835036773633, "((0, 0, 5), (2, 3, 8))": 0.3620505955703858, "((0, 0, 5), (2, 3, 9))": 0.4089984653027602, "((0, 0, 5), (2, 4, 0))": 0.5412874122130934, "((0, 0, 5), (2, 4, 1))": 0.49295804109919844, "((0, 0, 5), (2, 4, 2))": 0.4332179886306756, "((0, 0, 5), (2, 4, 3))": 0.3756492289696574, "((0, 0, 5), (2, 4, 4))": 0.3337723168705599, "((0, 0, 5), (2, 4, 5))": 0.31992161824168813, "((0, 0, 5), (2, 4, 6))": 0.3377866748042646, "((0, 0, 5), (2, 4, 7))": 0.3785557193647377, "((0, 0, 5), (2, 4, 8))": 0.4275514072140418, "((0, 0, 5), (2, 4, 9))": 0.46952498386358416, "((0, 0, 5), (2, 5, 0))": 0.583668571211134, "((0, 0, 5), (2, 5, 1))": 0.5408171898070645, "((0, 0, 5), (2, 5, 2))": 0.4894375526892574, "((0, 0, 5), (2, 5, 3))": 0.44231781271093584, "((0, 0, 5), (2, 5, 4))": 0.4106279598945841, "((0, 0, 5), (2, 5, 5))": 0.40258006380702127, "((0, 0, 5), (2, 5, 6))": 0.41954738225354005, "((0, 0, 5), (2, 5, 7))": 0.4549852435110488, "((0, 0, 5), (2, 5, 8))": 0.4978354776167006, "((0, 0, 5), (2, 5, 9))": 0.5351155937870467, "((0, 0, 5), (2, 6, 0))": 0.6316086539996856, "((0, 0, 5), (2, 6, 1))": 0.5942966539304491, "((0, 0, 5), (2, 6, 2))": 0.5508017174636639, "((0, 0, 5), (2, 6, 3))": 0.5125649615977765, "((0, 0, 5), (2, 6, 4))": 0.4885189268772338, "((0, 0, 5), (2, 6, 5))": 0.484281334798522, "((0, 0, 5), (2, 6, 6))": 0.5002317199566927, "((0, 0, 5), (2, 6, 7))": 0.5313238125899041, "((0, 0, 5), (2, 6, 8))": 0.5689061922729274, "((0, 0, 5), (2, 6, 9))": 0.6019348060599871, "((0, 0, 5), (2, 7, 0))": 0.6811081434701026, "((0, 0, 5), (2, 7, 1))": 0.6489550410278152, "((0, 0, 5), (2, 7, 2))": 0.6123661708537972, "((0, 0, 5), (2, 7, 3))": 0.5812925941443983, "((0, 0, 5), (2, 7, 4))": 0.5628835096840064, "((0, 0, 5), (2, 7, 5))": 0.5611699734199206, "((0, 0, 5), (2, 7, 6))": 0.5761029433759224, "((0, 0, 5), (2, 7, 7))": 0.6036146906022912, "((0, 0, 5), (2, 7, 8))": 0.636709153096003, "((0, 0, 5), (2, 7, 9))": 0.6659610298212153, "((0, 0, 5), (2, 8, 0))": 0.7271950191509444, "((0, 0, 5), (2, 8, 1))": 0.6994998857079184, "((0, 0, 5), (2, 8, 2))": 0.6685233052974318, "((0, 0, 5), (2, 8, 3))": 0.6428690278236742, "((0, 0, 5), (2, 8, 4))": 0.628448319055407, "((0, 0, 5), (2, 8, 5))": 0.6283676024452527, "((0, 0, 5), (2, 8, 6))": 0.6423932283954978, "((0, 0, 5), (2, 8, 7))": 0.6670782100124893, "((0, 0, 5), (2, 8, 8))": 0.6964984897063902, "((0, 0, 5), (2, 8, 9))": 0.7225012957605844, "((0, 0, 5), (2, 9, 0))": 0.7629851416279212, "((0, 0, 5), (2, 9, 1))": 0.7386187434715685, "((0, 0, 5), (2, 9, 2))": 0.7115325833658296, "((0, 0, 5), (2, 9, 3))": 0.6894318463950597, "((0, 0, 5), (2, 9, 4))": 0.677513072985136, "((0, 0, 5), (2, 9, 5))": 0.6783889518043977, "((0, 0, 5), (2, 9, 6))": 0.6917492901797183, "((0, 0, 5), (2, 9, 7))": 0.7145033501634649, "((0, 0, 5), (2, 9, 8))": 0.7413323458507558, "((0, 0, 5), (2, 9, 9))": 0.7648536835577642, "((0, 0, 5), (3, 0, 0))": 0.49724426170649394, "((0, 0, 5), (3, 0, 1))": 0.43947692325624677, "((0, 0, 5), (3, 0, 2))": 0.3622684699868276, "((0, 0, 5), (3, 0, 3))": 0.27494481006560406, "((0, 0, 5), (3, 0, 4))": 0.1858687269127829, "((0, 0, 5), (3, 0, 5))": 0.11159221776315477, "((0, 0, 5), (3, 0, 6))": 0.10120340246780272, "((0, 0, 5), (3, 0, 7))": 0.15986183731839923, "((0, 0, 5), (3, 0, 8))": 0.22920358636536636, "((0, 0, 5), (3, 0, 9))": 0.2843687475455746, "((0, 0, 5), (3, 1, 0))": 0.5069757744489484, "((0, 0, 5), (3, 1, 1))": 0.44964464444401947, "((0, 0, 5), (3, 1, 2))": 0.37380145174988694, "((0, 0, 5), (3, 1, 3))": 0.28993412519855283, "((0, 0, 5), (3, 1, 4))": 0.2088802189882038, "((0, 0, 5), (3, 1, 5))": 0.15090594092813156, "((0, 0, 5), (3, 1, 6))": 0.14943401474571857, "((0, 0, 5), (3, 1, 7))": 0.1994903836110646, "((0, 0, 5), (3, 1, 8))": 0.2627600419764445, "((0, 0, 5), (3, 1, 9))": 0.31505336774721054, "((0, 0, 5), (3, 2, 0))": 0.5249462138443473, "((0, 0, 5), (3, 2, 1))": 0.46956857937607216, "((0, 0, 5), (3, 2, 2))": 0.3974670301149992, "((0, 0, 5), (3, 2, 3))": 0.3205594406816009, "((0, 0, 5), (3, 2, 4))": 0.25186906786956076, "((0, 0, 5), (3, 2, 5))": 0.21059435690841444, "((0, 0, 5), (3, 2, 6))": 0.21499756054268515, "((0, 0, 5), (3, 2, 7))": 0.25756064445447097, "((0, 0, 5), (3, 2, 8))": 0.3133655241820693, "((0, 0, 5), (3, 2, 9))": 0.36116787377319404, "((0, 0, 5), (3, 3, 0))": 0.5524073132428383, "((0, 0, 5), (3, 3, 1))": 0.5005475504650674, "((0, 0, 5), (3, 3, 2))": 0.4345133459393472, "((0, 0, 5), (3, 3, 3))": 0.3671062888580936, "((0, 0, 5), (3, 3, 4))": 0.3116626410411192, "((0, 0, 5), (3, 3, 5))": 0.2832007987510975, "((0, 0, 5), (3, 3, 6))": 0.29081867646300846, "((0, 0, 5), (3, 3, 7))": 0.3275720655058648, "((0, 0, 5), (3, 3, 8))": 0.3762486969683942, "((0, 0, 5), (3, 3, 9))": 0.419028948591567, "((0, 0, 5), (3, 4, 0))": 0.5891489790268759, "((0, 0, 5), (3, 4, 1))": 0.541958375084093, "((0, 0, 5), (3, 4, 2))": 0.4833957236034022, "((0, 0, 5), (3, 4, 3))": 0.42622810458116456, "((0, 0, 5), (3, 4, 4))": 0.38250653704834536, "((0, 0, 5), (3, 4, 5))": 0.36303074704858707, "((0, 0, 5), (3, 4, 6))": 0.37225990541965387, "((0, 0, 5), (3, 4, 7))": 0.4044056984011071, "((0, 0, 5), (3, 4, 8))": 0.4468486364084156, "((0, 0, 5), (3, 4, 9))": 0.4847667488884931, "((0, 0, 5), (3, 5, 0))": 0.6334386599117687, "((0, 0, 5), (3, 5, 1))": 0.5914862395701412, "((0, 0, 5), (3, 5, 2))": 0.5407555896398814, "((0, 0, 5), (3, 5, 3))": 0.4932090125733227, "((0, 0, 5), (3, 5, 4))": 0.45900441456602453, "((0, 0, 5), (3, 5, 5))": 0.445756984151272, "((0, 0, 5), (3, 5, 6))": 0.45564666003026316, "((0, 0, 5), (3, 5, 7))": 0.4839714185949586, "((0, 0, 5), (3, 5, 8))": 0.5210635172109498, "((0, 0, 5), (3, 5, 9))": 0.5545395207335685, "((0, 0, 5), (3, 6, 0))": 0.6823653158800553, "((0, 0, 5), (3, 6, 1))": 0.6456937146278384, "((0, 0, 5), (3, 6, 2))": 0.6024050552560514, "((0, 0, 5), (3, 6, 3))": 0.5632288017167157, "((0, 0, 5), (3, 6, 4))": 0.5364633995270196, "((0, 0, 5), (3, 6, 5))": 0.5275540334483612, "((0, 0, 5), (3, 6, 6))": 0.5375536845496747, "((0, 0, 5), (3, 6, 7))": 0.5626129980836775, "((0, 0, 5), (3, 6, 8))": 0.5951016758937451, "((0, 0, 5), (3, 6, 9))": 0.6246005450061214, "((0, 0, 5), (3, 7, 0))": 0.7321336214342333, "((0, 0, 5), (3, 7, 1))": 0.7004016860324828, "((0, 0, 5), (3, 7, 2))": 0.663710691182706, "((0, 0, 5), (3, 7, 3))": 0.6314387420361282, "((0, 0, 5), (3, 7, 4))": 0.6103423973965946, "((0, 0, 5), (3, 7, 5))": 0.6044531450955729, "((0, 0, 5), (3, 7, 6))": 0.6142538646640066, "((0, 0, 5), (3, 7, 7))": 0.6365284520233223, "((0, 0, 5), (3, 7, 8))": 0.6650605212905305, "((0, 0, 5), (3, 7, 9))": 0.6910367578517375, "((0, 0, 5), (3, 8, 0))": 0.7780007148912368, "((0, 0, 5), (3, 8, 1))": 0.7505570599372021, "((0, 0, 5), (3, 8, 2))": 0.7192876233346269, "((0, 0, 5), (3, 8, 3))": 0.6923346381687485, "((0, 0, 5), (3, 8, 4))": 0.6753510644648654, "((0, 0, 5), (3, 8, 5))": 0.6715042002553872, "((0, 0, 5), (3, 8, 6))": 0.6809906341896494, "((0, 0, 5), (3, 8, 7))": 0.701014502241, "((0, 0, 5), (3, 8, 8))": 0.7262876661734862, "((0, 0, 5), (3, 8, 9))": 0.7492404570142116, "((0, 0, 5), (3, 9, 0))": 0.8133669880460246, "((0, 0, 5), (3, 9, 1))": 0.7891316214845081, "((0, 0, 5), (3, 9, 2))": 0.7616500362734839, "((0, 0, 5), (3, 9, 3))": 0.7382326206233476, "((0, 0, 5), (3, 9, 4))": 0.7238775674757554, "((0, 0, 5), (3, 9, 5))": 0.721274338940869, "((0, 0, 5), (3, 9, 6))": 0.7304813415576977, "((0, 0, 5), (3, 9, 7))": 0.7489515350469873, "((0, 0, 5), (3, 9, 8))": 0.7719256626078669, "((0, 0, 5), (3, 9, 9))": 0.7925830981529541, "((0, 0, 5), (4, 0, 0))": 0.5339204851922269, "((0, 0, 5), (4, 0, 1))": 0.47704684182171214, "((0, 0, 5), (4, 0, 2))": 0.40135168984138, "((0, 0, 5), (4, 0, 3))": 0.3165194241701384, "((0, 0, 5), (4, 0, 4))": 0.2315954637600852, "((0, 0, 5), (4, 0, 5))": 0.16171738384658646, "((0, 0, 5), (4, 0, 6))": 0.13773525904013065, "((0, 0, 5), (4, 0, 7))": 0.17315968707105103, "((0, 0, 5), (4, 0, 8))": 0.2313535413013001, "((0, 0, 5), (4, 0, 9))": 0.28193673414558185, "((0, 0, 5), (4, 1, 0))": 0.5469964885971325, "((0, 0, 5), (4, 1, 1))": 0.4908948463681681, "((0, 0, 5), (4, 1, 2))": 0.41701046867390834, "((0, 0, 5), (4, 1, 3))": 0.336003620715719, "((0, 0, 5), (4, 1, 4))": 0.25856710073922323, "((0, 0, 5), (4, 1, 5))": 0.20119396709692813, "((0, 0, 5), (4, 1, 6))": 0.18687735425390245, "((0, 0, 5), (4, 1, 7))": 0.2189477359248496, "((0, 0, 5), (4, 1, 8))": 0.27128852053136715, "((0, 0, 5), (4, 1, 9))": 0.3183022068149708, "((0, 0, 5), (4, 2, 0))": 0.568872117847639, "((0, 0, 5), (4, 2, 1))": 0.5149742763102187, "((0, 0, 5), (4, 2, 2))": 0.4450362026528913, "((0, 0, 5), (4, 2, 3))": 0.37073997534310776, "((0, 0, 5), (4, 2, 4))": 0.3039929085598356, "((0, 0, 5), (4, 2, 5))": 0.2601076765109993, "((0, 0, 5), (4, 2, 6))": 0.25344971838612634, "((0, 0, 5), (4, 2, 7))": 0.28231536583677597, "((0, 0, 5), (4, 2, 8))": 0.3282964702040522, "((0, 0, 5), (4, 2, 9))": 0.37063142820347217, "((0, 0, 5), (4, 3, 0))": 0.5999021172634117, "((0, 0, 5), (4, 3, 1))": 0.5495633516721125, "((0, 0, 5), (4, 3, 2))": 0.48550325303008246, "((0, 0, 5), (4, 3, 3))": 0.4198790520751234, "((0, 0, 5), (4, 3, 4))": 0.36453960457607043, "((0, 0, 5), (4, 3, 5))": 0.3319133395824496, "((0, 0, 5), (4, 3, 6))": 0.3302562052723028, "((0, 0, 5), (4, 3, 7))": 0.3562836900261818, "((0, 0, 5), (4, 3, 8))": 0.3964832585085153, "((0, 0, 5), (4, 3, 9))": 0.4340410781505202, "((0, 0, 5), (4, 4, 0))": 0.6393824737780014, "((0, 0, 5), (4, 4, 1))": 0.5935579233989445, "((0, 0, 5), (4, 4, 2))": 0.5365029967711287, "((0, 0, 5), (4, 4, 3))": 0.48014479770414437, "((0, 0, 5), (4, 4, 4))": 0.43521769272747657, "((0, 0, 5), (4, 4, 5))": 0.41113638716424666, "((0, 0, 5), (4, 4, 6))": 0.4125547995235432, "((0, 0, 5), (4, 4, 7))": 0.43601924536469555, "((0, 0, 5), (4, 4, 8))": 0.471198885811861, "((0, 0, 5), (4, 4, 9))": 0.504324314772961, "((0, 0, 5), (4, 5, 0))": 0.6854272098537549, "((0, 0, 5), (4, 5, 1))": 0.644575329113295, "((0, 0, 5), (4, 5, 2))": 0.5948157960873197, "((0, 0, 5), (4, 5, 3))": 0.5472722020857291, "((0, 0, 5), (4, 5, 4))": 0.5111297218473367, "((0, 0, 5), (4, 5, 5))": 0.49335669553310646, "((0, 0, 5), (4, 5, 6))": 0.49659673424583445, "((0, 0, 5), (4, 5, 7))": 0.5176920445026809, "((0, 0, 5), (4, 5, 8))": 0.5485177373082144, "((0, 0, 5), (4, 5, 9))": 0.5776566236467194, "((0, 0, 5), (4, 6, 0))": 0.7352038948494901, "((0, 0, 5), (4, 6, 1))": 0.6993430481237852, "((0, 0, 5), (4, 6, 2))": 0.6565526612181646, "((0, 0, 5), (4, 6, 3))": 0.6168277895513284, "((0, 0, 5), (4, 6, 4))": 0.5878061717748523, "((0, 0, 5), (4, 6, 5))": 0.5746632850527348, "((0, 0, 5), (4, 6, 6))": 0.578922703573461, "((0, 0, 5), (4, 6, 7))": 0.5978163602993093, "((0, 0, 5), (4, 6, 8))": 0.6248294059256125, "((0, 0, 5), (4, 6, 9))": 0.6504107398793019, "((0, 0, 5), (4, 7, 0))": 0.7851141271923986, "((0, 0, 5), (4, 7, 1))": 0.7539329515712705, "((0, 0, 5), (4, 7, 2))": 0.7173797480555274, "((0, 0, 5), (4, 7, 3))": 0.6842298477265477, "((0, 0, 5), (4, 7, 4))": 0.6607908529672905, "((0, 0, 5), (4, 7, 5))": 0.6510082133274454, "((0, 0, 5), (4, 7, 6))": 0.6557808158586047, "((0, 0, 5), (4, 7, 7))": 0.6726884810478194, "((0, 0, 5), (4, 7, 8))": 0.6963718425284663, "((0, 0, 5), (4, 7, 9))": 0.7187925483953136, "((0, 0, 5), (4, 8, 0))": 0.8306672957643727, "((0, 0, 5), (4, 8, 1))": 0.8035679987409863, "((0, 0, 5), (4, 8, 2))": 0.7721902666339933, "((0, 0, 5), (4, 8, 3))": 0.7441830693984816, "((0, 0, 5), (4, 8, 4))": 0.7248854774257069, "((0, 0, 5), (4, 8, 5))": 0.7174571150069691, "((0, 0, 5), (4, 8, 6))": 0.7224515703344973, "((0, 0, 5), (4, 8, 7))": 0.7376987045726179, "((0, 0, 5), (4, 8, 8))": 0.7586086325370892, "((0, 0, 5), (4, 8, 9))": 0.7783086705573614, "((0, 0, 5), (4, 9, 0))": 0.8655687730060307, "((0, 0, 5), (4, 9, 1))": 0.8415383124833089, "((0, 0, 5), (4, 9, 2))": 0.8138032074016248, "((0, 0, 5), (4, 9, 3))": 0.7892545471624867, "((0, 0, 5), (4, 9, 4))": 0.7726465408249497, "((0, 0, 5), (4, 9, 5))": 0.7666913927511378, "((0, 0, 5), (4, 9, 6))": 0.7717648067365407, "((0, 0, 5), (4, 9, 7))": 0.785850171148647, "((0, 0, 5), (4, 9, 8))": 0.8047978324705395, "((0, 0, 5), (4, 9, 9))": 0.8224297245489424, "((0, 0, 5), (5, 0, 0))": 0.5721484181271803, "((0, 0, 5), (5, 0, 1))": 0.5165894085170556, "((0, 0, 5), (5, 0, 2))": 0.4430235219799435, "((0, 0, 5), (5, 0, 3))": 0.36131808290322165, "((0, 0, 5), (5, 0, 4))": 0.2806574341376115, "((0, 0, 5), (5, 0, 5))": 0.2143206369642621, "((0, 0, 5), (5, 0, 6))": 0.18325830080573904, "((0, 0, 5), (5, 0, 7))": 0.1997761367662127, "((0, 0, 5), (5, 0, 8))": 0.24401476627282243, "((0, 0, 5), (5, 0, 9))": 0.2876332931313263, "((0, 0, 5), (5, 1, 0))": 0.5882539460251252, "((0, 0, 5), (5, 1, 1))": 0.5337225428807152, "((0, 0, 5), (5, 1, 2))": 0.4622577972222484, "((0, 0, 5), (5, 1, 3))": 0.38448026334466945, "((0, 0, 5), (5, 1, 4))": 0.31057906603944174, "((0, 0, 5), (5, 1, 5))": 0.2541529860454201, "((0, 0, 5), (5, 1, 6))": 0.2317233281215692, "((0, 0, 5), (5, 1, 7))": 0.2486501949170869, "((0, 0, 5), (5, 1, 8))": 0.2887536524407051, "((0, 0, 5), (5, 1, 9))": 0.3288664319275837, "((0, 0, 5), (5, 2, 0))": 0.6136206576473134, "((0, 0, 5), (5, 2, 1))": 0.5614643668369945, "((0, 0, 5), (5, 2, 2))": 0.4940171882306762, "((0, 0, 5), (5, 2, 3))": 0.42257160177441316, "((0, 0, 5), (5, 2, 4))": 0.35793058394474864, "((0, 0, 5), (5, 2, 5))": 0.3125847586046916, "((0, 0, 5), (5, 2, 6))": 0.2978737378411247, "((0, 0, 5), (5, 2, 7))": 0.3147297490079448, "((0, 0, 5), (5, 2, 8))": 0.3503801552433291, "((0, 0, 5), (5, 2, 9))": 0.38626760137189997, "((0, 0, 5), (5, 3, 0))": 0.6477946720391915, "((0, 0, 5), (5, 3, 1))": 0.599184511419528, "((0, 0, 5), (5, 3, 2))": 0.5373678399716928, "((0, 0, 5), (5, 3, 3))": 0.47381467696902774, "((0, 0, 5), (5, 3, 4))": 0.4190640455548264, "((0, 0, 5), (5, 3, 5))": 0.3835338637100133, "((0, 0, 5), (5, 3, 6))": 0.3744639537858134, "((0, 0, 5), (5, 3, 7))": 0.3907551636488239, "((0, 0, 5), (5, 3, 8))": 0.4222760609759067, "((0, 0, 5), (5, 3, 9))": 0.4540275859118796, "((0, 0, 5), (5, 4, 0))": 0.6896514058277775, "((0, 0, 5), (5, 4, 1))": 0.6453716519088528, "((0, 0, 5), (5, 4, 2))": 0.5900935835671897, "((0, 0, 5), (5, 4, 3))": 0.5349194064598801, "((0, 0, 5), (5, 4, 4))": 0.48942150997367245, "((0, 0, 5), (5, 4, 5))": 0.46180206918456296, "((0, 0, 5), (5, 4, 6))": 0.4565927262381849, "((0, 0, 5), (5, 4, 7))": 0.4719664253410047, "((0, 0, 5), (5, 4, 8))": 0.4997909963808294, "((0, 0, 5), (5, 4, 9))": 0.5277635039736559, "((0, 0, 5), (5, 5, 0))": 0.7371750035791523, "((0, 0, 5), (5, 5, 1))": 0.6975829394510364, "((0, 0, 5), (5, 5, 2))": 0.6490660338816459, "((0, 0, 5), (5, 5, 3))": 0.6019376172488937, "((0, 0, 5), (5, 5, 4))": 0.5644896260418509, "((0, 0, 5), (5, 5, 5))": 0.5430228424981707, "((0, 0, 5), (5, 5, 6))": 0.5403890202179941, "((0, 0, 5), (5, 5, 7))": 0.5546247011591983, "((0, 0, 5), (5, 5, 8))": 0.5791387540327125, "((0, 0, 5), (5, 5, 9))": 0.6037204804026669, "((0, 0, 5), (5, 6, 0))": 0.78759597225349, "((0, 0, 5), (5, 6, 1))": 0.7526835107638402, "((0, 0, 5), (5, 6, 2))": 0.7106441617284106, "((0, 0, 5), (5, 6, 3))": 0.6707656981920938, "((0, 0, 5), (5, 6, 4))": 0.6400375040401945, "((0, 0, 5), (5, 6, 5))": 0.6232882331607847, "((0, 0, 5), (5, 6, 6))": 0.6223378036201805, "((0, 0, 5), (5, 6, 7))": 0.6353238845947248, "((0, 0, 5), (5, 6, 8))": 0.6568516163921525, "((0, 0, 5), (5, 6, 9))": 0.678389706684468, "((0, 0, 5), (5, 7, 0))": 0.8375020570660673, "((0, 0, 5), (5, 7, 1))": 0.8069829295720614, "((0, 0, 5), (5, 7, 2))": 0.7707876605482924, "((0, 0, 5), (5, 7, 3))": 0.737100758146336, "((0, 0, 5), (5, 7, 4))": 0.7117661956142942, "((0, 0, 5), (5, 7, 5))": 0.6985677787233975, "((0, 0, 5), (5, 7, 6))": 0.6986953853884251, "((0, 0, 5), (5, 7, 7))": 0.7104332326002577, "((0, 0, 5), (5, 7, 8))": 0.7292902252606849, "((0, 0, 5), (5, 7, 9))": 0.7480969183814213, "((0, 0, 5), (5, 8, 0))": 0.882653239125096, "((0, 0, 5), (5, 8, 1))": 0.8559860817422174, "((0, 0, 5), (5, 8, 2))": 0.8246806661629522, "((0, 0, 5), (5, 8, 3))": 0.7959008012400339, "((0, 0, 5), (5, 8, 4))": 0.7746475900163922, "((0, 0, 5), (5, 8, 5))": 0.764008734415742, "((0, 0, 5), (5, 8, 6))": 0.7648105962735507, "((0, 0, 5), (5, 8, 7))": 0.7754497551645665, "((0, 0, 5), (5, 8, 8))": 0.7920435241335544, "((0, 0, 5), (5, 8, 9))": 0.808474256627346, "((0, 0, 5), (5, 9, 0))": 0.9170529198032223, "((0, 0, 5), (5, 9, 1))": 0.8933051042181306, "((0, 0, 5), (5, 9, 2))": 0.8654678470013613, "((0, 0, 5), (5, 9, 3))": 0.8400187523907974, "((0, 0, 5), (5, 9, 4))": 0.8214496073794832, "((0, 0, 5), (5, 9, 5))": 0.8124469972533742, "((0, 0, 5), (5, 9, 6))": 0.8136429922911717, "((0, 0, 5), (5, 9, 7))": 0.823501753612124, "((0, 0, 5), (5, 9, 8))": 0.8384859395179136, "((0, 0, 5), (5, 9, 9))": 0.8530951692452028, "((0, 0, 5), (6, 0, 0))": 0.6102252848070268, "((0, 0, 5), (6, 0, 1))": 0.5563086244043288, "((0, 0, 5), (6, 0, 2))": 0.4853070743823594, "((0, 0, 5), (6, 0, 3))": 0.40706937805765264, "((0, 0, 5), (6, 0, 4))": 0.3305372190794751, "((0, 0, 5), (6, 0, 5))": 0.2672135736893832, "((0, 0, 5), (6, 0, 6))": 0.2323009193113169, "((0, 0, 5), (6, 0, 7))": 0.23548224302386375, "((0, 0, 5), (6, 0, 8))": 0.2662409142638686, "((0, 0, 5), (6, 0, 9))": 0.30167858810843634, "((0, 0, 5), (6, 1, 0))": 0.6289604536602121, "((0, 0, 5), (6, 1, 1))": 0.5762609374084012, "((0, 0, 5), (6, 1, 2))": 0.5075321681993292, "((0, 0, 5), (6, 1, 3))": 0.4331623891569246, "((0, 0, 5), (6, 1, 4))": 0.36267108118268865, "((0, 0, 5), (6, 1, 5))": 0.30743630642632286, "((0, 0, 5), (6, 1, 6))": 0.27989094471869996, "((0, 0, 5), (6, 1, 7))": 0.28530670041241357, "((0, 0, 5), (6, 1, 8))": 0.31386427488087515, "((0, 0, 5), (6, 1, 9))": 0.34643240149647175, "((0, 0, 5), (6, 2, 0))": 0.6573012128398019, "((0, 0, 5), (6, 2, 1))": 0.6070828261471863, "((0, 0, 5), (6, 2, 2))": 0.5423472865514863, "((0, 0, 5), (6, 2, 3))": 0.4738890484409698, "((0, 0, 5), (6, 2, 4))": 0.4114818094056722, "((0, 0, 5), (6, 2, 5))": 0.3655213227313009, "((0, 0, 5), (6, 2, 6))": 0.3451159929934143, "((0, 0, 5), (6, 2, 7))": 0.3522322548746712, "((0, 0, 5), (6, 2, 8))": 0.37819869334028033, "((0, 0, 5), (6, 2, 9))": 0.40736968813838514, "((0, 0, 5), (6, 3, 0))": 0.6940910375317951, "((0, 0, 5), (6, 3, 1))": 0.6473696462852884, "((0, 0, 5), (6, 3, 2))": 0.5879877944927316, "((0, 0, 5), (6, 3, 3))": 0.5267142275212415, "((0, 0, 5), (6, 3, 4))": 0.47296103286747393, "((0, 0, 5), (6, 3, 5))": 0.43556670505144485, "((0, 0, 5), (6, 3, 6))": 0.42081506947140024, "((0, 0, 5), (6, 3, 7))": 0.4288274103085749, "((0, 0, 5), (6, 3, 8))": 0.4521877958242551, "((0, 0, 5), (6, 3, 9))": 0.4780497963248455, "((0, 0, 5), (6, 4, 0))": 0.737866039949977, "((0, 0, 5), (6, 4, 1))": 0.6952717869865476, "((0, 0, 5), (6, 4, 2))": 0.6419777210598817, "((0, 0, 5), (6, 4, 3))": 0.5883012580739054, "((0, 0, 5), (6, 4, 4))": 0.5427905393337268, "((0, 0, 5), (6, 4, 5))": 0.5126194180987982, "((0, 0, 5), (6, 4, 6))": 0.5020398478221281, "((0, 0, 5), (6, 4, 7))": 0.5103085443421697, "((0, 0, 5), (6, 4, 8))": 0.5311797157226247, "((0, 0, 5), (6, 4, 9))": 0.5540070567360813, "((0, 0, 5), (6, 5, 0))": 0.7865293962464912, "((0, 0, 5), (6, 5, 1))": 0.7483257766158937, "((0, 0, 5), (6, 5, 2))": 0.7012784174084851, "((0, 0, 5), (6, 5, 3))": 0.6549373593665928, "((0, 0, 5), (6, 5, 4))": 0.6167636801063743, "((0, 0, 5), (6, 5, 5))": 0.5924483958890094, "((0, 0, 5), (6, 5, 6))": 0.5848744748902661, "((0, 0, 5), (6, 5, 7))": 0.5929534953443293, "((0, 0, 5), (6, 5, 8))": 0.6114794845156513, "((0, 0, 5), (6, 5, 9))": 0.6315561008894908, "((0, 0, 5), (6, 6, 0))": 0.8373630063467469, "((0, 0, 5), (6, 6, 1))": 0.8035191973150846, "((0, 0, 5), (6, 6, 2))": 0.7624580736764225, "((0, 0, 5), (6, 6, 3))": 0.7227960735519846, "((0, 0, 5), (6, 6, 4))": 0.6908939399637877, "((0, 0, 5), (6, 6, 5))": 0.671233926569102, "((0, 0, 5), (6, 6, 6))": 0.6657839850256274, "((0, 0, 5), (6, 6, 7))": 0.6733953234403399, "((0, 0, 5), (6, 6, 8))": 0.6897166029302149, "((0, 0, 5), (6, 6, 9))": 0.7072968582076054, "((0, 0, 5), (6, 7, 0))": 0.887115306345797, "((0, 0, 5), (6, 7, 1))": 0.8573623395263952, "((0, 0, 5), (6, 7, 2))": 0.8217299179429065, "((0, 0, 5), (6, 7, 3))": 0.7878353161744368, "((0, 0, 5), (6, 7, 4))": 0.7610743447098779, "((0, 0, 5), (6, 7, 5))": 0.7450241190354665, "((0, 0, 5), (6, 7, 6))": 0.7410697113080785, "((0, 0, 5), (6, 7, 7))": 0.748071859629435, "((0, 0, 5), (6, 7, 8))": 0.7623600210787618, "((0, 0, 5), (6, 7, 9))": 0.7776674631155226, "((0, 0, 5), (6, 8, 0))": 0.9317784433251988, "((0, 0, 5), (6, 8, 1))": 0.9056310958956435, "((0, 0, 5), (6, 8, 2))": 0.8745730415203611, "((0, 0, 5), (6, 8, 3))": 0.8453041430684003, "((0, 0, 5), (6, 8, 4))": 0.8224880375001945, "((0, 0, 5), (6, 8, 5))": 0.8091100925511864, "((0, 0, 5), (6, 8, 6))": 0.8061872607595862, "((0, 0, 5), (6, 8, 7))": 0.8125981563089464, "((0, 0, 5), (6, 8, 8))": 0.8251257952428571, "((0, 0, 5), (6, 8, 9))": 0.8384208484557996, "((0, 0, 5), (6, 9, 0))": 0.9656393776641086, "((0, 0, 5), (6, 9, 1))": 0.9422511362526319, "((0, 0, 5), (6, 9, 2))": 0.9144560676591413, "((0, 0, 5), (6, 9, 3))": 0.8883509336924091, "((0, 0, 5), (6, 9, 4))": 0.8681642123506977, "((0, 0, 5), (6, 9, 5))": 0.8565241693631567, "((0, 0, 5), (6, 9, 6))": 0.8542543268140457, "((0, 0, 5), (6, 9, 7))": 0.8602388442865473, "((0, 0, 5), (6, 9, 8))": 0.8715083325678545, "((0, 0, 5), (6, 9, 9))": 0.8832362812554584, "((0, 0, 5), (7, 0, 0))": 0.6462331872834455, "((0, 0, 5), (7, 0, 1))": 0.5941806108232559, "((0, 0, 5), (7, 0, 2))": 0.525979203348499, "((0, 0, 5), (7, 0, 3))": 0.45127108527892146, "((0, 0, 5), (7, 0, 4))": 0.37856825662245736, "((0, 0, 5), (7, 0, 5))": 0.31788209756919494, "((0, 0, 5), (7, 0, 6))": 0.28088523721155423, "((0, 0, 5), (7, 0, 7))": 0.2751081567481124, "((0, 0, 5), (7, 0, 8))": 0.29472252126505427, "((0, 0, 5), (7, 0, 9))": 0.3221661673240775, "((0, 0, 5), (7, 1, 0))": 0.6671333744360883, "((0, 0, 5), (7, 1, 1))": 0.6164385947739146, "((0, 0, 5), (7, 1, 2))": 0.550599028053811, "((0, 0, 5), (7, 1, 3))": 0.4796340409790482, "((0, 0, 5), (7, 1, 4))": 0.4123461405583276, "((0, 0, 5), (7, 1, 5))": 0.3584438598733954, "((0, 0, 5), (7, 1, 6))": 0.32771791840772696, "((0, 0, 5), (7, 1, 7))": 0.3248317826611816, "((0, 0, 5), (7, 1, 8))": 0.34366696149361387, "((0, 0, 5), (7, 1, 9))": 0.36902956899288464, "((0, 0, 5), (7, 2, 0))": 0.6978563094630243, "((0, 0, 5), (7, 2, 1))": 0.6497045010508187, "((0, 0, 5), (7, 2, 2))": 0.5877854764745991, "((0, 0, 5), (7, 2, 3))": 0.5223269162000694, "((0, 0, 5), (7, 2, 4))": 0.4621746850887146, "((0, 0, 5), (7, 2, 5))": 0.416185197221867, "((0, 0, 5), (7, 2, 6))": 0.3918742531027548, "((0, 0, 5), (7, 2, 7))": 0.39150977327240327, "((0, 0, 5), (7, 2, 8))": 0.4091494900926754, "((0, 0, 5), (7, 2, 9))": 0.4319916298995236, "((0, 0, 5), (7, 3, 0))": 0.7366830869007577, "((0, 0, 5), (7, 3, 1))": 0.691946306315321, "((0, 0, 5), (7, 3, 2))": 0.6350993176697993, "((0, 0, 5), (7, 3, 3))": 0.5762036799722556, "((0, 0, 5), (7, 3, 4))": 0.5237051755356488, "((0, 0, 5), (7, 3, 5))": 0.48524891530600833, "((0, 0, 5), (7, 3, 6))": 0.4663207288822175, "((0, 0, 5), (7, 3, 7))": 0.4676771437375903, "((0, 0, 5), (7, 3, 8))": 0.4838924644552459, "((0, 0, 5), (7, 3, 9))": 0.5042386102209411, "((0, 0, 5), (7, 4, 0))": 0.7819041079845231, "((0, 0, 5), (7, 4, 1))": 0.7410886225337224, "((0, 0, 5), (7, 4, 2))": 0.6899017917967164, "((0, 0, 5), (7, 4, 3))": 0.6379073996875751, "((0, 0, 5), (7, 4, 4))": 0.5927956280525569, "((0, 0, 5), (7, 4, 5))": 0.5609129947582036, "((0, 0, 5), (7, 4, 6))": 0.5461881823102405, "((0, 0, 5), (7, 4, 7))": 0.5485605946482193, "((0, 0, 5), (7, 4, 8))": 0.5632607903876578, "((0, 0, 5), (7, 4, 9))": 0.581278701122006, "((0, 0, 5), (7, 5, 0))": 0.8313532889541901, "((0, 0, 5), (7, 5, 1))": 0.7946452194016264, "((0, 0, 5), (7, 5, 2))": 0.7492227701312859, "((0, 0, 5), (7, 5, 3))": 0.7039182573456525, "((0, 0, 5), (7, 5, 4))": 0.665499419800886, "((0, 0, 5), (7, 5, 5))": 0.6391206164927659, "((0, 0, 5), (7, 5, 6))": 0.6275919828396287, "((0, 0, 5), (7, 5, 7))": 0.6304528946832142, "((0, 0, 5), (7, 5, 8))": 0.6436140761296565, "((0, 0, 5), (7, 5, 9))": 0.6594910907285608, "((0, 0, 5), (7, 6, 0))": 0.882377462917676, "((0, 0, 5), (7, 6, 1))": 0.8497125504011919, "((0, 0, 5), (7, 6, 2))": 0.809806976673957, "((0, 0, 5), (7, 6, 3))": 0.7706379623825269, "((0, 0, 5), (7, 6, 4))": 0.7380318694315968, "((0, 0, 5), (7, 6, 5))": 0.7161510620794251, "((0, 0, 5), (7, 6, 6))": 0.7070168702247932, "((0, 0, 5), (7, 6, 7))": 0.7100029901024083, "((0, 0, 5), (7, 6, 8))": 0.721641219780677, "((0, 0, 5), (7, 6, 9))": 0.735543012357417, "((0, 0, 5), (7, 7, 0))": 0.931846358813935, "((0, 0, 5), (7, 7, 1))": 0.9029621018607282, "((0, 0, 5), (7, 7, 2))": 0.8680665984546369, "((0, 0, 5), (7, 7, 3))": 0.8342427272982228, "((0, 0, 5), (7, 7, 4))": 0.8064747731593309, "((0, 0, 5), (7, 7, 5))": 0.7881687217479634, "((0, 0, 5), (7, 7, 6))": 0.7808143077399335, "((0, 0, 5), (7, 7, 7))": 0.7837110361251343, "((0, 0, 5), (7, 7, 8))": 0.7938905599716244, "((0, 0, 5), (7, 7, 9))": 0.8059664213496986, "((0, 0, 5), (7, 8, 0))": 0.9759493005631448, "((0, 0, 5), (7, 8, 1))": 0.9504054064384078, "((0, 0, 5), (7, 8, 2))": 0.9197482049441468, "((0, 0, 5), (7, 8, 3))": 0.8902397132026336, "((0, 0, 5), (7, 8, 4))": 0.8662429857981142, "((0, 0, 5), (7, 8, 5))": 0.850636907888999, "((0, 0, 5), (7, 8, 6))": 0.8445773988376929, "((0, 0, 5), (7, 8, 7))": 0.8473152245255552, "((0, 0, 5), (7, 8, 8))": 0.8562037087259982, "((0, 0, 5), (7, 8, 9))": 0.8666311534519116, "((0, 0, 5), (7, 9, 0))": 1.0092400726283604, "((0, 0, 5), (7, 9, 1))": 0.9862778037030658, "((0, 0, 5), (7, 9, 2))": 0.958653935787685, "((0, 0, 5), (7, 9, 3))": 0.9321128832381341, "((0, 0, 5), (7, 9, 4))": 0.9106504902283655, "((0, 0, 5), (7, 9, 5))": 0.8968376013427823, "((0, 0, 5), (7, 9, 6))": 0.891631892964264, "((0, 0, 5), (7, 9, 7))": 0.8942548553739601, "((0, 0, 5), (7, 9, 8))": 0.9022232860625417, "((0, 0, 5), (7, 9, 9))": 0.9113400775159769, "((0, 0, 5), (8, 0, 0))": 0.6777963934669106, "((0, 0, 5), (8, 0, 1))": 0.6276941639769561, "((0, 0, 5), (8, 0, 2))": 0.5622733148229687, "((0, 0, 5), (8, 0, 3))": 0.49084235523456293, "((0, 0, 5), (8, 0, 4))": 0.42146234652130016, "((0, 0, 5), (8, 0, 5))": 0.36301428649158185, "((0, 0, 5), (8, 0, 6))": 0.3249830289251244, "((0, 0, 5), (8, 0, 7))": 0.3134095392320657, "((0, 0, 5), (8, 0, 8))": 0.3247282470723916, "((0, 0, 5), (8, 0, 9))": 0.34538028344239446, "((0, 0, 5), (8, 1, 0))": 0.7003334393088633, "((0, 0, 5), (8, 1, 1))": 0.6517011157646737, "((0, 0, 5), (8, 1, 2))": 0.588687841851653, "((0, 0, 5), (8, 1, 3))": 0.5208464496308229, "((0, 0, 5), (8, 1, 4))": 0.45636723224422665, "((0, 0, 5), (8, 1, 5))": 0.40377547810743053, "((0, 0, 5), (8, 1, 6))": 0.3711717701950382, "((0, 0, 5), (8, 1, 7))": 0.3626072932971939, "((0, 0, 5), (8, 1, 8))": 0.3739853121099777, "((0, 0, 5), (8, 1, 9))": 0.39320667455021086, "((0, 0, 5), (8, 2, 0))": 0.7327881264594819, "((0, 0, 5), (8, 2, 1))": 0.6867251681952832, "((0, 0, 5), (8, 2, 2))": 0.6275309951843907, "((0, 0, 5), (8, 2, 3))": 0.5648332876886135, "((0, 0, 5), (8, 2, 4))": 0.5067480312305016, "((0, 0, 5), (8, 2, 5))": 0.46106593257090983, "((0, 0, 5), (8, 2, 6))": 0.43421652864819, "((0, 0, 5), (8, 2, 7))": 0.42846737575587895, "((0, 0, 5), (8, 2, 8))": 0.43954231945836353, "((0, 0, 5), (8, 2, 9))": 0.45697177075284867, "((0, 0, 5), (8, 3, 0))": 0.773058648064747, "((0, 0, 5), (8, 3, 1))": 0.7303045024693401, "((0, 0, 5), (8, 3, 2))": 0.6759107886651894, "((0, 0, 5), (8, 3, 3))": 0.619254111489334, "((0, 0, 5), (8, 3, 4))": 0.5680445508868152, "((0, 0, 5), (8, 3, 5))": 0.5290883449007067, "((0, 0, 5), (8, 3, 6))": 0.5072768626479234, "((0, 0, 5), (8, 3, 7))": 0.5036532904871905, "((0, 0, 5), (8, 3, 8))": 0.5141170108612786, "((0, 0, 5), (8, 3, 9))": 0.5297256932146354, "((0, 0, 5), (8, 4, 0))": 0.819270370837726, "((0, 0, 5), (8, 4, 1))": 0.780235765623357, "((0, 0, 5), (8, 4, 2))": 0.7311169574748705, "((0, 0, 5), (8, 4, 3))": 0.68078412112614, "((0, 0, 5), (8, 4, 4))": 0.6362736875131384, "((0, 0, 5), (8, 4, 5))": 0.6033395687708579, "((0, 0, 5), (8, 4, 6))": 0.5856331096880933, "((0, 0, 5), (8, 4, 7))": 0.5834696564149077, "((0, 0, 5), (8, 4, 8))": 0.5931250174569781, "((0, 0, 5), (8, 4, 9))": 0.6069932145729494, "((0, 0, 5), (8, 5, 0))": 0.8692084605439161, "((0, 0, 5), (8, 5, 1))": 0.8340237317770298, "((0, 0, 5), (8, 5, 2))": 0.7902433550114242, "((0, 0, 5), (8, 5, 3))": 0.7460505694096705, "((0, 0, 5), (8, 5, 4))": 0.7076850078951432, "((0, 0, 5), (8, 5, 5))": 0.6799138114328006, "((0, 0, 5), (8, 5, 6))": 0.6654547863718492, "((0, 0, 5), (8, 5, 7))": 0.6642241875396991, "((0, 0, 5), (8, 5, 8))": 0.672952326437172, "((0, 0, 5), (8, 5, 9))": 0.6851869793366386, "((0, 0, 5), (8, 6, 0))": 0.9202563117437919, "((0, 0, 5), (8, 6, 1))": 0.8888297675507743, "((0, 0, 5), (8, 6, 2))": 0.850145223301174, "((0, 0, 5), (8, 6, 3))": 0.8116071638789913, "((0, 0, 5), (8, 6, 4))": 0.7786397053747054, "((0, 0, 5), (8, 6, 5))": 0.7551750606724114, "((0, 0, 5), (8, 6, 6))": 0.7432463415040674, "((0, 0, 5), (8, 6, 7))": 0.7425643849861492, "((0, 0, 5), (8, 6, 8))": 0.7503045028802606, "((0, 0, 5), (8, 6, 9))": 0.7610049496336155, "((0, 0, 5), (8, 7, 0))": 0.9693717576919645, "((0, 0, 5), (8, 7, 1))": 0.9414340696579354, "((0, 0, 5), (8, 7, 2))": 0.9073679173387011, "((0, 0, 5), (8, 7, 3))": 0.8737748462164691, "((0, 0, 5), (8, 7, 4))": 0.8453531593962009, "((0, 0, 5), (8, 7, 5))": 0.8253749400385946, "((0, 0, 5), (8, 7, 6))": 0.8153976738468647, "((0, 0, 5), (8, 7, 7))": 0.815014171909813, "((0, 0, 5), (8, 7, 8))": 0.8217667858262258, "((0, 0, 5), (8, 7, 9))": 0.8310351350034837, "((0, 0, 5), (8, 8, 0))": 1.0128831363074515, "((0, 0, 5), (8, 8, 1))": 0.9880097403757845, "((0, 0, 5), (8, 8, 2))": 0.9578439983866665, "((0, 0, 5), (8, 8, 3))": 0.9282640556342604, "((0, 0, 5), (8, 8, 4))": 0.9034208128981273, "((0, 0, 5), (8, 8, 5))": 0.886121774643006, "((0, 0, 5), (8, 8, 6))": 0.8776128107123508, "((0, 0, 5), (8, 8, 7))": 0.8774052772706512, "((0, 0, 5), (8, 8, 8))": 0.8832728952129704, "((0, 0, 5), (8, 8, 9))": 0.8912371358113748, "((0, 0, 5), (8, 9, 0))": 1.0455796088596783, "((0, 0, 5), (8, 9, 1))": 1.0230824029088263, "((0, 0, 5), (8, 9, 2))": 0.9957074979858715, "((0, 0, 5), (8, 9, 3))": 0.9689011330866142, "((0, 0, 5), (8, 9, 4))": 0.9464887015460254, "((0, 0, 5), (8, 9, 5))": 0.9309961581018593, "((0, 0, 5), (8, 9, 6))": 0.9234780381972137, "((0, 0, 5), (8, 9, 7))": 0.923401924660296, "((0, 0, 5), (8, 9, 8))": 0.9286557131095712, "((0, 0, 5), (8, 9, 9))": 0.93556751506412, "((0, 0, 5), (9, 0, 0))": 0.7013677924411102, "((0, 0, 5), (9, 0, 1))": 0.65305215135783, "((0, 0, 5), (9, 0, 2))": 0.5899142634472218, "((0, 0, 5), (9, 0, 3))": 0.5210147081127046, "((0, 0, 5), (9, 0, 4))": 0.4540933657988047, "((0, 0, 5), (9, 0, 5))": 0.39730543453018885, "((0, 0, 5), (9, 0, 6))": 0.3588755180511305, "((0, 0, 5), (9, 0, 7))": 0.3439437229884781, "((0, 0, 5), (9, 0, 8))": 0.34994795951549834, "((0, 0, 5), (9, 0, 9))": 0.3657306022454121, "((0, 0, 5), (9, 1, 0))": 0.7249152107036707, "((0, 0, 5), (9, 1, 1))": 0.6781562868861796, "((0, 0, 5), (9, 1, 2))": 0.6174396812961482, "((0, 0, 5), (9, 1, 3))": 0.5519857483198263, "((0, 0, 5), (9, 1, 4))": 0.48958708934701684, "((0, 0, 5), (9, 1, 5))": 0.4380402281249063, "((0, 0, 5), (9, 1, 6))": 0.4044594326011506, "((0, 0, 5), (9, 1, 7))": 0.39245819272724164, "((0, 0, 5), (9, 1, 8))": 0.39892906097324293, "((0, 0, 5), (9, 1, 9))": 0.41371000864026164, "((0, 0, 5), (9, 2, 0))": 0.7584153986695062, "((0, 0, 5), (9, 2, 1))": 0.7141990927538907, "((0, 0, 5), (9, 2, 2))": 0.6571983221609382, "((0, 0, 5), (9, 2, 3))": 0.5966126176208038, "((0, 0, 5), (9, 2, 4))": 0.5400987154644232, "((0, 0, 5), (9, 2, 5))": 0.49480003992403787, "((0, 0, 5), (9, 2, 6))": 0.4664885949834233, "((0, 0, 5), (9, 2, 7))": 0.4573512431726381, "((0, 0, 5), (9, 2, 8))": 0.4640062554731319, "((0, 0, 5), (9, 2, 9))": 0.4775026989548955, "((0, 0, 5), (9, 3, 0))": 0.7995576830237158, "((0, 0, 5), (9, 3, 1))": 0.7585319841498975, "((0, 0, 5), (9, 3, 2))": 0.7061055993358574, "((0, 0, 5), (9, 3, 3))": 0.6511847815762792, "((0, 0, 5), (9, 3, 4))": 0.6010180988060082, "((0, 0, 5), (9, 3, 5))": 0.5618988563023153, "((0, 0, 5), (9, 3, 6))": 0.538337588467558, "((0, 0, 5), (9, 3, 7))": 0.5314906172747685, "((0, 0, 5), (9, 3, 8))": 0.5380162840222666, "((0, 0, 5), (9, 3, 9))": 0.5501618790217195, "((0, 0, 5), (9, 4, 0))": 0.8463567252013102, "((0, 0, 5), (9, 4, 1))": 0.8088735794470984, "((0, 0, 5), (9, 4, 2))": 0.7614265303642688, "((0, 0, 5), (9, 4, 3))": 0.71241508654976, "((0, 0, 5), (9, 4, 4))": 0.6684714527340031, "((0, 0, 5), (9, 4, 5))": 0.6349784458940441, "((0, 0, 5), (9, 4, 6))": 0.6154008567761816, "((0, 0, 5), (9, 4, 7))": 0.6102432864275441, "((0, 0, 5), (9, 4, 8))": 0.6164018813836254, "((0, 0, 5), (9, 4, 9))": 0.6272140697002853, "((0, 0, 5), (9, 5, 0))": 0.8965568626910303, "((0, 0, 5), (9, 5, 1))": 0.8627193331152601, "((0, 0, 5), (9, 5, 2))": 0.8202864241601946, "((0, 0, 5), (9, 5, 3))": 0.777016529054818, "((0, 0, 5), (9, 5, 4))": 0.7388203961563955, "((0, 0, 5), (9, 5, 5))": 0.7102271284950524, "((0, 0, 5), (9, 5, 6))": 0.6938852293529884, "((0, 0, 5), (9, 5, 7))": 0.689917237119211, "((0, 0, 5), (9, 5, 8))": 0.6955449021504186, "((0, 0, 5), (9, 5, 9))": 0.7050712914030426, "((0, 0, 5), (9, 6, 0))": 0.9475563252989435, "((0, 0, 5), (9, 6, 1))": 0.9172593468493551, "((0, 0, 5), (9, 6, 2))": 0.8796009236499395, "((0, 0, 5), (9, 6, 3))": 0.8416217664393465, "((0, 0, 5), (9, 6, 4))": 0.8085103292983421, "((0, 0, 5), (9, 6, 5))": 0.7840569820553632, "((0, 0, 5), (9, 6, 6))": 0.7703012497230338, "((0, 0, 5), (9, 6, 7))": 0.7671434365873394, "((0, 0, 5), (9, 6, 8))": 0.7721408890875201, "((0, 0, 5), (9, 6, 9))": 0.7804402636012628, "((0, 0, 5), (9, 7, 0))": 0.9963586811152888, "((0, 0, 5), (9, 7, 1))": 0.969329058099451, "((0, 0, 5), (9, 7, 2))": 0.935977652701182, "((0, 0, 5), (9, 7, 3))": 0.9026299071165218, "((0, 0, 5), (9, 7, 4))": 0.8738275703498327, "((0, 0, 5), (9, 7, 5))": 0.8527668548105191, "((0, 0, 5), (9, 7, 6))": 0.8410490832492379, "((0, 0, 5), (9, 7, 7))": 0.8384393214079708, "((0, 0, 5), (9, 7, 8))": 0.8427780006458658, "((0, 0, 5), (9, 7, 9))": 0.849927472749323, "((0, 0, 5), (9, 8, 0))": 1.0393635777381516, "((0, 0, 5), (9, 8, 1))": 1.0151650357234672, "((0, 0, 5), (9, 8, 2))": 0.9854319861636692, "((0, 0, 5), (9, 8, 3))": 0.95585194757312, "((0, 0, 5), (9, 8, 4))": 0.9304672922505997, "((0, 0, 5), (9, 8, 5))": 0.9120408854577932, "((0, 0, 5), (9, 8, 6))": 0.901880651228467, "((0, 0, 5), (9, 8, 7))": 0.8996641914774766, "((0, 0, 5), (9, 8, 8))": 0.9034119564721019, "((0, 0, 5), (9, 8, 9))": 0.9095282094152835, "((0, 0, 5), (9, 9, 0))": 1.0714804370459963, "((0, 0, 5), (9, 9, 1))": 1.0494309713898655, "((0, 0, 5), (9, 9, 2))": 1.0222866179098808, "((0, 0, 5), (9, 9, 3))": 0.9953314362189408, "((0, 0, 5), (9, 9, 4))": 0.9722915996546496, "((0, 0, 5), (9, 9, 5))": 0.9556606243315261, "((0, 0, 5), (9, 9, 6))": 0.9465653096923814, "((0, 0, 5), (9, 9, 7))": 0.9446298767589983, "((0, 0, 5), (9, 9, 8))": 0.9479809066381902, "((0, 0, 5), (9, 9, 9))": 0.9532909877575899, "((0, 0, 6), (0, 0, 7))": 0.08753333443912614, "((0, 0, 6), (0, 0, 8))": 0.16340597970635828, "((0, 0, 6), (0, 0, 9))": 0.21976344859129193, "((0, 0, 6), (0, 1, 0))": 0.5071521221580053, "((0, 0, 6), (0, 1, 1))": 0.44879065670502, "((0, 0, 6), (0, 1, 2))": 0.3708379104273926, "((0, 0, 6), (0, 1, 3))": 0.2818253052677666, "((0, 0, 6), (0, 1, 4))": 0.18770502119778545, "((0, 0, 6), (0, 1, 5))": 0.09569509401519327, "((0, 0, 6), (0, 1, 6))": 0.0459445005617774, "((0, 0, 6), (0, 1, 7))": 0.10908838589912982, "((0, 0, 6), (0, 1, 8))": 0.1820702510136944, "((0, 0, 6), (0, 1, 9))": 0.2379042363081998, "((0, 0, 6), (0, 2, 0))": 0.5112575310858652, "((0, 0, 6), (0, 2, 1))": 0.4530957700824722, "((0, 0, 6), (0, 2, 2))": 0.37594533111653977, "((0, 0, 6), (0, 2, 3))": 0.2893578044392335, "((0, 0, 6), (0, 2, 4))": 0.20175378668645805, "((0, 0, 6), (0, 2, 5))": 0.1282638395215828, "((0, 0, 6), (0, 2, 6))": 0.1084341056548922, "((0, 0, 6), (0, 2, 7))": 0.15562050044747502, "((0, 0, 6), (0, 2, 8))": 0.21935645578008053, "((0, 0, 6), (0, 2, 9))": 0.2714261549927355, "((0, 0, 6), (0, 3, 0))": 0.5236464656636715, "((0, 0, 6), (0, 3, 1))": 0.4672871526005745, "((0, 0, 6), (0, 3, 2))": 0.39364616252612317, "((0, 0, 6), (0, 3, 3))": 0.313693405625314, "((0, 0, 6), (0, 3, 4))": 0.23876270007720238, "((0, 0, 6), (0, 3, 5))": 0.18686108207025126, "((0, 0, 6), (0, 3, 6))": 0.18106255610011246, "((0, 0, 6), (0, 3, 7))": 0.2190320439191834, "((0, 0, 6), (0, 3, 8))": 0.27286006617020847, "((0, 0, 6), (0, 3, 9))": 0.3193664093779303, "((0, 0, 6), (0, 4, 0))": 0.5458940739874066, "((0, 0, 6), (0, 4, 1))": 0.49294128316930835, "((0, 0, 6), (0, 4, 2))": 0.42529759134651357, "((0, 0, 6), (0, 4, 3))": 0.3550073554611997, "((0, 0, 6), (0, 4, 4))": 0.2944754290207283, "((0, 0, 6), (0, 4, 5))": 0.25882886098917884, "((0, 0, 6), (0, 4, 6))": 0.2595586675581231, "((0, 0, 6), (0, 4, 7))": 0.29159829361076534, "((0, 0, 6), (0, 4, 8))": 0.3371939742520747, "((0, 0, 6), (0, 4, 9))": 0.3779898688025638, "((0, 0, 6), (0, 5, 0))": 0.5775077581224174, "((0, 0, 6), (0, 5, 1))": 0.5291109996742674, "((0, 0, 6), (0, 5, 2))": 0.46889709067996405, "((0, 0, 6), (0, 5, 3))": 0.4090942837545787, "((0, 0, 6), (0, 5, 4))": 0.3612656899378549, "((0, 0, 6), (0, 5, 5))": 0.3364827810440967, "((0, 0, 6), (0, 5, 6))": 0.34038682610966503, "((0, 0, 6), (0, 5, 7))": 0.36810759555717276, "((0, 0, 6), (0, 5, 8))": 0.4071583047511282, "((0, 0, 6), (0, 5, 9))": 0.44281203019675264, "((0, 0, 6), (0, 6, 0))": 0.6161760677605295, "((0, 0, 6), (0, 6, 1))": 0.5728391449151169, "((0, 0, 6), (0, 6, 2))": 0.5203134588183117, "((0, 0, 6), (0, 6, 3))": 0.4701979970077981, "((0, 0, 6), (0, 6, 4))": 0.43239761082247796, "((0, 0, 6), (0, 6, 5))": 0.4147820414438991, "((0, 0, 6), (0, 6, 6))": 0.4202042117164196, "((0, 0, 6), (0, 6, 7))": 0.44449444227413776, "((0, 0, 6), (0, 6, 8))": 0.47827409885056044, "((0, 0, 6), (0, 6, 9))": 0.5094870644474504, "((0, 0, 6), (0, 7, 0))": 0.658221350618329, "((0, 0, 6), (0, 7, 1))": 0.6198652510676186, "((0, 0, 6), (0, 7, 2))": 0.5744360429531364, "((0, 0, 6), (0, 7, 3))": 0.5324562132151333, "((0, 0, 6), (0, 7, 4))": 0.502162474603174, "((0, 0, 6), (0, 7, 5))": 0.4892821127728929, "((0, 0, 6), (0, 7, 6))": 0.4953402056142968, "((0, 0, 6), (0, 7, 7))": 0.516814382427094, "((0, 0, 6), (0, 7, 8))": 0.5462937137561634, "((0, 0, 6), (0, 7, 9))": 0.5737205101318333, "((0, 0, 6), (0, 8, 0))": 0.6988094446824357, "((0, 0, 6), (0, 8, 1))": 0.6649008406373941, "((0, 0, 6), (0, 8, 2))": 0.6254087737955174, "((0, 0, 6), (0, 8, 3))": 0.5897072562052942, "((0, 0, 6), (0, 8, 4))": 0.5647406826085626, "((0, 0, 6), (0, 8, 5))": 0.5549327588773016, "((0, 0, 6), (0, 8, 6))": 0.5611629991799009, "((0, 0, 6), (0, 8, 7))": 0.5803847997412275, "((0, 0, 6), (0, 8, 8))": 0.6064276234685938, "((0, 0, 6), (0, 8, 9))": 0.6306961216624034, "((0, 0, 6), (0, 9, 0))": 0.7312181072431321, "((0, 0, 6), (0, 9, 1))": 0.7007249773444798, "((0, 0, 6), (0, 9, 2))": 0.6654212656926455, "((0, 0, 6), (0, 9, 3))": 0.6338775965154235, "((0, 0, 6), (0, 9, 4))": 0.6122479259354905, "((0, 0, 6), (0, 9, 5))": 0.6042474410448466, "((0, 0, 6), (0, 9, 6))": 0.6104512352039583, "((0, 0, 6), (0, 9, 7))": 0.6281092968679012, "((0, 0, 6), (0, 9, 8))": 0.6517489196225194, "((0, 0, 6), (0, 9, 9))": 0.6736343995448669, "((0, 0, 6), (1, 0, 0))": 0.5287003575851638, "((0, 0, 6), (1, 0, 1))": 0.47063058448903805, "((0, 0, 6), (1, 0, 2))": 0.39278166417017446, "((0, 0, 6), (1, 0, 3))": 0.30349175867266653, "((0, 0, 6), (1, 0, 4))": 0.20823518962549312, "((0, 0, 6), (1, 0, 5))": 0.11186994338371399, "((0, 0, 6), (1, 0, 6))": 0.02715709400375588, "((0, 0, 6), (1, 0, 7))": 0.07819766831343736, "((0, 0, 6), (1, 0, 8))": 0.15360057804194077, "((0, 0, 6), (1, 0, 9))": 0.21057596990967745, "((0, 0, 6), (1, 1, 0))": 0.5303001313924223, "((0, 0, 6), (1, 1, 1))": 0.47157871978736066, "((0, 0, 6), (1, 1, 2))": 0.3932137549626964, "((0, 0, 6), (1, 1, 3))": 0.30407208532678676, "((0, 0, 6), (1, 1, 4))": 0.210628087433477, "((0, 0, 6), (1, 1, 5))": 0.12152528512593122, "((0, 0, 6), (1, 1, 6))": 0.06893024023811857, "((0, 0, 6), (1, 1, 7))": 0.11066507087607934, "((0, 0, 6), (1, 1, 8))": 0.17875177684788238, "((0, 0, 6), (1, 1, 9))": 0.23362263079749673, "((0, 0, 6), (1, 2, 0))": 0.5372384538842736, "((0, 0, 6), (1, 2, 1))": 0.479015520075171, "((0, 0, 6), (1, 2, 2))": 0.401915525153293, "((0, 0, 6), (1, 2, 3))": 0.3158765146577584, "((0, 0, 6), (1, 2, 4))": 0.22973085985424316, "((0, 0, 6), (1, 2, 5))": 0.15795178309840074, "((0, 0, 6), (1, 2, 6))": 0.1313512941785579, "((0, 0, 6), (1, 2, 7))": 0.1655598612705527, "((0, 0, 6), (1, 2, 8))": 0.22309118932480815, "((0, 0, 6), (1, 2, 9))": 0.272938353158752, "((0, 0, 6), (1, 3, 0))": 0.5524051344938149, "((0, 0, 6), (1, 3, 1))": 0.4962383318782846, "((0, 0, 6), (1, 3, 2))": 0.42296037386806534, "((0, 0, 6), (1, 3, 3))": 0.34375448344412457, "((0, 0, 6), (1, 3, 4))": 0.26974473152303513, "((0, 0, 6), (1, 3, 5))": 0.2169517020959834, "((0, 0, 6), (1, 3, 6))": 0.20471215291341227, "((0, 0, 6), (1, 3, 7))": 0.23403732844092545, "((0, 0, 6), (1, 3, 8))": 0.2822823930131291, "((0, 0, 6), (1, 3, 9))": 0.32612017556211986, "((0, 0, 6), (1, 4, 0))": 0.5770043264927345, "((0, 0, 6), (1, 4, 1))": 0.5243702892900481, "((0, 0, 6), (1, 4, 2))": 0.4571374569016852, "((0, 0, 6), (1, 4, 3))": 0.3873076721456669, "((0, 0, 6), (1, 4, 4))": 0.326671420238195, "((0, 0, 6), (1, 4, 5))": 0.2887768208180727, "((0, 0, 6), (1, 4, 6))": 0.284119694831778, "((0, 0, 6), (1, 4, 7))": 0.3098637077798456, "((0, 0, 6), (1, 4, 8))": 0.35079876109027236, "((0, 0, 6), (1, 4, 9))": 0.3889676378684736, "((0, 0, 6), (1, 5, 0))": 0.6103627602362311, "((0, 0, 6), (1, 5, 1))": 0.5622877203074542, "((0, 0, 6), (1, 5, 2))": 0.5023430082073226, "((0, 0, 6), (1, 5, 3))": 0.4425561704515326, "((0, 0, 6), (1, 5, 4))": 0.39385730477279995, "((0, 0, 6), (1, 5, 5))": 0.3664382911241226, "((0, 0, 6), (1, 5, 6))": 0.3658764506120672, "((0, 0, 6), (1, 5, 7))": 0.3886855856645567, "((0, 0, 6), (1, 5, 8))": 0.42383292995486027, "((0, 0, 6), (1, 5, 9))": 0.4570587482106585, "((0, 0, 6), (1, 6, 0))": 0.6501700901076048, "((0, 0, 6), (1, 6, 1))": 0.6070966146352177, "((0, 0, 6), (1, 6, 2))": 0.554654306351051, "((0, 0, 6), (1, 6, 3))": 0.5041967576993038, "((0, 0, 6), (1, 6, 4))": 0.46513760827544937, "((0, 0, 6), (1, 6, 5))": 0.44491380675146147, "((0, 0, 6), (1, 6, 6))": 0.44656026238009616, "((0, 0, 6), (1, 6, 7))": 0.4668222912482468, "((0, 0, 6), (1, 6, 8))": 0.49725520367855136, "((0, 0, 6), (1, 6, 9))": 0.5262450970892989, "((0, 0, 6), (1, 7, 0))": 0.6928541702231562, "((0, 0, 6), (1, 7, 1))": 0.6547029745693362, "((0, 0, 6), (1, 7, 2))": 0.6092153956805003, "((0, 0, 6), (1, 7, 3))": 0.5666857568134531, "((0, 0, 6), (1, 7, 4))": 0.5350033510287487, "((0, 0, 6), (1, 7, 5))": 0.5196917563092496, "((0, 0, 6), (1, 7, 6))": 0.5224929316150523, "((0, 0, 6), (1, 7, 7))": 0.5405216755461185, "((0, 0, 6), (1, 7, 8))": 0.5670361949641527, "((0, 0, 6), (1, 7, 9))": 0.5923969504979003, "((0, 0, 6), (1, 8, 0))": 0.7336978021474192, "((0, 0, 6), (1, 8, 1))": 0.699969516495408, "((0, 0, 6), (1, 8, 2))": 0.6603484512866673, "((0, 0, 6), (1, 8, 3))": 0.6240097770597685, "((0, 0, 6), (1, 8, 4))": 0.5976552312472266, "((0, 0, 6), (1, 8, 5))": 0.5856152822045015, "((0, 0, 6), (1, 8, 6))": 0.5889722633634724, "((0, 0, 6), (1, 8, 7))": 0.6051508637072643, "((0, 0, 6), (1, 8, 8))": 0.6284893606923193, "((0, 0, 6), (1, 8, 9))": 0.6507869911547488, "((0, 0, 6), (1, 9, 0))": 0.7660495489911673, "((0, 0, 6), (1, 9, 1))": 0.7357400381978272, "((0, 0, 6), (1, 9, 2))": 0.7002925397742069, "((0, 0, 6), (1, 9, 3))": 0.6680941963167106, "((0, 0, 6), (1, 9, 4))": 0.6451242759144998, "((0, 0, 6), (1, 9, 5))": 0.6350556090385939, "((0, 0, 6), (1, 9, 6))": 0.6386477144126772, "((0, 0, 6), (1, 9, 7))": 0.6535286204099708, "((0, 0, 6), (1, 9, 8))": 0.6746398621644745, "((0, 0, 6), (1, 9, 9))": 0.6946055017037642, "((0, 0, 6), (2, 0, 0))": 0.5566115364330579, "((0, 0, 6), (2, 0, 1))": 0.49832664560221673, "((0, 0, 6), (2, 0, 2))": 0.4201037310219334, "((0, 0, 6), (2, 0, 3))": 0.33052975093617226, "((0, 0, 6), (2, 0, 4))": 0.2355524874170757, "((0, 0, 6), (2, 0, 5))": 0.1414210240051717, "((0, 0, 6), (2, 0, 6))": 0.06488517582377164, "((0, 0, 6), (2, 0, 7))": 0.07981842694068549, "((0, 0, 6), (2, 0, 8))": 0.14668591670682402, "((0, 0, 6), (2, 0, 9))": 0.20202322871450495, "((0, 0, 6), (2, 1, 0))": 0.5611775563472581, "((0, 0, 6), (2, 1, 1))": 0.5025506219054268, "((0, 0, 6), (2, 1, 2))": 0.4243011040838481, "((0, 0, 6), (2, 1, 3))": 0.33566252107503947, "((0, 0, 6), (2, 1, 4))": 0.24378998595481313, "((0, 0, 6), (2, 1, 5))": 0.15843356567784653, "((0, 0, 6), (2, 1, 6))": 0.10485643434440213, "((0, 0, 6), (2, 1, 7))": 0.12337194754967064, "((0, 0, 6), (2, 1, 8))": 0.18043657812795497, "((0, 0, 6), (2, 1, 9))": 0.23172895263954205, "((0, 0, 6), (2, 2, 0))": 0.5717458848017064, "((0, 0, 6), (2, 2, 1))": 0.5139563424703553, "((0, 0, 6), (2, 2, 2))": 0.43748533261119016, "((0, 0, 6), (2, 2, 3))": 0.3525977635318543, "((0, 0, 6), (2, 2, 4))": 0.2684713355624905, "((0, 0, 6), (2, 2, 5))": 0.1985342466102094, "((0, 0, 6), (2, 2, 6))": 0.1659728468551715, "((0, 0, 6), (2, 2, 7))": 0.18537641924930157, "((0, 0, 6), (2, 2, 8))": 0.23301115059622798, "((0, 0, 6), (2, 2, 9))": 0.2783550174251396, "((0, 0, 6), (2, 3, 0))": 0.590456551292286, "((0, 0, 6), (2, 3, 1))": 0.5349748726508595, "((0, 0, 6), (2, 3, 2))": 0.4626155840719029, "((0, 0, 6), (2, 3, 3))": 0.3846449920961424, "((0, 0, 6), (2, 3, 4))": 0.31185290584429226, "((0, 0, 6), (2, 3, 5))": 0.25818789813534754, "((0, 0, 6), (2, 3, 6))": 0.23927535124766958, "((0, 0, 6), (2, 3, 7))": 0.25825789757573453, "((0, 0, 6), (2, 3, 8))": 0.2984760000493895, "((0, 0, 6), (2, 3, 9))": 0.3378414054348853, "((0, 0, 6), (2, 4, 0))": 0.6180358829336543, "((0, 0, 6), (2, 4, 1))": 0.5661838906316696, "((0, 0, 6), (2, 4, 2))": 0.4998556161522818, "((0, 0, 6), (2, 4, 3))": 0.4308495007433578, "((0, 0, 6), (2, 4, 4))": 0.3702346808964797, "((0, 0, 6), (2, 4, 5))": 0.3299083446529409, "((0, 0, 6), (2, 4, 6))": 0.31916440138508534, "((0, 0, 6), (2, 4, 7))": 0.3371081291790871, "((0, 0, 6), (2, 4, 8))": 0.3715473639005534, "((0, 0, 6), (2, 4, 9))": 0.40564320596189846, "((0, 0, 6), (2, 5, 0))": 0.653586959736959, "((0, 0, 6), (2, 5, 1))": 0.6062564377610632, "((0, 0, 6), (2, 5, 2))": 0.5470003945352011, "((0, 0, 6), (2, 5, 3))": 0.48747181176474524, "((0, 0, 6), (2, 5, 4))": 0.4378861775815632, "((0, 0, 6), (2, 5, 5))": 0.40746425408471626, "((0, 0, 6), (2, 5, 6))": 0.4015880407975, "((0, 0, 6), (2, 5, 7))": 0.41817159146484856, "((0, 0, 6), (2, 5, 8))": 0.4479313255219629, "((0, 0, 6), (2, 5, 9))": 0.47752353034733375, "((0, 0, 6), (2, 6, 0))": 0.6947906561100728, "((0, 0, 6), (2, 6, 1))": 0.6523572740175505, "((0, 0, 6), (2, 6, 2))": 0.6003388940977396, "((0, 0, 6), (2, 6, 3))": 0.5496767371530168, "((0, 0, 6), (2, 6, 4))": 0.5092282109754569, "((0, 0, 6), (2, 6, 5))": 0.48593123348092676, "((0, 0, 6), (2, 6, 6))": 0.48295610372838177, "((0, 0, 6), (2, 6, 7))": 0.49803262882542143, "((0, 0, 6), (2, 6, 8))": 0.5238593245611016, "((0, 0, 6), (2, 6, 9))": 0.5495848497788817, "((0, 0, 6), (2, 7, 0))": 0.7381877106769429, "((0, 0, 6), (2, 7, 1))": 0.700568018046662, "((0, 0, 6), (2, 7, 2))": 0.655287390724769, "((0, 0, 6), (2, 7, 3))": 0.612259793588137, "((0, 0, 6), (2, 7, 4))": 0.5789806687362531, "((0, 0, 6), (2, 7, 5))": 0.560733430255157, "((0, 0, 6), (2, 7, 6))": 0.5594764830199827, "((0, 0, 6), (2, 7, 7))": 0.5730373742791031, "((0, 0, 6), (2, 7, 8))": 0.5954967323792809, "((0, 0, 6), (2, 7, 9))": 0.6178727738360056, "((0, 0, 6), (2, 8, 0))": 0.7792038230416292, "((0, 0, 6), (2, 8, 1))": 0.7459171284240994, "((0, 0, 6), (2, 8, 2))": 0.70636053208678, "((0, 0, 6), (2, 8, 3))": 0.6693747128045309, "((0, 0, 6), (2, 8, 4))": 0.6413823925431432, "((0, 0, 6), (2, 8, 5))": 0.6266004049842981, "((0, 0, 6), (2, 8, 6))": 0.6263319572435149, "((0, 0, 6), (2, 8, 7))": 0.6385481287543309, "((0, 0, 6), (2, 8, 8))": 0.6582229253738943, "((0, 0, 6), (2, 8, 9))": 0.6777446787312754, "((0, 0, 6), (2, 9, 0))": 0.8113756351235546, "((0, 0, 6), (2, 9, 1))": 0.7814274772005557, "((0, 0, 6), (2, 9, 2))": 0.7459682065628153, "((0, 0, 6), (2, 9, 3))": 0.7130683525860757, "((0, 0, 6), (2, 9, 4))": 0.6884892315932131, "((0, 0, 6), (2, 9, 5))": 0.6758439999623677, "((0, 0, 6), (2, 9, 6))": 0.6761029971582576, "((0, 0, 6), (2, 9, 7))": 0.6873477278560206, "((0, 0, 6), (2, 9, 8))": 0.7050552804466541, "((0, 0, 6), (2, 9, 9))": 0.7224106672672598, "((0, 0, 6), (3, 0, 0))": 0.5890338206698089, "((0, 0, 6), (3, 0, 1))": 0.530954934017952, "((0, 0, 6), (3, 0, 2))": 0.45304816470201603, "((0, 0, 6), (3, 0, 3))": 0.36412788713427935, "((0, 0, 6), (3, 0, 4))": 0.27071699499922974, "((0, 0, 6), (3, 0, 5))": 0.1803846902101214, "((0, 0, 6), (3, 0, 6))": 0.109784550714746, "((0, 0, 6), (3, 0, 7))": 0.10149402974033632, "((0, 0, 6), (3, 0, 8))": 0.1498267330650952, "((0, 0, 6), (3, 0, 9))": 0.19938721523707398, "((0, 0, 6), (3, 1, 0))": 0.5967438641428306, "((0, 0, 6), (3, 1, 1))": 0.5386522010850273, "((0, 0, 6), (3, 1, 2))": 0.46121188983853445, "((0, 0, 6), (3, 1, 3))": 0.373908846264156, "((0, 0, 6), (3, 1, 4))": 0.28444190553608223, "((0, 0, 6), (3, 1, 5))": 0.20294584792773762, "((0, 0, 6), (3, 1, 6))": 0.14922836160011158, "((0, 0, 6), (3, 1, 7))": 0.1499205633636997, "((0, 0, 6), (3, 1, 8))": 0.19161240513610467, "((0, 0, 6), (3, 1, 9))": 0.23617540920703448, "((0, 0, 6), (3, 2, 0))": 0.611155952283876, "((0, 0, 6), (3, 2, 1))": 0.5542300870794993, "((0, 0, 6), (3, 2, 2))": 0.4790213340246265, "((0, 0, 6), (3, 2, 3))": 0.3959238619395054, "((0, 0, 6), (3, 2, 4))": 0.314205230201546, "((0, 0, 6), (3, 2, 5))": 0.24605720055608593, "((0, 0, 6), (3, 2, 6))": 0.2091040434747977, "((0, 0, 6), (3, 2, 7))": 0.21536513085348627, "((0, 0, 6), (3, 2, 8))": 0.25115289384498973, "((0, 0, 6), (3, 2, 9))": 0.2899621366758145, "((0, 0, 6), (3, 3, 0))": 0.6336120902745183, "((0, 0, 6), (3, 3, 1))": 0.5792042669469274, "((0, 0, 6), (3, 3, 2))": 0.5083017348666073, "((0, 0, 6), (3, 3, 3))": 0.432039936557313, "((0, 0, 6), (3, 3, 4))": 0.3607175180630833, "((0, 0, 6), (3, 3, 5))": 0.30644052802403665, "((0, 0, 6), (3, 3, 6))": 0.28180833835202124, "((0, 0, 6), (3, 3, 7))": 0.2907705603367583, "((0, 0, 6), (3, 3, 8))": 0.3217832619040377, "((0, 0, 6), (3, 3, 9))": 0.35534935767318665, "((0, 0, 6), (3, 4, 0))": 0.6643203993783109, "((0, 0, 6), (3, 4, 1))": 0.613590786481498, "((0, 0, 6), (3, 4, 2))": 0.5486234571475479, "((0, 0, 6), (3, 4, 3))": 0.4808298594046506, "((0, 0, 6), (3, 4, 4))": 0.42049838401507744, "((0, 0, 6), (3, 4, 5))": 0.37804577244847104, "((0, 0, 6), (3, 4, 6))": 0.3616065811315985, "((0, 0, 6), (3, 4, 7))": 0.3715792217880086, "((0, 0, 6), (3, 4, 8))": 0.3986315467537986, "((0, 0, 6), (3, 4, 9))": 0.42770388615687904, "((0, 0, 6), (3, 5, 0))": 0.7021441349246429, "((0, 0, 6), (3, 5, 1))": 0.6558535431863477, "((0, 0, 6), (3, 5, 2))": 0.5976796391527217, "((0, 0, 6), (3, 5, 3))": 0.5387506846136929, "((0, 0, 6), (3, 5, 4))": 0.48852551296333074, "((0, 0, 6), (3, 5, 5))": 0.45530034923883, "((0, 0, 6), (3, 5, 6))": 0.44417215891680845, "((0, 0, 6), (3, 5, 7))": 0.4541812692894468, "((0, 0, 6), (3, 5, 8))": 0.47781095846132804, "((0, 0, 6), (3, 5, 9))": 0.5030321050228252, "((0, 0, 6), (3, 6, 0))": 0.7447466209731991, "((0, 0, 6), (3, 6, 1))": 0.7032018482944901, "((0, 0, 6), (3, 6, 2))": 0.6519423875392972, "((0, 0, 6), (3, 6, 3))": 0.6013592740172383, "((0, 0, 6), (3, 6, 4))": 0.5597089524000507, "((0, 0, 6), (3, 6, 5))": 0.5334210133536371, "((0, 0, 6), (3, 6, 6))": 0.5257267403333656, "((0, 0, 6), (3, 6, 7))": 0.5352163800058314, "((0, 0, 6), (3, 6, 8))": 0.5558021829359608, "((0, 0, 6), (3, 6, 9))": 0.5776666349137005, "((0, 0, 6), (3, 7, 0))": 0.7887862170694575, "((0, 0, 6), (3, 7, 1))": 0.7518905285811018, "((0, 0, 6), (3, 7, 2))": 0.707086109505348, "((0, 0, 6), (3, 7, 3))": 0.6637795473207414, "((0, 0, 6), (3, 7, 4))": 0.6290211043876572, "((0, 0, 6), (3, 7, 5))": 0.6078308555788957, "((0, 0, 6), (3, 7, 6))": 0.602336736610667, "((0, 0, 6), (3, 7, 7))": 0.6110371108490668, "((0, 0, 6), (3, 7, 8))": 0.6289007109012009, "((0, 0, 6), (3, 7, 9))": 0.6478085561920636, "((0, 0, 6), (3, 8, 0))": 0.8298753129774955, "((0, 0, 6), (3, 8, 1))": 0.7971606231910278, "((0, 0, 6), (3, 8, 2))": 0.7578677492449174, "((0, 0, 6), (3, 8, 3))": 0.7203899006295963, "((0, 0, 6), (3, 8, 4))": 0.6908165522582819, "((0, 0, 6), (3, 8, 5))": 0.6732254467963094, "((0, 0, 6), (3, 8, 6))": 0.6691154930122877, "((0, 0, 6), (3, 8, 7))": 0.6769978267318576, "((0, 0, 6), (3, 8, 8))": 0.6925502466265459, "((0, 0, 6), (3, 8, 9))": 0.7089116222590582, "((0, 0, 6), (3, 9, 0))": 0.861818068180988, "((0, 0, 6), (3, 9, 1))": 0.8323189742956277, "((0, 0, 6), (3, 9, 2))": 0.7969871256348814, "((0, 0, 6), (3, 9, 3))": 0.7634906643540982, "((0, 0, 6), (3, 9, 4))": 0.7373159947582189, "((0, 0, 6), (3, 9, 5))": 0.7219922579464, "((0, 0, 6), (3, 9, 6))": 0.7186859685756394, "((0, 0, 6), (3, 9, 7))": 0.7259425143712693, "((0, 0, 6), (3, 9, 8))": 0.7398469141197787, "((0, 0, 6), (3, 9, 9))": 0.7542719184763974, "((0, 0, 6), (4, 0, 0))": 0.6242823778785034, "((0, 0, 6), (4, 0, 1))": 0.5668384342999387, "((0, 0, 6), (4, 0, 2))": 0.489948974692471, "((0, 0, 6), (4, 0, 3))": 0.4026136838840077, "((0, 0, 6), (4, 0, 4))": 0.31182172149531184, "((0, 0, 6), (4, 0, 5))": 0.22584055772188155, "((0, 0, 6), (4, 0, 6))": 0.15948362287216697, "((0, 0, 6), (4, 0, 7))": 0.13878444282486185, "((0, 0, 6), (4, 0, 8))": 0.16690452763221195, "((0, 0, 6), (4, 0, 9))": 0.20667207782330327, "((0, 0, 6), (4, 1, 0))": 0.6350646489270799, "((0, 0, 6), (4, 1, 1))": 0.5779088952082188, "((0, 0, 6), (4, 1, 2))": 0.5019114707057555, "((0, 0, 6), (4, 1, 3))": 0.4166969363135566, "((0, 0, 6), (4, 1, 4))": 0.3302377664061543, "((0, 0, 6), (4, 1, 5))": 0.2524293162686565, "((0, 0, 6), (4, 1, 6))": 0.19892164262908885, "((0, 0, 6), (4, 1, 7))": 0.1876094244375903, "((0, 0, 6), (4, 1, 8))": 0.2138466795789605, "((0, 0, 6), (4, 1, 9))": 0.24941755500270105, "((0, 0, 6), (4, 2, 0))": 0.6531995791441901, "((0, 0, 6), (4, 2, 1))": 0.5974934450865211, "((0, 0, 6), (4, 2, 2))": 0.5240750090485055, "((0, 0, 6), (4, 2, 3))": 0.44330791125154395, "((0, 0, 6), (4, 2, 4))": 0.36428263618438844, "((0, 0, 6), (4, 2, 5))": 0.29791000819238717, "((0, 0, 6), (4, 2, 6))": 0.2578972178735789, "((0, 0, 6), (4, 2, 7))": 0.25373900739403293, "((0, 0, 6), (4, 2, 8))": 0.27779229192548716, "((0, 0, 6), (4, 2, 9))": 0.3089001494308001, "((0, 0, 6), (4, 3, 0))": 0.6792504598671187, "((0, 0, 6), (4, 3, 1))": 0.6262194152254335, "((0, 0, 6), (4, 3, 2))": 0.5572031365049083, "((0, 0, 6), (4, 3, 3))": 0.4830541847417868, "((0, 0, 6), (4, 3, 4))": 0.41345801823049366, "((0, 0, 6), (4, 3, 5))": 0.35893776466295685, "((0, 0, 6), (4, 3, 6))": 0.32976266675546784, "((0, 0, 6), (4, 3, 7))": 0.3299575379162089, "((0, 0, 6), (4, 3, 8))": 0.3517620656383634, "((0, 0, 6), (4, 3, 9))": 0.3788608331663527, "((0, 0, 6), (4, 4, 0))": 0.7129339649811517, "((0, 0, 6), (4, 4, 1))": 0.6635804462142397, "((0, 0, 6), (4, 4, 2))": 0.6003305957041544, "((0, 0, 6), (4, 4, 3))": 0.5341056581990176, "((0, 0, 6), (4, 4, 4))": 0.4743905422215198, "((0, 0, 6), (4, 4, 5))": 0.43031829954746426, "((0, 0, 6), (4, 4, 6))": 0.4089748643383163, "((0, 0, 6), (4, 4, 7))": 0.4115444886144494, "((0, 0, 6), (4, 4, 8))": 0.4311069049223149, "((0, 0, 6), (4, 4, 9))": 0.4547109027583481, "((0, 0, 6), (4, 5, 0))": 0.7528816671227361, "((0, 0, 6), (4, 5, 1))": 0.7078401104773548, "((0, 0, 6), (4, 5, 2))": 0.6510569087822847, "((0, 0, 6), (4, 5, 3))": 0.5930654331150541, "((0, 0, 6), (4, 5, 4))": 0.5425577072132115, "((0, 0, 6), (4, 5, 5))": 0.5069830866108656, "((0, 0, 6), (4, 5, 6))": 0.49110036442723637, "((0, 0, 6), (4, 5, 7))": 0.49477864111774655, "((0, 0, 6), (4, 5, 8))": 0.5121315914898186, "((0, 0, 6), (4, 5, 9))": 0.5326550195511258, "((0, 0, 6), (4, 6, 0))": 0.7967384914054995, "((0, 0, 6), (4, 6, 1))": 0.7562470169824248, "((0, 0, 6), (4, 6, 2))": 0.7060082637255097, "((0, 0, 6), (4, 6, 3))": 0.6558130948439802, "((0, 0, 6), (4, 6, 4))": 0.6132924544617481, "((0, 0, 6), (4, 6, 5))": 0.5843667042251269, "((0, 0, 6), (4, 6, 6))": 0.5722463759906614, "((0, 0, 6), (4, 6, 7))": 0.5762417230801739, "((0, 0, 6), (4, 6, 8))": 0.5914353744014632, "((0, 0, 6), (4, 6, 9))": 0.6091969164292739, "((0, 0, 6), (4, 7, 0))": 0.8412876664660229, "((0, 0, 6), (4, 7, 1))": 0.8052343287358507, "((0, 0, 6), (4, 7, 2))": 0.7611155303252839, "((0, 0, 6), (4, 7, 3))": 0.7177912559809061, "((0, 0, 6), (4, 7, 4))": 0.6818256538237155, "((0, 0, 6), (4, 7, 5))": 0.6579478514233988, "((0, 0, 6), (4, 7, 6))": 0.6483934265321796, "((0, 0, 6), (4, 7, 7))": 0.6522549647523801, "((0, 0, 6), (4, 7, 8))": 0.6653930546412224, "((0, 0, 6), (4, 7, 9))": 0.6806590522166552, "((0, 0, 6), (4, 8, 0))": 0.8823550607092265, "((0, 0, 6), (4, 8, 1))": 0.8502931807172788, "((0, 0, 6), (4, 8, 2))": 0.8114238349823744, "((0, 0, 6), (4, 8, 3))": 0.7736591460075644, "((0, 0, 6), (4, 8, 4))": 0.7427145841879941, "((0, 0, 6), (4, 8, 5))": 0.7224965372077486, "((0, 0, 6), (4, 8, 6))": 0.7146533313962853, "((0, 0, 6), (4, 8, 7))": 0.718195411062968, "((0, 0, 6), (4, 8, 8))": 0.7295226142055072, "((0, 0, 6), (4, 8, 9))": 0.7426008695715238, "((0, 0, 6), (4, 9, 0))": 0.9140294520818597, "((0, 0, 6), (4, 9, 1))": 0.8850428386672416, "((0, 0, 6), (4, 9, 2))": 0.8499617224959912, "((0, 0, 6), (4, 9, 3))": 0.8160275537347238, "((0, 0, 6), (4, 9, 4))": 0.7884185010208365, "((0, 0, 6), (4, 9, 5))": 0.7705504668199404, "((0, 0, 6), (4, 9, 6))": 0.7637513282873911, "((0, 0, 6), (4, 9, 7))": 0.7670052336746301, "((0, 0, 6), (4, 9, 8))": 0.7770244837666445, "((0, 0, 6), (4, 9, 9))": 0.788422112284271, "((0, 0, 6), (5, 0, 0))": 0.660849178976582, "((0, 0, 6), (5, 0, 1))": 0.6044427165216864, "((0, 0, 6), (5, 0, 2))": 0.5291880572538603, "((0, 0, 6), (5, 0, 3))": 0.44419266413683, "((0, 0, 6), (5, 0, 4))": 0.3566920868118504, "((0, 0, 6), (5, 0, 5))": 0.27504119013845546, "((0, 0, 6), (5, 0, 6))": 0.21186272271140957, "((0, 0, 6), (5, 0, 7))": 0.18434133935052188, "((0, 0, 6), (5, 0, 8))": 0.19651349795641043, "((0, 0, 6), (5, 0, 9))": 0.22506298992520904, "((0, 0, 6), (5, 1, 0))": 0.6744737557240886, "((0, 0, 6), (5, 1, 1))": 0.618609342630118, "((0, 0, 6), (5, 1, 2))": 0.5445817064601144, "((0, 0, 6), (5, 1, 3))": 0.46203443845883674, "((0, 0, 6), (5, 1, 4))": 0.3789400145488005, "((0, 0, 6), (5, 1, 5))": 0.30458176479811183, "((0, 0, 6), (5, 1, 6))": 0.2514969381365734, "((0, 0, 6), (5, 1, 7))": 0.23226700979472217, "((0, 0, 6), (5, 1, 8))": 0.2455964799416424, "((0, 0, 6), (5, 1, 9))": 0.2716668801242749, "((0, 0, 6), (5, 2, 0))": 0.6960084476834109, "((0, 0, 6), (5, 2, 1))": 0.6418226165637189, "((0, 0, 6), (5, 2, 2))": 0.5706151297900127, "((0, 0, 6), (5, 2, 3))": 0.49258385608434735, "((0, 0, 6), (5, 2, 4))": 0.41644730335685815, "((0, 0, 6), (5, 2, 5))": 0.35188969656706565, "((0, 0, 6), (5, 2, 6))": 0.30983517564055235, "((0, 0, 6), (5, 2, 7))": 0.2977945456773794, "((0, 0, 6), (5, 2, 8))": 0.31151524843592576, "((0, 0, 6), (5, 2, 9))": 0.3347941005791676, "((0, 0, 6), (5, 3, 0))": 0.7252915491769641, "((0, 0, 6), (5, 3, 1))": 0.6738834523120479, "((0, 0, 6), (5, 3, 2))": 0.607086481165762, "((0, 0, 6), (5, 3, 3))": 0.5353706962178738, "((0, 0, 6), (5, 3, 4))": 0.4677384296006349, "((0, 0, 6), (5, 3, 5))": 0.4133689088530871, "((0, 0, 6), (5, 3, 6))": 0.3807552300330511, "((0, 0, 6), (5, 3, 7))": 0.3736955245643651, "((0, 0, 6), (5, 3, 8))": 0.38706079868403087, "((0, 0, 6), (5, 3, 9))": 0.40766434783334554, "((0, 0, 6), (5, 4, 0))": 0.7616086304585038, "((0, 0, 6), (5, 4, 1))": 0.7138304630810217, "((0, 0, 6), (5, 4, 2))": 0.6525779804715116, "((0, 0, 6), (5, 4, 3))": 0.588224266771063, "((0, 0, 6), (5, 4, 4))": 0.5294654515920357, "((0, 0, 6), (5, 4, 5))": 0.48432391149425846, "((0, 0, 6), (5, 4, 6))": 0.4589930026416534, "((0, 0, 6), (5, 4, 7))": 0.4550747641096271, "((0, 0, 6), (5, 4, 8))": 0.4675843260707611, "((0, 0, 6), (5, 4, 9))": 0.4857101279860677, "((0, 0, 6), (5, 5, 0))": 0.8033938788223332, "((0, 0, 6), (5, 5, 1))": 0.759760092074836, "((0, 0, 6), (5, 5, 2))": 0.7046096641358941, "((0, 0, 6), (5, 5, 3))": 0.647858206101497, "((0, 0, 6), (5, 5, 4))": 0.5974658270122575, "((0, 0, 6), (5, 5, 5))": 0.5600948590530576, "((0, 0, 6), (5, 5, 6))": 0.5401507384944946, "((0, 0, 6), (5, 5, 7))": 0.5380769116576722, "((0, 0, 6), (5, 5, 8))": 0.5494176489880419, "((0, 0, 6), (5, 5, 9))": 0.5652468003972418, "((0, 0, 6), (5, 6, 0))": 0.848277888707334, "((0, 0, 6), (5, 6, 1))": 0.8089619059157135, "((0, 0, 6), (5, 6, 2))": 0.7599497225744831, "((0, 0, 6), (5, 6, 3))": 0.7104332964958164, "((0, 0, 6), (5, 6, 4))": 0.6674304271191877, "((0, 0, 6), (5, 6, 5))": 0.6363475853232066, "((0, 0, 6), (5, 6, 6))": 0.6203166789757792, "((0, 0, 6), (5, 6, 7))": 0.6192149292107456, "((0, 0, 6), (5, 6, 8))": 0.6292005111097638, "((0, 0, 6), (5, 6, 9))": 0.6428810608500227, "((0, 0, 6), (5, 7, 0))": 0.8931709615720052, "((0, 0, 6), (5, 7, 1))": 0.8580489757343742, "((0, 0, 6), (5, 7, 2))": 0.8147868608156905, "((0, 0, 6), (5, 7, 3))": 0.7717010199612735, "((0, 0, 6), (5, 7, 4))": 0.7348687391010925, "((0, 0, 6), (5, 7, 5))": 0.7087027823763247, "((0, 0, 6), (5, 7, 6))": 0.6954793031575948, "((0, 0, 6), (5, 7, 7))": 0.6947959688681103, "((0, 0, 6), (5, 7, 8))": 0.7033599337856858, "((0, 0, 6), (5, 7, 9))": 0.7150272207556193, "((0, 0, 6), (5, 8, 0))": 0.9341150938380729, "((0, 0, 6), (5, 8, 1))": 0.902769744860381, "((0, 0, 6), (5, 8, 2))": 0.8644600252574135, "((0, 0, 6), (5, 8, 3))": 0.8266240953099435, "((0, 0, 6), (5, 8, 4))": 0.7945951809256283, "((0, 0, 6), (5, 8, 5))": 0.7720771093699837, "((0, 0, 6), (5, 8, 6))": 0.7608149178241823, "((0, 0, 6), (5, 8, 7))": 0.7602568799653668, "((0, 0, 6), (5, 8, 8))": 0.7674980012497458, "((0, 0, 6), (5, 8, 9))": 0.7773503643871041, "((0, 0, 6), (5, 9, 0))": 0.965476127730249, "((0, 0, 6), (5, 9, 1))": 0.9370568110786586, "((0, 0, 6), (5, 9, 2))": 0.9023392599632755, "((0, 0, 6), (5, 9, 3))": 0.8681455803307008, "((0, 0, 6), (5, 9, 4))": 0.8393410276074336, "((0, 0, 6), (5, 9, 5))": 0.819204854222235, "((0, 0, 6), (5, 9, 6))": 0.8091850380174589, "((0, 0, 6), (5, 9, 7))": 0.8086515339503497, "((0, 0, 6), (5, 9, 8))": 0.8149210621311306, "((0, 0, 6), (5, 9, 9))": 0.8233528847969276, "((0, 0, 6), (6, 0, 0))": 0.6971492951390765, "((0, 0, 6), (6, 0, 1))": 0.6421192506827359, "((0, 0, 6), (6, 0, 2))": 0.5689894245828557, "((0, 0, 6), (6, 0, 3))": 0.4868577616408058, "((0, 0, 6), (6, 0, 4))": 0.40297505525084854, "((0, 0, 6), (6, 0, 5))": 0.32538769877784196, "((0, 0, 6), (6, 0, 6))": 0.26474217138832573, "((0, 0, 6), (6, 0, 7))": 0.23319888040934197, "((0, 0, 6), (6, 0, 8))": 0.2341504762000862, "((0, 0, 6), (6, 0, 9))": 0.252566002634366, "((0, 0, 6), (6, 1, 0))": 0.7132902337057692, "((0, 0, 6), (6, 1, 1))": 0.6590114088375865, "((0, 0, 6), (6, 1, 2))": 0.5873579660899988, "((0, 0, 6), (6, 1, 3))": 0.5078530863191273, "((0, 0, 6), (6, 1, 4))": 0.4282679647201279, "((0, 0, 6), (6, 1, 5))": 0.35711874350621553, "((0, 0, 6), (6, 1, 6))": 0.3046345527554533, "((0, 0, 6), (6, 1, 7))": 0.28011985996480493, "((0, 0, 6), (6, 1, 8))": 0.28355647887303953, "((0, 0, 6), (6, 1, 9))": 0.301013697153768, "((0, 0, 6), (6, 2, 0))": 0.7377792442971396, "((0, 0, 6), (6, 2, 1))": 0.6853528157467504, "((0, 0, 6), (6, 2, 2))": 0.6166643827573185, "((0, 0, 6), (6, 2, 3))": 0.5416258122957671, "((0, 0, 6), (6, 2, 4))": 0.46847522032160427, "((0, 0, 6), (6, 2, 5))": 0.40578570437287126, "((0, 0, 6), (6, 2, 6))": 0.3624726948411805, "((0, 0, 6), (6, 2, 7))": 0.3445971399454649, "((0, 0, 6), (6, 2, 8))": 0.34981569779887955, "((0, 0, 6), (6, 2, 9))": 0.36590212763951063, "((0, 0, 6), (6, 3, 0))": 0.7698076421655462, "((0, 0, 6), (6, 3, 1))": 0.7202172169296034, "((0, 0, 6), (6, 3, 2))": 0.655878863203095, "((0, 0, 6), (6, 3, 3))": 0.5868098440843043, "((0, 0, 6), (6, 3, 4))": 0.5213282533324052, "((0, 0, 6), (6, 3, 5))": 0.4674697845792797, "((0, 0, 6), (6, 3, 6))": 0.4323745767366762, "((0, 0, 6), (6, 3, 7))": 0.41952992377676346, "((0, 0, 6), (6, 3, 8))": 0.4255996894274076, "((0, 0, 6), (6, 3, 9))": 0.44014847889219744, "((0, 0, 6), (6, 4, 0))": 0.8083038386654764, "((0, 0, 6), (6, 4, 1))": 0.7622558621616478, "((0, 0, 6), (6, 4, 2))": 0.7032072242171653, "((0, 0, 6), (6, 4, 3))": 0.6409607519331904, "((0, 0, 6), (6, 4, 4))": 0.5834556088965261, "((0, 0, 6), (6, 4, 5))": 0.5377702841480904, "((0, 0, 6), (6, 4, 6))": 0.5093425183630776, "((0, 0, 6), (6, 4, 7))": 0.4999871685345761, "((0, 0, 6), (6, 4, 8))": 0.5061968628527865, "((0, 0, 6), (6, 4, 9))": 0.5191624023100765, "((0, 0, 6), (6, 5, 0))": 0.8515656335228111, "((0, 0, 6), (6, 5, 1))": 0.8094616623293529, "((0, 0, 6), (6, 5, 2))": 0.7561350452687107, "((0, 0, 6), (6, 5, 3))": 0.7008880137788767, "((0, 0, 6), (6, 5, 4))": 0.6509677151781836, "((0, 0, 6), (6, 5, 5))": 0.6123586123352921, "((0, 0, 6), (6, 5, 6))": 0.5891139751642946, "((0, 0, 6), (6, 5, 7))": 0.5820549384329132, "((0, 0, 6), (6, 5, 8))": 0.587917678287311, "((0, 0, 6), (6, 5, 9))": 0.5992955186545565, "((0, 0, 6), (6, 6, 0))": 0.897214230728028, "((0, 0, 6), (6, 6, 1))": 0.8591740752588194, "((0, 0, 6), (6, 6, 2))": 0.8115640379335844, "((0, 0, 6), (6, 6, 3))": 0.7629904647288202, "((0, 0, 6), (6, 6, 4))": 0.7198706006268758, "((0, 0, 6), (6, 6, 5))": 0.6871503898218954, "((0, 0, 6), (6, 6, 6))": 0.6678340314261614, "((0, 0, 6), (6, 6, 7))": 0.6622206123506093, "((0, 0, 6), (6, 6, 8))": 0.6674102688128173, "((0, 0, 6), (6, 6, 9))": 0.6772175257900707, "((0, 0, 6), (6, 7, 0))": 0.9422738033552076, "((0, 0, 6), (6, 7, 1))": 0.9081604167197345, "((0, 0, 6), (6, 7, 2))": 0.8659052797429662, "((0, 0, 6), (6, 7, 3))": 0.8232959651932463, "((0, 0, 6), (6, 7, 4))": 0.7859446188169259, "((0, 0, 6), (6, 7, 5))": 0.7579439792766555, "((0, 0, 6), (6, 7, 6))": 0.7415701715567803, "((0, 0, 6), (6, 7, 7))": 0.736816485392567, "((0, 0, 6), (6, 7, 8))": 0.7411521793785323, "((0, 0, 6), (6, 7, 9))": 0.7494173650709209, "((0, 0, 6), (6, 8, 0))": 0.9829881534722653, "((0, 0, 6), (6, 8, 1))": 0.952418097150872, "((0, 0, 6), (6, 8, 2))": 0.914791708419594, "((0, 0, 6), (6, 8, 3))": 0.877092835735868, "((0, 0, 6), (6, 8, 4))": 0.844281685359045, "((0, 0, 6), (6, 8, 5))": 0.8198606309182349, "((0, 0, 6), (6, 8, 6))": 0.805621722678365, "((0, 0, 6), (6, 8, 7))": 0.8013739785604845, "((0, 0, 6), (6, 8, 8))": 0.8048412744781072, "((0, 0, 6), (6, 8, 9))": 0.8116593042446301, "((0, 0, 6), (6, 9, 0))": 1.013985835927059, "((0, 0, 6), (6, 9, 1))": 0.9861823994985184, "((0, 0, 6), (6, 9, 2))": 0.951926016181701, "((0, 0, 6), (6, 9, 3))": 0.9176528664807787, "((0, 0, 6), (6, 9, 4))": 0.8879240483951474, "((0, 0, 6), (6, 9, 5))": 0.865873537077312, "((0, 0, 6), (6, 9, 6))": 0.8530268596627543, "((0, 0, 6), (6, 9, 7))": 0.8490827797221971, "((0, 0, 6), (6, 9, 8))": 0.8518996940998995, "((0, 0, 6), (6, 9, 9))": 0.8575524783713577, "((0, 0, 6), (7, 0, 0))": 0.7313890627241043, "((0, 0, 6), (7, 0, 1))": 0.6779877014267139, "((0, 0, 6), (7, 0, 2))": 0.6072996293147769, "((0, 0, 6), (7, 0, 3))": 0.5282763870250881, "((0, 0, 6), (7, 0, 4))": 0.4480237491908569, "((0, 0, 6), (7, 0, 5))": 0.37411218403062485, "((0, 0, 6), (7, 0, 6))": 0.31558956452458026, "((0, 0, 6), (7, 0, 7))": 0.2816003107943201, "((0, 0, 6), (7, 0, 8))": 0.27487606118711244, "((0, 0, 6), (7, 0, 9))": 0.2852223879431667, "((0, 0, 6), (7, 1, 0))": 0.7496382010637866, "((0, 0, 6), (7, 1, 1))": 0.6971589839282769, "((0, 0, 6), (7, 1, 2))": 0.6281242017695445, "((0, 0, 6), (7, 1, 3))": 0.5518163393812053, "((0, 0, 6), (7, 1, 4))": 0.4756736396842394, "((0, 0, 6), (7, 1, 5))": 0.4074590143420017, "((0, 0, 6), (7, 1, 6))": 0.3557172100790064, "((0, 0, 6), (7, 1, 7))": 0.327675278654283, "((0, 0, 6), (7, 1, 8))": 0.3238216724063563, "((0, 0, 6), (7, 1, 9))": 0.3341619875359447, "((0, 0, 6), (7, 2, 0))": 0.7765384960338053, "((0, 0, 6), (7, 2, 1))": 0.7260420653416759, "((0, 0, 6), (7, 2, 2))": 0.6600517653667858, "((0, 0, 6), (7, 2, 3))": 0.5880973755147435, "((0, 0, 6), (7, 2, 4))": 0.5178834694037497, "((0, 0, 6), (7, 2, 5))": 0.4570518946462539, "((0, 0, 6), (7, 2, 6))": 0.41308042883442625, "((0, 0, 6), (7, 2, 7))": 0.39098738853130566, "((0, 0, 6), (7, 2, 8))": 0.3895225645801151, "((0, 0, 6), (7, 2, 9))": 0.39946015423349124, "((0, 0, 6), (7, 3, 0))": 0.8107529579059158, "((0, 0, 6), (7, 3, 1))": 0.7631047273699559, "((0, 0, 6), (7, 3, 2))": 0.7013592885226316, "((0, 0, 6), (7, 3, 3))": 0.6350207291030785, "((0, 0, 6), (7, 3, 4))": 0.571746539825184, "((0, 0, 6), (7, 3, 5))": 0.5186583536970755, "((0, 0, 6), (7, 3, 6))": 0.48188619479830863, "((0, 0, 6), (7, 3, 7))": 0.4646070926421001, "((0, 0, 6), (7, 3, 8))": 0.46466991216181963, "((0, 0, 6), (7, 3, 9))": 0.47391105978850906, "((0, 0, 6), (7, 4, 0))": 0.8509437029116649, "((0, 0, 6), (7, 4, 1))": 0.806727927365636, "((0, 0, 6), (7, 4, 2))": 0.749997251307094, "((0, 0, 6), (7, 4, 3))": 0.689962641908439, "((0, 0, 6), (7, 4, 4))": 0.6338896018332457, "((0, 0, 6), (7, 4, 5))": 0.5880921928879259, "((0, 0, 6), (7, 4, 6))": 0.5573949231060177, "((0, 0, 6), (7, 4, 7))": 0.5436944531759653, "((0, 0, 6), (7, 4, 8))": 0.5445540826431007, "((0, 0, 6), (7, 4, 9))": 0.5529145948079135, "((0, 0, 6), (7, 5, 0))": 0.8952942861176931, "((0, 0, 6), (7, 5, 1))": 0.8548173454995511, "((0, 0, 6), (7, 5, 2))": 0.8034308422970001, "((0, 0, 6), (7, 5, 3))": 0.7498300453869621, "((0, 0, 6), (7, 5, 4))": 0.7006539622864149, "((0, 0, 6), (7, 5, 5))": 0.6613083982241637, "((0, 0, 6), (7, 5, 6))": 0.6355184073655749, "((0, 0, 6), (7, 5, 7))": 0.6243633161173525, "((0, 0, 6), (7, 5, 8))": 0.6254773021927365, "((0, 0, 6), (7, 5, 9))": 0.6328445470161417, "((0, 0, 6), (7, 6, 0))": 0.941445635219099, "((0, 0, 6), (7, 6, 1))": 0.9047687520467652, "((0, 0, 6), (7, 6, 2))": 0.8586844425858269, "((0, 0, 6), (7, 6, 3))": 0.8112223890669843, "((0, 0, 6), (7, 6, 4))": 0.7682870544733732, "((0, 0, 6), (7, 6, 5))": 0.7344270453749977, "((0, 0, 6), (7, 6, 6))": 0.7125034986651183, "((0, 0, 6), (7, 6, 7))": 0.7031056899735414, "((0, 0, 6), (7, 6, 8))": 0.7040919938052002, "((0, 0, 6), (7, 6, 9))": 0.7103910746268357, "((0, 0, 6), (7, 7, 0))": 0.9865072826002118, "((0, 0, 6), (7, 7, 1))": 0.9534760089404883, "((0, 0, 6), (7, 7, 2))": 0.9123450441815801, "((0, 0, 6), (7, 7, 3))": 0.8703944763520324, "((0, 0, 6), (7, 7, 4))": 0.8328118661389234, "((0, 0, 6), (7, 7, 5))": 0.803438359301377, "((0, 0, 6), (7, 7, 6))": 0.7845083726022164, "((0, 0, 6), (7, 7, 7))": 0.7763031086065385, "((0, 0, 6), (7, 7, 8))": 0.7769166166084466, "((0, 0, 6), (7, 7, 9))": 0.7821033089565526, "((0, 0, 6), (7, 8, 0))": 1.0268943407442759, "((0, 0, 6), (7, 8, 1))": 0.997152008446209, "((0, 0, 6), (7, 8, 2))": 0.9603081424502518, "((0, 0, 6), (7, 8, 3))": 0.9229127898164554, "((0, 0, 6), (7, 8, 4))": 0.8895976320169867, "((0, 0, 6), (7, 8, 5))": 0.8636842862297519, "((0, 0, 6), (7, 8, 6))": 0.8469940570381689, "((0, 0, 6), (7, 8, 7))": 0.8396037265929581, "((0, 0, 6), (7, 8, 8))": 0.8397552815350378, "((0, 0, 6), (7, 8, 9))": 0.8438450694855563, "((0, 0, 6), (7, 9, 0))": 1.0574809571912493, "((0, 0, 6), (7, 9, 1))": 1.030328859500724, "((0, 0, 6), (7, 9, 2))": 0.9966119432164517, "((0, 0, 6), (7, 9, 3))": 0.962406164268308, "((0, 0, 6), (7, 9, 4))": 0.9320071315400907, "((0, 0, 6), (7, 9, 5))": 0.9084254781585921, "((0, 0, 6), (7, 9, 6))": 0.8932313894428101, "((0, 0, 6), (7, 9, 7))": 0.886381521579168, "((0, 0, 6), (7, 9, 8))": 0.8861821354146368, "((0, 0, 6), (7, 9, 9))": 0.8893547604660252, "((0, 0, 6), (8, 0, 0))": 0.7613338522124118, "((0, 0, 6), (8, 0, 1))": 0.709691400896734, "((0, 0, 6), (8, 0, 2))": 0.6415178018402827, "((0, 0, 6), (8, 0, 3))": 0.5655078465633332, "((0, 0, 6), (8, 0, 4))": 0.488559887341987, "((0, 0, 6), (8, 0, 5))": 0.41777446728424794, "((0, 0, 6), (8, 0, 6))": 0.3610275121514682, "((0, 0, 6), (8, 0, 7))": 0.3256153860934402, "((0, 0, 6), (8, 0, 8))": 0.31376894641368697, "((0, 0, 6), (8, 0, 9))": 0.31815081242804444, "((0, 0, 6), (8, 1, 0))": 0.7812022103031507, "((0, 0, 6), (8, 1, 1))": 0.7306279576416855, "((0, 0, 6), (8, 1, 2))": 0.6642365453699258, "((0, 0, 6), (8, 1, 3))": 0.590960345399212, "((0, 0, 6), (8, 1, 4))": 0.5179085341843145, "((0, 0, 6), (8, 1, 5))": 0.4522248201341046, "((0, 0, 6), (8, 1, 6))": 0.4012848394850886, "((0, 0, 6), (8, 1, 7))": 0.3709922181188537, "((0, 0, 6), (8, 1, 8))": 0.3620007082113938, "((0, 0, 6), (8, 1, 9))": 0.36686030701728584, "((0, 0, 6), (8, 2, 0))": 0.8098911328657128, "((0, 0, 6), (8, 2, 1))": 0.7613893314924998, "((0, 0, 6), (8, 2, 2))": 0.6980679501626357, "((0, 0, 6), (8, 2, 3))": 0.6289995859551832, "((0, 0, 6), (8, 2, 4))": 0.5614269016944672, "((0, 0, 6), (8, 2, 5))": 0.5022955043438216, "((0, 0, 6), (8, 2, 6))": 0.4580971007519988, "((0, 0, 6), (8, 2, 7))": 0.4331239805770914, "((0, 0, 6), (8, 2, 8))": 0.4267103138315209, "((0, 0, 6), (8, 2, 9))": 0.43174924299115247, "((0, 0, 6), (8, 3, 0))": 0.845696335484334, "((0, 0, 6), (8, 3, 1))": 0.8000144230372439, "((0, 0, 6), (8, 3, 2))": 0.7408024468566693, "((0, 0, 6), (8, 3, 3))": 0.6770185254461091, "((0, 0, 6), (8, 3, 4))": 0.6157851417804713, "((0, 0, 6), (8, 3, 5))": 0.5635604185405632, "((0, 0, 6), (8, 3, 6))": 0.525767615395193, "((0, 0, 6), (8, 3, 7))": 0.5053087522308979, "((0, 0, 6), (8, 3, 8))": 0.5007586094234026, "((0, 0, 6), (8, 3, 9))": 0.5056652258551767, "((0, 0, 6), (8, 4, 0))": 0.887095268249862, "((0, 0, 6), (8, 4, 1))": 0.8447187510865468, "((0, 0, 6), (8, 4, 2))": 0.7902500655725062, "((0, 0, 6), (8, 4, 3))": 0.7323167515303997, "((0, 0, 6), (8, 4, 4))": 0.6776516321423557, "((0, 0, 6), (8, 4, 5))": 0.6320197996900314, "((0, 0, 6), (8, 4, 6))": 0.5997978196763427, "((0, 0, 6), (8, 4, 7))": 0.5828714445500472, "((0, 0, 6), (8, 4, 8))": 0.5795141001346735, "((0, 0, 6), (8, 4, 9))": 0.5840460952509927, "((0, 0, 6), (8, 5, 0))": 0.9321889622472553, "((0, 0, 6), (8, 5, 1))": 0.8933537571759926, "((0, 0, 6), (8, 5, 2))": 0.8438805209607912, "((0, 0, 6), (8, 5, 3))": 0.7918881217823406, "((0, 0, 6), (8, 5, 4))": 0.7435436256909973, "((0, 0, 6), (8, 5, 5))": 0.7038412729800149, "((0, 0, 6), (8, 5, 6))": 0.6762543589759713, "((0, 0, 6), (8, 5, 7))": 0.6619835486246844, "((0, 0, 6), (8, 5, 8))": 0.6592881573455175, "((0, 0, 6), (8, 5, 9))": 0.6632741230013053, "((0, 0, 6), (8, 6, 0))": 0.9786235211538056, "((0, 0, 6), (8, 6, 1))": 0.9433442806929259, "((0, 0, 6), (8, 6, 2))": 0.898793767890189, "((0, 0, 6), (8, 6, 3))": 0.8524669953663844, "((0, 0, 6), (8, 6, 4))": 0.8098788098594472, "((0, 0, 6), (8, 6, 5))": 0.7752981426856229, "((0, 0, 6), (8, 6, 6))": 0.7514690598824847, "((0, 0, 6), (8, 6, 7))": 0.7391502271755376, "((0, 0, 6), (8, 6, 8))": 0.7367239134001102, "((0, 0, 6), (8, 6, 9))": 0.7400378664276934, "((0, 0, 6), (8, 7, 0))": 1.0235720322530477, "((0, 0, 6), (8, 7, 1))": 0.9916698082314602, "((0, 0, 6), (8, 7, 2))": 0.9516946283257411, "((0, 0, 6), (8, 7, 3))": 0.9104570284984574, "((0, 0, 6), (8, 7, 4))": 0.8728478945008437, "((0, 0, 6), (8, 7, 5))": 0.8425199967258727, "((0, 0, 6), (8, 7, 6))": 0.82167671926325, "((0, 0, 6), (8, 7, 7))": 0.8107796671795591, "((0, 0, 6), (8, 7, 8))": 0.8083557196744945, "((0, 0, 6), (8, 7, 9))": 0.8109174491559193, "((0, 0, 6), (8, 8, 0))": 1.0635687415794823, "((0, 0, 6), (8, 8, 1))": 1.0346884303463055, "((0, 0, 6), (8, 8, 2))": 0.9986578728487494, "((0, 0, 6), (8, 8, 3))": 0.9616388221799544, "((0, 0, 6), (8, 8, 4))": 0.9280291475371436, "((0, 0, 6), (8, 8, 5))": 0.9010288475477464, "((0, 0, 6), (8, 8, 6))": 0.882472085629691, "((0, 0, 6), (8, 8, 7))": 0.8726159125060682, "((0, 0, 6), (8, 8, 8))": 0.87006901280748, "((0, 0, 6), (8, 8, 9))": 0.8718531755045925, "((0, 0, 6), (8, 9, 0))": 1.0937009391897465, "((0, 0, 6), (8, 9, 1))": 1.0672061377424285, "((0, 0, 6), (8, 9, 2))": 1.0340486421858077, "((0, 0, 6), (8, 9, 3))": 0.9999937212160547, "((0, 0, 6), (8, 9, 4))": 0.9691417803682342, "((0, 0, 6), (8, 9, 5))": 0.9444119864383378, "((0, 0, 6), (8, 9, 6))": 0.9274080015274521, "((0, 0, 6), (8, 9, 7))": 0.9182702668778526, "((0, 0, 6), (8, 9, 8))": 0.915635948911907, "((0, 0, 6), (8, 9, 9))": 0.9167459505451819, "((0, 0, 6), (9, 0, 0))": 0.7836424091569499, "((0, 0, 6), (9, 0, 1))": 0.733655756668288, "((0, 0, 6), (9, 0, 2))": 0.6675983323380467, "((0, 0, 6), (9, 0, 3))": 0.5939797080623036, "((0, 0, 6), (9, 0, 4))": 0.5195455615624368, "((0, 0, 6), (9, 0, 5))": 0.4510560712163745, "((0, 0, 6), (9, 0, 6))": 0.39564077320404617, "((0, 0, 6), (9, 0, 7))": 0.3595411641559483, "((0, 0, 6), (9, 0, 8))": 0.34464748324098465, "((0, 0, 6), (9, 0, 9))": 0.3451215266719805, "((0, 0, 6), (9, 1, 0))": 0.8045293631087493, "((0, 0, 6), (9, 1, 1))": 0.7557308291311251, "((0, 0, 6), (9, 1, 2))": 0.6915351055884131, "((0, 0, 6), (9, 1, 3))": 0.620625185078099, "((0, 0, 6), (9, 1, 4))": 0.5498938219478124, "((0, 0, 6), (9, 1, 5))": 0.486074569709739, "((0, 0, 6), (9, 1, 6))": 0.43582624495896494, "((0, 0, 6), (9, 1, 7))": 0.4042797639210587, "((0, 0, 6), (9, 1, 8))": 0.39210632586371774, "((0, 0, 6), (9, 1, 9))": 0.393275421872727, "((0, 0, 6), (9, 2, 0))": 0.8343251530826963, "((0, 0, 6), (9, 2, 1))": 0.7876224413111732, "((0, 0, 6), (9, 2, 2))": 0.7264843320765505, "((0, 0, 6), (9, 2, 3))": 0.6596480653152441, "((0, 0, 6), (9, 2, 4))": 0.5940605991680293, "((0, 0, 6), (9, 2, 5))": 0.5362280875379406, "((0, 0, 6), (9, 2, 6))": 0.49204325083482114, "((0, 0, 6), (9, 2, 7))": 0.46535061595796484, "((0, 0, 6), (9, 2, 8))": 0.45576297126103704, "((0, 0, 6), (9, 2, 9))": 0.4574297451502398, "((0, 0, 6), (9, 3, 0))": 0.8711201929903443, "((0, 0, 6), (9, 3, 1))": 0.8271747338025679, "((0, 0, 6), (9, 3, 2))": 0.7700114625285497, "((0, 0, 6), (9, 3, 3))": 0.7082032797118163, "((0, 0, 6), (9, 3, 4))": 0.6485319753870683, "((0, 0, 6), (9, 3, 5))": 0.597043984426919, "((0, 0, 6), (9, 3, 6))": 0.5587269061450736, "((0, 0, 6), (9, 3, 7))": 0.536292748825329, "((0, 0, 6), (9, 3, 8))": 0.528706633373307, "((0, 0, 6), (9, 3, 9))": 0.5305738425262508, "((0, 0, 6), (9, 4, 0))": 0.9132671873534008, "((0, 0, 6), (9, 4, 1))": 0.872501156036028, "((0, 0, 6), (9, 4, 2))": 0.8198598140243664, "((0, 0, 6), (9, 4, 3))": 0.7635653193519989, "((0, 0, 6), (9, 4, 4))": 0.7100193757154474, "((0, 0, 6), (9, 4, 5))": 0.6646439811279111, "((0, 0, 6), (9, 4, 6))": 0.6315376165628195, "((0, 0, 6), (9, 4, 7))": 0.6125546462509113, "((0, 0, 6), (9, 4, 8))": 0.6063697738120957, "((0, 0, 6), (9, 4, 9))": 0.6081743609165643, "((0, 0, 6), (9, 5, 0))": 0.9588055846688845, "((0, 0, 6), (9, 5, 1))": 0.9214168897960933, "((0, 0, 6), (9, 5, 2))": 0.8734968857323394, "((0, 0, 6), (9, 5, 3))": 0.8227806857964345, "((0, 0, 6), (9, 5, 4))": 0.775140870058499, "((0, 0, 6), (9, 5, 5))": 0.7353227477531207, "((0, 0, 6), (9, 5, 6))": 0.7066399796434906, "((0, 0, 6), (9, 5, 7))": 0.6903480282130984, "((0, 0, 6), (9, 5, 8))": 0.6850642135204931, "((0, 0, 6), (9, 5, 9))": 0.6866041187486515, "((0, 0, 6), (9, 6, 0))": 1.0053769357210658, "((0, 0, 6), (9, 6, 1))": 0.9713547742961033, "((0, 0, 6), (9, 6, 2))": 0.9280637711117442, "((0, 0, 6), (9, 6, 3))": 0.882654029361266, "((0, 0, 6), (9, 6, 4))": 0.840413723430608, "((0, 0, 6), (9, 6, 5))": 0.8054425565071129, "((0, 0, 6), (9, 6, 6))": 0.7804164607622054, "((0, 0, 6), (9, 6, 7))": 0.7661807038934406, "((0, 0, 6), (9, 6, 8))": 0.7614154168786109, "((0, 0, 6), (9, 6, 9))": 0.7625433355950747, "((0, 0, 6), (9, 7, 0))": 1.0501859863697793, "((0, 0, 6), (9, 7, 1))": 1.0193364314604503, "((0, 0, 6), (9, 7, 2))": 0.980319158583905, "((0, 0, 6), (9, 7, 3))": 0.93967089730224, "((0, 0, 6), (9, 7, 4))": 0.9021204166460702, "((0, 0, 6), (9, 7, 5))": 0.8712140214491347, "((0, 0, 6), (9, 7, 6))": 0.8491402760679254, "((0, 0, 6), (9, 7, 7))": 0.83646293327869, "((0, 0, 6), (9, 7, 8))": 0.8319518784496411, "((0, 0, 6), (9, 7, 9))": 0.832575512083444, "((0, 0, 6), (9, 8, 0))": 1.0898272130987963, "((0, 0, 6), (9, 8, 1))": 1.0617742325507002, "((0, 0, 6), (9, 8, 2))": 1.0264162949133313, "((0, 0, 6), (9, 8, 3))": 0.9897174769391637, "((0, 0, 6), (9, 8, 4))": 0.9559557895568337, "((0, 0, 6), (9, 8, 5))": 0.9282572419989722, "((0, 0, 6), (9, 8, 6))": 0.9084716497992269, "((0, 0, 6), (9, 8, 7))": 0.8969720933966547, "((0, 0, 6), (9, 8, 8))": 0.8925760695451062, "((0, 0, 6), (9, 8, 9))": 0.8926671324851598, "((0, 0, 6), (9, 9, 0))": 1.1194925764426633, "((0, 0, 6), (9, 9, 1))": 1.093597484029223, "((0, 0, 6), (9, 9, 2))": 1.0609003997402666, "((0, 0, 6), (9, 9, 3))": 1.02699426397053, "((0, 0, 6), (9, 9, 4))": 0.9958665287916063, "((0, 0, 6), (9, 9, 5))": 0.9703761810303551, "((0, 0, 6), (9, 9, 6))": 0.9521604741181326, "((0, 0, 6), (9, 9, 7))": 0.9414763118631991, "((0, 0, 6), (9, 9, 8))": 0.9371708152119448, "((0, 0, 6), (9, 9, 9))": 0.9368139586174501, "((0, 0, 7), (0, 0, 8))": 0.07588226529078589, "((0, 0, 7), (0, 0, 9))": 0.13225553076462584, "((0, 0, 7), (0, 1, 0))": 0.593777372896978, "((0, 0, 7), (0, 1, 1))": 0.5353784390548975, "((0, 0, 7), (0, 1, 2))": 0.45731008840396836, "((0, 0, 7), (0, 1, 3))": 0.36799497661556396, "((0, 0, 7), (0, 1, 4))": 0.2730099503124363, "((0, 0, 7), (0, 1, 5))": 0.1773398402095995, "((0, 0, 7), (0, 1, 6))": 0.08825612598470663, "((0, 0, 7), (0, 1, 7))": 0.045959651931608225, "((0, 0, 7), (0, 1, 8))": 0.0997810633489998, "((0, 0, 7), (0, 1, 9))": 0.1531582973724409, "((0, 0, 7), (0, 2, 0))": 0.5960100116273006, "((0, 0, 7), (0, 2, 1))": 0.5374575582829042, "((0, 0, 7), (0, 2, 2))": 0.459474351453661, "((0, 0, 7), (0, 2, 3))": 0.37107812946533186, "((0, 0, 7), (0, 2, 4))": 0.27891061806060663, "((0, 0, 7), (0, 2, 5))": 0.1906535805258411, "((0, 0, 7), (0, 2, 6))": 0.12197233842203507, "((0, 0, 7), (0, 2, 7))": 0.10829957801986809, "((0, 0, 7), (0, 2, 8))": 0.14871470978856902, "((0, 0, 7), (0, 2, 9))": 0.19408074617278107, "((0, 0, 7), (0, 3, 0))": 0.6050525141497919, "((0, 0, 7), (0, 3, 1))": 0.5475993253349475, "((0, 0, 7), (0, 3, 2))": 0.47174573681980214, "((0, 0, 7), (0, 3, 3))": 0.38732759363605557, "((0, 0, 7), (0, 3, 4))": 0.3026308446480384, "((0, 0, 7), (0, 3, 5))": 0.22838729169040228, "((0, 0, 7), (0, 3, 6))": 0.1819992412749176, "((0, 0, 7), (0, 3, 7))": 0.18057648307244678, "((0, 0, 7), (0, 3, 8))": 0.2133293690141418, "((0, 0, 7), (0, 3, 9))": 0.25103954681994406, "((0, 0, 7), (0, 4, 0))": 0.6225511788022403, "((0, 0, 7), (0, 4, 1))": 0.5675596384201591, "((0, 0, 7), (0, 4, 2))": 0.4959893491906893, "((0, 0, 7), (0, 4, 3))": 0.41844519163611027, "((0, 0, 7), (0, 4, 4))": 0.34445753482234137, "((0, 0, 7), (0, 4, 5))": 0.28551146554957185, "((0, 0, 7), (0, 4, 6))": 0.25481790681228716, "((0, 0, 7), (0, 4, 7))": 0.2585458579977229, "((0, 0, 7), (0, 4, 8))": 0.2862260604208339, "((0, 0, 7), (0, 4, 9))": 0.3179200683144982, "((0, 0, 7), (0, 5, 0))": 0.6484682213989678, "((0, 0, 7), (0, 5, 1))": 0.5970706221142614, "((0, 0, 7), (0, 5, 2))": 0.5313844582233671, "((0, 0, 7), (0, 5, 3))": 0.46236847547383575, "((0, 0, 7), (0, 5, 4))": 0.3997522839041053, "((0, 0, 7), (0, 5, 5))": 0.35370098764864544, "((0, 0, 7), (0, 5, 6))": 0.33287078398678843, "((0, 0, 7), (0, 5, 7))": 0.33871326099677646, "((0, 0, 7), (0, 5, 8))": 0.36255270749456886, "((0, 0, 7), (0, 5, 9))": 0.3895519804965183, "((0, 0, 7), (0, 6, 0))": 0.6811351095584107, "((0, 0, 7), (0, 6, 1))": 0.6340107643404206, "((0, 0, 7), (0, 6, 2))": 0.5749407122360247, "((0, 0, 7), (0, 6, 3))": 0.5146815892239073, "((0, 0, 7), (0, 6, 4))": 0.46229732105101085, "((0, 0, 7), (0, 6, 5))": 0.4260042473756088, "((0, 0, 7), (0, 6, 6))": 0.41128809879635775, "((0, 0, 7), (0, 6, 7))": 0.41777871410333733, "((0, 0, 7), (0, 6, 8))": 0.43844491207170294, "((0, 0, 7), (0, 6, 9))": 0.46165253559976643, "((0, 0, 7), (0, 7, 0))": 0.7174933338815123, "((0, 0, 7), (0, 7, 1))": 0.6748169685807259, "((0, 0, 7), (0, 7, 2))": 0.622270692125724, "((0, 0, 7), (0, 7, 3))": 0.5699650895788352, "((0, 0, 7), (0, 7, 4))": 0.5259316890987684, "((0, 0, 7), (0, 7, 5))": 0.4966624932070937, "((0, 0, 7), (0, 7, 6))": 0.4857429746380413, "((0, 0, 7), (0, 7, 7))": 0.4921449242000479, "((0, 0, 7), (0, 7, 8))": 0.510091656624906, "((0, 0, 7), (0, 7, 9))": 0.5301437278518255, "((0, 0, 7), (0, 8, 0))": 0.7532208786127024, "((0, 0, 7), (0, 8, 1))": 0.7146964514361162, "((0, 0, 7), (0, 8, 2))": 0.6678887601552014, "((0, 0, 7), (0, 8, 3))": 0.6220702717988864, "((0, 0, 7), (0, 8, 4))": 0.5843097261004835, "((0, 0, 7), (0, 8, 5))": 0.5598779308433764, "((0, 0, 7), (0, 8, 6))": 0.5512812990025824, "((0, 0, 7), (0, 8, 7))": 0.5572769960646228, "((0, 0, 7), (0, 8, 8))": 0.5729466274869569, "((0, 0, 7), (0, 8, 9))": 0.5903702590264103, "((0, 0, 7), (0, 9, 0))": 0.7821046608274587, "((0, 0, 7), (0, 9, 1))": 0.7468817744232229, "((0, 0, 7), (0, 9, 2))": 0.7042714174724725, "((0, 0, 7), (0, 9, 3))": 0.6629141140008288, "((0, 0, 7), (0, 9, 4))": 0.6292345708794884, "((0, 0, 7), (0, 9, 5))": 0.6077800685608601, "((0, 0, 7), (0, 9, 6))": 0.6004940305150536, "((0, 0, 7), (0, 9, 7))": 0.606078497274975, "((0, 0, 7), (0, 9, 8))": 0.6201149193254469, "((0, 0, 7), (0, 9, 9))": 0.6355459419245624, "((0, 0, 7), (1, 0, 0))": 0.6157684729161965, "((0, 0, 7), (1, 0, 1))": 0.5577223409428498, "((0, 0, 7), (1, 0, 2))": 0.4798818234819738, "((0, 0, 7), (1, 0, 3))": 0.39055660064345343, "((0, 0, 7), (1, 0, 4))": 0.29514596061261933, "((0, 0, 7), (1, 0, 5))": 0.19811962393531807, "((0, 0, 7), (1, 0, 6))": 0.10410681049838827, "((0, 0, 7), (1, 0, 7))": 0.026593613696431168, "((0, 0, 7), (1, 0, 8))": 0.06869976349439207, "((0, 0, 7), (1, 0, 9))": 0.1242944574990034, "((0, 0, 7), (1, 1, 0))": 0.6163948421846652, "((0, 0, 7), (1, 1, 1))": 0.5575522073801664, "((0, 0, 7), (1, 1, 2))": 0.4789088581552177, "((0, 0, 7), (1, 1, 3))": 0.38913505986767893, "((0, 0, 7), (1, 1, 4))": 0.2940615106972079, "((0, 0, 7), (1, 1, 5))": 0.19922798333451208, "((0, 0, 7), (1, 1, 6))": 0.11346766520948078, "((0, 0, 7), (1, 1, 7))": 0.06861308684176266, "((0, 0, 7), (1, 1, 8))": 0.10396373131493432, "((0, 0, 7), (1, 1, 9))": 0.15269263446949835, "((0, 0, 7), (1, 2, 0))": 0.6211979161147734, "((0, 0, 7), (1, 2, 1))": 0.5624377704352361, "((0, 0, 7), (1, 2, 2))": 0.4842377787841546, "((0, 0, 7), (1, 2, 3))": 0.3959192448558525, "((0, 0, 7), (1, 2, 4))": 0.30444947669250155, "((0, 0, 7), (1, 2, 5))": 0.21791215015667473, "((0, 0, 7), (1, 2, 6))": 0.15104106493902134, "((0, 0, 7), (1, 2, 7))": 0.13096716025902005, "((0, 0, 7), (1, 2, 8))": 0.16058571822701675, "((0, 0, 7), (1, 2, 9))": 0.20082230458787756, "((0, 0, 7), (1, 3, 0))": 0.6328446845586423, "((0, 0, 7), (1, 3, 1))": 0.5754233932184759, "((0, 0, 7), (1, 3, 2))": 0.49968020612025565, "((0, 0, 7), (1, 3, 3))": 0.41570396925627817, "((0, 0, 7), (1, 3, 4))": 0.33192949574883734, "((0, 0, 7), (1, 3, 5))": 0.2587500549678734, "((0, 0, 7), (1, 3, 6))": 0.211371615712212, "((0, 0, 7), (1, 3, 7))": 0.20400439905522638, "((0, 0, 7), (1, 3, 8))": 0.22963698207933092, "((0, 0, 7), (1, 3, 9))": 0.2630412108792381, "((0, 0, 7), (1, 4, 0))": 0.6526688323954578, "((0, 0, 7), (1, 4, 1))": 0.5978815922217429, "((0, 0, 7), (1, 4, 2))": 0.5266025986872264, "((0, 0, 7), (1, 4, 3))": 0.44955760456406013, "((0, 0, 7), (1, 4, 4))": 0.37614620654678926, "((0, 0, 7), (1, 4, 5))": 0.31709573489349885, "((0, 0, 7), (1, 4, 6))": 0.2840854179672866, "((0, 0, 7), (1, 4, 7))": 0.28289153633040154, "((0, 0, 7), (1, 4, 8))": 0.3053847782769632, "((0, 0, 7), (1, 4, 9))": 0.3335924157010192, "((0, 0, 7), (1, 5, 0))": 0.6804411050006232, "((0, 0, 7), (1, 5, 1))": 0.6293296430112191, "((0, 0, 7), (1, 5, 2))": 0.5639578597511917, "((0, 0, 7), (1, 5, 3))": 0.49527440620484553, "((0, 0, 7), (1, 5, 4))": 0.4327053697668266, "((0, 0, 7), (1, 5, 5))": 0.3857189768550609, "((0, 0, 7), (1, 5, 6))": 0.36222929993645375, "((0, 0, 7), (1, 5, 7))": 0.36398250432994544, "((0, 0, 7), (1, 5, 8))": 0.38375138330734127, "((0, 0, 7), (1, 5, 9))": 0.40786451593768297, "((0, 0, 7), (1, 6, 0))": 0.7144345994401279, "((0, 0, 7), (1, 6, 1))": 0.6676129006438783, "((0, 0, 7), (1, 6, 2))": 0.6087944711412228, "((0, 0, 7), (1, 6, 3))": 0.5486404399457959, "((0, 0, 7), (1, 6, 4))": 0.4958800104429541, "((0, 0, 7), (1, 6, 5))": 0.4582361139613707, "((0, 0, 7), (1, 6, 6))": 0.44090033882735674, "((0, 0, 7), (1, 6, 7))": 0.4439176278262011, "((0, 0, 7), (1, 6, 8))": 0.4612078560425612, "((0, 0, 7), (1, 6, 9))": 0.4819367205044329, "((0, 0, 7), (1, 7, 0))": 0.7516302947500676, "((0, 0, 7), (1, 7, 1))": 0.7092490277376051, "((0, 0, 7), (1, 7, 2))": 0.656876823472843, "((0, 0, 7), (1, 7, 3))": 0.6044935107174152, "((0, 0, 7), (1, 7, 4))": 0.5598353852290265, "((0, 0, 7), (1, 7, 5))": 0.5290754521325507, "((0, 0, 7), (1, 7, 6))": 0.5157075900675431, "((0, 0, 7), (1, 7, 7))": 0.5190784322656778, "((0, 0, 7), (1, 7, 8))": 0.5340904975488342, "((0, 0, 7), (1, 7, 9))": 0.551927297731017, "((0, 0, 7), (1, 8, 0))": 0.7877771797941101, "((0, 0, 7), (1, 8, 1))": 0.7495500581832543, "((0, 0, 7), (1, 8, 2))": 0.7028682786019045, "((0, 0, 7), (1, 8, 3))": 0.6568630447223698, "((0, 0, 7), (1, 8, 4))": 0.6183635980687826, "((0, 0, 7), (1, 8, 5))": 0.5924358739833169, "((0, 0, 7), (1, 8, 6))": 0.5815824244796179, "((0, 0, 7), (1, 8, 7))": 0.584872237204539, "((0, 0, 7), (1, 8, 8))": 0.5978984102763574, "((0, 0, 7), (1, 8, 9))": 0.6132628820438232, "((0, 0, 7), (1, 9, 0))": 0.8167110793633919, "((0, 0, 7), (1, 9, 1))": 0.781800444181727, "((0, 0, 7), (1, 9, 2))": 0.7393037736412622, "((0, 0, 7), (1, 9, 3))": 0.6977117775603668, "((0, 0, 7), (1, 9, 4))": 0.6632590410356628, "((0, 0, 7), (1, 9, 5))": 0.6403526231286853, "((0, 0, 7), (1, 9, 6))": 0.6309662838354452, "((0, 0, 7), (1, 9, 7))": 0.6340682199259414, "((0, 0, 7), (1, 9, 8))": 0.6456540587649611, "((0, 0, 7), (1, 9, 9))": 0.6591161109725319, "((0, 0, 7), (2, 0, 0))": 0.6431182843512759, "((0, 0, 7), (2, 0, 1))": 0.5847898888931866, "((0, 0, 7), (2, 0, 2))": 0.5064414298852932, "((0, 0, 7), (2, 0, 3))": 0.41656118433752376, "((0, 0, 7), (2, 0, 4))": 0.3208014587343773, "((0, 0, 7), (2, 0, 5))": 0.22411883508599612, "((0, 0, 7), (2, 0, 6))": 0.13267875056995898, "((0, 0, 7), (2, 0, 7))": 0.06364682840618743, "((0, 0, 7), (2, 0, 8))": 0.07442570977898089, "((0, 0, 7), (2, 0, 9))": 0.12114258498303987, "((0, 0, 7), (2, 1, 0))": 0.6464264827881152, "((0, 0, 7), (2, 1, 1))": 0.5875397070328672, "((0, 0, 7), (2, 1, 2))": 0.5087466504356237, "((0, 0, 7), (2, 1, 3))": 0.4189725252202797, "((0, 0, 7), (2, 1, 4))": 0.3244468585874805, "((0, 0, 7), (2, 1, 5))": 0.23141193498306997, "((0, 0, 7), (2, 1, 6))": 0.14977704875538325, "((0, 0, 7), (2, 1, 7))": 0.10381406521407724, "((0, 0, 7), (2, 1, 8))": 0.11959943260354075, "((0, 0, 7), (2, 1, 9))": 0.1586623604155757, "((0, 0, 7), (2, 2, 0))": 0.6545708292149367, "((0, 0, 7), (2, 2, 1))": 0.5960510019068471, "((0, 0, 7), (2, 2, 2))": 0.5181364557929496, "((0, 0, 7), (2, 2, 3))": 0.43041392381276594, "((0, 0, 7), (2, 2, 4))": 0.3402296954274659, "((0, 0, 7), (2, 2, 5))": 0.2559471103640177, "((0, 0, 7), (2, 2, 6))": 0.19088674419501936, "((0, 0, 7), (2, 2, 7))": 0.16493581533248303, "((0, 0, 7), (2, 2, 8))": 0.1821826005106202, "((0, 0, 7), (2, 2, 9))": 0.21455288511177542, "((0, 0, 7), (2, 3, 0))": 0.6695888813002955, "((0, 0, 7), (2, 3, 1))": 0.6126653059991058, "((0, 0, 7), (2, 3, 2))": 0.5375571865762172, "((0, 0, 7), (2, 3, 3))": 0.4545213447555376, "((0, 0, 7), (2, 3, 4))": 0.3721037971074018, "((0, 0, 7), (2, 3, 5))": 0.30019587446596663, "((0, 0, 7), (2, 3, 6))": 0.2517138326578871, "((0, 0, 7), (2, 3, 7))": 0.23797843864653945, "((0, 0, 7), (2, 3, 8))": 0.2549551724935229, "((0, 0, 7), (2, 3, 9))": 0.2822590000523038, "((0, 0, 7), (2, 4, 0))": 0.6923937213965531, "((0, 0, 7), (2, 4, 1))": 0.6382703818013402, "((0, 0, 7), (2, 4, 2))": 0.5677874569356575, "((0, 0, 7), (2, 4, 3))": 0.4916684741855393, "((0, 0, 7), (2, 4, 4))": 0.4191062836482654, "((0, 0, 7), (2, 4, 5))": 0.3599648776279768, "((0, 0, 7), (2, 4, 6))": 0.3243169931852027, "((0, 0, 7), (2, 4, 7))": 0.3173956546867944, "((0, 0, 7), (2, 4, 8))": 0.3333196394470991, "((0, 0, 7), (2, 4, 9))": 0.35667773660319224, "((0, 0, 7), (2, 5, 0))": 0.7225126609325627, "((0, 0, 7), (2, 5, 1))": 0.6721267175246788, "((0, 0, 7), (2, 5, 2))": 0.6075295966402381, "((0, 0, 7), (2, 5, 3))": 0.5395103411386822, "((0, 0, 7), (2, 5, 4))": 0.47712639814454577, "((0, 0, 7), (2, 5, 5))": 0.42906635703467844, "((0, 0, 7), (2, 5, 6))": 0.4024229798100211, "((0, 0, 7), (2, 5, 7))": 0.39919090968571613, "((0, 0, 7), (2, 5, 8))": 0.4136692637072773, "((0, 0, 7), (2, 5, 9))": 0.43377370057034853, "((0, 0, 7), (2, 6, 0))": 0.7581412468602721, "((0, 0, 7), (2, 6, 1))": 0.7120310153829104, "((0, 0, 7), (2, 6, 2))": 0.6538647617592712, "((0, 0, 7), (2, 6, 3))": 0.5940557730462418, "((0, 0, 7), (2, 6, 4))": 0.5409443969983994, "((0, 0, 7), (2, 6, 5))": 0.501701936102594, "((0, 0, 7), (2, 6, 6))": 0.48117922370704497, "((0, 0, 7), (2, 6, 7))": 0.479840030176204, "((0, 0, 7), (2, 6, 8))": 0.49267189941855893, "((0, 0, 7), (2, 6, 9))": 0.5099570285227406, "((0, 0, 7), (2, 7, 0))": 0.7963008818117125, "((0, 0, 7), (2, 7, 1))": 0.7545851235390673, "((0, 0, 7), (2, 7, 2))": 0.7027237245924046, "((0, 0, 7), (2, 7, 3))": 0.6504206135401568, "((0, 0, 7), (2, 7, 4))": 0.6050767211241632, "((0, 0, 7), (2, 7, 5))": 0.5725095006480226, "((0, 0, 7), (2, 7, 6))": 0.5561051174245495, "((0, 0, 7), (2, 7, 7))": 0.555615591644944, "((0, 0, 7), (2, 7, 8))": 0.5667334675795118, "((0, 0, 7), (2, 7, 9))": 0.5815069549857296, "((0, 0, 7), (2, 8, 0))": 0.8328344193278647, "((0, 0, 7), (2, 8, 1))": 0.7952177744030975, "((0, 0, 7), (2, 8, 2))": 0.7489310331639382, "((0, 0, 7), (2, 8, 3))": 0.7028315267508899, "((0, 0, 7), (2, 8, 4))": 0.6634762740798434, "((0, 0, 7), (2, 8, 5))": 0.6357010950203039, "((0, 0, 7), (2, 8, 6))": 0.6220044477230182, "((0, 0, 7), (2, 8, 7))": 0.6218132149704034, "((0, 0, 7), (2, 8, 8))": 0.6313385076819924, "((0, 0, 7), (2, 8, 9))": 0.6439045678639912, "((0, 0, 7), (2, 9, 0))": 0.8617399057998817, "((0, 0, 7), (2, 9, 1))": 0.8273734406724521, "((0, 0, 7), (2, 9, 2))": 0.7851965668420471, "((0, 0, 7), (2, 9, 3))": 0.7434199621825939, "((0, 0, 7), (2, 9, 4))": 0.7080466656639622, "((0, 0, 7), (2, 9, 5))": 0.6833183032739311, "((0, 0, 7), (2, 9, 6))": 0.6712485649122801, "((0, 0, 7), (2, 9, 7))": 0.6711254706893635, "((0, 0, 7), (2, 9, 8))": 0.6794681910994073, "((0, 0, 7), (2, 9, 9))": 0.6903267300282162, "((0, 0, 7), (3, 0, 0))": 0.6746833169467176, "((0, 0, 7), (3, 0, 1))": 0.6164372441201031, "((0, 0, 7), (3, 0, 2))": 0.5381670298306098, "((0, 0, 7), (3, 0, 3))": 0.4484894689903964, "((0, 0, 7), (3, 0, 4))": 0.3533691481841427, "((0, 0, 7), (3, 0, 5))": 0.25839753249412833, "((0, 0, 7), (3, 0, 6))": 0.17110751155532397, "((0, 0, 7), (3, 0, 7))": 0.10788915609985888, "((0, 0, 7), (3, 0, 8))": 0.0998741246439818, "((0, 0, 7), (3, 0, 9))": 0.1304286853507605, "((0, 0, 7), (3, 1, 0))": 0.680867756230442, "((0, 0, 7), (3, 1, 1))": 0.6223356726090271, "((0, 0, 7), (3, 1, 2))": 0.5440188460572838, "((0, 0, 7), (3, 1, 3))": 0.4549962419715446, "((0, 0, 7), (3, 1, 4))": 0.36186712747239363, "((0, 0, 7), (3, 1, 5))": 0.27144681847466523, "((0, 0, 7), (3, 1, 6))": 0.1938397530143684, "((0, 0, 7), (3, 1, 7))": 0.14736307710925986, "((0, 0, 7), (3, 1, 8))": 0.14825989040171228, "((0, 0, 7), (3, 1, 9))": 0.17509192418601924, "((0, 0, 7), (3, 2, 0))": 0.6926033041791718, "((0, 0, 7), (3, 2, 1))": 0.6347364105589254, "((0, 0, 7), (3, 2, 2))": 0.5577271312582103, "((0, 0, 7), (3, 2, 3))": 0.4712757734495259, "((0, 0, 7), (3, 2, 4))": 0.38297754323962874, "((0, 0, 7), (3, 2, 5))": 0.301217095682951, "((0, 0, 7), (3, 2, 6))": 0.23773664745873818, "((0, 0, 7), (3, 2, 7))": 0.2071951598939084, "((0, 0, 7), (3, 2, 8))": 0.21332527540087834, "((0, 0, 7), (3, 2, 9))": 0.23672399723538942, "((0, 0, 7), (3, 3, 0))": 0.7112408427493742, "((0, 0, 7), (3, 3, 1))": 0.6552091095523, "((0, 0, 7), (3, 3, 2))": 0.5813026351584242, "((0, 0, 7), (3, 3, 3))": 0.49976487153673493, "((0, 0, 7), (3, 3, 4))": 0.41909410314129036, "((0, 0, 7), (3, 3, 5))": 0.34856047548316366, "((0, 0, 7), (3, 3, 6))": 0.29909037862555404, "((0, 0, 7), (3, 3, 7))": 0.27966383460703476, "((0, 0, 7), (3, 3, 8))": 0.288102878412309, "((0, 0, 7), (3, 3, 9))": 0.3085764440304268, "((0, 0, 7), (3, 4, 0))": 0.7372182776549705, "((0, 0, 7), (3, 4, 1))": 0.684117480857966, "((0, 0, 7), (3, 4, 2))": 0.6149282479802747, "((0, 0, 7), (3, 4, 3))": 0.5401881621600504, "((0, 0, 7), (3, 4, 4))": 0.46875962777301144, "((0, 0, 7), (3, 4, 5))": 0.4096436665636165, "((0, 0, 7), (3, 4, 6))": 0.371515203472133, "((0, 0, 7), (3, 4, 7))": 0.35903902557952544, "((0, 0, 7), (3, 4, 8))": 0.3681223553635041, "((0, 0, 7), (3, 4, 9))": 0.3860319661036862, "((0, 0, 7), (3, 5, 0))": 0.7697965017880074, "((0, 0, 7), (3, 5, 1))": 0.720452910306325, "((0, 0, 7), (3, 5, 2))": 0.6570601527051714, "((0, 0, 7), (3, 5, 3))": 0.5900815083698019, "((0, 0, 7), (3, 5, 4))": 0.5281140856782471, "((0, 0, 7), (3, 5, 5))": 0.4790875429507328, "((0, 0, 7), (3, 5, 6))": 0.44934570426990805, "((0, 0, 7), (3, 5, 7))": 0.441032424620519, "((0, 0, 7), (3, 5, 8))": 0.4498220585283323, "((0, 0, 7), (3, 5, 9))": 0.4653972799248586, "((0, 0, 7), (3, 6, 0))": 0.8070870082873545, "((0, 0, 7), (3, 6, 1))": 0.7619574310028484, "((0, 0, 7), (3, 6, 2))": 0.7048080179618658, "((0, 0, 7), (3, 6, 3))": 0.6456492275853779, "((0, 0, 7), (3, 6, 4))": 0.5923667783088922, "((0, 0, 7), (3, 6, 5))": 0.5515882317590797, "((0, 0, 7), (3, 6, 6))": 0.5278381976375165, "((0, 0, 7), (3, 6, 7))": 0.5219225305016966, "((0, 0, 7), (3, 6, 8))": 0.529877051798515, "((0, 0, 7), (3, 6, 9))": 0.5432671452143308, "((0, 0, 7), (3, 7, 0))": 0.8461619651091137, "((0, 0, 7), (3, 7, 1))": 0.8053243117979823, "((0, 0, 7), (3, 7, 2))": 0.7542699097124905, "((0, 0, 7), (3, 7, 3))": 0.7022862651983509, "((0, 0, 7), (3, 7, 4))": 0.6563811663750239, "((0, 0, 7), (3, 7, 5))": 0.6220140393328437, "((0, 0, 7), (3, 7, 6))": 0.6024612095448681, "((0, 0, 7), (3, 7, 7))": 0.5978501198147074, "((0, 0, 7), (3, 7, 8))": 0.6046812438738098, "((0, 0, 7), (3, 7, 9))": 0.6160133168471346, "((0, 0, 7), (3, 8, 0))": 0.8830043828850775, "((0, 0, 7), (3, 8, 1))": 0.846148699919439, "((0, 0, 7), (3, 8, 2))": 0.8004825472888439, "((0, 0, 7), (3, 8, 3))": 0.7544661262058338, "((0, 0, 7), (3, 8, 4))": 0.7143291400976584, "((0, 0, 7), (3, 8, 5))": 0.6846675300173078, "((0, 0, 7), (3, 8, 6))": 0.6679738505465279, "((0, 0, 7), (3, 8, 7))": 0.6640290810056606, "((0, 0, 7), (3, 8, 8))": 0.6697029429238325, "((0, 0, 7), (3, 8, 9))": 0.6791662189862584, "((0, 0, 7), (3, 9, 0))": 0.9118494560259441, "((0, 0, 7), (3, 9, 1))": 0.878134774183833, "((0, 0, 7), (3, 9, 2))": 0.836442858991164, "((0, 0, 7), (3, 9, 3))": 0.7946107086236746, "((0, 0, 7), (3, 9, 4))": 0.7583534369651693, "((0, 0, 7), (3, 9, 5))": 0.731734356528938, "((0, 0, 7), (3, 9, 6))": 0.71680639140976, "((0, 0, 7), (3, 9, 7))": 0.7131869693298288, "((0, 0, 7), (3, 9, 8))": 0.7179722778768303, "((0, 0, 7), (3, 9, 9))": 0.7259709987502229, "((0, 0, 7), (4, 0, 0))": 0.7088104729340441, "((0, 0, 7), (4, 0, 1))": 0.6510323491961547, "((0, 0, 7), (4, 0, 2))": 0.5734714017499026, "((0, 0, 7), (4, 0, 3))": 0.4848373347293442, "((0, 0, 7), (4, 0, 4))": 0.3913713298797472, "((0, 0, 7), (4, 0, 5))": 0.2991778822530533, "((0, 0, 7), (4, 0, 6))": 0.2164006214463274, "((0, 0, 7), (4, 0, 7))": 0.15702506779409417, "((0, 0, 7), (4, 0, 8))": 0.1390579015840483, "((0, 0, 7), (4, 0, 9))": 0.15442291966679778, "((0, 0, 7), (4, 1, 0))": 0.7178434084306672, "((0, 0, 7), (4, 1, 1))": 0.6600441275470854, "((0, 0, 7), (4, 1, 2))": 0.5828135878621913, "((0, 0, 7), (4, 1, 3))": 0.4953092649163817, "((0, 0, 7), (4, 1, 4))": 0.4043696502905076, "((0, 0, 7), (4, 1, 5))": 0.31708714306928454, "((0, 0, 7), (4, 1, 6))": 0.24308813141063498, "((0, 0, 7), (4, 1, 7))": 0.19630530261278836, "((0, 0, 7), (4, 1, 8))": 0.1870446152808357, "((0, 0, 7), (4, 1, 9))": 0.20247645140451445, "((0, 0, 7), (4, 2, 0))": 0.7331104677669706, "((0, 0, 7), (4, 2, 1))": 0.6762553215980689, "((0, 0, 7), (4, 2, 2))": 0.6007058182517111, "((0, 0, 7), (4, 2, 3))": 0.5161624148356793, "((0, 0, 7), (4, 2, 4))": 0.430274935664906, "((0, 0, 7), (4, 2, 5))": 0.35118367617741464, "((0, 0, 7), (4, 2, 6))": 0.28910250653168584, "((0, 0, 7), (4, 2, 7))": 0.25510852637225834, "((0, 0, 7), (4, 2, 8))": 0.2522527646770572, "((0, 0, 7), (4, 2, 9))": 0.2670698237981423, "((0, 0, 7), (4, 3, 0))": 0.7552767657401385, "((0, 0, 7), (4, 3, 1))": 0.7004605581642873, "((0, 0, 7), (4, 3, 2))": 0.6282363381329701, "((0, 0, 7), (4, 3, 3))": 0.5486993339097646, "((0, 0, 7), (4, 3, 4))": 0.47012920150551024, "((0, 0, 7), (4, 3, 5))": 0.4010929998645416, "((0, 0, 7), (4, 3, 6))": 0.3508709404696119, "((0, 0, 7), (4, 3, 7))": 0.3266983517759821, "((0, 0, 7), (4, 3, 8))": 0.32751854444851836, "((0, 0, 7), (4, 3, 9))": 0.341267197024481, "((0, 0, 7), (4, 4, 0))": 0.7843165392868998, "((0, 0, 7), (4, 4, 1))": 0.7325169270923839, "((0, 0, 7), (4, 4, 2))": 0.6650227060976245, "((0, 0, 7), (4, 4, 3))": 0.5920668724729289, "((0, 0, 7), (4, 4, 4))": 0.5220704773743816, "((0, 0, 7), (4, 4, 5))": 0.46320037260258345, "((0, 0, 7), (4, 4, 6))": 0.4229541743209388, "((0, 0, 7), (4, 4, 7))": 0.4055073172084831, "((0, 0, 7), (4, 4, 8))": 0.4081220651608819, "((0, 0, 7), (4, 4, 9))": 0.4205478673341343, "((0, 0, 7), (4, 5, 0))": 0.8192285484972729, "((0, 0, 7), (4, 5, 1))": 0.7711558748002992, "((0, 0, 7), (4, 5, 2))": 0.7093012936080731, "((0, 0, 7), (4, 5, 3))": 0.6437045289425841, "((0, 0, 7), (4, 5, 4))": 0.5824314833302269, "((0, 0, 7), (4, 5, 5))": 0.5326961296536038, "((0, 0, 7), (4, 5, 6))": 0.5001838404743275, "((0, 0, 7), (4, 5, 7))": 0.48711490504545557, "((0, 0, 7), (4, 5, 8))": 0.4903422688907687, "((0, 0, 7), (4, 5, 9))": 0.5012984858638859, "((0, 0, 7), (4, 6, 0))": 0.8580459510036164, "((0, 0, 7), (4, 6, 1))": 0.8140734368549056, "((0, 0, 7), (4, 6, 2))": 0.7582110430119393, "((0, 0, 7), (4, 6, 3))": 0.6999939262746256, "((0, 0, 7), (4, 6, 4))": 0.6467994734575224, "((0, 0, 7), (4, 6, 5))": 0.6047253550481884, "((0, 0, 7), (4, 6, 6))": 0.5779838928766501, "((0, 0, 7), (4, 6, 7))": 0.5676662174961418, "((0, 0, 7), (4, 6, 8))": 0.5707642426736145, "((0, 0, 7), (4, 6, 9))": 0.5801660447681133, "((0, 0, 7), (4, 7, 0))": 0.8979074342819328, "((0, 0, 7), (4, 7, 1))": 0.8580719953356052, "((0, 0, 7), (4, 7, 2))": 0.8080336851417537, "((0, 0, 7), (4, 7, 3))": 0.7566097759856708, "((0, 0, 7), (4, 7, 4))": 0.710364016763389, "((0, 0, 7), (4, 7, 5))": 0.6743922070401077, "((0, 0, 7), (4, 7, 6))": 0.6518550520449471, "((0, 0, 7), (4, 7, 7))": 0.643212446825317, "((0, 0, 7), (4, 7, 8))": 0.645743142346433, "((0, 0, 7), (4, 7, 9))": 0.6535603255304876, "((0, 0, 7), (4, 8, 0))": 0.9349671013249377, "((0, 0, 7), (4, 8, 1))": 0.8989554595703734, "((0, 0, 7), (4, 8, 2))": 0.8540665830318604, "((0, 0, 7), (4, 8, 3))": 0.8083209879906789, "((0, 0, 7), (4, 8, 4))": 0.7675780844558507, "((0, 0, 7), (4, 8, 5))": 0.7361807031479244, "((0, 0, 7), (4, 8, 6))": 0.716602797197201, "((0, 0, 7), (4, 8, 7))": 0.7089535578447969, "((0, 0, 7), (4, 8, 8))": 0.7107568257914825, "((0, 0, 7), (4, 8, 9))": 0.7170663153674022, "((0, 0, 7), (4, 9, 0))": 0.9637141545001101, "((0, 0, 7), (4, 9, 1))": 0.9307158182474949, "((0, 0, 7), (4, 9, 2))": 0.8896293648922776, "((0, 0, 7), (4, 9, 3))": 0.8478875117973959, "((0, 0, 7), (4, 9, 4))": 0.8108844893577231, "((0, 0, 7), (4, 9, 5))": 0.7824913750174262, "((0, 0, 7), (4, 9, 6))": 0.7647884061004755, "((0, 0, 7), (4, 9, 7))": 0.7577051587403476, "((0, 0, 7), (4, 9, 8))": 0.7589172320078535, "((0, 0, 7), (4, 9, 9))": 0.7640155677713363, "((0, 0, 7), (5, 0, 0))": 0.744058427993189, "((0, 0, 7), (5, 0, 1))": 0.6871280710299033, "((0, 0, 7), (5, 0, 2))": 0.6108682387274094, "((0, 0, 7), (5, 0, 3))": 0.524035011161412, "((0, 0, 7), (5, 0, 4))": 0.43303924046342557, "((0, 0, 7), (5, 0, 5))": 0.3442452110352451, "((0, 0, 7), (5, 0, 6))": 0.26572821799027707, "((0, 0, 7), (5, 0, 7))": 0.20897270233336654, "((0, 0, 7), (5, 0, 8))": 0.18531684115164723, "((0, 0, 7), (5, 0, 9))": 0.18970960106012205, "((0, 0, 7), (5, 1, 0))": 0.7557634382763284, "((0, 0, 7), (5, 1, 1))": 0.6990495230013357, "((0, 0, 7), (5, 1, 2))": 0.6234469640896362, "((0, 0, 7), (5, 1, 3))": 0.5381168850689809, "((0, 0, 7), (5, 1, 4))": 0.4499702431483392, "((0, 0, 7), (5, 1, 5))": 0.36607693678813497, "((0, 0, 7), (5, 1, 6))": 0.2952415242644069, "((0, 0, 7), (5, 1, 7))": 0.2482730995976889, "((0, 0, 7), (5, 1, 8))": 0.23211178742141547, "((0, 0, 7), (5, 1, 9))": 0.23843116728553104, "((0, 0, 7), (5, 2, 0))": 0.7743039767966168, "((0, 0, 7), (5, 2, 1))": 0.7187783027544813, "((0, 0, 7), (5, 2, 2))": 0.6451579180265081, "((0, 0, 7), (5, 2, 3))": 0.5630426169224091, "((0, 0, 7), (5, 2, 4))": 0.4799607718091925, "((0, 0, 7), (5, 2, 5))": 0.4036139383588209, "((0, 0, 7), (5, 2, 6))": 0.3428415394372218, "((0, 0, 7), (5, 2, 7))": 0.30627951372067236, "((0, 0, 7), (5, 2, 8))": 0.2964450801126644, "((0, 0, 7), (5, 2, 9))": 0.30384500142475473, "((0, 0, 7), (5, 3, 0))": 0.7996930890015187, "((0, 0, 7), (5, 3, 1))": 0.7463655246884839, "((0, 0, 7), (5, 3, 2))": 0.6762125357726995, "((0, 0, 7), (5, 3, 3))": 0.5990831497595577, "((0, 0, 7), (5, 3, 4))": 0.5229026655119311, "((0, 0, 7), (5, 3, 5))": 0.4555072220134489, "((0, 0, 7), (5, 3, 6))": 0.40483264106961137, "((0, 0, 7), (5, 3, 7))": 0.3768411418398049, "((0, 0, 7), (5, 3, 8))": 0.37120348180059265, "((0, 0, 7), (5, 3, 9))": 0.3788294130663972, "((0, 0, 7), (5, 4, 0))": 0.8314882365034829, "((0, 0, 7), (5, 4, 1))": 0.7812137791993616, "((0, 0, 7), (5, 4, 2))": 0.71573288459747, "((0, 0, 7), (5, 4, 3))": 0.6448928705600536, "((0, 0, 7), (5, 4, 4))": 0.5766070604310869, "((0, 0, 7), (5, 4, 5))": 0.5182478152461095, "((0, 0, 7), (5, 4, 6))": 0.4763493248374764, "((0, 0, 7), (5, 4, 7))": 0.4546605025566311, "((0, 0, 7), (5, 4, 8))": 0.4514894041820817, "((0, 0, 7), (5, 4, 9))": 0.45875662194437994, "((0, 0, 7), (5, 5, 0))": 0.8684596560960918, "((0, 0, 7), (5, 5, 1))": 0.8218319280596048, "((0, 0, 7), (5, 5, 2))": 0.7617712599589038, "((0, 0, 7), (5, 5, 3))": 0.697842408386132, "((0, 0, 7), (5, 5, 4))": 0.6375616065886744, "((0, 0, 7), (5, 5, 5))": 0.5874532035057463, "((0, 0, 7), (5, 5, 6))": 0.5526316761692917, "((0, 0, 7), (5, 5, 7))": 0.5353391904166619, "((0, 0, 7), (5, 5, 8))": 0.5334258975193729, "((0, 0, 7), (5, 5, 9))": 0.5399590746042296, "((0, 0, 7), (5, 6, 0))": 0.9085748789607883, "((0, 0, 7), (5, 6, 1))": 0.8658864319437116, "((0, 0, 7), (5, 6, 2))": 0.8115118129363439, "((0, 0, 7), (5, 6, 3))": 0.7544897085988926, "((0, 0, 7), (5, 6, 4))": 0.7016766974396831, "((0, 0, 7), (5, 6, 5))": 0.6586434267450675, "((0, 0, 7), (5, 6, 6))": 0.6293094912922672, "((0, 0, 7), (5, 6, 7))": 0.6149859583597782, "((0, 0, 7), (5, 6, 8))": 0.6135151150073347, "((0, 0, 7), (5, 6, 9))": 0.6190692449565285, "((0, 0, 7), (5, 7, 0))": 0.9490497976514202, "((0, 0, 7), (5, 7, 1))": 0.9103028115928848, "((0, 0, 7), (5, 7, 2))": 0.8614363479291259, "((0, 0, 7), (5, 7, 3))": 0.8107867038881575, "((0, 0, 7), (5, 7, 4))": 0.764465009975893, "((0, 0, 7), (5, 7, 5))": 0.7271951390327898, "((0, 0, 7), (5, 7, 6))": 0.7020047477712401, "((0, 0, 7), (5, 7, 7))": 0.689637058101459, "((0, 0, 7), (5, 7, 8))": 0.6880897043971439, "((0, 0, 7), (5, 7, 9))": 0.6925128290927896, "((0, 0, 7), (5, 8, 0))": 0.9862172331417559, "((0, 0, 7), (5, 8, 1))": 0.9511061196905761, "((0, 0, 7), (5, 8, 2))": 0.9071116720603645, "((0, 0, 7), (5, 8, 3))": 0.8618140812753078, "((0, 0, 7), (5, 8, 4))": 0.8206942640933612, "((0, 0, 7), (5, 8, 5))": 0.7878266443305181, "((0, 0, 7), (5, 8, 6))": 0.765645480679841, "((0, 0, 7), (5, 8, 7))": 0.7545471242902675, "((0, 0, 7), (5, 8, 8))": 0.752670348191432, "((0, 0, 7), (5, 8, 9))": 0.7559376187712245, "((0, 0, 7), (5, 9, 0))": 1.0148149043676609, "((0, 0, 7), (5, 9, 1))": 0.9825789292240038, "((0, 0, 7), (5, 9, 2))": 0.9421919953221025, "((0, 0, 7), (5, 9, 3))": 0.9006849612829679, "((0, 0, 7), (5, 9, 4))": 0.8631285970042066, "((0, 0, 7), (5, 9, 5))": 0.8331928131143183, "((0, 0, 7), (5, 9, 6))": 0.8129657103022464, "((0, 0, 7), (5, 9, 7))": 0.8026486548664188, "((0, 0, 7), (5, 9, 8))": 0.8004638166314242, "((0, 0, 7), (5, 9, 9))": 0.8027656940794512, "((0, 0, 7), (6, 0, 0))": 0.7789282023392724, "((0, 0, 7), (6, 0, 1))": 0.7231815548287243, "((0, 0, 7), (6, 0, 2))": 0.6487251712782909, "((0, 0, 7), (6, 0, 3))": 0.5642823517424838, "((0, 0, 7), (6, 0, 4))": 0.47629572506036105, "((0, 0, 7), (6, 0, 5))": 0.39113875543236654, "((0, 0, 7), (6, 0, 6))": 0.31643107922548136, "((0, 0, 7), (6, 0, 7))": 0.261570988481658, "((0, 0, 7), (6, 0, 8))": 0.2343324637567631, "((0, 0, 7), (6, 0, 9))": 0.23125787885745122, "((0, 0, 7), (6, 1, 0))": 0.7930309650769786, "((0, 0, 7), (6, 1, 1))": 0.7377090825579167, "((0, 0, 7), (6, 1, 2))": 0.6641792440825788, "((0, 0, 7), (6, 1, 3))": 0.5815041903582095, "((0, 0, 7), (6, 1, 4))": 0.4965211745709897, "((0, 0, 7), (6, 1, 5))": 0.4160590097294551, "((0, 0, 7), (6, 1, 6))": 0.3480117027521951, "((0, 0, 7), (6, 1, 7))": 0.3009797195199795, "((0, 0, 7), (6, 1, 8))": 0.2800044991711555, "((0, 0, 7), (6, 1, 9))": 0.27944220750218146, "((0, 0, 7), (6, 2, 0))": 0.8144570257678541, "((0, 0, 7), (6, 2, 1))": 0.7605250304177912, "((0, 0, 7), (6, 2, 2))": 0.6891995923056041, "((0, 0, 7), (6, 2, 3))": 0.6098767144568467, "((0, 0, 7), (6, 2, 4))": 0.5298382111151551, "((0, 0, 7), (6, 2, 5))": 0.45624518852466, "((0, 0, 7), (6, 2, 6))": 0.39675916939529937, "((0, 0, 7), (6, 2, 7))": 0.3583310012230636, "((0, 0, 7), (6, 2, 8))": 0.34314334519637746, "((0, 0, 7), (6, 2, 9))": 0.3444544004837484, "((0, 0, 7), (6, 3, 0))": 0.8426266649129646, "((0, 0, 7), (6, 3, 1))": 0.7910109051848031, "((0, 0, 7), (6, 3, 2))": 0.7232199478761814, "((0, 0, 7), (6, 3, 3))": 0.648777744499238, "((0, 0, 7), (6, 3, 4))": 0.5751859717853832, "((0, 0, 7), (6, 3, 5))": 0.5095574682093238, "((0, 0, 7), (6, 3, 6))": 0.4587409779234446, "((0, 0, 7), (6, 3, 7))": 0.4277711869937022, "((0, 0, 7), (6, 3, 8))": 0.4168251897716718, "((0, 0, 7), (6, 3, 9))": 0.419135819204275, "((0, 0, 7), (6, 4, 0))": 0.8767442809662026, "((0, 0, 7), (6, 4, 1))": 0.8281714675057912, "((0, 0, 7), (6, 4, 2))": 0.7649397586000017, "((0, 0, 7), (6, 4, 3))": 0.6964628516824113, "((0, 0, 7), (6, 4, 4))": 0.6301096525474756, "((0, 0, 7), (6, 4, 5))": 0.5725268888687566, "((0, 0, 7), (6, 4, 6))": 0.5294495636793397, "((0, 0, 7), (6, 4, 7))": 0.5042870886864741, "((0, 0, 7), (6, 4, 8))": 0.4961323799306795, "((0, 0, 7), (6, 4, 9))": 0.4987652368741056, "((0, 0, 7), (6, 5, 0))": 0.9154147116009838, "((0, 0, 7), (6, 5, 1))": 0.8703640196325927, "((0, 0, 7), (6, 5, 2))": 0.8122928433018806, "((0, 0, 7), (6, 5, 3))": 0.7502689245937101, "((0, 0, 7), (6, 5, 4))": 0.6912298072524924, "((0, 0, 7), (6, 5, 5))": 0.6410940014736608, "((0, 0, 7), (6, 5, 6))": 0.6044767378732652, "((0, 0, 7), (6, 5, 7))": 0.5835985478354221, "((0, 0, 7), (6, 5, 8))": 0.5771277068255356, "((0, 0, 7), (6, 5, 9))": 0.5796034758054216, "((0, 0, 7), (6, 6, 0))": 0.9565531313437385, "((0, 0, 7), (6, 6, 1))": 0.9152487536692788, "((0, 0, 7), (6, 6, 2))": 0.862524344628472, "((0, 0, 7), (6, 6, 3))": 0.8069152441338016, "((0, 0, 7), (6, 6, 4))": 0.7547458956137973, "((0, 0, 7), (6, 6, 5))": 0.7111179703814349, "((0, 0, 7), (6, 6, 6))": 0.6796695320551638, "((0, 0, 7), (6, 6, 7))": 0.6618647841423356, "((0, 0, 7), (6, 6, 8))": 0.6562757995481564, "((0, 0, 7), (6, 6, 9))": 0.6582660018579026, "((0, 0, 7), (6, 7, 0))": 0.9974484550078677, "((0, 0, 7), (6, 7, 1))": 0.959859068822749, "((0, 0, 7), (6, 7, 2))": 0.9122918597143672, "((0, 0, 7), (6, 7, 3))": 0.8626043664953583, "((0, 0, 7), (6, 7, 4))": 0.81646706223504, "((0, 0, 7), (6, 7, 5))": 0.7782426217190509, "((0, 0, 7), (6, 7, 6))": 0.7508269450523989, "((0, 0, 7), (6, 7, 7))": 0.7351775920148369, "((0, 0, 7), (6, 7, 8))": 0.7299259891294967, "((0, 0, 7), (6, 7, 9))": 0.7312006674083821, "((0, 0, 7), (6, 8, 0))": 1.0346027982463892, "((0, 0, 7), (6, 8, 1))": 1.0004384544350922, "((0, 0, 7), (6, 8, 2))": 0.9574356479287242, "((0, 0, 7), (6, 8, 3))": 0.912746892266508, "((0, 0, 7), (6, 8, 4))": 0.8714803959999563, "((0, 0, 7), (6, 8, 5))": 0.8374590593369203, "((0, 0, 7), (6, 8, 6))": 0.8130561854293877, "((0, 0, 7), (6, 8, 7))": 0.7989007264750586, "((0, 0, 7), (6, 8, 8))": 0.7936763242462788, "((0, 0, 7), (6, 8, 9))": 0.7941261967490773, "((0, 0, 7), (6, 9, 0))": 1.0629903789946058, "((0, 0, 7), (6, 9, 1))": 1.031551113752558, "((0, 0, 7), (6, 9, 2))": 0.9919345630104782, "((0, 0, 7), (6, 9, 3))": 0.950798479975194, "((0, 0, 7), (6, 9, 4))": 0.912899032350797, "((0, 0, 7), (6, 9, 5))": 0.8817102770092192, "((0, 0, 7), (6, 9, 6))": 0.8593068664220935, "((0, 0, 7), (6, 9, 7))": 0.8461196558036336, "((0, 0, 7), (6, 9, 8))": 0.840850698155581, "((0, 0, 7), (6, 9, 9))": 0.8405682662556537, "((0, 0, 7), (7, 0, 0))": 0.8117249953660998, "((0, 0, 7), (7, 0, 1))": 0.7574271812977026, "((0, 0, 7), (7, 0, 2))": 0.6851299553467239, "((0, 0, 7), (7, 0, 3))": 0.6034182066786877, "((0, 0, 7), (7, 0, 4))": 0.5186582778143829, "((0, 0, 7), (7, 0, 5))": 0.4370732575634878, "((0, 0, 7), (7, 0, 6))": 0.3656879780153346, "((0, 0, 7), (7, 0, 7))": 0.3122982247912176, "((0, 0, 7), (7, 0, 8))": 0.2826698956035713, "((0, 0, 7), (7, 0, 9))": 0.2744643457858313, "((0, 0, 7), (7, 1, 0))": 0.8278611030083493, "((0, 0, 7), (7, 1, 1))": 0.774168118675937, "((0, 0, 7), (7, 1, 2))": 0.7030100874021746, "((0, 0, 7), (7, 1, 3))": 0.623252953693062, "((0, 0, 7), (7, 1, 4))": 0.5415416985450807, "((0, 0, 7), (7, 1, 5))": 0.4643657176874759, "((0, 0, 7), (7, 1, 6))": 0.3987793072018208, "((0, 0, 7), (7, 1, 7))": 0.3518273849564259, "((0, 0, 7), (7, 1, 8))": 0.32744105384501176, "((0, 0, 7), (7, 1, 9))": 0.32176031909998704, "((0, 0, 7), (7, 2, 0))": 0.8516745407044024, "((0, 0, 7), (7, 2, 1))": 0.7995362060961919, "((0, 0, 7), (7, 2, 2))": 0.7307432198633885, "((0, 0, 7), (7, 2, 3))": 0.6543951151949915, "((0, 0, 7), (7, 2, 4))": 0.5774355079937954, "((0, 0, 7), (7, 2, 5))": 0.5064920358899603, "((0, 0, 7), (7, 2, 6))": 0.4482804007680102, "((0, 0, 7), (7, 2, 7))": 0.4085704203842735, "((0, 0, 7), (7, 2, 8))": 0.3893354177476251, "((0, 0, 7), (7, 2, 9))": 0.3857985449728903, "((0, 0, 7), (7, 3, 0))": 0.8820949069760413, "((0, 0, 7), (7, 3, 1))": 0.832342737482243, "((0, 0, 7), (7, 3, 2))": 0.767093080888442, "((0, 0, 7), (7, 3, 3))": 0.6954671440154148, "((0, 0, 7), (7, 3, 4))": 0.6245027515247868, "((0, 0, 7), (7, 3, 5))": 0.5606798302658339, "((0, 0, 7), (7, 3, 6))": 0.5100001954802509, "((0, 0, 7), (7, 3, 7))": 0.4768169041622654, "((0, 0, 7), (7, 3, 8))": 0.4616430105865527, "((0, 0, 7), (7, 3, 9))": 0.4595159763552294, "((0, 0, 7), (7, 4, 0))": 0.9180576266248852, "((0, 0, 7), (7, 4, 1))": 0.8713065325975492, "((0, 0, 7), (7, 4, 2))": 0.8104586575521261, "((0, 0, 7), (7, 4, 3))": 0.7444459466481005, "((0, 0, 7), (7, 4, 4))": 0.6801170274520489, "((0, 0, 7), (7, 4, 5))": 0.6235016632345255, "((0, 0, 7), (7, 4, 6))": 0.5796962886397207, "((0, 0, 7), (7, 4, 7))": 0.5518305331182125, "((0, 0, 7), (7, 4, 8))": 0.5395583574274008, "((0, 0, 7), (7, 4, 9))": 0.5381954674348824, "((0, 0, 7), (7, 5, 0))": 0.9580272063852991, "((0, 0, 7), (7, 5, 1))": 0.914656773536901, "((0, 0, 7), (7, 5, 2))": 0.8586885649302164, "((0, 0, 7), (7, 5, 3))": 0.7986728524391841, "((0, 0, 7), (7, 5, 4))": 0.7410364130119378, "((0, 0, 7), (7, 5, 5))": 0.69116801038887, "((0, 0, 7), (7, 5, 6))": 0.6532569520150012, "((0, 0, 7), (7, 5, 7))": 0.6295039597613454, "((0, 0, 7), (7, 5, 8))": 0.6191704799426673, "((0, 0, 7), (7, 5, 9))": 0.6180834113882996, "((0, 0, 7), (7, 6, 0))": 0.9999049342911862, "((0, 0, 7), (7, 6, 1))": 0.9600672715439893, "((0, 0, 7), (7, 6, 2))": 0.9090971007366583, "((0, 0, 7), (7, 6, 3))": 0.8550147259132928, "((0, 0, 7), (7, 6, 4))": 0.803681325035324, "((0, 0, 7), (7, 6, 5))": 0.7597952997571245, "((0, 0, 7), (7, 6, 6))": 0.7267433448787349, "((0, 0, 7), (7, 6, 7))": 0.7060803775003863, "((0, 0, 7), (7, 6, 8))": 0.696950603353738, "((0, 0, 7), (7, 6, 9))": 0.695775999862741, "((0, 0, 7), (7, 7, 0))": 1.0410329849020292, "((0, 0, 7), (7, 7, 1))": 1.0046627720515415, "((0, 0, 7), (7, 7, 2))": 0.9584837455409502, "((0, 0, 7), (7, 7, 3))": 0.909882277546299, "((0, 0, 7), (7, 7, 4))": 0.864120841958141, "((0, 0, 7), (7, 7, 5))": 0.8252807484128456, "((0, 0, 7), (7, 7, 6))": 0.796119220497806, "((0, 0, 7), (7, 7, 7))": 0.7777408507092631, "((0, 0, 7), (7, 7, 8))": 0.7692823322610294, "((0, 0, 7), (7, 7, 9))": 0.7677529316282968, "((0, 0, 7), (7, 8, 0))": 1.0780575013627693, "((0, 0, 7), (7, 8, 1))": 1.0448762979889101, "((0, 0, 7), (7, 8, 2))": 1.0029330233467724, "((0, 0, 7), (7, 8, 3))": 0.9589637728064762, "((0, 0, 7), (7, 8, 4))": 0.9177464336517052, "((0, 0, 7), (7, 8, 5))": 0.8828849439459026, "((0, 0, 7), (7, 8, 6))": 0.856701111863979, "((0, 0, 7), (7, 8, 7))": 0.8399887730400769, "((0, 0, 7), (7, 8, 8))": 0.8318674895835916, "((0, 0, 7), (7, 8, 9))": 0.829818297907143, "((0, 0, 7), (7, 9, 0))": 1.1061736246947873, "((0, 0, 7), (7, 9, 1))": 1.075548904052307, "((0, 0, 7), (7, 9, 2))": 1.0367493600943374, "((0, 0, 7), (7, 9, 3))": 0.9960787050396303, "((0, 0, 7), (7, 9, 4))": 0.9580173439734204, "((0, 0, 7), (7, 9, 5))": 0.9258773306231436, "((0, 0, 7), (7, 9, 6))": 0.9017080468844685, "((0, 0, 7), (7, 9, 7))": 0.8861172283903772, "((0, 0, 7), (7, 9, 8))": 0.8781930876455336, "((0, 0, 7), (7, 9, 9))": 0.875633275164739, "((0, 0, 7), (8, 0, 0))": 0.8403336469631462, "((0, 0, 7), (8, 0, 1))": 0.7876414036047897, "((0, 0, 7), (8, 0, 2))": 0.7176336035019123, "((0, 0, 7), (8, 0, 3))": 0.6386631190609454, "((0, 0, 7), (8, 0, 4))": 0.5569710310101349, "((0, 0, 7), (8, 0, 5))": 0.4785770798091954, "((0, 0, 7), (8, 0, 6))": 0.4099619389613242, "((0, 0, 7), (8, 0, 7))": 0.35777562191078016, "((0, 0, 7), (8, 0, 8))": 0.32658570625837213, "((0, 0, 7), (8, 0, 9))": 0.3148381526623541, "((0, 0, 7), (8, 1, 0))": 0.8580486840193685, "((0, 0, 7), (8, 1, 1))": 0.8061224103887438, "((0, 0, 7), (8, 1, 2))": 0.7374241096611029, "((0, 0, 7), (8, 1, 3))": 0.6605188766344917, "((0, 0, 7), (8, 1, 4))": 0.5818456988348287, "((0, 0, 7), (8, 1, 5))": 0.5075707992886935, "((0, 0, 7), (8, 1, 6))": 0.4440819159038124, "((0, 0, 7), (8, 1, 7))": 0.3973611370952421, "((0, 0, 7), (8, 1, 8))": 0.3706404374606943, "((0, 0, 7), (8, 1, 9))": 0.36123372694238753, "((0, 0, 7), (8, 2, 0))": 0.8836584161424348, "((0, 0, 7), (8, 2, 1))": 0.833412575652687, "((0, 0, 7), (8, 2, 2))": 0.7671804745783094, "((0, 0, 7), (8, 2, 3))": 0.6936782421109481, "((0, 0, 7), (8, 2, 4))": 0.6195351043723928, "((0, 0, 7), (8, 2, 5))": 0.5509463379549334, "((0, 0, 7), (8, 2, 6))": 0.4939320644040149, "((0, 0, 7), (8, 2, 7))": 0.4534555187281986, "((0, 0, 7), (8, 2, 8))": 0.4313167992580699, "((0, 0, 7), (8, 2, 9))": 0.42408462802234864, "((0, 0, 7), (8, 3, 0))": 0.9157466939848056, "((0, 0, 7), (8, 3, 1))": 0.8679101210829483, "((0, 0, 7), (8, 3, 2))": 0.8051804164289376, "((0, 0, 7), (8, 3, 3))": 0.736217771609987, "((0, 0, 7), (8, 3, 4))": 0.6676629100849226, "((0, 0, 7), (8, 3, 5))": 0.6055148358597696, "((0, 0, 7), (8, 3, 6))": 0.5551686430363797, "((0, 0, 7), (8, 3, 7))": 0.5204848868833203, "((0, 0, 7), (8, 3, 8))": 0.5021598524443401, "((0, 0, 7), (8, 3, 9))": 0.4965307199134508, "((0, 0, 7), (8, 4, 0))": 0.9530581452893583, "((0, 0, 7), (8, 4, 1))": 0.908151319774574, "((0, 0, 7), (8, 4, 2))": 0.8496438680513076, "((0, 0, 7), (8, 4, 3))": 0.7859629624351514, "((0, 0, 7), (8, 4, 4))": 0.723529264970624, "((0, 0, 7), (8, 4, 5))": 0.6679197876413536, "((0, 0, 7), (8, 4, 6))": 0.6237704504682522, "((0, 0, 7), (8, 4, 7))": 0.5939758938099137, "((0, 0, 7), (8, 4, 8))": 0.5785437618371353, "((0, 0, 7), (8, 4, 9))": 0.5739468985829684, "((0, 0, 7), (8, 5, 0))": 0.9939537300932136, "((0, 0, 7), (8, 5, 1))": 0.9522806465168201, "((0, 0, 7), (8, 5, 2))": 0.8983780226933906, "((0, 0, 7), (8, 5, 3))": 0.8402807378341611, "((0, 0, 7), (8, 5, 4))": 0.7840091625247205, "((0, 0, 7), (8, 5, 5))": 0.7345731818099305, "((0, 0, 7), (8, 5, 6))": 0.6958510667108758, "((0, 0, 7), (8, 5, 7))": 0.6699815437840679, "((0, 0, 7), (8, 5, 8))": 0.6566228959011994, "((0, 0, 7), (8, 5, 9))": 0.6525954977468987, "((0, 0, 7), (8, 6, 0))": 1.0363158038431048, "((0, 0, 7), (8, 6, 1))": 0.9979708770563045, "((0, 0, 7), (8, 6, 2))": 0.9487368866941037, "((0, 0, 7), (8, 6, 3))": 0.8961390372115916, "((0, 0, 7), (8, 6, 4))": 0.8456807583726909, "((0, 0, 7), (8, 6, 5))": 0.8017775425658864, "((0, 0, 7), (8, 6, 6))": 0.7676296136982158, "((0, 0, 7), (8, 6, 7))": 0.7448243819964392, "((0, 0, 7), (8, 6, 8))": 0.7328812118469998, "((0, 0, 7), (8, 6, 9))": 0.7290605779442901, "((0, 0, 7), (8, 7, 0))": 1.0775276747364997, "((0, 0, 7), (8, 7, 1))": 1.0424084019158881, "((0, 0, 7), (8, 7, 2))": 0.9976148870163845, "((0, 0, 7), (8, 7, 3))": 0.95008411589706, "((0, 0, 7), (8, 7, 4))": 0.9047914287036459, "((0, 0, 7), (8, 7, 5))": 0.8656094219072122, "((0, 0, 7), (8, 7, 6))": 0.8352004350992684, "((0, 0, 7), (8, 7, 7))": 0.8147492603969396, "((0, 0, 7), (8, 7, 8))": 0.803725300774035, "((0, 0, 7), (8, 7, 9))": 0.7998407898721674, "((0, 0, 7), (8, 8, 0))": 1.1143338806678862, "((0, 0, 7), (8, 8, 1))": 1.082151406109776, "((0, 0, 7), (8, 8, 2))": 1.041260618487485, "((0, 0, 7), (8, 8, 3))": 0.99801572024233, "((0, 0, 7), (8, 8, 4))": 0.9569573335591643, "((0, 0, 7), (8, 8, 5))": 0.9215422306376543, "((0, 0, 7), (8, 8, 6))": 0.8940495441819148, "((0, 0, 7), (8, 8, 7))": 0.8753779372308865, "((0, 0, 7), (8, 8, 8))": 0.8649429076094188, "((0, 0, 7), (8, 8, 9))": 0.86081062491198, "((0, 0, 7), (8, 9, 0))": 1.142118848725086, "((0, 0, 7), (8, 9, 1))": 1.112294148278182, "((0, 0, 7), (8, 9, 2))": 1.0742925678181838, "((0, 0, 7), (8, 9, 3))": 1.0341057153306323, "((0, 0, 7), (8, 9, 4))": 0.9960099258425422, "((0, 0, 7), (8, 9, 5))": 0.9631984332290212, "((0, 0, 7), (8, 9, 6))": 0.9377055656278849, "((0, 0, 7), (8, 9, 7))": 0.9202621373306635, "((0, 0, 7), (8, 9, 8))": 0.9102330447899699, "((0, 0, 7), (8, 9, 9))": 0.905804762905876, "((0, 0, 7), (9, 0, 0))": 0.8615910949888372, "((0, 0, 7), (9, 0, 1))": 0.8104453607005501, "((0, 0, 7), (9, 0, 2))": 0.742403363999564, "((0, 0, 7), (9, 0, 3))": 0.6656568519828184, "((0, 0, 7), (9, 0, 4))": 0.5863613473897176, "((0, 0, 7), (9, 0, 5))": 0.5103753898861672, "((0, 0, 7), (9, 0, 6))": 0.443788829025439, "((0, 0, 7), (9, 0, 7))": 0.3925385949453953, "((0, 0, 7), (9, 0, 8))": 0.3605033986229945, "((0, 0, 7), (9, 0, 9))": 0.3465289495803014, "((0, 0, 7), (9, 1, 0))": 0.8803122413549482, "((0, 0, 7), (9, 1, 1))": 0.8300706277821879, "((0, 0, 7), (9, 1, 2))": 0.7634546633035797, "((0, 0, 7), (9, 1, 3))": 0.6888188579958231, "((0, 0, 7), (9, 1, 4))": 0.6124737424819535, "((0, 0, 7), (9, 1, 5))": 0.5403600857394267, "((0, 0, 7), (9, 1, 6))": 0.4784255074092981, "((0, 0, 7), (9, 1, 7))": 0.43200775501757244, "((0, 0, 7), (9, 1, 8))": 0.4039206726634913, "((0, 0, 7), (9, 1, 9))": 0.39210832939643453, "((0, 0, 7), (9, 2, 0))": 0.9070522432875225, "((0, 0, 7), (9, 2, 1))": 0.8585458122210555, "((0, 0, 7), (9, 2, 2))": 0.7944420147731264, "((0, 0, 7), (9, 2, 3))": 0.7231726637443093, "((0, 0, 7), (9, 2, 4))": 0.6511682414479134, "((0, 0, 7), (9, 2, 5))": 0.5843423009077047, "((0, 0, 7), (9, 2, 6))": 0.5282759360338828, "((0, 0, 7), (9, 2, 7))": 0.48744335651333237, "((0, 0, 7), (9, 2, 8))": 0.46352095370937313, "((0, 0, 7), (9, 2, 9))": 0.45383973989950255, "((0, 0, 7), (9, 3, 0))": 0.9401988248614453, "((0, 0, 7), (9, 3, 1))": 0.8940777553087066, "((0, 0, 7), (9, 3, 2))": 0.83340876848761, "((0, 0, 7), (9, 3, 3))": 0.7665210921526959, "((0, 0, 7), (9, 3, 4))": 0.699801860668686, "((0, 0, 7), (9, 3, 5))": 0.6389461905721305, "((0, 0, 7), (9, 3, 6))": 0.5889711560225115, "((0, 0, 7), (9, 3, 7))": 0.5534316309780887, "((0, 0, 7), (9, 3, 8))": 0.5331076184064419, "((0, 0, 7), (9, 3, 9))": 0.5251013906250385, "((0, 0, 7), (9, 4, 0))": 0.9783664511108917, "((0, 0, 7), (9, 4, 1))": 0.9350887206587126, "((0, 0, 7), (9, 4, 2))": 0.8784828582103534, "((0, 0, 7), (9, 4, 3))": 0.8166187392574695, "((0, 0, 7), (9, 4, 4))": 0.7556507455976108, "((0, 0, 7), (9, 4, 5))": 0.7008706172072444, "((0, 0, 7), (9, 4, 6))": 0.6566313974448524, "((0, 0, 7), (9, 4, 7))": 0.6256720190102408, "((0, 0, 7), (9, 4, 8))": 0.6081889013779648, "((0, 0, 7), (9, 4, 9))": 0.6013514612812716, "((0, 0, 7), (9, 5, 0))": 1.0198411966088412, "((0, 0, 7), (9, 5, 1))": 0.9796681170700852, "((0, 0, 7), (9, 5, 2))": 0.927442192904225, "((0, 0, 7), (9, 5, 3))": 0.8708500102315349, "((0, 0, 7), (9, 5, 4))": 0.8156578039354252, "((0, 0, 7), (9, 5, 5))": 0.7666479399004165, "((0, 0, 7), (9, 5, 6))": 0.7275062369814198, "((0, 0, 7), (9, 5, 7))": 0.7003213051536078, "((0, 0, 7), (9, 5, 8))": 0.6849668753560384, "((0, 0, 7), (9, 5, 9))": 0.6788629540755517, "((0, 0, 7), (9, 6, 0))": 1.062485630255549, "((0, 0, 7), (9, 6, 1))": 1.0254788603826563, "((0, 0, 7), (9, 6, 2))": 0.9776613962372108, "((0, 0, 7), (9, 6, 3))": 0.926234468184934, "((0, 0, 7), (9, 6, 4))": 0.8764951548820219, "((0, 0, 7), (9, 6, 5))": 0.8326892475944632, "((0, 0, 7), (9, 6, 6))": 0.7979097227620803, "((0, 0, 7), (9, 6, 7))": 0.7737497107200066, "((0, 0, 7), (9, 6, 8))": 0.7599309190667524, "((0, 0, 7), (9, 6, 9))": 0.7542142016986877, "((0, 0, 7), (9, 7, 0))": 1.1037016218384859, "((0, 0, 7), (9, 7, 1))": 1.0697355422934538, "((0, 0, 7), (9, 7, 2))": 1.026075740929116, "((0, 0, 7), (9, 7, 3))": 0.9793936744692419, "((0, 0, 7), (9, 7, 4))": 0.934509005326963, "((0, 0, 7), (9, 7, 5))": 0.8951774278395155, "((0, 0, 7), (9, 7, 6))": 0.8640094018561115, "((0, 0, 7), (9, 7, 7))": 0.8422318608574995, "((0, 0, 7), (9, 7, 8))": 0.8294921321730498, "((0, 0, 7), (9, 7, 9))": 0.823904262806961, "((0, 0, 7), (9, 8, 0))": 1.1402821552965858, "((0, 0, 7), (9, 8, 1))": 1.1090392235850763, "((0, 0, 7), (9, 8, 2))": 1.0690030726203243, "((0, 0, 7), (9, 8, 3))": 1.026330349242963, "((0, 0, 7), (9, 8, 4))": 0.9854412047519425, "((0, 0, 7), (9, 8, 5))": 0.9497040366714739, "((0, 0, 7), (9, 8, 6))": 0.9213808867344373, "((0, 0, 7), (9, 8, 7))": 0.9014407176524734, "((0, 0, 7), (9, 8, 8))": 0.8894615102043304, "((0, 0, 7), (9, 8, 9))": 0.8838313134715223, "((0, 0, 7), (9, 9, 0))": 1.167700097510313, "((0, 0, 7), (9, 9, 1))": 1.1385909464110635, "((0, 0, 7), (9, 9, 2))": 1.1012293788957674, "((0, 0, 7), (9, 9, 3))": 1.0614316532076602, "((0, 0, 7), (9, 9, 4))": 1.023356941224794, "((0, 0, 7), (9, 9, 5))": 0.9901224043744589, "((0, 0, 7), (9, 9, 6))": 0.9637668358278554, "((0, 0, 7), (9, 9, 7))": 0.9450994793008004, "((0, 0, 7), (9, 9, 8))": 0.9336589520820184, "((0, 0, 7), (9, 9, 9))": 0.9279305716531504, "((0, 0, 8), (0, 0, 9))": 0.05638097911862496, "((0, 0, 8), (0, 1, 0))": 0.6688533847003019, "((0, 0, 8), (0, 1, 1))": 0.6104493513005181, "((0, 0, 8), (0, 1, 2))": 0.5323396285658287, "((0, 0, 8), (0, 1, 3))": 0.4429021779419938, "((0, 0, 8), (0, 1, 4))": 0.34760295985975026, "((0, 0, 8), (0, 1, 5))": 0.25102668095737063, "((0, 0, 8), (0, 1, 6))": 0.15799428316036396, "((0, 0, 8), (0, 1, 7))": 0.07669132182244826, "((0, 0, 8), (0, 1, 8))": 0.04585655631773198, "((0, 0, 8), (0, 1, 9))": 0.08352104686162602, "((0, 0, 8), (0, 2, 0))": 0.6697047640666952, "((0, 0, 8), (0, 2, 1))": 0.6109417147563407, "((0, 0, 8), (0, 2, 2))": 0.5325265964394215, "((0, 0, 8), (0, 2, 3))": 0.44326820061376637, "((0, 0, 8), (0, 2, 4))": 0.3492334270878586, "((0, 0, 8), (0, 2, 5))": 0.25619749660169866, "((0, 0, 8), (0, 2, 6))": 0.1721391301145776, "((0, 0, 8), (0, 2, 7))": 0.11383207066354181, "((0, 0, 8), (0, 2, 8))": 0.10784869211852936, "((0, 0, 8), (0, 2, 9))": 0.13604292748631128, "((0, 0, 8), (0, 3, 0))": 0.6763420508518532, "((0, 0, 8), (0, 3, 1))": 0.6182571517846117, "((0, 0, 8), (0, 3, 2))": 0.5411818193597792, "((0, 0, 8), (0, 3, 3))": 0.45446495080731936, "((0, 0, 8), (0, 3, 4))": 0.3651702691106507, "((0, 0, 8), (0, 3, 5))": 0.28091738733568233, "((0, 0, 8), (0, 3, 6))": 0.2126866219085926, "((0, 0, 8), (0, 3, 7))": 0.17637981679744155, "((0, 0, 8), (0, 3, 8))": 0.17956781106939662, "((0, 0, 8), (0, 3, 9))": 0.20263165057552449, "((0, 0, 8), (0, 4, 0))": 0.6904124071510491, "((0, 0, 8), (0, 4, 1))": 0.6341878659516741, "((0, 0, 8), (0, 4, 2))": 0.5603183389182648, "((0, 0, 8), (0, 4, 3))": 0.47869216573418305, "((0, 0, 8), (0, 4, 4))": 0.39732854406976187, "((0, 0, 8), (0, 4, 5))": 0.3250523641611249, "((0, 0, 8), (0, 4, 6))": 0.2727305467769889, "((0, 0, 8), (0, 4, 7))": 0.2503096747169399, "((0, 0, 8), (0, 4, 8))": 0.25682120833042155, "((0, 0, 8), (0, 4, 9))": 0.2764282088564069, "((0, 0, 8), (0, 5, 0))": 0.7121280032778933, "((0, 0, 8), (0, 5, 1))": 0.6588292372094139, "((0, 0, 8), (0, 5, 2))": 0.5897361632581024, "((0, 0, 8), (0, 5, 3))": 0.5150582798802492, "((0, 0, 8), (0, 5, 4))": 0.44324291359859225, "((0, 0, 8), (0, 5, 5))": 0.3830072886443125, "((0, 0, 8), (0, 5, 6))": 0.3431007873728176, "((0, 0, 8), (0, 5, 7))": 0.3286761445400523, "((0, 0, 8), (0, 5, 8))": 0.33615559500864783, "((0, 0, 8), (0, 5, 9))": 0.3530484409251566, "((0, 0, 8), (0, 6, 0))": 0.7402360441746584, "((0, 0, 8), (0, 6, 1))": 0.6906015616724746, "((0, 0, 8), (0, 6, 2))": 0.6272177214782405, "((0, 0, 8), (0, 6, 3))": 0.5602425784446401, "((0, 0, 8), (0, 6, 4))": 0.4979166982661811, "((0, 0, 8), (0, 6, 5))": 0.4479809968064517, "((0, 0, 8), (0, 6, 6))": 0.41686135262914364, "((0, 0, 8), (0, 6, 7))": 0.40696926673924144, "((0, 0, 8), (0, 6, 8))": 0.4143024435850606, "((0, 0, 8), (0, 6, 9))": 0.42886295106184646, "((0, 0, 8), (0, 7, 0))": 0.7721390830318132, "((0, 0, 8), (0, 7, 1))": 0.7264830179281264, "((0, 0, 8), (0, 7, 2))": 0.6690160011611899, "((0, 0, 8), (0, 7, 3))": 0.6094735219836597, "((0, 0, 8), (0, 7, 4))": 0.5554770207310253, "((0, 0, 8), (0, 7, 5))": 0.5135791892789208, "((0, 0, 8), (0, 7, 6))": 0.488447660391495, "((0, 0, 8), (0, 7, 7))": 0.4810831377302817, "((0, 0, 8), (0, 7, 8))": 0.48771388819098377, "((0, 0, 8), (0, 7, 9))": 0.500185383025406, "((0, 0, 8), (0, 8, 0))": 0.8039532718152526, "((0, 0, 8), (0, 8, 1))": 0.7621419314056996, "((0, 0, 8), (0, 8, 2))": 0.7100894631091962, "((0, 0, 8), (0, 8, 3))": 0.6568905315093007, "((0, 0, 8), (0, 8, 4))": 0.6094763117211734, "((0, 0, 8), (0, 8, 5))": 0.5734181108711834, "((0, 0, 8), (0, 8, 6))": 0.5522349137449523, "((0, 0, 8), (0, 8, 7))": 0.5462289149735027, "((0, 0, 8), (0, 8, 8))": 0.5519510856848581, "((0, 0, 8), (0, 8, 9))": 0.5625610942921617, "((0, 0, 8), (0, 9, 0))": 0.8299391976252487, "((0, 0, 8), (0, 9, 1))": 0.7912736108617244, "((0, 0, 8), (0, 9, 2))": 0.743299354058255, "((0, 0, 8), (0, 9, 3))": 0.6946031792563591, "((0, 0, 8), (0, 9, 4))": 0.651618539135905, "((0, 0, 8), (0, 9, 5))": 0.6192836575860279, "((0, 0, 8), (0, 9, 6))": 0.6004670964762513, "((0, 0, 8), (0, 9, 7))": 0.5951450273735943, "((0, 0, 8), (0, 9, 8))": 0.6000980455255549, "((0, 0, 8), (0, 9, 9))": 0.6092279116300573, "((0, 0, 8), (1, 0, 0))": 0.6911863061689677, "((0, 0, 8), (1, 0, 1))": 0.6331706054365001, "((0, 0, 8), (1, 0, 2))": 0.5553551156246442, "((0, 0, 8), (1, 0, 3))": 0.4660337777263216, "((0, 0, 8), (1, 0, 4))": 0.37058000201802244, "((0, 0, 8), (1, 0, 5))": 0.27338373326345894, "((0, 0, 8), (1, 0, 6))": 0.17864554360983342, "((0, 0, 8), (1, 0, 7))": 0.09133678922138824, "((0, 0, 8), (1, 0, 8))": 0.026054922396725636, "((0, 0, 8), (1, 0, 9))": 0.05212072105813344, "((0, 0, 8), (1, 1, 0))": 0.6910600948454101, "((0, 0, 8), (1, 1, 1))": 0.6321614612664495, "((0, 0, 8), (1, 1, 2))": 0.5533841131520587, "((0, 0, 8), (1, 1, 3))": 0.4633169263659464, "((0, 0, 8), (1, 1, 4))": 0.36758312493162965, "((0, 0, 8), (1, 1, 5))": 0.271029299243741, "((0, 0, 8), (1, 1, 6))": 0.1791280447182115, "((0, 0, 8), (1, 1, 7))": 0.10171540525266212, "((0, 0, 8), (1, 1, 8))": 0.06820230405288277, "((0, 0, 8), (1, 1, 9))": 0.09154505938784796, "((0, 0, 8), (1, 2, 0))": 0.6942925069000019, "((0, 0, 8), (1, 2, 1))": 0.6352279564447156, "((0, 0, 8), (1, 2, 2))": 0.5564309566243743, "((0, 0, 8), (1, 2, 3))": 0.46696650247991367, "((0, 0, 8), (1, 2, 4))": 0.37313201175731786, "((0, 0, 8), (1, 2, 5))": 0.28102919546060373, "((0, 0, 8), (1, 2, 6))": 0.19899578929274067, "((0, 0, 8), (1, 2, 7))": 0.14223683610092042, "((0, 0, 8), (1, 2, 8))": 0.13026872205173376, "((0, 0, 8), (1, 2, 9))": 0.15060411982550917, "((0, 0, 8), (1, 3, 0))": 0.703386644392568, "((0, 0, 8), (1, 3, 1))": 0.6452180819072518, "((0, 0, 8), (1, 3, 2))": 0.5680647817160854, "((0, 0, 8), (1, 3, 3))": 0.4815158734599968, "((0, 0, 8), (1, 3, 4))": 0.3928250978079267, "((0, 0, 8), (1, 3, 5))": 0.3096853975805065, "((0, 0, 8), (1, 3, 6))": 0.24250500583712095, "((0, 0, 8), (1, 3, 7))": 0.20481487809238402, "((0, 0, 8), (1, 3, 8))": 0.20275406896848014, "((0, 0, 8), (1, 3, 9))": 0.2207106562461418, "((0, 0, 8), (1, 4, 0))": 0.7197197083161234, "((0, 0, 8), (1, 4, 1))": 0.6635954132942782, "((0, 0, 8), (1, 4, 2))": 0.5898734713725424, "((0, 0, 8), (1, 4, 3))": 0.5086108140022584, "((0, 0, 8), (1, 4, 4))": 0.4278684537686385, "((0, 0, 8), (1, 4, 5))": 0.3562055331350437, "((0, 0, 8), (1, 4, 6))": 0.3035780107251634, "((0, 0, 8), (1, 4, 7))": 0.2786559209124624, "((0, 0, 8), (1, 4, 8))": 0.2809155901672994, "((0, 0, 8), (1, 4, 9))": 0.2967957699100546, "((0, 0, 8), (1, 5, 0))": 0.7433192577977366, "((0, 0, 8), (1, 5, 1))": 0.6902402763431517, "((0, 0, 8), (1, 5, 2))": 0.6214037967163096, "((0, 0, 8), (1, 5, 3))": 0.5470967329028699, "((0, 0, 8), (1, 5, 4))": 0.47565382659458305, "((0, 0, 8), (1, 5, 5))": 0.4153839033336466, "((0, 0, 8), (1, 5, 6))": 0.3743195315128334, "((0, 0, 8), (1, 5, 7))": 0.35718838364106614, "((0, 0, 8), (1, 5, 8))": 0.3611531209868333, "((0, 0, 8), (1, 5, 9))": 0.375100349179481, "((0, 0, 8), (1, 6, 0))": 0.7728481009428111, "((0, 0, 8), (1, 6, 1))": 0.7234957026975155, "((0, 0, 8), (1, 6, 2))": 0.6603913900559679, "((0, 0, 8), (1, 6, 3))": 0.5936893828205972, "((0, 0, 8), (1, 6, 4))": 0.5314339259625078, "((0, 0, 8), (1, 6, 5))": 0.48097871956573685, "((0, 0, 8), (1, 6, 6))": 0.44831203869875547, "((0, 0, 8), (1, 6, 7))": 0.4358186945945626, "((0, 0, 8), (1, 6, 8))": 0.4401493233638121, "((0, 0, 8), (1, 6, 9))": 0.45223444802207396, "((0, 0, 8), (1, 7, 0))": 0.8057084618281057, "((0, 0, 8), (1, 7, 1))": 0.7603655511813396, "((0, 0, 8), (1, 7, 2))": 0.703161713089618, "((0, 0, 8), (1, 7, 3))": 0.6437771729845229, "((0, 0, 8), (1, 7, 4))": 0.5896182007245643, "((0, 0, 8), (1, 7, 5))": 0.5469311027826096, "((0, 0, 8), (1, 7, 6))": 0.5201394098726569, "((0, 0, 8), (1, 7, 7))": 0.5103516152759072, "((0, 0, 8), (1, 7, 8))": 0.5143261591704682, "((0, 0, 8), (1, 7, 9))": 0.5246099308707797, "((0, 0, 8), (1, 8, 0))": 0.8380522564274616, "((0, 0, 8), (1, 8, 1))": 0.7965820167751068, "((0, 0, 8), (1, 8, 2))": 0.744779282717284, "((0, 0, 8), (1, 8, 3))": 0.6916527873310454, "((0, 0, 8), (1, 8, 4))": 0.643934560794019, "((0, 0, 8), (1, 8, 5))": 0.6069673940186631, "((0, 0, 8), (1, 8, 6))": 0.5841401747116216, "((0, 0, 8), (1, 8, 7))": 0.5758935711409318, "((0, 0, 8), (1, 8, 8))": 0.5792013031550909, "((0, 0, 8), (1, 8, 9))": 0.5877926833656558, "((0, 0, 8), (1, 9, 0))": 0.8641665898637577, "((0, 0, 8), (1, 9, 1))": 0.8258718620614459, "((0, 0, 8), (1, 9, 2))": 0.7781510360622417, "((0, 0, 8), (1, 9, 3))": 0.7294809049704541, "((0, 0, 8), (1, 9, 4))": 0.6861247495755473, "((0, 0, 8), (1, 9, 5))": 0.6528467117671005, "((0, 0, 8), (1, 9, 6))": 0.6324413103046485, "((0, 0, 8), (1, 9, 7))": 0.6250255041170317, "((0, 0, 8), (1, 9, 8))": 0.6277322696649833, "((0, 0, 8), (1, 9, 9))": 0.6349457116838829, "((0, 0, 8), (2, 0, 0))": 0.7180859998455411, "((0, 0, 8), (2, 0, 1))": 0.6597465657980429, "((0, 0, 8), (2, 0, 2))": 0.5813453826122806, "((0, 0, 8), (2, 0, 3))": 0.49132589571390445, "((0, 0, 8), (2, 0, 4))": 0.3952371545550643, "((0, 0, 8), (2, 0, 5))": 0.29771710920948263, "((0, 0, 8), (2, 0, 6))": 0.20353265277502322, "((0, 0, 8), (2, 0, 7))": 0.11939222034768551, "((0, 0, 8), (2, 0, 8))": 0.06245937685382226, "((0, 0, 8), (2, 0, 9))": 0.06499605883963133, "((0, 0, 8), (2, 1, 0))": 0.7204428020269632, "((0, 0, 8), (2, 1, 1))": 0.6614133111735353, "((0, 0, 8), (2, 1, 2))": 0.5823283038959303, "((0, 0, 8), (2, 1, 3))": 0.4919803870354434, "((0, 0, 8), (2, 1, 4))": 0.3962660380671214, "((0, 0, 8), (2, 1, 5))": 0.3004356117555964, "((0, 0, 8), (2, 1, 6))": 0.21072874070161546, "((0, 0, 8), (2, 1, 7))": 0.13779640268822838, "((0, 0, 8), (2, 1, 8))": 0.1026751050621903, "((0, 0, 8), (2, 1, 9))": 0.11182443435345377, "((0, 0, 8), (2, 2, 0))": 0.7267997113101206, "((0, 0, 8), (2, 2, 1))": 0.6678468858084591, "((0, 0, 8), (2, 2, 2))": 0.589110452121286, "((0, 0, 8), (2, 2, 3))": 0.4998749730390132, "((0, 0, 8), (2, 2, 4))": 0.40674568561527225, "((0, 0, 8), (2, 2, 5))": 0.316174919852373, "((0, 0, 8), (2, 2, 6))": 0.23663171480562012, "((0, 0, 8), (2, 2, 7))": 0.1812514841579438, "((0, 0, 8), (2, 2, 8))": 0.1635647448223262, "((0, 0, 8), (2, 2, 9))": 0.17500657419408547, "((0, 0, 8), (2, 3, 0))": 0.7391068790950495, "((0, 0, 8), (2, 3, 1))": 0.681294324553279, "((0, 0, 8), (2, 3, 2))": 0.6045485872518855, "((0, 0, 8), (2, 3, 3))": 0.5186323548090607, "((0, 0, 8), (2, 3, 4))": 0.43100248295609805, "((0, 0, 8), (2, 3, 5))": 0.349352566644502, "((0, 0, 8), (2, 3, 6))": 0.283305816085759, "((0, 0, 8), (2, 3, 7))": 0.2439799972022568, "((0, 0, 8), (2, 3, 8))": 0.23610015052971312, "((0, 0, 8), (2, 3, 9))": 0.24781865165857564, "((0, 0, 8), (2, 4, 0))": 0.7583666190809365, "((0, 0, 8), (2, 4, 1))": 0.7027895890846372, "((0, 0, 8), (2, 4, 2))": 0.6297078864554813, "((0, 0, 8), (2, 4, 3))": 0.5492480166108236, "((0, 0, 8), (2, 4, 4))": 0.4694765433006008, "((0, 0, 8), (2, 4, 5))": 0.3986019480246501, "((0, 0, 8), (2, 4, 6))": 0.34554783450998044, "((0, 0, 8), (2, 4, 7))": 0.3176689649995187, "((0, 0, 8), (2, 4, 8))": 0.3148153468201187, "((0, 0, 8), (2, 4, 9))": 0.32592980362547297, "((0, 0, 8), (2, 5, 0))": 0.7843661463840103, "((0, 0, 8), (2, 5, 1))": 0.731948300383337, "((0, 0, 8), (2, 5, 2))": 0.6638410100452851, "((0, 0, 8), (2, 5, 3))": 0.590279706140427, "((0, 0, 8), (2, 5, 4))": 0.519444993353155, "((0, 0, 8), (2, 5, 5))": 0.45915968311894473, "((0, 0, 8), (2, 5, 6))": 0.4166599401333362, "((0, 0, 8), (2, 5, 7))": 0.3962279550859832, "((0, 0, 8), (2, 5, 8))": 0.3957702005234097, "((0, 0, 8), (2, 5, 9))": 0.40584140394851964, "((0, 0, 8), (2, 6, 0))": 0.815658312018867, "((0, 0, 8), (2, 6, 1))": 0.767011619335598, "((0, 0, 8), (2, 6, 2))": 0.7046180457846981, "((0, 0, 8), (2, 6, 3))": 0.6384901063152721, "((0, 0, 8), (2, 6, 4))": 0.5764344332132739, "((0, 0, 8), (2, 6, 5))": 0.5253622292470225, "((0, 0, 8), (2, 6, 6))": 0.49077767548178136, "((0, 0, 8), (2, 6, 7))": 0.47503058700554424, "((0, 0, 8), (2, 6, 8))": 0.47548452064371083, "((0, 0, 8), (2, 6, 9))": 0.48426298968083153, "((0, 0, 8), (2, 7, 0))": 0.8496404184721968, "((0, 0, 8), (2, 7, 1))": 0.8050063752012567, "((0, 0, 8), (2, 7, 2))": 0.7484454641761615, "((0, 0, 8), (2, 7, 3))": 0.6894459527885064, "((0, 0, 8), (2, 7, 4))": 0.6351661157154616, "((0, 0, 8), (2, 7, 5))": 0.5915097414661744, "((0, 0, 8), (2, 7, 6))": 0.5626343691994268, "((0, 0, 8), (2, 7, 7))": 0.5497682831254086, "((0, 0, 8), (2, 7, 8))": 0.5502777368852, "((0, 0, 8), (2, 7, 9))": 0.5576297756650004, "((0, 0, 8), (2, 8, 0))": 0.8825197968726378, "((0, 0, 8), (2, 8, 1))": 0.8417371694170559, "((0, 0, 8), (2, 8, 2))": 0.7905028278459032, "((0, 0, 8), (2, 8, 3))": 0.7376119381835192, "((0, 0, 8), (2, 8, 4))": 0.6895694652711458, "((0, 0, 8), (2, 8, 5))": 0.6514625686413409, "((0, 0, 8), (2, 8, 6))": 0.626540567846076, "((0, 0, 8), (2, 8, 7))": 0.6154127502077043, "((0, 0, 8), (2, 8, 8))": 0.6155635028172919, "((0, 0, 8), (2, 8, 9))": 0.621483378960012, "((0, 0, 8), (2, 9, 0))": 0.9087190887417411, "((0, 0, 8), (2, 9, 1))": 0.8710638957187081, "((0, 0, 8), (2, 9, 2))": 0.8238533312410817, "((0, 0, 8), (2, 9, 3))": 0.7753285971233943, "((0, 0, 8), (2, 9, 4))": 0.7315447612638768, "((0, 0, 8), (2, 9, 5))": 0.6970626234430917, "((0, 0, 8), (2, 9, 6))": 0.6746025373588329, "((0, 0, 8), (2, 9, 7))": 0.664461665582795, "((0, 0, 8), (2, 9, 8))": 0.664222161330164, "((0, 0, 8), (2, 9, 9))": 0.6689546301509038, "((0, 0, 8), (3, 0, 0))": 0.7489824125880657, "((0, 0, 8), (3, 0, 1))": 0.6906473122153443, "((0, 0, 8), (3, 0, 2))": 0.6121813307173072, "((0, 0, 8), (3, 0, 3))": 0.5221117125617365, "((0, 0, 8), (3, 0, 4))": 0.426190489485894, "((0, 0, 8), (3, 0, 5))": 0.3294138969206289, "((0, 0, 8), (3, 0, 6))": 0.237257237843287, "((0, 0, 8), (3, 0, 7))": 0.15775363188493183, "((0, 0, 8), (3, 0, 8))": 0.10604802147341885, "((0, 0, 8), (3, 0, 9))": 0.0968266861950456, "((0, 0, 8), (3, 1, 0))": 0.7540212217957444, "((0, 0, 8), (3, 1, 1))": 0.6952292113248421, "((0, 0, 8), (3, 1, 2))": 0.6164112283469466, "((0, 0, 8), (3, 1, 3))": 0.5264611781552192, "((0, 0, 8), (3, 1, 4))": 0.4315358388589573, "((0, 0, 8), (3, 1, 5))": 0.3372940128955152, "((0, 0, 8), (3, 1, 6))": 0.2505313465655584, "((0, 0, 8), (3, 1, 7))": 0.18162296003383285, "((0, 0, 8), (3, 1, 8))": 0.14539152209972808, "((0, 0, 8), (3, 1, 9))": 0.1442501924684419, "((0, 0, 8), (3, 2, 0))": 0.7637691258346196, "((0, 0, 8), (3, 2, 1))": 0.7053223878370205, "((0, 0, 8), (3, 2, 2))": 0.6272418187666011, "((0, 0, 8), (3, 2, 3))": 0.5388959601641261, "((0, 0, 8), (3, 2, 4))": 0.44712334674613896, "((0, 0, 8), (3, 2, 5))": 0.3586102907680079, "((0, 0, 8), (3, 2, 6))": 0.281642573502589, "((0, 0, 8), (3, 2, 7))": 0.22728190599197146, "((0, 0, 8), (3, 2, 8))": 0.2049378443803205, "((0, 0, 8), (3, 2, 9))": 0.2084577624048953, "((0, 0, 8), (3, 3, 0))": 0.7795642974645043, "((0, 0, 8), (3, 3, 1))": 0.7224981381691344, "((0, 0, 8), (3, 3, 2))": 0.6467306793427405, "((0, 0, 8), (3, 3, 3))": 0.562038425276778, "((0, 0, 8), (3, 3, 4))": 0.4759617454861033, "((0, 0, 8), (3, 3, 5))": 0.39606133953992834, "((0, 0, 8), (3, 3, 6))": 0.33109708786277864, "((0, 0, 8), (3, 3, 7))": 0.2901664456427828, "((0, 0, 8), (3, 3, 8))": 0.2769106351438686, "((0, 0, 8), (3, 3, 9))": 0.2824639170942616, "((0, 0, 8), (3, 4, 0))": 0.8019727762986109, "((0, 0, 8), (3, 4, 1))": 0.7473096239837846, "((0, 0, 8), (3, 4, 2))": 0.6753883348431231, "((0, 0, 8), (3, 4, 3))": 0.5962334818131728, "((0, 0, 8), (3, 4, 4))": 0.5177944357011189, "((0, 0, 8), (3, 4, 5))": 0.44785366047368363, "((0, 0, 8), (3, 4, 6))": 0.3943656696411873, "((0, 0, 8), (3, 4, 7))": 0.3635684399143152, "((0, 0, 8), (3, 4, 8))": 0.35561168370632584, "((0, 0, 8), (3, 4, 9))": 0.3617396159173422, "((0, 0, 8), (3, 5, 0))": 0.830512795180257, "((0, 0, 8), (3, 5, 1))": 0.7790874555631353, "((0, 0, 8), (3, 5, 2))": 0.7121679975578167, "((0, 0, 8), (3, 5, 3))": 0.6397729750334838, "((0, 0, 8), (3, 5, 4))": 0.569819216962397, "((0, 0, 8), (3, 5, 5))": 0.5096166976437341, "((0, 0, 8), (3, 5, 6))": 0.4656730251441504, "((0, 0, 8), (3, 5, 7))": 0.441873812319319, "((0, 0, 8), (3, 5, 8))": 0.4367973343408999, "((0, 0, 8), (3, 5, 9))": 0.4426826511858862, "((0, 0, 8), (3, 6, 0))": 0.8636191365071282, "((0, 0, 8), (3, 6, 1))": 0.8159647088373124, "((0, 0, 8), (3, 6, 2))": 0.7546757401963063, "((0, 0, 8), (3, 6, 3))": 0.6894619037042098, "((0, 0, 8), (3, 6, 4))": 0.6278107482071011, "((0, 0, 8), (3, 6, 5))": 0.5761820542141796, "((0, 0, 8), (3, 6, 6))": 0.5396361785883497, "((0, 0, 8), (3, 6, 7))": 0.5204833613474639, "((0, 0, 8), (3, 6, 8))": 0.5167862091410003, "((0, 0, 8), (3, 6, 9))": 0.5219409756323389, "((0, 0, 8), (3, 7, 0))": 0.8986960074970919, "((0, 0, 8), (3, 7, 1))": 0.8550020867000642, "((0, 0, 8), (3, 7, 2))": 0.799408462497317, "((0, 0, 8), (3, 7, 3))": 0.7410627465734876, "((0, 0, 8), (3, 7, 4))": 0.6868073956323638, "((0, 0, 8), (3, 7, 5))": 0.6421990905756317, "((0, 0, 8), (3, 7, 6))": 0.6111502295921012, "((0, 0, 8), (3, 7, 7))": 0.5950121118887436, "((0, 0, 8), (3, 7, 8))": 0.591770512205179, "((0, 0, 8), (3, 7, 9))": 0.5959071486938702, "((0, 0, 8), (3, 8, 0))": 0.9320532455605599, "((0, 0, 8), (3, 8, 1))": 0.8921279071088279, "((0, 0, 8), (3, 8, 2))": 0.8417145467770606, "((0, 0, 8), (3, 8, 3))": 0.7892635298763025, "((0, 0, 8), (3, 8, 4))": 0.7409919599026643, "((0, 0, 8), (3, 8, 5))": 0.7017239415607878, "((0, 0, 8), (3, 8, 6))": 0.6745831871086048, "((0, 0, 8), (3, 8, 7))": 0.6603602816254414, "((0, 0, 8), (3, 8, 8))": 0.6570842363403349, "((0, 0, 8), (3, 8, 9))": 0.6600984612673166, "((0, 0, 8), (3, 9, 0))": 0.9583203143220586, "((0, 0, 8), (3, 9, 1))": 0.9214312332838639, "((0, 0, 8), (3, 9, 2))": 0.8749219812195719, "((0, 0, 8), (3, 9, 3))": 0.8266975785930104, "((0, 0, 8), (3, 9, 4))": 0.7825449282958626, "((0, 0, 8), (3, 9, 5))": 0.7468116913978978, "((0, 0, 8), (3, 9, 6))": 0.7221543816129762, "((0, 0, 8), (3, 9, 7))": 0.7090688637016199, "((0, 0, 8), (3, 9, 8))": 0.7056336171551061, "((0, 0, 8), (3, 9, 9))": 0.7076840621253294, "((0, 0, 8), (4, 0, 0))": 0.7822420129760763, "((0, 0, 8), (4, 0, 1))": 0.7242661093421238, "((0, 0, 8), (4, 0, 2))": 0.6463154474063642, "((0, 0, 8), (4, 0, 3))": 0.5569631236385824, "((0, 0, 8), (4, 0, 4))": 0.46213770819620736, "((0, 0, 8), (4, 0, 5))": 0.36716507961923384, "((0, 0, 8), (4, 0, 6))": 0.27804978879132414, "((0, 0, 8), (4, 0, 7))": 0.20316464058731254, "((0, 0, 8), (4, 0, 8))": 0.15457301568471082, "((0, 0, 8), (4, 0, 9))": 0.1393895422845317, "((0, 0, 8), (4, 1, 0))": 0.7899593870467118, "((0, 0, 8), (4, 1, 1))": 0.7317628922209266, "((0, 0, 8), (4, 1, 2))": 0.653794124880989, "((0, 0, 8), (4, 1, 3))": 0.5649851597687832, "((0, 0, 8), (4, 1, 4))": 0.47166874302926765, "((0, 0, 8), (4, 1, 5))": 0.37977830744004465, "((0, 0, 8), (4, 1, 6))": 0.2962982492474075, "((0, 0, 8), (4, 1, 7))": 0.23068146961097782, "((0, 0, 8), (4, 1, 8))": 0.1935389034768532, "((0, 0, 8), (4, 1, 9))": 0.1854539455906201, "((0, 0, 8), (4, 2, 0))": 0.8030757209715363, "((0, 0, 8), (4, 2, 1))": 0.745488828945067, "((0, 0, 8), (4, 2, 2))": 0.6686210320885276, "((0, 0, 8), (4, 2, 3))": 0.5818343820424, "((0, 0, 8), (4, 2, 4))": 0.49206039931650103, "((0, 0, 8), (4, 2, 5))": 0.40602474201404365, "((0, 0, 8), (4, 2, 6))": 0.3315720441040968, "((0, 0, 8), (4, 2, 7))": 0.27794912344140954, "((0, 0, 8), (4, 2, 8))": 0.2519371113071594, "((0, 0, 8), (4, 2, 9))": 0.24903484332264997, "((0, 0, 8), (4, 3, 0))": 0.8223096031071574, "((0, 0, 8), (4, 3, 1))": 0.7663224346674701, "((0, 0, 8), (4, 3, 2))": 0.6920400245132841, "((0, 0, 8), (4, 3, 3))": 0.6091368546410517, "((0, 0, 8), (4, 3, 4))": 0.5250834499045749, "((0, 0, 8), (4, 3, 5))": 0.4471579417884312, "((0, 0, 8), (4, 3, 6))": 0.3832486659057084, "((0, 0, 8), (4, 3, 7))": 0.3408843242410031, "((0, 0, 8), (4, 3, 8))": 0.32299513381054346, "((0, 0, 8), (4, 3, 9))": 0.3230065111414473, "((0, 0, 8), (4, 4, 0))": 0.8477929580038639, "((0, 0, 8), (4, 4, 1))": 0.7943389581866371, "((0, 0, 8), (4, 4, 2))": 0.7240138535834458, "((0, 0, 8), (4, 4, 3))": 0.646626367609048, "((0, 0, 8), (4, 4, 4))": 0.5698768849342737, "((0, 0, 8), (4, 4, 5))": 0.5010558200805537, "((0, 0, 8), (4, 4, 6))": 0.44723620350152976, "((0, 0, 8), (4, 4, 7))": 0.4137897971896887, "((0, 0, 8), (4, 4, 8))": 0.4011418914352696, "((0, 0, 8), (4, 4, 9))": 0.40251745366221453, "((0, 0, 8), (4, 5, 0))": 0.8787739902922859, "((0, 0, 8), (4, 5, 1))": 0.8285875748587949, "((0, 0, 8), (4, 5, 2))": 0.7632200548054933, "((0, 0, 8), (4, 5, 3))": 0.6923676754920927, "((0, 0, 8), (4, 5, 4))": 0.6235820387026045, "((0, 0, 8), (4, 5, 5))": 0.5636476454823852, "((0, 0, 8), (4, 5, 6))": 0.5184258387502949, "((0, 0, 8), (4, 5, 7))": 0.49147695880372144, "((0, 0, 8), (4, 5, 8))": 0.48198164232644863, "((0, 0, 8), (4, 5, 9))": 0.48374778836051663, "((0, 0, 8), (4, 6, 0))": 0.9135758474872192, "((0, 0, 8), (4, 6, 1))": 0.8671055043582032, "((0, 0, 8), (4, 6, 2))": 0.8072128479099475, "((0, 0, 8), (4, 6, 3))": 0.7432210071274993, "((0, 0, 8), (4, 6, 4))": 0.682220316820541, "((0, 0, 8), (4, 6, 5))": 0.6302131924997486, "((0, 0, 8), (4, 6, 6))": 0.5918569056694766, "((0, 0, 8), (4, 6, 7))": 0.569445373335085, "((0, 0, 8), (4, 6, 8))": 0.5616851525816706, "((0, 0, 8), (4, 6, 9))": 0.5632218350516519, "((0, 0, 8), (4, 7, 0))": 0.9496289682048987, "((0, 0, 8), (4, 7, 1))": 0.9070112951081611, "((0, 0, 8), (4, 7, 2))": 0.8526082876867418, "((0, 0, 8), (4, 7, 3))": 0.7951626543524585, "((0, 0, 8), (4, 7, 4))": 0.7411354409424087, "((0, 0, 8), (4, 7, 5))": 0.6957274772113916, "((0, 0, 8), (4, 7, 6))": 0.6626271915668484, "((0, 0, 8), (4, 7, 7))": 0.6433086950819004, "((0, 0, 8), (4, 7, 8))": 0.6363562743429839, "((0, 0, 8), (4, 7, 9))": 0.6372709579011594, "((0, 0, 8), (4, 8, 0))": 0.9833789911942997, "((0, 0, 8), (4, 8, 1))": 0.9444030638274427, "((0, 0, 8), (4, 8, 2))": 0.8949770975561452, "((0, 0, 8), (4, 8, 3))": 0.8431557245715317, "((0, 0, 8), (4, 8, 4))": 0.7948167129982052, "((0, 0, 8), (4, 8, 5))": 0.7545107637072347, "((0, 0, 8), (4, 8, 6))": 0.7252439750453229, "((0, 0, 8), (4, 8, 7))": 0.7079860954795545, "((0, 0, 8), (4, 8, 8))": 0.7013066892695505, "((0, 0, 8), (4, 8, 9))": 0.7014120956029328, "((0, 0, 8), (4, 9, 0))": 1.009679374473608, "((0, 0, 8), (4, 9, 1))": 0.9736283533192154, "((0, 0, 8), (4, 9, 2))": 0.9279487368481911, "((0, 0, 8), (4, 9, 3))": 0.8801717723159692, "((0, 0, 8), (4, 9, 4))": 0.8357778672650333, "((0, 0, 8), (4, 9, 5))": 0.798891901458613, "((0, 0, 8), (4, 9, 6))": 0.7721107018701128, "((0, 0, 8), (4, 9, 7))": 0.7561267242903569, "((0, 0, 8), (4, 9, 8))": 0.7495153914801823, "((0, 0, 8), (4, 9, 9))": 0.7488809790638156, "((0, 0, 8), (5, 0, 0))": 0.8164682660589346, "((0, 0, 8), (5, 0, 1))": 0.7592120725065881, "((0, 0, 8), (5, 0, 2))": 0.6823418081983088, "((0, 0, 8), (5, 0, 3))": 0.5944400705985443, "((0, 0, 8), (5, 0, 4))": 0.5015416260262261, "((0, 0, 8), (5, 0, 5))": 0.40917925865418225, "((0, 0, 8), (5, 0, 6))": 0.32356687166250697, "((0, 0, 8), (5, 0, 7))": 0.25270004042783367, "((0, 0, 8), (5, 0, 8))": 0.20597888717473561, "((0, 0, 8), (5, 0, 9))": 0.18726294783280426, "((0, 0, 8), (5, 1, 0))": 0.8267209622131791, "((0, 0, 8), (5, 1, 1))": 0.7694647564283881, "((0, 0, 8), (5, 1, 2))": 0.6928834444705801, "((0, 0, 8), (5, 1, 3))": 0.6058920329301366, "((0, 0, 8), (5, 1, 4))": 0.5148839740396712, "((0, 0, 8), (5, 1, 5))": 0.42588052901435913, "((0, 0, 8), (5, 1, 6))": 0.34572118842970695, "((0, 0, 8), (5, 1, 7))": 0.2827324712012336, "((0, 0, 8), (5, 1, 8))": 0.2447971544344272, "((0, 0, 8), (5, 1, 9))": 0.2319209274746795, "((0, 0, 8), (5, 2, 0))": 0.8429913914232092, "((0, 0, 8), (5, 2, 1))": 0.7865879306098965, "((0, 0, 8), (5, 2, 2))": 0.7114237884214245, "((0, 0, 8), (5, 2, 3))": 0.6267759713823317, "((0, 0, 8), (5, 2, 4))": 0.5395292657218201, "((0, 0, 8), (5, 2, 5))": 0.45625869410248365, "((0, 0, 8), (5, 2, 6))": 0.38421459496878907, "((0, 0, 8), (5, 2, 7))": 0.33115876821308154, "((0, 0, 8), (5, 2, 8))": 0.30225723522203635, "((0, 0, 8), (5, 2, 9))": 0.29430134358869925, "((0, 0, 8), (5, 3, 0))": 0.865401347242617, "((0, 0, 8), (5, 3, 1))": 0.8107821118538614, "((0, 0, 8), (5, 3, 2))": 0.7384098639234753, "((0, 0, 8), (5, 3, 3))": 0.6577707771161484, "((0, 0, 8), (5, 3, 4))": 0.576128505474588, "((0, 0, 8), (5, 3, 5))": 0.5003667581458648, "((0, 0, 8), (5, 3, 6))": 0.43754147870473326, "((0, 0, 8), (5, 3, 7))": 0.3939853242286652, "((0, 0, 8), (5, 3, 8))": 0.3722188338857582, "((0, 0, 8), (5, 3, 9))": 0.3674737846627727, "((0, 0, 8), (5, 4, 0))": 0.8936858087482658, "((0, 0, 8), (5, 4, 1))": 0.8416842780033159, "((0, 0, 8), (5, 4, 2))": 0.7733091229906774, "((0, 0, 8), (5, 4, 3))": 0.6980698380397482, "((0, 0, 8), (5, 4, 4))": 0.6233231876952897, "((0, 0, 8), (5, 4, 5))": 0.5558208458647542, "((0, 0, 8), (5, 4, 6))": 0.5018671220785972, "((0, 0, 8), (5, 4, 7))": 0.4661474970251847, "((0, 0, 8), (5, 4, 8))": 0.44937336842087633, "((0, 0, 8), (5, 4, 9))": 0.4464485785265913, "((0, 0, 8), (5, 5, 0))": 0.9268528762503038, "((0, 0, 8), (5, 5, 1))": 0.8780964621637387, "((0, 0, 8), (5, 5, 2))": 0.8145617005509251, "((0, 0, 8), (5, 5, 3))": 0.7455600749467287, "((0, 0, 8), (5, 5, 4))": 0.6782284072303266, "((0, 0, 8), (5, 5, 5))": 0.618801702759617, "((0, 0, 8), (5, 5, 6))": 0.5725744207717022, "((0, 0, 8), (5, 5, 7))": 0.5428393964564999, "((0, 0, 8), (5, 5, 8))": 0.5293223134733755, "((0, 0, 8), (5, 5, 9))": 0.5272484860334025, "((0, 0, 8), (5, 6, 0))": 0.9631294518111069, "((0, 0, 8), (5, 6, 1))": 0.9179819200071294, "((0, 0, 8), (5, 6, 2))": 0.859699453434644, "((0, 0, 8), (5, 6, 3))": 0.7971844749610888, "((0, 0, 8), (5, 6, 4))": 0.7370953607438199, "((0, 0, 8), (5, 6, 5))": 0.6849607671491582, "((0, 0, 8), (5, 6, 6))": 0.6450750485869454, "((0, 0, 8), (5, 6, 7))": 0.6197200600317454, "((0, 0, 8), (5, 6, 8))": 0.6081877425768117, "((0, 0, 8), (5, 6, 9))": 0.6063020447864393, "((0, 0, 8), (5, 7, 0))": 0.9999870829255034, "((0, 0, 8), (5, 7, 1))": 0.9585383516654462, "((0, 0, 8), (5, 7, 2))": 0.9054854641448281, "((0, 0, 8), (5, 7, 3))": 0.8491448588710404, "((0, 0, 8), (5, 7, 4))": 0.7955747935158365, "((0, 0, 8), (5, 7, 5))": 0.749608089294484, "((0, 0, 8), (5, 7, 6))": 0.7147145599783171, "((0, 0, 8), (5, 7, 7))": 0.6924818254741274, "((0, 0, 8), (5, 7, 8))": 0.6820510617571071, "((0, 0, 8), (5, 7, 9))": 0.6799017360418276, "((0, 0, 8), (5, 8, 0))": 1.0340182847580373, "((0, 0, 8), (5, 8, 1))": 0.9960505952622924, "((0, 0, 8), (5, 8, 2))": 0.9477273421281545, "((0, 0, 8), (5, 8, 3))": 0.8966989137825219, "((0, 0, 8), (5, 8, 4))": 0.8484891764890238, "((0, 0, 8), (5, 8, 5))": 0.8073618308816924, "((0, 0, 8), (5, 8, 6))": 0.7762026281879634, "((0, 0, 8), (5, 8, 7))": 0.7561433792280136, "((0, 0, 8), (5, 8, 8))": 0.7462617526489154, "((0, 0, 8), (5, 8, 9))": 0.7435960411187869, "((0, 0, 8), (5, 9, 0))": 1.0602973619286602, "((0, 0, 8), (5, 9, 1))": 1.0251305874971957, "((0, 0, 8), (5, 9, 2))": 0.9803706277511612, "((0, 0, 8), (5, 9, 3))": 0.9331712166924426, "((0, 0, 8), (5, 9, 4))": 0.8886998988054822, "((0, 0, 8), (5, 9, 5))": 0.8508539541183902, "((0, 0, 8), (5, 9, 6))": 0.8221653034553046, "((0, 0, 8), (5, 9, 7))": 0.8034991170008896, "((0, 0, 8), (5, 9, 8))": 0.793898080660965, "((0, 0, 8), (5, 9, 9))": 0.7907033569644216, "((0, 0, 8), (6, 0, 0))": 0.8502237742445277, "((0, 0, 8), (6, 0, 1))": 0.7940164190349225, "((0, 0, 8), (6, 0, 2))": 0.718726314389036, "((0, 0, 8), (6, 0, 3))": 0.6328834510179469, "((0, 0, 8), (6, 0, 4))": 0.5425328411244131, "((0, 0, 8), (6, 0, 5))": 0.45326058093292165, "((0, 0, 8), (6, 0, 6))": 0.3712108804410853, "((0, 0, 8), (6, 0, 7))": 0.303683998597685, "((0, 0, 8), (6, 0, 8))": 0.2581174297455867, "((0, 0, 8), (6, 0, 9))": 0.2370275112907618, "((0, 0, 8), (6, 1, 0))": 0.8627720575887874, "((0, 0, 8), (6, 1, 1))": 0.8067660024916635, "((0, 0, 8), (6, 1, 2))": 0.7320331813390967, "((0, 0, 8), (6, 1, 3))": 0.6473900206567068, "((0, 0, 8), (6, 1, 4))": 0.5591831928832376, "((0, 0, 8), (6, 1, 5))": 0.47335239571807675, "((0, 0, 8), (6, 1, 6))": 0.3963830378481496, "((0, 0, 8), (6, 1, 7))": 0.3355179025277324, "((0, 0, 8), (6, 1, 8))": 0.2968974511347064, "((0, 0, 8), (6, 1, 9))": 0.2805647396842442, "((0, 0, 8), (6, 2, 0))": 0.8818504778215668, "((0, 0, 8), (6, 2, 1))": 0.8269080305664395, "((0, 0, 8), (6, 2, 2))": 0.7538466428767848, "((0, 0, 8), (6, 2, 3))": 0.6717705916360086, "((0, 0, 8), (6, 2, 4))": 0.5874092041765171, "((0, 0, 8), (6, 2, 5))": 0.5070509056173678, "((0, 0, 8), (6, 2, 6))": 0.4373010925841468, "((0, 0, 8), (6, 2, 7))": 0.3847463053890821, "((0, 0, 8), (6, 2, 8))": 0.35356378724673565, "((0, 0, 8), (6, 2, 9))": 0.34163555633712417, "((0, 0, 8), (6, 3, 0))": 0.9070318383231907, "((0, 0, 8), (6, 3, 1))": 0.8540231038507887, "((0, 0, 8), (6, 3, 2))": 0.7838902218218055, "((0, 0, 8), (6, 3, 3))": 0.7058569409352826, "((0, 0, 8), (6, 3, 4))": 0.6268957910991567, "((0, 0, 8), (6, 3, 5))": 0.553423949315751, "((0, 0, 8), (6, 3, 6))": 0.4917412161437653, "((0, 0, 8), (6, 3, 7))": 0.44727377934547663, "((0, 0, 8), (6, 3, 8))": 0.42232612885904347, "((0, 0, 8), (6, 3, 9))": 0.4135878266763574, "((0, 0, 8), (6, 4, 0))": 0.9377093887080377, "((0, 0, 8), (6, 4, 1))": 0.8873558707808423, "((0, 0, 8), (6, 4, 2))": 0.8211983017622182, "((0, 0, 8), (6, 4, 3))": 0.7483915630647417, "((0, 0, 8), (6, 4, 4))": 0.6758818650434466, "((0, 0, 8), (6, 4, 5))": 0.6098807664024035, "((0, 0, 8), (6, 4, 6))": 0.5560172117736122, "((0, 0, 8), (6, 4, 7))": 0.5184566445583952, "((0, 0, 8), (6, 4, 8))": 0.49816220909234304, "((0, 0, 8), (6, 4, 9))": 0.491469707179482, "((0, 0, 8), (6, 5, 0))": 0.97271270532818, "((0, 0, 8), (6, 5, 1))": 0.9255324045452236, "((0, 0, 8), (6, 5, 2))": 0.864044588020512, "((0, 0, 8), (6, 5, 3))": 0.7971413881714423, "((0, 0, 8), (6, 5, 4))": 0.7314846887081545, "((0, 0, 8), (6, 5, 5))": 0.6728055843538814, "((0, 0, 8), (6, 5, 6))": 0.6258982923847751, "((0, 0, 8), (6, 5, 7))": 0.5938239875707945, "((0, 0, 8), (6, 5, 8))": 0.5767815373337576, "((0, 0, 8), (6, 5, 9))": 0.5712510565879801, "((0, 0, 8), (6, 6, 0))": 1.0101890045201989, "((0, 0, 8), (6, 6, 1))": 0.9664721285876772, "((0, 0, 8), (6, 6, 2))": 0.909968267458332, "((0, 0, 8), (6, 6, 3))": 0.8491394409033277, "((0, 0, 8), (6, 6, 4))": 0.790179211732999, "((0, 0, 8), (6, 6, 5))": 0.7381851438418487, "((0, 0, 8), (6, 6, 6))": 0.6971171673758777, "((0, 0, 8), (6, 6, 7))": 0.6692341844856581, "((0, 0, 8), (6, 6, 8))": 0.6543395644908228, "((0, 0, 8), (6, 6, 9))": 0.6493302053995517, "((0, 0, 8), (6, 7, 0))": 1.0476521635051461, "((0, 0, 8), (6, 7, 1))": 1.0074434592550683, "((0, 0, 8), (6, 7, 2))": 0.9558647006844714, "((0, 0, 8), (6, 7, 3))": 0.9007981577733246, "((0, 0, 8), (6, 7, 4))": 0.8478980369979681, "((0, 0, 8), (6, 7, 5))": 0.8016377555700647, "((0, 0, 8), (6, 7, 6))": 0.7652890699673339, "((0, 0, 8), (6, 7, 7))": 0.7405192408408997, "((0, 0, 8), (6, 7, 8))": 0.7269618307701431, "((0, 0, 8), (6, 7, 9))": 0.7220043600728301, "((0, 0, 8), (6, 8, 0))": 1.0818359234977102, "((0, 0, 8), (6, 8, 1))": 1.044920427755798, "((0, 0, 8), (6, 8, 2))": 0.9977882709352912, "((0, 0, 8), (6, 8, 3))": 0.9476910298378927, "((0, 0, 8), (6, 8, 4))": 0.8997964025104441, "((0, 0, 8), (6, 8, 5))": 0.8581015068352982, "((0, 0, 8), (6, 8, 6))": 0.8253667577288248, "((0, 0, 8), (6, 8, 7))": 0.802853734786318, "((0, 0, 8), (6, 8, 8))": 0.7900881877830922, "((0, 0, 8), (6, 8, 9))": 0.7848826306371777, "((0, 0, 8), (6, 9, 0))": 1.1080260164431361, "((0, 0, 8), (6, 9, 1))": 1.0737733062979207, "((0, 0, 8), (6, 9, 2))": 1.0299927651329435, "((0, 0, 8), (6, 9, 3))": 0.9834835209352796, "((0, 0, 8), (6, 9, 4))": 0.9391045604520594, "((0, 0, 8), (6, 9, 5))": 0.9005357034093241, "((0, 0, 8), (6, 9, 6))": 0.8702362891173419, "((0, 0, 8), (6, 9, 7))": 0.8492176571015357, "((0, 0, 8), (6, 9, 8))": 0.8369291588101414, "((0, 0, 8), (6, 9, 9))": 0.8313909939786751, "((0, 0, 8), (7, 0, 0))": 0.8818887398423394, "((0, 0, 8), (7, 0, 1))": 0.8269999286900981, "((0, 0, 8), (7, 0, 2))": 0.7536632519140396, "((0, 0, 8), (7, 0, 3))": 0.6702672556671443, "((0, 0, 8), (7, 0, 4))": 0.582790804351774, "((0, 0, 8), (7, 0, 5))": 0.49676100548557334, "((0, 0, 8), (7, 0, 6))": 0.41808230019954795, "((0, 0, 8), (7, 0, 7))": 0.3533013569562947, "((0, 0, 8), (7, 0, 8))": 0.30848304969354656, "((0, 0, 8), (7, 0, 9))": 0.2856664754478631, "((0, 0, 8), (7, 1, 0))": 0.8963997306248325, "((0, 0, 8), (7, 1, 1))": 0.8418926880862875, "((0, 0, 8), (7, 1, 2))": 0.7693380678491899, "((0, 0, 8), (7, 1, 3))": 0.6873701155521869, "((0, 0, 8), (7, 1, 4))": 0.6021912711964964, "((0, 0, 8), (7, 1, 5))": 0.5195623827160576, "((0, 0, 8), (7, 1, 6))": 0.44553965396097195, "((0, 0, 8), (7, 1, 7))": 0.38643976576980776, "((0, 0, 8), (7, 1, 8))": 0.3472677614294542, "((0, 0, 8), (7, 1, 9))": 0.3283535496424311, "((0, 0, 8), (7, 2, 0))": 0.9178235418495969, "((0, 0, 8), (7, 2, 1))": 0.8645608356709676, "((0, 0, 8), (7, 2, 2))": 0.7938789461492644, "((0, 0, 8), (7, 2, 3))": 0.7146250205000266, "((0, 0, 8), (7, 2, 4))": 0.633279133865
[truncated: 22,702,029 more chars]
