# Supplementary material for: Network cartographs for interpretable visualizations
Source: Nat Comput Sci. 2022 Feb 24;2(2):84–9. doi: 10.1038/s43588-022-00199-z (PMC10766564; doi:10.1038/s43588-022-00199-z)
Supplement: Supplementary file 2 — Layout data tables. [file 43588_2022_199_MOESM2_ESM.zip]

Archive with 7 entries (6 files):
- Figure2/
- Figure2/ManuscriptFigure_2D_layout.csv
- Figure2/ManuscriptFigure_2A_layout.csv
- Figure2/ManuscriptFigure_2C_layout.csv
- Figure2/ManuscriptFigure_2B_layout.csv
- Figure2/README_LayoutTables.pdf
- __MACOSX/Figure2/._README_LayoutTables.pdf
