# Supplementary material for: Network cartographs for interpretable visualizations
Source: Nat Comput Sci. 2022 Feb 24;2(2):84–9. doi: 10.1038/s43588-022-00199-z (PMC10766564; doi:10.1038/s43588-022-00199-z)
Supplement: Supplementary file 2 — Layout data tables. [file 43588_2022_199_MOESM2_ESM.zip › Figure2/ManuscriptFigure_2D_layout.csv]

66008	0.6610584162698393	0.48492335374771584	0.838348376619791	0	36	81	100	C_Sphere_Human_r-varseeds_bioproc_dbscan
8473	0.41864344137747245	0.48366749845062845	0.8656393605844626	0	36	81	100	C_Sphere_Human_r-varseeds_bioproc_dbscan
2561	0.6751734140179312	0.6447632371736096	0.20130595938811302	255	218	0	100	C_Sphere_Human_r-varseeds_bioproc_dbscan
3759	0.4379963331625419	0.7826947015771681	0.7385335784120783	0	36	81	100	C_Sphere_Human_r-varseeds_bioproc_dbscan
22906	0.45184653712713735	0.4724637902967897	0.8708179657334484	0	36	81	100	C_Sphere_Human_r-varseeds_bioproc_dbscan
4928	0.4504343464692825	0.5195410849995086	0.1285559676904392	0	15	109	100	C_Sphere_Human_r-varseeds_bioproc_dbscan
1994	0.7022135032096399	0.27295231750800064	0.7196029547403655	0	58	53	100	C_Sphere_Human_r-varseeds_bioproc_dbscan
8481	0.48466627663147716	0.5380835962336913	0.87271078215835	0	36	81	100	C_Sphere_Human_r-varseeds_bioproc_dbscan
81610	0.41222626699613185	0.30596121822607947	0.8085706480071192	0	36	81	100	C_Sphere_Human_r-varseeds_bioproc_dbscan
51361	0.47494532579711607	0.26089519890034807	0.787729701292575	0	36	81	100	C_Sphere_Human_r-varseeds_bioproc_dbscan
221937	0.7206976207440985	0.7450684102604799	0.32088101161862637	0	0	238	100	C_Sphere_Human_r-varseeds_bioproc_dbscan
64837	0.6861072977967893	0.2924118924841071	0.24885096001972445	0	15	109	100	C_Sphere_Human_r-varseeds_bioproc_dbscan
89953	0.5001241531461094	0.5000632473107874	0.9999999999999999	128	128	128	100	C_Sphere_Human_r-varseeds_bioproc_dbscan
121441	0.5661594701302193	0.8669735499187818	0.4583011374692813	255	170	12	100	C_Sphere_Human_r-varseeds_bioproc_dbscan
23095	0.23998244964261867	0.267350146219683	0.6372626566378232	108	219	0	100	C_Sphere_Human_r-varseeds_bioproc_dbscan
5565	0.6199736250030363	0.3976029371894987	0.840214541846005	0	36	81	100	C_Sphere_Human_r-varseeds_bioproc_dbscan
5562	0.6272128831327176	0.7683079153853445	0.27049765832680095	255	5	18	100	C_Sphere_Human_r-varseeds_bioproc_dbscan
5571	0.6743556007764425	0.4017840684892642	0.18252793171559634	0	15	109	100	C_Sphere_Human_r-varseeds_bioproc_dbscan
5347	0.30795344652307455	0.8046677981869741	0.6047183793285152	0	41	139	100	C_Sphere_Human_r-varseeds_bioproc_dbscan
10651	0.6865045331893832	0.3619763465272799	0.7946463357452265	0	36	81	100	C_Sphere_Human_r-varseeds_bioproc_dbscan
79649	0.6164902664703215	0.34327219861810876	0.8201398841688897	0	36	81	100	C_Sphere_Human_r-varseeds_bioproc_dbscan
55288	0.390249143160861	0.19774076274533825	0.3068783332062306	0	88	15	100	C_Sphere_Human_r-varseeds_bioproc_dbscan
3831	0.3044825082341097	0.4268988267871835	0.18827307606218402	0	15	109	100	C_Sphere_Human_r-varseeds_bioproc_dbscan
3800	0.43840729678135104	0.3179340228825255	0.821921311103975	0	36	81	100	C_Sphere_Human_r-varseeds_bioproc_dbscan
3799	0.4194511373186967	0.694553912062393	0.8102936971907171	0	36	81	100	C_Sphere_Human_r-varseeds_bioproc_dbscan
3798	0.40245117742601855	0.1992127577842217	0.701491743636351	0	36	81	100	C_Sphere_Human_r-varseeds_bioproc_dbscan
131405	0.5529730057803226	0.5041688281482504	0.1285039620795776	0	15	109	100	C_Sphere_Human_r-varseeds_bioproc_dbscan
283643	0.48740884369479165	0.4884150666527164	0.999702646446625	128	128	128	100	C_Sphere_Human_r-varseeds_bioproc_dbscan
2932	0.7236097263196705	0.7436963801316585	0.3226291804513228	0	0	238	100	C_Sphere_Human_r-varseeds_bioproc_dbscan
2931	0.27488773923926624	0.48602132999734715	0.2002159879652829	0	15	109	100	C_Sphere_Human_r-varseeds_bioproc_dbscan
84270	0.45525684986987647	0.5835649249319127	0.8627881965678326	0	36	81	100	C_Sphere_Human_r-varseeds_bioproc_dbscan
84129	0.456001639680064	0.4888751691546987	0.12751178624656206	0	15	109	100	C_Sphere_Human_r-varseeds_bioproc_dbscan
26586	0.5362926603464689	0.177622237684385	0.3116135044428269	0	7	119	100	C_Sphere_Human_r-varseeds_bioproc_dbscan
9657	0.6659898343641644	0.7822296668725426	0.31660038641333543	0	0	238	100	C_Sphere_Human_r-varseeds_bioproc_dbscan
7514	0.8259854244307601	0.6852803276664684	0.4849919622075538	0	29	90	100	C_Sphere_Human_r-varseeds_bioproc_dbscan
23557	0.24671080087795	0.25567757167111305	0.629343639747961	108	219	0	100	C_Sphere_Human_r-varseeds_bioproc_dbscan
84062	0.8071759658219405	0.5341272182927206	0.2870840273582613	255	220	0	100	C_Sphere_Human_r-varseeds_bioproc_dbscan
1559	0.2451617695417666	0.6203249580344553	0.25238056696670025	0	15	109	100	C_Sphere_Human_r-varseeds_bioproc_dbscan
5447	0.8194994635869584	0.4442582051840829	0.31118100378224794	0	73	34	100	C_Sphere_Human_r-varseeds_bioproc_dbscan
11140	0.35840870242543565	0.5534674994245783	0.15666929317165834	0	15	109	100	C_Sphere_Human_r-varseeds_bioproc_dbscan
140545	0.5022558811494654	0.5243530124532716	0.99940529289325	128	128	128	100	C_Sphere_Human_r-varseeds_bioproc_dbscan
9545	0.5057433708851474	0.45597066452440793	0.8723200246084668	0	36	81	100	C_Sphere_Human_r-varseeds_bioproc_dbscan
22983	0.3464256378401458	0.596131907062056	0.8282671135484977	0	36	81	100	C_Sphere_Human_r-varseeds_bioproc_dbscan
6776	0.37133380504838975	0.31342817890353125	0.7986653901674263	0	36	81	100	C_Sphere_Human_r-varseeds_bioproc_dbscan
10617	0.3449819605787606	0.4754907276616773	0.8404924118940652	0	36	81	100	C_Sphere_Human_r-varseeds_bioproc_dbscan
1565	0.43865437131521307	0.49943011178821695	0.8698915906367896	0	36	81	100	C_Sphere_Human_r-varseeds_bioproc_dbscan
51295	0.7358378419787694	0.5101630409337755	0.7914797172300382	240	160	242	100	C_Sphere_Human_r-varseeds_bioproc_dbscan
1562	0.5450738201899649	0.36339413335224124	0.15342674557027663	0	15	109	100	C_Sphere_Human_r-varseeds_bioproc_dbscan
1557	0.2759548069853922	0.6365292788989256	0.23183030165663226	0	15	109	100	C_Sphere_Human_r-varseeds_bioproc_dbscan
1576	0.4464109253305163	0.5430428037737075	0.1311015596160781	0	15	109	100	C_Sphere_Human_r-varseeds_bioproc_dbscan
976	0.6256111300417859	0.3246428399337548	0.1929472759742663	0	15	109	100	C_Sphere_Human_r-varseeds_bioproc_dbscan
10452	0.42131311743383426	0.6282272165947071	0.8434671060052826	0	36	81	100	C_Sphere_Human_r-varseeds_bioproc_dbscan
10133	0.31894222084811885	0.5418919049246315	0.8256318868447229	0	36	81	100	C_Sphere_Human_r-varseeds_bioproc_dbscan
4218	0.4052648601159238	0.6690588131057695	0.8210232417267276	0	36	81	100	C_Sphere_Human_r-varseeds_bioproc_dbscan
2314	0.5182914588880984	0.4763673857064391	0.9991079393398751	128	128	128	100	C_Sphere_Human_r-varseeds_bioproc_dbscan
2971	0.8520949232262087	0.3888543194913604	0.43305980284326384	0	7	119	100	C_Sphere_Human_r-varseeds_bioproc_dbscan
9230	0.4778985433856412	0.8605287980812157	0.6012452049532568	255	19	0	100	C_Sphere_Human_r-varseeds_bioproc_dbscan
51019	0.4661781836451127	0.5060677678450328	0.9988105857865002	128	128	128	100	C_Sphere_Human_r-varseeds_bioproc_dbscan
79735	0.6886894116936798	0.23308480888318783	0.683905663995065	0	229	255	100	C_Sphere_Human_r-varseeds_bioproc_dbscan
2353	0.14102950687669297	0.5031433885032867	0.39143782430484897	102	209	0	100	C_Sphere_Human_r-varseeds_bioproc_dbscan
3064	0.44475819446145637	0.5851523346131	0.8609652501059329	0	36	81	100	C_Sphere_Human_r-varseeds_bioproc_dbscan
26994	0.645848860785179	0.8166996740338439	0.6384730279808983	0	246	248	100	C_Sphere_Human_r-varseeds_bioproc_dbscan
91833	0.3383732058939589	0.7158631173560563	0.23912754295094185	0	250	170	100	C_Sphere_Human_r-varseeds_bioproc_dbscan
29110	0.44765612836376656	0.48680803103385295	0.5311570948844434	255	69	0	100	C_Sphere_Human_r-varseeds_bioproc_dbscan
23239	0.35044013786773953	0.18250200542895262	0.36771544031610526	0	88	15	100	C_Sphere_Human_r-varseeds_bioproc_dbscan
27089	0.6580913642513945	0.8079962652482857	0.6445370364802386	0	246	248	100	C_Sphere_Human_r-varseeds_bioproc_dbscan
8831	0.43468019515729217	0.7977317627509303	0.7185298191838203	0	36	81	100	C_Sphere_Human_r-varseeds_bioproc_dbscan
5468	0.832236775701799	0.4105493041519302	0.35018495480698064	178	255	52	100	C_Sphere_Human_r-varseeds_bioproc_dbscan
1059	0.5326392619882928	0.5207465481873271	0.9985132322331252	128	128	128	100	C_Sphere_Human_r-varseeds_bioproc_dbscan
10969	0.6614486757559526	0.5818802221829251	0.828469278094246	0	7	119	100	C_Sphere_Human_r-varseeds_bioproc_dbscan
1982	0.6429723949369475	0.4372046030988924	0.8409559683557992	0	36	81	100	C_Sphere_Human_r-varseeds_bioproc_dbscan
55719	0.5446643154746745	0.13184586605322246	0.5559078436206396	0	7	119	100	C_Sphere_Human_r-varseeds_bioproc_dbscan
2778	0.6235452220451297	0.4337674401283287	0.8478185402258782	0	36	81	100	C_Sphere_Human_r-varseeds_bioproc_dbscan
91942	0.5553397609232962	0.2815429275972351	0.20000244299996084	0	15	109	100	C_Sphere_Human_r-varseeds_bioproc_dbscan
6168	0.7533399888826966	0.3367568833146165	0.2764159683896926	196	255	52	100	C_Sphere_Human_r-varseeds_bioproc_dbscan
3313	0.668387109097991	0.22216285432133326	0.3123168657967777	255	248	0	100	C_Sphere_Human_r-varseeds_bioproc_dbscan
23499	0.3674210593489808	0.5678025759662687	0.8441047448772353	0	36	81	100	C_Sphere_Human_r-varseeds_bioproc_dbscan
10313	0.4303782855468262	0.517566360201077	0.8680060854048166	0	36	81	100	C_Sphere_Human_r-varseeds_bioproc_dbscan
23172	0.339196318141332	0.5789444209104166	0.8293803376950148	0	36	81	100	C_Sphere_Human_r-varseeds_bioproc_dbscan
153527	0.396879339814621	0.7628441880073611	0.7468257679795354	0	36	81	100	C_Sphere_Human_r-varseeds_bioproc_dbscan
10318	0.603376613144317	0.18150099245905998	0.6688692566852572	0	36	81	100	C_Sphere_Human_r-varseeds_bioproc_dbscan
51588	0.43307419950785175	0.34226764182396097	0.16621397728548493	255	62	0	100	C_Sphere_Human_r-varseeds_bioproc_dbscan
1540	0.3769677438785378	0.15062710611401386	0.4412231186613631	0	7	119	100	C_Sphere_Human_r-varseeds_bioproc_dbscan
8737	0.5220564198904286	0.5016471582340967	0.1253848774976189	0	15	109	100	C_Sphere_Human_r-varseeds_bioproc_dbscan
8697	0.30832587496618025	0.8055860399430332	0.6027098582448825	0	41	139	100	C_Sphere_Human_r-varseeds_bioproc_dbscan
222484	0.4891667773171415	0.45930265066522263	0.9982158786797501	128	128	128	100	C_Sphere_Human_r-varseeds_bioproc_dbscan
9413	0.47911460487086543	0.5405155610146374	0.9979185251263751	128	128	128	100	C_Sphere_Human_r-varseeds_bioproc_dbscan
79734	0.5002053779041118	0.45324005850175286	0.12767361626006862	0	15	109	100	C_Sphere_Human_r-varseeds_bioproc_dbscan
801	0.5458907726757062	0.48334947233784126	0.9976211715730002	128	128	128	100	C_Sphere_Human_r-varseeds_bioproc_dbscan
10971	0.8075822900157665	0.3787294347262534	0.6772176887781323	0	7	119	100	C_Sphere_Human_r-varseeds_bioproc_dbscan
56648	0.44854825252356983	0.6016306814086195	0.8572485928836053	0	36	81	100	C_Sphere_Human_r-varseeds_bioproc_dbscan
51678	0.46283544001456073	0.4961668307085253	0.8730845696916192	0	36	81	100	C_Sphere_Human_r-varseeds_bioproc_dbscan
7532	0.32458372808962493	0.5385242601595275	0.8291168217321538	0	36	81	100	C_Sphere_Human_r-varseeds_bioproc_dbscan
7533	0.34852843764992103	0.5529387764966666	0.8388678066935384	0	36	81	100	C_Sphere_Human_r-varseeds_bioproc_dbscan
7534	0.3292576636870535	0.5418747307921016	0.831160624352304	0	36	81	100	C_Sphere_Human_r-varseeds_bioproc_dbscan
7529	0.4621219914765184	0.5106342402995612	0.8728831876894565	0	36	81	100	C_Sphere_Human_r-varseeds_bioproc_dbscan
171017	0.4523623657062554	0.4803480185814944	0.9973238180196253	128	128	128	100	C_Sphere_Human_r-varseeds_bioproc_dbscan
4354	0.32641831323868725	0.8307979459784207	0.5337848613393685	0	41	139	100	C_Sphere_Human_r-varseeds_bioproc_dbscan
8887	0.3150075189302354	0.5210841689293655	0.1742757189461705	0	15	109	100	C_Sphere_Human_r-varseeds_bioproc_dbscan
1026	0.6081198606330602	0.5216243114676137	0.1412693943663293	0	15	109	100	C_Sphere_Human_r-varseeds_bioproc_dbscan
6900	0.43742857933797663	0.5369622832864805	0.13186154358804564	0	15	109	100	C_Sphere_Human_r-varseeds_bioproc_dbscan
7871	0.5138921959685709	0.15767922694774117	0.6524736382423891	255	201	8	100	C_Sphere_Human_r-varseeds_bioproc_dbscan
7415	0.43958506232550887	0.7351177318466922	0.785847393310109	0	36	81	100	C_Sphere_Human_r-varseeds_bioproc_dbscan
79088	0.5232058806636228	0.5493872010198384	0.9970264644662503	128	128	128	100	C_Sphere_Human_r-varseeds_bioproc_dbscan
7314	0.4281453861991196	0.6358241584854548	0.8420457385531359	0	36	81	100	C_Sphere_Human_r-varseeds_bioproc_dbscan
7273	0.4998868193740902	0.5002610486398094	0.8749626966554991	0	36	81	100	C_Sphere_Human_r-varseeds_bioproc_dbscan
7450	0.6006067087393131	0.48875535757114136	0.8610774221393347	0	36	81	100	C_Sphere_Human_r-varseeds_bioproc_dbscan
58533	0.6037309422403198	0.20345960075266817	0.29490787576891786	0	127	255	100	C_Sphere_Human_r-varseeds_bioproc_dbscan
202333	0.5172154540038965	0.44557388169362827	0.9967291109128753	128	128	128	100	C_Sphere_Human_r-varseeds_bioproc_dbscan
55900	0.44852489444205024	0.5299658558176071	0.9964317573595003	128	128	128	100	C_Sphere_Human_r-varseeds_bioproc_dbscan
8291	0.3956343976325746	0.29429597726965895	0.20412998032151608	255	62	0	100	C_Sphere_Human_r-varseeds_bioproc_dbscan
339318	0.5607402547411076	0.5133894306690465	0.9961344038061254	128	128	128	100	C_Sphere_Human_r-varseeds_bioproc_dbscan
7552	0.3900602123603421	0.533464634949568	0.8568936758299438	0	36	81	100	C_Sphere_Human_r-varseeds_bioproc_dbscan
2495	0.802962406514226	0.720697922131683	0.48193840726649534	0	29	90	100	C_Sphere_Human_r-varseeds_bioproc_dbscan
4621	0.5327957524569358	0.47413297064836946	0.8726365970264329	0	36	81	100	C_Sphere_Human_r-varseeds_bioproc_dbscan
1213	0.5630211450745349	0.4203772734586616	0.8609647805797815	0	36	81	100	C_Sphere_Human_r-varseeds_bioproc_dbscan
667	0.5953884959256678	0.5109890056146068	0.13720244827668937	0	15	109	100	C_Sphere_Human_r-varseeds_bioproc_dbscan
9472	0.46135352103507643	0.6104751053334668	0.14345984565442493	255	129	7	100	C_Sphere_Human_r-varseeds_bioproc_dbscan
22873	0.3107839429362922	0.37256794288546136	0.20218544894479906	0	251	242	100	C_Sphere_Human_r-varseeds_bioproc_dbscan
151050	0.46308758743569356	0.44738292539372215	0.9958370502527505	128	128	128	100	C_Sphere_Human_r-varseeds_bioproc_dbscan
4703	0.5429899917156027	0.6248843171134795	0.14872301022743417	0	15	109	100	C_Sphere_Human_r-varseeds_bioproc_dbscan
84557	0.8251822337624712	0.5218913489660524	0.6857871223587809	0	220	255	100	C_Sphere_Human_r-varseeds_bioproc_dbscan
23710	0.22164560869786643	0.35091788206643537	0.29757371110608455	255	145	9	100	C_Sphere_Human_r-varseeds_bioproc_dbscan
11345	0.7912824361220526	0.4081553837920284	0.28192769116388344	0	73	34	100	C_Sphere_Human_r-varseeds_bioproc_dbscan
7037	0.6444386768183711	0.3409284339917111	0.19234704268570635	0	15	109	100	C_Sphere_Human_r-varseeds_bioproc_dbscan
50807	0.44938439987824497	0.48776774643347237	0.12839067212676775	0	15	109	100	C_Sphere_Human_r-varseeds_bioproc_dbscan
2911	0.22106973867441498	0.41661323462277017	0.2634714454137743	0	15	109	100	C_Sphere_Human_r-varseeds_bioproc_dbscan
4646	0.43322376786170635	0.3209518854860909	0.1771245353320437	255	62	0	100	C_Sphere_Human_r-varseeds_bioproc_dbscan
8717	0.405168427152298	0.813419903813086	0.316818593102589	255	96	4	100	C_Sphere_Human_r-varseeds_bioproc_dbscan
5867	0.5756352273542206	0.8633750591001856	0.4449618100752229	255	170	12	100	C_Sphere_Human_r-varseeds_bioproc_dbscan
7187	0.49674619689908484	0.5282303208170578	0.5555629710728591	255	69	0	100	C_Sphere_Human_r-varseeds_bioproc_dbscan
81631	0.5921605964297965	0.14237717268204086	0.5654276484380405	0	7	119	100	C_Sphere_Human_r-varseeds_bioproc_dbscan
11337	0.6070268680037151	0.5493748742971413	0.143692462324848	0	15	109	100	C_Sphere_Human_r-varseeds_bioproc_dbscan
7132	0.6417811247533207	0.34073176851443393	0.19121526107701592	0	15	109	100	C_Sphere_Human_r-varseeds_bioproc_dbscan
8766	0.4016368409584329	0.30012151009935883	0.1981347574033519	255	62	0	100	C_Sphere_Human_r-varseeds_bioproc_dbscan
7124	0.7830575517185401	0.5405267109110531	0.25690664255721846	255	220	0	100	C_Sphere_Human_r-varseeds_bioproc_dbscan
9577	0.2703404319955346	0.6416776506352246	0.7603412794722995	0	28	255	100	C_Sphere_Human_r-varseeds_bioproc_dbscan
6647	0.6892379594167485	0.30845146464810935	0.2386409349910142	0	15	109	100	C_Sphere_Human_r-varseeds_bioproc_dbscan
51552	0.3359491231092657	0.40638770860259343	0.823858866663586	255	0	159	100	C_Sphere_Human_r-varseeds_bioproc_dbscan
2060	0.5873830395548526	0.671429430305861	0.1777819390191303	0	15	109	100	C_Sphere_Human_r-varseeds_bioproc_dbscan
23390	0.23867531680712334	0.7626848612462109	0.558036876416458	0	27	172	100	C_Sphere_Human_r-varseeds_bioproc_dbscan
201475	0.45115831476373236	0.7104530727669478	0.19317942311853797	0	7	119	100	C_Sphere_Human_r-varseeds_bioproc_dbscan
10890	0.4445801746941509	0.5007287486145168	0.8708272668229232	0	36	81	100	C_Sphere_Human_r-varseeds_bioproc_dbscan
8878	0.6663662314720147	0.2854073282067882	0.7586876978007164	0	36	81	100	C_Sphere_Human_r-varseeds_bioproc_dbscan
57531	0.3286950858956622	0.46418806352565983	0.8315657359873861	0	36	81	100	C_Sphere_Human_r-varseeds_bioproc_dbscan
57111	0.7187746852922846	0.3461419360753621	0.7629298218615949	0	36	81	100	C_Sphere_Human_r-varseeds_bioproc_dbscan
93474	0.4915592756642887	0.566157336921389	0.9955396966993755	128	128	128	100	C_Sphere_Human_r-varseeds_bioproc_dbscan
5071	0.5681489897150445	0.47014336795759953	0.8675280854243308	0	36	81	100	C_Sphere_Human_r-varseeds_bioproc_dbscan
64786	0.45379523256694504	0.5812397178710154	0.8631319120690257	0	36	81	100	C_Sphere_Human_r-varseeds_bioproc_dbscan
57541	0.4170350980671972	0.27791452108871206	0.790463640280079	0	36	81	100	C_Sphere_Human_r-varseeds_bioproc_dbscan
79673	0.5527493259785872	0.45571101722558227	0.9952423431460006	128	128	128	100	C_Sphere_Human_r-varseeds_bioproc_dbscan
9802	0.42925455156062453	0.49713258801682714	0.9949449895926257	128	128	128	100	C_Sphere_Human_r-varseeds_bioproc_dbscan
5866	0.5518514339322724	0.5515384276949539	0.9946476360392505	128	128	128	100	C_Sphere_Human_r-varseeds_bioproc_dbscan
23673	0.4293064777616813	0.6416527208936189	0.8399193664055086	0	36	81	100	C_Sphere_Human_r-varseeds_bioproc_dbscan
3315	0.5788849489165186	0.6450123445423094	0.16296033992357561	0	15	109	100	C_Sphere_Human_r-varseeds_bioproc_dbscan
4901	0.7542841062771003	0.4417190495156291	0.23020522692995415	0	7	119	100	C_Sphere_Human_r-varseeds_bioproc_dbscan
440738	0.5455631733219835	0.5176845906185679	0.871783423292612	0	36	81	100	C_Sphere_Human_r-varseeds_bioproc_dbscan
10137	0.49666145116315014	0.42517966689114195	0.9943502824858756	128	128	128	100	C_Sphere_Human_r-varseeds_bioproc_dbscan
9516	0.5575011125122263	0.6492084336870383	0.839222164787496	0	36	81	100	C_Sphere_Human_r-varseeds_bioproc_dbscan
8517	0.49599032673530424	0.5292381121427024	0.5549904398272302	255	69	0	100	C_Sphere_Human_r-varseeds_bioproc_dbscan
10626	0.7247311703624664	0.32743179608480055	0.25396450225916284	0	15	109	100	C_Sphere_Human_r-varseeds_bioproc_dbscan
841	0.514336080406726	0.44864945992253197	0.5324588598655229	255	69	0	100	C_Sphere_Human_r-varseeds_bioproc_dbscan
9474	0.8463764462473315	0.3879430759497611	0.5906822863050135	255	216	1	100	C_Sphere_Human_r-varseeds_bioproc_dbscan
9255	0.7414328990737574	0.26996220181863495	0.6717068268018855	0	229	255	100	C_Sphere_Human_r-varseeds_bioproc_dbscan
9204	0.606879200137203	0.4456878364311211	0.8553167163545873	0	36	81	100	C_Sphere_Human_r-varseeds_bioproc_dbscan
4624	0.5127704892113482	0.4826929342037948	0.8743469690039438	0	36	81	100	C_Sphere_Human_r-varseeds_bioproc_dbscan
342346	0.4508535643908211	0.5591054517285265	0.9940529289325007	128	128	128	100	C_Sphere_Human_r-varseeds_bioproc_dbscan
6059	0.21658378363383407	0.6676987671397291	0.6793344915356269	0	28	255	100	C_Sphere_Human_r-varseeds_bioproc_dbscan
5499	0.7236340078403052	0.6021620761787931	0.7832754184864406	0	7	119	100	C_Sphere_Human_r-varseeds_bioproc_dbscan
3853	0.46005416901834806	0.6132821271627344	0.1444857155783985	255	129	7	100	C_Sphere_Human_r-varseeds_bioproc_dbscan
5764	0.4093632610700202	0.24777339027877326	0.762190541757064	0	36	81	100	C_Sphere_Human_r-varseeds_bioproc_dbscan
5108	0.8532914700570453	0.4415109253006184	0.6119064222550484	0	7	119	100	C_Sphere_Human_r-varseeds_bioproc_dbscan
3281	0.8741315658533118	0.5127795242169358	0.4739868044232882	0	7	119	100	C_Sphere_Human_r-varseeds_bioproc_dbscan
23636	0.45017350458152466	0.33156164813580125	0.8312440882153076	0	36	81	100	C_Sphere_Human_r-varseeds_bioproc_dbscan
10403	0.599352442989951	0.4689490404925133	0.860260200693676	0	36	81	100	C_Sphere_Human_r-varseeds_bioproc_dbscan
10152	0.4555249359682104	0.2887215976125664	0.8065348944067068	0	36	81	100	C_Sphere_Human_r-varseeds_bioproc_dbscan
10445	0.5366565421862021	0.12831863181444464	0.4654777636438599	255	0	106	100	C_Sphere_Human_r-varseeds_bioproc_dbscan
26258	0.8463932152532947	0.38893321150324905	0.5918279189351694	255	216	1	100	C_Sphere_Human_r-varseeds_bioproc_dbscan
51631	0.3861145994092452	0.20638286448920773	0.7034774368056718	0	36	81	100	C_Sphere_Human_r-varseeds_bioproc_dbscan
57326	0.5227549048854832	0.8235938990512306	0.3113689931099024	200	92	245	100	C_Sphere_Human_r-varseeds_bioproc_dbscan
3915	0.3819166464564139	0.477295216142192	0.8551225113950242	0	36	81	100	C_Sphere_Human_r-varseeds_bioproc_dbscan
2661	0.17307713427046245	0.6098637900598227	0.6471456008061318	0	28	255	100	C_Sphere_Human_r-varseeds_bioproc_dbscan
6616	0.8652749594571529	0.5332722427430212	0.5790606700293797	0	237	255	100	C_Sphere_Human_r-varseeds_bioproc_dbscan
9821	0.4381407366625598	0.4165142143598676	0.8602489320660431	0	36	81	100	C_Sphere_Human_r-varseeds_bioproc_dbscan
10970	0.7060777305851287	0.7681326470046741	0.3372707721637963	0	0	238	100	C_Sphere_Human_r-varseeds_bioproc_dbscan
115106	0.8559460037010224	0.6155259156998137	0.527622182478277	253	243	253	100	C_Sphere_Human_r-varseeds_bioproc_dbscan
9897	0.5782078928930852	0.4895572666719866	0.9937555753791257	128	128	128	100	C_Sphere_Human_r-varseeds_bioproc_dbscan
253725	0.3257477654075675	0.8226007786363037	0.5790535880099298	0	41	139	100	C_Sphere_Human_r-varseeds_bioproc_dbscan
387680	0.8543266096158173	0.42686727333620494	0.5993244405431546	255	216	1	100	C_Sphere_Human_r-varseeds_bioproc_dbscan
23325	0.5539046917516388	0.5184161891006456	0.8706336655398405	0	36	81	100	C_Sphere_Human_r-varseeds_bioproc_dbscan
167838	0.43393886355162575	0.4540135802847338	0.9934582218257508	128	128	128	100	C_Sphere_Human_r-varseeds_bioproc_dbscan
23028	0.4286465782493482	0.7935258582191476	0.7222931830790154	0	36	81	100	C_Sphere_Human_r-varseeds_bioproc_dbscan
830	0.33207122340424833	0.8285837153950659	0.5672537362534766	0	41	139	100	C_Sphere_Human_r-varseeds_bioproc_dbscan
90410	0.5638801933016871	0.7583158960816654	0.23537026053732646	246	253	8	100	C_Sphere_Human_r-varseeds_bioproc_dbscan
6386	0.5041889294484152	0.12847312913686226	0.4487198359052446	241	7	255	100	C_Sphere_Human_r-varseeds_bioproc_dbscan
92597	0.48169899823145185	0.8747133738846249	0.5026840847144122	255	191	12	100	C_Sphere_Human_r-varseeds_bioproc_dbscan
55165	0.49356247534942366	0.32726714799763945	0.8327288193395015	0	36	81	100	C_Sphere_Human_r-varseeds_bioproc_dbscan
200081	0.4000808001777569	0.7903631795291424	0.7153208538814559	0	36	81	100	C_Sphere_Human_r-varseeds_bioproc_dbscan
54535	0.2429718491563438	0.7565730723790417	0.5935874681874396	0	27	172	100	C_Sphere_Human_r-varseeds_bioproc_dbscan
93426	0.390709877189369	0.8496270108977723	0.4189562545626815	0	41	139	100	C_Sphere_Human_r-varseeds_bioproc_dbscan
2801	0.32186089987402844	0.5321858062807319	0.17137024640469828	0	15	109	100	C_Sphere_Human_r-varseeds_bioproc_dbscan
145508	0.44017973040464503	0.20758566303577458	0.7269487137369836	0	36	81	100	C_Sphere_Human_r-varseeds_bioproc_dbscan
132320	0.6213037537353759	0.18038993088989974	0.6542360046515676	237	137	239	100	C_Sphere_Human_r-varseeds_bioproc_dbscan
26088	0.5758815416931456	0.812799455087024	0.3070644891460559	0	7	119	100	C_Sphere_Human_r-varseeds_bioproc_dbscan
25886	0.5182158171541769	0.5804819251301785	0.9931608682723758	128	128	128	100	C_Sphere_Human_r-varseeds_bioproc_dbscan
11320	0.2914629625695708	0.7381998975326416	0.7010026091785612	0	198	255	100	C_Sphere_Human_r-varseeds_bioproc_dbscan
57511	0.6710620338532193	0.5308493205973972	0.832329677394058	0	36	81	100	C_Sphere_Human_r-varseeds_bioproc_dbscan
162239	0.5419815258772669	0.42701707987206083	0.9928635147190008	128	128	128	100	C_Sphere_Human_r-varseeds_bioproc_dbscan
10163	0.4282330713313013	0.40659605081310246	0.8559474241262102	0	36	81	100	C_Sphere_Human_r-varseeds_bioproc_dbscan
10810	0.7777859799279199	0.6332240199737458	0.2856483058209154	0	7	119	100	C_Sphere_Human_r-varseeds_bioproc_dbscan
51124	0.38510814603000765	0.20747534613435514	0.7044816638099058	0	36	81	100	C_Sphere_Human_r-varseeds_bioproc_dbscan
55845	0.43219829284003786	0.8652739228625997	0.5519809001680643	255	80	2	100	C_Sphere_Human_r-varseeds_bioproc_dbscan
55330	0.7148330074679204	0.5851548164080043	0.7954345360030526	0	252	189	100	C_Sphere_Human_r-varseeds_bioproc_dbscan
56254	0.5457838366714534	0.43317264220590546	0.8661156836858364	0	36	81	100	C_Sphere_Human_r-varseeds_bioproc_dbscan
23637	0.7285966274650592	0.5154224890622205	0.7969614126889293	240	160	242	100	C_Sphere_Human_r-varseeds_bioproc_dbscan
54971	0.43142608011543176	0.5363067652333257	0.13286937029277363	0	15	109	100	C_Sphere_Human_r-varseeds_bioproc_dbscan
23102	0.5033201167688323	0.41821680950860407	0.1337916761627872	0	15	109	100	C_Sphere_Human_r-varseeds_bioproc_dbscan
23299	0.4289072692160524	0.8657417523813068	0.5436422582544052	255	80	2	100	C_Sphere_Human_r-varseeds_bioproc_dbscan
9810	0.5853079141945852	0.2612168037463184	0.776266891058449	0	36	81	100	C_Sphere_Human_r-varseeds_bioproc_dbscan
9869	0.45657275010065623	0.28223271007102746	0.8021133889976159	0	36	81	100	C_Sphere_Human_r-varseeds_bioproc_dbscan
9776	0.5481909659911178	0.297861623433171	0.8121224121167622	0	36	81	100	C_Sphere_Human_r-varseeds_bioproc_dbscan
9648	0.7849731982424286	0.41106499765659466	0.2725824438724495	0	73	34	100	C_Sphere_Human_r-varseeds_bioproc_dbscan
8936	0.4254645867021356	0.6691633056146434	0.8262563119092725	0	36	81	100	C_Sphere_Human_r-varseeds_bioproc_dbscan
8408	0.43403216810118106	0.3400745176765486	0.8326342880743584	0	36	81	100	C_Sphere_Human_r-varseeds_bioproc_dbscan
7189	0.6214701917092295	0.8543936222098137	0.47898140842210774	0	44	72	100	C_Sphere_Human_r-varseeds_bioproc_dbscan
282991	0.2550683169392942	0.6230675314510068	0.24386707407322944	0	15	109	100	C_Sphere_Human_r-varseeds_bioproc_dbscan
282809	0.41577952433537013	0.6063474891337313	0.8495634782714855	0	36	81	100	C_Sphere_Human_r-varseeds_bioproc_dbscan
3606	0.2733258293065032	0.5558078040711432	0.20631247202342656	255	161	11	100	C_Sphere_Human_r-varseeds_bioproc_dbscan
121457	0.44671855274491146	0.6194463914590953	0.8514254624791135	0	36	81	100	C_Sphere_Human_r-varseeds_bioproc_dbscan
3298	0.4697304584001604	0.5201097416284218	0.12651095771732834	0	15	109	100	C_Sphere_Human_r-varseeds_bioproc_dbscan
2803	0.6220444966254577	0.4275602866150754	0.15259373910257656	0	15	109	100	C_Sphere_Human_r-varseeds_bioproc_dbscan
2802	0.6892612571557001	0.49289793021843337	0.17599121099457016	0	252	94	100	C_Sphere_Human_r-varseeds_bioproc_dbscan
2647	0.7830270992037109	0.25374637749940576	0.4975514508569333	255	211	3	100	C_Sphere_Human_r-varseeds_bioproc_dbscan
60673	0.4860968000051013	0.5179138478202548	0.8742751985779482	0	36	81	100	C_Sphere_Human_r-varseeds_bioproc_dbscan
9798	0.4064593555383642	0.6346669377669267	0.837220284145147	0	36	81	100	C_Sphere_Human_r-varseeds_bioproc_dbscan
327	0.5260641787776252	0.3168777955656415	0.8261628985635375	0	36	81	100	C_Sphere_Human_r-varseeds_bioproc_dbscan
6310	0.5358382929505583	0.4570789983550248	0.8707765803569631	0	36	81	100	C_Sphere_Human_r-varseeds_bioproc_dbscan
23473	0.4781981594074375	0.6703262389331538	0.8333760499599749	0	36	81	100	C_Sphere_Human_r-varseeds_bioproc_dbscan
29882	0.48388125378373237	0.5081101940947348	0.87452460639788	0	36	81	100	C_Sphere_Human_r-varseeds_bioproc_dbscan
51343	0.7912627381297145	0.4371874708885737	0.7278772352389058	255	71	1	100	C_Sphere_Human_r-varseeds_bioproc_dbscan
991	0.4782349254530118	0.3074523745103047	0.17871119834786187	116	232	0	100	C_Sphere_Human_r-varseeds_bioproc_dbscan
57132	0.4893857072407925	0.499293654291991	0.8748083119852501	0	36	81	100	C_Sphere_Human_r-varseeds_bioproc_dbscan
7412	0.30720668914952065	0.21877227531187765	0.3437464880227262	0	7	119	100	C_Sphere_Human_r-varseeds_bioproc_dbscan
6683	0.33786858178717655	0.22665725074185028	0.698930277255118	0	36	81	100	C_Sphere_Human_r-varseeds_bioproc_dbscan
523	0.4367953145967818	0.41278433933130665	0.859129313420512	0	36	81	100	C_Sphere_Human_r-varseeds_bioproc_dbscan
4143	0.2586010546049021	0.6233245984502103	0.2406534582261276	0	15	109	100	C_Sphere_Human_r-varseeds_bioproc_dbscan
3309	0.6266801541719409	0.44502163100891906	0.15104895334778318	0	15	109	100	C_Sphere_Human_r-varseeds_bioproc_dbscan
525	0.43693413401781395	0.4131440486724622	0.859240948852598	0	36	81	100	C_Sphere_Human_r-varseeds_bioproc_dbscan
91408	0.418275830554112	0.5261749054520892	0.9925661611656259	128	128	128	100	C_Sphere_Human_r-varseeds_bioproc_dbscan
26517	0.3092367673701021	0.5870490351894152	0.8108258268289399	0	36	81	100	C_Sphere_Human_r-varseeds_bioproc_dbscan
2335	0.24400712286716347	0.645951972215719	0.7318666647967929	0	28	255	100	C_Sphere_Human_r-varseeds_bioproc_dbscan
57222	0.44595314823672644	0.21603420713562532	0.7388128793969808	0	36	81	100	C_Sphere_Human_r-varseeds_bioproc_dbscan
3676	0.4377820029076574	0.5343635170284855	0.13155022539129718	0	15	109	100	C_Sphere_Human_r-varseeds_bioproc_dbscan
23493	0.43176346692574297	0.4305959465947109	0.13762220465601677	0	15	109	100	C_Sphere_Human_r-varseeds_bioproc_dbscan
29979	0.6894849109779001	0.661789032151386	0.7803813934397066	0	47	122	100	C_Sphere_Human_r-varseeds_bioproc_dbscan
5119	0.2951476721465547	0.7454923276603406	0.6959624918858422	0	7	119	100	C_Sphere_Human_r-varseeds_bioproc_dbscan
27183	0.292006569025549	0.6026474124129058	0.7945943077759766	0	36	81	100	C_Sphere_Human_r-varseeds_bioproc_dbscan
9525	0.8123228880015676	0.7072292211863298	0.4818008375015423	0	29	90	100	C_Sphere_Human_r-varseeds_bioproc_dbscan
5878	0.4400195249113411	0.13863062379267055	0.5802508685167368	255	0	142	100	C_Sphere_Human_r-varseeds_bioproc_dbscan
142678	0.44149378324993455	0.488983952401891	0.8701869225860032	0	36	81	100	C_Sphere_Human_r-varseeds_bioproc_dbscan
51026	0.3751277032128688	0.5270672328521684	0.8524924047621382	0	36	81	100	C_Sphere_Human_r-varseeds_bioproc_dbscan
10159	0.2271381959870819	0.26541993582253237	0.6053612836008797	0	7	119	100	C_Sphere_Human_r-varseeds_bioproc_dbscan
7879	0.644478821818647	0.8433901708693468	0.4551429508612282	0	44	72	100	C_Sphere_Human_r-varseeds_bioproc_dbscan
128866	0.8728830798213385	0.4943010205135479	0.5414420111974967	253	239	253	100	C_Sphere_Human_r-varseeds_bioproc_dbscan
8906	0.20919229646801873	0.32190964591326043	0.3438669885557179	0	253	52	100	C_Sphere_Human_r-varseeds_bioproc_dbscan
10342	0.30554973249095796	0.1898175542587326	0.4186166082881335	0	88	15	100	C_Sphere_Human_r-varseeds_bioproc_dbscan
128239	0.5796474677725314	0.5368047695403836	0.992268807612251	128	128	128	100	C_Sphere_Human_r-varseeds_bioproc_dbscan
999	0.6402090639822812	0.348473068142112	0.1866324846141224	0	15	109	100	C_Sphere_Human_r-varseeds_bioproc_dbscan
55031	0.37493678249030893	0.8535023448200116	0.48892648305761655	0	41	139	100	C_Sphere_Human_r-varseeds_bioproc_dbscan
4771	0.44152144093043655	0.33398237076274323	0.8310490112786062	0	36	81	100	C_Sphere_Human_r-varseeds_bioproc_dbscan
65977	0.3402353704681621	0.7103822186403572	0.23355958883052702	0	250	170	100	C_Sphere_Human_r-varseeds_bioproc_dbscan
7812	0.3979590961085924	0.24573860911795448	0.2437440805799579	0	215	255	100	C_Sphere_Human_r-varseeds_bioproc_dbscan
3034	0.29803612224438125	0.6734785991695706	0.235659041478809	255	238	0	100	C_Sphere_Human_r-varseeds_bioproc_dbscan
54206	0.6951460379563832	0.4865457642830511	0.8199971705772604	0	36	81	100	C_Sphere_Human_r-varseeds_bioproc_dbscan
322	0.781152234902325	0.44313955848950576	0.2579967704887657	0	73	34	100	C_Sphere_Human_r-varseeds_bioproc_dbscan
5621	0.2391683255824419	0.7652003057119983	0.5479717393326256	0	27	172	100	C_Sphere_Human_r-varseeds_bioproc_dbscan
4035	0.43887798600973255	0.27456429919459124	0.20640892610995143	0	99	255	100	C_Sphere_Human_r-varseeds_bioproc_dbscan
7024	0.47210566512213953	0.4835355985974657	0.12615295520610054	0	15	109	100	C_Sphere_Human_r-varseeds_bioproc_dbscan
25	0.3338974016916544	0.4769017887665519	0.8353234879271529	0	36	81	100	C_Sphere_Human_r-varseeds_bioproc_dbscan
4036	0.30605304861527527	0.18646630387302987	0.4312650670776259	0	88	15	100	C_Sphere_Human_r-varseeds_bioproc_dbscan
22883	0.45979184027872816	0.15005747828720734	0.6286120173913752	224	116	241	100	C_Sphere_Human_r-varseeds_bioproc_dbscan
51466	0.47140909179376483	0.3021009315828541	0.8171767940611276	0	36	81	100	C_Sphere_Human_r-varseeds_bioproc_dbscan
10524	0.18388563060206492	0.631821817032102	0.6526396269160936	0	28	255	100	C_Sphere_Human_r-varseeds_bioproc_dbscan
55740	0.2538167454102237	0.7818495050819396	0.5251543642058547	0	27	172	100	C_Sphere_Human_r-varseeds_bioproc_dbscan
7408	0.3979252450752213	0.6404861990338281	0.8323357588756378	0	36	81	100	C_Sphere_Human_r-varseeds_bioproc_dbscan
356	0.508131865879838	0.5216016907082415	0.44170880433777915	255	69	0	100	C_Sphere_Human_r-varseeds_bioproc_dbscan
351	0.7898510561317071	0.41483684520302944	0.27735267306168165	0	73	34	100	C_Sphere_Human_r-varseeds_bioproc_dbscan
333	0.38218865091247456	0.6682325207329872	0.8137296895664645	0	36	81	100	C_Sphere_Human_r-varseeds_bioproc_dbscan
334	0.38684966319597414	0.6541521914948127	0.8225504537884266	0	36	81	100	C_Sphere_Human_r-varseeds_bioproc_dbscan
1956	0.16620235607506034	0.39618299276806646	0.6355596517492113	0	7	119	100	C_Sphere_Human_r-varseeds_bioproc_dbscan
2064	0.696128679347153	0.4760076564741657	0.8187763802253026	0	36	81	100	C_Sphere_Human_r-varseeds_bioproc_dbscan
342371	0.7505493356276476	0.23871316198981968	0.40139128682941616	0	7	119	100	C_Sphere_Human_r-varseeds_bioproc_dbscan
57616	0.41478573155563475	0.8128700409114629	0.6884757632518714	0	36	81	100	C_Sphere_Human_r-varseeds_bioproc_dbscan
10194	0.6702869592182621	0.8326400638357268	0.4659705425189199	0	44	72	100	C_Sphere_Human_r-varseeds_bioproc_dbscan
3065	0.7360873647875021	0.26491326956735073	0.6722941928380591	0	229	255	100	C_Sphere_Human_r-varseeds_bioproc_dbscan
10006	0.5049131199321941	0.4888144692863691	0.8747635504921525	0	36	81	100	C_Sphere_Human_r-varseeds_bioproc_dbscan
10084	0.38944472276546827	0.15128073487284976	0.5823809633359929	0	7	119	100	C_Sphere_Human_r-varseeds_bioproc_dbscan
1730	0.8057921427325068	0.31214050744294164	0.6092293853654133	0	75	55	100	C_Sphere_Human_r-varseeds_bioproc_dbscan
1729	0.6600167815160909	0.5815347384454437	0.8292539904435192	0	7	119	100	C_Sphere_Human_r-varseeds_bioproc_dbscan
1660	0.7740316677968513	0.5979588993855538	0.7367094693139944	0	7	119	100	C_Sphere_Human_r-varseeds_bioproc_dbscan
1665	0.4254381308003943	0.4409135337907277	0.8626627660102515	0	36	81	100	C_Sphere_Human_r-varseeds_bioproc_dbscan
1654	0.3457337598334408	0.7162589077470023	0.7646773311218406	0	198	255	100	C_Sphere_Human_r-varseeds_bioproc_dbscan
10291	0.5786701211811239	0.6149983442353035	0.15152762407991383	0	15	109	100	C_Sphere_Human_r-varseeds_bioproc_dbscan
10262	0.5139048831189992	0.6785485037057213	0.8294906763405874	0	36	81	100	C_Sphere_Human_r-varseeds_bioproc_dbscan
6421	0.43144336896057983	0.269973470509011	0.7880370396962308	0	36	81	100	C_Sphere_Human_r-varseeds_bioproc_dbscan
10657	0.4406223147790322	0.15899748485363713	0.3554777666026908	0	68	72	100	C_Sphere_Human_r-varseeds_bioproc_dbscan
10521	0.7018169944739711	0.4670238747347795	0.8143955894410522	0	36	81	100	C_Sphere_Human_r-varseeds_bioproc_dbscan
10523	0.23979781170762637	0.7698656106032187	0.5120200073352588	0	27	172	100	C_Sphere_Human_r-varseeds_bioproc_dbscan
6124	0.7587095363854913	0.7689458037512741	0.4605202885433796	0	7	119	100	C_Sphere_Human_r-varseeds_bioproc_dbscan
84991	0.4973901164221207	0.5001488898685723	0.8749528589647084	0	36	81	100	C_Sphere_Human_r-varseeds_bioproc_dbscan
26986	0.5003980096384393	0.5015325712061126	0.12474278930642224	0	15	109	100	C_Sphere_Human_r-varseeds_bioproc_dbscan
26999	0.6493574287235253	0.7032892040869914	0.22211348031235706	0	7	119	100	C_Sphere_Human_r-varseeds_bioproc_dbscan
8976	0.4733240451987402	0.1625182127652336	0.3384356330077704	0	68	72	100	C_Sphere_Human_r-varseeds_bioproc_dbscan
10992	0.6432748407285	0.6652897156563908	0.19502747805034193	255	228	0	100	C_Sphere_Human_r-varseeds_bioproc_dbscan
10946	0.3418591468535922	0.47684221171477953	0.8391480467307436	0	36	81	100	C_Sphere_Human_r-varseeds_bioproc_dbscan
9879	0.49439433647630376	0.5240901409964218	0.12555395162888944	0	15	109	100	C_Sphere_Human_r-varseeds_bioproc_dbscan
9967	0.7042966832824382	0.30755911404970004	0.7487807630819115	0	36	81	100	C_Sphere_Human_r-varseeds_bioproc_dbscan
3190	0.6306324635460858	0.34528705834415563	0.18406460137548736	0	15	109	100	C_Sphere_Human_r-varseeds_bioproc_dbscan
3187	0.5126692393507594	0.5008823362249509	0.12495054344921075	0	15	109	100	C_Sphere_Human_r-varseeds_bioproc_dbscan
79869	0.4660658688354981	0.47888303805845633	0.8728126022580334	0	36	81	100	C_Sphere_Human_r-varseeds_bioproc_dbscan
5725	0.5171848727370609	0.7348911730380008	0.7918685072417632	0	36	81	100	C_Sphere_Human_r-varseeds_bioproc_dbscan
11338	0.7658633284814467	0.32509215660398694	0.6985435442151039	0	184	255	100	C_Sphere_Human_r-varseeds_bioproc_dbscan
51729	0.4269269837638443	0.34546689904066297	0.16600825775601913	255	62	0	100	C_Sphere_Human_r-varseeds_bioproc_dbscan
11052	0.43622776758995674	0.430792405255746	0.13677061836775517	0	15	109	100	C_Sphere_Human_r-varseeds_bioproc_dbscan
90324	0.46566578504643474	0.41772733477838936	0.991971454058876	128	128	128	100	C_Sphere_Human_r-varseeds_bioproc_dbscan
23191	0.674470848564759	0.6446350781790947	0.20083314655368045	255	218	0	100	C_Sphere_Human_r-varseeds_bioproc_dbscan
7536	0.325772002210853	0.5427906444680308	0.8292221520987784	0	36	81	100	C_Sphere_Human_r-varseeds_bioproc_dbscan
7454	0.491931896570144	0.5033178998386926	0.4379573052939013	255	69	0	100	C_Sphere_Human_r-varseeds_bioproc_dbscan
7456	0.49708977356872225	0.5625072268206404	0.5002501164011905	255	69	0	100	C_Sphere_Human_r-varseeds_bioproc_dbscan
23450	0.5069571394851082	0.7994529210547952	0.2739558302236036	51	232	0	100	C_Sphere_Human_r-varseeds_bioproc_dbscan
23451	0.4819480067906683	0.5002094178012496	0.12518045475466633	0	15	109	100	C_Sphere_Human_r-varseeds_bioproc_dbscan
8570	0.5736274127838896	0.27225889059664615	0.788662359096307	0	36	81	100	C_Sphere_Human_r-varseeds_bioproc_dbscan
147179	0.22802125184110478	0.6664788084347026	0.6972765167164299	0	28	255	100	C_Sphere_Human_r-varseeds_bioproc_dbscan
27336	0.8687158700461063	0.4392005698817493	0.46596861131314254	255	112	6	100	C_Sphere_Human_r-varseeds_bioproc_dbscan
6418	0.6327376445547078	0.850118741666503	0.47565906932297786	0	44	72	100	C_Sphere_Human_r-varseeds_bioproc_dbscan
8175	0.8726837745957969	0.5410968977006759	0.4847583505888576	0	254	42	100	C_Sphere_Human_r-varseeds_bioproc_dbscan
56252	0.4693654389364446	0.5855796890475319	0.991674100505501	128	128	128	100	C_Sphere_Human_r-varseeds_bioproc_dbscan
4841	0.42701525022156606	0.3454110474760611	0.166014786405362	255	62	0	100	C_Sphere_Human_r-varseeds_bioproc_dbscan
4904	0.8402285709224229	0.5410450566942808	0.3470079172829096	230	122	239	100	C_Sphere_Human_r-varseeds_bioproc_dbscan
301	0.44995708938023204	0.49627246734441377	0.8715738134036062	0	36	81	100	C_Sphere_Human_r-varseeds_bioproc_dbscan
4851	0.6873516027566091	0.382007237397898	0.19700094118133882	0	15	109	100	C_Sphere_Human_r-varseeds_bioproc_dbscan
23327	0.4337935954533424	0.41937403022713204	0.13957597004704414	0	15	109	100	C_Sphere_Human_r-varseeds_bioproc_dbscan
4738	0.3737696820339438	0.7676656223924225	0.7303580996308198	255	243	0	100	C_Sphere_Human_r-varseeds_bioproc_dbscan
8450	0.18631199397156906	0.33616591428748466	0.37587123253658844	0	54	105	100	C_Sphere_Human_r-varseeds_bioproc_dbscan
9733	0.47699588735848164	0.5710547781409281	0.8674570975419207	0	36	81	100	C_Sphere_Human_r-varseeds_bioproc_dbscan
57823	0.47806491009121943	0.30684330626718204	0.17908892095744733	116	232	0	100	C_Sphere_Human_r-varseeds_bioproc_dbscan
81890	0.5096477313828662	0.5491347606401553	0.8716173228269668	0	36	81	100	C_Sphere_Human_r-varseeds_bioproc_dbscan
23295	0.377174170341945	0.31039562675715415	0.7992155183081182	0	36	81	100	C_Sphere_Human_r-varseeds_bioproc_dbscan
7059	0.5682372953004468	0.5276269866008254	0.867695862769088	0	36	81	100	C_Sphere_Human_r-varseeds_bioproc_dbscan
323	0.456502826140624	0.5101826179077119	0.8722804726198107	0	36	81	100	C_Sphere_Human_r-varseeds_bioproc_dbscan
84108	0.24851443044200422	0.6314478261909907	0.7450881411268566	0	28	255	100	C_Sphere_Human_r-varseeds_bioproc_dbscan
200728	0.6642044159405862	0.49964555885281053	0.16252828643075984	0	15	109	100	C_Sphere_Human_r-varseeds_bioproc_dbscan
51259	0.46408649449928074	0.1611807936139958	0.3431033489872861	0	68	72	100	C_Sphere_Human_r-varseeds_bioproc_dbscan
80817	0.5819822866780083	0.45704121814936965	0.991376746952126	128	128	128	100	C_Sphere_Human_r-varseeds_bioproc_dbscan
9731	0.4091883043798778	0.47609302305538576	0.9910793933987511	128	128	128	100	C_Sphere_Human_r-varseeds_bioproc_dbscan
84461	0.5518186352349006	0.5804594619685478	0.9907820398453762	128	128	128	100	C_Sphere_Human_r-varseeds_bioproc_dbscan
85360	0.6229330527134366	0.24721518765193135	0.7482372530241151	0	36	81	100	C_Sphere_Human_r-varseeds_bioproc_dbscan
641	0.48596094357426173	0.454688248245896	0.5404606176971716	255	69	0	100	C_Sphere_Human_r-varseeds_bioproc_dbscan
182	0.7462890019726331	0.6506665999858472	0.7395009811510119	0	7	119	100	C_Sphere_Human_r-varseeds_bioproc_dbscan
23064	0.3992957647532576	0.29673520156581956	0.2011864538033945	255	62	0	100	C_Sphere_Human_r-varseeds_bioproc_dbscan
6855	0.5055598316694	0.4223529946083131	0.13291770912797685	0	15	109	100	C_Sphere_Human_r-varseeds_bioproc_dbscan
8924	0.277799509434719	0.8013159664799425	0.5228616051257339	0	27	172	100	C_Sphere_Human_r-varseeds_bioproc_dbscan
9148	0.4717949969279963	0.5912907860066055	0.8625960709383684	0	36	81	100	C_Sphere_Human_r-varseeds_bioproc_dbscan
132001	0.6471824774707589	0.513153133565925	0.15501555499135827	0	15	109	100	C_Sphere_Human_r-varseeds_bioproc_dbscan
79877	0.2463522348131072	0.7741199436734032	0.5345480760984254	0	27	172	100	C_Sphere_Human_r-varseeds_bioproc_dbscan
4005	0.1609607449084277	0.3719195124808168	0.5960757667434169	228	255	24	100	C_Sphere_Human_r-varseeds_bioproc_dbscan
55872	0.495254068040449	0.5178288589214477	0.8745102523126809	0	36	81	100	C_Sphere_Human_r-varseeds_bioproc_dbscan
369	0.6208980220464273	0.5001143806342303	0.8549888753089881	0	36	81	100	C_Sphere_Human_r-varseeds_bioproc_dbscan
1739	0.6727995711751038	0.5332670891058552	0.16850539905451395	0	7	119	100	C_Sphere_Human_r-varseeds_bioproc_dbscan
4591	0.5400351167903215	0.44067567275389125	0.8680753740497262	0	36	81	100	C_Sphere_Human_r-varseeds_bioproc_dbscan
2874	0.6846591823384925	0.3794977067587067	0.19633781374688308	0	15	109	100	C_Sphere_Human_r-varseeds_bioproc_dbscan
4089	0.4780456592723737	0.30707154196432224	0.17895287016549	116	232	0	100	C_Sphere_Human_r-varseeds_bioproc_dbscan
891	0.46808135522605726	0.5395564157427287	0.8714993152542551	0	36	81	100	C_Sphere_Human_r-varseeds_bioproc_dbscan
9737	0.5503403109717783	0.44202951982229927	0.8670286213912106	0	36	81	100	C_Sphere_Human_r-varseeds_bioproc_dbscan
57562	0.599617035545376	0.6813935238272391	0.18691399907945272	0	15	109	100	C_Sphere_Human_r-varseeds_bioproc_dbscan
7157	0.4396313727303106	0.2763353616986929	0.7948017489013308	0	36	81	100	C_Sphere_Human_r-varseeds_bioproc_dbscan
5894	0.34203382399904236	0.5354277123603155	0.1615229415071177	0	15	109	100	C_Sphere_Human_r-varseeds_bioproc_dbscan
81552	0.516570085403099	0.40436976717160733	0.9904846862920011	128	128	128	100	C_Sphere_Human_r-varseeds_bioproc_dbscan
4155	0.541509931300946	0.7599627570479913	0.7671505936617798	255	198	9	100	C_Sphere_Human_r-varseeds_bioproc_dbscan
114928	0.42217838820234904	0.560428391534265	0.9901873327386261	128	128	128	100	C_Sphere_Human_r-varseeds_bioproc_dbscan
983	0.6461138557967471	0.34582042066344243	0.19064975036526943	0	15	109	100	C_Sphere_Human_r-varseeds_bioproc_dbscan
3014	0.8663959116091073	0.4950117892462772	0.5806694231327005	0	237	255	100	C_Sphere_Human_r-varseeds_bioproc_dbscan
84708	0.5998378716545741	0.5083242652210616	0.9898899791852511	128	128	128	100	C_Sphere_Human_r-varseeds_bioproc_dbscan
1874	0.16634057740154645	0.33816912522844045	0.5554446225347279	228	255	24	100	C_Sphere_Human_r-varseeds_bioproc_dbscan
1459	0.5474853318098544	0.5158964979148615	0.8716240079850268	0	36	81	100	C_Sphere_Human_r-varseeds_bioproc_dbscan
7015	0.5146862582421413	0.4397989768407563	0.4918025932129369	255	69	0	100	C_Sphere_Human_r-varseeds_bioproc_dbscan
5052	0.6190594123359338	0.5671498191894262	0.8492262690612471	255	24	0	100	C_Sphere_Human_r-varseeds_bioproc_dbscan
4744	0.19415081114045912	0.30104789035402285	0.41333723388370786	0	7	119	100	C_Sphere_Human_r-varseeds_bioproc_dbscan
4637	0.6177325591494257	0.19471963579892582	0.6832731787315833	0	36	81	100	C_Sphere_Human_r-varseeds_bioproc_dbscan
4627	0.7111455030566094	0.47182888120267075	0.8086920764132195	0	36	81	100	C_Sphere_Human_r-varseeds_bioproc_dbscan
345651	0.43119703219467664	0.4255555889818589	0.9895926256318762	128	128	128	100	C_Sphere_Human_r-varseeds_bioproc_dbscan
6169	0.5485592524897506	0.3871406624684899	0.14543435962966533	0	15	109	100	C_Sphere_Human_r-varseeds_bioproc_dbscan
6167	0.5872181443295477	0.7298116766999229	0.7832939312318375	0	7	119	100	C_Sphere_Human_r-varseeds_bioproc_dbscan
6173	0.6269031707719144	0.7693300795082048	0.27152630069090644	255	5	18	100	C_Sphere_Human_r-varseeds_bioproc_dbscan
6147	0.4327282213768187	0.2706918942375091	0.21079092424716261	0	99	255	100	C_Sphere_Human_r-varseeds_bioproc_dbscan
6143	0.8448593207398274	0.6388756594713034	0.5508480788943245	0	251	176	100	C_Sphere_Human_r-varseeds_bioproc_dbscan
6146	0.8415054301124859	0.6011600794343438	0.6179614762199304	0	251	176	100	C_Sphere_Human_r-varseeds_bioproc_dbscan
6159	0.30914176536165183	0.46333515893319477	0.8206103717309536	0	36	81	100	C_Sphere_Human_r-varseeds_bioproc_dbscan
6152	0.8250300159056745	0.6866578803479145	0.5180273666659964	255	0	230	100	C_Sphere_Human_r-varseeds_bioproc_dbscan
6194	0.49643762203585273	0.5314911859837647	0.12607686961118997	0	15	109	100	C_Sphere_Human_r-varseeds_bioproc_dbscan
6191	0.8731479630395333	0.5380416852017272	0.5109466726493191	0	254	42	100	C_Sphere_Human_r-varseeds_bioproc_dbscan
6188	0.7985500562304864	0.3893608180576972	0.3013620046040787	0	7	119	100	C_Sphere_Human_r-varseeds_bioproc_dbscan
6205	0.46879626825728704	0.515343704650674	0.8733399248428015	0	36	81	100	C_Sphere_Human_r-varseeds_bioproc_dbscan
6208	0.8065667813733088	0.45788799362345756	0.7120428011596752	0	7	119	100	C_Sphere_Human_r-varseeds_bioproc_dbscan
6218	0.5357424385176383	0.472154298175048	0.8722235928803301	0	36	81	100	C_Sphere_Human_r-varseeds_bioproc_dbscan
6217	0.24297091009200983	0.7507876060040122	0.6081127403855076	0	7	119	100	C_Sphere_Human_r-varseeds_bioproc_dbscan
6228	0.3953474352231947	0.6146140125820911	0.8413319693694963	0	36	81	100	C_Sphere_Human_r-varseeds_bioproc_dbscan
6229	0.6037501930591656	0.2740458500032426	0.2189825457846732	0	15	109	100	C_Sphere_Human_r-varseeds_bioproc_dbscan
6223	0.7841074256438851	0.4176378022857405	0.2690476497794204	0	73	34	100	C_Sphere_Human_r-varseeds_bioproc_dbscan
6222	0.8259680070232329	0.6850098567389307	0.5180798907119835	255	0	230	100	C_Sphere_Human_r-varseeds_bioproc_dbscan
6235	0.6379791551073046	0.8477829254913528	0.4716112312708197	0	44	72	100	C_Sphere_Human_r-varseeds_bioproc_dbscan
6233	0.6210348012384006	0.6045640847306463	0.16048524399580716	0	15	109	100	C_Sphere_Human_r-varseeds_bioproc_dbscan
6230	0.6086729583464136	0.280958095981826	0.21538767470265652	0	15	109	100	C_Sphere_Human_r-varseeds_bioproc_dbscan
5646	0.786423583106199	0.4874827047427215	0.7418949384881455	0	220	255	100	C_Sphere_Human_r-varseeds_bioproc_dbscan
388697	0.28773997494164155	0.6059284458896284	0.7903602550932243	0	36	81	100	C_Sphere_Human_r-varseeds_bioproc_dbscan
5928	0.5527633205400898	0.2905875049273331	0.19316216244287798	0	15	109	100	C_Sphere_Human_r-varseeds_bioproc_dbscan
5931	0.23997683761528965	0.764884022192039	0.5537446863348909	0	27	172	100	C_Sphere_Human_r-varseeds_bioproc_dbscan
7431	0.4795288121712134	0.8477791021856895	0.6390616349076147	255	19	0	100	C_Sphere_Human_r-varseeds_bioproc_dbscan
80055	0.6048205810684721	0.5065380762387937	0.8599980485924927	0	36	81	100	C_Sphere_Human_r-varseeds_bioproc_dbscan
6734	0.6625945913681175	0.47794923058537114	0.8372289368413652	0	36	81	100	C_Sphere_Human_r-varseeds_bioproc_dbscan
8078	0.27329206770783054	0.4866834452091411	0.7983109649983042	0	202	255	100	C_Sphere_Human_r-varseeds_bioproc_dbscan
10935	0.1317797231873833	0.5278633244639874	0.5651327189398138	0	7	119	100	C_Sphere_Human_r-varseeds_bioproc_dbscan
10923	0.768933062713073	0.7608405298961523	0.5210231531216449	0	29	90	100	C_Sphere_Human_r-varseeds_bioproc_dbscan
9349	0.3891448035041475	0.4428970245235253	0.14612176827366352	57	229	0	100	C_Sphere_Human_r-varseeds_bioproc_dbscan
11224	0.21437783207871042	0.6770781184797487	0.33334050290098227	159	255	36	100	C_Sphere_Human_r-varseeds_bioproc_dbscan
11273	0.5619882078452128	0.8161295319612463	0.6921656351251826	0	7	119	100	C_Sphere_Human_r-varseeds_bioproc_dbscan
121504	0.5006262506675696	0.6029864501301927	0.9892952720785013	128	128	128	100	C_Sphere_Human_r-varseeds_bioproc_dbscan
1457	0.4845777362799914	0.7575835206412731	0.772158157141337	0	7	119	100	C_Sphere_Human_r-varseeds_bioproc_dbscan
1460	0.28640153996168155	0.23486749781386795	0.3426747945822175	0	255	235	100	C_Sphere_Human_r-varseeds_bioproc_dbscan
203068	0.4913270068502618	0.5010913146050153	0.8748582606244009	0	36	81	100	C_Sphere_Human_r-varseeds_bioproc_dbscan
1823	0.6681030533163115	0.8206102002549958	0.5985592358875516	0	246	248	100	C_Sphere_Human_r-varseeds_bioproc_dbscan
1828	0.5547654951347485	0.6367827573568487	0.15484259050054772	0	15	109	100	C_Sphere_Human_r-varseeds_bioproc_dbscan
1832	0.3991587284365262	0.3411195098408255	0.8242770579557421	0	36	81	100	C_Sphere_Human_r-varseeds_bioproc_dbscan
11051	0.6426641470693317	0.8444527368245672	0.45755806202836025	0	44	72	100	C_Sphere_Human_r-varseeds_bioproc_dbscan
2670	0.14320634743746447	0.6019690774975907	0.4456580614617386	0	253	63	100	C_Sphere_Human_r-varseeds_bioproc_dbscan
2197	0.5702214083580608	0.42279181408217764	0.9889979185251263	128	128	128	100	C_Sphere_Human_r-varseeds_bioproc_dbscan
57470	0.43013810866408375	0.33931359041550113	0.8314694160511902	0	36	81	100	C_Sphere_Human_r-varseeds_bioproc_dbscan
117159	0.5418645314958785	0.22417865310491147	0.2491423792510099	0	7	119	100	C_Sphere_Human_r-varseeds_bioproc_dbscan
31	0.6212043694267007	0.33118802621014864	0.18755327011374112	0	15	109	100	C_Sphere_Human_r-varseeds_bioproc_dbscan
3728	0.39887438199207664	0.5813559206508901	0.1479295110316139	0	15	109	100	C_Sphere_Human_r-varseeds_bioproc_dbscan
3240	0.6011921370961635	0.4533343834769988	0.1416466250913752	0	15	109	100	C_Sphere_Human_r-varseeds_bioproc_dbscan
3303	0.3948614817428829	0.5098188973663965	0.9887005649717513	128	128	128	100	C_Sphere_Human_r-varseeds_bioproc_dbscan
3312	0.5993013645977872	0.5331465962863655	0.13960378388191597	0	15	109	100	C_Sphere_Human_r-varseeds_bioproc_dbscan
3320	0.6042518658208984	0.6003352068271148	0.15371264227968645	0	15	109	100	C_Sphere_Human_r-varseeds_bioproc_dbscan
3326	0.6549567116080159	0.28904271057125835	0.23113779530013345	0	15	109	100	C_Sphere_Human_r-varseeds_bioproc_dbscan
3043	0.251955899997823	0.631813432589858	0.7483765904991321	0	28	255	100	C_Sphere_Human_r-varseeds_bioproc_dbscan
3039	0.5854194362373851	0.5647988572241608	0.9884032114183764	128	128	128	100	C_Sphere_Human_r-varseeds_bioproc_dbscan
3006	0.2430786118276429	0.5461079238885747	0.7691426813301145	0	36	81	100	C_Sphere_Human_r-varseeds_bioproc_dbscan
3005	0.44252809553774564	0.7460088763781139	0.7771649380773085	0	36	81	100	C_Sphere_Human_r-varseeds_bioproc_dbscan
3008	0.37924001126257734	0.8538478061989805	0.5304114528868813	0	41	139	100	C_Sphere_Human_r-varseeds_bioproc_dbscan
3189	0.2328734866892716	0.4622921762402424	0.7603526151750968	0	7	119	100	C_Sphere_Human_r-varseeds_bioproc_dbscan
3192	0.6773184158260472	0.46902703257426775	0.1706881366986942	0	7	119	100	C_Sphere_Human_r-varseeds_bioproc_dbscan
29966	0.8073631526458392	0.30741863551471454	0.5957873547153391	0	75	55	100	C_Sphere_Human_r-varseeds_bioproc_dbscan
284194	0.48071742160570025	0.3933874608037338	0.9881058578650014	128	128	128	100	C_Sphere_Human_r-varseeds_bioproc_dbscan
339287	0.642859573064827	0.8441399412325814	0.4557116532328846	0	44	72	100	C_Sphere_Human_r-varseeds_bioproc_dbscan
55715	0.8206939757784046	0.5142091666432304	0.6941350290295343	0	220	255	100	C_Sphere_Human_r-varseeds_bioproc_dbscan
57684	0.4416664807096318	0.5929576631691469	0.9878085043116265	128	128	128	100	C_Sphere_Human_r-varseeds_bioproc_dbscan
92714	0.31186373276827556	0.5884678616852148	0.8120248177524411	0	36	81	100	C_Sphere_Human_r-varseeds_bioproc_dbscan
55734	0.26048137442289476	0.6245533440507085	0.7602046250038617	0	28	255	100	C_Sphere_Human_r-varseeds_bioproc_dbscan
3965	0.7270535211776494	0.6812692552139255	0.7372913687242626	0	250	146	100	C_Sphere_Human_r-varseeds_bioproc_dbscan
10482	0.520166722005851	0.49707068790585934	0.874415050295893	0	36	81	100	C_Sphere_Human_r-varseeds_bioproc_dbscan
5728	0.5470745563765566	0.49541002859306194	0.5408712853917117	255	69	0	100	C_Sphere_Human_r-varseeds_bioproc_dbscan
6714	0.2598084901102775	0.6717437350974507	0.2685838473754166	0	7	119	100	C_Sphere_Human_r-varseeds_bioproc_dbscan
27037	0.6072457634021798	0.47070586773104234	0.9875111507582515	128	128	128	100	C_Sphere_Human_r-varseeds_bioproc_dbscan
2244	0.7231189981291629	0.6871430265346697	0.263240326755358	32	244	0	100	C_Sphere_Human_r-varseeds_bioproc_dbscan
90655	0.40015079824327465	0.44875894382529713	0.9872137972048765	128	128	128	100	C_Sphere_Human_r-varseeds_bioproc_dbscan
84330	0.5396312264033623	0.6066260220208038	0.9869164436515016	128	128	128	100	C_Sphere_Human_r-varseeds_bioproc_dbscan
22836	0.5711529167776024	0.4504165668331038	0.8648155881310728	0	36	81	100	C_Sphere_Human_r-varseeds_bioproc_dbscan
284467	0.49696336146533143	0.47380275777502856	0.8740291445162407	0	36	81	100	C_Sphere_Human_r-varseeds_bioproc_dbscan
11017	0.8712229035136309	0.543118358777583	0.5336766467406712	0	254	42	100	C_Sphere_Human_r-varseeds_bioproc_dbscan
55743	0.33247015805611324	0.48134945869044266	0.834890562457199	0	36	81	100	C_Sphere_Human_r-varseeds_bioproc_dbscan
64601	0.3866965174541807	0.4509124842333285	0.8540085941384741	0	36	81	100	C_Sphere_Human_r-varseeds_bioproc_dbscan
8417	0.44230419018045614	0.501733161999767	0.8704761954120253	0	36	81	100	C_Sphere_Human_r-varseeds_bioproc_dbscan
57617	0.6667336292133315	0.4469069511022949	0.16800034542435377	0	7	119	100	C_Sphere_Human_r-varseeds_bioproc_dbscan
55823	0.4718075597082971	0.47954178971150335	0.8733291704580963	0	36	81	100	C_Sphere_Human_r-varseeds_bioproc_dbscan
65082	0.5457108383936612	0.1585391800613194	0.35155040393033765	0	7	119	100	C_Sphere_Human_r-varseeds_bioproc_dbscan
7405	0.5284769788161395	0.7745522007984826	0.7539407436935596	255	198	9	100	C_Sphere_Human_r-varseeds_bioproc_dbscan
22879	0.7286283544243415	0.28414740366039837	0.7044892433034923	0	7	119	100	C_Sphere_Human_r-varseeds_bioproc_dbscan
64400	0.38569695054672537	0.6651274375715708	0.8166627970757032	0	36	81	100	C_Sphere_Human_r-varseeds_bioproc_dbscan
29911	0.7205168285011404	0.7460708988922075	0.32203718622880007	0	0	238	100	C_Sphere_Human_r-varseeds_bioproc_dbscan
84376	0.25140158373670296	0.7590774046640416	0.3914090602384803	255	104	5	100	C_Sphere_Human_r-varseeds_bioproc_dbscan
55720	0.6126503876914913	0.36763887462049855	0.8322829707211906	0	36	81	100	C_Sphere_Human_r-varseeds_bioproc_dbscan
23063	0.27568089086265174	0.642658663915551	0.7644301144239486	0	28	255	100	C_Sphere_Human_r-varseeds_bioproc_dbscan
3842	0.6257574675671582	0.5535904209375047	0.15048017831136523	0	15	109	100	C_Sphere_Human_r-varseeds_bioproc_dbscan
27072	0.22822218924989335	0.6585902221049369	0.7039330113228325	0	28	255	100	C_Sphere_Human_r-varseeds_bioproc_dbscan
54967	0.543453192893397	0.39362731077254226	0.9866190900981266	128	128	128	100	C_Sphere_Human_r-varseeds_bioproc_dbscan
5316	0.4780999712878542	0.5504186535121068	0.1287880477595464	0	15	109	100	C_Sphere_Human_r-varseeds_bioproc_dbscan
83547	0.6760563692579183	0.2177533755318643	0.32647510269480096	255	248	0	100	C_Sphere_Human_r-varseeds_bioproc_dbscan
9392	0.26140362503352244	0.6893901912071593	0.7186624938591655	0	7	119	100	C_Sphere_Human_r-varseeds_bioproc_dbscan
91	0.4930733793421632	0.15596379242311492	0.6490351305479738	0	7	119	100	C_Sphere_Human_r-varseeds_bioproc_dbscan
116541	0.5404311420196518	0.49160642636903473	0.8726951536450256	0	36	81	100	C_Sphere_Human_r-varseeds_bioproc_dbscan
64427	0.39514601370021846	0.5498139862831573	0.9863217365447516	128	128	128	100	C_Sphere_Human_r-varseeds_bioproc_dbscan
64960	0.7898818440266556	0.5775743080240551	0.7251142527051813	0	7	119	100	C_Sphere_Human_r-varseeds_bioproc_dbscan
23355	0.5709873731507336	0.8656712559909185	0.45491289422624953	255	170	12	100	C_Sphere_Human_r-varseeds_bioproc_dbscan
23438	0.5799915859270491	0.6533816836110944	0.16694934467208766	0	15	109	100	C_Sphere_Human_r-varseeds_bioproc_dbscan
5747	0.49413242032410143	0.5057146730050679	0.8748723911257184	0	36	81	100	C_Sphere_Human_r-varseeds_bioproc_dbscan
5694	0.492862801152363	0.6689362884564427	0.8347216448346455	0	36	81	100	C_Sphere_Human_r-varseeds_bioproc_dbscan
51373	0.3556920899213828	0.4785684356191669	0.8453748801918637	0	36	81	100	C_Sphere_Human_r-varseeds_bioproc_dbscan
114904	0.6123214258242266	0.5346546150426085	0.9860243829913767	128	128	128	100	C_Sphere_Human_r-varseeds_bioproc_dbscan
2475	0.7612376764418549	0.7667930814362218	0.5370818180783391	0	29	90	100	C_Sphere_Human_r-varseeds_bioproc_dbscan
3075	0.5054145709704037	0.4793536116187889	0.5586025045097424	255	69	0	100	C_Sphere_Human_r-varseeds_bioproc_dbscan
4914	0.6690607200675334	0.2264524914829935	0.30669901893318247	255	248	0	100	C_Sphere_Human_r-varseeds_bioproc_dbscan
10527	0.8408732833050219	0.5660417760194738	0.642148646381757	0	251	176	100	C_Sphere_Human_r-varseeds_bioproc_dbscan
10079	0.4332730407908949	0.2464527400120236	0.7680343089538282	0	36	81	100	C_Sphere_Human_r-varseeds_bioproc_dbscan
168850	0.44014050940521643	0.3977125349288469	0.9857270294380018	128	128	128	100	C_Sphere_Human_r-varseeds_bioproc_dbscan
80004	0.7245939551763381	0.7948503317915605	0.558373051551244	0	29	90	100	C_Sphere_Human_r-varseeds_bioproc_dbscan
8554	0.1627143581173623	0.36602158278715335	0.4055155933638821	0	54	105	100	C_Sphere_Human_r-varseeds_bioproc_dbscan
55660	0.4731340579508456	0.39171077599209914	0.1417450914328346	0	71	255	100	C_Sphere_Human_r-varseeds_bioproc_dbscan
55781	0.275690348582015	0.4128056917108882	0.7874719314354712	0	7	119	100	C_Sphere_Human_r-varseeds_bioproc_dbscan
57179	0.4749624923523796	0.6172358646106325	0.9854296758846267	128	128	128	100	C_Sphere_Human_r-varseeds_bioproc_dbscan
55014	0.2733199713337533	0.6257319618658435	0.22878421721201797	0	15	109	100	C_Sphere_Human_r-varseeds_bioproc_dbscan
2041	0.822312296647228	0.6886671392665423	0.4633126388199532	0	29	90	100	C_Sphere_Human_r-varseeds_bioproc_dbscan
27304	0.7877264454348424	0.3175480255201206	0.6569635156024753	0	75	55	100	C_Sphere_Human_r-varseeds_bioproc_dbscan
83648	0.5988041643072108	0.4299660974627756	0.9851323223312518	128	128	128	100	C_Sphere_Human_r-varseeds_bioproc_dbscan
147719	0.3788334083472264	0.48494712488211944	0.9848349687778768	128	128	128	100	C_Sphere_Human_r-varseeds_bioproc_dbscan
9895	0.5801101779513482	0.5940334305119933	0.9845376152245019	128	128	128	100	C_Sphere_Human_r-varseeds_bioproc_dbscan
9108	0.41729318983797703	0.6369473942647534	0.8391311437892941	0	36	81	100	C_Sphere_Human_r-varseeds_bioproc_dbscan
84074	0.5046637052246706	0.3755818400970653	0.984240261671127	128	128	128	100	C_Sphere_Human_r-varseeds_bioproc_dbscan
10534	0.4353739736513396	0.4087396620342495	0.8578684568369703	0	36	81	100	C_Sphere_Human_r-varseeds_bioproc_dbscan
6615	0.7330838345914187	0.6625585562605476	0.2548301519735775	32	244	0	100	C_Sphere_Human_r-varseeds_bioproc_dbscan
9526	0.6865504020103612	0.4112438992955707	0.1866964072458736	0	15	109	100	C_Sphere_Human_r-varseeds_bioproc_dbscan
2597	0.39537419855671196	0.8530318099212739	0.5716214082534739	0	41	139	100	C_Sphere_Human_r-varseeds_bioproc_dbscan
80025	0.48805800512335756	0.47492627583054947	0.8739251109361293	0	36	81	100	C_Sphere_Human_r-varseeds_bioproc_dbscan
4113	0.41188257199805	0.5896051284430158	0.983942908117752	128	128	128	100	C_Sphere_Human_r-varseeds_bioproc_dbscan
7260	0.580173674973135	0.49113340338706096	0.8662133674837101	0	36	81	100	C_Sphere_Human_r-varseeds_bioproc_dbscan
3205	0.6749623928468901	0.35115545244260726	0.20325777959937041	0	15	109	100	C_Sphere_Human_r-varseeds_bioproc_dbscan
7205	0.5926786525103555	0.62812151672615	0.1596399404146187	0	15	109	100	C_Sphere_Human_r-varseeds_bioproc_dbscan
5359	0.39397588704612596	0.8482722415407173	0.5903682515641036	0	7	119	100	C_Sphere_Human_r-varseeds_bioproc_dbscan
11030	0.21680862246578886	0.7350832550201846	0.5720262124607189	0	27	172	100	C_Sphere_Human_r-varseeds_bioproc_dbscan
4792	0.44793335357035047	0.48757442681445295	0.5319261563620041	255	69	0	100	C_Sphere_Human_r-varseeds_bioproc_dbscan
3725	0.6125243518426718	0.2063164597066346	0.7042747592858676	0	36	81	100	C_Sphere_Human_r-varseeds_bioproc_dbscan
1387	0.798372148256554	0.3281571621314767	0.6488737141646482	0	75	55	100	C_Sphere_Human_r-varseeds_bioproc_dbscan
4087	0.587007956019136	0.2963098979381745	0.1971219447780641	0	15	109	100	C_Sphere_Human_r-varseeds_bioproc_dbscan
4211	0.60298321226442	0.6881070585246378	0.19200583132398719	0	15	109	100	C_Sphere_Human_r-varseeds_bioproc_dbscan
4212	0.3988691277035415	0.6360755240639323	0.83445137663856	0	36	81	100	C_Sphere_Human_r-varseeds_bioproc_dbscan
5087	0.6891146066088831	0.5526405195275319	0.8195821988929994	0	7	119	100	C_Sphere_Human_r-varseeds_bioproc_dbscan
5089	0.42077658749837255	0.352998207517524	0.8356859397576246	0	36	81	100	C_Sphere_Human_r-varseeds_bioproc_dbscan
5090	0.4050730450463792	0.3754294635893155	0.15905703487688327	89	210	0	100	C_Sphere_Human_r-varseeds_bioproc_dbscan
8451	0.8599125443715614	0.4125405029819643	0.43981699962994186	0	7	119	100	C_Sphere_Human_r-varseeds_bioproc_dbscan
10419	0.5618892148133432	0.29264665686694136	0.8062377737864403	0	36	81	100	C_Sphere_Human_r-varseeds_bioproc_dbscan
23512	0.8563294996880637	0.6151414387162691	0.5240752254220885	253	243	253	100	C_Sphere_Human_r-varseeds_bioproc_dbscan
9991	0.2704123822104541	0.3954854854281532	0.7773510940171338	244	183	245	100	C_Sphere_Human_r-varseeds_bioproc_dbscan
10481	0.28232879558670887	0.6181458191367061	0.7815101566659954	0	36	81	100	C_Sphere_Human_r-varseeds_bioproc_dbscan
2002	0.6215515884641749	0.6313400469807572	0.8295951570884621	0	36	81	100	C_Sphere_Human_r-varseeds_bioproc_dbscan
60529	0.38414314563351115	0.37802883073233806	0.8350604414904432	0	7	119	100	C_Sphere_Human_r-varseeds_bioproc_dbscan
3662	0.2695368612297773	0.49018423980800574	0.7955571270453373	0	202	255	100	C_Sphere_Human_r-varseeds_bioproc_dbscan
3233	0.40603063354224	0.49403531264790834	0.8629201110579802	0	36	81	100	C_Sphere_Human_r-varseeds_bioproc_dbscan
5451	0.45912972446277356	0.5195417906900641	0.12749566584869826	0	15	109	100	C_Sphere_Human_r-varseeds_bioproc_dbscan
57474	0.6268138999040228	0.49358556231144296	0.983645554564377	128	128	128	100	C_Sphere_Human_r-varseeds_bioproc_dbscan
6045	0.3566814724525499	0.2852291308609607	0.7718443124467264	0	36	81	100	C_Sphere_Human_r-varseeds_bioproc_dbscan
8726	0.4289240773496962	0.6874825852662987	0.8168902936752375	0	36	81	100	C_Sphere_Human_r-varseeds_bioproc_dbscan
2303	0.4682282489234607	0.5081396493390418	0.12618557609442688	0	15	109	100	C_Sphere_Human_r-varseeds_bioproc_dbscan
2307	0.2902523297737251	0.48782430229122276	0.8105180188991326	0	202	255	100	C_Sphere_Human_r-varseeds_bioproc_dbscan
2290	0.2675527748028843	0.292149962508402	0.708161519125321	255	225	0	100	C_Sphere_Human_r-varseeds_bioproc_dbscan
2304	0.4773819755543615	0.5077198172586644	0.12550813929154836	0	15	109	100	C_Sphere_Human_r-varseeds_bioproc_dbscan
3170	0.632916122674843	0.35850790399751753	0.17885648315412955	0	15	109	100	C_Sphere_Human_r-varseeds_bioproc_dbscan
8463	0.6238420334506786	0.2767248917060966	0.22503601230399578	0	15	109	100	C_Sphere_Human_r-varseeds_bioproc_dbscan
2294	0.47771401864143914	0.4961358477489711	0.8742722249123229	0	36	81	100	C_Sphere_Human_r-varseeds_bioproc_dbscan
3552	0.39156619206854926	0.2469155388653842	0.24521224413852483	0	215	255	100	C_Sphere_Human_r-varseeds_bioproc_dbscan
823	0.4410893986711316	0.48798107459230256	0.8700913181182284	0	36	81	100	C_Sphere_Human_r-varseeds_bioproc_dbscan
3554	0.49276241838912427	0.5270488625392116	0.12578417595177932	0	15	109	100	C_Sphere_Human_r-varseeds_bioproc_dbscan
7850	0.47579655407782084	0.324186457973525	0.8302821409230852	0	36	81	100	C_Sphere_Human_r-varseeds_bioproc_dbscan
6284	0.5403881854160427	0.4496094189367788	0.869367129925706	0	36	81	100	C_Sphere_Human_r-varseeds_bioproc_dbscan
4692	0.221215919689065	0.6691669500522055	0.3145810103322507	159	255	36	100	C_Sphere_Human_r-varseeds_bioproc_dbscan
3556	0.4437010707358666	0.21702656736112208	0.7394682708291329	0	36	81	100	C_Sphere_Human_r-varseeds_bioproc_dbscan
4794	0.5778821903082616	0.6140111711847418	0.15102686326028053	0	15	109	100	C_Sphere_Human_r-varseeds_bioproc_dbscan
10456	0.5249573461286918	0.500318248360132	0.44247679261270817	255	69	0	100	C_Sphere_Human_r-varseeds_bioproc_dbscan
834	0.14521460359161914	0.5265801079370436	0.38132733882022973	102	209	0	100	C_Sphere_Human_r-varseeds_bioproc_dbscan
81858	0.7273768723299695	0.6210908600645676	0.22705349910128092	32	244	0	100	C_Sphere_Human_r-varseeds_bioproc_dbscan
4223	0.7873961183760416	0.7316948671449688	0.5671785226357043	0	7	119	100	C_Sphere_Human_r-varseeds_bioproc_dbscan
23633	0.5729786087638356	0.27349583059203086	0.7897974944632216	0	36	81	100	C_Sphere_Human_r-varseeds_bioproc_dbscan
11067	0.6941259681443035	0.18479037684025773	0.43921288716103607	236	132	239	100	C_Sphere_Human_r-varseeds_bioproc_dbscan
3880	0.4611202054706073	0.6105835664783363	0.14351893887433342	255	129	7	100	C_Sphere_Human_r-varseeds_bioproc_dbscan
3866	0.25430190629075144	0.4555576692579772	0.22002835939088605	0	15	109	100	C_Sphere_Human_r-varseeds_bioproc_dbscan
11007	0.5850104991048216	0.2619556407968668	0.7769948801769587	0	36	81	100	C_Sphere_Human_r-varseeds_bioproc_dbscan
83878	0.4014613232627429	0.41854369455118945	0.983348201011002	128	128	128	100	C_Sphere_Human_r-varseeds_bioproc_dbscan
9444	0.5179634923601203	0.6279259347914294	0.983050847457627	128	128	128	100	C_Sphere_Human_r-varseeds_bioproc_dbscan
26292	0.49747869939483	0.47606609603660693	0.8741851166320491	0	36	81	100	C_Sphere_Human_r-varseeds_bioproc_dbscan
373	0.45633831939729047	0.4990215468261328	0.8723971610476209	0	36	81	100	C_Sphere_Human_r-varseeds_bioproc_dbscan
2166	0.474599492997468	0.22220848804565374	0.7505598200278518	0	250	136	100	C_Sphere_Human_r-varseeds_bioproc_dbscan
4311	0.4346782443629318	0.6031710934962147	0.8545265038418266	0	36	81	100	C_Sphere_Human_r-varseeds_bioproc_dbscan
388677	0.5739688993950185	0.39281860320783235	0.9827534939042522	128	128	128	100	C_Sphere_Human_r-varseeds_bioproc_dbscan
2623	0.6947059968812338	0.44062972042076554	0.1847081652203026	0	7	119	100	C_Sphere_Human_r-varseeds_bioproc_dbscan
6688	0.3480895480465145	0.5959665658610027	0.17061375034128384	0	15	109	100	C_Sphere_Human_r-varseeds_bioproc_dbscan
2313	0.40238051283488957	0.7200173290065902	0.787559173866074	0	36	81	100	C_Sphere_Human_r-varseeds_bioproc_dbscan
23414	0.4872545671122308	0.49921658668233193	0.8747410355952747	0	36	81	100	C_Sphere_Human_r-varseeds_bioproc_dbscan
5469	0.5849244629248931	0.6494790275863956	0.1663953261718557	0	15	109	100	C_Sphere_Human_r-varseeds_bioproc_dbscan
10014	0.1773664447677814	0.5291968057221846	0.6887693736051967	0	7	119	100	C_Sphere_Human_r-varseeds_bioproc_dbscan
7704	0.7004507676614613	0.7651956998583922	0.3258269218428306	0	0	238	100	C_Sphere_Human_r-varseeds_bioproc_dbscan
1053	0.558526084463716	0.2873818084589876	0.8032735657592702	0	36	81	100	C_Sphere_Human_r-varseeds_bioproc_dbscan
6774	0.5132596630081641	0.46188613167643194	0.45211705883592146	255	69	0	100	C_Sphere_Human_r-varseeds_bioproc_dbscan
5594	0.40156112330684035	0.31846518288831616	0.8129275600328141	0	36	81	100	C_Sphere_Human_r-varseeds_bioproc_dbscan
5595	0.6320983876887154	0.41449278123110134	0.159308119575927	0	15	109	100	C_Sphere_Human_r-varseeds_bioproc_dbscan
23462	0.2604205364692602	0.3377823229595802	0.7384251849462756	182	74	249	100	C_Sphere_Human_r-varseeds_bioproc_dbscan
161882	0.6256812468453867	0.42888472664971933	0.8460855415595488	0	36	81	100	C_Sphere_Human_r-varseeds_bioproc_dbscan
207	0.5963625515853844	0.19572637254805708	0.3028052832766228	0	127	255	100	C_Sphere_Human_r-varseeds_bioproc_dbscan
3308	0.7928536919808059	0.7122837654242894	0.3999352526964263	0	29	90	100	C_Sphere_Human_r-varseeds_bioproc_dbscan
836	0.5427181968721165	0.3535307090340737	0.15718107667665482	0	15	109	100	C_Sphere_Human_r-varseeds_bioproc_dbscan
25925	0.3721602127825251	0.5295072376743071	0.9824561403508771	128	128	128	100	C_Sphere_Human_r-varseeds_bioproc_dbscan
8841	0.6176143823747343	0.34318928207394295	0.8196885801038676	0	36	81	100	C_Sphere_Human_r-varseeds_bioproc_dbscan
9759	0.4971575769482088	0.32137525510239173	0.8296555023781076	0	36	81	100	C_Sphere_Human_r-varseeds_bioproc_dbscan
8289	0.4471834119488864	0.543735302806787	0.13107121928334414	0	15	109	100	C_Sphere_Human_r-varseeds_bioproc_dbscan
6597	0.384022699453346	0.8555187249249188	0.4701489032515627	0	41	139	100	C_Sphere_Human_r-varseeds_bioproc_dbscan
6601	0.6777972492016582	0.18027073765895785	0.582770619735259	0	95	6	100	C_Sphere_Human_r-varseeds_bioproc_dbscan
6599	0.5129048955889777	0.34812317977763835	0.8425753640518846	0	36	81	100	C_Sphere_Human_r-varseeds_bioproc_dbscan
6602	0.5982314796586594	0.4461877671843666	0.8578754997292409	0	36	81	100	C_Sphere_Human_r-varseeds_bioproc_dbscan
6605	0.4399098053053238	0.6594976535201293	0.8340128392131776	0	36	81	100	C_Sphere_Human_r-varseeds_bioproc_dbscan
6598	0.32449823969722447	0.568547589555937	0.824158156047504	0	36	81	100	C_Sphere_Human_r-varseeds_bioproc_dbscan
6886	0.8321947861108672	0.604565415062149	0.6395652240633504	0	251	176	100	C_Sphere_Human_r-varseeds_bioproc_dbscan
6667	0.2502039636894847	0.7797692914234142	0.5037923950811063	0	27	172	100	C_Sphere_Human_r-varseeds_bioproc_dbscan
9282	0.2977024637430625	0.1910895524019539	0.43449488716654716	0	88	15	100	C_Sphere_Human_r-varseeds_bioproc_dbscan
9440	0.6411948132288228	0.7831693728007465	0.2982079962198131	255	137	8	100	C_Sphere_Human_r-varseeds_bioproc_dbscan
23650	0.5729221642897633	0.6212519643274735	0.8473030228700589	255	245	0	100	C_Sphere_Human_r-varseeds_bioproc_dbscan
7706	0.6492714484402832	0.34313887480717153	0.19351929297696752	0	15	109	100	C_Sphere_Human_r-varseeds_bioproc_dbscan
30851	0.31481615103418314	0.8092258492930082	0.603726382362605	0	41	139	100	C_Sphere_Human_r-varseeds_bioproc_dbscan
10743	0.6034382336515631	0.860444886583237	0.5125647806419863	0	44	72	100	C_Sphere_Human_r-varseeds_bioproc_dbscan
10320	0.4514811013595183	0.5238759650773203	0.5310834947970167	255	69	0	100	C_Sphere_Human_r-varseeds_bioproc_dbscan
26009	0.6153167406288412	0.5653262896077657	0.9821587867975021	128	128	128	100	C_Sphere_Human_r-varseeds_bioproc_dbscan
4830	0.21036335440979126	0.26184127700465754	0.5004691165366552	0	7	119	100	C_Sphere_Human_r-varseeds_bioproc_dbscan
9278	0.45893678173080066	0.3731035051938332	0.9818614332441272	128	128	128	100	C_Sphere_Human_r-varseeds_bioproc_dbscan
6497	0.24475600431480604	0.7742552797504789	0.5176554879801164	0	27	172	100	C_Sphere_Human_r-varseeds_bioproc_dbscan
6879	0.8326515291159559	0.6042956037107345	0.6386776854869265	0	251	176	100	C_Sphere_Human_r-varseeds_bioproc_dbscan
5597	0.49081453205385434	0.7148116412231107	0.1924336590814406	128	252	8	100	C_Sphere_Human_r-varseeds_bioproc_dbscan
7341	0.2711276362114718	0.6413919312020591	0.7611882822909881	0	28	255	100	C_Sphere_Human_r-varseeds_bioproc_dbscan
10011	0.4051419544815507	0.8608338129107991	0.5390088791695071	0	41	139	100	C_Sphere_Human_r-varseeds_bioproc_dbscan
6689	0.34589344548755985	0.609979081730307	0.1760600524717167	0	15	109	100	C_Sphere_Human_r-varseeds_bioproc_dbscan
10817	0.3275505900593355	0.218915772246071	0.6784143432500707	0	36	81	100	C_Sphere_Human_r-varseeds_bioproc_dbscan
386680	0.4442900240294238	0.6224736876598623	0.9815640796907522	128	128	128	100	C_Sphere_Human_r-varseeds_bioproc_dbscan
85302	0.38876435947619137	0.44299687205139604	0.1462252205356827	57	229	0	100	C_Sphere_Human_r-varseeds_bioproc_dbscan
3198	0.35071182930235556	0.5317240666619081	0.8424630131513775	0	36	81	100	C_Sphere_Human_r-varseeds_bioproc_dbscan
170506	0.6034502737978448	0.8604375753496001	0.5126741844274539	0	44	72	100	C_Sphere_Human_r-varseeds_bioproc_dbscan
83899	0.47513127171457353	0.5100856203915006	0.8739950926910721	0	36	81	100	C_Sphere_Human_r-varseeds_bioproc_dbscan
124790	0.39528024740596873	0.6303561159145298	0.8356200495877153	0	36	81	100	C_Sphere_Human_r-varseeds_bioproc_dbscan
149473	0.624958118035181	0.44710269152807	0.9812667261373773	128	128	128	100	C_Sphere_Human_r-varseeds_bioproc_dbscan
55698	0.7738995280298612	0.6120531132600845	0.2691653443346979	214	21	255	100	C_Sphere_Human_r-varseeds_bioproc_dbscan
79890	0.7643009713751913	0.7366656563945381	0.6220845977598238	255	14	0	100	C_Sphere_Human_r-varseeds_bioproc_dbscan
23371	0.5301275017660809	0.6015294867803617	0.13997191474298049	0	15	109	100	C_Sphere_Human_r-varseeds_bioproc_dbscan
5371	0.5805041250046462	0.4645276390261733	0.8645225590958397	0	36	81	100	C_Sphere_Human_r-varseeds_bioproc_dbscan
2033	0.1701022678952388	0.5452008613888409	0.32734163556554785	0	7	119	100	C_Sphere_Human_r-varseeds_bioproc_dbscan
55363	0.4506913985616926	0.4716810243585105	0.1290959227645181	0	15	109	100	C_Sphere_Human_r-varseeds_bioproc_dbscan
84445	0.37130991133336033	0.45444021670782464	0.9809693725840024	128	128	128	100	C_Sphere_Human_r-varseeds_bioproc_dbscan
4188	0.19444719773119035	0.47883370679510623	0.28346755807328144	0	252	196	100	C_Sphere_Human_r-varseeds_bioproc_dbscan
83897	0.39180311576413485	0.31244525397037315	0.8060789845137237	0	36	81	100	C_Sphere_Human_r-varseeds_bioproc_dbscan
29947	0.5851924651781971	0.2820514496089668	0.7930127201142709	0	36	81	100	C_Sphere_Human_r-varseeds_bioproc_dbscan
26043	0.4261952458299648	0.7785924734685477	0.7399880362787028	0	36	81	100	C_Sphere_Human_r-varseeds_bioproc_dbscan
197131	0.5933759580853238	0.36716300721649353	0.16169353600878322	0	15	109	100	C_Sphere_Human_r-varseeds_bioproc_dbscan
8454	0.628514403940884	0.5613119668192557	0.15275818504749789	0	15	109	100	C_Sphere_Human_r-varseeds_bioproc_dbscan
8453	0.6230176355795151	0.2716276427089738	0.22888272827025363	0	15	109	100	C_Sphere_Human_r-varseeds_bioproc_dbscan
7428	0.7437365803956347	0.6466796188306856	0.744528734255078	0	7	119	100	C_Sphere_Human_r-varseeds_bioproc_dbscan
8452	0.2412145691247719	0.7687033703986006	0.5387030583414477	0	27	172	100	C_Sphere_Human_r-varseeds_bioproc_dbscan
55666	0.4342464312800417	0.5339605439653505	0.1321287934017295	0	15	109	100	C_Sphere_Human_r-varseeds_bioproc_dbscan
7353	0.6956768999678293	0.18902125583067148	0.5754998284141435	247	202	248	100	C_Sphere_Human_r-varseeds_bioproc_dbscan
9373	0.5622788482565673	0.5716406829649444	0.8627869444980956	0	36	81	100	C_Sphere_Human_r-varseeds_bioproc_dbscan
3091	0.689819262598132	0.6596650628836027	0.7813701931561099	0	47	122	100	C_Sphere_Human_r-varseeds_bioproc_dbscan
254065	0.7320991809199333	0.24536638459934257	0.6482690986320088	0	229	255	100	C_Sphere_Human_r-varseeds_bioproc_dbscan
23304	0.44761164205416903	0.7655848274125683	0.7595631628475337	0	36	81	100	C_Sphere_Human_r-varseeds_bioproc_dbscan
6500	0.3229743954079978	0.5259651621999077	0.1702204439351504	0	15	109	100	C_Sphere_Human_r-varseeds_bioproc_dbscan
84861	0.1716635070677634	0.6092669519231202	0.6444185593813755	0	28	255	100	C_Sphere_Human_r-varseeds_bioproc_dbscan
267	0.33467168259366264	0.18083596085877218	0.3929405986482885	0	88	15	100	C_Sphere_Human_r-varseeds_bioproc_dbscan
23352	0.37851284008798847	0.3109311354936554	0.8000998149182588	0	36	81	100	C_Sphere_Human_r-varseeds_bioproc_dbscan
80232	0.5647791798063166	0.6216369146691436	0.9806720190306273	128	128	128	100	C_Sphere_Human_r-varseeds_bioproc_dbscan
6923	0.1934621192448872	0.3010567443250326	0.41578997701291276	0	7	119	100	C_Sphere_Human_r-varseeds_bioproc_dbscan
9867	0.25572069834728717	0.4494769615182068	0.21981886129382106	0	15	109	100	C_Sphere_Human_r-varseeds_bioproc_dbscan
329	0.7764262818483985	0.4239292138539187	0.25783601367789083	0	73	34	100	C_Sphere_Human_r-varseeds_bioproc_dbscan
54014	0.5706819760141314	0.13389929421359215	0.45915974708622387	255	0	106	100	C_Sphere_Human_r-varseeds_bioproc_dbscan
59349	0.6258805520709283	0.5538027765010346	0.1505570688082496	0	15	109	100	C_Sphere_Human_r-varseeds_bioproc_dbscan
23588	0.5348306864056585	0.36574383414502687	0.9803746654772524	128	128	128	100	C_Sphere_Human_r-varseeds_bioproc_dbscan
116138	0.7184631395201627	0.5855052413767816	0.20704131076068633	110	222	0	100	C_Sphere_Human_r-varseeds_bioproc_dbscan
84078	0.15989758993035985	0.37585107806237317	0.4022347570227754	0	54	105	100	C_Sphere_Human_r-varseeds_bioproc_dbscan
90293	0.3106821886081074	0.589956161669449	0.8108829301523021	0	36	81	100	C_Sphere_Human_r-varseeds_bioproc_dbscan
9978	0.7069141909612485	0.572533285096621	0.8043111291202518	0	252	189	100	C_Sphere_Human_r-varseeds_bioproc_dbscan
51366	0.5271962962927168	0.5923492771228953	0.1372783773628828	0	15	109	100	C_Sphere_Human_r-varseeds_bioproc_dbscan
10210	0.1756673643662392	0.6134588153089581	0.6501201607670204	0	28	255	100	C_Sphere_Human_r-varseeds_bioproc_dbscan
9730	0.8468002102073593	0.6431348331594768	0.4922238687981599	0	7	119	100	C_Sphere_Human_r-varseeds_bioproc_dbscan
6921	0.4163283291831969	0.541584550835662	0.8631185641112938	0	36	81	100	C_Sphere_Human_r-varseeds_bioproc_dbscan
5708	0.5213583108005911	0.6857157373418317	0.8251070683994287	0	36	81	100	C_Sphere_Human_r-varseeds_bioproc_dbscan
25948	0.3829403617141467	0.5762214650998345	0.9800773119238775	128	128	128	100	C_Sphere_Human_r-varseeds_bioproc_dbscan
55717	0.6389802183012552	0.5232299743721033	0.9797799583705025	128	128	128	100	C_Sphere_Human_r-varseeds_bioproc_dbscan
6613	0.5888262696427453	0.2683383477618267	0.7811784252608562	0	36	81	100	C_Sphere_Human_r-varseeds_bioproc_dbscan
250	0.41276282047055224	0.38839022199184925	0.9794826048171276	128	128	128	100	C_Sphere_Human_r-varseeds_bioproc_dbscan
54949	0.7498619852525528	0.3534016556990528	0.7382456918061222	207	24	255	100	C_Sphere_Human_r-varseeds_bioproc_dbscan
9406	0.4890292271919473	0.6424177897318897	0.9791852512637527	128	128	128	100	C_Sphere_Human_r-varseeds_bioproc_dbscan
9559	0.28663666378396047	0.20551439278230954	0.40833722194975197	0	88	15	100	C_Sphere_Human_r-varseeds_bioproc_dbscan
6817	0.727992205414121	0.6724684527472601	0.2568227091680635	32	244	0	100	C_Sphere_Human_r-varseeds_bioproc_dbscan
5887	0.3182008742738224	0.5005729112660852	0.171806883367087	0	15	109	100	C_Sphere_Human_r-varseeds_bioproc_dbscan
9296	0.44406524323836977	0.5842073967929359	0.8610797250533153	0	36	81	100	C_Sphere_Human_r-varseeds_bioproc_dbscan
23170	0.6051917115816724	0.4019110313685855	0.9788878977103775	128	128	128	100	C_Sphere_Human_r-varseeds_bioproc_dbscan
7321	0.601565426348242	0.32863424807442126	0.8177050780565867	0	36	81	100	C_Sphere_Human_r-varseeds_bioproc_dbscan
11065	0.47957188196561273	0.44336417210759654	0.12961962329040422	0	15	109	100	C_Sphere_Human_r-varseeds_bioproc_dbscan
10101	0.4857392764134626	0.36408915889725024	0.8491548787278502	0	36	81	100	C_Sphere_Human_r-varseeds_bioproc_dbscan
10413	0.30884236034984724	0.6793543827564534	0.7681345863247286	0	198	255	100	C_Sphere_Human_r-varseeds_bioproc_dbscan
7347	0.722973107777283	0.27022835755323105	0.6953629293489272	0	7	119	100	C_Sphere_Human_r-varseeds_bioproc_dbscan
7791	0.6891453721451569	0.657369179012047	0.7831103241482625	0	47	122	100	C_Sphere_Human_r-varseeds_bioproc_dbscan
7332	0.1744451944942908	0.4985288259071757	0.3137270764132323	0	252	196	100	C_Sphere_Human_r-varseeds_bioproc_dbscan
8882	0.6665011213559828	0.3176446031155161	0.7822550487259545	0	36	81	100	C_Sphere_Human_r-varseeds_bioproc_dbscan
140809	0.4391552838820089	0.2620649962822422	0.7833103199303593	0	36	81	100	C_Sphere_Human_r-varseeds_bioproc_dbscan
8239	0.6411135282672504	0.16109176201661995	0.4228398562798073	166	45	255	100	C_Sphere_Human_r-varseeds_bioproc_dbscan
54878	0.7843495253726447	0.4356228054043805	0.2636858623562347	0	73	34	100	C_Sphere_Human_r-varseeds_bioproc_dbscan
10277	0.6432749972392224	0.31681881380926846	0.20550654156378895	0	15	109	100	C_Sphere_Human_r-varseeds_bioproc_dbscan
7320	0.4915134502482295	0.14513963399559526	0.3787516525041266	0	7	119	100	C_Sphere_Human_r-varseeds_bioproc_dbscan
54585	0.5802816114748516	0.27900174848338644	0.20759126003427303	0	15	109	100	C_Sphere_Human_r-varseeds_bioproc_dbscan
54888	0.4880482790998989	0.5837494441471923	0.1343933627465776	0	15	109	100	C_Sphere_Human_r-varseeds_bioproc_dbscan
84936	0.5664377741428535	0.8669561773544521	0.45859197538247465	255	170	12	100	C_Sphere_Human_r-varseeds_bioproc_dbscan
10484	0.5732786342288607	0.8646466995072046	0.4504794019263059	255	170	12	100	C_Sphere_Human_r-varseeds_bioproc_dbscan
5019	0.40650848872583645	0.49571835842149753	0.8630676540614521	0	36	81	100	C_Sphere_Human_r-varseeds_bioproc_dbscan
7322	0.41544412744709985	0.7347855737827507	0.7799301788082371	0	36	81	100	C_Sphere_Human_r-varseeds_bioproc_dbscan
7298	0.7285389868018949	0.25069200344468145	0.6621821981622391	0	229	255	100	C_Sphere_Human_r-varseeds_bioproc_dbscan
7336	0.5892738008738916	0.25196348734211177	0.2330023507224	0	15	109	100	C_Sphere_Human_r-varseeds_bioproc_dbscan
51569	0.31687074554148287	0.3647011337470175	0.20184967067140291	0	251	242	100	C_Sphere_Human_r-varseeds_bioproc_dbscan
51506	0.6672533230668061	0.28857680388463924	0.23898509765997056	0	15	109	100	C_Sphere_Human_r-varseeds_bioproc_dbscan
9736	0.18195341630028472	0.6358010509626301	0.6449514939215719	0	28	255	100	C_Sphere_Human_r-varseeds_bioproc_dbscan
526	0.43627213837973544	0.4113692131693507	0.8586899040179914	0	36	81	100	C_Sphere_Human_r-varseeds_bioproc_dbscan
4214	0.5001630862035982	0.5000554812941679	0.12473981564079689	0	15	109	100	C_Sphere_Human_r-varseeds_bioproc_dbscan
83795	0.6633486488489341	0.8268243463930807	0.5852648264953078	0	246	248	100	C_Sphere_Human_r-varseeds_bioproc_dbscan
114781	0.22157770540305272	0.482451282001657	0.750475193528664	0	36	81	100	C_Sphere_Human_r-varseeds_bioproc_dbscan
81788	0.4705838862154807	0.5651348197226753	0.8680927912341034	0	36	81	100	C_Sphere_Human_r-varseeds_bioproc_dbscan
80854	0.5237171216269897	0.36348960420126053	0.8484196454915764	0	36	81	100	C_Sphere_Human_r-varseeds_bioproc_dbscan
1477	0.5105520475416162	0.697318519793162	0.8187411210471733	0	36	81	100	C_Sphere_Human_r-varseeds_bioproc_dbscan
1454	0.5811862658085551	0.6641024227383474	0.17239262842011882	0	15	109	100	C_Sphere_Human_r-varseeds_bioproc_dbscan
80124	0.6509225359467588	0.3756334738379985	0.17971623025406974	0	15	109	100	C_Sphere_Human_r-varseeds_bioproc_dbscan
2071	0.21145769973895068	0.2783495283108476	0.5905487676005153	0	7	119	100	C_Sphere_Human_r-varseeds_bioproc_dbscan
79058	0.38272704779726685	0.32713017974914016	0.8113338988415018	0	36	81	100	C_Sphere_Human_r-varseeds_bioproc_dbscan
10712	0.35536228216579757	0.5014756645568771	0.9785905441570026	128	128	128	100	C_Sphere_Human_r-varseeds_bioproc_dbscan
79065	0.726071796492539	0.6795931269545394	0.2602120172293314	32	244	0	100	C_Sphere_Human_r-varseeds_bioproc_dbscan
157769	0.6085499774706083	0.5974610189069264	0.9782931906036276	128	128	128	100	C_Sphere_Human_r-varseeds_bioproc_dbscan
402415	0.48587157312345924	0.35403712155913314	0.9779958370502527	128	128	128	100	C_Sphere_Human_r-varseeds_bioproc_dbscan
253980	0.4052630826012917	0.37566597193613654	0.1589176974018663	89	210	0	100	C_Sphere_Human_r-varseeds_bioproc_dbscan
54778	0.46316972455876876	0.5397039316195711	0.8710273967553489	0	36	81	100	C_Sphere_Human_r-varseeds_bioproc_dbscan
51035	0.2941725432704564	0.2009020104905338	0.5936447615571012	255	33	0	100	C_Sphere_Human_r-varseeds_bioproc_dbscan
127428	0.4114136234706214	0.6181377539664087	0.9776984834968778	128	128	128	100	C_Sphere_Human_r-varseeds_bioproc_dbscan
9643	0.6377774910415911	0.3448510449889508	0.8123735191741941	0	36	81	100	C_Sphere_Human_r-varseeds_bioproc_dbscan
23197	0.2511997519809297	0.41448949452974165	0.7671041552895702	0	7	119	100	C_Sphere_Human_r-varseeds_bioproc_dbscan
23	0.33267743414915585	0.4763918875140711	0.8346805724755944	0	36	81	100	C_Sphere_Human_r-varseeds_bioproc_dbscan
23008	0.6462376833204295	0.4727452562366994	0.9774011299435028	128	128	128	100	C_Sphere_Human_r-varseeds_bioproc_dbscan
55968	0.5064903252945214	0.4993026385712073	0.12479461605017855	0	15	109	100	C_Sphere_Human_r-varseeds_bioproc_dbscan
7126	0.8405622294237416	0.5029043511990737	0.3423538399201718	0	7	119	100	C_Sphere_Human_r-varseeds_bioproc_dbscan
26953	0.3388765331976135	0.5270377755117508	0.8374618888876106	0	36	81	100	C_Sphere_Human_r-varseeds_bioproc_dbscan
1161	0.7551067266336318	0.2461390277210191	0.6057635557206655	25	247	0	100	C_Sphere_Human_r-varseeds_bioproc_dbscan
55023	0.5641868760620797	0.2784244740452534	0.7956240904178784	0	36	81	100	C_Sphere_Human_r-varseeds_bioproc_dbscan
11124	0.456063215469961	0.5118029896261748	0.12752148978702377	0	15	109	100	C_Sphere_Human_r-varseeds_bioproc_dbscan
5454	0.35338989545136756	0.4936220805209842	0.8450132556217538	0	36	81	100	C_Sphere_Human_r-varseeds_bioproc_dbscan
84295	0.6132709303468288	0.29005675855402646	0.2103611736683274	0	15	109	100	C_Sphere_Human_r-varseeds_bioproc_dbscan
57154	0.8646334890823735	0.5647137921605747	0.5603933555054373	0	7	119	100	C_Sphere_Human_r-varseeds_bioproc_dbscan
83892	0.40675730723631864	0.6752894598261908	0.8181084680957805	0	36	81	100	C_Sphere_Human_r-varseeds_bioproc_dbscan
1456	0.1718115662110813	0.5995539444988114	0.65158786597863	0	28	255	100	C_Sphere_Human_r-varseeds_bioproc_dbscan
51444	0.47964940647759785	0.31712437642241176	0.8266894833214964	0	36	81	100	C_Sphere_Human_r-varseeds_bioproc_dbscan
3839	0.7264061928301201	0.24130513964441108	0.6500224769691466	0	229	255	100	C_Sphere_Human_r-varseeds_bioproc_dbscan
3833	0.26814849932939616	0.4452973673661861	0.21019972374741958	0	15	109	100	C_Sphere_Human_r-varseeds_bioproc_dbscan
10584	0.3499576712075032	0.562675545430295	0.8378439266661111	0	36	81	100	C_Sphere_Human_r-varseeds_bioproc_dbscan
8614	0.875177213989154	0.5069517059280209	0.49979505014616143	0	254	42	100	C_Sphere_Human_r-varseeds_bioproc_dbscan
127829	0.40888498666127465	0.5391511397527907	0.8615921569515685	0	36	81	100	C_Sphere_Human_r-varseeds_bioproc_dbscan
7078	0.25281650774252984	0.634211416609434	0.7479513339563171	0	28	255	100	C_Sphere_Human_r-varseeds_bioproc_dbscan
10609	0.6636616591142435	0.8135376437407056	0.6251497874471215	0	246	248	100	C_Sphere_Human_r-varseeds_bioproc_dbscan
5806	0.5645866323952369	0.5218874124704188	0.13096508401474566	0	15	109	100	C_Sphere_Human_r-varseeds_bioproc_dbscan
167227	0.5084887212731697	0.8004655380927536	0.27535597956538593	51	232	0	100	C_Sphere_Human_r-varseeds_bioproc_dbscan
4925	0.3731232267720761	0.4210060375410837	0.9771037763901278	128	128	128	100	C_Sphere_Human_r-varseeds_bioproc_dbscan
83729	0.726416433103095	0.36154489430865583	0.765020398229777	0	7	119	100	C_Sphere_Human_r-varseeds_bioproc_dbscan
90550	0.6549219885863349	0.4031594523949832	0.1721980880847333	0	15	109	100	C_Sphere_Human_r-varseeds_bioproc_dbscan
23127	0.5406222374206356	0.6450553613519361	0.9768064228367528	128	128	128	100	C_Sphere_Human_r-varseeds_bioproc_dbscan
4189	0.8670825241479398	0.4943176566443672	0.5774440914902026	0	237	255	100	C_Sphere_Human_r-varseeds_bioproc_dbscan
375056	0.322524237032584	0.6335232774863215	0.8021034395148844	238	141	240	100	C_Sphere_Human_r-varseeds_bioproc_dbscan
441518	0.568628192324262	0.3649573180040675	0.9765090692833779	128	128	128	100	C_Sphere_Human_r-varseeds_bioproc_dbscan
8988	0.5585675821638063	0.6466613295673372	0.8401487634680365	0	36	81	100	C_Sphere_Human_r-varseeds_bioproc_dbscan
79839	0.35747522306553403	0.5537410972383656	0.976211715730003	128	128	128	100	C_Sphere_Human_r-varseeds_bioproc_dbscan
3860	0.1671287430404922	0.672102130875988	0.5149668512792237	0	7	119	100	C_Sphere_Human_r-varseeds_bioproc_dbscan
6871	0.8738456431223016	0.5322132876875939	0.496556685468414	0	254	42	100	C_Sphere_Human_r-varseeds_bioproc_dbscan
211	0.6090559736219507	0.7831277412501905	0.7205732864281481	0	155	255	100	C_Sphere_Human_r-varseeds_bioproc_dbscan
23089	0.24454205415739005	0.7718400014213675	0.5389197390707092	0	27	172	100	C_Sphere_Human_r-varseeds_bioproc_dbscan
29113	0.6424277724532508	0.5571851956136775	0.975914362176628	128	128	128	100	C_Sphere_Human_r-varseeds_bioproc_dbscan
6857	0.4660145780359253	0.873575258515157	0.5058129617463606	255	191	12	100	C_Sphere_Human_r-varseeds_bioproc_dbscan
9899	0.4333813827646332	0.3609897286074969	0.975617008623253	128	128	128	100	C_Sphere_Human_r-varseeds_bioproc_dbscan
8128	0.27329535443299935	0.4866979656657008	0.7983140951726466	0	202	255	100	C_Sphere_Human_r-varseeds_bioproc_dbscan
257240	0.45512964450656745	0.648570337891651	0.975319655069878	128	128	128	100	C_Sphere_Human_r-varseeds_bioproc_dbscan
10726	0.32134542063071914	0.3567155002930906	0.2028676928011321	0	251	242	100	C_Sphere_Human_r-varseeds_bioproc_dbscan
23386	0.5750773169361558	0.3786273122197205	0.15294458692959295	0	15	109	100	C_Sphere_Human_r-varseeds_bioproc_dbscan
9531	0.8369286317769336	0.5842279945727155	0.6419451850494954	0	251	176	100	C_Sphere_Human_r-varseeds_bioproc_dbscan
573	0.6120523490421566	0.782580717879674	0.7197736163171955	0	155	255	100	C_Sphere_Human_r-varseeds_bioproc_dbscan
10273	0.43733139176908253	0.6792722934772557	0.8233482905115501	0	36	81	100	C_Sphere_Human_r-varseeds_bioproc_dbscan
10576	0.6956358941585806	0.18880026429163016	0.5746926235263807	247	202	248	100	C_Sphere_Human_r-varseeds_bioproc_dbscan
10963	0.6343988305898325	0.4204888559177925	0.9750223015165029	128	128	128	100	C_Sphere_Human_r-varseeds_bioproc_dbscan
3306	0.5004499438394427	0.49999074252988174	0.12473997214951404	0	15	109	100	C_Sphere_Human_r-varseeds_bioproc_dbscan
3310	0.3389043473888378	0.7100476234985367	0.23409856013552688	0	250	170	100	C_Sphere_Human_r-varseeds_bioproc_dbscan
10768	0.667198186575199	0.3037816209788209	0.7723757713333042	0	36	81	100	C_Sphere_Human_r-varseeds_bioproc_dbscan
3708	0.6934942237929826	0.38710255238367647	0.198923360112165	0	15	109	100	C_Sphere_Human_r-varseeds_bioproc_dbscan
9146	0.5569906472017001	0.5195494890054512	0.8701150403680667	0	36	81	100	C_Sphere_Human_r-varseeds_bioproc_dbscan
126119	0.34306913124787397	0.6825793187249349	0.21222092203713938	255	0	88	100	C_Sphere_Human_r-varseeds_bioproc_dbscan
84132	0.7192607181611225	0.19701636929396232	0.5290514843634222	0	7	119	100	C_Sphere_Human_r-varseeds_bioproc_dbscan
57599	0.5481088481689159	0.6278696033641126	0.15046345423702112	0	15	109	100	C_Sphere_Human_r-varseeds_bioproc_dbscan
84464	0.5319697224025252	0.37993649256948026	0.1459244331397579	0	15	109	100	C_Sphere_Human_r-varseeds_bioproc_dbscan
5298	0.6924529132400161	0.32196383176866983	0.7681798173439776	0	36	81	100	C_Sphere_Human_r-varseeds_bioproc_dbscan
6732	0.5961720333189676	0.43238301779387056	0.8560859566992534	0	36	81	100	C_Sphere_Human_r-varseeds_bioproc_dbscan
6733	0.3382871361760184	0.33845126729958197	0.7971726323818826	234	10	255	100	C_Sphere_Human_r-varseeds_bioproc_dbscan
84296	0.5809314160455948	0.28762404058504726	0.7982622684288904	0	36	81	100	C_Sphere_Human_r-varseeds_bioproc_dbscan
8724	0.34960817158521784	0.4733374352045525	0.8424004543813041	0	36	81	100	C_Sphere_Human_r-varseeds_bioproc_dbscan
84617	0.6432110849678279	0.34656248851906885	0.8107742683858414	0	36	81	100	C_Sphere_Human_r-varseeds_bioproc_dbscan
8407	0.8426366448960898	0.5746416089951768	0.6333989594757574	0	251	176	100	C_Sphere_Human_r-varseeds_bioproc_dbscan
84993	0.34647888545701866	0.46785319342192344	0.9747249479631281	128	128	128	100	C_Sphere_Human_r-varseeds_bioproc_dbscan
8027	0.7286546482256919	0.6198369164203119	0.2275679656128567	32	244	0	100	C_Sphere_Human_r-varseeds_bioproc_dbscan
23435	0.3175051617544205	0.5575936343728508	0.8224192994834765	0	36	81	100	C_Sphere_Human_r-varseeds_bioproc_dbscan
871	0.7952155505740383	0.27610625401955935	0.4408956912459449	0	7	119	100	C_Sphere_Human_r-varseeds_bioproc_dbscan
146691	0.5895931721821297	0.2670991495566642	0.7799092960736952	0	36	81	100	C_Sphere_Human_r-varseeds_bioproc_dbscan
55236	0.2567659440269863	0.25375970317294566	0.64415023636506	108	219	0	100	C_Sphere_Human_r-varseeds_bioproc_dbscan
7295	0.40959966492642097	0.19003461069954736	0.6906325875241736	0	36	81	100	C_Sphere_Human_r-varseeds_bioproc_dbscan
7265	0.5506817391125267	0.6418062344414799	0.843452528336202	0	36	81	100	C_Sphere_Human_r-varseeds_bioproc_dbscan
83442	0.5921824843568719	0.6283275280731229	0.9744275944097531	128	128	128	100	C_Sphere_Human_r-varseeds_bioproc_dbscan
7169	0.8699063353174469	0.5439014936313209	0.4545576473863625	0	254	42	100	C_Sphere_Human_r-varseeds_bioproc_dbscan
7168	0.7592012707163567	0.5226615941372471	0.22952054600931154	255	220	0	100	C_Sphere_Human_r-varseeds_bioproc_dbscan
7165	0.5189909907553466	0.3424163777491135	0.9741302408563781	128	128	128	100	C_Sphere_Human_r-varseeds_bioproc_dbscan
7311	0.4313848339504309	0.6549117660658449	0.8345241084752464	0	36	81	100	C_Sphere_Human_r-varseeds_bioproc_dbscan
7090	0.48075472572374306	0.5661930369471853	0.8685793768356429	0	36	81	100	C_Sphere_Human_r-varseeds_bioproc_dbscan
7086	0.62780536565141	0.33962151185172906	0.8139616578436308	0	36	81	100	C_Sphere_Human_r-varseeds_bioproc_dbscan
22948	0.24452150653541643	0.43251579382124783	0.23374044583235826	0	15	109	100	C_Sphere_Human_r-varseeds_bioproc_dbscan
22929	0.457262439752083	0.4652702937927568	0.870878311023094	0	36	81	100	C_Sphere_Human_r-varseeds_bioproc_dbscan
63892	0.33716267371214903	0.478687844050793	0.8370396730855856	0	36	81	100	C_Sphere_Human_r-varseeds_bioproc_dbscan
6426	0.585745020693691	0.2818526824315004	0.20699882982318119	0	15	109	100	C_Sphere_Human_r-varseeds_bioproc_dbscan
6449	0.563090982394703	0.6447553781564128	0.15954507377365318	0	15	109	100	C_Sphere_Human_r-varseeds_bioproc_dbscan
29766	0.49666488329046066	0.4741600719605164	0.8740514134708487	0	36	81	100	C_Sphere_Human_r-varseeds_bioproc_dbscan
29934	0.8371907201608013	0.6641320589468661	0.5132458353115491	255	0	230	100	C_Sphere_Human_r-varseeds_bioproc_dbscan
29968	0.4956305503907463	0.5167070079725263	0.8745664613005166	0	36	81	100	C_Sphere_Human_r-varseeds_bioproc_dbscan
6902	0.6502850230573864	0.34800040918467234	0.19156883662738794	0	15	109	100	C_Sphere_Human_r-varseeds_bioproc_dbscan
56893	0.439952292376766	0.5325245573110913	0.13102296988169354	0	15	109	100	C_Sphere_Human_r-varseeds_bioproc_dbscan
6672	0.6307876215685948	0.3597893262538212	0.8222789782393805	0	36	81	100	C_Sphere_Human_r-varseeds_bioproc_dbscan
6626	0.17169702272101522	0.6136759276460545	0.6410580153864762	0	28	255	100	C_Sphere_Human_r-varseeds_bioproc_dbscan
6623	0.3790511242119824	0.6041401116473665	0.9738328873030032	128	128	128	100	C_Sphere_Human_r-varseeds_bioproc_dbscan
6697	0.48733082416684853	0.7743584866448754	0.7554055087771261	0	169	255	100	C_Sphere_Human_r-varseeds_bioproc_dbscan
6778	0.5013176102002587	0.5531301374168173	0.12851433637168413	0	15	109	100	C_Sphere_Human_r-varseeds_bioproc_dbscan
57698	0.27588223072758344	0.8000861588500934	0.5201670113117955	0	27	172	100	C_Sphere_Human_r-varseeds_bioproc_dbscan
8270	0.6605826990406548	0.5051310520671856	0.9735355337496283	128	128	128	100	C_Sphere_Human_r-varseeds_bioproc_dbscan
10054	0.5519389617966068	0.5195155599625035	0.87085745064694	0	36	81	100	C_Sphere_Human_r-varseeds_bioproc_dbscan
5515	0.6967786460182872	0.3127563838531665	0.24109821128341863	0	15	109	100	C_Sphere_Human_r-varseeds_bioproc_dbscan
283237	0.38460426545134346	0.38732806405216574	0.9732381801962533	128	128	128	100	C_Sphere_Human_r-varseeds_bioproc_dbscan
10015	0.5422919874320525	0.20917345281167693	0.7329063074878734	255	52	0	100	C_Sphere_Human_r-varseeds_bioproc_dbscan
10460	0.7975694271204321	0.717979305861437	0.43092862923177905	0	29	90	100	C_Sphere_Human_r-varseeds_bioproc_dbscan
10910	0.5696361993159101	0.5280520834122284	0.8674019617567167	0	36	81	100	C_Sphere_Human_r-varseeds_bioproc_dbscan
10802	0.6953315031623364	0.3286271716051673	0.22927100403905093	0	15	109	100	C_Sphere_Human_r-varseeds_bioproc_dbscan
10728	0.5532166985646486	0.38947993303384476	0.14536386363179493	0	15	109	100	C_Sphere_Human_r-varseeds_bioproc_dbscan
10944	0.5092014836385554	0.6620907670884333	0.9729408266428783	128	128	128	100	C_Sphere_Human_r-varseeds_bioproc_dbscan
11075	0.2730651495191363	0.4922275095178932	0.7983354474333401	0	202	255	100	C_Sphere_Human_r-varseeds_bioproc_dbscan
3925	0.40858764423720356	0.7207606824766941	0.7890279411011212	0	36	81	100	C_Sphere_Human_r-varseeds_bioproc_dbscan
1894	0.49556554813396425	0.5071198419431555	0.8748687467084482	0	36	81	100	C_Sphere_Human_r-varseeds_bioproc_dbscan
9632	0.7602362314057317	0.3005144162421728	0.6821499715647525	0	229	255	100	C_Sphere_Human_r-varseeds_bioproc_dbscan
10421	0.3789506341163388	0.4829630893173413	0.14526199881533514	0	206	255	100	C_Sphere_Human_r-varseeds_bioproc_dbscan
53938	0.2279779430883705	0.6120246173357109	0.26723192507689675	0	15	109	100	C_Sphere_Human_r-varseeds_bioproc_dbscan
25942	0.43705948233738895	0.42869849700822193	0.13703082528916843	0	15	109	100	C_Sphere_Human_r-varseeds_bioproc_dbscan
5496	0.8659836176491584	0.49266397074205454	0.5823387395199515	0	237	255	100	C_Sphere_Human_r-varseeds_bioproc_dbscan
26136	0.40041294946853895	0.7072717917944171	0.7962154027095623	0	36	81	100	C_Sphere_Human_r-varseeds_bioproc_dbscan
6657	0.17834168543725276	0.5965537339409839	0.666755572922911	0	28	255	100	C_Sphere_Human_r-varseeds_bioproc_dbscan
220965	0.603426885223539	0.3737886320611195	0.9726434730895034	128	128	128	100	C_Sphere_Human_r-varseeds_bioproc_dbscan
23194	0.8081660079340087	0.5360296035208771	0.28883540461965873	255	220	0	100	C_Sphere_Human_r-varseeds_bioproc_dbscan
23144	0.5650078977733761	0.5281386527783986	0.8682405578214569	0	36	81	100	C_Sphere_Human_r-varseeds_bioproc_dbscan
1031	0.7016580466561144	0.44600447768728285	0.8115746986819916	0	36	81	100	C_Sphere_Human_r-varseeds_bioproc_dbscan
2669	0.13807393603766427	0.581715641171302	0.4454032093742898	255	208	4	100	C_Sphere_Human_r-varseeds_bioproc_dbscan
55311	0.8688440523276891	0.4321607406403518	0.4877238428259477	255	112	6	100	C_Sphere_Human_r-varseeds_bioproc_dbscan
1602	0.43810757874810186	0.42568296527960037	0.13745605947359524	0	15	109	100	C_Sphere_Human_r-varseeds_bioproc_dbscan
5308	0.5581477812788544	0.5177500381773181	0.8700258303993059	0	36	81	100	C_Sphere_Human_r-varseeds_bioproc_dbscan
5493	0.738302483399219	0.4587739245339221	0.7866899244511656	0	36	81	100	C_Sphere_Human_r-varseeds_bioproc_dbscan
4343	0.5018166588745739	0.7107279259629651	0.18948595154473302	128	252	8	100	C_Sphere_Human_r-varseeds_bioproc_dbscan
11063	0.436672889673913	0.7341406648438487	0.7860174512104586	0	36	81	100	C_Sphere_Human_r-varseeds_bioproc_dbscan
1896	0.4127785877455423	0.7408560888355664	0.7738933692880943	0	36	81	100	C_Sphere_Human_r-varseeds_bioproc_dbscan
7718	0.3378036655587353	0.523517605197114	0.9723461195361284	128	128	128	100	C_Sphere_Human_r-varseeds_bioproc_dbscan
9963	0.25650025589650516	0.3006200154974229	0.7037640713418909	255	225	0	100	C_Sphere_Human_r-varseeds_bioproc_dbscan
637	0.3559944909955861	0.5446751400912526	0.1564192146000818	0	15	109	100	C_Sphere_Human_r-varseeds_bioproc_dbscan
5715	0.5129582992833018	0.6648602086283674	0.8365799846250033	0	36	81	100	C_Sphere_Human_r-varseeds_bioproc_dbscan
191	0.3400639129718569	0.5543985246602455	0.1649816052884599	0	15	109	100	C_Sphere_Human_r-varseeds_bioproc_dbscan
3225	0.6363634305005312	0.5928948411116493	0.9720487659827535	128	128	128	100	C_Sphere_Human_r-varseeds_bioproc_dbscan
126868	0.4621783747597482	0.33875779410565654	0.9717514124293785	128	128	128	100	C_Sphere_Human_r-varseeds_bioproc_dbscan
1659	0.5074031482302548	0.4982684807657306	0.12481473859952313	0	15	109	100	C_Sphere_Human_r-varseeds_bioproc_dbscan
10197	0.24862980120303113	0.5634189771551932	0.7708623096803239	0	36	81	100	C_Sphere_Human_r-varseeds_bioproc_dbscan
10480	0.323948361633016	0.5185513001951878	0.1692008790766381	0	15	109	100	C_Sphere_Human_r-varseeds_bioproc_dbscan
1892	0.6246904780763934	0.2326067391656867	0.2682048726960941	0	15	109	100	C_Sphere_Human_r-varseeds_bioproc_dbscan
5805	0.558597380687403	0.5186572711607107	0.12979202882151075	0	15	109	100	C_Sphere_Human_r-varseeds_bioproc_dbscan
8125	0.4680550474505353	0.8734764562477528	0.5154832489965768	255	191	12	100	C_Sphere_Human_r-varseeds_bioproc_dbscan
81611	0.6553789328194951	0.5098016309482514	0.15851515698142254	0	15	109	100	C_Sphere_Human_r-varseeds_bioproc_dbscan
5710	0.5172838545895931	0.7020130919774423	0.8154949737452979	0	36	81	100	C_Sphere_Human_r-varseeds_bioproc_dbscan
5718	0.4785008679134168	0.5264647296273228	0.1262953557802955	0	15	109	100	C_Sphere_Human_r-varseeds_bioproc_dbscan
7170	0.8666984915527076	0.5499556087151072	0.4378342633574554	0	7	119	100	C_Sphere_Human_r-varseeds_bioproc_dbscan
708	0.8708646504702326	0.5381173519981659	0.45724206254409067	0	254	42	100	C_Sphere_Human_r-varseeds_bioproc_dbscan
9861	0.20996317885148508	0.3055426668692549	0.36317814081473043	255	43	0	100	C_Sphere_Human_r-varseeds_bioproc_dbscan
10541	0.3979459827459292	0.5748100189020914	0.14674863040252273	0	15	109	100	C_Sphere_Human_r-varseeds_bioproc_dbscan
2298	0.3216587439174732	0.8087210611528892	0.6164316929435928	0	41	139	100	C_Sphere_Human_r-varseeds_bioproc_dbscan
91608	0.48480216147646576	0.3622284163989059	0.8483849005563748	0	36	81	100	C_Sphere_Human_r-varseeds_bioproc_dbscan
11099	0.34701222884807637	0.8410962992639295	0.5308956153981039	0	41	139	100	C_Sphere_Human_r-varseeds_bioproc_dbscan
409	0.5824456964117538	0.6477537553162029	0.16500845771264078	0	15	109	100	C_Sphere_Human_r-varseeds_bioproc_dbscan
5305	0.3793244376179335	0.8551578585307336	0.504919081073395	0	41	139	100	C_Sphere_Human_r-varseeds_bioproc_dbscan
10127	0.45693001377270254	0.2857931467010918	0.8046984881951346	0	36	81	100	C_Sphere_Human_r-varseeds_bioproc_dbscan
55722	0.5872879145736919	0.48454751553449676	0.8643654914190114	0	36	81	100	C_Sphere_Human_r-varseeds_bioproc_dbscan
10061	0.41873048384840433	0.6453733780383366	0.9714540588760034	128	128	128	100	C_Sphere_Human_r-varseeds_bioproc_dbscan
23382	0.6590949636493175	0.44763333926330023	0.9711567053226285	128	128	128	100	C_Sphere_Human_r-varseeds_bioproc_dbscan
79012	0.34672658907047266	0.43099821039137354	0.9708593517692536	128	128	128	100	C_Sphere_Human_r-varseeds_bioproc_dbscan
55669	0.5860402334540048	0.13849832847331528	0.4488658529487246	255	0	106	100	C_Sphere_Human_r-varseeds_bioproc_dbscan
578	0.5030341379664585	0.4879222661144026	0.12494763685874982	0	15	109	100	C_Sphere_Human_r-varseeds_bioproc_dbscan
8848	0.39243646994002823	0.5999064264507525	0.8450233839715906	0	36	81	100	C_Sphere_Human_r-varseeds_bioproc_dbscan
57506	0.4354377629500237	0.4505882913895189	0.8660161441417453	0	36	81	100	C_Sphere_Human_r-varseeds_bioproc_dbscan
54708	0.46243027288214616	0.23902088219943374	0.7665824446602304	0	36	81	100	C_Sphere_Human_r-varseeds_bioproc_dbscan
51643	0.35617621112354086	0.19758975335089424	0.3310349394514417	169	255	44	100	C_Sphere_Human_r-varseeds_bioproc_dbscan
3608	0.4292701449154277	0.5497228789569241	0.8648478065684122	0	36	81	100	C_Sphere_Human_r-varseeds_bioproc_dbscan
10769	0.5819494512182843	0.6658012001710487	0.1734395152289634	0	15	109	100	C_Sphere_Human_r-varseeds_bioproc_dbscan
54977	0.45201871010103034	0.6012863044175144	0.8578297768254525	0	36	81	100	C_Sphere_Human_r-varseeds_bioproc_dbscan
56993	0.6652085999143501	0.2561699731952234	0.732172639338771	0	36	81	100	C_Sphere_Human_r-varseeds_bioproc_dbscan
9927	0.553224909787902	0.859794142072533	0.4077419298649756	255	178	13	100	C_Sphere_Human_r-varseeds_bioproc_dbscan
2318	0.42242423176895694	0.6394169702418376	0.8393395686837275	0	36	81	100	C_Sphere_Human_r-varseeds_bioproc_dbscan
56660	0.45699554145833815	0.8595923564958589	0.5977741210872914	255	19	0	100	C_Sphere_Human_r-varseeds_bioproc_dbscan
8313	0.2239031864326822	0.35135840066193935	0.29418243550665846	255	145	9	100	C_Sphere_Human_r-varseeds_bioproc_dbscan
1995	0.5669096243378631	0.6553701790761086	0.9705619982158786	128	128	128	100	C_Sphere_Human_r-varseeds_bioproc_dbscan
2130	0.5560595650201361	0.33965251729305984	0.9702646446625036	128	128	128	100	C_Sphere_Human_r-varseeds_bioproc_dbscan
1993	0.7091247707620181	0.2731717439511564	0.7132742117460094	0	58	53	100	C_Sphere_Human_r-varseeds_bioproc_dbscan
90441	0.22867712120233807	0.7465145588587389	0.5791575265668915	0	27	172	100	C_Sphere_Human_r-varseeds_bioproc_dbscan
4846	0.42700209214155355	0.3443917005257947	0.16649178025838063	255	62	0	100	C_Sphere_Human_r-varseeds_bioproc_dbscan
2	0.8009579289760818	0.7111883100969594	0.42477330907519073	0	29	90	100	C_Sphere_Human_r-varseeds_bioproc_dbscan
5195	0.23931774860491145	0.34633911579843024	0.2783573919504553	255	145	9	100	C_Sphere_Human_r-varseeds_bioproc_dbscan
2935	0.27337631519378974	0.4550977490631204	0.20443043234161845	0	15	109	100	C_Sphere_Human_r-varseeds_bioproc_dbscan
1029	0.1258115668890511	0.5054386225805685	0.5237978612325604	0	253	209	100	C_Sphere_Human_r-varseeds_bioproc_dbscan
23708	0.38914349552168237	0.22369307092715962	0.7279141042209827	0	36	81	100	C_Sphere_Human_r-varseeds_bioproc_dbscan
331	0.4536656817481533	0.4751281266195522	0.4662583816133012	255	69	0	100	C_Sphere_Human_r-varseeds_bioproc_dbscan
2107	0.7371698823777888	0.7241540339417185	0.6850627552991533	0	88	22	100	C_Sphere_Human_r-varseeds_bioproc_dbscan
330	0.532011113898911	0.3642562999585719	0.15164366411446745	0	15	109	100	C_Sphere_Human_r-varseeds_bioproc_dbscan
4163	0.6730967067814346	0.2967480577105938	0.23631136981178313	0	15	109	100	C_Sphere_Human_r-varseeds_bioproc_dbscan
8793	0.5621265186063974	0.5233492134249406	0.8690697186463934	0	36	81	100	C_Sphere_Human_r-varseeds_bioproc_dbscan
382	0.32689163520100495	0.5443873776489936	0.17010096070882008	0	15	109	100	C_Sphere_Human_r-varseeds_bioproc_dbscan
3106	0.34979933026834586	0.5809506699257001	0.9699672911091286	128	128	128	100	C_Sphere_Human_r-varseeds_bioproc_dbscan
8412	0.6550634630999779	0.6348825409044192	0.8137414947954132	0	47	122	100	C_Sphere_Human_r-varseeds_bioproc_dbscan
5564	0.5606531154871081	0.7756651851997309	0.25268862083877724	246	253	8	100	C_Sphere_Human_r-varseeds_bioproc_dbscan
10284	0.44250265695569946	0.2452140113356268	0.23070252219942256	0	7	119	100	C_Sphere_Human_r-varseeds_bioproc_dbscan
9641	0.6358242372269958	0.28754676956532577	0.7775775174140362	0	36	81	100	C_Sphere_Human_r-varseeds_bioproc_dbscan
5976	0.5449281925525117	0.6219822939639583	0.14794621274756986	0	15	109	100	C_Sphere_Human_r-varseeds_bioproc_dbscan
2100	0.7416130876325009	0.721745731468554	0.6821989699724065	0	88	22	100	C_Sphere_Human_r-varseeds_bioproc_dbscan
8678	0.4203453669203598	0.7556775692303486	0.7625416355263502	0	36	81	100	C_Sphere_Human_r-varseeds_bioproc_dbscan
22938	0.1335523636284175	0.4848880873862302	0.4217045755833697	102	209	0	100	C_Sphere_Human_r-varseeds_bioproc_dbscan
5295	0.475951215551431	0.47090420112657294	0.5495908145584806	255	69	0	100	C_Sphere_Human_r-varseeds_bioproc_dbscan
9768	0.3585266667927182	0.8041646422182787	0.6677282522414505	64	225	0	100	C_Sphere_Human_r-varseeds_bioproc_dbscan
25988	0.1756456540931855	0.4932008119061691	0.3117610250879107	0	252	196	100	C_Sphere_Human_r-varseeds_bioproc_dbscan
8449	0.8623391984038355	0.5184996701972557	0.5956237583891678	0	237	255	100	C_Sphere_Human_r-varseeds_bioproc_dbscan
10537	0.5133766272905632	0.5030255717182799	0.8747169556112258	0	36	81	100	C_Sphere_Human_r-varseeds_bioproc_dbscan
3416	0.5510264427991065	0.7588867089096423	0.76655120999197	255	198	9	100	C_Sphere_Human_r-varseeds_bioproc_dbscan
528	0.44273867512496307	0.4277860461069395	0.8634330795575492	0	36	81	100	C_Sphere_Human_r-varseeds_bioproc_dbscan
2017	0.36554688816650793	0.4934991576106508	0.8499298651782735	0	36	81	100	C_Sphere_Human_r-varseeds_bioproc_dbscan
9939	0.39781787871970753	0.6918464750484725	0.8055667761993521	0	36	81	100	C_Sphere_Human_r-varseeds_bioproc_dbscan
5962	0.3805376751993721	0.2690284656133088	0.7700949474402634	0	36	81	100	C_Sphere_Human_r-varseeds_bioproc_dbscan
10533	0.46644778574114465	0.49046945757204374	0.1263777240822792	0	15	109	100	C_Sphere_Human_r-varseeds_bioproc_dbscan
23168	0.3189465025343081	0.1765850709995359	0.44286727068273923	0	88	15	100	C_Sphere_Human_r-varseeds_bioproc_dbscan
23049	0.5693616403812743	0.14943515144608271	0.3859380073723536	255	0	248	100	C_Sphere_Human_r-varseeds_bioproc_dbscan
6643	0.20585928884277005	0.4941751595549115	0.732411807016925	0	36	81	100	C_Sphere_Human_r-varseeds_bioproc_dbscan
6709	0.6888760395507131	0.2910365532954134	0.2520800255130452	0	15	109	100	C_Sphere_Human_r-varseeds_bioproc_dbscan
8761	0.2440640480527399	0.6306677041468325	0.2588405089827829	0	15	109	100	C_Sphere_Human_r-varseeds_bioproc_dbscan
8607	0.510478369420374	0.476247197194265	0.12563983019781438	0	15	109	100	C_Sphere_Human_r-varseeds_bioproc_dbscan
1975	0.4936222547595568	0.5283050615984309	0.12586097701511106	0	15	109	100	C_Sphere_Human_r-varseeds_bioproc_dbscan
6642	0.8030856028113691	0.6831048332062812	0.3756679947882084	0	29	90	100	C_Sphere_Human_r-varseeds_bioproc_dbscan
4174	0.4031269124696496	0.6634014610082296	0.8233035513768407	0	36	81	100	C_Sphere_Human_r-varseeds_bioproc_dbscan
1938	0.16610087005097096	0.3559319126794715	0.40838362119478233	0	54	105	100	C_Sphere_Human_r-varseeds_bioproc_dbscan
1132	0.42988711577249494	0.26995294539439746	0.21205734806935628	0	99	255	100	C_Sphere_Human_r-varseeds_bioproc_dbscan
55211	0.6343213430158858	0.18129077772311641	0.6450596861618811	237	137	239	100	C_Sphere_Human_r-varseeds_bioproc_dbscan
7411	0.8228349977424387	0.42556191070248034	0.3237302528138746	0	73	34	100	C_Sphere_Human_r-varseeds_bioproc_dbscan
246777	0.5087520547557303	0.5282681868214415	0.873801446691213	0	36	81	100	C_Sphere_Human_r-varseeds_bioproc_dbscan
4067	0.6316534724224994	0.8510592077841371	0.4852797160605802	0	44	72	100	C_Sphere_Human_r-varseeds_bioproc_dbscan
1811	0.5887443754072896	0.26588738524652433	0.22053504518338196	0	15	109	100	C_Sphere_Human_r-varseeds_bioproc_dbscan
9368	0.4442971194631605	0.5011547099841883	0.8707837573995627	0	36	81	100	C_Sphere_Human_r-varseeds_bioproc_dbscan
9351	0.2999501365850226	0.5262329137733444	0.18369441354271204	0	15	109	100	C_Sphere_Human_r-varseeds_bioproc_dbscan
1937	0.14414525526068223	0.39681019376494897	0.4421465703987699	0	7	119	100	C_Sphere_Human_r-varseeds_bioproc_dbscan
57178	0.4999874262153545	0.5000673139641744	0.8749628084474399	0	36	81	100	C_Sphere_Human_r-varseeds_bioproc_dbscan
367	0.6943557706020234	0.5058230586899571	0.8207103584428078	0	36	81	100	C_Sphere_Human_r-varseeds_bioproc_dbscan
26047	0.5491562738193903	0.29235007119662737	0.8083318827799519	0	36	81	100	C_Sphere_Human_r-varseeds_bioproc_dbscan
57685	0.6663997885079017	0.5421620568044172	0.9696699375557537	128	128	128	100	C_Sphere_Human_r-varseeds_bioproc_dbscan
9882	0.3365591460081956	0.597098756224618	0.8231778301602135	0	36	81	100	C_Sphere_Human_r-varseeds_bioproc_dbscan
9061	0.5079220462546548	0.4974358653007651	0.8748725699928237	0	36	81	100	C_Sphere_Human_r-varseeds_bioproc_dbscan
10401	0.4164397089208046	0.6316423228925407	0.8410153298763656	0	36	81	100	C_Sphere_Human_r-varseeds_bioproc_dbscan
4088	0.46390236522413597	0.539697984255206	0.8711002403839763	0	36	81	100	C_Sphere_Human_r-varseeds_bioproc_dbscan
54093	0.5378769680815303	0.3643102063325732	0.8474929797358715	0	36	81	100	C_Sphere_Human_r-varseeds_bioproc_dbscan
9774	0.3848025364859967	0.4827161842621376	0.14332784173072466	0	206	255	100	C_Sphere_Human_r-varseeds_bioproc_dbscan
9794	0.13378335109589212	0.48691546508454747	0.4202671492189266	102	209	0	100	C_Sphere_Human_r-varseeds_bioproc_dbscan
23411	0.6447903564114317	0.16728160445145335	0.40478038248599657	166	45	255	100	C_Sphere_Human_r-varseeds_bioproc_dbscan
10155	0.452634736304095	0.7687075737989789	0.7573090795867329	0	36	81	100	C_Sphere_Human_r-varseeds_bioproc_dbscan
1499	0.7410093810591505	0.617493453633835	0.7623294097059297	0	7	119	100	C_Sphere_Human_r-varseeds_bioproc_dbscan
1236	0.3093541951291938	0.8097171552499987	0.5916768153583829	0	41	139	100	C_Sphere_Human_r-varseeds_bioproc_dbscan
2113	0.43321631124372134	0.426123813663166	0.1382367249546113	0	15	109	100	C_Sphere_Human_r-varseeds_bioproc_dbscan
3516	0.7833442122858126	0.254145924120477	0.49511539250021835	255	211	3	100	C_Sphere_Human_r-varseeds_bioproc_dbscan
4775	0.49201845305506325	0.5693087739398799	0.8684270267787164	0	36	81	100	C_Sphere_Human_r-varseeds_bioproc_dbscan
672	0.5305494351096244	0.6746786140813124	0.8304459161163616	0	36	81	100	C_Sphere_Human_r-varseeds_bioproc_dbscan
6304	0.3331503983726797	0.34565491177354424	0.7981589726755883	234	10	255	100	C_Sphere_Human_r-varseeds_bioproc_dbscan
6932	0.28762332973616145	0.5115047682909197	0.1909463120258319	0	15	109	100	C_Sphere_Human_r-varseeds_bioproc_dbscan
6935	0.2947337012860094	0.5297717436957458	0.1873742688581272	0	15	109	100	C_Sphere_Human_r-varseeds_bioproc_dbscan
55145	0.7782852267734567	0.7093036439900786	0.36000860452988726	0	29	90	100	C_Sphere_Human_r-varseeds_bioproc_dbscan
5074	0.5333238587617354	0.7760329827328379	0.7517401864140153	255	198	9	100	C_Sphere_Human_r-varseeds_bioproc_dbscan
163	0.6246720992458578	0.32755493559322524	0.19092080110494059	0	15	109	100	C_Sphere_Human_r-varseeds_bioproc_dbscan
1856	0.3804156080152972	0.5877704940860057	0.15534238990949018	0	15	109	100	C_Sphere_Human_r-varseeds_bioproc_dbscan
5252	0.2587347147617663	0.6230194159317821	0.24038412908234486	0	15	109	100	C_Sphere_Human_r-varseeds_bioproc_dbscan
9513	0.3505351286968525	0.1828290433934971	0.3668252969874607	0	88	15	100	C_Sphere_Human_r-varseeds_bioproc_dbscan
79576	0.6061012188745456	0.5864564507597444	0.15054618027321542	0	15	109	100	C_Sphere_Human_r-varseeds_bioproc_dbscan
79169	0.5461333502679104	0.6243322407191039	0.1489250629812417	0	15	109	100	C_Sphere_Human_r-varseeds_bioproc_dbscan
55342	0.40550923705275377	0.35602518766419744	0.9693725840023788	128	128	128	100	C_Sphere_Human_r-varseeds_bioproc_dbscan
138046	0.4724641511304411	0.6709810432556584	0.9690752304490038	128	128	128	100	C_Sphere_Human_r-varseeds_bioproc_dbscan
54819	0.6366045504402343	0.39221940604851124	0.9687778768956289	128	128	128	100	C_Sphere_Human_r-varseeds_bioproc_dbscan
79797	0.3258423461021358	0.4873351873360251	0.9684805233422538	128	128	128	100	C_Sphere_Human_r-varseeds_bioproc_dbscan
3054	0.46663785683406905	0.5400042176237287	0.8713241596414047	0	36	81	100	C_Sphere_Human_r-varseeds_bioproc_dbscan
988	0.6271572771089436	0.3218008046736759	0.19522941901220864	0	15	109	100	C_Sphere_Human_r-varseeds_bioproc_dbscan
25828	0.7861407682309607	0.3369039352523213	0.6795303845534961	0	184	255	100	C_Sphere_Human_r-varseeds_bioproc_dbscan
51603	0.620582195655664	0.6277519066879677	0.968183169788879	128	128	128	100	C_Sphere_Human_r-varseeds_bioproc_dbscan
201181	0.49754363618167957	0.3237507420719887	0.967885816235504	128	128	128	100	C_Sphere_Human_r-varseeds_bioproc_dbscan
55093	0.5390222939836522	0.7732209973137618	0.7539798261560644	255	198	9	100	C_Sphere_Human_r-varseeds_bioproc_dbscan
81488	0.4526348257387935	0.4943250863082508	0.8719004247378566	0	36	81	100	C_Sphere_Human_r-varseeds_bioproc_dbscan
286499	0.3824054572257096	0.6324019264432406	0.967588462682129	128	128	128	100	C_Sphere_Human_r-varseeds_bioproc_dbscan
8227	0.6625538203249522	0.8265031216418254	0.5879655576867961	0	246	248	100	C_Sphere_Human_r-varseeds_bioproc_dbscan
26330	0.8174041651125172	0.6940981561405175	0.4509074868052232	0	29	90	100	C_Sphere_Human_r-varseeds_bioproc_dbscan
10569	0.5483970291260625	0.51631188833696	0.8714888068118196	0	36	81	100	C_Sphere_Human_r-varseeds_bioproc_dbscan
7525	0.5758367460885492	0.46059130549179406	0.13458651686189715	0	15	109	100	C_Sphere_Human_r-varseeds_bioproc_dbscan
84310	0.6770995996784082	0.4819181938491138	0.967291109128754	128	128	128	100	C_Sphere_Human_r-varseeds_bioproc_dbscan
9360	0.243906575907408	0.5435892709762218	0.7703478655271363	0	36	81	100	C_Sphere_Human_r-varseeds_bioproc_dbscan
65003	0.8063783648223062	0.5347073965426843	0.28603083548395536	255	220	0	100	C_Sphere_Human_r-varseeds_bioproc_dbscan
55216	0.35674569699335357	0.39343342757592004	0.9669937555753791	128	128	128	100	C_Sphere_Human_r-varseeds_bioproc_dbscan
386675	0.3764241709605715	0.41701094225617585	0.15559888533846877	239	151	241	100	C_Sphere_Human_r-varseeds_bioproc_dbscan
92906	0.5753970012658385	0.5886791049127403	0.8564885418364734	0	36	81	100	C_Sphere_Human_r-varseeds_bioproc_dbscan
7726	0.4451657930997356	0.5331492513597429	0.13026557948275264	0	15	109	100	C_Sphere_Human_r-varseeds_bioproc_dbscan
92129	0.3589911906165739	0.8038640543742003	0.6686611000914818	64	225	0	100	C_Sphere_Human_r-varseeds_bioproc_dbscan
55668	0.5339652701262203	0.6763003753562493	0.966696402022004	128	128	128	100	C_Sphere_Human_r-varseeds_bioproc_dbscan
55022	0.49569037381952014	0.597245674011247	0.8621283781748246	0	36	81	100	C_Sphere_Human_r-varseeds_bioproc_dbscan
9584	0.2195692480208265	0.2843184015651523	0.3755360244020904	255	196	10	100	C_Sphere_Human_r-varseeds_bioproc_dbscan
9529	0.40350168857359014	0.6633851057562254	0.8234239512970856	0	36	81	100	C_Sphere_Human_r-varseeds_bioproc_dbscan
122183	0.5946226946825418	0.34659521907418644	0.9663990484686291	128	128	128	100	C_Sphere_Human_r-varseeds_bioproc_dbscan
5441	0.6106163967028517	0.5300333159352484	0.14263678866945628	0	15	109	100	C_Sphere_Human_r-varseeds_bioproc_dbscan
220108	0.32603840192388167	0.5496035831566749	0.9661016949152542	128	128	128	100	C_Sphere_Human_r-varseeds_bioproc_dbscan
11258	0.2789882978054633	0.46870318069777606	0.1984788306387556	0	15	109	100	C_Sphere_Human_r-varseeds_bioproc_dbscan
50717	0.4511869394569116	0.24957617951232652	0.7747527139370476	0	36	81	100	C_Sphere_Human_r-varseeds_bioproc_dbscan
11278	0.7101195305544306	0.19479762229105207	0.5583803795129636	247	202	248	100	C_Sphere_Human_r-varseeds_bioproc_dbscan
1106	0.7967660128653972	0.49033922622288756	0.7292416782347957	0	220	255	100	C_Sphere_Human_r-varseeds_bioproc_dbscan
29115	0.2783619195360506	0.4652628875354412	0.1993178515128709	0	15	109	100	C_Sphere_Human_r-varseeds_bioproc_dbscan
3927	0.40502091579650823	0.6930465234979832	0.8071331601571086	0	36	81	100	C_Sphere_Human_r-varseeds_bioproc_dbscan
6919	0.7162022750601781	0.3050192093710725	0.2632539206553597	0	15	109	100	C_Sphere_Human_r-varseeds_bioproc_dbscan
10142	0.5323933242621619	0.7751772777366635	0.7527949880922687	255	198	9	100	C_Sphere_Human_r-varseeds_bioproc_dbscan
10169	0.6626370484394482	0.5814683648299933	0.9658043413618792	128	128	128	100	C_Sphere_Human_r-varseeds_bioproc_dbscan
10933	0.6680050664247997	0.3089780970550883	0.7755544857364873	0	36	81	100	C_Sphere_Human_r-varseeds_bioproc_dbscan
705	0.20736563746910835	0.3273409087308747	0.3411988279461825	0	253	52	100	C_Sphere_Human_r-varseeds_bioproc_dbscan
11332	0.27223202058553453	0.20824311510027377	0.43970894712955866	0	88	15	100	C_Sphere_Human_r-varseeds_bioproc_dbscan
7188	0.8106566524930385	0.703543733395009	0.4462152883906716	0	29	90	100	C_Sphere_Human_r-varseeds_bioproc_dbscan
254173	0.48087210177839973	0.6246593904762117	0.8531415582039935	0	36	81	100	C_Sphere_Human_r-varseeds_bioproc_dbscan
51329	0.43500967334499807	0.32955213962134505	0.9655069878085043	128	128	128	100	C_Sphere_Human_r-varseeds_bioproc_dbscan
729250	0.4326796087300707	0.670480425510193	0.9652096342551293	128	128	128	100	C_Sphere_Human_r-varseeds_bioproc_dbscan
121536	0.4732044234947016	0.6885452182970571	0.8230523996026324	0	36	81	100	C_Sphere_Human_r-varseeds_bioproc_dbscan
1027	0.12575774955924646	0.5057090047727592	0.5228765363368274	0	253	209	100	C_Sphere_Human_r-varseeds_bioproc_dbscan
60312	0.665649127716443	0.41963152723743946	0.9649122807017543	128	128	128	100	C_Sphere_Human_r-varseeds_bioproc_dbscan
5578	0.6769719010868234	0.4005116008172772	0.1843772387171373	0	15	109	100	C_Sphere_Human_r-varseeds_bioproc_dbscan
5579	0.6743858185251882	0.40178345363016627	0.18254472286510498	0	15	109	100	C_Sphere_Human_r-varseeds_bioproc_dbscan
5581	0.7857300840955843	0.33329795433198706	0.6768531017215912	0	184	255	100	C_Sphere_Human_r-varseeds_bioproc_dbscan
5580	0.5158980192194438	0.5598256325209254	0.4904565381281102	255	69	0	100	C_Sphere_Human_r-varseeds_bioproc_dbscan
5582	0.48872094192189575	0.5337560390345751	0.1264300874273514	0	15	109	100	C_Sphere_Human_r-varseeds_bioproc_dbscan
5590	0.26405844934026945	0.6383935428630125	0.7564599974379453	0	28	255	100	C_Sphere_Human_r-varseeds_bioproc_dbscan
58	0.6341281305291777	0.3410008196764183	0.1876791478390854	0	15	109	100	C_Sphere_Human_r-varseeds_bioproc_dbscan
70	0.16786161567710856	0.3690489477585954	0.38518433964504145	0	54	105	100	C_Sphere_Human_r-varseeds_bioproc_dbscan
4609	0.6376574920349183	0.38992097705439605	0.8310046522364956	0	36	81	100	C_Sphere_Human_r-varseeds_bioproc_dbscan
399687	0.5379266853893769	0.1771888402751603	0.3126804914426279	0	7	119	100	C_Sphere_Human_r-varseeds_bioproc_dbscan
80179	0.1266024826449748	0.47645713524361455	0.4746215087567948	0	7	119	100	C_Sphere_Human_r-varseeds_bioproc_dbscan
2580	0.34441024926878805	0.21937975610060212	0.30573767531744045	0	20	188	100	C_Sphere_Human_r-varseeds_bioproc_dbscan
55930	0.32302142105380527	0.4473475165083548	0.9646149271483794	128	128	128	100	C_Sphere_Human_r-varseeds_bioproc_dbscan
4641	0.5680752452164869	0.4271356537428098	0.8614768771022123	0	36	81	100	C_Sphere_Human_r-varseeds_bioproc_dbscan
22919	0.662016943830034	0.8105816471416452	0.3653915094506907	6	255	21	100	C_Sphere_Human_r-varseeds_bioproc_dbscan
54443	0.43050580265783917	0.26900981861375795	0.21266328274689716	0	99	255	100	C_Sphere_Human_r-varseeds_bioproc_dbscan
11346	0.6202179717785951	0.3163076423137877	0.195679090914895	0	15	109	100	C_Sphere_Human_r-varseeds_bioproc_dbscan
2316	0.2203319694880574	0.37587952926972146	0.7166590034128688	0	7	119	100	C_Sphere_Human_r-varseeds_bioproc_dbscan
1627	0.23816569553656392	0.3552441536510741	0.7259394337370251	0	7	119	100	C_Sphere_Human_r-varseeds_bioproc_dbscan
1017	0.1252509678403635	0.4905318510977066	0.4902852994253858	118	235	0	100	C_Sphere_Human_r-varseeds_bioproc_dbscan
51474	0.5406578142629253	0.4729496379818793	0.8717794882162957	0	36	81	100	C_Sphere_Human_r-varseeds_bioproc_dbscan
22974	0.3893781162737824	0.38952687473115527	0.8407708409018293	0	7	119	100	C_Sphere_Human_r-varseeds_bioproc_dbscan
5500	0.6055488478181172	0.5291980410300086	0.14103977371991977	0	15	109	100	C_Sphere_Human_r-varseeds_bioproc_dbscan
8826	0.5834247939525967	0.1382447158643163	0.44638522331988634	255	0	106	100	C_Sphere_Human_r-varseeds_bioproc_dbscan
2132	0.6527165065633781	0.7811959657571543	0.6957852122261168	187	255	60	100	C_Sphere_Human_r-varseeds_bioproc_dbscan
10494	0.3283925506694112	0.571497526998069	0.8256040730098511	0	36	81	100	C_Sphere_Human_r-varseeds_bioproc_dbscan
11235	0.6586415106196983	0.8138212167566566	0.3689369684948724	6	255	21	100	C_Sphere_Human_r-varseeds_bioproc_dbscan
8428	0.6682733593408738	0.8342199610566634	0.4719992471233546	0	44	72	100	C_Sphere_Human_r-varseeds_bioproc_dbscan
5518	0.6762691008675676	0.6458647404786116	0.20248865104664515	255	218	0	100	C_Sphere_Human_r-varseeds_bioproc_dbscan
6801	0.7908187395691577	0.7371044422053117	0.49542932837513065	0	29	90	100	C_Sphere_Human_r-varseeds_bioproc_dbscan
85369	0.33336784766267336	0.4775103022390794	0.8351020728091983	0	36	81	100	C_Sphere_Human_r-varseeds_bioproc_dbscan
5519	0.5331026979317551	0.6821192699686304	0.8261595448053134	0	36	81	100	C_Sphere_Human_r-varseeds_bioproc_dbscan
29888	0.5954885202835143	0.6592045483071699	0.9643175735950045	128	128	128	100	C_Sphere_Human_r-varseeds_bioproc_dbscan
55917	0.2605136156316934	0.3373459854059419	0.7382213882381916	182	74	249	100	C_Sphere_Human_r-varseeds_bioproc_dbscan
80143	0.5374534619853014	0.31757252598676416	0.9640202200416295	128	128	128	100	C_Sphere_Human_r-varseeds_bioproc_dbscan
57464	0.6425404700606843	0.46385196197904954	0.8449824681212565	0	36	81	100	C_Sphere_Human_r-varseeds_bioproc_dbscan
6950	0.6993544547689355	0.535492417895927	0.18400049987663092	0	7	119	100	C_Sphere_Human_r-varseeds_bioproc_dbscan
26127	0.34872857959485104	0.6098448125095544	0.9637228664882544	128	128	128	100	C_Sphere_Human_r-varseeds_bioproc_dbscan
25843	0.6866465689157912	0.5214631186075245	0.9634255129348794	128	128	128	100	C_Sphere_Human_r-varseeds_bioproc_dbscan
57602	0.29385194223511435	0.5216014568754633	0.18728514832291898	0	15	109	100	C_Sphere_Human_r-varseeds_bioproc_dbscan
5783	0.3210114714666304	0.6312780580044326	0.1975088343267954	0	15	109	100	C_Sphere_Human_r-varseeds_bioproc_dbscan
83605	0.3633051403733215	0.3298992368239265	0.804866422048609	0	36	81	100	C_Sphere_Human_r-varseeds_bioproc_dbscan
83992	0.37656359161539127	0.35773729616163547	0.9631281593815045	128	128	128	100	C_Sphere_Human_r-varseeds_bioproc_dbscan
51765	0.44729208628686534	0.8045509749583732	0.7124677670434441	0	36	81	100	C_Sphere_Human_r-varseeds_bioproc_dbscan
80342	0.49507390557058767	0.6892023273255294	0.9628308058281296	128	128	128	100	C_Sphere_Human_r-varseeds_bioproc_dbscan
51719	0.42187214578563	0.6278725323292699	0.8437268657589327	0	36	81	100	C_Sphere_Human_r-varseeds_bioproc_dbscan
7323	0.43996835708447873	0.5014937922000164	0.12959739905257256	0	15	109	100	C_Sphere_Human_r-varseeds_bioproc_dbscan
4734	0.41676458605266725	0.162580369430403	0.35890240091725256	0	68	72	100	C_Sphere_Human_r-varseeds_bioproc_dbscan
120892	0.6927921837686639	0.24476634919533086	0.30385936948645514	255	57	0	100	C_Sphere_Human_r-varseeds_bioproc_dbscan
8655	0.6271060981027439	0.2826741118277811	0.22177374460425647	0	15	109	100	C_Sphere_Human_r-varseeds_bioproc_dbscan
57551	0.48030494465096335	0.6037989987862458	0.8597886399289805	0	36	81	100	C_Sphere_Human_r-varseeds_bioproc_dbscan
5516	0.5513390506082728	0.46802807099791083	0.8700668133248043	0	36	81	100	C_Sphere_Human_r-varseeds_bioproc_dbscan
347733	0.6700065590798826	0.21997254734651495	0.3170962507459616	255	248	0	100	C_Sphere_Human_r-varseeds_bioproc_dbscan
3305	0.7513415705453738	0.7768707562018665	0.5311326478501888	0	29	90	100	C_Sphere_Human_r-varseeds_bioproc_dbscan
3329	0.813836011306315	0.32263436356306974	0.6038484032659917	0	75	55	100	C_Sphere_Human_r-varseeds_bioproc_dbscan
3009	0.5783914929677078	0.3084994907332835	0.1869827287646585	0	15	109	100	C_Sphere_Human_r-varseeds_bioproc_dbscan
3181	0.7191187405773005	0.4345029457604921	0.7972620435761371	0	36	81	100	C_Sphere_Human_r-varseeds_bioproc_dbscan
2521	0.5642004980845905	0.5884552850218487	0.8587244253693114	0	36	81	100	C_Sphere_Human_r-varseeds_bioproc_dbscan
2194	0.42077056183556305	0.5808122957742966	0.14223214656052546	0	15	109	100	C_Sphere_Human_r-varseeds_bioproc_dbscan
192111	0.872230787848044	0.5368026882231786	0.5298359535652241	0	254	42	100	C_Sphere_Human_r-varseeds_bioproc_dbscan
1124	0.6370290791261155	0.8482892787273573	0.47327809941456706	0	44	72	100	C_Sphere_Human_r-varseeds_bioproc_dbscan
1267	0.47003684490811437	0.5150943080187168	0.12625061664558612	0	15	109	100	C_Sphere_Human_r-varseeds_bioproc_dbscan
9131	0.49292143118687903	0.4677881026712571	0.12620028791383658	0	15	109	100	C_Sphere_Human_r-varseeds_bioproc_dbscan
9532	0.6214982183078627	0.3406829263435481	0.8169877986060059	0	36	81	100	C_Sphere_Human_r-varseeds_bioproc_dbscan
64087	0.31952525682678523	0.629974444924323	0.1978301690814398	0	15	109	100	C_Sphere_Human_r-varseeds_bioproc_dbscan
8471	0.5319406002288357	0.7777602896276818	0.7500144542238381	255	198	9	100	C_Sphere_Human_r-varseeds_bioproc_dbscan
8971	0.6172225577813978	0.25360940925090647	0.24244472285200364	0	15	109	100	C_Sphere_Human_r-varseeds_bioproc_dbscan
54504	0.7595489928240099	0.7695315744242146	0.5280779610157296	0	29	90	100	C_Sphere_Human_r-varseeds_bioproc_dbscan
78990	0.4889753144668947	0.5005361005951436	0.8747968197737355	0	36	81	100	C_Sphere_Human_r-varseeds_bioproc_dbscan
51602	0.2232340807360753	0.28125369787758325	0.6269946115918362	108	219	0	100	C_Sphere_Human_r-varseeds_bioproc_dbscan
7531	0.5101626991714936	0.4957305053821986	0.8748034602150192	0	36	81	100	C_Sphere_Human_r-varseeds_bioproc_dbscan
32	0.7044237923476395	0.26724503885171125	0.711435010735917	0	58	53	100	C_Sphere_Human_r-varseeds_bioproc_dbscan
7203	0.8483927962416977	0.55274007080511	0.3708323896719946	0	7	119	100	C_Sphere_Human_r-varseeds_bioproc_dbscan
7284	0.6617223235745976	0.33561761648174715	0.20395728413136344	0	15	109	100	C_Sphere_Human_r-varseeds_bioproc_dbscan
790	0.6942460789443493	0.319065531311505	0.23477306798955638	0	15	109	100	C_Sphere_Human_r-varseeds_bioproc_dbscan
92609	0.7302310465796072	0.4659469350507386	0.205577820105245	0	15	109	100	C_Sphere_Human_r-varseeds_bioproc_dbscan
55210	0.33812825543418557	0.4068974882806617	0.8251002714494279	255	0	159	100	C_Sphere_Human_r-varseeds_bioproc_dbscan
498	0.46931885755912467	0.3792479957101653	0.8536359245246129	0	36	81	100	C_Sphere_Human_r-varseeds_bioproc_dbscan
488	0.17693664396560688	0.687687053864491	0.5323913608232655	0	250	125	100	C_Sphere_Human_r-varseeds_bioproc_dbscan
6712	0.23297747688491816	0.7337594522031512	0.37848488339578823	255	104	5	100	C_Sphere_Human_r-varseeds_bioproc_dbscan
293	0.5375161298163795	0.3633513503382838	0.1525465852619458	0	15	109	100	C_Sphere_Human_r-varseeds_bioproc_dbscan
292	0.5741875423004102	0.7083023850765469	0.8029360435315975	0	7	119	100	C_Sphere_Human_r-varseeds_bioproc_dbscan
213	0.6535195630796192	0.3478632732473282	0.19323346334272218	0	15	109	100	C_Sphere_Human_r-varseeds_bioproc_dbscan
51065	0.29223272701930625	0.6273793817949856	0.21475186921853306	0	15	109	100	C_Sphere_Human_r-varseeds_bioproc_dbscan
51002	0.43897024908054216	0.5003751494356466	0.8699443340744605	0	36	81	100	C_Sphere_Human_r-varseeds_bioproc_dbscan
908	0.29216994386097994	0.2449664802420689	0.6798267561677591	104	213	0	100	C_Sphere_Human_r-varseeds_bioproc_dbscan
6158	0.2102478047793674	0.48263456031948443	0.737293380979197	0	36	81	100	C_Sphere_Human_r-varseeds_bioproc_dbscan
6187	0.6677936316182782	0.8333593819047309	0.4609767629856638	0	44	72	100	C_Sphere_Human_r-varseeds_bioproc_dbscan
6189	0.8728216381834892	0.5408338470045242	0.48774524818781295	0	254	42	100	C_Sphere_Human_r-varseeds_bioproc_dbscan
6160	0.6304307324043483	0.39483120827245044	0.16420923476945137	0	15	109	100	C_Sphere_Human_r-varseeds_bioproc_dbscan
6232	0.3998307072228215	0.7848425944534878	0.7224535374389034	0	36	81	100	C_Sphere_Human_r-varseeds_bioproc_dbscan
6280	0.503902752038127	0.1286284090072226	0.4475822914220058	241	7	255	100	C_Sphere_Human_r-varseeds_bioproc_dbscan
6279	0.5834758779344293	0.15664134479048725	0.3740577548520748	255	0	248	100	C_Sphere_Human_r-varseeds_bioproc_dbscan
6278	0.6028377690860324	0.18119678253593208	0.6686237839416418	0	36	81	100	C_Sphere_Human_r-varseeds_bioproc_dbscan
5700	0.45966932592116094	0.4648944444002814	0.8711130293820041	0	36	81	100	C_Sphere_Human_r-varseeds_bioproc_dbscan
5705	0.6078678224734331	0.8592901811973822	0.4922556051327546	0	44	72	100	C_Sphere_Human_r-varseeds_bioproc_dbscan
5706	0.7787042730531402	0.47940769732669375	0.7502052383500126	0	220	255	100	C_Sphere_Human_r-varseeds_bioproc_dbscan
5707	0.37006187594607987	0.8516063429472169	0.514401979178939	0	41	139	100	C_Sphere_Human_r-varseeds_bioproc_dbscan
5701	0.484340097106818	0.6712835969070956	0.8332331351428524	0	36	81	100	C_Sphere_Human_r-varseeds_bioproc_dbscan
5702	0.7113406272099974	0.8065917482005825	0.4536050347211972	0	44	72	100	C_Sphere_Human_r-varseeds_bioproc_dbscan
5704	0.3564351469342875	0.8420656078628832	0.5555140285611755	0	41	139	100	C_Sphere_Human_r-varseeds_bioproc_dbscan
5687	0.7087112023576159	0.6053625742929473	0.793302127090622	0	47	122	100	C_Sphere_Human_r-varseeds_bioproc_dbscan
5686	0.28373488791606183	0.53771613128346	0.19576613212000427	0	15	109	100	C_Sphere_Human_r-varseeds_bioproc_dbscan
5689	0.7191011890177257	0.583855680620053	0.20704108717680475	110	222	0	100	C_Sphere_Human_r-varseeds_bioproc_dbscan
5688	0.40182132238270285	0.19693212241829383	0.6977351096159923	0	36	81	100	C_Sphere_Human_r-varseeds_bioproc_dbscan
5693	0.509244424911405	0.7281130781353228	0.797541299844263	0	36	81	100	C_Sphere_Human_r-varseeds_bioproc_dbscan
5690	0.5789904818607139	0.7807028487606391	0.2637767492041076	246	253	8	100	C_Sphere_Human_r-varseeds_bioproc_dbscan
5520	0.4393576187079611	0.6694805952676721	0.82896261592901	0	36	81	100	C_Sphere_Human_r-varseeds_bioproc_dbscan
5591	0.18132773114978523	0.35797370323400635	0.3624072459493405	0	54	105	100	C_Sphere_Human_r-varseeds_bioproc_dbscan
5901	0.3326015823455156	0.5501730731987777	0.1679860136975428	0	15	109	100	C_Sphere_Human_r-varseeds_bioproc_dbscan
5717	0.43003314027642264	0.5154541039991088	0.13166774107946938	0	15	109	100	C_Sphere_Human_r-varseeds_bioproc_dbscan
5719	0.3968781436255289	0.24613200714804673	0.24378723226910787	0	215	255	100	C_Sphere_Human_r-varseeds_bioproc_dbscan
5713	0.5156254166688371	0.6872231482647542	0.8245664649320932	0	36	81	100	C_Sphere_Human_r-varseeds_bioproc_dbscan
5709	0.5208680213990731	0.7290781386168728	0.7962144636572595	0	36	81	100	C_Sphere_Human_r-varseeds_bioproc_dbscan
56922	0.2240066847374872	0.24753965438752096	0.5263519884728797	0	7	119	100	C_Sphere_Human_r-varseeds_bioproc_dbscan
5250	0.4461261261229057	0.48709256826066216	0.12887330029360283	0	15	109	100	C_Sphere_Human_r-varseeds_bioproc_dbscan
22824	0.24554557855025272	0.43367629006187924	0.23246979627480224	0	15	109	100	C_Sphere_Human_r-varseeds_bioproc_dbscan
5315	0.6004205615937841	0.18084839219180604	0.6694170483743864	0	36	81	100	C_Sphere_Human_r-varseeds_bioproc_dbscan
5601	0.43885558820743437	0.21629642777199487	0.7374059331051976	0	36	81	100	C_Sphere_Human_r-varseeds_bioproc_dbscan
10856	0.28333256592499234	0.5146063041345634	0.1940740269456206	0	15	109	100	C_Sphere_Human_r-varseeds_bioproc_dbscan
10808	0.77228751230728	0.6128868063005543	0.26766903156543675	214	21	255	100	C_Sphere_Human_r-varseeds_bioproc_dbscan
10694	0.4296897333929706	0.5142764531896461	0.8680167056391929	0	36	81	100	C_Sphere_Human_r-varseeds_bioproc_dbscan
10574	0.4297870718829184	0.6012346227155219	0.8541477080296094	0	36	81	100	C_Sphere_Human_r-varseeds_bioproc_dbscan
10575	0.4399990331860541	0.6800849583365772	0.8234038734645174	0	36	81	100	C_Sphere_Human_r-varseeds_bioproc_dbscan
5955	0.6321151049132955	0.36348730100163656	0.9625334522747546	128	128	128	100	C_Sphere_Human_r-varseeds_bioproc_dbscan
10487	0.17590772011837863	0.4918061773210577	0.31136561699329013	0	252	196	100	C_Sphere_Human_r-varseeds_bioproc_dbscan
10383	0.6863151440360347	0.6385973518850816	0.7945561867241628	0	47	122	100	C_Sphere_Human_r-varseeds_bioproc_dbscan
10213	0.4627679307913871	0.2975744730551957	0.8133986736297465	0	36	81	100	C_Sphere_Human_r-varseeds_bioproc_dbscan
80321	0.23946902739737425	0.6313370397608056	0.7355135414896712	0	28	255	100	C_Sphere_Human_r-varseeds_bioproc_dbscan
339834	0.6487113189237625	0.5157445340914086	0.15577987649062897	0	15	109	100	C_Sphere_Human_r-varseeds_bioproc_dbscan
9344	0.43240043202758704	0.301335241958612	0.8107048008738265	0	36	81	100	C_Sphere_Human_r-varseeds_bioproc_dbscan
9107	0.7303138407517162	0.5079875555567341	0.20377716495634152	0	7	119	100	C_Sphere_Human_r-varseeds_bioproc_dbscan
64801	0.8589351125519774	0.4142606831009007	0.5677088021173067	0	7	119	100	C_Sphere_Human_r-varseeds_bioproc_dbscan
64689	0.45126916348281787	0.4664565889621732	0.8702463735401222	0	36	81	100	C_Sphere_Human_r-varseeds_bioproc_dbscan
90850	0.4310031434263648	0.5035764285256606	0.868522877188761	0	36	81	100	C_Sphere_Human_r-varseeds_bioproc_dbscan
200894	0.7042915407872763	0.5619194587872365	0.1913075788617311	124	245	0	100	C_Sphere_Human_r-varseeds_bioproc_dbscan
23582	0.3098203070996796	0.5116560864554229	0.9622360987213796	128	128	128	100	C_Sphere_Human_r-varseeds_bioproc_dbscan
55149	0.5232558440032051	0.4841697447073404	0.8739114499609633	0	36	81	100	C_Sphere_Human_r-varseeds_bioproc_dbscan
5987	0.3782747313826481	0.7362584631621403	0.2351360340629558	0	7	119	100	C_Sphere_Human_r-varseeds_bioproc_dbscan
55286	0.648838361190751	0.6205154201588498	0.9619387451680048	128	128	128	100	C_Sphere_Human_r-varseeds_bioproc_dbscan
10112	0.2235047548509962	0.517160188473226	0.7526358187269533	0	36	81	100	C_Sphere_Human_r-varseeds_bioproc_dbscan
4342	0.6309645681195186	0.3945196312194041	0.164514873935607	0	15	109	100	C_Sphere_Human_r-varseeds_bioproc_dbscan
10767	0.48628991467260807	0.773846230761531	0.7559000986816271	0	169	255	100	C_Sphere_Human_r-varseeds_bioproc_dbscan
6136	0.5140251406478472	0.4402116106445659	0.8698962188231387	0	36	81	100	C_Sphere_Human_r-varseeds_bioproc_dbscan
9775	0.7910785026508653	0.37466587566526255	0.7006797093367456	245	192	247	100	C_Sphere_Human_r-varseeds_bioproc_dbscan
150274	0.45070756388344113	0.5834626403261631	0.8622203605837173	0	36	81	100	C_Sphere_Human_r-varseeds_bioproc_dbscan
254427	0.4717258743423797	0.31008274314830936	0.9616413916146298	128	128	128	100	C_Sphere_Human_r-varseeds_bioproc_dbscan
9880	0.39233446734621014	0.6599229950775161	0.9613440380612548	128	128	128	100	C_Sphere_Human_r-varseeds_bioproc_dbscan
9447	0.5834259677830141	0.7645880849185919	0.7524320443772574	0	7	119	100	C_Sphere_Human_r-varseeds_bioproc_dbscan
64428	0.20879364129958655	0.653590869855456	0.6794811737411546	0	28	255	100	C_Sphere_Human_r-varseeds_bioproc_dbscan
3607	0.5392198971550884	0.47626016792641657	0.872159826757296	0	36	81	100	C_Sphere_Human_r-varseeds_bioproc_dbscan
23554	0.6157432296133348	0.31254939992230096	0.19623945919736452	0	15	109	100	C_Sphere_Human_r-varseeds_bioproc_dbscan
4693	0.7887202438042464	0.41276272982882956	0.27668820412393624	0	73	34	100	C_Sphere_Human_r-varseeds_bioproc_dbscan
8322	0.4953867052879494	0.30421899820329745	0.8197445207910454	0	36	81	100	C_Sphere_Human_r-varseeds_bioproc_dbscan
51514	0.6474290489344421	0.5006900948510267	0.15487295319166988	0	15	109	100	C_Sphere_Human_r-varseeds_bioproc_dbscan
10980	0.5385076643699784	0.5337776485370522	0.12823494595322904	173	255	48	100	C_Sphere_Human_r-varseeds_bioproc_dbscan
11091	0.531921726712624	0.7754895367243456	0.7525147033382873	255	198	9	100	C_Sphere_Human_r-varseeds_bioproc_dbscan
83743	0.4784729111856418	0.4997997657765775	0.874337377255423	0	36	81	100	C_Sphere_Human_r-varseeds_bioproc_dbscan
387893	0.6004561677831126	0.2337305898040833	0.7442078019514206	0	36	81	100	C_Sphere_Human_r-varseeds_bioproc_dbscan
5111	0.313006082171839	0.6249942203824149	0.19970337719992443	0	15	109	100	C_Sphere_Human_r-varseeds_bioproc_dbscan
4436	0.22825138967894398	0.6684692191271658	0.6959010286767887	0	28	255	100	C_Sphere_Human_r-varseeds_bioproc_dbscan
2648	0.7835534224042097	0.2544218728836142	0.4935637098813771	255	211	3	100	C_Sphere_Human_r-varseeds_bioproc_dbscan
2956	0.4454026050019481	0.5250236163524337	0.482787051097715	255	69	0	100	C_Sphere_Human_r-varseeds_bioproc_dbscan
10987	0.4532077555965327	0.35317052457452436	0.8418020768389615	0	36	81	100	C_Sphere_Human_r-varseeds_bioproc_dbscan
9212	0.7267295439824402	0.489481046418844	0.798595318978931	0	7	119	100	C_Sphere_Human_r-varseeds_bioproc_dbscan
51138	0.15746883418267155	0.6401204025876034	0.43916189326723876	0	253	63	100	C_Sphere_Human_r-varseeds_bioproc_dbscan
4193	0.4462686962116049	0.510611252953742	0.1287757953628344	0	15	109	100	C_Sphere_Human_r-varseeds_bioproc_dbscan
79016	0.39681736156858094	0.2968744950996346	0.20193957375019672	255	62	0	100	C_Sphere_Human_r-varseeds_bioproc_dbscan
10140	0.4487787816382148	0.5229168738528457	0.8707287781230757	0	36	81	100	C_Sphere_Human_r-varseeds_bioproc_dbscan
545	0.39248133262064844	0.33790446751419195	0.17918517381847882	0	251	104	100	C_Sphere_Human_r-varseeds_bioproc_dbscan
8533	0.6991946349627688	0.751693371710012	0.3055227664904406	0	0	238	100	C_Sphere_Human_r-varseeds_bioproc_dbscan
7283	0.6542784500341532	0.3209516619009644	0.20853516410724982	0	15	109	100	C_Sphere_Human_r-varseeds_bioproc_dbscan
56852	0.689978545796108	0.6558164697424939	0.7834109773938585	0	47	122	100	C_Sphere_Human_r-varseeds_bioproc_dbscan
6596	0.22260712114112258	0.25062190950752095	0.5382521511378154	0	7	119	100	C_Sphere_Human_r-varseeds_bioproc_dbscan
80204	0.4314000881561888	0.43128321373583	0.13755982475304868	0	15	109	100	C_Sphere_Human_r-varseeds_bioproc_dbscan
1111	0.5442021449013223	0.4823099510483767	0.8719408934204272	0	36	81	100	C_Sphere_Human_r-varseeds_bioproc_dbscan
257218	0.2578245601941068	0.38894532981710583	0.7637717493261711	244	183	245	100	C_Sphere_Human_r-varseeds_bioproc_dbscan
1080	0.5173337889629058	0.4668931268108206	0.4497298201944301	255	69	0	100	C_Sphere_Human_r-varseeds_bioproc_dbscan
84893	0.5844638518690954	0.4872629275503985	0.13456816062521726	0	15	109	100	C_Sphere_Human_r-varseeds_bioproc_dbscan
6996	0.846395943011598	0.3877731177158454	0.5903976472549377	255	216	1	100	C_Sphere_Human_r-varseeds_bioproc_dbscan
81620	0.38012467694117275	0.8524517630275721	0.4536685828499467	0	41	139	100	C_Sphere_Human_r-varseeds_bioproc_dbscan
9338	0.4280457950727041	0.39502532487928543	0.8526694608379821	0	36	81	100	C_Sphere_Human_r-varseeds_bioproc_dbscan
138199	0.330635830031809	0.7139376022465624	0.757225302706295	0	198	255	100	C_Sphere_Human_r-varseeds_bioproc_dbscan
2073	0.6979377420691393	0.47628234477615217	0.1820244878893837	0	252	94	100	C_Sphere_Human_r-varseeds_bioproc_dbscan
7334	0.17965326764899703	0.4879492276858455	0.3052673219057055	0	252	196	100	C_Sphere_Human_r-varseeds_bioproc_dbscan
2810	0.33238409951751	0.5207612798663248	0.1649719017479982	0	15	109	100	C_Sphere_Human_r-varseeds_bioproc_dbscan
7329	0.1866584192760945	0.4709487020195857	0.29588381941212877	0	252	196	100	C_Sphere_Human_r-varseeds_bioproc_dbscan
50813	0.12635090283817735	0.511020275391956	0.5296127218282315	0	253	209	100	C_Sphere_Human_r-varseeds_bioproc_dbscan
7468	0.3632347999829745	0.16887212196589912	0.38901769647437334	0	7	119	100	C_Sphere_Human_r-varseeds_bioproc_dbscan
347862	0.6882799450502664	0.4548320024749896	0.9610466845078798	128	128	128	100	C_Sphere_Human_r-varseeds_bioproc_dbscan
817	0.4063146446065703	0.3753269386295549	0.15875063552553015	89	210	0	100	C_Sphere_Human_r-varseeds_bioproc_dbscan
11146	0.42007914777135646	0.4664702025015635	0.8647802618777791	0	36	81	100	C_Sphere_Human_r-varseeds_bioproc_dbscan
5202	0.6294198184695246	0.484117241330008	0.1480880096452845	0	15	109	100	C_Sphere_Human_r-varseeds_bioproc_dbscan
10920	0.40506912109898385	0.3749607844471277	0.15922988757575296	89	210	0	100	C_Sphere_Human_r-varseeds_bioproc_dbscan
57804	0.4546944453582135	0.5111187569544444	0.8720375934492219	0	36	81	100	C_Sphere_Human_r-varseeds_bioproc_dbscan
54849	0.7979845829907322	0.7206117300654139	0.5577217349353341	0	7	119	100	C_Sphere_Human_r-varseeds_bioproc_dbscan
10477	0.5385300370187677	0.5346059140485759	0.12831331210373204	173	255	48	100	C_Sphere_Human_r-varseeds_bioproc_dbscan
7324	0.47232529997257705	0.5021373913318317	0.12577702126756796	0	15	109	100	C_Sphere_Human_r-varseeds_bioproc_dbscan
7325	0.5041936663432455	0.5000465791965416	0.12476188336991145	0	15	109	100	C_Sphere_Human_r-varseeds_bioproc_dbscan
64077	0.2823399749240177	0.20062416125382132	0.43970859498494513	0	88	15	100	C_Sphere_Human_r-varseeds_bioproc_dbscan
84064	0.8466918600701623	0.39752858395567814	0.6002969074570066	255	216	1	100	C_Sphere_Human_r-varseeds_bioproc_dbscan
390637	0.3340342703183262	0.5799729907471515	0.17314349016971686	0	15	109	100	C_Sphere_Human_r-varseeds_bioproc_dbscan
51003	0.6782131540875579	0.6721986190373329	0.7815666115961009	0	47	122	100	C_Sphere_Human_r-varseeds_bioproc_dbscan
10912	0.3956150238410184	0.567219063503106	0.8537961000173956	0	36	81	100	C_Sphere_Human_r-varseeds_bioproc_dbscan
112950	0.5135546246991941	0.5479762487175217	0.8716478196684179	0	36	81	100	C_Sphere_Human_r-varseeds_bioproc_dbscan
55090	0.33021179289815383	0.4059763006956707	0.9607493309545048	128	128	128	100	C_Sphere_Human_r-varseeds_bioproc_dbscan
54797	0.25025348815376275	0.44386404696456044	0.7739253641415521	0	7	119	100	C_Sphere_Human_r-varseeds_bioproc_dbscan
219541	0.15877348520528434	0.6412374227003851	0.5651309582167461	0	7	119	100	C_Sphere_Human_r-varseeds_bioproc_dbscan
1363	0.6241853844374441	0.2927641732094344	0.7868102125794696	0	36	81	100	C_Sphere_Human_r-varseeds_bioproc_dbscan
1959	0.6304331918585562	0.2560299865475162	0.7531832415026778	0	36	81	100	C_Sphere_Human_r-varseeds_bioproc_dbscan
3163	0.2363645925027415	0.6544284868148961	0.28233591061491997	0	7	119	100	C_Sphere_Human_r-varseeds_bioproc_dbscan
6118	0.5612780795703511	0.13162798234743966	0.464838204745324	255	0	106	100	C_Sphere_Human_r-varseeds_bioproc_dbscan
6303	0.569693683468352	0.1494709697833494	0.3860300344980227	255	0	248	100	C_Sphere_Human_r-varseeds_bioproc_dbscan
3910	0.5135265519857944	0.32625494459216503	0.16770673507102857	126	248	4	100	C_Sphere_Human_r-varseeds_bioproc_dbscan
5272	0.37701983959039687	0.5787562125405497	0.15436349495904206	0	15	109	100	C_Sphere_Human_r-varseeds_bioproc_dbscan
7050	0.6047639689043404	0.39600347626999255	0.15498740578066406	0	15	109	100	C_Sphere_Human_r-varseeds_bioproc_dbscan
3276	0.831683152559592	0.5290767936107169	0.32682436307625795	0	7	119	100	C_Sphere_Human_r-varseeds_bioproc_dbscan
5050	0.5175799323511311	0.4004326976261322	0.8610684564256823	0	36	81	100	C_Sphere_Human_r-varseeds_bioproc_dbscan
8991	0.5620807680326493	0.6848809760481769	0.96045197740113	128	128	128	100	C_Sphere_Human_r-varseeds_bioproc_dbscan
5201	0.5795674945599281	0.3212928822475055	0.960154623847755	128	128	128	100	C_Sphere_Human_r-varseeds_bioproc_dbscan
10551	0.32007922652844867	0.5586882288974436	0.8236667857508981	0	36	81	100	C_Sphere_Human_r-varseeds_bioproc_dbscan
29924	0.7243984509254816	0.6814538359151149	0.739661223718959	0	250	146	100	C_Sphere_Human_r-varseeds_bioproc_dbscan
2079	0.6107712976006027	0.8451659063025925	0.5966585828475998	0	7	119	100	C_Sphere_Human_r-varseeds_bioproc_dbscan
11100	0.5540670828053866	0.517770679276716	0.8706414686173085	0	36	81	100	C_Sphere_Human_r-varseeds_bioproc_dbscan
55147	0.4772549042194238	0.5820727289768493	0.8651733447000309	0	36	81	100	C_Sphere_Human_r-varseeds_bioproc_dbscan
84878	0.32014652490440093	0.5784990770175135	0.95985727029438	128	128	128	100	C_Sphere_Human_r-varseeds_bioproc_dbscan
84164	0.3960952434544556	0.6145336672668802	0.8415874363126196	0	36	81	100	C_Sphere_Human_r-varseeds_bioproc_dbscan
2948	0.8555450679477792	0.5938676493066448	0.5746088410563459	0	251	176	100	C_Sphere_Human_r-varseeds_bioproc_dbscan
166	0.42980344961207584	0.5185453248826819	0.8678488612192711	0	36	81	100	C_Sphere_Human_r-varseeds_bioproc_dbscan
5985	0.32587487447276864	0.7237239455923661	0.7454588432025597	0	198	255	100	C_Sphere_Human_r-varseeds_bioproc_dbscan
4773	0.7897076252340351	0.6937117339663723	0.3607366607235614	0	29	90	100	C_Sphere_Human_r-varseeds_bioproc_dbscan
4097	0.5923155979415832	0.5310881542295339	0.13757095923035262	0	15	109	100	C_Sphere_Human_r-varseeds_bioproc_dbscan
1759	0.870506196198763	0.55401085599902	0.5247309745884512	0	254	42	100	C_Sphere_Human_r-varseeds_bioproc_dbscan
11313	0.17361544172055632	0.361241030942474	0.37806446744401007	0	54	105	100	C_Sphere_Human_r-varseeds_bioproc_dbscan
785	0.6943102483405019	0.3186507138262932	0.23510383798400453	0	15	109	100	C_Sphere_Human_r-varseeds_bioproc_dbscan
11243	0.3044102673564202	0.8039146740468419	0.6002556562308502	0	41	139	100	C_Sphere_Human_r-varseeds_bioproc_dbscan
64129	0.7485672838401447	0.6737326924865915	0.7208162550322895	0	7	119	100	C_Sphere_Human_r-varseeds_bioproc_dbscan
80304	0.312711148894958	0.5411256926701562	0.8221862356452903	0	36	81	100	C_Sphere_Human_r-varseeds_bioproc_dbscan
84246	0.4585516549047066	0.3660353668102026	0.1519761333464158	0	71	255	100	C_Sphere_Human_r-varseeds_bioproc_dbscan
55588	0.6864747006536032	0.5640250855310583	0.959559916741005	128	128	128	100	C_Sphere_Human_r-varseeds_bioproc_dbscan
80306	0.4055899182532953	0.3264145943141559	0.9592625631876299	128	128	128	100	C_Sphere_Human_r-varseeds_bioproc_dbscan
9441	0.4647725676350881	0.471106863343264	0.8721690384132181	0	36	81	100	C_Sphere_Human_r-varseeds_bioproc_dbscan
1024	0.1257966089357319	0.5055557745491757	0.5235358125389225	0	253	209	100	C_Sphere_Human_r-varseeds_bioproc_dbscan
55512	0.37018710688261314	0.6635570427185107	0.8114528454665162	0	36	81	100	C_Sphere_Human_r-varseeds_bioproc_dbscan
6829	0.40062535687740636	0.6281735114473197	0.8380773258801197	0	36	81	100	C_Sphere_Human_r-varseeds_bioproc_dbscan
80228	0.82130032067536	0.6143288297532292	0.6563782400755949	0	7	119	100	C_Sphere_Human_r-varseeds_bioproc_dbscan
9443	0.6809313652368458	0.38461952776123276	0.8075705573046947	0	7	119	100	C_Sphere_Human_r-varseeds_bioproc_dbscan
9968	0.27075010999055327	0.7799703168106582	0.5985956577018652	0	7	119	100	C_Sphere_Human_r-varseeds_bioproc_dbscan
284312	0.45236594949751857	0.6926321013864396	0.9589652096342551	128	128	128	100	C_Sphere_Human_r-varseeds_bioproc_dbscan
23097	0.6506120298530065	0.7825815451446421	0.3042831280172633	255	137	8	100	C_Sphere_Human_r-varseeds_bioproc_dbscan
3164	0.5455208902734472	0.579464960622698	0.1360611867114188	0	15	109	100	C_Sphere_Human_r-varseeds_bioproc_dbscan
6606	0.6659909995674101	0.3899491369911195	0.9586678560808801	128	128	128	100	C_Sphere_Human_r-varseeds_bioproc_dbscan
79607	0.3027619191727882	0.4691113742051524	0.9583705025275051	128	128	128	100	C_Sphere_Human_r-varseeds_bioproc_dbscan
310	0.42276180303833377	0.6286700157585015	0.8436308141233947	0	36	81	100	C_Sphere_Human_r-varseeds_bioproc_dbscan
7083	0.47559390064075535	0.8743496456008204	0.5041142412838798	255	191	12	100	C_Sphere_Human_r-varseeds_bioproc_dbscan
51236	0.6251699661748233	0.656733844199245	0.9580731489741302	128	128	128	100	C_Sphere_Human_r-varseeds_bioproc_dbscan
55294	0.4076969417164614	0.4826664505455598	0.8629813730415403	0	36	81	100	C_Sphere_Human_r-varseeds_bioproc_dbscan
9844	0.18894262619237984	0.7078110567610437	0.5266562050865886	0	250	125	100	C_Sphere_Human_r-varseeds_bioproc_dbscan
892	0.8505055791996898	0.38896606733758954	0.4250036004732451	0	7	119	100	C_Sphere_Human_r-varseeds_bioproc_dbscan
5436	0.4575640079656568	0.5563301045162959	0.1314338946976975	0	15	109	100	C_Sphere_Human_r-varseeds_bioproc_dbscan
29079	0.5522632855512727	0.12948994957519905	0.4740215996648632	255	0	106	100	C_Sphere_Human_r-varseeds_bioproc_dbscan
146705	0.5137956065562566	0.2993958079867022	0.9577757954207553	128	128	128	100	C_Sphere_Human_r-varseeds_bioproc_dbscan
9439	0.23381668737801592	0.24711792812189998	0.5760756742908173	0	7	119	100	C_Sphere_Human_r-varseeds_bioproc_dbscan
9179	0.6535727543665345	0.34414480664984737	0.19513426171219705	0	15	109	100	C_Sphere_Human_r-varseeds_bioproc_dbscan
9412	0.22502042704465008	0.7366541864775482	0.5950031230714113	0	27	172	100	C_Sphere_Human_r-varseeds_bioproc_dbscan
332	0.39258204727046353	0.6561964079479703	0.8235276047845983	0	36	81	100	C_Sphere_Human_r-varseeds_bioproc_dbscan
51141	0.7655608379725449	0.7600269036207867	0.44814562219090665	0	7	119	100	C_Sphere_Human_r-varseeds_bioproc_dbscan
6721	0.6847539160428474	0.31787277173711836	0.22887463453373952	0	15	109	100	C_Sphere_Human_r-varseeds_bioproc_dbscan
22937	0.4870961125826329	0.49923476127096506	0.8747356025069517	0	36	81	100	C_Sphere_Human_r-varseeds_bioproc_dbscan
5691	0.5471130542878023	0.7772047476638454	0.25146816586264176	246	253	8	100	C_Sphere_Human_r-varseeds_bioproc_dbscan
3638	0.4159324856180979	0.5067665515912413	0.865331351429162	0	36	81	100	C_Sphere_Human_r-varseeds_bioproc_dbscan
5683	0.7053158140301841	0.7803767051366006	0.35831913764530654	0	0	238	100	C_Sphere_Human_r-varseeds_bioproc_dbscan
6184	0.5303996655276982	0.6022840642238163	0.1402083323393909	0	15	109	100	C_Sphere_Human_r-varseeds_bioproc_dbscan
7917	0.6000884234823393	0.5087369458252538	0.1384086386011783	0	15	109	100	C_Sphere_Human_r-varseeds_bioproc_dbscan
2023	0.6708627398070152	0.30776130207960195	0.7729412373282744	0	36	81	100	C_Sphere_Human_r-varseeds_bioproc_dbscan
11236	0.5478942272512614	0.6301589138329491	0.15127991549748238	0	15	109	100	C_Sphere_Human_r-varseeds_bioproc_dbscan
11047	0.4879617174911168	0.5847859680248026	0.13463514635614648	0	15	109	100	C_Sphere_Human_r-varseeds_bioproc_dbscan
3963	0.35400415509481264	0.6392603312931653	0.9574784418673802	128	128	128	100	C_Sphere_Human_r-varseeds_bioproc_dbscan
29978	0.7202628115988096	0.7998225072689142	0.4509202981616392	0	44	72	100	C_Sphere_Human_r-varseeds_bioproc_dbscan
6720	0.6333400878629423	0.35762542468244357	0.8202796464532818	0	36	81	100	C_Sphere_Human_r-varseeds_bioproc_dbscan
3156	0.403157879233995	0.24643684310952885	0.2410448641692674	0	215	255	100	C_Sphere_Human_r-varseeds_bioproc_dbscan
6048	0.4254382425937674	0.4054219102901259	0.8550610034691943	0	36	81	100	C_Sphere_Human_r-varseeds_bioproc_dbscan
8819	0.496805951155709	0.5126589489504307	0.8747366086344189	0	36	81	100	C_Sphere_Human_r-varseeds_bioproc_dbscan
7528	0.5795725228783597	0.45696477989314777	0.13579183520924787	0	15	109	100	C_Sphere_Human_r-varseeds_bioproc_dbscan
4084	0.6297720123121012	0.18072394471039122	0.647919033348578	237	137	239	100	C_Sphere_Human_r-varseeds_bioproc_dbscan
9612	0.2915951694125848	0.6035410486257925	0.7939905642204754	0	36	81	100	C_Sphere_Human_r-varseeds_bioproc_dbscan
9611	0.4949306543537109	0.874661300908661	0.5188127972784893	255	191	12	100	C_Sphere_Human_r-varseeds_bioproc_dbscan
3621	0.5184269767648481	0.5725129220812243	0.13225811431885048	0	15	109	100	C_Sphere_Human_r-varseeds_bioproc_dbscan
8349	0.4392246181319982	0.547426469660321	0.13275905400558913	0	15	109	100	C_Sphere_Human_r-varseeds_bioproc_dbscan
8290	0.4257094533168791	0.3226055546195191	0.1778569737697973	255	62	0	100	C_Sphere_Human_r-varseeds_bioproc_dbscan
3066	0.34570146272795566	0.2704789070459968	0.75313872595185	0	36	81	100	C_Sphere_Human_r-varseeds_bioproc_dbscan
9541	0.2493362906035987	0.4316919441159726	0.22940515436801462	0	15	109	100	C_Sphere_Human_r-varseeds_bioproc_dbscan
25855	0.4284587374342169	0.7936412505029388	0.7220803982988908	0	36	81	100	C_Sphere_Human_r-varseeds_bioproc_dbscan
5947	0.25062164609001647	0.7792998520917962	0.5219085201396186	0	27	172	100	C_Sphere_Human_r-varseeds_bioproc_dbscan
8329	0.7025682845094716	0.49611244447279634	0.9571810883140053	128	128	128	100	C_Sphere_Human_r-varseeds_bioproc_dbscan
26959	0.4765817208595335	0.4892012037809879	0.12563690124896537	0	15	109	100	C_Sphere_Human_r-varseeds_bioproc_dbscan
84312	0.6158960176163344	0.8563808691727368	0.4812766674495048	0	44	72	100	C_Sphere_Human_r-varseeds_bioproc_dbscan
23309	0.4441774614262756	0.5136567744348636	0.8705181621066027	0	36	81	100	C_Sphere_Human_r-varseeds_bioproc_dbscan
9219	0.4458760834749882	0.5445000897060808	0.13135266667350998	0	15	109	100	C_Sphere_Human_r-varseeds_bioproc_dbscan
57649	0.34964995994807824	0.20947225197474334	0.6832212960918567	0	36	81	100	C_Sphere_Human_r-varseeds_bioproc_dbscan
3622	0.24409123620107492	0.6597002328240026	0.7227274947690354	0	28	255	100	C_Sphere_Human_r-varseeds_bioproc_dbscan
51592	0.16866672919141446	0.3641221153448977	0.388641382443242	0	54	105	100	C_Sphere_Human_r-varseeds_bioproc_dbscan
100316904	0.3476764071929782	0.3657853462048649	0.9568837347606303	128	128	128	100	C_Sphere_Human_r-varseeds_bioproc_dbscan
6878	0.8327017690578217	0.6038980246387765	0.6388551328345632	0	251	176	100	C_Sphere_Human_r-varseeds_bioproc_dbscan
55893	0.5216494542821245	0.5149099578896892	0.8740503179098288	0	36	81	100	C_Sphere_Human_r-varseeds_bioproc_dbscan
1108	0.3506726233664136	0.1979216431126839	0.6644263431195024	0	36	81	100	C_Sphere_Human_r-varseeds_bioproc_dbscan
64092	0.346699363914152	0.5713446394885623	0.8346484211134194	0	36	81	100	C_Sphere_Human_r-varseeds_bioproc_dbscan
5092	0.41134276955828525	0.5864225105375404	0.8539260022526087	0	36	81	100	C_Sphere_Human_r-varseeds_bioproc_dbscan
6595	0.2346782341870567	0.23903736042325746	0.5458422286262602	0	250	163	100	C_Sphere_Human_r-varseeds_bioproc_dbscan
84959	0.5478422321534381	0.43890506859929895	0.8668546060561566	0	36	81	100	C_Sphere_Human_r-varseeds_bioproc_dbscan
3399	0.6816592183510106	0.44614443079722105	0.8236526552495806	0	36	81	100	C_Sphere_Human_r-varseeds_bioproc_dbscan
5926	0.5880150633896062	0.343028211348806	0.8289778867081237	0	36	81	100	C_Sphere_Human_r-varseeds_bioproc_dbscan
79595	0.44217601907821064	0.3118254983582034	0.8190968206444206	0	36	81	100	C_Sphere_Human_r-varseeds_bioproc_dbscan
64426	0.3781953469084183	0.4247597152167075	0.8465094118822978	141	255	20	100	C_Sphere_Human_r-varseeds_bioproc_dbscan
51742	0.6642341082604784	0.8124211266944584	0.6271733669051803	0	246	248	100	C_Sphere_Human_r-varseeds_bioproc_dbscan
51538	0.5219016372937465	0.7027156500874059	0.9565863812072554	128	128	128	100	C_Sphere_Human_r-varseeds_bioproc_dbscan
8243	0.5767591308512245	0.6040231652340835	0.8520278868897131	0	36	81	100	C_Sphere_Human_r-varseeds_bioproc_dbscan
57597	0.6213511011635086	0.3353877285627028	0.9562890276538805	128	128	128	100	C_Sphere_Human_r-varseeds_bioproc_dbscan
84629	0.29884769817931767	0.5397309098500498	0.9559916741005055	128	128	128	100	C_Sphere_Human_r-varseeds_bioproc_dbscan
54433	0.5196148246738412	0.502411387917333	0.1252538797013858	0	15	109	100	C_Sphere_Human_r-varseeds_bioproc_dbscan
134147	0.23709603418418235	0.262779663780615	0.6232358870621845	108	219	0	100	C_Sphere_Human_r-varseeds_bioproc_dbscan
1130	0.5091333696074821	0.4622844858434952	0.548843064351235	255	69	0	100	C_Sphere_Human_r-varseeds_bioproc_dbscan
4297	0.8675504017729883	0.49894960071327776	0.575408024872356	0	237	255	100	C_Sphere_Human_r-varseeds_bioproc_dbscan
58516	0.5041276642344829	0.49711504335208934	0.8749298745416794	0	36	81	100	C_Sphere_Human_r-varseeds_bioproc_dbscan
10682	0.3497957385065851	0.5327503754940511	0.8419655613731919	0	36	81	100	C_Sphere_Human_r-varseeds_bioproc_dbscan
83463	0.6758980578753925	0.6071161052257484	0.9556943205471304	128	128	128	100	C_Sphere_Human_r-varseeds_bioproc_dbscan
57798	0.45605715626913956	0.5103079192048285	0.8722245766494092	0	36	81	100	C_Sphere_Human_r-varseeds_bioproc_dbscan
79142	0.4674660165522371	0.4976023673977174	0.12617222813669499	0	15	109	100	C_Sphere_Human_r-varseeds_bioproc_dbscan
619279	0.4426446292486615	0.30176172888002734	0.9553969669937555	128	128	128	100	C_Sphere_Human_r-varseeds_bioproc_dbscan
114794	0.7935469003286506	0.7117047246636568	0.4007437320123143	0	29	90	100	C_Sphere_Human_r-varseeds_bioproc_dbscan
92745	0.4405124218932866	0.5381574352217208	0.13147105433882045	0	15	109	100	C_Sphere_Human_r-varseeds_bioproc_dbscan
5573	0.674055402031689	0.4018828707566684	0.18233274298695412	0	15	109	100	C_Sphere_Human_r-varseeds_bioproc_dbscan
124944	0.40826561751159024	0.6856981107438496	0.9550996134403806	128	128	128	100	C_Sphere_Human_r-varseeds_bioproc_dbscan
55362	0.6938615243670652	0.4249952806627535	0.9548022598870056	128	128	128	100	C_Sphere_Human_r-varseeds_bioproc_dbscan
81555	0.30595474782406995	0.4243130642265933	0.9545049063336306	128	128	128	100	C_Sphere_Human_r-varseeds_bioproc_dbscan
138715	0.5924155532628277	0.6876586181342417	0.9542075527802556	128	128	128	100	C_Sphere_Human_r-varseeds_bioproc_dbscan
1820	0.659571799173851	0.8251692798526118	0.597795070896998	0	246	248	100	C_Sphere_Human_r-varseeds_bioproc_dbscan
146779	0.5589721176341105	0.29877565951203483	0.9539101992268807	128	128	128	100	C_Sphere_Human_r-varseeds_bioproc_dbscan
995	0.4156726107430173	0.6464705331996309	0.8347272791484619	0	36	81	100	C_Sphere_Human_r-varseeds_bioproc_dbscan
5585	0.529649096000122	0.4858771930507292	0.8735299264253904	0	36	81	100	C_Sphere_Human_r-varseeds_bioproc_dbscan
890	0.4426800339111097	0.7277570188213575	0.7923663391125475	0	36	81	100	C_Sphere_Human_r-varseeds_bioproc_dbscan
11178	0.3883414563251364	0.19403398964997387	0.6857564466502246	0	36	81	100	C_Sphere_Human_r-varseeds_bioproc_dbscan
3265	0.4524105514633728	0.27428821628037814	0.7955848514466565	0	36	81	100	C_Sphere_Human_r-varseeds_bioproc_dbscan
3932	0.41183969110166185	0.49739837356856714	0.8644162673185243	0	36	81	100	C_Sphere_Human_r-varseeds_bioproc_dbscan
1432	0.5235320882229401	0.5047654797311131	0.8742022431573802	0	36	81	100	C_Sphere_Human_r-varseeds_bioproc_dbscan
5300	0.21687370856760074	0.49651256528057053	0.7457522746887797	0	36	81	100	C_Sphere_Human_r-varseeds_bioproc_dbscan
4140	0.24645186506720335	0.2622855630095432	0.6406457155296004	108	219	0	100	C_Sphere_Human_r-varseeds_bioproc_dbscan
1263	0.6660816614408189	0.6371452782809701	0.8070583937070995	0	47	122	100	C_Sphere_Human_r-varseeds_bioproc_dbscan
11200	0.6790378202628169	0.8114662840531899	0.6081499559226009	0	246	248	100	C_Sphere_Human_r-varseeds_bioproc_dbscan
9024	0.6218115080566048	0.3173826954983237	0.19566487098002483	0	15	109	100	C_Sphere_Human_r-varseeds_bioproc_dbscan
84446	0.8095228888205284	0.5360159815970447	0.29082755936315785	255	220	0	100	C_Sphere_Human_r-varseeds_bioproc_dbscan
5528	0.31387513031621406	0.381419007288566	0.19662775732454996	0	251	242	100	C_Sphere_Human_r-varseeds_bioproc_dbscan
377630	0.5060384942107627	0.5230060186401917	0.12548879928578943	0	15	109	100	C_Sphere_Human_r-varseeds_bioproc_dbscan
1040	0.3762282642535719	0.8443633922080143	0.582419956364945	0	41	139	100	C_Sphere_Human_r-varseeds_bioproc_dbscan
51529	0.3359003364812501	0.4064233368925026	0.8238444455032223	255	0	159	100	C_Sphere_Human_r-varseeds_bioproc_dbscan
6993	0.47050261243324565	0.4812673260916267	0.12638385028063526	0	15	109	100	C_Sphere_Human_r-varseeds_bioproc_dbscan
202500	0.5986770880437886	0.8565087598650998	0.43704824863207187	255	170	12	100	C_Sphere_Human_r-varseeds_bioproc_dbscan
7171	0.3944972354415224	0.8541741734081454	0.5643395998365922	0	41	139	100	C_Sphere_Human_r-varseeds_bioproc_dbscan
56975	0.2935991997772367	0.6627276872294953	0.23227375792740995	255	238	0	100	C_Sphere_Human_r-varseeds_bioproc_dbscan
4430	0.4370633056707486	0.29910565107706605	0.8102519764384094	0	36	81	100	C_Sphere_Human_r-varseeds_bioproc_dbscan
1020	0.12582963269814212	0.5056804291961843	0.5240234825222878	0	253	209	100	C_Sphere_Human_r-varseeds_bioproc_dbscan
9133	0.17430634712491538	0.6132003397234576	0.6473446128191496	0	28	255	100	C_Sphere_Human_r-varseeds_bioproc_dbscan
9997	0.48828693279793306	0.43951578019310145	0.12984785771674778	0	15	109	100	C_Sphere_Human_r-varseeds_bioproc_dbscan
4920	0.5771004304295939	0.5246523988984958	0.13354703067953372	0	15	109	100	C_Sphere_Human_r-varseeds_bioproc_dbscan
3611	0.4997661831670254	0.4978983099114409	0.124746232498199	0	15	109	100	C_Sphere_Human_r-varseeds_bioproc_dbscan
22853	0.7475480636577005	0.5330191443798132	0.7798612031807617	83	214	0	100	C_Sphere_Human_r-varseeds_bioproc_dbscan
2066	0.46368024856081586	0.38272557169234556	0.1454327274673296	0	71	255	100	C_Sphere_Human_r-varseeds_bioproc_dbscan
653583	0.32021308240447877	0.6090685130199112	0.9536128456735058	128	128	128	100	C_Sphere_Human_r-varseeds_bioproc_dbscan
6464	0.3197362444598144	0.7256088800013987	0.7392242737391361	0	198	255	100	C_Sphere_Human_r-varseeds_bioproc_dbscan
51684	0.40022789789806623	0.6360176937709608	0.8348830053220007	0	36	81	100	C_Sphere_Human_r-varseeds_bioproc_dbscan
23640	0.7258779467836042	0.6687368952406222	0.25227367151290436	32	244	0	100	C_Sphere_Human_r-varseeds_bioproc_dbscan
81892	0.6983727971598489	0.7745407532400055	0.33838904930603775	0	0	238	100	C_Sphere_Human_r-varseeds_bioproc_dbscan
81575	0.4635952660334286	0.5796173786034392	0.8646053969239749	0	36	81	100	C_Sphere_Human_r-varseeds_bioproc_dbscan
2739	0.6123214915878661	0.2067761060097114	0.7050447150989547	0	36	81	100	C_Sphere_Human_r-varseeds_bioproc_dbscan
2065	0.6238494229926397	0.495863474950451	0.14575605211852033	0	15	109	100	C_Sphere_Human_r-varseeds_bioproc_dbscan
80273	0.714170184558881	0.8051718708546882	0.4573792731774339	0	44	72	100	C_Sphere_Human_r-varseeds_bioproc_dbscan
1488	0.23183930855350815	0.4209153646033741	0.7497901325154226	0	7	119	100	C_Sphere_Human_r-varseeds_bioproc_dbscan
1200	0.8085017457920669	0.317507433640403	0.610702948474721	0	75	55	100	C_Sphere_Human_r-varseeds_bioproc_dbscan
51164	0.409559212494369	0.8135539207379154	0.6848689863281593	0	36	81	100	C_Sphere_Human_r-varseeds_bioproc_dbscan
10121	0.6664053815112702	0.6409824238636018	0.8051411842807148	0	47	122	100	C_Sphere_Human_r-varseeds_bioproc_dbscan
540	0.3974487258224333	0.34007872107692694	0.1764755160405173	0	251	104	100	C_Sphere_Human_r-varseeds_bioproc_dbscan
287	0.37782327620410644	0.6382745173209156	0.8264234855775495	0	36	81	100	C_Sphere_Human_r-varseeds_bioproc_dbscan
2317	0.46454238228506534	0.5448439664254654	0.8705767187251954	0	36	81	100	C_Sphere_Human_r-varseeds_bioproc_dbscan
23281	0.7070453920089234	0.541338704894589	0.9533154921201308	128	128	128	100	C_Sphere_Human_r-varseeds_bioproc_dbscan
10540	0.4617455552409875	0.31949851508824567	0.826397661639224	0	36	81	100	C_Sphere_Human_r-varseeds_bioproc_dbscan
10120	0.32721176670418006	0.18142801427376753	0.4035007783939822	0	88	15	100	C_Sphere_Human_r-varseeds_bioproc_dbscan
11216	0.5392351010538284	0.6106417768660228	0.8561539261992617	0	36	81	100	C_Sphere_Human_r-varseeds_bioproc_dbscan
81929	0.32602216224181224	0.7289990341991139	0.7406560154833894	0	198	255	100	C_Sphere_Human_r-varseeds_bioproc_dbscan
55860	0.6614975294599921	0.506031254172727	0.16127735697156148	0	15	109	100	C_Sphere_Human_r-varseeds_bioproc_dbscan
725	0.7149351418935737	0.4373101576371172	0.8008964219300334	0	36	81	100	C_Sphere_Human_r-varseeds_bioproc_dbscan
79848	0.3119740951861881	0.5890211845666707	0.8119341321300616	0	36	81	100	C_Sphere_Human_r-varseeds_bioproc_dbscan
9240	0.6085191977410682	0.2790660068487451	0.2167961413648346	0	15	109	100	C_Sphere_Human_r-varseeds_bioproc_dbscan
10241	0.8261583464202527	0.5219734508219135	0.6840604958330773	0	220	255	100	C_Sphere_Human_r-varseeds_bioproc_dbscan
84516	0.6337461549320103	0.340365312492086	0.1878399046499602	0	15	109	100	C_Sphere_Human_r-varseeds_bioproc_dbscan
832	0.5157962271609955	0.48622055272950876	0.8743795898922702	0	36	81	100	C_Sphere_Human_r-varseeds_bioproc_dbscan
829	0.4861458213992005	0.7045724262035634	0.8140005167222539	0	36	81	100	C_Sphere_Human_r-varseeds_bioproc_dbscan
10671	0.4442408259101419	0.7280603567624919	0.7924323857911739	0	36	81	100	C_Sphere_Human_r-varseeds_bioproc_dbscan
1639	0.618843841174608	0.3433207165905612	0.8192988063230636	0	36	81	100	C_Sphere_Human_r-varseeds_bioproc_dbscan
1778	0.5327499395326443	0.5060069574565106	0.1262085828758442	0	15	109	100	C_Sphere_Human_r-varseeds_bioproc_dbscan
1981	0.6079693196768597	0.18480169024765908	0.6721581085085195	0	36	81	100	C_Sphere_Human_r-varseeds_bioproc_dbscan
7388	0.5324297661069542	0.32682848515868546	0.8309933836088625	0	36	81	100	C_Sphere_Human_r-varseeds_bioproc_dbscan
23162	0.8008396739460292	0.3790018173066228	0.3111043368692452	0	7	119	100	C_Sphere_Human_r-varseeds_bioproc_dbscan
60626	0.5821531722820628	0.13848207383461808	0.44292538572316575	255	0	106	100	C_Sphere_Human_r-varseeds_bioproc_dbscan
80310	0.4139754364184862	0.5555188761914122	0.13900241031555982	0	15	109	100	C_Sphere_Human_r-varseeds_bioproc_dbscan
11275	0.8109814122418595	0.6981140356732803	0.4301720381452149	0	29	90	100	C_Sphere_Human_r-varseeds_bioproc_dbscan
51207	0.5908862805389712	0.4490263983608944	0.8602210735143949	0	36	81	100	C_Sphere_Human_r-varseeds_bioproc_dbscan
91582	0.3750512585260164	0.3293411550530976	0.9530181385667559	128	128	128	100	C_Sphere_Human_r-varseeds_bioproc_dbscan
89927	0.4769576984538487	0.7110650823114373	0.9527207850133808	128	128	128	100	C_Sphere_Human_r-varseeds_bioproc_dbscan
54069	0.26964905705900855	0.48154228828539314	0.7952293977916789	0	202	255	100	C_Sphere_Human_r-varseeds_bioproc_dbscan
140850	0.6779764092613692	0.32313243297013716	0.7787309866592425	0	36	81	100	C_Sphere_Human_r-varseeds_bioproc_dbscan
2743	0.2368101114531722	0.6464859829318726	0.7233166382970676	0	28	255	100	C_Sphere_Human_r-varseeds_bioproc_dbscan
10243	0.5948916749963269	0.8585662796332846	0.4432385932037137	255	170	12	100	C_Sphere_Human_r-varseeds_bioproc_dbscan
79908	0.6036333019082646	0.8482610622843919	0.5934163426740553	0	7	119	100	C_Sphere_Human_r-varseeds_bioproc_dbscan
51299	0.6602132599996521	0.3597081987366576	0.9524234314600059	128	128	128	100	C_Sphere_Human_r-varseeds_bioproc_dbscan
79867	0.4989417127175079	0.521361608725815	0.8743558452840436	0	36	81	100	C_Sphere_Human_r-varseeds_bioproc_dbscan
55515	0.28663945901049925	0.49540507340033896	0.952126077906631	128	128	128	100	C_Sphere_Human_r-varseeds_bioproc_dbscan
29121	0.7707330030958153	0.7045695419554314	0.6600356028525205	0	7	119	100	C_Sphere_Human_r-varseeds_bioproc_dbscan
1136	0.7792574490218547	0.41040022317920233	0.2658515852670247	0	73	34	100	C_Sphere_Human_r-varseeds_bioproc_dbscan
2892	0.3335132237650371	0.198959771213577	0.6491425402446974	0	36	81	100	C_Sphere_Human_r-varseeds_bioproc_dbscan
23306	0.65484874871988	0.6481385148689325	0.9518287243532559	128	128	128	100	C_Sphere_Human_r-varseeds_bioproc_dbscan
132724	0.48601804193038817	0.2857378690780503	0.951531370799881	128	128	128	100	C_Sphere_Human_r-varseeds_bioproc_dbscan
2556	0.41215777678610943	0.5564609968389824	0.1395874175417824	0	15	109	100	C_Sphere_Human_r-varseeds_bioproc_dbscan
56647	0.5128997782473246	0.4689481405623791	0.873451761500381	0	36	81	100	C_Sphere_Human_r-varseeds_bioproc_dbscan
55052	0.4967119147625188	0.3055642651924757	0.1791215642041618	116	232	0	100	C_Sphere_Human_r-varseeds_bioproc_dbscan
136319	0.7932122356869741	0.6913363655823426	0.3648505147115623	0	29	90	100	C_Sphere_Human_r-varseeds_bioproc_dbscan
11344	0.4213828932676472	0.14339918029531268	0.5852959437820303	255	0	142	100	C_Sphere_Human_r-varseeds_bioproc_dbscan
51720	0.41206363558663195	0.1871438115233769	0.6870322609954457	0	36	81	100	C_Sphere_Human_r-varseeds_bioproc_dbscan
1762	0.36535929333572936	0.6681155452295289	0.9512340172465061	128	128	128	100	C_Sphere_Human_r-varseeds_bioproc_dbscan
56257	0.7144503163931653	0.803095301633725	0.4455678006487342	0	44	72	100	C_Sphere_Human_r-varseeds_bioproc_dbscan
2885	0.4251838903113173	0.7111454488282076	0.8007459052609363	0	36	81	100	C_Sphere_Human_r-varseeds_bioproc_dbscan
4215	0.6414807694978448	0.3663208291204727	0.17916357561551566	0	15	109	100	C_Sphere_Human_r-varseeds_bioproc_dbscan
11035	0.6337236621053449	0.3309327814297262	0.1928407829714573	0	15	109	100	C_Sphere_Human_r-varseeds_bioproc_dbscan
2688	0.5605538485614745	0.2927929933322414	0.8066028639067151	0	36	81	100	C_Sphere_Human_r-varseeds_bioproc_dbscan
5521	0.5933659469887638	0.5241003728107736	0.13730882948755757	0	15	109	100	C_Sphere_Human_r-varseeds_bioproc_dbscan
2099	0.740439011269655	0.7223788798298016	0.6829775114065474	0	88	22	100	C_Sphere_Human_r-varseeds_bioproc_dbscan
11102	0.4817854927642101	0.5503095439703706	0.8711297758147364	0	36	81	100	C_Sphere_Human_r-varseeds_bioproc_dbscan
55114	0.5943759721662715	0.4778580889033639	0.8622494488467143	0	36	81	100	C_Sphere_Human_r-varseeds_bioproc_dbscan
23607	0.6134781393638475	0.5243379767247146	0.8566013622631319	0	36	81	100	C_Sphere_Human_r-varseeds_bioproc_dbscan
29760	0.4775604513454681	0.4741991415981644	0.552105712143573	255	69	0	100	C_Sphere_Human_r-varseeds_bioproc_dbscan
92912	0.6002032464558381	0.6014890737687452	0.846847001185135	0	36	81	100	C_Sphere_Human_r-varseeds_bioproc_dbscan
4116	0.5272158182104923	0.50089848902761	0.8739823260514323	0	36	81	100	C_Sphere_Human_r-varseeds_bioproc_dbscan
9656	0.6541498541170899	0.7977763232666435	0.33146709355700416	0	7	119	100	C_Sphere_Human_r-varseeds_bioproc_dbscan
10381	0.44061649593396296	0.6221210732519823	0.849522070536612	0	36	81	100	C_Sphere_Human_r-varseeds_bioproc_dbscan
3073	0.6029685673325454	0.19285578546732302	0.3107572676098279	0	127	255	100	C_Sphere_Human_r-varseeds_bioproc_dbscan
9924	0.7857737058697633	0.331859429986542	0.6754157144843274	0	184	255	100	C_Sphere_Human_r-varseeds_bioproc_dbscan
79077	0.5829513266588939	0.700670776311934	0.19390110717158637	0	7	119	100	C_Sphere_Human_r-varseeds_bioproc_dbscan
22976	0.43007992580306004	0.42796011830718295	0.13845988402684245	0	15	109	100	C_Sphere_Human_r-varseeds_bioproc_dbscan
7158	0.7881069677181597	0.42633773991220963	0.7286334853600506	255	71	1	100	C_Sphere_Human_r-varseeds_bioproc_dbscan
648	0.5591791478112847	0.6427331848382164	0.15799351342724716	0	15	109	100	C_Sphere_Human_r-varseeds_bioproc_dbscan
1612	0.5681535620640038	0.4002199340197464	0.14472855003221097	0	15	109	100	C_Sphere_Human_r-varseeds_bioproc_dbscan
26270	0.6462018818987166	0.2570899812737819	0.7454834374295364	0	36	81	100	C_Sphere_Human_r-varseeds_bioproc_dbscan
57520	0.6364596707596285	0.6751638832398872	0.19742472207053519	255	228	0	100	C_Sphere_Human_r-varseeds_bioproc_dbscan
23363	0.3888579417088034	0.8511575628812884	0.4286970049718856	0	41	139	100	C_Sphere_Human_r-varseeds_bioproc_dbscan
26228	0.24281945243015007	0.5033208102882065	0.7727872551090122	0	202	255	100	C_Sphere_Human_r-varseeds_bioproc_dbscan
51548	0.33619246374446665	0.4060159200749782	0.8238743610265813	255	0	159	100	C_Sphere_Human_r-varseeds_bioproc_dbscan
83987	0.6727379394885203	0.38179816294609964	0.18851964436681928	0	15	109	100	C_Sphere_Human_r-varseeds_bioproc_dbscan
10075	0.3437933734360879	0.5365865009695431	0.8388734857241312	0	36	81	100	C_Sphere_Human_r-varseeds_bioproc_dbscan
80301	0.5858764617520994	0.13840864847907258	0.44922737690608766	255	0	106	100	C_Sphere_Human_r-varseeds_bioproc_dbscan
9820	0.3911259609446656	0.3395693494417146	0.17880564017945233	0	251	104	100	C_Sphere_Human_r-varseeds_bioproc_dbscan
30011	0.6805271427584338	0.8283820639694676	0.4805589911375342	0	44	72	100	C_Sphere_Human_r-varseeds_bioproc_dbscan
23019	0.3302902990742683	0.8326789229307141	0.5349781816166725	0	41	139	100	C_Sphere_Human_r-varseeds_bioproc_dbscan
8775	0.3569859640628299	0.22938009277098736	0.2831670389780146	13	255	11	100	C_Sphere_Human_r-varseeds_bioproc_dbscan
2011	0.8329726891181634	0.5502299700238461	0.3343017794415598	230	122	239	100	C_Sphere_Human_r-varseeds_bioproc_dbscan
7414	0.5708373967510671	0.445690307046769	0.8642028341451429	0	36	81	100	C_Sphere_Human_r-varseeds_bioproc_dbscan
55604	0.6061663496937068	0.5270944208035518	0.14105707911235604	0	15	109	100	C_Sphere_Human_r-varseeds_bioproc_dbscan
168400	0.7136287854755358	0.4670834563190022	0.9509366636931311	128	128	128	100	C_Sphere_Human_r-varseeds_bioproc_dbscan
23322	0.3381017380460891	0.5705569993945252	0.8307421424011017	0	36	81	100	C_Sphere_Human_r-varseeds_bioproc_dbscan
79657	0.3198992161928998	0.3798182676812586	0.9506393101397561	128	128	128	100	C_Sphere_Human_r-varseeds_bioproc_dbscan
55795	0.5290994554968314	0.2903144851293532	0.8094882809740072	0	36	81	100	C_Sphere_Human_r-varseeds_bioproc_dbscan
4629	0.33514108060858494	0.476926455795634	0.8359385448270633	0	36	81	100	C_Sphere_Human_r-varseeds_bioproc_dbscan
9260	0.5133316122914721	0.48814088206147477	0.874540615003803	0	36	81	100	C_Sphere_Human_r-varseeds_bioproc_dbscan
5501	0.7798093729047906	0.4412708284125169	0.2568897619741572	0	73	34	100	C_Sphere_Human_r-varseeds_bioproc_dbscan
10092	0.4293870472456659	0.42839546090700825	0.13850824522043387	0	15	109	100	C_Sphere_Human_r-varseeds_bioproc_dbscan
4171	0.40434424168854327	0.250041482519104	0.23712541636632306	0	215	255	100	C_Sphere_Human_r-varseeds_bioproc_dbscan
4645	0.4587326511705706	0.4877552368456442	0.8724690209071692	0	36	81	100	C_Sphere_Human_r-varseeds_bioproc_dbscan
4848	0.4267638828221774	0.3436716558051294	0.1668813528136912	255	62	0	100	C_Sphere_Human_r-varseeds_bioproc_dbscan
10094	0.38947510820427356	0.443085462068147	0.1459879086037459	57	229	0	100	C_Sphere_Human_r-varseeds_bioproc_dbscan
10109	0.722084328102558	0.5040863710016492	0.8022209775614447	240	160	242	100	C_Sphere_Human_r-varseeds_bioproc_dbscan
81873	0.7482351904460492	0.7465566152210352	0.36423116500112507	0	0	238	100	C_Sphere_Human_r-varseeds_bioproc_dbscan
1738	0.7766493990624077	0.7532979527289152	0.4890215648980681	0	29	90	100	C_Sphere_Human_r-varseeds_bioproc_dbscan
90411	0.30507105562606934	0.5971658988381087	0.8051955375223332	0	36	81	100	C_Sphere_Human_r-varseeds_bioproc_dbscan
112399	0.49380908663949596	0.5509926133007395	0.1282668960899106	0	15	109	100	C_Sphere_Human_r-varseeds_bioproc_dbscan
9564	0.44578570412251506	0.5866490078603219	0.860765500266106	0	36	81	100	C_Sphere_Human_r-varseeds_bioproc_dbscan
2735	0.5335691026791131	0.267568208793567	0.7923180226357324	0	36	81	100	C_Sphere_Human_r-varseeds_bioproc_dbscan
92241	0.6494143427297644	0.29974814529660176	0.7796654554924155	0	36	81	100	C_Sphere_Human_r-varseeds_bioproc_dbscan
1850	0.30678529520900233	0.805347944141814	0.3991935578859742	0	7	119	100	C_Sphere_Human_r-varseeds_bioproc_dbscan
51177	0.5519387955297973	0.7110672651804373	0.9503419565863812	128	128	128	100	C_Sphere_Human_r-varseeds_bioproc_dbscan
79577	0.7858708095936275	0.2778820341698303	0.4013849594055667	0	7	119	100	C_Sphere_Human_r-varseeds_bioproc_dbscan
9555	0.8408730150009265	0.5695110569934606	0.6404887484655187	0	251	176	100	C_Sphere_Human_r-varseeds_bioproc_dbscan
8405	0.6676618943074312	0.6041201788204756	0.8189323970578875	0	47	122	100	C_Sphere_Human_r-varseeds_bioproc_dbscan
79084	0.6047453669855686	0.3089355450676651	0.9500446030330062	128	128	128	100	C_Sphere_Human_r-varseeds_bioproc_dbscan
1104	0.43901442982158656	0.4345917090557161	0.13558785963405856	0	15	109	100	C_Sphere_Human_r-varseeds_bioproc_dbscan
7913	0.2680935864245353	0.6387543198231471	0.7599221491278405	0	28	255	100	C_Sphere_Human_r-varseeds_bioproc_dbscan
9678	0.29329331901338607	0.5705225398716371	0.9497472494796313	128	128	128	100	C_Sphere_Human_r-varseeds_bioproc_dbscan
142	0.4951418603331719	0.526598914240997	0.12571274090160617	0	15	109	100	C_Sphere_Human_r-varseeds_bioproc_dbscan
7150	0.36820002439332133	0.48412865814553036	0.1490647805488574	0	206	255	100	C_Sphere_Human_r-varseeds_bioproc_dbscan
1386	0.24788583866380443	0.6219092822408968	0.25037222475017284	0	15	109	100	C_Sphere_Human_r-varseeds_bioproc_dbscan
1058	0.4585449081746408	0.5541929213675362	0.8687006934498025	0	36	81	100	C_Sphere_Human_r-varseeds_bioproc_dbscan
7520	0.5859475064406969	0.45629865272574005	0.13732150669364462	0	15	109	100	C_Sphere_Human_r-varseeds_bioproc_dbscan
54904	0.35711861807933626	0.534014114961662	0.844968605920597	0	36	81	100	C_Sphere_Human_r-varseeds_bioproc_dbscan
3068	0.37076023796842394	0.5370939916948787	0.8499981253373279	0	36	81	100	C_Sphere_Human_r-varseeds_bioproc_dbscan
11335	0.2914884067412856	0.24638658117308965	0.681041140841509	104	213	0	100	C_Sphere_Human_r-varseeds_bioproc_dbscan
4000	0.15987400152863823	0.3562010085584812	0.5650075958100699	228	255	24	100	C_Sphere_Human_r-varseeds_bioproc_dbscan
8350	0.7007894309209494	0.5880654439626486	0.9494498959262563	128	128	128	100	C_Sphere_Human_r-varseeds_bioproc_dbscan
23468	0.3632343975268313	0.29051524221444547	0.7792443128930221	0	36	81	100	C_Sphere_Human_r-varseeds_bioproc_dbscan
11083	0.41135881259144347	0.2990695174745053	0.9491525423728813	128	128	128	100	C_Sphere_Human_r-varseeds_bioproc_dbscan
3020	0.42961239269912743	0.7088045508839422	0.9488551888195064	128	128	128	100	C_Sphere_Human_r-varseeds_bioproc_dbscan
6612	0.6030825630350833	0.46036559071695526	0.1413368943401862	0	15	109	100	C_Sphere_Human_r-varseeds_bioproc_dbscan
2146	0.2651978473987834	0.6488896571929184	0.7515865619289637	0	28	255	100	C_Sphere_Human_r-varseeds_bioproc_dbscan
200558	0.12743719904447443	0.5208526549153079	0.537059392615014	0	253	209	100	C_Sphere_Human_r-varseeds_bioproc_dbscan
51213	0.6936509798397958	0.3934817364733478	0.9485578352661315	128	128	128	100	C_Sphere_Human_r-varseeds_bioproc_dbscan
255626	0.41748540177399607	0.7211672273122252	0.20831533643485461	191	255	56	100	C_Sphere_Human_r-varseeds_bioproc_dbscan
221662	0.4963035175003306	0.5969075685829404	0.862225883105593	0	36	81	100	C_Sphere_Human_r-varseeds_bioproc_dbscan
285141	0.28484232256547726	0.44778632239820493	0.9482604817127565	128	128	128	100	C_Sphere_Human_r-varseeds_bioproc_dbscan
546	0.39084484532869823	0.33999303207719245	0.17868968957845133	0	251	104	100	C_Sphere_Human_r-varseeds_bioproc_dbscan
10951	0.41216042628905164	0.2551455955796106	0.22968982136607557	0	215	255	100	C_Sphere_Human_r-varseeds_bioproc_dbscan
919	0.4977251351343711	0.5064330678538206	0.43770436857503825	255	69	0	100	C_Sphere_Human_r-varseeds_bioproc_dbscan
4204	0.6083718540753381	0.5682638767992817	0.147232398847154	0	15	109	100	C_Sphere_Human_r-varseeds_bioproc_dbscan
4149	0.4977087324263819	0.20979788135299077	0.7374429138792152	0	250	136	100	C_Sphere_Human_r-varseeds_bioproc_dbscan
27023	0.7886914905486881	0.7092201125868149	0.3828318347595576	0	29	90	100	C_Sphere_Human_r-varseeds_bioproc_dbscan
85451	0.7796918557110004	0.4406253884589394	0.2569115614026138	0	73	34	100	C_Sphere_Human_r-varseeds_bioproc_dbscan
3024	0.28947735575280376	0.6545661369980312	0.23065469760714702	255	238	0	100	C_Sphere_Human_r-varseeds_bioproc_dbscan
3018	0.29765320758287983	0.6735039872606856	0.23596904053065593	255	238	0	100	C_Sphere_Human_r-varseeds_bioproc_dbscan
3428	0.2533668665182426	0.23533293497172136	0.5985411255931414	137	255	16	100	C_Sphere_Human_r-varseeds_bioproc_dbscan
3169	0.638957000562369	0.3631589106198977	0.17939540974235307	0	15	109	100	C_Sphere_Human_r-varseeds_bioproc_dbscan
23133	0.719209405002875	0.5833423291695887	0.2069755770994941	110	222	0	100	C_Sphere_Human_r-varseeds_bioproc_dbscan
3012	0.623888234298015	0.6845293222190368	0.9479631281593814	128	128	128	100	C_Sphere_Human_r-varseeds_bioproc_dbscan
8658	0.30925809754568734	0.21448433739717887	0.6506005307366513	159	51	254	100	C_Sphere_Human_r-varseeds_bioproc_dbscan
3284	0.8728934989637103	0.5419573063689493	0.5001892553038213	0	254	42	100	C_Sphere_Human_r-varseeds_bioproc_dbscan
79829	0.6075141529583316	0.5901231741693229	0.15190646460890733	0	15	109	100	C_Sphere_Human_r-varseeds_bioproc_dbscan
85437	0.6178561467233746	0.3466879309542966	0.178410120292891	0	15	109	100	C_Sphere_Human_r-varseeds_bioproc_dbscan
126299	0.5335602127472632	0.279850816705765	0.9476657746060064	128	128	128	100	C_Sphere_Human_r-varseeds_bioproc_dbscan
7508	0.3663800506381217	0.8428836611237536	0.5726323763117385	0	41	139	100	C_Sphere_Human_r-varseeds_bioproc_dbscan
55506	0.3963635699085417	0.6518296898139461	0.8268220462049007	0	36	81	100	C_Sphere_Human_r-varseeds_bioproc_dbscan
3151	0.5690386916850975	0.3036020597637217	0.8118817464266013	0	36	81	100	C_Sphere_Human_r-varseeds_bioproc_dbscan
54969	0.3253963205805904	0.5749191452127123	0.823233860280944	0	36	81	100	C_Sphere_Human_r-varseeds_bioproc_dbscan
2665	0.3073473028541909	0.5448642400068116	0.1811985913891187	0	15	109	100	C_Sphere_Human_r-varseeds_bioproc_dbscan
65061	0.815798342742805	0.5955938829928815	0.321147668935024	0	7	119	100	C_Sphere_Human_r-varseeds_bioproc_dbscan
2547	0.6903456305159801	0.8067759376278005	0.6020949354953011	0	246	248	100	C_Sphere_Human_r-varseeds_bioproc_dbscan
3208	0.7125783587194796	0.806625151818483	0.4599283502168273	0	44	72	100	C_Sphere_Human_r-varseeds_bioproc_dbscan
4836	0.42666801441508573	0.345273330217388	0.1661548617071883	255	62	0	100	C_Sphere_Human_r-varseeds_bioproc_dbscan
4671	0.5408195513254405	0.5143481150175063	0.8724751471055252	0	36	81	100	C_Sphere_Human_r-varseeds_bioproc_dbscan
4294	0.43204011080678684	0.3187629535598006	0.8211049616354545	0	36	81	100	C_Sphere_Human_r-varseeds_bioproc_dbscan
55172	0.4598256046722351	0.49568266410410566	0.8727662309609883	0	36	81	100	C_Sphere_Human_r-varseeds_bioproc_dbscan
26747	0.22829617410420305	0.666354573359158	0.6977593237503703	0	28	255	100	C_Sphere_Human_r-varseeds_bioproc_dbscan
1716	0.22834022069319976	0.27951912446612787	0.6347766833542147	108	219	0	100	C_Sphere_Human_r-varseeds_bioproc_dbscan
53373	0.7888115119140355	0.7164539186943433	0.39715768131442697	0	29	90	100	C_Sphere_Human_r-varseeds_bioproc_dbscan
219931	0.3488861652644657	0.2792717051651332	0.7626971828327836	0	36	81	100	C_Sphere_Human_r-varseeds_bioproc_dbscan
134285	0.32625234626681604	0.6402300558807864	0.9473684210526315	128	128	128	100	C_Sphere_Human_r-varseeds_bioproc_dbscan
64091	0.6668046962606036	0.3138022368201805	0.7795550497716783	0	36	81	100	C_Sphere_Human_r-varseeds_bioproc_dbscan
55504	0.46581594077578803	0.4757485157229138	0.872598453616231	0	36	81	100	C_Sphere_Human_r-varseeds_bioproc_dbscan
1902	0.5560259877749916	0.5189669631116592	0.8702920964439107	0	36	81	100	C_Sphere_Human_r-varseeds_bioproc_dbscan
6490	0.24071085054431152	0.7703600914690056	0.5187070421024895	0	27	172	100	C_Sphere_Human_r-varseeds_bioproc_dbscan
51075	0.723607492007734	0.5141940099604755	0.9470710674992566	128	128	128	100	C_Sphere_Human_r-varseeds_bioproc_dbscan
54951	0.34446872124406547	0.33825665150245476	0.9467737139458816	128	128	128	100	C_Sphere_Human_r-varseeds_bioproc_dbscan
6430	0.6055349071844932	0.2934713953230944	0.20503310269448788	0	15	109	100	C_Sphere_Human_r-varseeds_bioproc_dbscan
9777	0.4336827858619374	0.4869497616455469	0.8687989362073802	0	36	81	100	C_Sphere_Human_r-varseeds_bioproc_dbscan
4363	0.5909421884048525	0.6033544109414393	0.15086422834480018	0	15	109	100	C_Sphere_Human_r-varseeds_bioproc_dbscan
116254	0.5056144599373628	0.7251081235763591	0.9464763603925066	128	128	128	100	C_Sphere_Human_r-varseeds_bioproc_dbscan
4701	0.6036965322400832	0.8603702315094957	0.5125796182273294	0	44	72	100	C_Sphere_Human_r-varseeds_bioproc_dbscan
4731	0.4566429423647839	0.16226743968734125	0.34264653357958247	0	68	72	100	C_Sphere_Human_r-varseeds_bioproc_dbscan
55584	0.5263100431482235	0.36547637045616155	0.8490067767646743	0	36	81	100	C_Sphere_Human_r-varseeds_bioproc_dbscan
170572	0.2775784268601	0.4621175199238559	0.20027921748700112	0	15	109	100	C_Sphere_Human_r-varseeds_bioproc_dbscan
58477	0.24795027636405242	0.4318864799449198	0.23064769943165275	0	15	109	100	C_Sphere_Human_r-varseeds_bioproc_dbscan
5745	0.3441605140526466	0.836425047008344	0.5568304233809082	0	41	139	100	C_Sphere_Human_r-varseeds_bioproc_dbscan
5824	0.45887096752142387	0.1372638031972968	0.5857867551189322	255	0	142	100	C_Sphere_Human_r-varseeds_bioproc_dbscan
3290	0.8308670162186997	0.40048819145453174	0.35354509635089304	178	255	52	100	C_Sphere_Human_r-varseeds_bioproc_dbscan
4543	0.6612891689712304	0.337382161479411	0.2027481201412491	0	15	109	100	C_Sphere_Human_r-varseeds_bioproc_dbscan
64116	0.5057876711053594	0.45469261840351455	0.8721658411637112	0	36	81	100	C_Sphere_Human_r-varseeds_bioproc_dbscan
148066	0.7835950318976731	0.7217075431289464	0.6058198317836658	0	7	119	100	C_Sphere_Human_r-varseeds_bioproc_dbscan
9498	0.3426338302117435	0.18106907071167028	0.3808978341836643	0	88	15	100	C_Sphere_Human_r-varseeds_bioproc_dbscan
1261	0.6571382363111199	0.6550214010326285	0.803238999691174	0	47	122	100	C_Sphere_Human_r-varseeds_bioproc_dbscan
3741	0.4234605004407971	0.5838094264470065	0.8573679419596067	0	36	81	100	C_Sphere_Human_r-varseeds_bioproc_dbscan
7100	0.3406994471185254	0.4943092515903693	0.16035176441848825	0	15	109	100	C_Sphere_Human_r-varseeds_bioproc_dbscan
10136	0.38646792236489014	0.8505085623345712	0.4292773392949826	0	41	139	100	C_Sphere_Human_r-varseeds_bioproc_dbscan
10488	0.6098973640858237	0.20657892628664332	0.7060713675665139	0	36	81	100	C_Sphere_Human_r-varseeds_bioproc_dbscan
9931	0.7279653750045798	0.6202014384313155	0.22715124997431912	32	244	0	100	C_Sphere_Human_r-varseeds_bioproc_dbscan
79937	0.5016348466917636	0.7029009261562962	0.8153884807424888	0	36	81	100	C_Sphere_Human_r-varseeds_bioproc_dbscan
728378	0.40475000691550383	0.813776365580279	0.3176486259046637	255	96	4	100	C_Sphere_Human_r-varseeds_bioproc_dbscan
347688	0.3945096445059352	0.783010448492824	0.27737375702171707	0	7	119	100	C_Sphere_Human_r-varseeds_bioproc_dbscan
10024	0.6484796540769924	0.3299696577737427	0.9461790068391316	128	128	128	100	C_Sphere_Human_r-varseeds_bioproc_dbscan
7277	0.25139268498420514	0.6211752969875937	0.24652365303769763	0	15	109	100	C_Sphere_Human_r-varseeds_bioproc_dbscan
23262	0.7456403097459521	0.3367010429292709	0.2680214444796244	196	255	52	100	C_Sphere_Human_r-varseeds_bioproc_dbscan
54972	0.35134263458934245	0.8403386587042416	0.44705737795356193	0	7	119	100	C_Sphere_Human_r-varseeds_bioproc_dbscan
25793	0.5890881959262221	0.6520907030906324	0.1686683693458167	0	15	109	100	C_Sphere_Human_r-varseeds_bioproc_dbscan
5125	0.5062289670611216	0.5291659733332391	0.12592029381890119	0	15	109	100	C_Sphere_Human_r-varseeds_bioproc_dbscan
427	0.5309925728612083	0.3880727441438798	0.8565221464938788	0	36	81	100	C_Sphere_Human_r-varseeds_bioproc_dbscan
6609	0.5339050641239174	0.4717674595736047	0.8723655910035382	0	36	81	100	C_Sphere_Human_r-varseeds_bioproc_dbscan
57118	0.46106963294345654	0.6933529469138636	0.8189483833054223	0	36	81	100	C_Sphere_Human_r-varseeds_bioproc_dbscan
5684	0.7821736462348817	0.7040779006207513	0.36007566851517503	0	29	90	100	C_Sphere_Human_r-varseeds_bioproc_dbscan
83445	0.27525062260456334	0.525338564517488	0.9458816532857567	128	128	128	100	C_Sphere_Human_r-varseeds_bioproc_dbscan
79719	0.6834851837404615	0.6336694046267188	0.9455842997323818	128	128	128	100	C_Sphere_Human_r-varseeds_bioproc_dbscan
816	0.23443210989686591	0.3287691481605004	0.2979185668850739	255	145	9	100	C_Sphere_Human_r-varseeds_bioproc_dbscan
14	0.43391059839761636	0.4186411684890896	0.13971935439031818	0	15	109	100	C_Sphere_Human_r-varseeds_bioproc_dbscan
25953	0.8232984036325636	0.3102718947481442	0.48406022249513564	0	7	119	100	C_Sphere_Human_r-varseeds_bioproc_dbscan
3316	0.498562196050517	0.49908488639636217	0.12474435439359349	0	15	109	100	C_Sphere_Human_r-varseeds_bioproc_dbscan
6049	0.16582194558511615	0.37395220312070276	0.38561596832848216	0	54	105	100	C_Sphere_Human_r-varseeds_bioproc_dbscan
80032	0.45505417905208734	0.27711682398449167	0.9452869461790068	128	128	128	100	C_Sphere_Human_r-varseeds_bioproc_dbscan
1544	0.7121725934925189	0.23285704271481333	0.6558861990273441	0	229	255	100	C_Sphere_Human_r-varseeds_bioproc_dbscan
144423	0.38245812134887686	0.6953991237425	0.9449895926256318	128	128	128	100	C_Sphere_Human_r-varseeds_bioproc_dbscan
55633	0.4235167772248096	0.6263104883806849	0.8446728938787847	0	36	81	100	C_Sphere_Human_r-varseeds_bioproc_dbscan
116372	0.7193916885697516	0.43534628696446614	0.9446922390722569	128	128	128	100	C_Sphere_Human_r-varseeds_bioproc_dbscan
326	0.47247101518150586	0.5080075845918481	0.4443465016434457	255	69	0	100	C_Sphere_Human_r-varseeds_bioproc_dbscan
10553	0.5011387780968882	0.49696217296081885	0.12475401321727891	0	15	109	100	C_Sphere_Human_r-varseeds_bioproc_dbscan
7545	0.34632652183556584	0.5326754325544595	0.8404273042677415	0	36	81	100	C_Sphere_Human_r-varseeds_bioproc_dbscan
127396	0.29420810357099125	0.39941783058149677	0.9443948855188818	128	128	128	100	C_Sphere_Human_r-varseeds_bioproc_dbscan
133482	0.6350014827184165	0.676305296489971	0.197433889009681	255	228	0	100	C_Sphere_Human_r-varseeds_bioproc_dbscan
9753	0.584185412674907	0.7139052446647668	0.9440975319655069	128	128	128	100	C_Sphere_Human_r-varseeds_bioproc_dbscan
6746	0.1740879699499251	0.3617868245947947	0.37619203068991697	0	54	105	100	C_Sphere_Human_r-varseeds_bioproc_dbscan
7385	0.4780366235729938	0.30714896949363224	0.17890694603620805	116	232	0	100	C_Sphere_Human_r-varseeds_bioproc_dbscan
476	0.6708611188031053	0.28044843368594913	0.24820048743296763	0	15	109	100	C_Sphere_Human_r-varseeds_bioproc_dbscan
10599	0.24223285024288216	0.655282112469394	0.7237035054874108	0	28	255	100	C_Sphere_Human_r-varseeds_bioproc_dbscan
54808	0.22817847804101593	0.6666318077367727	0.6973641168812432	0	28	255	100	C_Sphere_Human_r-varseeds_bioproc_dbscan
55969	0.5827952497357722	0.2850648926289353	0.943800178412132	128	128	128	100	C_Sphere_Human_r-varseeds_bioproc_dbscan
9144	0.8461578902029443	0.3881547551682833	0.5917696529756229	255	216	1	100	C_Sphere_Human_r-varseeds_bioproc_dbscan
9341	0.31735613000875673	0.4174128141625628	0.18287446437369775	0	15	109	100	C_Sphere_Human_r-varseeds_bioproc_dbscan
80097	0.29342250950948723	0.6030083166135084	0.9435028248587569	128	128	128	100	C_Sphere_Human_r-varseeds_bioproc_dbscan
8615	0.8747418905943489	0.5167542389330942	0.5096091023398994	0	254	42	100	C_Sphere_Human_r-varseeds_bioproc_dbscan
29095	0.3466337971008358	0.4630425111559215	0.8401150917354666	0	36	81	100	C_Sphere_Human_r-varseeds_bioproc_dbscan
51203	0.4718587331248282	0.16213901239067463	0.3394823409495097	0	68	72	100	C_Sphere_Human_r-varseeds_bioproc_dbscan
202559	0.7226266756460534	0.5639360876316041	0.943205471305382	128	128	128	100	C_Sphere_Human_r-varseeds_bioproc_dbscan
9958	0.533088653889261	0.7790362228691297	0.7484412733160808	255	198	9	100	C_Sphere_Human_r-varseeds_bioproc_dbscan
4659	0.31197029421150313	0.5115895957892136	0.17554464690783816	0	15	109	100	C_Sphere_Human_r-varseeds_bioproc_dbscan
5352	0.43484072485137804	0.5364634676640535	0.13226207175355492	0	15	109	100	C_Sphere_Human_r-varseeds_bioproc_dbscan
84842	0.3326596813615095	0.5193126522679756	0.1647476471147472	0	15	109	100	C_Sphere_Human_r-varseeds_bioproc_dbscan
5782	0.24998818012075008	0.2310494687595528	0.5758423812791523	0	250	163	100	C_Sphere_Human_r-varseeds_bioproc_dbscan
7360	0.4590311702198934	0.16098893521693852	0.3447708599346931	0	68	72	100	C_Sphere_Human_r-varseeds_bioproc_dbscan
899	0.6899196306884905	0.2767474514453613	0.7339834451958993	0	36	81	100	C_Sphere_Human_r-varseeds_bioproc_dbscan
3837	0.675082436570912	0.4559928106311886	0.8287234035340796	0	36	81	100	C_Sphere_Human_r-varseeds_bioproc_dbscan
90355	0.4344427292638471	0.2991532523504998	0.18996370558294906	0	7	119	100	C_Sphere_Human_r-varseeds_bioproc_dbscan
6286	0.5336441691343073	0.1380736508840244	0.4073847657933038	228	14	255	100	C_Sphere_Human_r-varseeds_bioproc_dbscan
5903	0.4971692444499134	0.5012082727416208	0.562289540594155	255	69	0	100	C_Sphere_Human_r-varseeds_bioproc_dbscan
9972	0.4521094024749481	0.5686429038953676	0.8655016552717814	0	36	81	100	C_Sphere_Human_r-varseeds_bioproc_dbscan
1474	0.3088551047943793	0.4882750163684956	0.8223211238010633	0	36	81	100	C_Sphere_Human_r-varseeds_bioproc_dbscan
2939	0.5580403757956601	0.8171510029702145	0.6917130342736473	0	7	119	100	C_Sphere_Human_r-varseeds_bioproc_dbscan
8339	0.378906487028944	0.3021833199067747	0.9429081177520071	128	128	128	100	C_Sphere_Human_r-varseeds_bioproc_dbscan
7112	0.4557311729867787	0.7284109444063239	0.9426107641986321	128	128	128	100	C_Sphere_Human_r-varseeds_bioproc_dbscan
10036	0.5232633732868825	0.8660440618308594	0.42090342981879847	255	0	213	100	C_Sphere_Human_r-varseeds_bioproc_dbscan
50809	0.3732329396910732	0.5292512570849318	0.8516406843235476	0	36	81	100	C_Sphere_Human_r-varseeds_bioproc_dbscan
8555	0.5398373123908138	0.30400413289672246	0.8171726130425416	0	36	81	100	C_Sphere_Human_r-varseeds_bioproc_dbscan
567	0.4500810980425529	0.5232585738778632	0.5292845221168223	255	69	0	100	C_Sphere_Human_r-varseeds_bioproc_dbscan
51564	0.8502483650068887	0.3729129011978955	0.5440981541733957	0	7	119	100	C_Sphere_Human_r-varseeds_bioproc_dbscan
604	0.2777808846587625	0.1980612049486507	0.5081683061471407	0	66	43	100	C_Sphere_Human_r-varseeds_bioproc_dbscan
5587	0.8019636892364062	0.43512999583741424	0.286807677680596	0	73	34	100	C_Sphere_Human_r-varseeds_bioproc_dbscan
5467	0.5543778348445596	0.12975246087223308	0.47461852391197534	255	0	106	100	C_Sphere_Human_r-varseeds_bioproc_dbscan
25865	0.32793657903859674	0.5952448218933759	0.1804747385724187	0	15	109	100	C_Sphere_Human_r-varseeds_bioproc_dbscan
1909	0.6802391965673709	0.5098344881799989	0.8287473270094114	0	36	81	100	C_Sphere_Human_r-varseeds_bioproc_dbscan
22806	0.4018354418857239	0.8603297849601103	0.46438733387407255	0	41	139	100	C_Sphere_Human_r-varseeds_bioproc_dbscan
64375	0.41348814587420113	0.8121457368941375	0.689083039432702	0	36	81	100	C_Sphere_Human_r-varseeds_bioproc_dbscan
50943	0.4643889766236795	0.4628197300042634	0.5351293494738251	255	69	0	100	C_Sphere_Human_r-varseeds_bioproc_dbscan
4205	0.6791408825734668	0.6225364832377793	0.8058953550717605	0	47	122	100	C_Sphere_Human_r-varseeds_bioproc_dbscan
7538	0.34377924275372956	0.5290267077475649	0.839596332413364	0	36	81	100	C_Sphere_Human_r-varseeds_bioproc_dbscan
4208	0.18288492340220402	0.6280325410250559	0.6537816151289794	0	28	255	100	C_Sphere_Human_r-varseeds_bioproc_dbscan
63035	0.6875601467791759	0.36133739215375354	0.9423134106452572	128	128	128	100	C_Sphere_Human_r-varseeds_bioproc_dbscan
9314	0.516647760078642	0.4856237732839018	0.8743204519555854	0	36	81	100	C_Sphere_Human_r-varseeds_bioproc_dbscan
81	0.6772648891590127	0.6354058754307821	0.8015352457965585	0	47	122	100	C_Sphere_Human_r-varseeds_bioproc_dbscan
860	0.24842656085075698	0.6295845795392295	0.25371516151439566	0	15	109	100	C_Sphere_Human_r-varseeds_bioproc_dbscan
7101	0.7062963089881906	0.3252241165456524	0.23978519258029823	0	15	109	100	C_Sphere_Human_r-varseeds_bioproc_dbscan
27232	0.17964991384780438	0.4698573047623019	0.6924523590949543	0	36	81	100	C_Sphere_Human_r-varseeds_bioproc_dbscan
10765	0.4722258402033749	0.5072811013182429	0.8738543242792128	0	36	81	100	C_Sphere_Human_r-varseeds_bioproc_dbscan
79718	0.17883147456342635	0.35765370820094694	0.36869472653834623	0	54	105	100	C_Sphere_Human_r-varseeds_bioproc_dbscan
6907	0.652415201064231	0.3418743779449446	0.1957243219341439	0	15	109	100	C_Sphere_Human_r-varseeds_bioproc_dbscan
8458	0.6950799233555389	0.8174258561662318	0.4553095376218159	0	44	72	100	C_Sphere_Human_r-varseeds_bioproc_dbscan
6472	0.3354612903671212	0.4964445608162876	0.16283146617421784	0	15	109	100	C_Sphere_Human_r-varseeds_bioproc_dbscan
23394	0.2676457556401446	0.4756863489328592	0.9420160570918823	128	128	128	100	C_Sphere_Human_r-varseeds_bioproc_dbscan
3094	0.4905014994298703	0.4795929711417753	0.12542239487295237	0	15	109	100	C_Sphere_Human_r-varseeds_bioproc_dbscan
79699	0.8464138299512922	0.3866762090851931	0.5889506850379441	255	216	1	100	C_Sphere_Human_r-varseeds_bioproc_dbscan
79269	0.5985611583158962	0.6007775476413999	0.8475232753518291	0	36	81	100	C_Sphere_Human_r-varseeds_bioproc_dbscan
114984	0.6554523121338618	0.6754942623939796	0.9417187035385073	128	128	128	100	C_Sphere_Human_r-varseeds_bioproc_dbscan
55034	0.7454108426683514	0.38900365199735565	0.23867988330318995	0	7	119	100	C_Sphere_Human_r-varseeds_bioproc_dbscan
84942	0.3587883974377921	0.2621808357362865	0.7531218230104006	0	36	81	100	C_Sphere_Human_r-varseeds_bioproc_dbscan
5910	0.5531870789104489	0.7658846103501913	0.2405583903596687	246	253	8	100	C_Sphere_Human_r-varseeds_bioproc_dbscan
5966	0.676396936589694	0.6805725416012114	0.7774375315457627	0	47	122	100	C_Sphere_Human_r-varseeds_bioproc_dbscan
387	0.6113426511717813	0.5571799739406686	0.1461888881549217	0	15	109	100	C_Sphere_Human_r-varseeds_bioproc_dbscan
644019	0.5041022924880177	0.265224154968	0.9414213499851323	128	128	128	100	C_Sphere_Human_r-varseeds_bioproc_dbscan
1555	0.26565803363976326	0.6269357665454796	0.23595886746404288	0	15	109	100	C_Sphere_Human_r-varseeds_bioproc_dbscan
10901	0.457321402371884	0.3077222641165135	0.8190408799572427	0	36	81	100	C_Sphere_Human_r-varseeds_bioproc_dbscan
492	0.21205570485027359	0.724597045511383	0.5853643045538315	0	7	119	100	C_Sphere_Human_r-varseeds_bioproc_dbscan
493	0.5536041855751094	0.4705815556781597	0.8699586658012715	0	36	81	100	C_Sphere_Human_r-varseeds_bioproc_dbscan
491	0.19029463288783277	0.6973772332473831	0.5759065778011585	0	7	119	100	C_Sphere_Human_r-varseeds_bioproc_dbscan
5024	0.37116070418950015	0.48579096045965586	0.14789422949509645	0	206	255	100	C_Sphere_Human_r-varseeds_bioproc_dbscan
22953	0.5282668687610891	0.4264820138047176	0.8665971715748753	0	36	81	100	C_Sphere_Human_r-varseeds_bioproc_dbscan
5192	0.43098199212017657	0.37449791851822917	0.8464947224212762	0	36	81	100	C_Sphere_Human_r-varseeds_bioproc_dbscan
5828	0.459260695989015	0.13744034601318822	0.5867130910884117	255	0	142	100	C_Sphere_Human_r-varseeds_bioproc_dbscan
5830	0.4541253667821772	0.1353525304603615	0.5745531910282141	255	0	142	100	C_Sphere_Human_r-varseeds_bioproc_dbscan
5193	0.426022826910651	0.3702928188929019	0.8439117919874092	0	36	81	100	C_Sphere_Human_r-varseeds_bioproc_dbscan
7681	0.3381741476905381	0.6709442577073813	0.9411239964317573	128	128	128	100	C_Sphere_Human_r-varseeds_bioproc_dbscan
10668	0.32054049716514754	0.7200502183786996	0.7449338682485485	0	198	255	100	C_Sphere_Human_r-varseeds_bioproc_dbscan
91445	0.5542107428794735	0.4948050470668297	0.8710058879859384	0	36	81	100	C_Sphere_Human_r-varseeds_bioproc_dbscan
255488	0.6730405194321206	0.20793890517714586	0.659456028714621	0	7	119	100	C_Sphere_Human_r-varseeds_bioproc_dbscan
9781	0.8570471907846148	0.557903109725708	0.5997134541387612	0	7	119	100	C_Sphere_Human_r-varseeds_bioproc_dbscan
3981	0.46357268377206484	0.4604297093416098	0.5315025133495348	255	69	0	100	C_Sphere_Human_r-varseeds_bioproc_dbscan
3184	0.7182856116436988	0.43061018337764134	0.7969906351022553	0	36	81	100	C_Sphere_Human_r-varseeds_bioproc_dbscan
5261	0.5380174224806439	0.1310334247790274	0.44425208775984043	0	7	119	100	C_Sphere_Human_r-varseeds_bioproc_dbscan
1181	0.5226419334897261	0.7124984518627631	0.1915115767953086	128	252	8	100	C_Sphere_Human_r-varseeds_bioproc_dbscan
55800	0.8214737121970196	0.5040016727635065	0.3063823347232755	255	235	0	100	C_Sphere_Human_r-varseeds_bioproc_dbscan
79778	0.6194919856137608	0.26791858904531907	0.23046351102998558	0	15	109	100	C_Sphere_Human_r-varseeds_bioproc_dbscan
88	0.4232146779927137	0.6335506666643188	0.8418674527659431	0	36	81	100	C_Sphere_Human_r-varseeds_bioproc_dbscan
87	0.4296862063120497	0.17758006952952543	0.6780451168279863	0	7	119	100	C_Sphere_Human_r-varseeds_bioproc_dbscan
10763	0.43632062316564374	0.4114135668688219	0.8587094899660201	0	36	81	100	C_Sphere_Human_r-varseeds_bioproc_dbscan
23528	0.6849609685491438	0.3511862624730402	0.2093676563320222	0	15	109	100	C_Sphere_Human_r-varseeds_bioproc_dbscan
2245	0.5005649336296154	0.49987063538381804	0.8749625177883938	0	36	81	100	C_Sphere_Human_r-varseeds_bioproc_dbscan
94005	0.47828304830787477	0.30742225759376396	0.17872597724243605	116	232	0	100	C_Sphere_Human_r-varseeds_bioproc_dbscan
51762	0.45940036503968257	0.3458192915585535	0.8393499653342221	0	36	81	100	C_Sphere_Human_r-varseeds_bioproc_dbscan
8577	0.7355254609133076	0.48341651712528383	0.9408266428783824	128	128	128	100	C_Sphere_Human_r-varseeds_bioproc_dbscan
25921	0.42265957358831335	0.6268299213465902	0.8442906101580145	0	36	81	100	C_Sphere_Human_r-varseeds_bioproc_dbscan
25896	0.3321625585900613	0.47685287812272104	0.8344548869055011	0	36	81	100	C_Sphere_Human_r-varseeds_bioproc_dbscan
10202	0.7300678506135732	0.7257978317918112	0.3078087328127584	0	0	238	100	C_Sphere_Human_r-varseeds_bioproc_dbscan
51125	0.8695530682584884	0.5647251614642577	0.49255012379559887	0	7	119	100	C_Sphere_Human_r-varseeds_bioproc_dbscan
51108	0.31486724631959373	0.3529829024324257	0.9405292893250075	128	128	128	100	C_Sphere_Human_r-varseeds_bioproc_dbscan
1880	0.19047028263562876	0.42941821753045384	0.6994381927589628	237	255	16	100	C_Sphere_Human_r-varseeds_bioproc_dbscan
617	0.3866347851535615	0.6401076582353924	0.8288147151913275	0	36	81	100	C_Sphere_Human_r-varseeds_bioproc_dbscan
478	0.2431741280856094	0.23334848282287973	0.5594419613724267	0	250	163	100	C_Sphere_Human_r-varseeds_bioproc_dbscan
79896	0.5374618741540288	0.734200292118059	0.9402319357716324	128	128	128	100	C_Sphere_Human_r-varseeds_bioproc_dbscan
56980	0.5012633804577137	0.49852507142380914	0.874957956677209	0	36	81	100	C_Sphere_Human_r-varseeds_bioproc_dbscan
56650	0.6310547636338228	0.30173655585930315	0.9399345822182574	128	128	128	100	C_Sphere_Human_r-varseeds_bioproc_dbscan
2247	0.2991134526221566	0.628599888283572	0.21039857925172012	0	15	109	100	C_Sphere_Human_r-varseeds_bioproc_dbscan
27032	0.4462171818252859	0.5587068367695974	0.8664079078190956	0	36	81	100	C_Sphere_Human_r-varseeds_bioproc_dbscan
55763	0.524425846895019	0.12850550426318075	0.45441507073986076	0	7	119	100	C_Sphere_Human_r-varseeds_bioproc_dbscan
55240	0.502128928858141	0.8750506296894509	0.49033006790547967	255	191	12	100	C_Sphere_Human_r-varseeds_bioproc_dbscan
3764	0.30965608195388095	0.17948863688643002	0.4590522200079624	0	88	15	100	C_Sphere_Human_r-varseeds_bioproc_dbscan
57181	0.4688199181453638	0.48089435116543394	0.12654009069710165	0	15	109	100	C_Sphere_Human_r-varseeds_bioproc_dbscan
201266	0.507017561008428	0.4497269408689	0.1281963553752638	0	15	109	100	C_Sphere_Human_r-varseeds_bioproc_dbscan
3032	0.2978742007228004	0.6734066606551163	0.23573573075019988	255	238	0	100	C_Sphere_Human_r-varseeds_bioproc_dbscan
10395	0.4342916796477991	0.5383207278240525	0.8671539625152391	0	36	81	100	C_Sphere_Human_r-varseeds_bioproc_dbscan
324	0.8651748149535406	0.42477643938417037	0.4576370681877243	255	112	6	100	C_Sphere_Human_r-varseeds_bioproc_dbscan
699	0.3950393662249758	0.6002657053905396	0.8457208091734847	0	36	81	100	C_Sphere_Human_r-varseeds_bioproc_dbscan
27030	0.5208139120090812	0.4993669620906692	0.12531147490928757	0	15	109	100	C_Sphere_Human_r-varseeds_bioproc_dbscan
201163	0.5515687915796376	0.12961826507930246	0.4709688077038007	255	0	106	100	C_Sphere_Human_r-varseeds_bioproc_dbscan
5795	0.40176089806454873	0.5396718136161481	0.1400392358497321	0	15	109	100	C_Sphere_Human_r-varseeds_bioproc_dbscan
969	0.2690779416067149	0.5579951867925956	0.9396372286648824	128	128	128	100	C_Sphere_Human_r-varseeds_bioproc_dbscan
147744	0.6644491092756014	0.825368695426945	0.5886442521490087	0	246	248	100	C_Sphere_Human_r-varseeds_bioproc_dbscan
2775	0.3660366102166577	0.5685411782524343	0.15628115155319	0	15	109	100	C_Sphere_Human_r-varseeds_bioproc_dbscan
199731	0.7101053365681937	0.6136752527775597	0.9393398751115075	128	128	128	100	C_Sphere_Human_r-varseeds_bioproc_dbscan
203111	0.4218561523845634	0.2739335574519973	0.9390425215581326	128	128	128	100	C_Sphere_Human_r-varseeds_bioproc_dbscan
5834	0.28955272684493977	0.49738616424857685	0.18942855756232468	0	15	109	100	C_Sphere_Human_r-varseeds_bioproc_dbscan
342979	0.33151876291312155	0.24515046844267302	0.7173410684020967	0	36	81	100	C_Sphere_Human_r-varseeds_bioproc_dbscan
203859	0.4303560442552503	0.8190644221243644	0.6844605656516293	0	36	81	100	C_Sphere_Human_r-varseeds_bioproc_dbscan
5739	0.4831559816990688	0.731178787955961	0.7948207088144911	176	68	250	100	C_Sphere_Human_r-varseeds_bioproc_dbscan
128869	0.19736236644518496	0.6386008957093368	0.6726339397253538	0	28	255	100	C_Sphere_Human_r-varseeds_bioproc_dbscan
8733	0.667971986765703	0.335624927715384	0.20745295104511147	0	15	109	100	C_Sphere_Human_r-varseeds_bioproc_dbscan
10026	0.6223496366373017	0.3564283610943717	0.8241030873374644	0	36	81	100	C_Sphere_Human_r-varseeds_bioproc_dbscan
51604	0.34342890468114606	0.5509353196120717	0.8368497385781611	0	36	81	100	C_Sphere_Human_r-varseeds_bioproc_dbscan
81607	0.37799037375886124	0.8543967747600976	0.4843106811593109	0	41	139	100	C_Sphere_Human_r-varseeds_bioproc_dbscan
79770	0.4048705880267481	0.7201732703165359	0.9387451680047576	128	128	128	100	C_Sphere_Human_r-varseeds_bioproc_dbscan
9514	0.19240450921812452	0.4690884122811226	0.712125325970376	0	36	81	100	C_Sphere_Human_r-varseeds_bioproc_dbscan
51614	0.4996466630377469	0.13120482513700904	0.4316355958758207	241	7	255	100	C_Sphere_Human_r-varseeds_bioproc_dbscan
2742	0.43747961301279137	0.6079305277256953	0.8536156231081631	0	36	81	100	C_Sphere_Human_r-varseeds_bioproc_dbscan
185	0.30613266785558857	0.7744378370062734	0.6665736762560304	0	113	255	100	C_Sphere_Human_r-varseeds_bioproc_dbscan
10331	0.6034392286125836	0.8604405266732701	0.512679547645814	0	44	72	100	C_Sphere_Human_r-varseeds_bioproc_dbscan
3084	0.6898721632222773	0.6571347835446715	0.7827542444584166	0	47	122	100	C_Sphere_Human_r-varseeds_bioproc_dbscan
9653	0.5490323564549908	0.8585677552951195	0.40089351085460223	255	178	13	100	C_Sphere_Human_r-varseeds_bioproc_dbscan
23601	0.5294560763569824	0.15080642138547395	0.3661750815221677	0	7	119	100	C_Sphere_Human_r-varseeds_bioproc_dbscan
29122	0.1260048129137712	0.5042570964120302	0.5268582243028138	0	253	209	100	C_Sphere_Human_r-varseeds_bioproc_dbscan
27076	0.6748363569980705	0.610142869014731	0.8130089222073307	0	47	122	100	C_Sphere_Human_r-varseeds_bioproc_dbscan
64838	0.8386140733869591	0.4193070497128582	0.6399036518057435	0	7	119	100	C_Sphere_Human_r-varseeds_bioproc_dbscan
4254	0.6655491448874511	0.37347208759929407	0.1878917537521047	0	15	109	100	C_Sphere_Human_r-varseeds_bioproc_dbscan
26123	0.7228357137217576	0.757091230909726	0.6581132174592765	0	7	119	100	C_Sphere_Human_r-varseeds_bioproc_dbscan
2040	0.3556178703009897	0.46213600761900414	0.8439278453101084	0	36	81	100	C_Sphere_Human_r-varseeds_bioproc_dbscan
25844	0.7195403974648421	0.4018814289881774	0.9384478144513826	128	128	128	100	C_Sphere_Human_r-varseeds_bioproc_dbscan
55117	0.7460318101385066	0.735801857616784	0.34279223201603115	0	0	238	100	C_Sphere_Human_r-varseeds_bioproc_dbscan
8875	0.6682760982785145	0.3102497151035945	0.7762668016248964	0	36	81	100	C_Sphere_Human_r-varseeds_bioproc_dbscan
56928	0.6835777938612739	0.5066604373914967	0.8269762967248208	0	36	81	100	C_Sphere_Human_r-varseeds_bioproc_dbscan
1012	0.8639699506957463	0.5563443524784828	0.4280130059820819	0	7	119	100	C_Sphere_Human_r-varseeds_bioproc_dbscan
79157	0.2714979840118108	0.4240761219164436	0.9381504608980077	128	128	128	100	C_Sphere_Human_r-varseeds_bioproc_dbscan
64744	0.6176399351329863	0.7109993189288579	0.9378531073446328	128	128	128	100	C_Sphere_Human_r-varseeds_bioproc_dbscan
81027	0.3331723434118169	0.34536240653178907	0.7980196799173477	234	10	255	100	C_Sphere_Human_r-varseeds_bioproc_dbscan
55585	0.5560825181135484	0.2646213452235984	0.9375557537912578	128	128	128	100	C_Sphere_Human_r-varseeds_bioproc_dbscan
7444	0.3087852786535485	0.516965314471775	0.17765053877191034	0	15	109	100	C_Sphere_Human_r-varseeds_bioproc_dbscan
9479	0.6385656007838503	0.8477736690671154	0.4745150325227769	0	44	72	100	C_Sphere_Human_r-varseeds_bioproc_dbscan
6885	0.8339932284624101	0.6047235121051034	0.6350891865455356	0	251	176	100	C_Sphere_Human_r-varseeds_bioproc_dbscan
5599	0.2721916631778497	0.48740146368959747	0.797502865775015	0	202	255	100	C_Sphere_Human_r-varseeds_bioproc_dbscan
5609	0.2414845948381289	0.7679692509942215	0.5450520636250743	0	27	172	100	C_Sphere_Human_r-varseeds_bioproc_dbscan
10454	0.24287306853188312	0.7539631631973043	0.6001895760146415	0	27	172	100	C_Sphere_Human_r-varseeds_bioproc_dbscan
596	0.7912777184417084	0.6941299275869943	0.6350510207769454	0	7	119	100	C_Sphere_Human_r-varseeds_bioproc_dbscan
5604	0.6223908995713086	0.398848038042001	0.15997567397123852	0	15	109	100	C_Sphere_Human_r-varseeds_bioproc_dbscan
998	0.34483431507092316	0.1787508730444889	0.3842924970788967	0	88	15	100	C_Sphere_Human_r-varseeds_bioproc_dbscan
8844	0.8165549155745162	0.5171865659285259	0.7005739541607459	0	220	255	100	C_Sphere_Human_r-varseeds_bioproc_dbscan
8161	0.2993778134820434	0.6361731069096339	0.9372584002378829	128	128	128	100	C_Sphere_Human_r-varseeds_bioproc_dbscan
581	0.380647288601685	0.6474440899159882	0.823445862517483	0	36	81	100	C_Sphere_Human_r-varseeds_bioproc_dbscan
598	0.27840314893204554	0.1974993131672214	0.5022581289479425	0	66	43	100	C_Sphere_Human_r-varseeds_bioproc_dbscan
23542	0.6710615978590643	0.3761907597658217	0.8099248061444551	0	36	81	100	C_Sphere_Human_r-varseeds_bioproc_dbscan
10653	0.5187734607608944	0.2771843144240469	0.8009931219588281	0	36	81	100	C_Sphere_Human_r-varseeds_bioproc_dbscan
148109	0.7406196317532766	0.5353790966788469	0.9369610466845077	128	128	128	100	C_Sphere_Human_r-varseeds_bioproc_dbscan
91147	0.6242308619816164	0.4678399800102353	0.8523683157078468	0	36	81	100	C_Sphere_Human_r-varseeds_bioproc_dbscan
197257	0.7993642920840363	0.47658533057071245	0.7248292503312979	0	220	255	100	C_Sphere_Human_r-varseeds_bioproc_dbscan
132884	0.5017827217253702	0.4924157800723734	0.8748812003306536	0	36	81	100	C_Sphere_Human_r-varseeds_bioproc_dbscan
23399	0.3698194967338876	0.8513247821974044	0.4812373655953162	0	41	139	100	C_Sphere_Human_r-varseeds_bioproc_dbscan
64699	0.8023133565487511	0.6823600487913677	0.3727257538774061	0	29	90	100	C_Sphere_Human_r-varseeds_bioproc_dbscan
1473	0.34630881262519675	0.31115719389454666	0.9366636931311328	128	128	128	100	C_Sphere_Human_r-varseeds_bioproc_dbscan
1520	0.2669924440582921	0.48805140748606707	0.7934758517666299	0	202	255	100	C_Sphere_Human_r-varseeds_bioproc_dbscan
6636	0.5810124438824091	0.66270449027262	0.1716531918068709	0	15	109	100	C_Sphere_Human_r-varseeds_bioproc_dbscan
9886	0.8658912763229877	0.4925644173683659	0.5827382671475907	0	237	255	100	C_Sphere_Human_r-varseeds_bioproc_dbscan
1827	0.784773490560744	0.5271385117904993	0.7426524853958035	83	214	0	100	C_Sphere_Human_r-varseeds_bioproc_dbscan
126069	0.4859066621855784	0.7437882337112756	0.936366339577758	128	128	128	100	C_Sphere_Human_r-varseeds_bioproc_dbscan
100132285	0.7836281674534564	0.25453004336781915	0.4927596519367479	255	211	3	100	C_Sphere_Human_r-varseeds_bioproc_dbscan
79981	0.6756235589383366	0.32958180853493474	0.9360689860243829	128	128	128	100	C_Sphere_Human_r-varseeds_bioproc_dbscan
55200	0.2550277864485976	0.5072391612143361	0.9357716324710079	128	128	128	100	C_Sphere_Human_r-varseeds_bioproc_dbscan
55718	0.6860974088058274	0.6606760146026731	0.9354742789176331	128	128	128	100	C_Sphere_Human_r-varseeds_bioproc_dbscan
661	0.6112768943097309	0.49586239405610505	0.1416106504448248	0	15	109	100	C_Sphere_Human_r-varseeds_bioproc_dbscan
11128	0.6443195833380203	0.4248377184777183	0.8378720758768053	0	36	81	100	C_Sphere_Human_r-varseeds_bioproc_dbscan
8480	0.6765524299923222	0.2893653439088106	0.24452919538021795	0	15	109	100	C_Sphere_Human_r-varseeds_bioproc_dbscan
171568	0.7150041184047691	0.7447286950192623	0.3136366479123167	0	0	238	100	C_Sphere_Human_r-varseeds_bioproc_dbscan
11321	0.4714250647458221	0.2554873520437217	0.935176925364258	128	128	128	100	C_Sphere_Human_r-varseeds_bioproc_dbscan
79871	0.7541987632160849	0.2768623965588995	0.6621422101850138	0	229	255	100	C_Sphere_Human_r-varseeds_bioproc_dbscan
1121	0.6697399095263928	0.8327931972888727	0.4647530975407906	0	44	72	100	C_Sphere_Human_r-varseeds_bioproc_dbscan
6749	0.753258692741787	0.31151672729849467	0.2971599467747842	196	255	52	100	C_Sphere_Human_r-varseeds_bioproc_dbscan
51184	0.3557690682605973	0.7002174662375685	0.9348795718108831	128	128	128	100	C_Sphere_Human_r-varseeds_bioproc_dbscan
55011	0.4224337956920246	0.6454226456079657	0.8368140545906568	0	36	81	100	C_Sphere_Human_r-varseeds_bioproc_dbscan
81572	0.7422828787965059	0.44987928561424917	0.9345822182575081	128	128	128	100	C_Sphere_Human_r-varseeds_bioproc_dbscan
51728	0.6278115031075925	0.240766031187373	0.7389552799711757	0	36	81	100	C_Sphere_Human_r-varseeds_bioproc_dbscan
2972	0.6932770539864217	0.31826011061028225	0.23461644748049126	0	15	109	100	C_Sphere_Human_r-varseeds_bioproc_dbscan
752	0.7224695009901956	0.43406273459453704	0.7946672631965448	0	36	81	100	C_Sphere_Human_r-varseeds_bioproc_dbscan
90488	0.2872163734807355	0.37322549686404005	0.9342848647041331	128	128	128	100	C_Sphere_Human_r-varseeds_bioproc_dbscan
6830	0.5400784562862334	0.5033194789086486	0.8728147710216849	0	36	81	100	C_Sphere_Human_r-varseeds_bioproc_dbscan
55703	0.5472825498104098	0.5757056506122322	0.13548465331430914	0	15	109	100	C_Sphere_Human_r-varseeds_bioproc_dbscan
55814	0.46181084536570527	0.48965157130131465	0.12684680306588897	0	15	109	100	C_Sphere_Human_r-varseeds_bioproc_dbscan
116143	0.57158722258413	0.737904075831664	0.9339875111507583	128	128	128	100	C_Sphere_Human_r-varseeds_bioproc_dbscan
5437	0.32211605706876467	0.8185140449769502	0.5871027195396927	0	41	139	100	C_Sphere_Human_r-varseeds_bioproc_dbscan
5434	0.3480836788944274	0.8337949033726575	0.578701432217206	0	41	139	100	C_Sphere_Human_r-varseeds_bioproc_dbscan
5440	0.4186390255392355	0.5753483671696994	0.1415201884063269	0	15	109	100	C_Sphere_Human_r-varseeds_bioproc_dbscan
9533	0.36334496117281545	0.8493473729800477	0.4982582286774	0	41	139	100	C_Sphere_Human_r-varseeds_bioproc_dbscan
9817	0.662259568987647	0.3461011206105179	0.19865810019502744	0	15	109	100	C_Sphere_Human_r-varseeds_bioproc_dbscan
60386	0.4736820998089011	0.8742085633859933	0.5049809631528768	255	191	12	100	C_Sphere_Human_r-varseeds_bioproc_dbscan
5435	0.4308331504232471	0.5723726280039682	0.13835591752189558	0	15	109	100	C_Sphere_Human_r-varseeds_bioproc_dbscan
8725	0.441489618946787	0.36895558978902165	0.8463793754967557	0	36	81	100	C_Sphere_Human_r-varseeds_bioproc_dbscan
10471	0.4697433705347521	0.5711602711932431	0.8669084674132355	0	36	81	100	C_Sphere_Human_r-varseeds_bioproc_dbscan
10621	0.45891245124734253	0.5484288297306008	0.869541838370793	0	36	81	100	C_Sphere_Human_r-varseeds_bioproc_dbscan
10623	0.662128480078364	0.40487142135014853	0.17519375436404544	0	15	109	100	C_Sphere_Human_r-varseeds_bioproc_dbscan
10622	0.22327314134063225	0.5473868224277628	0.7484969009858243	0	36	81	100	C_Sphere_Human_r-varseeds_bioproc_dbscan
27297	0.5165039211351581	0.41917832057627075	0.8657721470517485	0	36	81	100	C_Sphere_Human_r-varseeds_bioproc_dbscan
84265	0.1991404400441512	0.37948344202763545	0.6884790946517074	193	31	255	100	C_Sphere_Human_r-varseeds_bioproc_dbscan
155038	0.6083155165657242	0.27594708810927543	0.9336901575973833	128	128	128	100	C_Sphere_Human_r-varseeds_bioproc_dbscan
2783	0.8049792707581085	0.7147848110079297	0.4589912961950232	0	29	90	100	C_Sphere_Human_r-varseeds_bioproc_dbscan
8409	0.782528500759738	0.41838910420709174	0.7328489135054651	255	71	1	100	C_Sphere_Human_r-varseeds_bioproc_dbscan
1571	0.542954410679783	0.35754671153865614	0.15552078748862375	0	15	109	100	C_Sphere_Human_r-varseeds_bioproc_dbscan
788	0.4846626782822809	0.8309136959984142	0.6759444791851319	248	211	249	100	C_Sphere_Human_r-varseeds_bioproc_dbscan
9016	0.5075236852425355	0.5011504400322997	0.8748882655813124	0	36	81	100	C_Sphere_Human_r-varseeds_bioproc_dbscan
9330	0.4485046083907162	0.5439742063092756	0.13091231821868665	0	15	109	100	C_Sphere_Human_r-varseeds_bioproc_dbscan
8148	0.8308805879341926	0.407228265706447	0.34920804975307873	178	255	52	100	C_Sphere_Human_r-varseeds_bioproc_dbscan
5093	0.7977155634177329	0.506986613155897	0.7281106568113027	0	220	255	100	C_Sphere_Human_r-varseeds_bioproc_dbscan
113457	0.2684769750509378	0.5924295731538122	0.9333928040440083	128	128	128	100	C_Sphere_Human_r-varseeds_bioproc_dbscan
149628	0.38231258504588	0.4844364160851345	0.8556395267628503	0	36	81	100	C_Sphere_Human_r-varseeds_bioproc_dbscan
64743	0.7338093231303625	0.5886124030887606	0.9330954504906332	128	128	128	100	C_Sphere_Human_r-varseeds_bioproc_dbscan
7046	0.6922117078582413	0.32293615876683135	0.23070766462869952	0	15	109	100	C_Sphere_Human_r-varseeds_bioproc_dbscan
26229	0.30892542282605173	0.5890290044564703	0.18962913466251358	0	15	109	100	C_Sphere_Human_r-varseeds_bioproc_dbscan
5498	0.27522090584974346	0.6282651142736504	0.2283869086544038	0	15	109	100	C_Sphere_Human_r-varseeds_bioproc_dbscan
10989	0.4481331246016131	0.46119730782386953	0.8693037662536588	0	36	81	100	C_Sphere_Human_r-varseeds_bioproc_dbscan
9001	0.607698578485915	0.2225200315609311	0.2715811011002881	0	15	109	100	C_Sphere_Human_r-varseeds_bioproc_dbscan
51150	0.8687907045300515	0.4318659045236528	0.4877567362071297	255	112	6	100	C_Sphere_Human_r-varseeds_bioproc_dbscan
4705	0.513266387845361	0.49157922514228436	0.874636532489012	0	36	81	100	C_Sphere_Human_r-varseeds_bioproc_dbscan
5329	0.14687844672196404	0.5124816822776923	0.3742523399042367	102	209	0	100	C_Sphere_Human_r-varseeds_bioproc_dbscan
55871	0.3873947530676338	0.2764592339993551	0.9327980969372585	128	128	128	100	C_Sphere_Human_r-varseeds_bioproc_dbscan
410	0.4176697155082064	0.548680832526689	0.8625446242872108	0	36	81	100	C_Sphere_Human_r-varseeds_bioproc_dbscan
3671	0.23026800797740565	0.5397570805989563	0.7573636340538448	0	36	81	100	C_Sphere_Human_r-varseeds_bioproc_dbscan
54988	0.32762451901695866	0.21911223649673428	0.6787945811783243	0	36	81	100	C_Sphere_Human_r-varseeds_bioproc_dbscan
10380	0.522905552045388	0.5071024658853082	0.8742042554123146	0	36	81	100	C_Sphere_Human_r-varseeds_bioproc_dbscan
57017	0.8017764576951583	0.5030517179027145	0.7228040946068737	0	220	255	100	C_Sphere_Human_r-varseeds_bioproc_dbscan
5460	0.47332932184594995	0.504489329741362	0.12572418839634442	0	15	109	100	C_Sphere_Human_r-varseeds_bioproc_dbscan
374291	0.27045180055380497	0.7253362850151591	0.6927586242959785	0	7	119	100	C_Sphere_Human_r-varseeds_bioproc_dbscan
79600	0.8320124958367097	0.6732663498089758	0.4761317060851037	0	7	119	100	C_Sphere_Human_r-varseeds_bioproc_dbscan
1413	0.621674203435778	0.4101318036452003	0.15656277781046113	0	15	109	100	C_Sphere_Human_r-varseeds_bioproc_dbscan
84952	0.6077673761277134	0.5646938539569183	0.1463760055054379	0	15	109	100	C_Sphere_Human_r-varseeds_bioproc_dbscan
8618	0.504802024219625	0.5365294699933989	0.1265458368028589	0	15	109	100	C_Sphere_Human_r-varseeds_bioproc_dbscan
65125	0.4782194811985197	0.3072377998643942	0.17884103350791059	116	232	0	100	C_Sphere_Human_r-varseeds_bioproc_dbscan
3161	0.21463522514090844	0.6728940693940823	0.328571928232474	159	255	36	100	C_Sphere_Human_r-varseeds_bioproc_dbscan
54820	0.22508128735695926	0.28373600702762214	0.6349996300217582	108	219	0	100	C_Sphere_Human_r-varseeds_bioproc_dbscan
84231	0.4496557950604223	0.5802968146755023	0.8627897392966156	0	36	81	100	C_Sphere_Human_r-varseeds_bioproc_dbscan
56850	0.43206461624489445	0.7415831136069972	0.9325007433838834	128	128	128	100	C_Sphere_Human_r-varseeds_bioproc_dbscan
80018	0.43704062838501767	0.32506058638412394	0.8255868346925792	0	36	81	100	C_Sphere_Human_r-varseeds_bioproc_dbscan
83666	0.7109155217294925	0.19286814972481892	0.5435434872799071	0	7	119	100	C_Sphere_Human_r-varseeds_bioproc_dbscan
51126	0.8661949742003188	0.4865911953833506	0.41908793428975344	155	255	32	100	C_Sphere_Human_r-varseeds_bioproc_dbscan
5695	0.4453232987830794	0.6296164851367823	0.8475893443888438	0	36	81	100	C_Sphere_Human_r-varseeds_bioproc_dbscan
5577	0.6737635430725679	0.40218797502030235	0.18207890820616668	0	15	109	100	C_Sphere_Human_r-varseeds_bioproc_dbscan
10298	0.4985919788531705	0.5047995708732775	0.8749298074665148	0	36	81	100	C_Sphere_Human_r-varseeds_bioproc_dbscan
27101	0.6284301788135993	0.5677870647481172	0.8457706236623066	255	24	0	100	C_Sphere_Human_r-varseeds_bioproc_dbscan
54509	0.1517569530128065	0.39374173384725464	0.41014121408808846	0	54	105	100	C_Sphere_Human_r-varseeds_bioproc_dbscan
943	0.4984297841365342	0.4991312234531138	0.8749578448852683	0	36	81	100	C_Sphere_Human_r-varseeds_bioproc_dbscan
347736	0.7138899396456655	0.3676776591149916	0.9322033898305084	128	128	128	100	C_Sphere_Human_r-varseeds_bioproc_dbscan
387082	0.28633187033157304	0.1921043382156395	0.5126982518349096	0	66	43	100	C_Sphere_Human_r-varseeds_bioproc_dbscan
283685	0.2525723823411403	0.45318959467221354	0.9319060362771334	128	128	128	100	C_Sphere_Human_r-varseeds_bioproc_dbscan
220082	0.5270425971737266	0.5233091022532449	0.8732729391118723	0	36	81	100	C_Sphere_Human_r-varseeds_bioproc_dbscan
125115	0.5056657572878182	0.48599866405514736	0.874658108333587	0	36	81	100	C_Sphere_Human_r-varseeds_bioproc_dbscan
22994	0.7167808504832582	0.2508836606151248	0.6778399227206422	0	229	255	100	C_Sphere_Human_r-varseeds_bioproc_dbscan
4953	0.6494716815508212	0.41344340679834485	0.16683238794361943	0	15	109	100	C_Sphere_Human_r-varseeds_bioproc_dbscan
4946	0.623976386726456	0.27269014158865634	0.22842599111690853	0	15	109	100	C_Sphere_Human_r-varseeds_bioproc_dbscan
25913	0.3343981465683906	0.4769572225064486	0.8355749527187954	0	36	81	100	C_Sphere_Human_r-varseeds_bioproc_dbscan
7161	0.6392122360124665	0.33470951431117524	0.19322109915406938	0	15	109	100	C_Sphere_Human_r-varseeds_bioproc_dbscan
11060	0.5205319188151352	0.495050632969787	0.12532889209366466	0	15	109	100	C_Sphere_Human_r-varseeds_bioproc_dbscan
54998	0.5116675979775247	0.48937150717444267	0.8746327092046366	0	36	81	100	C_Sphere_Human_r-varseeds_bioproc_dbscan
6790	0.6760778894822378	0.6457585151850073	0.20232342255813818	255	218	0	100	C_Sphere_Human_r-varseeds_bioproc_dbscan
60485	0.39085081509482117	0.6636133638118783	0.8192569290620388	0	36	81	100	C_Sphere_Human_r-varseeds_bioproc_dbscan
9113	0.6434708480495355	0.3407735565745784	0.1919747755228321	0	15	109	100	C_Sphere_Human_r-varseeds_bioproc_dbscan
9770	0.4560151079866868	0.15904671829849437	0.34994432265440195	0	68	72	100	C_Sphere_Human_r-varseeds_bioproc_dbscan
57534	0.1676560947400234	0.36961296359872653	0.38513699575811133	0	54	105	100	C_Sphere_Human_r-varseeds_bioproc_dbscan
26524	0.7703185850617777	0.2912074170490914	0.6550454341989523	0	7	119	100	C_Sphere_Human_r-varseeds_bioproc_dbscan
84960	0.6513031410854594	0.7022518618974729	0.9316086827237585	128	128	128	100	C_Sphere_Human_r-varseeds_bioproc_dbscan
83942	0.3923894161092954	0.2785134832841165	0.782726587132262	0	36	81	100	C_Sphere_Human_r-varseeds_bioproc_dbscan
29108	0.42062165306260973	0.25584821183966455	0.7732518400566017	0	36	81	100	C_Sphere_Human_r-varseeds_bioproc_dbscan
284427	0.5252774066494988	0.2483511146027894	0.9313113291703834	128	128	128	100	C_Sphere_Human_r-varseeds_bioproc_dbscan
51368	0.7243336554864398	0.6814233724416281	0.7397448440906798	0	250	146	100	C_Sphere_Human_r-varseeds_bioproc_dbscan
4055	0.1864505730368491	0.5168545028882631	0.7048832651780469	0	7	119	100	C_Sphere_Human_r-varseeds_bioproc_dbscan
54806	0.5434968041776632	0.7886812604149798	0.2642073494016929	0	7	119	100	C_Sphere_Human_r-varseeds_bioproc_dbscan
11064	0.302325790480494	0.6192507656526564	0.20425033552498467	0	15	109	100	C_Sphere_Human_r-varseeds_bioproc_dbscan
22995	0.7526615596187742	0.3049663091301405	0.30268960097627984	196	255	52	100	C_Sphere_Human_r-varseeds_bioproc_dbscan
57545	0.17498209334788373	0.3586198977873858	0.37742585598217243	0	54	105	100	C_Sphere_Human_r-varseeds_bioproc_dbscan
4957	0.6635335215500099	0.3140753348729547	0.21804360527386807	0	15	109	100	C_Sphere_Human_r-varseeds_bioproc_dbscan
374654	0.33348591264399174	0.5805885876759682	0.17357415744246663	0	15	109	100	C_Sphere_Human_r-varseeds_bioproc_dbscan
84902	0.743782057939807	0.3880719727751934	0.7621471217672562	0	7	119	100	C_Sphere_Human_r-varseeds_bioproc_dbscan
5116	0.3175056424659248	0.5297112890723519	0.17353708723489636	0	15	109	100	C_Sphere_Human_r-varseeds_bioproc_dbscan
152185	0.26764969965735164	0.49068218764066057	0.7940921383778892	0	202	255	100	C_Sphere_Human_r-varseeds_bioproc_dbscan
167691	0.7646559824107699	0.7257198900167103	0.35909272669646985	0	29	90	100	C_Sphere_Human_r-varseeds_bioproc_dbscan
55125	0.5644622902160196	0.4607684240393862	0.8673091968042383	0	36	81	100	C_Sphere_Human_r-varseeds_bioproc_dbscan
57606	0.575281283945355	0.6633202772487943	0.170598188903124	0	15	109	100	C_Sphere_Human_r-varseeds_bioproc_dbscan
80184	0.2514554457838568	0.2468061163044708	0.6212417759597213	108	219	0	100	C_Sphere_Human_r-varseeds_bioproc_dbscan
55012	0.4627992972170413	0.3968348775629156	0.8585427634655064	0	36	81	100	C_Sphere_Human_r-varseeds_bioproc_dbscan
10733	0.3821163988554477	0.7196974234075815	0.7801092918557919	0	7	119	100	C_Sphere_Human_r-varseeds_bioproc_dbscan
9662	0.4562000337896148	0.5519482329003227	0.8687514917077034	0	36	81	100	C_Sphere_Human_r-varseeds_bioproc_dbscan
64770	0.3055940921013993	0.38123348752984526	0.797756208671263	0	7	119	100	C_Sphere_Human_r-varseeds_bioproc_dbscan
163786	0.7185811486047945	0.7471609211009632	0.32116214599135795	0	0	238	100	C_Sphere_Human_r-varseeds_bioproc_dbscan
134359	0.31116901963618765	0.6690148862998382	0.9310139756170086	128	128	128	100	C_Sphere_Human_r-varseeds_bioproc_dbscan
11116	0.22941395132436176	0.24153122892433682	0.5241091403021296	0	7	119	100	C_Sphere_Human_r-varseeds_bioproc_dbscan
22981	0.31399420143789014	0.5878190903132523	0.8134819362672567	0	36	81	100	C_Sphere_Human_r-varseeds_bioproc_dbscan
22832	0.26271648168971984	0.49966858200718517	0.7902777749992997	0	202	255	100	C_Sphere_Human_r-varseeds_bioproc_dbscan
57096	0.7540849076789655	0.5031260926192098	0.9307166220636336	128	128	128	100	C_Sphere_Human_r-varseeds_bioproc_dbscan
9859	0.31456298762303236	0.3259132623886715	0.9304192685102586	128	128	128	100	C_Sphere_Human_r-varseeds_bioproc_dbscan
9851	0.7789293131131665	0.31480648059515115	0.3305627302934894	0	7	119	100	C_Sphere_Human_r-varseeds_bioproc_dbscan
55142	0.2618778525221621	0.4859995080889999	0.7892489984848653	0	202	255	100	C_Sphere_Human_r-varseeds_bioproc_dbscan
80254	0.5321892566389269	0.6984285081537149	0.18309878608211322	0	7	119	100	C_Sphere_Human_r-varseeds_bioproc_dbscan
159989	0.6633222656128852	0.634738775668074	0.8095905705998421	0	47	122	100	C_Sphere_Human_r-varseeds_bioproc_dbscan
153241	0.6591102266950448	0.8135220822159005	0.3687888106357261	6	255	21	100	C_Sphere_Human_r-varseeds_bioproc_dbscan
55835	0.49887924493876773	0.21376043583308124	0.7422120251490394	0	250	136	100	C_Sphere_Human_r-varseeds_bioproc_dbscan
1062	0.5654971670603648	0.5588576505270557	0.8645133250815294	0	36	81	100	C_Sphere_Human_r-varseeds_bioproc_dbscan
117178	0.49948709297622884	0.7119344807396573	0.1903043803433524	128	252	8	100	C_Sphere_Human_r-varseeds_bioproc_dbscan
51199	0.666921755101564	0.3554612659881704	0.1965718837125366	0	15	109	100	C_Sphere_Human_r-varseeds_bioproc_dbscan
152206	0.5325057352936363	0.21052010602863958	0.7361261836836602	255	52	0	100	C_Sphere_Human_r-varseeds_bioproc_dbscan
10464	0.399941248510131	0.6750795692886806	0.816145356898502	0	36	81	100	C_Sphere_Human_r-varseeds_bioproc_dbscan
9261	0.7790205141469317	0.4040192154612039	0.26811201831006304	0	73	34	100	C_Sphere_Human_r-varseeds_bioproc_dbscan
56001	0.5193515922435282	0.7543208956218048	0.9301219149568837	128	128	128	100	C_Sphere_Human_r-varseeds_bioproc_dbscan
85444	0.5556360021826423	0.27732474824200704	0.7965249993104222	0	36	81	100	C_Sphere_Human_r-varseeds_bioproc_dbscan
8556	0.5766945813576034	0.3773643692741228	0.15374309440436124	0	15	109	100	C_Sphere_Human_r-varseeds_bioproc_dbscan
93492	0.5135863949784085	0.5721518097434	0.867724548581098	0	36	81	100	C_Sphere_Human_r-varseeds_bioproc_dbscan
6182	0.6290187373848963	0.7719720731555962	0.27588330215015405	255	5	18	100	C_Sphere_Human_r-varseeds_bioproc_dbscan
26191	0.8709643701590273	0.5428095849230602	0.46293966736785186	0	254	42	100	C_Sphere_Human_r-varseeds_bioproc_dbscan
27122	0.5877248254343949	0.8451166281407099	0.6180649284819496	0	7	119	100	C_Sphere_Human_r-varseeds_bioproc_dbscan
255798	0.6580059248368242	0.29919974267180127	0.9298245614035088	128	128	128	100	C_Sphere_Human_r-varseeds_bioproc_dbscan
9043	0.8671750667021823	0.4242829422929401	0.4842585917044937	255	112	6	100	C_Sphere_Human_r-varseeds_bioproc_dbscan
374618	0.24753155890641343	0.5416080240182154	0.9295272078501338	128	128	128	100	C_Sphere_Human_r-varseeds_bioproc_dbscan
153733	0.7148586939951405	0.640324622990138	0.9292298542967588	128	128	128	100	C_Sphere_Human_r-varseeds_bioproc_dbscan
140688	0.4364082056503429	0.2511071985275689	0.9289325007433838	128	128	128	100	C_Sphere_Human_r-varseeds_bioproc_dbscan
130940	0.37870386540115514	0.7271121335439745	0.928635147190009	128	128	128	100	C_Sphere_Human_r-varseeds_bioproc_dbscan
8715	0.7434926834436368	0.4144980605405738	0.9283377936366339	128	128	128	100	C_Sphere_Human_r-varseeds_bioproc_dbscan
8388	0.7797929839962959	0.607985205468383	0.2743541449086849	214	21	255	100	C_Sphere_Human_r-varseeds_bioproc_dbscan
5885	0.530774195686218	0.6020552807431161	0.1401751077745842	0	15	109	100	C_Sphere_Human_r-varseeds_bioproc_dbscan
6241	0.6669109223237119	0.2914928011045673	0.7632718828420642	0	36	81	100	C_Sphere_Human_r-varseeds_bioproc_dbscan
57410	0.2981041820499173	0.6022451156947785	0.7989442887013418	0	36	81	100	C_Sphere_Human_r-varseeds_bioproc_dbscan
4605	0.86699948403041	0.5776819642624691	0.5093366947255468	38	240	0	100	C_Sphere_Human_r-varseeds_bioproc_dbscan
990	0.40262224364551796	0.6229438888760475	0.8405898944664455	0	36	81	100	C_Sphere_Human_r-varseeds_bioproc_dbscan
7884	0.2679887242405786	0.24761835635205204	0.3478794696117986	0	255	235	100	C_Sphere_Human_r-varseeds_bioproc_dbscan
140597	0.2624192544302152	0.3985707710131112	0.9280404400832589	128	128	128	100	C_Sphere_Human_r-varseeds_bioproc_dbscan
8237	0.3941378085677068	0.29345245766287914	0.20525279621655407	255	62	0	100	C_Sphere_Human_r-varseeds_bioproc_dbscan
79921	0.6070458057823418	0.735914917537551	0.9277430865298839	128	128	128	100	C_Sphere_Human_r-varseeds_bioproc_dbscan
[truncated: 14,376 more rows]
