# Supplementary material for: Network cartographs for interpretable visualizations
Source: Nat Comput Sci. 2022 Feb 24;2(2):84–9. doi: 10.1038/s43588-022-00199-z (PMC10766564; doi:10.1038/s43588-022-00199-z)
Supplement: Supplementary file 2 — Layout data tables. [file 43588_2022_199_MOESM2_ESM.zip › Figure2/ManuscriptFigure_2C_layout.csv]

66008	0.7747317026	0.3821089195	0.0	252	77	42	100	C_PAPER_actualfig2C
8473	0.4911012613	0.8900237722	0.0	213	16	32	100	C_PAPER_actualfig2C
2561	0.6311556686	0.3587269095	0.07407407407407407	254	181	79	100	C_PAPER_actualfig2C
3759	0.7776272975	0.3835979784	0.16666666666666666	254	166	71	100	C_PAPER_actualfig2C
22906	0.7836660596	0.395714482	0.057870370370370364	252	104	50	100	C_PAPER_actualfig2C
4928	0.7655835361	0.3621957955	0.06712962962962962	201	8	35	100	C_PAPER_actualfig2C
1994	0.8687557762	0.6017379736	0.0625	128	0	38	100	C_PAPER_actualfig2C
8481	0.491176114	0.6323955969	0.4074074074074074	212	16	32	100	C_PAPER_actualfig2C
81610	0.4891067068	0.5499334666	0.0	253	114	52	100	C_PAPER_actualfig2C
51361	0.4540706153	0.5394272692	0.0	253	122	55	100	C_PAPER_actualfig2C
221937	0.512597732	0.9073492787	0.0	233	39	32	100	C_PAPER_actualfig2C
64837	0.3681770473	0.6034411983	0.06018518518518518	229	30	29	100	C_PAPER_actualfig2C
89953	0.7727733963	0.6377381498	0.0	233	39	32	100	C_PAPER_actualfig2C
121441	0.4357854828	0.7515872971	0.0	235	43	33	100	C_PAPER_actualfig2C
23095	0.526736142	0.4510516068	0.32638888888888884	227	26	28	100	C_PAPER_actualfig2C
5565	0.6700904262	0.7712409455	0.0	248	70	40	100	C_PAPER_actualfig2C
5562	0.4852229854	0.5675730181	0.07870370370370369	168	0	38	100	C_PAPER_actualfig2C
5571	0.4210175873	0.4040742628	0.0	245	64	38	100	C_PAPER_actualfig2C
5347	0.5851186534	0.634689129	0.07638888888888888	162	0	38	100	C_PAPER_actualfig2C
10651	0.2081024359	0.2747760117	0.0	252	104	50	100	C_PAPER_actualfig2C
79649	0.4704590924	0.6548126146	0.0	252	97	47	100	C_PAPER_actualfig2C
55288	0.3371860348	0.3773718906	0.0	252	85	44	100	C_PAPER_actualfig2C
3831	0.4029133407	0.6057304892	0.0	224	24	29	100	C_PAPER_actualfig2C
3800	0.4006427448	0.5891007704	0.09722222222222221	252	77	42	100	C_PAPER_actualfig2C
3799	0.4019363825	0.6228737848	0.08101851851851852	218	20	30	100	C_PAPER_actualfig2C
3798	0.3925579771	0.5960884336	0.07638888888888888	252	77	42	100	C_PAPER_actualfig2C
131405	0.1885366415	0.8136396753	0.0	254	171	73	100	C_PAPER_actualfig2C
283643	0.5058712549	0.6053980224	0.0	253	145	62	100	C_PAPER_actualfig2C
2932	0.619656308	0.5900702953	0.2222222222222222	143	0	38	100	C_PAPER_actualfig2C
2931	0.6401617473	0.5287817912	0.07870370370370369	230	33	30	100	C_PAPER_actualfig2C
84270	0.7818674003	0.2411450945	0.0	254	192	91	100	C_PAPER_actualfig2C
84129	0.7647968567	0.5887654222	0.0	245	64	38	100	C_PAPER_actualfig2C
26586	0.4701130399	0.6647389619	0.0	239	51	35	100	C_PAPER_actualfig2C
9657	0.4096221618	0.4075191746	0.16666666666666666	192	2	37	100	C_PAPER_actualfig2C
7514	0.570829376	0.5597162921	0.0	130	0	38	100	C_PAPER_actualfig2C
23557	0.578782159	0.444050702	0.0	240	53	35	100	C_PAPER_actualfig2C
84062	0.6714877408	0.6780487717	0.11342592592592592	246	66	39	100	C_PAPER_actualfig2C
1559	0.4149611691	0.3556880061	0.12962962962962962	254	167	71	100	C_PAPER_actualfig2C
5447	0.4278780827	0.3479093381	0.27777777777777773	241	54	36	100	C_PAPER_actualfig2C
11140	0.525714511	0.5420425518	0.0	151	0	38	100	C_PAPER_actualfig2C
140545	0.4195402877	0.3719401748	0.0	252	87	44	100	C_PAPER_actualfig2C
9545	0.4541874616	0.385939362	0.0	253	112	52	100	C_PAPER_actualfig2C
22983	0.3974592624	0.3714977598	0.0	244	61	37	100	C_PAPER_actualfig2C
6776	0.7424755862	0.2553813533	0.1087962962962963	229	30	29	100	C_PAPER_actualfig2C
10617	0.3114968454	0.4555699049	0.2013888888888889	243	59	37	100	C_PAPER_actualfig2C
1565	0.4286002707	0.3651360823	0.18518518518518517	254	227	139	100	C_PAPER_actualfig2C
51295	0.1739082515	0.3334967932	0.0	226	25	28	100	C_PAPER_actualfig2C
1562	0.526917738	0.202309011	0.07638888888888888	254	182	81	100	C_PAPER_actualfig2C
1557	0.4332419118	0.3463305983	0.11805555555555555	255	229	144	100	C_PAPER_actualfig2C
1576	0.4336856697	0.3439064622	0.10185185185185185	253	143	61	100	C_PAPER_actualfig2C
976	0.3096404408	0.127766092	0.057870370370370364	253	126	56	100	C_PAPER_actualfig2C
10452	0.2371823163	0.2904234333	0.07638888888888888	244	62	38	100	C_PAPER_actualfig2C
10133	0.5840108724	0.7679329185	0.13657407407407407	233	38	31	100	C_PAPER_actualfig2C
4218	0.4488887695	0.3986372373	0.06481481481481481	233	39	32	100	C_PAPER_actualfig2C
2314	0.2406717619	0.6596882118	0.19675925925925924	225	25	29	100	C_PAPER_actualfig2C
2971	0.7209950285	0.2354681808	0.057870370370370364	254	162	69	100	C_PAPER_actualfig2C
9230	0.4669642241	0.3579135168	0.057870370370370364	229	30	29	100	C_PAPER_actualfig2C
51019	0.5070930418	0.5700649166	0.0	252	89	45	100	C_PAPER_actualfig2C
79735	0.3219537234	0.3488329865	0.0	252	104	50	100	C_PAPER_actualfig2C
2353	0.6599531972	0.8442156792	0.2962962962962963	190	1	38	100	C_PAPER_actualfig2C
3064	0.7771675297	0.5271518976	0.12499999999999999	162	0	38	100	C_PAPER_actualfig2C
26994	0.4748599073	0.395786421	0.0	225	25	29	100	C_PAPER_actualfig2C
91833	0.4256670396	0.6978472693	0.0	252	85	44	100	C_PAPER_actualfig2C
29110	0.5927917152	0.5515899406	0.13425925925925924	172	0	38	100	C_PAPER_actualfig2C
23239	0.4439687953	0.7194572561	0.0	215	18	31	100	C_PAPER_actualfig2C
27089	0.1843830115	0.303653793	0.10185185185185185	252	95	47	100	C_PAPER_actualfig2C
8831	0.741760112	0.4035902774	0.0949074074074074	253	154	66	100	C_PAPER_actualfig2C
5468	0.5890621213	0.8782869716	0.47916666666666663	185	0	38	100	C_PAPER_actualfig2C
1059	0.4961675195	0.7409100909	0.0	236	44	33	100	C_PAPER_actualfig2C
10969	0.1921952883	0.8193740722	0.0	221	22	29	100	C_PAPER_actualfig2C
1982	0.178230179	0.6808913646	0.0	227	26	28	100	C_PAPER_actualfig2C
55719	0.5860969996	0.7164438486	0.0	253	138	59	100	C_PAPER_actualfig2C
2778	0.6817843586	0.2598040944	0.47916666666666663	215	18	31	100	C_PAPER_actualfig2C
91942	0.1451928462	0.5003648304	0.06018518518518518	254	162	69	100	C_PAPER_actualfig2C
6168	0.1829542419	0.8364416086	0.05324074074074074	196	5	36	100	C_PAPER_actualfig2C
3313	0.4978341941	0.5376276294	0.17129629629629628	136	0	38	100	C_PAPER_actualfig2C
23499	0.6337714132	0.3916999509	0.0	230	31	29	100	C_PAPER_actualfig2C
10313	0.3588672003	0.3132424124	0.0	252	108	51	100	C_PAPER_actualfig2C
23172	0.4255725942	0.7035670971	0.0	238	49	34	100	C_PAPER_actualfig2C
153527	0.7450574389	0.7355675056	0.0	252	102	49	100	C_PAPER_actualfig2C
10318	0.5429260126	0.6244404161	0.12037037037037036	233	39	32	100	C_PAPER_actualfig2C
51588	0.592133244	0.8126568116	0.0	214	17	31	100	C_PAPER_actualfig2C
1540	0.6040958584	0.5923939693	0.11805555555555555	235	43	33	100	C_PAPER_actualfig2C
8737	0.6246187278	0.5948915983	0.0	218	20	30	100	C_PAPER_actualfig2C
8697	0.4908524947	0.7476521514	0.0	217	19	31	100	C_PAPER_actualfig2C
222484	0.663547288	0.6739753167	0.0	251	75	41	100	C_PAPER_actualfig2C
9413	0.3663653154	0.1746137629	0.0	252	85	44	100	C_PAPER_actualfig2C
79734	0.6926679195	0.3355386037	0.0	252	77	42	100	C_PAPER_actualfig2C
801	0.6547713515	0.3685315077	0.1736111111111111	143	0	38	100	C_PAPER_actualfig2C
10971	0.7066674694	0.5191274004	0.06481481481481481	138	0	38	100	C_PAPER_actualfig2C
56648	0.3427147722	0.5123890307	0.0	252	85	44	100	C_PAPER_actualfig2C
51678	0.2548800214	0.7166752059	0.0	252	99	48	100	C_PAPER_actualfig2C
7532	0.6840913318	0.5528891804	0.0	138	0	38	100	C_PAPER_actualfig2C
7533	0.7017876167	0.5041536701	0.08101851851851852	162	0	38	100	C_PAPER_actualfig2C
7534	0.6950287324	0.5207135219	0.06712962962962962	130	0	38	100	C_PAPER_actualfig2C
7529	0.6888169603	0.5227691569	0.0	138	0	38	100	C_PAPER_actualfig2C
171017	0.5302976321	0.8623392485	0.0	253	147	63	100	C_PAPER_actualfig2C
4354	0.6340136273	0.5884506002	0.09027777777777778	247	67	39	100	C_PAPER_actualfig2C
8887	0.6253762925	0.5894914813	0.0	242	57	36	100	C_PAPER_actualfig2C
1026	0.4766661842	0.6795041922	0.37037037037037035	161	0	38	100	C_PAPER_actualfig2C
6900	0.6140768619	0.5255373826	0.10416666666666666	241	54	36	100	C_PAPER_actualfig2C
7871	0.4127260144	0.6454428068	0.0625	252	100	48	100	C_PAPER_actualfig2C
7415	0.3819637562	0.3869476083	0.1921296296296296	134	0	38	100	C_PAPER_actualfig2C
79088	0.7826387154	0.7651346804	0.0	252	108	51	100	C_PAPER_actualfig2C
7314	0.4023533174	0.3375937854	0.10185185185185185	157	0	38	100	C_PAPER_actualfig2C
7273	0.6205114168	0.4512161081	0.3009259259259259	196	5	36	100	C_PAPER_actualfig2C
7450	0.6066557621	0.1695143601	0.1435185185185185	253	136	59	100	C_PAPER_actualfig2C
58533	0.3323286476	0.5099291842	0.0	230	31	29	100	C_PAPER_actualfig2C
202333	0.6098571588	0.4439966992	0.07407407407407407	253	142	60	100	C_PAPER_actualfig2C
55900	0.4911846999	0.7747717826	0.0	253	124	55	100	C_PAPER_actualfig2C
8291	0.6088087693	0.4538789831	0.14814814814814814	252	97	47	100	C_PAPER_actualfig2C
339318	0.6305847999	0.7572488486	0.0	254	218	120	100	C_PAPER_actualfig2C
7552	0.5085727299	0.7721756341	0.06712962962962962	253	130	57	100	C_PAPER_actualfig2C
2495	0.4497196053	0.3430169217	0.12037037037037036	231	35	30	100	C_PAPER_actualfig2C
4621	0.6513809348	0.5912480288	0.2685185185185185	253	132	57	100	C_PAPER_actualfig2C
1213	0.5336870804	0.4398761698	0.0	147	0	38	100	C_PAPER_actualfig2C
667	0.5821814198	0.4382673529	0.09027777777777778	228	28	29	100	C_PAPER_actualfig2C
9472	0.7747284103	0.3106872031	0.0	252	97	47	100	C_PAPER_actualfig2C
22873	0.6689669581	0.361076387	0.0	254	168	72	100	C_PAPER_actualfig2C
151050	0.5827460266	0.782276163	0.0	255	228	140	100	C_PAPER_actualfig2C
4703	0.6253516321	0.4484942445	0.12037037037037036	252	100	48	100	C_PAPER_actualfig2C
84557	0.496773313	0.5102400888	0.0	141	0	38	100	C_PAPER_actualfig2C
23710	0.4753665428	0.5144244308	0.0	145	0	38	100	C_PAPER_actualfig2C
11345	0.5073695674	0.5299342068	0.0	139	0	38	100	C_PAPER_actualfig2C
7037	0.4707850679	0.2899093546	0.2222222222222222	213	16	32	100	C_PAPER_actualfig2C
50807	0.6253426588	0.404689014	0.08564814814814814	237	46	33	100	C_PAPER_actualfig2C
2911	0.6584799647	0.3456618443	0.19675925925925924	253	144	61	100	C_PAPER_actualfig2C
4646	0.51303313	0.4580472667	0.3819444444444444	208	13	33	100	C_PAPER_actualfig2C
8717	0.6583324542	0.6069439332	0.0	233	39	32	100	C_PAPER_actualfig2C
5867	0.4345904544	0.4510280049	0.0	252	93	46	100	C_PAPER_actualfig2C
7187	0.6807374539	0.6452550273	0.0	229	30	29	100	C_PAPER_actualfig2C
81631	0.4989216722	0.5104022267	0.0	162	0	38	100	C_PAPER_actualfig2C
11337	0.4882163827	0.4884520676	0.057870370370370364	153	0	38	100	C_PAPER_actualfig2C
7132	0.5944760458	0.5517830945	0.23842592592592593	178	0	38	100	C_PAPER_actualfig2C
8766	0.4728412734	0.3953058674	0.0	218	20	30	100	C_PAPER_actualfig2C
7124	0.4800387512	0.1856391301	0.8333333333333333	230	31	29	100	C_PAPER_actualfig2C
9577	0.3908523752	0.6987082706	0.0	230	33	30	100	C_PAPER_actualfig2C
6647	0.2111405059	0.4902897488	0.4629629629629629	230	33	30	100	C_PAPER_actualfig2C
51552	0.4059145493	0.3880520754	0.0	233	39	32	100	C_PAPER_actualfig2C
2060	0.5248139225	0.5621857542	0.0	192	2	37	100	C_PAPER_actualfig2C
23390	0.9060144663	0.6791228056	0.0	218	20	30	100	C_PAPER_actualfig2C
201475	0.4177775215	0.408974757	0.06018518518518518	254	168	72	100	C_PAPER_actualfig2C
10890	0.4284978203	0.4042707837	0.0	212	16	32	100	C_PAPER_actualfig2C
8878	0.4458822029	0.4658804555	0.22453703703703703	153	0	38	100	C_PAPER_actualfig2C
57531	0.648450286	0.8133894105	0.06481481481481481	253	149	63	100	C_PAPER_actualfig2C
57111	0.5355731485	0.4047812849	0.0	253	153	65	100	C_PAPER_actualfig2C
93474	0.7904609016	0.7528407576	0.0	253	149	63	100	C_PAPER_actualfig2C
5071	0.3409201799	0.4525409247	0.18518518518518517	141	0	38	100	C_PAPER_actualfig2C
64786	0.2984859061	0.3039006097	0.0	233	39	32	100	C_PAPER_actualfig2C
57541	0.7301462936	0.7332664946	0.0	253	138	59	100	C_PAPER_actualfig2C
79673	0.8241952213	0.7628865067	0.0	253	157	67	100	C_PAPER_actualfig2C
9802	0.7102341885	0.6990613608	0.0	238	49	34	100	C_PAPER_actualfig2C
5866	0.7746427444	0.6852871528	0.0	253	143	61	100	C_PAPER_actualfig2C
23673	0.3777862404	0.2779785422	0.0	237	46	33	100	C_PAPER_actualfig2C
3315	0.7340261739	0.4710324123	0.22685185185185186	145	0	38	100	C_PAPER_actualfig2C
4901	0.6223734701	0.8031846316	0.17592592592592593	254	217	118	100	C_PAPER_actualfig2C
440738	0.4745273793	0.5121575763	0.0	252	91	46	100	C_PAPER_actualfig2C
10137	0.2464191504	0.5060338607	0.0	246	66	39	100	C_PAPER_actualfig2C
9516	0.4148845734	0.3892143333	0.06712962962962962	247	67	39	100	C_PAPER_actualfig2C
8517	0.8563289395	0.4854458799	0.3009259259259259	151	0	38	100	C_PAPER_actualfig2C
10626	0.3631101113	0.5148676875	0.0	252	81	43	100	C_PAPER_actualfig2C
841	0.6086741055	0.5329064323	0.2546296296296296	190	1	38	100	C_PAPER_actualfig2C
9474	0.4766253526	0.4808958211	0.06481481481481481	224	24	29	100	C_PAPER_actualfig2C
9255	0.2055789579	0.6381714995	0.1087962962962963	230	31	29	100	C_PAPER_actualfig2C
9204	0.7054065616	0.7624393326	0.0	252	85	44	100	C_PAPER_actualfig2C
4624	0.1164546445	0.465798901	0.20833333333333331	253	116	53	100	C_PAPER_actualfig2C
342346	0.8533355423	0.6710080771	0.0	254	185	83	100	C_PAPER_actualfig2C
6059	0.323191843	0.6952538403	0.06481481481481481	183	0	38	100	C_PAPER_actualfig2C
5499	0.8467994408	0.6662040304	0.0	157	0	38	100	C_PAPER_actualfig2C
3853	0.7718823944	0.7026484669	0.13425925925925924	234	41	32	100	C_PAPER_actualfig2C
5764	0.601111499	0.4164678707	0.0	245	64	38	100	C_PAPER_actualfig2C
5108	0.4983925389	0.6348704333	0.0949074074074074	214	17	31	100	C_PAPER_actualfig2C
3281	0.5134832144	0.6144046711	0.0	253	118	54	100	C_PAPER_actualfig2C
23636	0.7072928234	0.7088962789	0.11342592592592592	227	26	28	100	C_PAPER_actualfig2C
10403	0.4780814132	0.7081987105	0.0	230	33	30	100	C_PAPER_actualfig2C
10152	0.6793562782	0.3947373812	0.0	232	36	31	100	C_PAPER_actualfig2C
10445	0.4617086232	0.9225078099	0.0	242	57	36	100	C_PAPER_actualfig2C
26258	0.5531751817	0.5447668436	0.08564814814814814	247	67	39	100	C_PAPER_actualfig2C
51631	0.2815016416	0.7769739827	0.0	168	0	38	100	C_PAPER_actualfig2C
57326	0.6101220966	0.5673336964	0.0	231	35	30	100	C_PAPER_actualfig2C
3915	0.911123041	0.4167748901	0.10185185185185185	234	41	32	100	C_PAPER_actualfig2C
2661	0.5418348548	0.6147675388	0.05324074074074074	252	104	50	100	C_PAPER_actualfig2C
6616	0.5065438639	0.356394575	0.14583333333333331	244	61	37	100	C_PAPER_actualfig2C
9821	0.5470936512	0.5022255309	0.07175925925925926	238	49	34	100	C_PAPER_actualfig2C
10970	0.3561156621	0.1978472086	0.0	189	0	38	100	C_PAPER_actualfig2C
115106	0.6785394511	0.7059081893	0.0	232	36	31	100	C_PAPER_actualfig2C
9897	0.4102862172	0.5835231046	0.23842592592592593	252	99	48	100	C_PAPER_actualfig2C
253725	0.412113733	0.5842847447	0.0	253	159	68	100	C_PAPER_actualfig2C
387680	0.4283947244	0.57919414	0.0	252	81	43	100	C_PAPER_actualfig2C
23325	0.4196080715	0.5735426574	0.06481481481481481	252	79	42	100	C_PAPER_actualfig2C
167838	0.6921661257	0.719810152	0.0	253	134	58	100	C_PAPER_actualfig2C
23028	0.7042534623	0.6789225291	0.08564814814814814	178	0	38	100	C_PAPER_actualfig2C
830	0.6011400973	0.4664906741	0.0	211	15	32	100	C_PAPER_actualfig2C
90410	0.0007299155	0.4876975502	0.0	252	108	51	100	C_PAPER_actualfig2C
6386	0.7592333559	0.6170665748	0.06481481481481481	197	6	36	100	C_PAPER_actualfig2C
92597	0.4545216358	0.6663209717	0.0	252	104	50	100	C_PAPER_actualfig2C
55165	0.5371960219	0.6253542547	0.05324074074074074	226	25	28	100	C_PAPER_actualfig2C
200081	0.6812764319	0.7111801954	0.0	213	16	32	100	C_PAPER_actualfig2C
54535	0.7091324758	0.7327061347	0.06481481481481481	252	79	42	100	C_PAPER_actualfig2C
93426	0.7068823764	0.7390543763	0.0	253	140	60	100	C_PAPER_actualfig2C
2801	0.7359007511	0.6832422342	0.0	185	0	38	100	C_PAPER_actualfig2C
145508	0.5221445964	0.6171958189	0.0	212	16	32	100	C_PAPER_actualfig2C
132320	0.4628641756	0.6079802493	0.0	237	46	33	100	C_PAPER_actualfig2C
26088	0.4779302553	0.4023897837	0.0	231	35	30	100	C_PAPER_actualfig2C
25886	0.4907714124	0.6577325208	0.07175925925925926	252	89	45	100	C_PAPER_actualfig2C
11320	0.5122422221	0.5776683669	0.0	255	237	160	100	C_PAPER_actualfig2C
57511	0.3000964815	0.313347925	0.06018518518518518	249	72	40	100	C_PAPER_actualfig2C
162239	0.497460092	0.8012844975	0.0	254	171	73	100	C_PAPER_actualfig2C
10163	0.6773754419	0.4036320421	0.0	242	57	36	100	C_PAPER_actualfig2C
10810	0.6870022911	0.4003087014	0.0	253	112	52	100	C_PAPER_actualfig2C
51124	0.8825230537	0.6207461462	0.12731481481481483	252	97	47	100	C_PAPER_actualfig2C
55845	0.6744736496	0.3625793189	0.0	253	140	60	100	C_PAPER_actualfig2C
55330	0.5403031345	0.5434426421	0.0	253	153	65	100	C_PAPER_actualfig2C
56254	0.4427383256	0.7331124507	0.0	223	23	29	100	C_PAPER_actualfig2C
23637	0.7409379913	0.6030290547	0.0	239	51	35	100	C_PAPER_actualfig2C
54971	0.7015728389	0.7124186335	0.0	236	44	33	100	C_PAPER_actualfig2C
23102	0.4574122921	0.5235253254	0.0	253	116	53	100	C_PAPER_actualfig2C
23299	0.2313991637	0.6205653598	0.07870370370370369	252	108	51	100	C_PAPER_actualfig2C
9810	0.3447987691	0.7359911749	0.0	220	21	30	100	C_PAPER_actualfig2C
9869	0.5743143672	0.6147435159	0.08564814814814814	205	11	34	100	C_PAPER_actualfig2C
9776	0.485948724	0.5045732601	0.0	252	102	49	100	C_PAPER_actualfig2C
9648	0.5575823553	0.5897962344	0.0	253	120	54	100	C_PAPER_actualfig2C
8936	0.691333095	0.4012211154	0.0	245	64	38	100	C_PAPER_actualfig2C
8408	0.509618053	0.5071774054	0.0	252	83	43	100	C_PAPER_actualfig2C
7189	0.6087586739	0.547097964	0.08101851851851852	139	0	38	100	C_PAPER_actualfig2C
282991	0.5512333048	0.5327961281	0.0	253	114	52	100	C_PAPER_actualfig2C
282809	0.4354393981	0.6460679182	0.07407407407407407	252	100	48	100	C_PAPER_actualfig2C
3606	0.4903252013	0.4101134777	0.20833333333333331	254	165	70	100	C_PAPER_actualfig2C
121457	0.5437984224	0.5067413037	0.0	226	25	28	100	C_PAPER_actualfig2C
3298	0.4467430894	0.5469663888	0.0	241	56	36	100	C_PAPER_actualfig2C
2803	0.4066796347	0.5427918243	0.08101851851851852	251	75	41	100	C_PAPER_actualfig2C
2802	0.4445614194	0.8529465835	0.0	235	43	33	100	C_PAPER_actualfig2C
2647	0.5435215094	0.5283630429	0.057870370370370364	252	81	43	100	C_PAPER_actualfig2C
60673	0.4964431736	0.4844621744	0.0	252	102	49	100	C_PAPER_actualfig2C
9798	0.3028874311	0.4646816454	0.0	252	99	48	100	C_PAPER_actualfig2C
327	0.3065769034	0.524529978	0.0	251	75	41	100	C_PAPER_actualfig2C
6310	0.7608099426	0.5703526077	0.11805555555555555	207	12	33	100	C_PAPER_actualfig2C
23473	0.8486275376	0.297200751	0.0	252	106	50	100	C_PAPER_actualfig2C
29882	0.4546449055	0.7513414355	0.0	248	70	40	100	C_PAPER_actualfig2C
51343	0.6177875408	0.5557615914	0.0	232	36	31	100	C_PAPER_actualfig2C
991	0.4341923698	0.7262864722	0.0	189	0	38	100	C_PAPER_actualfig2C
57132	0.3088797451	0.4582463454	0.057870370370370364	253	112	52	100	C_PAPER_actualfig2C
7412	0.3235602318	0.547396242	0.16666666666666666	139	0	38	100	C_PAPER_actualfig2C
6683	0.3188640409	0.4785601034	0.11805555555555555	252	108	51	100	C_PAPER_actualfig2C
523	0.3210758909	0.4302084402	0.0	211	15	32	100	C_PAPER_actualfig2C
4143	0.2641045092	0.532674298	0.1087962962962963	253	142	60	100	C_PAPER_actualfig2C
3309	0.5274753728	0.1735320802	0.15740740740740738	134	0	38	100	C_PAPER_actualfig2C
525	0.344918004	0.3974167678	0.07407407407407407	249	72	40	100	C_PAPER_actualfig2C
91408	0.5003873839	0.6633652578	0.0	252	106	50	100	C_PAPER_actualfig2C
26517	0.2623555419	0.5084593241	0.0	228	28	29	100	C_PAPER_actualfig2C
2335	0.5943041332	0.1379827447	0.2222222222222222	132	0	38	100	C_PAPER_actualfig2C
57222	0.3312649261	0.4314673721	0.0	252	87	44	100	C_PAPER_actualfig2C
3676	0.3018951408	0.5535331669	0.08101851851851852	155	0	38	100	C_PAPER_actualfig2C
23493	0.6159093485	0.8263275465	0.14583333333333331	253	116	53	100	C_PAPER_actualfig2C
29979	0.5455906261	0.2823901298	0.0	196	5	36	100	C_PAPER_actualfig2C
5119	0.3024471914	0.4581449768	0.13194444444444442	252	91	46	100	C_PAPER_actualfig2C
27183	0.3049744944	0.4615593582	0.0	253	118	54	100	C_PAPER_actualfig2C
9525	0.2987821535	0.4739242488	0.0	241	54	36	100	C_PAPER_actualfig2C
5878	0.3528990302	0.3229021614	0.0	205	11	34	100	C_PAPER_actualfig2C
142678	0.5988490048	0.574556699	0.0	253	126	56	100	C_PAPER_actualfig2C
51026	0.2964295392	0.2471710353	0.0	232	36	31	100	C_PAPER_actualfig2C
10159	0.3315462289	0.2542088647	0.09722222222222221	242	57	36	100	C_PAPER_actualfig2C
7879	0.4045279186	0.4045548488	0.08796296296296297	197	6	36	100	C_PAPER_actualfig2C
128866	0.3096307574	0.4499067347	0.06944444444444445	236	44	33	100	C_PAPER_actualfig2C
8906	0.4679118417	0.4184700856	0.0	252	77	42	100	C_PAPER_actualfig2C
10342	0.4180608901	0.4535811907	0.16203703703703703	208	13	33	100	C_PAPER_actualfig2C
128239	0.7662345834	0.4330027931	0.0	237	48	34	100	C_PAPER_actualfig2C
999	0.6846832458	0.5025413242	0.18518518518518517	141	0	38	100	C_PAPER_actualfig2C
55031	0.2321135243	0.4758416392	0.0	240	53	35	100	C_PAPER_actualfig2C
4771	0.703658837	0.470656562	0.27546296296296297	199	7	35	100	C_PAPER_actualfig2C
65977	0.6178845685	0.2508468996	0.0	254	206	106	100	C_PAPER_actualfig2C
7812	0.5794336582	0.3969820259	0.0	213	16	32	100	C_PAPER_actualfig2C
3034	0.4521504293	0.3230024292	0.0	253	120	54	100	C_PAPER_actualfig2C
54206	0.6369669999	0.2446220097	0.06712962962962962	218	20	30	100	C_PAPER_actualfig2C
322	0.2737257421	0.7763335251	0.0	220	21	30	100	C_PAPER_actualfig2C
5621	0.844879739	0.5008906454	0.29166666666666663	232	36	31	100	C_PAPER_actualfig2C
4035	0.5767046177	0.1520362908	0.08796296296296297	206	12	34	100	C_PAPER_actualfig2C
7024	0.6343857281	0.7569440631	0.06944444444444445	223	23	29	100	C_PAPER_actualfig2C
25	0.7316379246	0.3028491093	0.12962962962962962	149	0	38	100	C_PAPER_actualfig2C
4036	0.6048494206	0.2179553399	0.17824074074074076	243	59	37	100	C_PAPER_actualfig2C
22883	0.4435406276	0.1343781516	0.0	248	70	40	100	C_PAPER_actualfig2C
51466	0.6784248642	0.4177999071	0.06944444444444445	251	75	41	100	C_PAPER_actualfig2C
10524	0.5499381178	0.7498012552	0.0	168	0	38	100	C_PAPER_actualfig2C
55740	0.6629544057	0.4197053508	0.06712962962962962	231	35	30	100	C_PAPER_actualfig2C
7408	0.6629965608	0.4229438671	0.0	219	20	30	100	C_PAPER_actualfig2C
356	0.6951520344	0.430470004	0.32638888888888884	242	57	36	100	C_PAPER_actualfig2C
351	0.9584436877	0.4598978012	0.24537037037037035	128	0	38	100	C_PAPER_actualfig2C
333	0.8243375027	0.5611489848	0.0	243	59	37	100	C_PAPER_actualfig2C
334	0.8789194731	0.5831838065	0.06018518518518518	221	22	29	100	C_PAPER_actualfig2C
1956	0.8447630217	0.317255519	0.4444444444444444	128	0	38	100	C_PAPER_actualfig2C
2064	0.7585101996	0.3182280225	0.25	174	0	38	100	C_PAPER_actualfig2C
342371	0.7325568147	0.5443872376	0.0625	251	75	41	100	C_PAPER_actualfig2C
57616	0.7591552432	0.7329938906	0.06018518518518518	253	128	56	100	C_PAPER_actualfig2C
10194	0.5636734723	0.8775545021	0.057870370370370364	254	195	94	100	C_PAPER_actualfig2C
3065	0.549597714	0.8313927362	0.10185185185185185	149	0	38	100	C_PAPER_actualfig2C
10006	0.6718380862	0.4014510805	0.0	241	56	36	100	C_PAPER_actualfig2C
10084	0.1511358475	0.5129866227	0.412037037037037	233	39	32	100	C_PAPER_actualfig2C
1730	0.3176947381	0.6822231744	0.07407407407407407	254	172	73	100	C_PAPER_actualfig2C
1729	0.6352990664	0.5443780753	0.10185185185185185	241	54	36	100	C_PAPER_actualfig2C
1660	0.2336086736	0.683628801	0.0	159	0	38	100	C_PAPER_actualfig2C
1665	0.2623295258	0.7729640489	0.06712962962962962	185	0	38	100	C_PAPER_actualfig2C
1654	0.1973177909	0.6698237713	0.09259259259259259	153	0	38	100	C_PAPER_actualfig2C
10291	0.264282361	0.7627985741	0.0	199	7	35	100	C_PAPER_actualfig2C
10262	0.2444748851	0.7782109314	0.17824074074074076	221	22	29	100	C_PAPER_actualfig2C
6421	0.310083069	0.7554957005	0.07638888888888888	164	0	38	100	C_PAPER_actualfig2C
10657	0.6648302095	0.388677025	0.0	190	1	38	100	C_PAPER_actualfig2C
10521	0.2500823646	0.733993007	0.0	151	0	38	100	C_PAPER_actualfig2C
10523	0.2798985063	0.7692011423	0.0	237	48	34	100	C_PAPER_actualfig2C
6124	0.1671154914	0.8105212408	0.0	174	0	38	100	C_PAPER_actualfig2C
84991	0.2651595641	0.7781105666	0.0625	227	26	28	100	C_PAPER_actualfig2C
26986	0.2794207434	0.6861599389	0.07175925925925926	153	0	38	100	C_PAPER_actualfig2C
26999	0.6880313783	0.4066320784	0.0	247	67	39	100	C_PAPER_actualfig2C
8976	0.6827569593	0.4368262101	0.0	208	13	33	100	C_PAPER_actualfig2C
10992	0.2694041051	0.7759887879	0.0	194	3	37	100	C_PAPER_actualfig2C
10946	0.2576655968	0.7863916418	0.057870370370370364	201	8	35	100	C_PAPER_actualfig2C
9879	0.268430423	0.7640832448	0.0	229	30	29	100	C_PAPER_actualfig2C
9967	0.2938911003	0.7596285974	0.0	196	5	36	100	C_PAPER_actualfig2C
3190	0.7419570078	0.7825390543	0.12037037037037036	143	0	38	100	C_PAPER_actualfig2C
3187	0.2084845267	0.6427131406	0.06481481481481481	157	0	38	100	C_PAPER_actualfig2C
79869	0.3025498032	0.7011876721	0.0	217	19	31	100	C_PAPER_actualfig2C
5725	0.1999629085	0.6425812417	0.0	159	0	38	100	C_PAPER_actualfig2C
11338	0.2531427549	0.7662286578	0.0	147	0	38	100	C_PAPER_actualfig2C
51729	0.2877985954	0.7487706696	0.0	233	39	32	100	C_PAPER_actualfig2C
11052	0.2926937156	0.7445508761	0.0	215	18	31	100	C_PAPER_actualfig2C
90324	0.2700882212	0.7837212233	0.0	252	100	48	100	C_PAPER_actualfig2C
23191	0.6856862524	0.3990642414	0.057870370370370364	236	44	33	100	C_PAPER_actualfig2C
7536	0.4151425069	0.7492990423	0.06712962962962962	200	7	35	100	C_PAPER_actualfig2C
7454	0.6741529999	0.4184131042	0.18518518518518517	243	59	37	100	C_PAPER_actualfig2C
7456	0.6759774816	0.4322159	0.1527777777777778	245	64	38	100	C_PAPER_actualfig2C
23450	0.2684104107	0.785238611	0.0	187	0	38	100	C_PAPER_actualfig2C
23451	0.2506929676	0.7701689189	0.13425925925925924	187	0	38	100	C_PAPER_actualfig2C
8570	0.2698457004	0.7174759883	0.06481481481481481	202	9	35	100	C_PAPER_actualfig2C
147179	0.6703281859	0.4309741596	0.0	253	128	56	100	C_PAPER_actualfig2C
27336	0.2816881277	0.773040132	0.0	234	41	32	100	C_PAPER_actualfig2C
6418	0.414219227	0.8266676864	0.0	164	0	38	100	C_PAPER_actualfig2C
8175	0.269013509	0.7859633751	0.0	221	22	29	100	C_PAPER_actualfig2C
56252	0.312475579	0.7477066722	0.0	245	64	38	100	C_PAPER_actualfig2C
4841	0.4046507041	0.7498594021	0.06481481481481481	170	0	38	100	C_PAPER_actualfig2C
4904	0.2264388097	0.7050129344	0.06018518518518518	145	0	38	100	C_PAPER_actualfig2C
301	0.3259396369	0.5805977592	0.1435185185185185	190	1	38	100	C_PAPER_actualfig2C
4851	0.5460229254	0.6641422764	0.386574074074074	183	0	38	100	C_PAPER_actualfig2C
23327	0.8099439675	0.4920475267	0.10416666666666666	205	11	34	100	C_PAPER_actualfig2C
4738	0.5282590504	0.6970047869	0.0	134	0	38	100	C_PAPER_actualfig2C
8450	0.4621405028	0.5801110219	0.15740740740740738	149	0	38	100	C_PAPER_actualfig2C
9733	0.2413525533	0.8165359472	0.0	224	24	29	100	C_PAPER_actualfig2C
57823	0.7768615988	0.2462197218	0.0	253	157	67	100	C_PAPER_actualfig2C
81890	0.9268704447	0.4914947751	0.0	252	87	44	100	C_PAPER_actualfig2C
23295	0.4803941965	0.0898998531	0.0	247	67	39	100	C_PAPER_actualfig2C
7059	0.4082167777	0.5912345929	0.0	253	110	51	100	C_PAPER_actualfig2C
323	0.9166152719	0.4989755213	0.09953703703703703	242	57	36	100	C_PAPER_actualfig2C
84108	0.4879422133	0.8400296212	0.0	233	39	32	100	C_PAPER_actualfig2C
200728	0.3746177028	0.2430016023	0.057870370370370364	218	20	30	100	C_PAPER_actualfig2C
51259	0.3436739453	0.2347186007	0.27777777777777773	219	20	30	100	C_PAPER_actualfig2C
80817	0.7094757201	0.6606954868	0.0	247	67	39	100	C_PAPER_actualfig2C
9731	0.4728636743	0.659836687	0.09722222222222221	251	75	41	100	C_PAPER_actualfig2C
84461	0.4494088327	0.6200006292	0.0	252	81	43	100	C_PAPER_actualfig2C
85360	0.3348389723	0.8998920373	0.0	253	150	64	100	C_PAPER_actualfig2C
641	0.378082036	0.8122297751	0.24537037037037035	229	30	29	100	C_PAPER_actualfig2C
182	0.5422325197	0.6433844199	0.37731481481481477	253	149	63	100	C_PAPER_actualfig2C
23064	0.5752485571	0.7534636027	0.09259259259259259	239	51	35	100	C_PAPER_actualfig2C
6855	0.3184031111	0.148981928	0.1111111111111111	253	120	54	100	C_PAPER_actualfig2C
8924	0.4402626675	0.6067706257	0.21990740740740738	205	11	34	100	C_PAPER_actualfig2C
9148	0.6772500095	0.6591537525	0.06481481481481481	253	140	60	100	C_PAPER_actualfig2C
132001	0.2520335214	0.2246100182	0.0	253	151	64	100	C_PAPER_actualfig2C
79877	0.8786669301	0.6018298884	0.0	252	100	48	100	C_PAPER_actualfig2C
4005	0.6930619047	0.826220836	0.07175925925925926	231	35	30	100	C_PAPER_actualfig2C
55872	0.1700779341	0.7442365074	0.05324074074074074	226	25	28	100	C_PAPER_actualfig2C
369	0.565860436	0.4843791306	0.06018518518518518	229	30	29	100	C_PAPER_actualfig2C
1739	0.7779933946	0.4083289898	0.06712962962962962	239	51	35	100	C_PAPER_actualfig2C
4591	0.6875960772	0.6733392623	0.21064814814814814	230	31	29	100	C_PAPER_actualfig2C
2874	0.5643844276	0.88977804	0.0	241	54	36	100	C_PAPER_actualfig2C
4089	0.6763388661	0.5698655466	0.36111111111111105	190	1	38	100	C_PAPER_actualfig2C
891	0.4731597604	0.7303405665	0.05324074074074074	208	13	33	100	C_PAPER_actualfig2C
9737	0.6961196643	0.1987220182	0.0	253	132	57	100	C_PAPER_actualfig2C
57562	0.5329368105	0.6602360746	0.0	241	56	36	100	C_PAPER_actualfig2C
7157	0.541760809	0.6584610404	0.7129629629629629	130	0	38	100	C_PAPER_actualfig2C
5894	0.6342921865	0.4648965882	0.5300925925925926	180	0	38	100	C_PAPER_actualfig2C
81552	0.6926482944	0.2030843865	0.06712962962962962	254	161	69	100	C_PAPER_actualfig2C
4155	0.5662174953	0.4854692552	0.08333333333333333	230	33	30	100	C_PAPER_actualfig2C
114928	0.6880841205	0.2052204833	0.0	248	70	40	100	C_PAPER_actualfig2C
983	0.59658296	0.6619681137	0.0	178	0	38	100	C_PAPER_actualfig2C
3014	0.4759230801	0.7480342503	0.08101851851851852	166	0	38	100	C_PAPER_actualfig2C
84708	0.7828328353	0.6209431204	0.0	200	7	35	100	C_PAPER_actualfig2C
1874	0.5461084298	0.8444051422	0.0	233	38	31	100	C_PAPER_actualfig2C
1459	0.4999469506	0.709875905	0.08564814814814814	164	0	38	100	C_PAPER_actualfig2C
7015	0.4154619623	0.6404204826	0.4976851851851851	233	38	31	100	C_PAPER_actualfig2C
5052	0.4052490092	0.4983937934	0.11574074074074074	182	0	38	100	C_PAPER_actualfig2C
4744	0.4449326164	0.6075430468	0.11342592592592592	252	77	42	100	C_PAPER_actualfig2C
4637	0.5511376651	0.5250993708	0.0	212	16	32	100	C_PAPER_actualfig2C
4627	0.5664365338	0.4842124277	0.27314814814814814	139	0	38	100	C_PAPER_actualfig2C
345651	0.5788386455	0.4301121222	0.0	203	10	34	100	C_PAPER_actualfig2C
6169	0.1748155054	0.6919959958	0.0	209	14	33	100	C_PAPER_actualfig2C
6167	0.1704227922	0.7439958259	0.0	234	41	32	100	C_PAPER_actualfig2C
6173	0.2926066296	0.6589048475	0.0	241	56	36	100	C_PAPER_actualfig2C
6147	0.1562724556	0.7234150001	0.07407407407407407	180	0	38	100	C_PAPER_actualfig2C
6143	0.1613418124	0.7308469883	0.0	207	12	33	100	C_PAPER_actualfig2C
6146	0.1793729009	0.7194162684	0.0	196	5	36	100	C_PAPER_actualfig2C
6159	0.1676863602	0.726959953	0.0	220	21	30	100	C_PAPER_actualfig2C
6152	0.1923297423	0.6946934157	0.0	189	0	38	100	C_PAPER_actualfig2C
6194	0.1705200943	0.7348906577	0.07175925925925926	174	0	38	100	C_PAPER_actualfig2C
6191	0.1823892478	0.7203802894	0.06018518518518518	172	0	38	100	C_PAPER_actualfig2C
6188	0.1972089011	0.7268697541	0.06712962962962962	153	0	38	100	C_PAPER_actualfig2C
6205	0.1656684364	0.7365965372	0.0	172	0	38	100	C_PAPER_actualfig2C
6208	0.2140282411	0.8017639827	0.08101851851851852	164	0	38	100	C_PAPER_actualfig2C
6218	0.1687826825	0.7350368019	0.0949074074074074	201	8	35	100	C_PAPER_actualfig2C
6217	0.1927134471	0.6871717466	0.0	161	0	38	100	C_PAPER_actualfig2C
6228	0.1699013573	0.7235891818	0.0	196	5	36	100	C_PAPER_actualfig2C
6229	0.1743347407	0.7353504584	0.0949074074074074	206	12	34	100	C_PAPER_actualfig2C
6223	0.1593079433	0.7135201868	0.28703703703703703	176	0	38	100	C_PAPER_actualfig2C
6222	0.1609882715	0.7318240892	0.0	168	0	38	100	C_PAPER_actualfig2C
6235	0.1758556317	0.7241249361	0.09722222222222221	241	54	36	100	C_PAPER_actualfig2C
6233	0.2044283763	0.7574693924	0.0	178	0	38	100	C_PAPER_actualfig2C
6230	0.1742907458	0.7197190466	0.0	166	0	38	100	C_PAPER_actualfig2C
5646	0.3330021926	0.6493907086	0.06018518518518518	239	51	35	100	C_PAPER_actualfig2C
388697	0.5467039589	0.6811122969	0.0	233	39	32	100	C_PAPER_actualfig2C
5928	0.520521142	0.8573286444	0.0	185	0	38	100	C_PAPER_actualfig2C
5931	0.516954778	0.8628039704	0.0	214	17	31	100	C_PAPER_actualfig2C
7431	0.5314968889	0.5793795884	0.17129629629629628	141	0	38	100	C_PAPER_actualfig2C
80055	0.3999072582	0.1079829709	0.0	253	143	61	100	C_PAPER_actualfig2C
6734	0.2894470975	0.2627042676	0.0	232	36	31	100	C_PAPER_actualfig2C
8078	0.3581704151	0.563152689	0.0	218	20	30	100	C_PAPER_actualfig2C
10935	0.2451497212	0.4234795566	0.09027777777777778	219	20	30	100	C_PAPER_actualfig2C
10923	0.3811076467	0.7844863276	0.0	202	9	35	100	C_PAPER_actualfig2C
9349	0.1599401402	0.6687853508	0.0	161	0	38	100	C_PAPER_actualfig2C
11224	0.1686906902	0.7211629413	0.0	214	17	31	100	C_PAPER_actualfig2C
11273	0.2594470196	0.6323731604	0.0	228	28	29	100	C_PAPER_actualfig2C
121504	0.4393806065	0.8279805887	0.0	147	0	38	100	C_PAPER_actualfig2C
1457	0.4945735027	0.7161040325	0.10416666666666666	136	0	38	100	C_PAPER_actualfig2C
1460	0.5782572541	0.6514762911	0.10416666666666666	166	0	38	100	C_PAPER_actualfig2C
203068	0.5889422408	0.4654573042	0.0	136	0	38	100	C_PAPER_actualfig2C
1823	0.4850622087	0.3719181593	0.06712962962962962	249	72	40	100	C_PAPER_actualfig2C
1828	0.4941690271	0.3778485915	0.08333333333333333	240	53	35	100	C_PAPER_actualfig2C
1832	0.4909176317	0.3660170433	0.22916666666666663	202	9	35	100	C_PAPER_actualfig2C
11051	0.2834033323	0.682059612	0.0	200	7	35	100	C_PAPER_actualfig2C
2670	0.4979914848	0.5977431269	0.1921296296296296	196	5	36	100	C_PAPER_actualfig2C
2197	0.1664179154	0.7305558654	0.0	230	31	29	100	C_PAPER_actualfig2C
57470	0.8260075019	0.5846125817	0.0	231	35	30	100	C_PAPER_actualfig2C
117159	0.3351802153	0.6765333913	0.06018518518518518	221	22	29	100	C_PAPER_actualfig2C
31	0.4178719347	0.5574552004	0.09259259259259259	206	12	34	100	C_PAPER_actualfig2C
3728	0.7294345637	0.4624152118	0.23842592592592593	195	4	36	100	C_PAPER_actualfig2C
3240	0.5146785334	0.270126365	0.3171296296296296	243	59	37	100	C_PAPER_actualfig2C
3303	0.5209189361	0.424303261	0.14814814814814814	136	0	38	100	C_PAPER_actualfig2C
3312	0.4848606649	0.4248904928	0.11574074074074074	132	0	38	100	C_PAPER_actualfig2C
3320	0.5396601245	0.520203992	0.10416666666666666	130	0	38	100	C_PAPER_actualfig2C
3326	0.5451954143	0.5187873576	0.07407407407407407	132	0	38	100	C_PAPER_actualfig2C
3043	0.3896525696	0.5097695393	0.2824074074074074	245	64	38	100	C_PAPER_actualfig2C
3039	0.3386928688	0.5188852944	0.24768518518518517	229	30	29	100	C_PAPER_actualfig2C
3006	0.1812372944	0.8140096656	0.07175925925925926	200	7	35	100	C_PAPER_actualfig2C
3005	0.7592824185	0.5379890726	0.06712962962962962	229	30	29	100	C_PAPER_actualfig2C
3008	0.1840037611	0.8114151359	0.07638888888888888	220	21	30	100	C_PAPER_actualfig2C
3189	0.2057410258	0.637583167	0.0	197	6	36	100	C_PAPER_actualfig2C
3192	0.3337909056	0.6643744107	0.0	141	0	38	100	C_PAPER_actualfig2C
29966	0.3840354228	0.620028699	0.0	231	35	30	100	C_PAPER_actualfig2C
284194	0.6714610792	0.3279311226	0.0	254	186	85	100	C_PAPER_actualfig2C
339287	0.4352678728	0.8343511049	0.0	248	70	40	100	C_PAPER_actualfig2C
55715	0.7180173829	0.2786822296	0.0	244	61	37	100	C_PAPER_actualfig2C
57684	0.5645503365	0.7075232871	0.0	253	152	65	100	C_PAPER_actualfig2C
92714	0.7245782739	0.5244234941	0.0	247	67	39	100	C_PAPER_actualfig2C
55734	0.6831708924	0.8074265054	0.0	253	112	52	100	C_PAPER_actualfig2C
3965	0.4456914076	0.1778653185	0.06018518518518518	252	102	49	100	C_PAPER_actualfig2C
10482	0.3785405773	0.4350767852	0.0	132	0	38	100	C_PAPER_actualfig2C
5728	0.4722032019	0.4970045813	0.9004629629629629	182	0	38	100	C_PAPER_actualfig2C
6714	0.6860756542	0.2787006191	0.16898148148148145	139	0	38	100	C_PAPER_actualfig2C
27037	0.5957428928	0.6101039705	0.057870370370370364	228	28	29	100	C_PAPER_actualfig2C
2244	0.2570657747	0.5507591135	0.09259259259259259	245	64	38	100	C_PAPER_actualfig2C
90655	0.5173976322	0.3524639295	0.0	253	140	60	100	C_PAPER_actualfig2C
84330	0.3614810083	0.5980020036	0.0	253	143	61	100	C_PAPER_actualfig2C
22836	0.4657070283	0.3416380861	0.0	252	77	42	100	C_PAPER_actualfig2C
284467	0.407998643	0.6210470466	0.0	252	95	47	100	C_PAPER_actualfig2C
11017	0.2357481402	0.5849094028	0.0	245	64	38	100	C_PAPER_actualfig2C
55743	0.6356077732	0.6817792378	0.08101851851851852	245	64	38	100	C_PAPER_actualfig2C
64601	0.4346595939	0.489305493	0.0	252	99	48	100	C_PAPER_actualfig2C
8417	0.3752677171	0.2947751095	0.0	243	59	37	100	C_PAPER_actualfig2C
57617	0.4366833277	0.464573996	0.0	247	67	39	100	C_PAPER_actualfig2C
55823	0.4221079381	0.4798538069	0.06712962962962962	244	61	37	100	C_PAPER_actualfig2C
65082	0.4357734754	0.4801083776	0.0	252	102	49	100	C_PAPER_actualfig2C
7405	0.4192251253	0.4522927968	0.0	252	95	47	100	C_PAPER_actualfig2C
22879	0.4373169771	0.479784199	0.0	254	195	94	100	C_PAPER_actualfig2C
64400	0.4112031706	0.5420741181	0.0	252	81	43	100	C_PAPER_actualfig2C
29911	0.7412889178	0.729051687	0.0	245	64	38	100	C_PAPER_actualfig2C
84376	0.454214091	0.555744756	0.05324074074074074	252	100	48	100	C_PAPER_actualfig2C
55720	0.1808081422	0.7373312082	0.0	231	35	30	100	C_PAPER_actualfig2C
23063	0.3687944286	0.7041685095	0.0	233	39	32	100	C_PAPER_actualfig2C
3842	0.2913360706	0.3132056821	0.0	209	14	33	100	C_PAPER_actualfig2C
27072	0.4350861476	0.4899109523	0.0	252	91	46	100	C_PAPER_actualfig2C
54967	0.1205399016	0.6904235692	0.0	253	157	67	100	C_PAPER_actualfig2C
5316	0.6818862279	0.8861912576	0.0	252	97	47	100	C_PAPER_actualfig2C
83547	0.4303921194	0.480219815	0.0	254	169	72	100	C_PAPER_actualfig2C
9392	0.5895923197	0.0801280596	0.0	253	147	63	100	C_PAPER_actualfig2C
91	0.5849659784	0.0546404022	0.0	238	49	34	100	C_PAPER_actualfig2C
116541	0.1337634481	0.4458403052	0.0	253	151	64	100	C_PAPER_actualfig2C
64427	0.3647423452	0.6505866049	0.0	254	184	82	100	C_PAPER_actualfig2C
64960	0.1013011802	0.6179273495	0.0	246	66	39	100	C_PAPER_actualfig2C
23355	0.303572338	0.2906911323	0.0	253	128	56	100	C_PAPER_actualfig2C
23438	0.1847152651	0.4330129591	0.07407407407407407	252	95	47	100	C_PAPER_actualfig2C
5747	0.7186375724	0.2499510944	0.10648148148148148	176	0	38	100	C_PAPER_actualfig2C
5694	0.1780480342	0.5827339128	0.0	234	41	32	100	C_PAPER_actualfig2C
51373	0.3758667323	0.7152885515	0.0	253	120	54	100	C_PAPER_actualfig2C
114904	0.5329638918	0.2789620372	0.11342592592592592	254	189	87	100	C_PAPER_actualfig2C
2475	0.6001599435	0.5339785884	0.21064814814814814	194	3	37	100	C_PAPER_actualfig2C
3075	0.5554024605	0.1316946978	0.12962962962962962	253	128	56	100	C_PAPER_actualfig2C
4914	0.34758917	0.449248859	0.23379629629629628	128	0	38	100	C_PAPER_actualfig2C
10527	0.296377152	0.3123891975	0.057870370370370364	202	9	35	100	C_PAPER_actualfig2C
10079	0.3064388827	0.1709142319	0.0	253	124	55	100	C_PAPER_actualfig2C
168850	0.5354495561	0.8705811491	0.0	252	97	47	100	C_PAPER_actualfig2C
80004	0.3922071152	0.7376968602	0.0	254	168	72	100	C_PAPER_actualfig2C
8554	0.5949883622	0.8200051408	0.06712962962962962	209	14	33	100	C_PAPER_actualfig2C
55660	0.6780209373	0.4380617667	0.0	197	6	36	100	C_PAPER_actualfig2C
55781	0.3517481258	0.6632867789	0.0	185	0	38	100	C_PAPER_actualfig2C
57179	0.4193545924	0.4782613397	0.0	245	64	38	100	C_PAPER_actualfig2C
55014	0.6451081573	0.5184471854	0.07870370370370369	252	83	43	100	C_PAPER_actualfig2C
2041	0.3180088353	0.3309205558	0.11574074074074074	252	89	45	100	C_PAPER_actualfig2C
27304	0.5275287606	0.4960352831	0.0	253	145	62	100	C_PAPER_actualfig2C
83648	0.5839212041	0.5455080221	0.0	253	126	56	100	C_PAPER_actualfig2C
147719	0.4601346187	0.1370895295	0.0	253	142	60	100	C_PAPER_actualfig2C
9895	0.444465005	0.4911395805	0.2708333333333333	254	160	68	100	C_PAPER_actualfig2C
9108	0.4267146867	0.5006939949	0.0	253	132	57	100	C_PAPER_actualfig2C
84074	0.3568479532	0.4956655841	0.0	254	167	71	100	C_PAPER_actualfig2C
10534	0.473874234	0.5804224121	0.0	228	28	29	100	C_PAPER_actualfig2C
6615	0.5574488535	0.8093274813	0.09259259259259259	235	43	33	100	C_PAPER_actualfig2C
9526	0.355799951	0.4489034742	0.1597222222222222	253	132	57	100	C_PAPER_actualfig2C
2597	0.2595111399	0.5034558103	0.12037037037037036	145	0	38	100	C_PAPER_actualfig2C
80025	0.4002869121	0.513735701	0.08564814814814814	253	136	59	100	C_PAPER_actualfig2C
4113	0.1657141097	0.7256766421	0.0	252	83	43	100	C_PAPER_actualfig2C
7260	0.3464451085	0.3482165518	0.05555555555555555	252	85	44	100	C_PAPER_actualfig2C
3205	0.6938166935	0.8921853083	0.08333333333333333	252	104	50	100	C_PAPER_actualfig2C
7205	0.5756124593	0.4904967919	0.0	208	13	33	100	C_PAPER_actualfig2C
5359	0.7894502774	0.7650631947	0.05555555555555555	218	20	30	100	C_PAPER_actualfig2C
11030	0.7360529096	0.6901047974	0.0	241	56	36	100	C_PAPER_actualfig2C
4792	0.5877198083	0.5540020329	0.17592592592592593	189	0	38	100	C_PAPER_actualfig2C
3725	0.4244197209	0.6145287674	0.1597222222222222	128	0	38	100	C_PAPER_actualfig2C
1387	0.6291516566	0.8615811374	0.5023148148148148	164	0	38	100	C_PAPER_actualfig2C
4087	0.678718594	0.6038591371	0.06018518518518518	161	0	38	100	C_PAPER_actualfig2C
4211	0.6652309086	0.8756286616	0.06944444444444445	253	124	55	100	C_PAPER_actualfig2C
4212	0.6881846988	0.8866539722	0.09027777777777778	252	93	46	100	C_PAPER_actualfig2C
5087	0.6842463954	0.8829408595	0.07870370370370369	252	83	43	100	C_PAPER_actualfig2C
5089	0.6920521843	0.8860339114	0.0	249	72	40	100	C_PAPER_actualfig2C
5090	0.6886709346	0.8868399386	0.0	253	159	68	100	C_PAPER_actualfig2C
8451	0.4582000045	0.5786683574	0.057870370370370364	178	0	38	100	C_PAPER_actualfig2C
10419	0.6379157794	0.7228730944	0.0	190	1	38	100	C_PAPER_actualfig2C
23512	0.4302006463	0.7999217364	0.18518518518518517	170	0	38	100	C_PAPER_actualfig2C
9991	0.3668967081	0.6346807113	0.0	172	0	38	100	C_PAPER_actualfig2C
10481	0.588875619	0.8359851749	0.08101851851851852	253	158	67	100	C_PAPER_actualfig2C
2002	0.6393833956	0.8338205955	0.0	226	25	28	100	C_PAPER_actualfig2C
60529	0.6265904618	0.858005039	0.08796296296296297	254	181	79	100	C_PAPER_actualfig2C
3662	0.5852280112	0.8612220901	0.09722222222222221	253	144	61	100	C_PAPER_actualfig2C
3233	0.6254965604	0.8346055137	0.06712962962962962	253	149	63	100	C_PAPER_actualfig2C
5451	0.6065660938	0.835267663	0.0	228	28	29	100	C_PAPER_actualfig2C
57474	0.8001506283	0.7520464504	0.0	253	142	60	100	C_PAPER_actualfig2C
6045	0.4302739819	0.7348351656	0.0	138	0	38	100	C_PAPER_actualfig2C
8726	0.417878003	0.826946118	0.09027777777777778	159	0	38	100	C_PAPER_actualfig2C
2303	0.5673153992	0.8173266931	0.18287037037037035	252	99	48	100	C_PAPER_actualfig2C
2307	0.5753271863	0.8228549858	0.0	244	61	37	100	C_PAPER_actualfig2C
2290	0.528208729	0.8497386624	0.2361111111111111	243	59	37	100	C_PAPER_actualfig2C
2304	0.5601223112	0.8268654376	0.1550925925925926	253	116	53	100	C_PAPER_actualfig2C
3170	0.6099935011	0.8147345592	0.07407407407407407	254	174	74	100	C_PAPER_actualfig2C
8463	0.5780950895	0.8275548473	0.05324074074074074	241	56	36	100	C_PAPER_actualfig2C
2294	0.5587512063	0.8272418384	0.1435185185185185	253	154	66	100	C_PAPER_actualfig2C
3552	0.6114848093	0.5254965567	0.27314814814814814	254	172	73	100	C_PAPER_actualfig2C
823	0.2688259093	0.5433656525	0.08333333333333333	220	21	30	100	C_PAPER_actualfig2C
3554	0.5968650698	0.5062019881	0.1087962962962963	253	146	62	100	C_PAPER_actualfig2C
7850	0.3524636323	0.3640907495	0.09722222222222221	253	152	65	100	C_PAPER_actualfig2C
6284	0.5683991008	0.255641784	0.0	253	149	63	100	C_PAPER_actualfig2C
4692	0.5691139294	0.7399825898	0.23842592592592593	249	72	40	100	C_PAPER_actualfig2C
3556	0.6000345758	0.4943695819	0.06018518518518518	253	144	61	100	C_PAPER_actualfig2C
4794	0.2205598398	0.620547197	0.08333333333333333	234	41	32	100	C_PAPER_actualfig2C
10456	0.5645596326	0.4132411716	0.09027777777777778	212	16	32	100	C_PAPER_actualfig2C
834	0.5992985728	0.5338077738	0.12499999999999999	248	70	40	100	C_PAPER_actualfig2C
81858	0.623426443	0.5382714864	0.06712962962962962	253	114	52	100	C_PAPER_actualfig2C
4223	0.7913418973	0.6613009785	0.06018518518518518	233	39	32	100	C_PAPER_actualfig2C
23633	0.4011163276	0.6890139281	0.0	224	24	29	100	C_PAPER_actualfig2C
11067	0.7508272607	0.730328199	0.0949074074074074	254	178	76	100	C_PAPER_actualfig2C
3880	0.7583370604	0.7313251138	0.11805555555555555	232	36	31	100	C_PAPER_actualfig2C
3866	0.7663825458	0.7312218351	0.06712962962962962	241	54	36	100	C_PAPER_actualfig2C
11007	0.7328066465	0.7100150561	0.0	249	72	40	100	C_PAPER_actualfig2C
83878	0.7220277308	0.7287568084	0.0	252	81	43	100	C_PAPER_actualfig2C
9444	0.6997424826	0.7849001547	0.09259259259259259	221	22	29	100	C_PAPER_actualfig2C
26292	0.3354136175	0.4974295133	0.06712962962962962	248	69	40	100	C_PAPER_actualfig2C
373	0.7458406969	0.729786617	0.0	233	39	32	100	C_PAPER_actualfig2C
2166	0.8298315413	0.754617022	0.14583333333333331	254	217	118	100	C_PAPER_actualfig2C
4311	0.4167731916	0.2054047743	0.09722222222222221	243	59	37	100	C_PAPER_actualfig2C
388677	0.824617353	0.7661025218	0.0	230	33	30	100	C_PAPER_actualfig2C
2623	0.5757879225	0.8595292904	0.32175925925925924	242	57	36	100	C_PAPER_actualfig2C
6688	0.6002714318	0.8685223737	0.07407407407407407	252	81	43	100	C_PAPER_actualfig2C
2313	0.6006571539	0.8293280037	0.2013888888888889	252	108	51	100	C_PAPER_actualfig2C
23414	0.5615983842	0.8632091855	0.17129629629629628	253	136	59	100	C_PAPER_actualfig2C
5469	0.4495508236	0.9891795633	0.07870370370370369	221	22	29	100	C_PAPER_actualfig2C
10014	0.563811945	0.8589311804	0.08796296296296297	170	0	38	100	C_PAPER_actualfig2C
7704	0.675277049	0.7515863906	0.14814814814814814	223	23	29	100	C_PAPER_actualfig2C
1053	0.6156919239	0.9082805354	0.09027777777777778	252	95	47	100	C_PAPER_actualfig2C
6774	0.7451986875	0.3015869074	0.4629629629629629	155	0	38	100	C_PAPER_actualfig2C
5594	0.6946747073	0.4616822567	0.25925925925925924	159	0	38	100	C_PAPER_actualfig2C
5595	0.6472344383	0.4123252286	0.19907407407407407	178	0	38	100	C_PAPER_actualfig2C
23462	0.618704688	0.8267452587	0.17129629629629628	253	112	52	100	C_PAPER_actualfig2C
161882	0.5748315899	0.8383729529	0.0	253	159	68	100	C_PAPER_actualfig2C
207	0.622983137	0.4982425985	0.6990740740740741	147	0	38	100	C_PAPER_actualfig2C
3308	0.4723015207	0.4917604507	0.16898148148148145	138	0	38	100	C_PAPER_actualfig2C
836	0.573428788	0.5269898245	0.2407407407407407	182	0	38	100	C_PAPER_actualfig2C
25925	0.5689696467	0.8620343335	0.0	253	126	56	100	C_PAPER_actualfig2C
8841	0.5709415744	0.8343501984	0.06481481481481481	185	0	38	100	C_PAPER_actualfig2C
9759	0.5554117889	0.8651421487	0.19907407407407407	192	2	37	100	C_PAPER_actualfig2C
8289	0.5379138846	0.9335060543	0.29166666666666663	221	22	29	100	C_PAPER_actualfig2C
6597	0.5695724707	0.8661342719	0.21990740740740738	187	0	38	100	C_PAPER_actualfig2C
6601	0.5259178947	0.9388041553	0.0	182	0	38	100	C_PAPER_actualfig2C
6599	0.522485678	0.9354652418	0.09027777777777778	185	0	38	100	C_PAPER_actualfig2C
6602	0.5276857608	0.934623666	0.0	220	21	30	100	C_PAPER_actualfig2C
6605	0.5304770655	0.9325870356	0.17824074074074076	200	7	35	100	C_PAPER_actualfig2C
6598	0.5316035354	0.932123803	0.25	192	2	37	100	C_PAPER_actualfig2C
6886	0.666031984	0.8593209199	0.07407407407407407	252	89	45	100	C_PAPER_actualfig2C
6667	0.6402190085	0.8195706579	0.0949074074074074	168	0	38	100	C_PAPER_actualfig2C
9282	0.4366611527	0.9986074532	0.0625	236	44	33	100	C_PAPER_actualfig2C
9440	0.4396712054	0.9939340104	0.09027777777777778	241	56	36	100	C_PAPER_actualfig2C
23650	0.4683786461	0.3678058533	0.0	219	20	30	100	C_PAPER_actualfig2C
7706	0.2795554395	0.5886860044	0.0	224	24	29	100	C_PAPER_actualfig2C
30851	0.656257818	0.6367301625	0.0	253	143	61	100	C_PAPER_actualfig2C
10743	0.5519007816	0.7679063704	0.2824074074074074	252	99	48	100	C_PAPER_actualfig2C
10320	0.574308299	0.7786414645	0.12268518518518517	246	66	39	100	C_PAPER_actualfig2C
26009	0.5955352161	0.7713253815	0.0	251	75	41	100	C_PAPER_actualfig2C
4830	0.2198664438	0.4856104136	0.2013888888888889	241	54	36	100	C_PAPER_actualfig2C
9278	0.8362788783	0.3397808337	0.0	253	128	56	100	C_PAPER_actualfig2C
6497	0.51145593	0.7318875457	0.24305555555555552	214	17	31	100	C_PAPER_actualfig2C
6879	0.4658048629	0.9463717981	0.0	253	110	51	100	C_PAPER_actualfig2C
5597	0.5751509484	0.5774914009	0.0	162	0	38	100	C_PAPER_actualfig2C
7341	0.5346339555	0.7153770022	0.07407407407407407	130	0	38	100	C_PAPER_actualfig2C
10011	0.6257469731	0.8817668492	0.10185185185185185	252	108	51	100	C_PAPER_actualfig2C
6689	0.5703224177	0.8490192727	0.12731481481481483	253	116	53	100	C_PAPER_actualfig2C
10817	0.7284938537	0.2781215784	0.0	240	53	35	100	C_PAPER_actualfig2C
386680	0.8166606321	0.7728449061	0.0	253	120	54	100	C_PAPER_actualfig2C
85302	0.4639342559	0.6133317056	0.0	202	9	35	100	C_PAPER_actualfig2C
3198	0.7852602701	0.7809202657	0.09259259259259259	252	95	47	100	C_PAPER_actualfig2C
170506	0.4260122529	0.5403832934	0.0	237	48	34	100	C_PAPER_actualfig2C
83899	0.8098271211	0.7892120249	0.0	253	116	53	100	C_PAPER_actualfig2C
124790	0.3996184992	0.8688148564	0.0	252	97	47	100	C_PAPER_actualfig2C
149473	0.5336245902	0.6438573652	0.0	254	180	78	100	C_PAPER_actualfig2C
55698	0.6243634089	0.6900161525	0.0	252	93	46	100	C_PAPER_actualfig2C
79890	0.790804985	0.4608688801	0.06481481481481481	252	93	46	100	C_PAPER_actualfig2C
23371	0.7905826542	0.4758668599	0.0	238	49	34	100	C_PAPER_actualfig2C
5371	0.598136823	0.8372579313	0.11342592592592592	168	0	38	100	C_PAPER_actualfig2C
2033	0.6428163546	0.8530345808	0.5393518518518519	145	0	38	100	C_PAPER_actualfig2C
55363	0.6359330709	0.543481752	0.0	245	64	38	100	C_PAPER_actualfig2C
84445	0.765644477	0.7154425307	0.0	213	16	32	100	C_PAPER_actualfig2C
4188	0.7906224852	0.7555468542	0.0	242	57	36	100	C_PAPER_actualfig2C
83897	0.8062297379	0.7883642977	0.0	253	143	61	100	C_PAPER_actualfig2C
29947	0.6211872536	0.8786297663	0.057870370370370364	245	64	38	100	C_PAPER_actualfig2C
26043	0.4350085836	0.5204781176	0.0	212	16	32	100	C_PAPER_actualfig2C
197131	0.3646741741	0.5096199956	0.06018518518518518	235	43	33	100	C_PAPER_actualfig2C
8454	0.5083317101	0.5547939119	0.057870370370370364	136	0	38	100	C_PAPER_actualfig2C
8453	0.4394269578	0.5418581393	0.057870370370370364	151	0	38	100	C_PAPER_actualfig2C
7428	0.5394338557	0.4694404308	0.5347222222222222	143	0	38	100	C_PAPER_actualfig2C
8452	0.4673114708	0.5420857087	0.10185185185185185	128	0	38	100	C_PAPER_actualfig2C
55666	0.2883270508	0.4121163725	0.0	209	14	33	100	C_PAPER_actualfig2C
7353	0.28714219	0.3693405621	0.2546296296296296	232	36	31	100	C_PAPER_actualfig2C
9373	0.2756762048	0.5078353459	0.057870370370370364	243	59	37	100	C_PAPER_actualfig2C
3091	0.6093709876	0.6505280047	0.27314814814814814	190	1	38	100	C_PAPER_actualfig2C
254065	0.4925788836	0.5885253558	0.0625	253	151	64	100	C_PAPER_actualfig2C
23304	0.3356098678	0.3998783626	0.0	252	95	47	100	C_PAPER_actualfig2C
6500	0.5267458577	0.5605632423	0.0	172	0	38	100	C_PAPER_actualfig2C
84861	0.3803745488	0.4695439038	0.0	247	67	39	100	C_PAPER_actualfig2C
267	0.3796303472	0.2543717796	0.1111111111111111	223	23	29	100	C_PAPER_actualfig2C
23352	0.2848973196	0.4766243559	0.0	213	16	32	100	C_PAPER_actualfig2C
80232	0.5761669954	0.1114085533	0.0	235	43	33	100	C_PAPER_actualfig2C
6923	0.422869473	0.5278912632	0.0	237	48	34	100	C_PAPER_actualfig2C
9867	0.6194501161	0.6556810623	0.0	246	66	39	100	C_PAPER_actualfig2C
329	0.6829962038	0.6109334702	0.08101851851851852	230	33	30	100	C_PAPER_actualfig2C
54014	0.4810281687	0.5400267714	0.0625	241	56	36	100	C_PAPER_actualfig2C
59349	0.6018188391	0.4592632684	0.0	245	64	38	100	C_PAPER_actualfig2C
23588	0.4294516352	0.522847571	0.0	252	100	48	100	C_PAPER_actualfig2C
116138	0.4478921863	0.4449210599	0.0	249	72	40	100	C_PAPER_actualfig2C
84078	0.4292551591	0.6578686286	0.0	229	30	29	100	C_PAPER_actualfig2C
90293	0.4690059691	0.5516743766	0.0	251	75	41	100	C_PAPER_actualfig2C
9978	0.4550783022	0.5556657915	0.057870370370370364	182	0	38	100	C_PAPER_actualfig2C
51366	0.2617035585	0.6809148694	0.0	203	10	34	100	C_PAPER_actualfig2C
10210	0.3343570295	0.8064173525	0.1875	243	59	37	100	C_PAPER_actualfig2C
9730	0.3923851284	0.782849538	0.0	219	20	30	100	C_PAPER_actualfig2C
6921	0.4380475897	0.535288836	0.07638888888888888	230	33	30	100	C_PAPER_actualfig2C
5708	0.4727797515	0.4959859424	0.0	161	0	38	100	C_PAPER_actualfig2C
25948	0.4356425558	0.4622749276	0.0	253	132	57	100	C_PAPER_actualfig2C
55717	0.1893871184	0.5744361316	0.11805555555555555	252	99	48	100	C_PAPER_actualfig2C
6613	0.5004512944	0.717839892	0.0	128	0	38	100	C_PAPER_actualfig2C
250	0.4673754136	0.1516410434	0.0	252	85	44	100	C_PAPER_actualfig2C
54949	0.2347064968	0.4114732277	0.09027777777777778	252	97	47	100	C_PAPER_actualfig2C
9406	0.3287750979	0.7787335412	0.0	240	53	35	100	C_PAPER_actualfig2C
9559	0.3365490285	0.6160685268	0.0625	228	28	29	100	C_PAPER_actualfig2C
6817	0.34899733	0.5446103391	0.1087962962962963	252	87	44	100	C_PAPER_actualfig2C
5887	0.2753569108	0.5499755227	0.07407407407407407	205	11	34	100	C_PAPER_actualfig2C
9296	0.2766517267	0.4229297512	0.0	252	79	42	100	C_PAPER_actualfig2C
23170	0.2925370059	0.622104666	0.0	235	43	33	100	C_PAPER_actualfig2C
7321	0.6405188065	0.6467829048	0.0	195	4	36	100	C_PAPER_actualfig2C
11065	0.4516309471	0.7293589978	0.06018518518518518	244	62	38	100	C_PAPER_actualfig2C
10101	0.2624146752	0.5532794704	0.0	245	64	38	100	C_PAPER_actualfig2C
10413	0.753300272	0.4889443412	0.1111111111111111	194	3	37	100	C_PAPER_actualfig2C
7347	0.3077159941	0.5307777252	0.0	240	53	35	100	C_PAPER_actualfig2C
7791	0.5351758386	0.5054619103	0.0	220	21	30	100	C_PAPER_actualfig2C
7332	0.6100133843	0.6197753586	0.0	197	6	36	100	C_PAPER_actualfig2C
8882	0.2980013487	0.6169452951	0.0	241	56	36	100	C_PAPER_actualfig2C
140809	0.310480508	0.5479319963	0.0	253	114	52	100	C_PAPER_actualfig2C
8239	0.4467993177	0.5698347248	0.06481481481481481	195	4	36	100	C_PAPER_actualfig2C
54878	0.6831701177	0.1236497613	0.0	253	118	54	100	C_PAPER_actualfig2C
10277	0.1928344089	0.508905527	0.0	223	23	29	100	C_PAPER_actualfig2C
7320	0.3967211291	0.7692991761	0.0	247	67	39	100	C_PAPER_actualfig2C
54585	0.3895232962	0.6657420928	0.21064814814814814	253	124	55	100	C_PAPER_actualfig2C
54888	0.3071342799	0.6309469753	0.20833333333333331	219	20	30	100	C_PAPER_actualfig2C
84936	0.2950227025	0.5286766671	0.0	252	104	50	100	C_PAPER_actualfig2C
10484	0.3409663375	0.4130025298	0.13194444444444442	214	17	31	100	C_PAPER_actualfig2C
5019	0.1825499761	0.4137665333	0.06481481481481481	241	56	36	100	C_PAPER_actualfig2C
7322	0.634972865	0.647765121	0.0	203	10	34	100	C_PAPER_actualfig2C
7298	0.2597562913	0.5195972376	0.2152777777777778	252	79	42	100	C_PAPER_actualfig2C
7336	0.3693979304	0.7586058468	0.0	249	72	40	100	C_PAPER_actualfig2C
51569	0.209359083	0.5017442974	0.0	241	56	36	100	C_PAPER_actualfig2C
51506	0.2298746576	0.5129091799	0.0	253	112	52	100	C_PAPER_actualfig2C
9736	0.3996399964	0.7110480375	0.0	248	70	40	100	C_PAPER_actualfig2C
526	0.2815335645	0.3226019085	0.10416666666666666	214	17	31	100	C_PAPER_actualfig2C
4214	0.6552227916	0.6446100372	0.17824074074074076	178	0	38	100	C_PAPER_actualfig2C
83795	0.3574946106	0.1339350163	0.0625	254	166	71	100	C_PAPER_actualfig2C
114781	0.4611711945	0.5594185968	0.06712962962962962	253	114	52	100	C_PAPER_actualfig2C
81788	0.6365231774	0.6159755112	0.0	238	49	34	100	C_PAPER_actualfig2C
80854	0.5693872595	0.8671284671	0.0	251	75	41	100	C_PAPER_actualfig2C
1477	0.2895769519	0.6941992319	0.0	252	85	44	100	C_PAPER_actualfig2C
1454	0.5237359664	0.5656641425	0.06712962962962962	147	0	38	100	C_PAPER_actualfig2C
80124	0.2970868807	0.430197141	0.0	243	59	37	100	C_PAPER_actualfig2C
2071	0.4207230182	0.883538322	0.31249999999999994	241	54	36	100	C_PAPER_actualfig2C
79058	0.2901824226	0.4194464418	0.06481481481481481	241	54	36	100	C_PAPER_actualfig2C
10712	0.3632530705	0.1806208367	0.0	252	79	42	100	C_PAPER_actualfig2C
79065	0.3541597121	0.1974942398	0.0	244	62	38	100	C_PAPER_actualfig2C
157769	0.3791136732	0.2513508285	0.0	252	79	42	100	C_PAPER_actualfig2C
402415	0.8152418849	0.4126052143	0.0	254	160	68	100	C_PAPER_actualfig2C
253980	0.47275635	0.5388665855	0.0	252	106	50	100	C_PAPER_actualfig2C
54778	0.6536793222	0.63502506	0.0	240	53	35	100	C_PAPER_actualfig2C
51035	0.2787099334	0.4974151709	0.06018518518518518	209	14	33	100	C_PAPER_actualfig2C
127428	0.954509645	0.4922190212	0.0	252	100	48	100	C_PAPER_actualfig2C
9643	0.5036065981	0.9099557226	0.0	233	38	31	100	C_PAPER_actualfig2C
23197	0.3193645113	0.3040299023	0.06481481481481481	180	0	38	100	C_PAPER_actualfig2C
23	0.223620682	0.6557919817	0.06712962962962962	214	17	31	100	C_PAPER_actualfig2C
23008	0.3830221518	0.4447808728	0.0	253	112	52	100	C_PAPER_actualfig2C
55968	0.2897047082	0.4711338133	0.0	241	54	36	100	C_PAPER_actualfig2C
7126	0.4541651252	0.5282546165	0.0	241	54	36	100	C_PAPER_actualfig2C
26953	0.2911859134	0.1633527972	0.0	243	59	37	100	C_PAPER_actualfig2C
1161	0.392565175	0.7818308666	0.3333333333333333	252	83	43	100	C_PAPER_actualfig2C
55023	0.3450386915	0.7115224074	0.07638888888888888	252	85	44	100	C_PAPER_actualfig2C
11124	0.3147116375	0.5593062529	0.0	217	19	31	100	C_PAPER_actualfig2C
5454	0.6408764468	0.8785538775	0.057870370370370364	254	166	71	100	C_PAPER_actualfig2C
84295	0.2611161473	0.7212791056	0.08796296296296297	238	49	34	100	C_PAPER_actualfig2C
57154	0.5975019147	0.4816718037	0.0	159	0	38	100	C_PAPER_actualfig2C
83892	0.4783532262	0.5496458402	0.0	252	81	43	100	C_PAPER_actualfig2C
1456	0.5816021588	0.3013521183	0.0	252	102	49	100	C_PAPER_actualfig2C
51444	0.6435192404	0.6855714121	0.0	229	30	29	100	C_PAPER_actualfig2C
3839	0.4506826517	0.7448249694	0.08564814814814814	233	38	31	100	C_PAPER_actualfig2C
3833	0.9423876418	0.5437291677	0.0	244	62	38	100	C_PAPER_actualfig2C
10584	0.5467327186	0.13636292	0.0	254	172	73	100	C_PAPER_actualfig2C
8614	0.8909723369	0.5917132039	0.08564814814814814	253	124	55	100	C_PAPER_actualfig2C
127829	0.3513778326	0.3181505796	0.0	254	167	71	100	C_PAPER_actualfig2C
7078	0.6112890755	0.1444955241	0.1412037037037037	252	85	44	100	C_PAPER_actualfig2C
10609	0.5127387869	0.1470813083	0.0	252	100	48	100	C_PAPER_actualfig2C
5806	0.5658712814	0.1427063943	0.10648148148148148	254	181	79	100	C_PAPER_actualfig2C
167227	0.2711756025	0.640583786	0.0	252	79	42	100	C_PAPER_actualfig2C
4925	0.6195010508	0.5202861293	0.06481481481481481	252	93	46	100	C_PAPER_actualfig2C
83729	0.8832267141	0.6013788291	0.06944444444444445	248	70	40	100	C_PAPER_actualfig2C
90550	0.2770745362	0.1922169888	0.0	252	87	44	100	C_PAPER_actualfig2C
23127	0.5405524821	0.2030417638	0.0	253	140	60	100	C_PAPER_actualfig2C
4189	0.4146749924	0.1468769402	0.0625	241	54	36	100	C_PAPER_actualfig2C
375056	0.4347376098	0.1084395897	0.06944444444444445	249	72	40	100	C_PAPER_actualfig2C
441518	0.7479764677	0.7280711543	0.0	254	176	75	100	C_PAPER_actualfig2C
8988	0.5524538006	0.6283551327	0.0949074074074074	254	160	68	100	C_PAPER_actualfig2C
79839	0.7558632744	0.7219566658	0.0	252	79	42	100	C_PAPER_actualfig2C
3860	0.7332611207	0.7215028222	0.07407407407407407	247	67	39	100	C_PAPER_actualfig2C
6871	0.4450743813	0.9931372426	0.0	230	33	30	100	C_PAPER_actualfig2C
211	0.7384370273	0.7594491709	0.05555555555555555	246	66	39	100	C_PAPER_actualfig2C
23089	0.5884875083	0.0593988517	0.0	252	100	48	100	C_PAPER_actualfig2C
29113	0.5519784102	0.3483129507	0.0	255	233	151	100	C_PAPER_actualfig2C
6857	0.5426104306	0.3456272022	0.0	245	64	38	100	C_PAPER_actualfig2C
9899	0.5461795705	0.3500944276	0.06712962962962962	255	231	147	100	C_PAPER_actualfig2C
8128	0.5783150318	0.3149485995	0.07175925925925926	255	234	155	100	C_PAPER_actualfig2C
257240	0.4742933961	0.4817404727	0.0	253	130	57	100	C_PAPER_actualfig2C
10726	0.4599836222	0.5130127176	0.0	215	18	31	100	C_PAPER_actualfig2C
23386	0.4702759147	0.5192150092	0.06018518518518518	237	46	33	100	C_PAPER_actualfig2C
9531	0.1015936027	0.4462504091	0.3032407407407407	161	0	38	100	C_PAPER_actualfig2C
573	0.4590386192	0.4895292096	0.09722222222222221	233	38	31	100	C_PAPER_actualfig2C
10273	0.4980549756	0.475837398	0.06481481481481481	155	0	38	100	C_PAPER_actualfig2C
10576	0.4175377928	0.5630440035	0.06481481481481481	157	0	38	100	C_PAPER_actualfig2C
10963	0.4843609046	0.4786481007	0.09027777777777778	164	0	38	100	C_PAPER_actualfig2C
3306	0.5325255565	0.435181197	0.08796296296296297	195	4	36	100	C_PAPER_actualfig2C
3310	0.4810843002	0.454405057	0.0	214	17	31	100	C_PAPER_actualfig2C
10768	0.369468942	0.5375829185	0.0	196	5	36	100	C_PAPER_actualfig2C
3708	0.6562168895	0.3759272189	0.12499999999999999	252	81	43	100	C_PAPER_actualfig2C
9146	0.5076357318	0.5833535527	0.0	170	0	38	100	C_PAPER_actualfig2C
126119	0.8273830612	0.5631383789	0.0	254	166	71	100	C_PAPER_actualfig2C
84132	0.1001213789	0.6252614657	0.0	252	100	48	100	C_PAPER_actualfig2C
57599	0.3916237871	0.7449971438	0.0	235	43	33	100	C_PAPER_actualfig2C
84464	0.4101436452	0.7596491884	0.0625	205	11	34	100	C_PAPER_actualfig2C
5298	0.703563165	0.5228939007	0.0	253	118	54	100	C_PAPER_actualfig2C
6732	0.9062397668	0.4033653953	0.0	168	0	38	100	C_PAPER_actualfig2C
6733	0.8959543172	0.3785050751	0.0	161	0	38	100	C_PAPER_actualfig2C
84296	0.2621763828	0.5604679928	0.0	252	108	51	100	C_PAPER_actualfig2C
8724	0.2140945563	0.4878559972	0.0	217	19	31	100	C_PAPER_actualfig2C
84617	0.3560046581	0.496283929	0.0	211	15	32	100	C_PAPER_actualfig2C
8407	0.2374457694	0.4837616598	0.09722222222222221	201	8	35	100	C_PAPER_actualfig2C
84993	0.2720789023	0.5867964895	0.0	252	93	46	100	C_PAPER_actualfig2C
8027	0.3767884306	0.5554692705	0.0	241	56	36	100	C_PAPER_actualfig2C
23435	0.2355759532	0.6986679951	0.11342592592592592	147	0	38	100	C_PAPER_actualfig2C
871	0.1758176889	0.5327791632	0.18518518518518517	195	4	36	100	C_PAPER_actualfig2C
146691	0.3225102285	0.5459726469	0.0	248	70	40	100	C_PAPER_actualfig2C
55236	0.2660370093	0.5536873403	0.0	241	54	36	100	C_PAPER_actualfig2C
7295	0.2202134485	0.481011435	0.08796296296296297	194	3	37	100	C_PAPER_actualfig2C
7265	0.3522992404	0.5476142604	0.0	235	43	33	100	C_PAPER_actualfig2C
83442	0.8359931534	0.3239298332	0.0	252	100	48	100	C_PAPER_actualfig2C
7169	0.4926826251	0.3437981329	0.27777777777777773	232	36	31	100	C_PAPER_actualfig2C
7168	0.6313151865	0.4787019416	0.20370370370370366	200	7	35	100	C_PAPER_actualfig2C
7165	0.2946193889	0.620141302	0.0	229	30	29	100	C_PAPER_actualfig2C
7311	0.3994522675	0.4599320547	0.0	213	16	32	100	C_PAPER_actualfig2C
7090	0.6540572976	0.8577317227	0.09027777777777778	231	35	30	100	C_PAPER_actualfig2C
7086	0.2214769385	0.4883593757	0.08564814814814814	197	6	36	100	C_PAPER_actualfig2C
22948	0.4217318026	0.567208305	0.09722222222222221	178	0	38	100	C_PAPER_actualfig2C
22929	0.2393728467	0.5551493655	0.0	244	62	38	100	C_PAPER_actualfig2C
63892	0.2930577469	0.3120173617	0.0625	252	77	42	100	C_PAPER_actualfig2C
6426	0.2858878346	0.788083535	0.06712962962962962	161	0	38	100	C_PAPER_actualfig2C
6449	0.5209497293	0.2746536312	0.0	227	26	28	100	C_PAPER_actualfig2C
29766	0.5730471329	0.4648539169	0.0	209	14	33	100	C_PAPER_actualfig2C
29934	0.2165283821	0.4827650364	0.0	252	108	51	100	C_PAPER_actualfig2C
29968	0.2405983617	0.5196855911	0.1435185185185185	233	39	32	100	C_PAPER_actualfig2C
6902	0.3495033845	0.543462456	0.06712962962962962	252	95	47	100	C_PAPER_actualfig2C
56893	0.5331485219	0.2603437661	0.0	221	22	29	100	C_PAPER_actualfig2C
6672	0.4703946978	0.7977951014	0.0	244	61	37	100	C_PAPER_actualfig2C
6626	0.2333023876	0.7441985629	0.0	217	19	31	100	C_PAPER_actualfig2C
6623	0.3502600132	0.547034119	0.06018518518518518	253	116	53	100	C_PAPER_actualfig2C
6697	0.2110919759	0.4911530812	0.1087962962962963	252	102	49	100	C_PAPER_actualfig2C
6778	0.3859556088	0.4796933202	0.08333333333333333	238	49	34	100	C_PAPER_actualfig2C
57698	0.3414293331	0.5698873678	0.0	251	75	41	100	C_PAPER_actualfig2C
8270	0.2764530879	0.6166490892	0.0	252	95	47	100	C_PAPER_actualfig2C
10054	0.3165581651	0.5835478721	0.0	226	25	28	100	C_PAPER_actualfig2C
5515	0.5480652513	0.6139138867	0.07638888888888888	164	0	38	100	C_PAPER_actualfig2C
283237	0.3090636975	0.5558491031	0.06481481481481481	252	83	43	100	C_PAPER_actualfig2C
10015	0.26426924	0.4923206811	0.06481481481481481	195	4	36	100	C_PAPER_actualfig2C
10460	0.6179851468	0.5942606917	0.07870370370370369	246	66	39	100	C_PAPER_actualfig2C
10910	0.437845142	0.5481738433	0.0	228	28	29	100	C_PAPER_actualfig2C
10802	0.3811773995	0.4673047306	0.0	235	43	33	100	C_PAPER_actualfig2C
10728	0.4690146518	0.5302041884	0.0	219	20	30	100	C_PAPER_actualfig2C
10944	0.2113939689	0.5361837347	0.0	252	89	45	100	C_PAPER_actualfig2C
11075	0.3625325933	0.5712662844	0.0	252	100	48	100	C_PAPER_actualfig2C
3925	0.2669410838	0.5075625152	0.10648148148148148	240	53	35	100	C_PAPER_actualfig2C
1894	0.2850227196	0.4106818667	0.0	212	16	32	100	C_PAPER_actualfig2C
9632	0.3780181902	0.4913060244	0.2685185185185185	205	11	34	100	C_PAPER_actualfig2C
10421	0.2637701091	0.7240547454	0.0	233	38	31	100	C_PAPER_actualfig2C
53938	0.2150483066	0.4894516048	0.0	248	69	40	100	C_PAPER_actualfig2C
25942	0.5326550881	0.8749260426	0.25925925925925924	195	4	36	100	C_PAPER_actualfig2C
5496	0.3561214076	0.7528241812	0.0	212	16	32	100	C_PAPER_actualfig2C
26136	0.6159739691	0.4269573945	0.06481481481481481	229	30	29	100	C_PAPER_actualfig2C
6657	0.5798950399	0.7871638688	0.2986111111111111	199	7	35	100	C_PAPER_actualfig2C
220965	0.7645905357	0.683253501	0.0	253	149	63	100	C_PAPER_actualfig2C
23194	0.5304606037	0.5411037838	0.0	253	110	51	100	C_PAPER_actualfig2C
23144	0.1872580292	0.8245409219	0.0	240	53	35	100	C_PAPER_actualfig2C
1031	0.5886889876	0.5835016395	0.19675925925925924	252	97	47	100	C_PAPER_actualfig2C
2669	0.7771396415	0.7289518401	0.0	252	106	50	100	C_PAPER_actualfig2C
55311	0.3305440938	0.9978060881	0.0	253	126	56	100	C_PAPER_actualfig2C
1602	0.6142642034	0.768342731	0.0	252	93	46	100	C_PAPER_actualfig2C
5308	0.8211995646	0.4342396772	0.16666666666666666	252	85	44	100	C_PAPER_actualfig2C
5493	0.4699362533	0.3259217526	0.0	248	70	40	100	C_PAPER_actualfig2C
4343	0.3639960133	0.4154378031	0.0	136	0	38	100	C_PAPER_actualfig2C
11063	0.5892363579	0.6227469042	0.06018518518518518	253	134	58	100	C_PAPER_actualfig2C
1896	0.3469238558	0.1004933057	0.10648148148148148	253	118	54	100	C_PAPER_actualfig2C
7718	0.725630795	0.7522853836	0.0	253	132	57	100	C_PAPER_actualfig2C
9963	0.8134175968	0.7743793882	0.0625	253	140	60	100	C_PAPER_actualfig2C
637	0.9171275884	0.3046749572	0.08101851851851852	240	53	35	100	C_PAPER_actualfig2C
5715	0.1699883788	0.5909543158	0.0	239	51	35	100	C_PAPER_actualfig2C
191	0.2425717903	0.548553773	0.1087962962962963	212	16	32	100	C_PAPER_actualfig2C
3225	0.5326431453	0.8485522198	0.0	253	146	62	100	C_PAPER_actualfig2C
126868	0.7653096896	0.7148379455	0.0	253	158	67	100	C_PAPER_actualfig2C
1659	0.2441196011	0.7873228338	0.0	233	39	32	100	C_PAPER_actualfig2C
10197	0.3768570859	0.6049609494	0.057870370370370364	206	12	34	100	C_PAPER_actualfig2C
10480	0.1754966035	0.6992248584	0.0	220	21	30	100	C_PAPER_actualfig2C
1892	0.249090381	0.4553762978	0.11574074074074074	221	22	29	100	C_PAPER_actualfig2C
5805	0.7810362417	0.6168006402	0.11574074074074074	253	136	59	100	C_PAPER_actualfig2C
8125	0.4348747913	0.8236407459	0.0	223	23	29	100	C_PAPER_actualfig2C
81611	0.4631840829	0.808550398	0.0	252	79	42	100	C_PAPER_actualfig2C
5710	0.176968448	0.5906368066	0.0	168	0	38	100	C_PAPER_actualfig2C
5718	0.1755642097	0.5821485912	0.0625	221	22	29	100	C_PAPER_actualfig2C
7170	0.6816005676	0.6602143828	0.3171296296296296	183	0	38	100	C_PAPER_actualfig2C
708	0.136699915	0.3803183774	0.06018518518518518	172	0	38	100	C_PAPER_actualfig2C
9861	0.170446097	0.5915518431	0.07175925925925926	221	22	29	100	C_PAPER_actualfig2C
10541	0.4320012745	0.8419066391	0.0	196	5	36	100	C_PAPER_actualfig2C
2298	0.2017814027	0.4367431662	0.0	253	138	59	100	C_PAPER_actualfig2C
91608	0.8873845725	0.5289164744	0.05324074074074074	244	62	38	100	C_PAPER_actualfig2C
11099	0.6867001044	0.518890604	0.057870370370370364	253	112	52	100	C_PAPER_actualfig2C
409	0.6650608681	0.2095218153	0.09722222222222221	159	0	38	100	C_PAPER_actualfig2C
5305	0.3829448137	0.8611815556	0.08101851851851852	248	70	40	100	C_PAPER_actualfig2C
10127	0.3301581134	0.9848829097	0.0	252	106	50	100	C_PAPER_actualfig2C
55722	0.5019433127	0.6484263638	0.0	248	70	40	100	C_PAPER_actualfig2C
10061	0.1912288043	0.6748266053	0.0	224	24	29	100	C_PAPER_actualfig2C
23382	0.5066067091	0.7935725883	0.06481481481481481	250	74	41	100	C_PAPER_actualfig2C
79012	0.3341874408	0.8250539484	0.0	247	67	39	100	C_PAPER_actualfig2C
55669	0.3527255683	0.3883854164	0.0625	253	112	52	100	C_PAPER_actualfig2C
578	0.9199812219	0.2989786018	0.07638888888888888	253	112	52	100	C_PAPER_actualfig2C
8848	0.2853960147	0.3796282554	0.0	228	28	29	100	C_PAPER_actualfig2C
57506	0.5960690943	0.5706186394	0.0	230	33	30	100	C_PAPER_actualfig2C
54708	0.2772557934	0.2924313302	0.0	253	112	52	100	C_PAPER_actualfig2C
51643	0.2047668111	0.2832006087	0.0	253	145	62	100	C_PAPER_actualfig2C
3608	0.2008068653	0.7801644856	0.057870370370370364	166	0	38	100	C_PAPER_actualfig2C
10769	0.4503101959	0.3349960181	0.0	248	69	40	100	C_PAPER_actualfig2C
54977	0.2724983227	0.2994193656	0.06481481481481481	254	212	112	100	C_PAPER_actualfig2C
56993	0.2056849266	0.2856960362	0.0	230	33	30	100	C_PAPER_actualfig2C
9927	0.2652368538	0.3080454533	0.2847222222222222	248	70	40	100	C_PAPER_actualfig2C
2318	0.6201123316	0.3641366584	0.11805555555555555	185	0	38	100	C_PAPER_actualfig2C
56660	0.6433325444	0.5834019868	0.0	255	243	175	100	C_PAPER_actualfig2C
8313	0.6404842691	0.5808977855	0.13657407407407407	253	130	57	100	C_PAPER_actualfig2C
1995	0.4045801767	0.3558248909	0.05324074074074074	252	93	46	100	C_PAPER_actualfig2C
2130	0.4532774479	0.6968750248	0.12731481481481483	136	0	38	100	C_PAPER_actualfig2C
1993	0.2393022709	0.7483403309	0.07407407407407407	245	64	38	100	C_PAPER_actualfig2C
90441	0.1779996817	0.8075207189	0.0	236	44	33	100	C_PAPER_actualfig2C
4846	0.3955812315	0.3508974763	0.4722222222222222	225	25	29	100	C_PAPER_actualfig2C
2	0.5493367463	0.1658612073	0.2152777777777778	215	18	31	100	C_PAPER_actualfig2C
5195	0.3133701638	0.3339827536	0.25925925925925924	252	79	42	100	C_PAPER_actualfig2C
2935	0.2329910663	0.6589332735	0.0	220	21	30	100	C_PAPER_actualfig2C
1029	0.6459434474	0.5901050993	0.4212962962962963	187	0	38	100	C_PAPER_actualfig2C
23708	0.2359862711	0.738807932	0.0	249	72	40	100	C_PAPER_actualfig2C
331	0.5773018899	0.5220731425	0.16203703703703703	208	13	33	100	C_PAPER_actualfig2C
2107	0.2259553982	0.6718111258	0.0	236	44	33	100	C_PAPER_actualfig2C
330	0.6669222113	0.6101767189	0.12499999999999999	236	44	33	100	C_PAPER_actualfig2C
4163	0.3545397533	0.5295817966	0.11574074074074074	196	5	36	100	C_PAPER_actualfig2C
8793	0.2315839069	0.5694524965	0.0	252	108	51	100	C_PAPER_actualfig2C
382	0.5092013762	0.4557898983	0.0	209	14	33	100	C_PAPER_actualfig2C
3106	0.4413025678	0.2354358859	0.3171296296296296	178	0	38	100	C_PAPER_actualfig2C
8412	0.5902452391	0.4677114674	0.06712962962962962	236	44	33	100	C_PAPER_actualfig2C
5564	0.4131037316	0.4291002174	0.06018518518518518	207	12	33	100	C_PAPER_actualfig2C
10284	0.2813853762	0.757066055	0.0	224	24	29	100	C_PAPER_actualfig2C
9641	0.2968623549	0.5197865064	0.06944444444444445	172	0	38	100	C_PAPER_actualfig2C
5976	0.3108080329	0.6948685686	0.0	195	4	36	100	C_PAPER_actualfig2C
2100	0.6053273933	0.7064645346	0.28009259259259256	166	0	38	100	C_PAPER_actualfig2C
8678	0.5495260568	0.5235313149	0.13194444444444442	227	26	28	100	C_PAPER_actualfig2C
22938	0.343901247	0.6653524828	0.0	136	0	38	100	C_PAPER_actualfig2C
5295	0.7459129351	0.2867072287	0.25	170	0	38	100	C_PAPER_actualfig2C
9768	0.3544551849	0.5864192794	0.0	138	0	38	100	C_PAPER_actualfig2C
25988	0.5362160618	0.8028689031	0.0	252	85	44	100	C_PAPER_actualfig2C
8449	0.2977374115	0.680103144	0.0	227	26	28	100	C_PAPER_actualfig2C
10537	0.4008148188	0.4953256709	0.08796296296296297	143	0	38	100	C_PAPER_actualfig2C
3416	0.1940168005	0.4009295068	0.1087962962962963	227	26	28	100	C_PAPER_actualfig2C
528	0.2750414902	0.4089594432	0.0	252	93	46	100	C_PAPER_actualfig2C
2017	0.374713407	0.504595567	0.07175925925925926	189	0	38	100	C_PAPER_actualfig2C
9939	0.3024316657	0.7370440998	0.24305555555555552	217	19	31	100	C_PAPER_actualfig2C
5962	0.241942692	0.4767971454	0.07638888888888888	221	22	29	100	C_PAPER_actualfig2C
10533	0.3635154261	0.5107814441	0.06481481481481481	230	31	29	100	C_PAPER_actualfig2C
23168	0.3618912617	0.8327210495	0.0	234	41	32	100	C_PAPER_actualfig2C
23049	0.3006825209	0.7082089412	0.0	243	59	37	100	C_PAPER_actualfig2C
6643	0.328351546	0.5006030838	0.0	239	51	35	100	C_PAPER_actualfig2C
6709	0.6966549627	0.456755182	0.12268518518518517	162	0	38	100	C_PAPER_actualfig2C
8761	0.1753743021	0.7203739437	0.0	187	0	38	100	C_PAPER_actualfig2C
8607	0.4608247869	0.9341894421	0.0	151	0	38	100	C_PAPER_actualfig2C
1975	0.1789634222	0.6842594163	0.06944444444444445	202	9	35	100	C_PAPER_actualfig2C
6642	0.3403208097	0.4639698964	0.0	215	18	31	100	C_PAPER_actualfig2C
4174	0.3527050717	0.7073597894	0.0	161	0	38	100	C_PAPER_actualfig2C
1938	0.2220996619	0.4881316769	0.17129629629629628	162	0	38	100	C_PAPER_actualfig2C
1132	0.282541542	0.2471334632	0.057870370370370364	252	104	50	100	C_PAPER_actualfig2C
55211	0.5740172159	0.7838068248	0.0	241	54	36	100	C_PAPER_actualfig2C
7411	0.39201122	0.668124885	0.0	245	64	38	100	C_PAPER_actualfig2C
246777	0.776159875	0.2457485895	0.0	254	212	112	100	C_PAPER_actualfig2C
4067	0.7720151861	0.2567739324	0.057870370370370364	189	0	38	100	C_PAPER_actualfig2C
1811	0.7398577112	0.3445835206	0.13194444444444442	254	179	77	100	C_PAPER_actualfig2C
9368	0.7378828786	0.3453375038	0.07638888888888888	223	23	29	100	C_PAPER_actualfig2C
9351	0.7258745584	0.3481780084	0.0625	249	72	40	100	C_PAPER_actualfig2C
1937	0.658843415	0.4441927669	0.0	157	0	38	100	C_PAPER_actualfig2C
57178	0.584122877	0.8071829748	0.07870370370370369	253	116	53	100	C_PAPER_actualfig2C
367	0.5914371366	0.7641536945	0.349537037037037	161	0	38	100	C_PAPER_actualfig2C
26047	0.7048604824	0.4127533658	0.1597222222222222	254	167	71	100	C_PAPER_actualfig2C
57685	0.3891963201	0.2401801022	0.0	253	144	61	100	C_PAPER_actualfig2C
9882	0.7287619547	0.5548454541	0.0	237	48	34	100	C_PAPER_actualfig2C
9061	0.2204361344	0.5798660344	0.0	248	69	40	100	C_PAPER_actualfig2C
10401	0.5871515218	0.8560817238	0.0625	230	31	29	100	C_PAPER_actualfig2C
4088	0.6517458699	0.7543323095	0.20833333333333331	153	0	38	100	C_PAPER_actualfig2C
54093	0.3870576766	0.4320940052	0.0	253	152	65	100	C_PAPER_actualfig2C
9774	0.3085008014	0.7388604455	0.06481481481481481	197	6	36	100	C_PAPER_actualfig2C
9794	0.5590320895	0.7056080011	0.0	252	104	50	100	C_PAPER_actualfig2C
23411	0.6346225841	0.7837164964	0.2847222222222222	174	0	38	100	C_PAPER_actualfig2C
10155	0.5123981249	0.7825363995	0.0	159	0	38	100	C_PAPER_actualfig2C
1499	0.746863264	0.4887404062	0.4884259259259259	134	0	38	100	C_PAPER_actualfig2C
1236	0.699246176	0.115381005	0.08796296296296297	254	220	124	100	C_PAPER_actualfig2C
2113	0.6291067256	0.8923107968	0.07175925925925926	205	11	34	100	C_PAPER_actualfig2C
3516	0.5570050956	0.8128614264	0.16203703703703703	208	13	33	100	C_PAPER_actualfig2C
4775	0.3734253534	0.4368291563	0.0	252	97	47	100	C_PAPER_actualfig2C
672	0.644932694	0.6191453584	0.14814814814814814	145	0	38	100	C_PAPER_actualfig2C
6304	0.5405430892	0.84259443	0.0	252	79	42	100	C_PAPER_actualfig2C
6932	0.5959642553	0.8208144704	0.08333333333333333	254	168	72	100	C_PAPER_actualfig2C
6935	0.5979336007	0.7849295519	0.1388888888888889	252	77	42	100	C_PAPER_actualfig2C
55145	0.7279626223	0.7596262664	0.07407407407407407	245	64	38	100	C_PAPER_actualfig2C
5074	0.3815198368	0.5154907593	0.1527777777777778	250	74	41	100	C_PAPER_actualfig2C
163	0.5184813983	0.4223398323	0.057870370370370364	201	8	35	100	C_PAPER_actualfig2C
1856	0.6039665527	0.6172288745	0.0	196	5	36	100	C_PAPER_actualfig2C
5252	0.4805549087	0.8371914962	0.0	243	59	37	100	C_PAPER_actualfig2C
9513	0.7706798452	0.6966545458	0.0	215	18	31	100	C_PAPER_actualfig2C
79576	0.3028368515	0.8058200195	0.0	251	75	41	100	C_PAPER_actualfig2C
79169	0.759958578	0.7280383253	0.0	232	36	31	100	C_PAPER_actualfig2C
55342	0.1912320805	0.7624425054	0.0	245	64	38	100	C_PAPER_actualfig2C
138046	0.2488545579	0.7866998592	0.06018518518518518	252	95	47	100	C_PAPER_actualfig2C
54819	0.7380353598	0.7232946917	0.0	252	95	47	100	C_PAPER_actualfig2C
79797	0.6811959306	0.7296343861	0.08101851851851852	252	85	44	100	C_PAPER_actualfig2C
3054	0.4938588355	0.8792122712	0.10416666666666666	200	7	35	100	C_PAPER_actualfig2C
988	0.5570739123	0.6730417289	0.0	139	0	38	100	C_PAPER_actualfig2C
25828	0.4435742613	0.4274590248	0.06944444444444445	247	67	39	100	C_PAPER_actualfig2C
51603	0.4134523985	0.3442309808	0.0	248	70	40	100	C_PAPER_actualfig2C
201181	0.7189388553	0.7568359927	0.0	254	166	71	100	C_PAPER_actualfig2C
55093	0.7214723556	0.5651922656	0.0	241	56	36	100	C_PAPER_actualfig2C
81488	0.3270781143	0.8921556521	0.0	252	97	47	100	C_PAPER_actualfig2C
286499	0.7632107157	0.7253166235	0.0	254	197	97	100	C_PAPER_actualfig2C
8227	0.6827787146	0.5856911806	0.0	252	100	48	100	C_PAPER_actualfig2C
26330	0.5356433532	0.2947569791	0.09953703703703703	252	81	43	100	C_PAPER_actualfig2C
10569	0.3088529221	0.7748816012	0.0	248	69	40	100	C_PAPER_actualfig2C
7525	0.651196111	0.2717782741	0.06481481481481481	209	14	33	100	C_PAPER_actualfig2C
84310	0.1984191486	0.8260721664	0.0	233	39	32	100	C_PAPER_actualfig2C
9360	0.3093341871	0.7872802273	0.0	252	89	45	100	C_PAPER_actualfig2C
65003	0.0738825436	0.5140965614	0.0	233	38	31	100	C_PAPER_actualfig2C
55216	0.283947491	0.7968192308	0.0	243	59	37	100	C_PAPER_actualfig2C
386675	0.8191455217	0.7594268964	0.0	230	31	29	100	C_PAPER_actualfig2C
92906	0.6550787026	0.7433738225	0.0	244	62	38	100	C_PAPER_actualfig2C
7726	0.6266715441	0.7426640808	0.0	241	56	36	100	C_PAPER_actualfig2C
92129	0.6627509898	0.8566233705	0.0	254	160	68	100	C_PAPER_actualfig2C
55668	0.7435182947	0.7579392943	0.0	244	62	38	100	C_PAPER_actualfig2C
55022	0.7676266691	0.7420596251	0.0	253	128	56	100	C_PAPER_actualfig2C
9584	0.2866289375	0.7879964441	0.0	170	0	38	100	C_PAPER_actualfig2C
9529	0.5000853909	0.4821648219	0.0	234	41	32	100	C_PAPER_actualfig2C
122183	0.6977899863	0.7125045588	0.0	253	130	57	100	C_PAPER_actualfig2C
5441	0.3289717355	0.8981972951	0.0	252	99	48	100	C_PAPER_actualfig2C
220108	0.7371562362	0.7476151135	0.0	253	150	64	100	C_PAPER_actualfig2C
11258	0.4255706898	0.660879705	0.0	252	106	50	100	C_PAPER_actualfig2C
50717	0.4140712647	0.6036175491	0.07638888888888888	238	49	34	100	C_PAPER_actualfig2C
11278	0.9579681037	0.4976573417	0.0625	253	132	57	100	C_PAPER_actualfig2C
1106	0.3937846379	0.829760285	0.15046296296296297	252	102	49	100	C_PAPER_actualfig2C
29115	0.5194745924	0.7368880486	0.057870370370370364	235	43	33	100	C_PAPER_actualfig2C
3927	0.3115662109	0.5084039616	0.06712962962962962	226	25	28	100	C_PAPER_actualfig2C
6919	0.6880746308	0.6719242467	0.06712962962962962	233	38	31	100	C_PAPER_actualfig2C
10142	0.6050382469	0.5563619353	0.08333333333333333	240	53	35	100	C_PAPER_actualfig2C
10169	0.6995959405	0.7677129575	0.0	253	147	63	100	C_PAPER_actualfig2C
10933	0.4927508285	0.900142043	0.06712962962962962	207	12	33	100	C_PAPER_actualfig2C
705	0.7199377303	0.764939843	0.0	206	12	34	100	C_PAPER_actualfig2C
11332	0.2706007474	0.5063348583	0.0	244	61	37	100	C_PAPER_actualfig2C
7188	0.6898000191	0.6261538068	0.0	246	66	39	100	C_PAPER_actualfig2C
254173	0.7452148265	0.7455266172	0.0	253	157	67	100	C_PAPER_actualfig2C
51329	0.2946316545	0.7904902204	0.0	252	83	43	100	C_PAPER_actualfig2C
729250	0.7108663855	0.7351414404	0.0	253	157	67	100	C_PAPER_actualfig2C
121536	0.4551573187	0.8388098964	0.0	244	62	38	100	C_PAPER_actualfig2C
1027	0.5428367316	0.7186007226	0.3194444444444444	209	14	33	100	C_PAPER_actualfig2C
60312	0.6086963773	0.4521242485	0.0	252	81	43	100	C_PAPER_actualfig2C
5578	0.6399486479	0.3745877684	0.0949074074074074	168	0	38	100	C_PAPER_actualfig2C
5579	0.6611870561	0.3705100074	0.13194444444444442	229	30	29	100	C_PAPER_actualfig2C
5581	0.7088215096	0.3738373951	0.12037037037037036	230	33	30	100	C_PAPER_actualfig2C
5580	0.7228037585	0.354247268	0.25	162	0	38	100	C_PAPER_actualfig2C
5582	0.7340767212	0.4000314676	0.14583333333333331	237	48	34	100	C_PAPER_actualfig2C
5590	0.7042156971	0.3808402748	0.08101851851851852	219	20	30	100	C_PAPER_actualfig2C
58	0.6446372858	0.4262901298	0.3518518518518518	192	2	37	100	C_PAPER_actualfig2C
70	0.6304871912	0.4437316711	0.2152777777777778	230	31	29	100	C_PAPER_actualfig2C
4609	0.8089302446	0.4160295674	0.33564814814814814	132	0	38	100	C_PAPER_actualfig2C
399687	0.5871854137	0.469228499	0.0	219	20	30	100	C_PAPER_actualfig2C
80179	0.5924282003	0.4721052807	0.0	233	38	31	100	C_PAPER_actualfig2C
2580	0.5177232204	0.4478599707	0.0625	221	22	29	100	C_PAPER_actualfig2C
55930	0.571925085	0.4470356511	0.05555555555555555	237	46	33	100	C_PAPER_actualfig2C
4641	0.5904778344	0.4533360737	0.0	196	5	36	100	C_PAPER_actualfig2C
22919	0.6378820812	0.5368507728	0.06018518518518518	178	0	38	100	C_PAPER_actualfig2C
54443	0.5787523341	0.474756986	0.08101851851851852	230	31	29	100	C_PAPER_actualfig2C
11346	0.5913662541	0.477671356	0.0	224	24	29	100	C_PAPER_actualfig2C
2316	0.6511755176	0.3730303966	0.474537037037037	151	0	38	100	C_PAPER_actualfig2C
1627	0.5975416167	0.4530750926	0.0625	178	0	38	100	C_PAPER_actualfig2C
1017	0.4563840764	0.4996431097	0.06712962962962962	136	0	38	100	C_PAPER_actualfig2C
51474	0.5642067049	0.4578597463	0.0	174	0	38	100	C_PAPER_actualfig2C
22974	0.6133532536	0.5281075657	0.0	241	56	36	100	C_PAPER_actualfig2C
5500	0.5884056513	0.4942812932	0.0	178	0	38	100	C_PAPER_actualfig2C
8826	0.5743741461	0.4747552701	0.06481481481481481	159	0	38	100	C_PAPER_actualfig2C
2132	0.4918537583	0.2556154625	0.2222222222222222	253	147	63	100	C_PAPER_actualfig2C
10494	0.3668183048	0.6285898571	0.0	194	3	37	100	C_PAPER_actualfig2C
11235	0.2869569143	0.5712940628	0.07407407407407407	252	89	45	100	C_PAPER_actualfig2C
8428	0.3633234689	0.6289008911	0.0	190	1	38	100	C_PAPER_actualfig2C
5518	0.5448187946	0.6072422112	0.12268518518518517	155	0	38	100	C_PAPER_actualfig2C
6801	0.3897195465	0.6176202329	0.0	229	30	29	100	C_PAPER_actualfig2C
85369	0.3872120623	0.6304965635	0.0	249	72	40	100	C_PAPER_actualfig2C
5519	0.513059017	0.6188028551	0.07870370370370369	230	33	30	100	C_PAPER_actualfig2C
29888	0.3784709214	0.6377027631	0.0	220	21	30	100	C_PAPER_actualfig2C
55917	0.3730325624	0.6326954936	0.0	252	93	46	100	C_PAPER_actualfig2C
80143	0.3776281105	0.6352264373	0.0	253	128	56	100	C_PAPER_actualfig2C
57464	0.3681562603	0.6265189731	0.0	253	114	52	100	C_PAPER_actualfig2C
6950	0.4177843322	0.5691437611	0.07407407407407407	166	0	38	100	C_PAPER_actualfig2C
26127	0.3756271327	0.6404660677	0.06712962962962962	252	81	43	100	C_PAPER_actualfig2C
25843	0.3932758075	0.6228832709	0.0	241	54	36	100	C_PAPER_actualfig2C
57602	0.2162824883	0.8124337425	0.0	252	106	50	100	C_PAPER_actualfig2C
5783	0.6536887473	0.5137489103	0.0	245	64	38	100	C_PAPER_actualfig2C
83605	0.8801165996	0.3745142754	0.06481481481481481	253	147	63	100	C_PAPER_actualfig2C
83992	0.370617361	0.6221376245	0.06018518518518518	253	136	59	100	C_PAPER_actualfig2C
51765	0.3380289426	0.6204705312	0.0	190	1	38	100	C_PAPER_actualfig2C
80342	0.3781411693	0.6301863065	0.0	253	124	55	100	C_PAPER_actualfig2C
51719	0.4039692833	0.4536665332	0.0	252	100	48	100	C_PAPER_actualfig2C
7323	0.6459091681	0.6598808476	0.0	190	1	38	100	C_PAPER_actualfig2C
4734	0.7939866922	0.4888893672	0.07638888888888888	190	1	38	100	C_PAPER_actualfig2C
120892	0.8037177348	0.499281958	0.12268518518518517	161	0	38	100	C_PAPER_actualfig2C
8655	0.6838679035	0.598211572	0.06018518518518518	197	6	36	100	C_PAPER_actualfig2C
57551	0.5480740955	0.4572239184	0.0	253	118	54	100	C_PAPER_actualfig2C
5516	0.5327008261	0.6191821697	0.0	213	16	32	100	C_PAPER_actualfig2C
347733	0.4654472549	0.4954649838	0.06481481481481481	211	15	32	100	C_PAPER_actualfig2C
3305	0.4591978143	0.4341386324	0.07870370370370369	178	0	38	100	C_PAPER_actualfig2C
3329	0.2214151262	0.3972518133	0.25	138	0	38	100	C_PAPER_actualfig2C
3009	0.4233047741	0.8340720257	0.057870370370370364	228	28	29	100	C_PAPER_actualfig2C
3181	0.20820671	0.6641822928	0.2060185185185185	155	0	38	100	C_PAPER_actualfig2C
2521	0.6081792192	0.5743857549	0.13194444444444442	149	0	38	100	C_PAPER_actualfig2C
2194	0.2932464441	0.5689733674	0.24768518518518517	192	2	37	100	C_PAPER_actualfig2C
192111	0.2674843387	0.4490324593	0.0	225	25	29	100	C_PAPER_actualfig2C
1124	0.5971666109	0.5393011008	0.06018518518518518	252	108	51	100	C_PAPER_actualfig2C
1267	0.8390560129	0.6566858768	0.07870370370370369	241	56	36	100	C_PAPER_actualfig2C
9131	0.3183464309	0.4810997561	0.19444444444444442	195	4	36	100	C_PAPER_actualfig2C
9532	0.4398410845	0.5438830821	0.0	194	3	37	100	C_PAPER_actualfig2C
64087	0.2032083647	0.3894634649	0.057870370370370364	230	33	30	100	C_PAPER_actualfig2C
8471	0.3584754422	0.4885579364	0.0	193	3	37	100	C_PAPER_actualfig2C
8971	0.3823528029	0.8596030424	0.0	225	25	29	100	C_PAPER_actualfig2C
54504	0.4369059168	0.7688395049	0.0	248	69	40	100	C_PAPER_actualfig2C
78990	0.5776052385	0.6215602026	0.0	248	69	40	100	C_PAPER_actualfig2C
51602	0.2033318281	0.8180102751	0.0	221	22	29	100	C_PAPER_actualfig2C
7531	0.7007923568	0.4942842394	0.2060185185185185	139	0	38	100	C_PAPER_actualfig2C
32	0.8062758954	0.2239947571	0.06018518518518518	249	72	40	100	C_PAPER_actualfig2C
7203	0.4135854485	0.5677569772	0.057870370370370364	161	0	38	100	C_PAPER_actualfig2C
7284	0.1694958972	0.5745660232	0.10185185185185185	172	0	38	100	C_PAPER_actualfig2C
790	0.3443884834	0.4914287285	0.1435185185185185	174	0	38	100	C_PAPER_actualfig2C
92609	0.3222846375	0.8237964086	0.0	203	10	34	100	C_PAPER_actualfig2C
55210	0.217750524	0.3341787079	0.06481481481481481	207	12	33	100	C_PAPER_actualfig2C
498	0.1848788661	0.3584059361	0.18055555555555552	151	0	38	100	C_PAPER_actualfig2C
488	0.2355002613	0.3349451396	0.17129629629629628	199	7	35	100	C_PAPER_actualfig2C
6712	0.5878349762	0.4688824991	0.09953703703703703	252	79	42	100	C_PAPER_actualfig2C
293	0.2152274173	0.3421726425	0.0	182	0	38	100	C_PAPER_actualfig2C
292	0.2337846048	0.3230269862	0.0	151	0	38	100	C_PAPER_actualfig2C
213	0.6293915467	0.0982970488	0.3726851851851852	200	7	35	100	C_PAPER_actualfig2C
51065	0.1684428112	0.7270554616	0.0	235	43	33	100	C_PAPER_actualfig2C
51002	0.302067473	0.6251837963	0.0	253	120	54	100	C_PAPER_actualfig2C
908	0.4131833291	0.5565335917	0.0	172	0	38	100	C_PAPER_actualfig2C
6158	0.1679112894	0.8219919125	0.0	206	12	34	100	C_PAPER_actualfig2C
6187	0.186476837	0.8133602076	0.0	164	0	38	100	C_PAPER_actualfig2C
6189	0.1791717282	0.6865641181	0.0	164	0	38	100	C_PAPER_actualfig2C
6160	0.7005115382	0.354525991	0.06018518518518518	159	0	38	100	C_PAPER_actualfig2C
6232	0.1652467566	0.7263072574	0.0	195	4	36	100	C_PAPER_actualfig2C
6280	0.2855519174	0.7872475925	0.10185185185185185	214	17	31	100	C_PAPER_actualfig2C
6279	0.6722316196	0.5455757846	0.08333333333333333	211	15	32	100	C_PAPER_actualfig2C
6278	0.5400601134	0.7618548851	0.06481481481481481	240	53	35	100	C_PAPER_actualfig2C
5700	0.1634332009	0.5974117933	0.0	187	0	38	100	C_PAPER_actualfig2C
5705	0.1686747932	0.5942287691	0.06712962962962962	182	0	38	100	C_PAPER_actualfig2C
5706	0.1689478167	0.5919079766	0.0	207	12	33	100	C_PAPER_actualfig2C
5707	0.1689727676	0.5905333984	0.0	195	4	36	100	C_PAPER_actualfig2C
5701	0.1680135622	0.5917782145	0.0	189	0	38	100	C_PAPER_actualfig2C
5702	0.1745888654	0.5843182212	0.057870370370370364	193	3	37	100	C_PAPER_actualfig2C
5704	0.1687708687	0.5945486418	0.0	205	11	34	100	C_PAPER_actualfig2C
5687	0.1868031676	0.5811838255	0.07870370370370369	206	12	34	100	C_PAPER_actualfig2C
5686	0.1778701017	0.5866119152	0.08564814814814814	195	4	36	100	C_PAPER_actualfig2C
5689	0.1754250593	0.5868732201	0.07407407407407407	218	20	30	100	C_PAPER_actualfig2C
5688	0.1831984089	0.5790358548	0.0	189	0	38	100	C_PAPER_actualfig2C
5693	0.1829351333	0.5804289196	0.06018518518518518	211	15	32	100	C_PAPER_actualfig2C
5690	0.1873034443	0.5858609916	0.06018518518518518	232	36	31	100	C_PAPER_actualfig2C
5520	0.5362914309	0.6026019535	0.0	201	8	35	100	C_PAPER_actualfig2C
5591	0.3941917603	0.6824223502	0.13657407407407407	143	0	38	100	C_PAPER_actualfig2C
5901	0.3414620307	0.6968696504	0.07407407407407407	182	0	38	100	C_PAPER_actualfig2C
5717	0.169993866	0.5893963612	0.0	183	0	38	100	C_PAPER_actualfig2C
5719	0.1645110118	0.585199166	0.057870370370370364	217	19	31	100	C_PAPER_actualfig2C
5713	0.1657371724	0.5887245639	0.0	223	23	29	100	C_PAPER_actualfig2C
5709	0.1738192933	0.5846322986	0.057870370370370364	202	9	35	100	C_PAPER_actualfig2C
56922	0.1864702523	0.3794083268	0.057870370370370364	243	59	37	100	C_PAPER_actualfig2C
5250	0.1808746187	0.2854097534	0.09027777777777778	180	0	38	100	C_PAPER_actualfig2C
22824	0.3024736594	0.4916931739	0.0	230	31	29	100	C_PAPER_actualfig2C
5315	0.7332876532	0.4896794331	0.08101851851851852	141	0	38	100	C_PAPER_actualfig2C
5601	0.6462303988	0.4720323057	0.07175925925925926	219	20	30	100	C_PAPER_actualfig2C
10856	0.548480992	0.7696879444	0.0	143	0	38	100	C_PAPER_actualfig2C
10808	0.2672044884	0.5450770682	0.057870370370370364	201	8	35	100	C_PAPER_actualfig2C
10694	0.4192843877	0.5514899319	0.0	159	0	38	100	C_PAPER_actualfig2C
10574	0.4204600171	0.5654355695	0.06944444444444445	155	0	38	100	C_PAPER_actualfig2C
10575	0.4168064379	0.5705013744	0.0	170	0	38	100	C_PAPER_actualfig2C
5955	0.4721727637	0.8189200344	0.0	217	19	31	100	C_PAPER_actualfig2C
10487	0.3443659856	0.5608857374	0.06481481481481481	239	51	35	100	C_PAPER_actualfig2C
10383	0.3843495846	0.5683784302	0.0	164	0	38	100	C_PAPER_actualfig2C
10213	0.1727373508	0.5869328239	0.0	217	19	31	100	C_PAPER_actualfig2C
80321	0.7574260461	0.7352442011	0.0	247	67	39	100	C_PAPER_actualfig2C
339834	0.7268427048	0.7197590631	0.0	253	138	59	100	C_PAPER_actualfig2C
9344	0.5903561463	0.4423824108	0.0	253	120	54	100	C_PAPER_actualfig2C
9107	0.6272408635	0.2677970252	0.0	252	83	43	100	C_PAPER_actualfig2C
64801	0.3233177918	0.1413924317	0.0	253	156	66	100	C_PAPER_actualfig2C
64689	0.8274312846	0.5637691237	0.0	252	79	42	100	C_PAPER_actualfig2C
90850	0.3886225141	0.6779763147	0.0	252	79	42	100	C_PAPER_actualfig2C
200894	0.3060309856	0.2434817512	0.05555555555555555	253	145	62	100	C_PAPER_actualfig2C
23582	0.7906259067	0.7477481132	0.0	252	79	42	100	C_PAPER_actualfig2C
55149	0.8704685115	0.6091558136	0.10648148148148148	252	77	42	100	C_PAPER_actualfig2C
5987	0.7261673845	0.7256071637	0.08564814814814814	196	5	36	100	C_PAPER_actualfig2C
55286	0.6660867275	0.559635644	0.0	254	164	70	100	C_PAPER_actualfig2C
10112	0.5442175845	0.4571007934	0.0	252	81	43	100	C_PAPER_actualfig2C
4342	0.754915786	0.6912890384	0.0	250	74	41	100	C_PAPER_actualfig2C
10767	0.2563118251	0.7168905048	0.0	233	38	31	100	C_PAPER_actualfig2C
6136	0.1601678615	0.7374980082	0.06481481481481481	180	0	38	100	C_PAPER_actualfig2C
9775	0.3063026695	0.8013191395	0.14583333333333331	178	0	38	100	C_PAPER_actualfig2C
150274	0.2600866405	0.3538695075	0.0	155	0	38	100	C_PAPER_actualfig2C
254427	0.3789959554	0.5369540191	0.0	245	64	38	100	C_PAPER_actualfig2C
9880	0.5106299683	0.9017632923	0.0	253	149	63	100	C_PAPER_actualfig2C
9447	0.5029923477	0.8473886992	0.0	238	49	34	100	C_PAPER_actualfig2C
64428	0.3453946855	0.6881481999	0.0	252	97	47	100	C_PAPER_actualfig2C
3607	0.5017864416	0.8957061736	0.0	232	36	31	100	C_PAPER_actualfig2C
23554	0.790697112	0.6874228531	0.06712962962962962	254	217	119	100	C_PAPER_actualfig2C
4693	0.8516667696	0.6688886295	0.23842592592592593	253	122	55	100	C_PAPER_actualfig2C
8322	0.7697812256	0.4019924682	0.11805555555555555	253	158	67	100	C_PAPER_actualfig2C
51514	0.393986795	0.7880610014	0.06712962962962962	244	62	38	100	C_PAPER_actualfig2C
10980	0.4729068946	0.5594366301	0.057870370370370364	178	0	38	100	C_PAPER_actualfig2C
11091	0.5126507971	0.8608261344	0.0	178	0	38	100	C_PAPER_actualfig2C
83743	0.208890939	0.8351433401	0.0	223	23	29	100	C_PAPER_actualfig2C
387893	0.4465256003	0.8428642497	0.0	251	75	41	100	C_PAPER_actualfig2C
5111	0.4115179779	0.7829061956	0.1875	164	0	38	100	C_PAPER_actualfig2C
4436	0.3973206929	0.7567176917	0.3449074074074074	207	12	33	100	C_PAPER_actualfig2C
2648	0.4997877878	0.9348309357	0.0	228	28	29	100	C_PAPER_actualfig2C
2956	0.3943055726	0.7565328908	0.32638888888888884	215	18	31	100	C_PAPER_actualfig2C
10987	0.4633449887	0.5933856069	0.07407407407407407	132	0	38	100	C_PAPER_actualfig2C
9212	0.4741305859	0.6177717839	0.07407407407407407	176	0	38	100	C_PAPER_actualfig2C
51138	0.4745484569	0.6046835862	0.0	218	20	30	100	C_PAPER_actualfig2C
4193	0.5477393726	0.5654793092	0.20370370370370366	132	0	38	100	C_PAPER_actualfig2C
79016	0.4173428014	0.5853684913	0.0	242	57	36	100	C_PAPER_actualfig2C
10140	0.1176224464	0.6908723622	0.0625	230	31	29	100	C_PAPER_actualfig2C
545	0.4160275697	0.7487102564	0.3449074074074074	224	24	29	100	C_PAPER_actualfig2C
8533	0.4657709064	0.5944755373	0.0	218	20	30	100	C_PAPER_actualfig2C
7283	0.428348696	0.7105104702	0.08101851851851852	162	0	38	100	C_PAPER_actualfig2C
56852	0.3769301633	0.8060045614	0.0	238	49	34	100	C_PAPER_actualfig2C
6596	0.3861564425	0.7894284246	0.06018518518518518	229	30	29	100	C_PAPER_actualfig2C
80204	0.4072495674	0.4132373189	0.0	237	48	34	100	C_PAPER_actualfig2C
1111	0.4353785218	0.7650596334	0.06944444444444445	201	8	35	100	C_PAPER_actualfig2C
257218	0.3848648383	0.7962751883	0.0	253	138	59	100	C_PAPER_actualfig2C
1080	0.4418571039	0.4258958253	0.24768518518518517	189	0	38	100	C_PAPER_actualfig2C
84893	0.5294520776	0.5362178588	0.0	252	97	47	100	C_PAPER_actualfig2C
6996	0.59061224	0.7840208287	0.0	234	41	32	100	C_PAPER_actualfig2C
81620	0.4790920697	0.7663132881	0.06018518518518518	241	54	36	100	C_PAPER_actualfig2C
9338	0.3981051129	0.6570668749	0.0	252	99	48	100	C_PAPER_actualfig2C
138199	0.8340091538	0.4288213649	0.0	252	79	42	100	C_PAPER_actualfig2C
2073	0.4089101414	0.8950400097	0.3055555555555555	252	106	50	100	C_PAPER_actualfig2C
7334	0.6607461386	0.6529904413	0.0	199	7	35	100	C_PAPER_actualfig2C
2810	0.6943362402	0.5226083788	0.09953703703703703	189	0	38	100	C_PAPER_actualfig2C
7329	0.5928729266	0.700189268	0.0	143	0	38	100	C_PAPER_actualfig2C
50813	0.4760754323	0.5808510349	0.06018518518518518	234	41	32	100	C_PAPER_actualfig2C
7468	0.193754687	0.8326171232	0.37499999999999994	206	12	34	100	C_PAPER_actualfig2C
347862	0.3933178335	0.5901687501	0.0	252	89	45	100	C_PAPER_actualfig2C
817	0.6829039533	0.7176346296	0.06481481481481481	233	38	31	100	C_PAPER_actualfig2C
11146	0.3863625376	0.4987267135	0.06712962962962962	248	70	40	100	C_PAPER_actualfig2C
5202	0.3932242273	0.67125491	0.0	219	20	30	100	C_PAPER_actualfig2C
10920	0.4626207026	0.6055254858	0.0	241	56	36	100	C_PAPER_actualfig2C
57804	0.4085697053	0.7926582317	0.0	254	173	74	100	C_PAPER_actualfig2C
54849	0.418472015	0.468900241	0.0	253	153	65	100	C_PAPER_actualfig2C
10477	0.6406854256	0.6616687025	0.0	233	38	31	100	C_PAPER_actualfig2C
7324	0.6328099807	0.6460446724	0.06712962962962962	233	38	31	100	C_PAPER_actualfig2C
7325	0.6432087906	0.6653282657	0.0625	219	20	30	100	C_PAPER_actualfig2C
64077	0.8802546849	0.6051710358	0.06944444444444445	255	241	169	100	C_PAPER_actualfig2C
84064	0.794912167	0.6532415478	0.0	253	159	68	100	C_PAPER_actualfig2C
390637	0.8765612424	0.5988421226	0.0	253	138	59	100	C_PAPER_actualfig2C
51003	0.5570766236	0.5982065214	0.0	246	66	39	100	C_PAPER_actualfig2C
10912	0.5149903066	0.6628456267	0.0	239	51	35	100	C_PAPER_actualfig2C
112950	0.4347654334	0.9996781201	0.0	230	33	30	100	C_PAPER_actualfig2C
55090	0.4371652382	0.9980520792	0.0	237	48	34	100	C_PAPER_actualfig2C
54797	0.4323464232	0.9993208858	0.0	253	143	61	100	C_PAPER_actualfig2C
219541	0.4346388391	0.9965015387	0.0	233	39	32	100	C_PAPER_actualfig2C
1363	0.6140471661	0.1951921281	0.06481481481481481	253	142	60	100	C_PAPER_actualfig2C
1959	0.6340530065	0.8802972481	0.2638888888888889	253	152	65	100	C_PAPER_actualfig2C
3163	0.3637122251	0.1082530587	0.0	233	39	32	100	C_PAPER_actualfig2C
6118	0.4003218046	0.7158346661	0.0	143	0	38	100	C_PAPER_actualfig2C
6303	0.5769416674	0.7213255972	0.16898148148148145	247	67	39	100	C_PAPER_actualfig2C
3910	0.6115384553	0.4702870573	0.14814814814814814	252	85	44	100	C_PAPER_actualfig2C
5272	0.5214892238	0.6203322219	0.0	252	91	46	100	C_PAPER_actualfig2C
7050	0.6876784506	0.6138787914	0.07870370370370369	230	33	30	100	C_PAPER_actualfig2C
3276	0.6655403255	0.7125526692	0.0	187	0	38	100	C_PAPER_actualfig2C
5050	0.5230736864	0.6230659351	0.0	242	57	36	100	C_PAPER_actualfig2C
8991	0.4561132963	0.3440928981	0.12268518518518517	252	83	43	100	C_PAPER_actualfig2C
5201	0.4366458529	0.6362432632	0.0	245	64	38	100	C_PAPER_actualfig2C
10551	0.9530958686	0.4929440442	0.06944444444444445	252	83	43	100	C_PAPER_actualfig2C
29924	0.4452043326	0.4685932216	0.0	227	26	28	100	C_PAPER_actualfig2C
2079	0.3350409357	0.7344790321	0.0	221	22	29	100	C_PAPER_actualfig2C
11100	0.3772491022	0.7568321724	0.0	187	0	38	100	C_PAPER_actualfig2C
55147	0.3218126363	0.814256369	0.0	252	79	42	100	C_PAPER_actualfig2C
84878	0.5430560284	0.6350724905	0.0	254	224	132	100	C_PAPER_actualfig2C
84164	0.2776393851	0.5464518407	0.0	238	49	34	100	C_PAPER_actualfig2C
2948	0.5687220099	0.5822543628	0.057870370370370364	253	144	61	100	C_PAPER_actualfig2C
166	0.7098338122	0.8026808646	0.06018518518518518	209	14	33	100	C_PAPER_actualfig2C
5985	0.3740140396	0.7673494423	0.0	219	20	30	100	C_PAPER_actualfig2C
4773	0.522890315	0.8687166931	0.0625	208	13	33	100	C_PAPER_actualfig2C
4097	0.61414329	0.901617148	0.06712962962962962	252	87	44	100	C_PAPER_actualfig2C
1759	0.6360186076	0.4284461945	0.13425925925925924	220	21	30	100	C_PAPER_actualfig2C
11313	0.2295157101	0.4920328605	0.0	252	83	43	100	C_PAPER_actualfig2C
785	0.6914465845	0.4441896264	0.08101851851851852	254	172	73	100	C_PAPER_actualfig2C
11243	0.4653234688	0.7221200339	0.0	252	97	47	100	C_PAPER_actualfig2C
64129	0.8145156298	0.7705521833	0.0	253	118	54	100	C_PAPER_actualfig2C
80304	0.6011452618	0.7408112801	0.0	252	95	47	100	C_PAPER_actualfig2C
84246	0.4336930937	0.9874730363	0.0	252	87	44	100	C_PAPER_actualfig2C
55588	0.4356871963	0.9956121115	0.0	246	66	39	100	C_PAPER_actualfig2C
80306	0.4355080857	0.9968803352	0.06018518518518518	237	46	33	100	C_PAPER_actualfig2C
9441	0.4503352436	0.9406377896	0.0	252	93	46	100	C_PAPER_actualfig2C
1024	0.4352901446	0.9920366606	0.0	230	33	30	100	C_PAPER_actualfig2C
55512	0.5464036767	0.5946311029	0.07407407407407407	253	145	62	100	C_PAPER_actualfig2C
6829	0.3666470701	0.8120028209	0.0	202	9	35	100	C_PAPER_actualfig2C
80228	0.5505610509	0.5906605057	0.0	254	181	79	100	C_PAPER_actualfig2C
9443	0.4342444342	0.9980903474	0.0	252	79	42	100	C_PAPER_actualfig2C
9968	0.4386524148	0.9959956349	0.4004629629629629	218	20	30	100	C_PAPER_actualfig2C
284312	0.3401401175	0.9901082948	0.0	252	81	43	100	C_PAPER_actualfig2C
23097	0.4348461284	0.9946360467	0.0	253	118	54	100	C_PAPER_actualfig2C
3164	0.5590132391	0.3616233433	0.09027777777777778	215	18	31	100	C_PAPER_actualfig2C
6606	0.5004370598	0.6651358241	0.11574074074074074	197	6	36	100	C_PAPER_actualfig2C
79607	0.4305644839	0.2461495473	0.0	252	97	47	100	C_PAPER_actualfig2C
310	0.5004335737	0.664524958	0.06018518518518518	203	10	34	100	C_PAPER_actualfig2C
7083	0.5288214623	0.6666570322	0.06481481481481481	196	5	36	100	C_PAPER_actualfig2C
51236	0.5864964075	0.4851925395	0.0	253	120	54	100	C_PAPER_actualfig2C
55294	0.6119416075	0.5718748842	0.13657407407407407	205	11	34	100	C_PAPER_actualfig2C
9844	0.7054301246	0.3941067983	0.08101851851851852	253	112	52	100	C_PAPER_actualfig2C
892	0.4165789425	1.0	0.0	246	66	39	100	C_PAPER_actualfig2C
5436	0.3429402663	0.8985354277	0.0	241	56	36	100	C_PAPER_actualfig2C
29079	0.7493564813	0.5872129715	0.0625	164	0	38	100	C_PAPER_actualfig2C
146705	0.2973168291	0.3809131203	0.0	252	77	42	100	C_PAPER_actualfig2C
9439	0.4634274267	0.9689274812	0.06481481481481481	212	16	32	100	C_PAPER_actualfig2C
9179	0.3902014248	0.3954374425	0.1527777777777778	253	122	55	100	C_PAPER_actualfig2C
9412	0.5774344233	0.2805324079	0.0	229	30	29	100	C_PAPER_actualfig2C
332	0.4210246562	0.9181276916	0.2060185185185185	237	46	33	100	C_PAPER_actualfig2C
51141	0.1737915665	0.5637365537	0.0	252	104	50	100	C_PAPER_actualfig2C
6721	0.5789583323	0.8518760461	0.08796296296296297	229	30	29	100	C_PAPER_actualfig2C
22937	0.2937938467	0.2005366802	0.06481481481481481	253	120	54	100	C_PAPER_actualfig2C
5691	0.1853857114	0.5876644193	0.0	228	28	29	100	C_PAPER_actualfig2C
3638	0.2854876842	0.2009301916	0.0	253	114	52	100	C_PAPER_actualfig2C
5683	0.1773668715	0.5855472056	0.06944444444444445	205	11	34	100	C_PAPER_actualfig2C
6184	0.2504631643	0.2816046288	0.0	176	0	38	100	C_PAPER_actualfig2C
7917	0.5420510528	0.3300646051	0.0	182	0	38	100	C_PAPER_actualfig2C
2023	0.3646075846	0.4231048394	0.2152777777777778	155	0	38	100	C_PAPER_actualfig2C
11236	0.2941706924	0.2035893433	0.08333333333333333	253	143	61	100	C_PAPER_actualfig2C
11047	0.1699665427	0.5885110133	0.0	228	28	29	100	C_PAPER_actualfig2C
3963	0.4630223378	0.6013031993	0.07175925925925926	241	54	36	100	C_PAPER_actualfig2C
29978	0.2964450972	0.5748604485	0.12037037037037036	226	25	28	100	C_PAPER_actualfig2C
6720	0.4498275107	0.9871660493	0.10648148148148148	237	48	34	100	C_PAPER_actualfig2C
3156	0.3425361458	0.1804688972	0.12499999999999999	253	124	55	100	C_PAPER_actualfig2C
6048	0.3723470422	0.2723752186	0.0	252	104	50	100	C_PAPER_actualfig2C
8819	0.5150605435	0.9139854704	0.0	252	100	48	100	C_PAPER_actualfig2C
7528	0.5476663275	0.858463739	0.08333333333333333	183	0	38	100	C_PAPER_actualfig2C
4084	0.5162226161	0.9093654476	0.0625	252	83	43	100	C_PAPER_actualfig2C
9612	0.5870177618	0.8904335847	0.057870370370370364	214	17	31	100	C_PAPER_actualfig2C
9611	0.5973819697	0.8880094163	0.09953703703703703	197	6	36	100	C_PAPER_actualfig2C
3621	0.5131139218	0.9242369352	0.09722222222222221	237	46	33	100	C_PAPER_actualfig2C
8349	0.4441579121	0.829133749	0.0	218	20	30	100	C_PAPER_actualfig2C
8290	0.499584275	0.8577649403	0.08564814814814814	202	9	35	100	C_PAPER_actualfig2C
3066	0.5392021642	0.845063536	0.1597222222222222	159	0	38	100	C_PAPER_actualfig2C
9541	0.5807190973	0.8442010454	0.0	253	134	58	100	C_PAPER_actualfig2C
25855	0.5070315199	0.9011274321	0.0	232	36	31	100	C_PAPER_actualfig2C
5947	0.5250419666	0.9068635773	0.06944444444444445	253	136	59	100	C_PAPER_actualfig2C
8329	0.3749665957	0.7956647755	0.0	241	56	36	100	C_PAPER_actualfig2C
26959	0.5413350945	0.2876859321	0.0	252	85	44	100	C_PAPER_actualfig2C
84312	0.5173892399	0.9148443996	0.0	253	118	54	100	C_PAPER_actualfig2C
23309	0.5217573895	0.9009720931	0.0	244	62	38	100	C_PAPER_actualfig2C
9219	0.5339679313	0.8591751642	0.0625	208	13	33	100	C_PAPER_actualfig2C
57649	0.4987630581	0.8944398276	0.0	253	118	54	100	C_PAPER_actualfig2C
3622	0.5164033084	0.9118765125	0.0	240	53	35	100	C_PAPER_actualfig2C
51592	0.6709060912	0.8577372266	0.08564814814814814	207	12	33	100	C_PAPER_actualfig2C
100316904	0.5215305074	0.9050378427	0.0	252	106	50	100	C_PAPER_actualfig2C
6878	0.4776890095	0.9352081782	0.0	237	46	33	100	C_PAPER_actualfig2C
55893	0.6802370803	0.5290061553	0.0	253	110	51	100	C_PAPER_actualfig2C
1108	0.5378418724	0.8635471886	0.07638888888888888	201	8	35	100	C_PAPER_actualfig2C
64092	0.7003086387	0.5205013635	0.0	253	132	57	100	C_PAPER_actualfig2C
5092	0.5885744007	0.7094571568	0.057870370370370364	230	31	29	100	C_PAPER_actualfig2C
6595	0.52661539	0.935210056	0.14814814814814814	220	21	30	100	C_PAPER_actualfig2C
84959	0.5263897991	0.4166231449	0.0	212	16	32	100	C_PAPER_actualfig2C
3399	0.692001637	0.8333838463	0.16203703703703703	252	106	50	100	C_PAPER_actualfig2C
5926	0.516124265	0.9059527821	0.0	252	93	46	100	C_PAPER_actualfig2C
79595	0.5196596099	0.9094141407	0.0	246	66	39	100	C_PAPER_actualfig2C
64426	0.5145569099	0.911688992	0.0	252	106	50	100	C_PAPER_actualfig2C
51742	0.512105428	0.9146886074	0.06712962962962962	250	74	41	100	C_PAPER_actualfig2C
51538	0.3136198664	0.820578451	0.0	241	54	36	100	C_PAPER_actualfig2C
8243	0.3815103794	0.7013160096	0.3032407407407407	202	9	35	100	C_PAPER_actualfig2C
57597	0.5170509664	0.9124906809	0.0	253	150	64	100	C_PAPER_actualfig2C
84629	0.5026507496	0.9040325749	0.0	253	120	54	100	C_PAPER_actualfig2C
54433	0.2180946721	0.8379337432	0.06018518518518518	243	59	37	100	C_PAPER_actualfig2C
134147	0.1256479114	0.4484717109	0.0	253	122	55	100	C_PAPER_actualfig2C
1130	0.5455715498	0.6089842544	0.23842592592592593	252	108	51	100	C_PAPER_actualfig2C
4297	0.4245125201	0.8791276409	0.19907407407407407	236	44	33	100	C_PAPER_actualfig2C
58516	0.5140923972	0.9131348941	0.0	252	77	42	100	C_PAPER_actualfig2C
10682	0.2985090817	0.1518727163	0.2152777777777778	230	33	30	100	C_PAPER_actualfig2C
83463	0.525811345	0.9156538587	0.0	253	145	62	100	C_PAPER_actualfig2C
57798	0.5026268316	0.9023474807	0.06481481481481481	252	99	48	100	C_PAPER_actualfig2C
79142	0.5160743632	0.9133547256	0.0	253	158	67	100	C_PAPER_actualfig2C
619279	0.5177440074	0.9101856554	0.0	253	149	63	100	C_PAPER_actualfig2C
114794	0.8491851724	0.6693280982	0.0	254	171	73	100	C_PAPER_actualfig2C
92745	0.3024761771	0.2676424309	0.0	254	186	85	100	C_PAPER_actualfig2C
5573	0.5897991571	0.6002693438	0.5277777777777778	200	7	35	100	C_PAPER_actualfig2C
124944	0.4902429892	0.8598760997	0.0	253	122	55	100	C_PAPER_actualfig2C
55362	0.2893276366	0.2485009835	0.0	245	64	38	100	C_PAPER_actualfig2C
81555	0.2951074	0.2598310958	0.0	253	114	52	100	C_PAPER_actualfig2C
138715	0.8836895807	0.500548304	0.0	254	227	139	100	C_PAPER_actualfig2C
1820	0.8771270112	0.5005939538	0.0	231	35	30	100	C_PAPER_actualfig2C
146779	0.8426324154	0.3168449942	0.0	254	161	69	100	C_PAPER_actualfig2C
995	0.6333206832	0.6364660409	0.057870370370370364	230	33	30	100	C_PAPER_actualfig2C
5585	0.6214971869	0.5475569553	0.0	240	53	35	100	C_PAPER_actualfig2C
890	0.5814358626	0.7352083935	0.06712962962962962	229	30	29	100	C_PAPER_actualfig2C
11178	0.6191304348	0.6207753491	0.09259259259259259	254	171	73	100	C_PAPER_actualfig2C
3265	0.631884635	0.345383267	0.7037037037037036	221	22	29	100	C_PAPER_actualfig2C
3932	0.7640594335	0.2316730117	0.08796296296296297	221	22	29	100	C_PAPER_actualfig2C
1432	0.6783142798	0.4712341782	0.14814814814814814	172	0	38	100	C_PAPER_actualfig2C
5300	0.5607891102	0.6602363983	0.06018518518518518	170	0	38	100	C_PAPER_actualfig2C
4140	0.5835179227	0.6625516546	0.0	241	56	36	100	C_PAPER_actualfig2C
1263	0.6189590386	0.4856998355	0.0	253	118	54	100	C_PAPER_actualfig2C
11200	0.3876852255	0.7558160264	0.3194444444444444	193	3	37	100	C_PAPER_actualfig2C
9024	0.464135832	0.5723798491	0.0	253	145	62	100	C_PAPER_actualfig2C
84446	0.6525336468	0.6283939837	0.0	253	146	62	100	C_PAPER_actualfig2C
5528	0.5031602901	0.6381951986	0.1597222222222222	241	54	36	100	C_PAPER_actualfig2C
377630	0.4964393971	0.7903059375	0.0	253	157	67	100	C_PAPER_actualfig2C
1040	0.2713041335	0.2053449034	0.0	253	158	67	100	C_PAPER_actualfig2C
51529	0.635830556	0.6924550195	0.0	253	120	54	100	C_PAPER_actualfig2C
6993	0.4058075477	0.6440472815	0.0	225	25	29	100	C_PAPER_actualfig2C
202500	0.4447294264	0.6670336272	0.0	252	97	47	100	C_PAPER_actualfig2C
7171	0.4864825053	0.5030140105	0.0949074074074074	224	24	29	100	C_PAPER_actualfig2C
56975	0.6283838921	0.1947661519	0.0	248	69	40	100	C_PAPER_actualfig2C
4430	0.5648424524	0.4487558731	0.0	221	22	29	100	C_PAPER_actualfig2C
1020	0.4973181657	0.4242953613	0.15740740740740738	176	0	38	100	C_PAPER_actualfig2C
9133	0.4895207367	0.7075708795	0.0	252	81	43	100	C_PAPER_actualfig2C
9997	0.1639792317	0.4882114832	0.12037037037037036	235	43	33	100	C_PAPER_actualfig2C
4920	0.6492005559	0.3073452624	0.20833333333333331	244	61	37	100	C_PAPER_actualfig2C
3611	0.3014769793	0.3323090232	0.11805555555555555	153	0	38	100	C_PAPER_actualfig2C
22853	0.6426048692	0.3087093995	0.06481481481481481	253	144	61	100	C_PAPER_actualfig2C
2066	0.6630453006	0.3110736727	0.14814814814814814	235	43	33	100	C_PAPER_actualfig2C
653583	0.4228944562	0.2388551723	0.0	253	126	56	100	C_PAPER_actualfig2C
6464	0.7505283664	0.2650152664	0.06481481481481481	155	0	38	100	C_PAPER_actualfig2C
51684	0.4871244502	0.6256779153	0.2638888888888889	253	122	55	100	C_PAPER_actualfig2C
23640	0.3593868761	0.5495174055	0.0	217	19	31	100	C_PAPER_actualfig2C
81892	0.1561502833	0.4999055801	0.0	241	54	36	100	C_PAPER_actualfig2C
81575	0.6026550976	0.1285702374	0.0	254	165	70	100	C_PAPER_actualfig2C
2739	0.2292444942	0.4815770398	0.11805555555555555	252	102	49	100	C_PAPER_actualfig2C
2065	0.650585734	0.3056588408	0.16435185185185186	207	12	33	100	C_PAPER_actualfig2C
80273	0.2783681417	0.5859872571	0.057870370370370364	237	46	33	100	C_PAPER_actualfig2C
1488	0.6032860034	0.7666101092	0.06481481481481481	212	16	32	100	C_PAPER_actualfig2C
1200	0.6725731209	0.5862449682	0.2152777777777778	243	59	37	100	C_PAPER_actualfig2C
51164	0.4264182456	0.6676514217	0.11574074074074074	252	81	43	100	C_PAPER_actualfig2C
10121	0.4092087775	0.6790034685	0.0	227	26	28	100	C_PAPER_actualfig2C
540	0.8758632629	0.6042773997	0.26620370370370366	253	130	57	100	C_PAPER_actualfig2C
287	0.6634392213	0.3847550562	0.06944444444444445	248	69	40	100	C_PAPER_actualfig2C
2317	0.597493587	0.3409493724	0.29398148148148145	172	0	38	100	C_PAPER_actualfig2C
23281	0.7960383464	0.7466217601	0.0	238	49	34	100	C_PAPER_actualfig2C
10540	0.418200202	0.6551448548	0.0	206	12	34	100	C_PAPER_actualfig2C
10120	0.4148510043	0.66018123	0.0	241	54	36	100	C_PAPER_actualfig2C
11216	0.5694622736	0.5596104557	0.057870370370370364	254	164	70	100	C_PAPER_actualfig2C
81929	0.285073622	0.6217518348	0.0	230	31	29	100	C_PAPER_actualfig2C
55860	0.4272892674	0.6570976966	0.0	253	134	58	100	C_PAPER_actualfig2C
725	0.3281740816	0.2361645998	0.057870370370370364	254	182	81	100	C_PAPER_actualfig2C
79848	0.4327600335	0.6662623715	0.05555555555555555	253	110	51	100	C_PAPER_actualfig2C
9240	0.7671072515	0.7326470813	0.0	247	67	39	100	C_PAPER_actualfig2C
10241	0.7113132421	0.6843907972	0.0	227	26	28	100	C_PAPER_actualfig2C
84516	0.4173747889	0.6540703676	0.057870370370370364	253	152	65	100	C_PAPER_actualfig2C
832	0.4722876089	0.6199031134	0.0	203	10	34	100	C_PAPER_actualfig2C
829	0.2058327598	0.5818284271	0.06481481481481481	190	1	38	100	C_PAPER_actualfig2C
10671	0.4268015145	0.6636054213	0.0	252	87	44	100	C_PAPER_actualfig2C
1639	0.4592332878	0.6224788975	0.12731481481481483	192	2	37	100	C_PAPER_actualfig2C
1778	0.2210295654	0.6602606154	0.1736111111111111	176	0	38	100	C_PAPER_actualfig2C
1981	0.1728790351	0.6895052628	0.0625	203	10	34	100	C_PAPER_actualfig2C
7388	0.7076134731	0.3950709164	0.0	252	102	49	100	C_PAPER_actualfig2C
23162	0.6198643074	0.4680024932	0.05324074074074074	252	91	46	100	C_PAPER_actualfig2C
60626	0.4168036943	0.6430420785	0.0	245	64	38	100	C_PAPER_actualfig2C
80310	0.4151967017	0.6583249327	0.06018518518518518	253	157	67	100	C_PAPER_actualfig2C
11275	0.4854577756	0.5732705066	0.0	252	85	44	100	C_PAPER_actualfig2C
51207	0.4392749284	0.6312008661	0.0	252	77	42	100	C_PAPER_actualfig2C
91582	0.498956016	0.7270342878	0.0	252	106	50	100	C_PAPER_actualfig2C
89927	0.4463104997	0.6974783797	0.0	254	162	69	100	C_PAPER_actualfig2C
54069	0.4241702119	0.6821568688	0.0	253	116	53	100	C_PAPER_actualfig2C
140850	0.4112596248	0.6536990822	0.0	253	159	68	100	C_PAPER_actualfig2C
2743	0.385493872	0.1131406379	0.06018518518518518	253	134	58	100	C_PAPER_actualfig2C
10243	0.6278358116	0.4875461934	0.1388888888888889	252	93	46	100	C_PAPER_actualfig2C
79908	0.4121152501	0.1196014987	0.0	253	153	65	100	C_PAPER_actualfig2C
51299	0.3855607197	0.1158987928	0.057870370370370364	254	189	87	100	C_PAPER_actualfig2C
79867	0.3259099089	0.2125752796	0.05555555555555555	230	33	30	100	C_PAPER_actualfig2C
55515	0.3655757955	0.1197337213	0.0	253	156	66	100	C_PAPER_actualfig2C
29121	0.3371068569	0.1247071844	0.0	253	138	59	100	C_PAPER_actualfig2C
1136	0.3676831616	0.1256555133	0.12037037037037036	254	169	72	100	C_PAPER_actualfig2C
2892	0.4128408595	0.1240344745	0.15046296296296297	253	143	61	100	C_PAPER_actualfig2C
23306	0.3457120106	0.6980625034	0.0	253	112	52	100	C_PAPER_actualfig2C
132724	0.4267956077	0.1390827157	0.0	253	147	63	100	C_PAPER_actualfig2C
2556	0.3824381459	0.1088160875	0.1550925925925926	253	142	60	100	C_PAPER_actualfig2C
56647	0.2227638463	0.5405674144	0.0	234	41	32	100	C_PAPER_actualfig2C
55052	0.0715492879	0.5206743148	0.0	252	79	42	100	C_PAPER_actualfig2C
136319	0.2770343017	0.4660553171	0.0	240	53	35	100	C_PAPER_actualfig2C
11344	0.2717944686	0.5415718728	0.0	241	54	36	100	C_PAPER_actualfig2C
51720	0.3133302682	0.5952718518	0.0	232	36	31	100	C_PAPER_actualfig2C
1762	0.4102281168	0.628239875	0.0	250	74	41	100	C_PAPER_actualfig2C
56257	0.2592548526	0.7666768033	0.0	211	15	32	100	C_PAPER_actualfig2C
2885	0.7669996366	0.3172676437	0.057870370370370364	130	0	38	100	C_PAPER_actualfig2C
4215	0.6347087018	0.5636926522	0.06018518518518518	193	3	37	100	C_PAPER_actualfig2C
11035	0.570106026	0.4978043277	0.07638888888888888	230	33	30	100	C_PAPER_actualfig2C
2688	0.2199630196	0.5186680529	0.2523148148148148	244	62	38	100	C_PAPER_actualfig2C
5521	0.4952638	0.6060811512	0.11342592592592592	195	4	36	100	C_PAPER_actualfig2C
2099	0.5669921027	0.6973444088	0.4212962962962963	130	0	38	100	C_PAPER_actualfig2C
11102	0.1200602021	0.8381976705	0.0	253	118	54	100	C_PAPER_actualfig2C
55114	0.6668109813	0.4402395878	0.0	223	23	29	100	C_PAPER_actualfig2C
23607	0.6381038956	0.4280177011	0.13194444444444442	233	38	31	100	C_PAPER_actualfig2C
29760	0.7505146805	0.2745175235	0.12731481481481483	252	102	49	100	C_PAPER_actualfig2C
92912	0.6912756402	0.6562225795	0.0	253	112	52	100	C_PAPER_actualfig2C
4116	0.3063896265	0.7657068898	0.0	218	20	30	100	C_PAPER_actualfig2C
9656	0.4005719914	0.7852077893	0.0	194	3	37	100	C_PAPER_actualfig2C
10381	0.429783905	0.2364087132	0.12962962962962962	149	0	38	100	C_PAPER_actualfig2C
3073	0.5982874322	0.3352779464	0.1087962962962963	252	100	48	100	C_PAPER_actualfig2C
9924	0.5426657873	0.4447536124	0.0625	182	0	38	100	C_PAPER_actualfig2C
79077	0.2481505424	0.56173858	0.0	239	51	35	100	C_PAPER_actualfig2C
22976	0.5991464143	0.6210214697	0.09953703703703703	183	0	38	100	C_PAPER_actualfig2C
7158	0.4328897265	0.7941811233	0.0	202	9	35	100	C_PAPER_actualfig2C
648	0.3462869786	0.7420525672	0.09953703703703703	166	0	38	100	C_PAPER_actualfig2C
1612	0.5572685486	0.3744888604	0.18981481481481483	240	53	35	100	C_PAPER_actualfig2C
26270	0.4580670191	0.1512845213	0.057870370370370364	149	0	38	100	C_PAPER_actualfig2C
57520	0.5651833727	0.4268894378	0.0	201	8	35	100	C_PAPER_actualfig2C
23363	0.3284287227	0.7516562575	0.07407407407407407	138	0	38	100	C_PAPER_actualfig2C
26228	0.7282499611	0.2837902363	0.0	253	145	62	100	C_PAPER_actualfig2C
51548	0.4327255283	0.804374247	0.0	217	19	31	100	C_PAPER_actualfig2C
83987	0.6207926873	0.4765635865	0.06018518518518518	143	0	38	100	C_PAPER_actualfig2C
10075	0.7281049683	0.5616164909	0.07175925925925926	145	0	38	100	C_PAPER_actualfig2C
80301	0.6813092264	0.5251423658	0.0	252	93	46	100	C_PAPER_actualfig2C
9820	0.2759471625	0.721830206	0.13425925925925924	136	0	38	100	C_PAPER_actualfig2C
30011	0.6569698707	0.4168242308	0.07638888888888888	182	0	38	100	C_PAPER_actualfig2C
23019	0.1199151932	0.6924049018	0.0	226	25	28	100	C_PAPER_actualfig2C
8775	0.3695125496	0.2964971769	0.0	239	51	35	100	C_PAPER_actualfig2C
2011	0.6827297812	0.5254577058	0.07638888888888888	224	24	29	100	C_PAPER_actualfig2C
7414	0.2663822709	0.5448611866	0.17129629629629628	193	3	37	100	C_PAPER_actualfig2C
55604	0.6820552355	0.4648952931	0.0	253	140	60	100	C_PAPER_actualfig2C
168400	0.5498966405	0.8319658522	0.0	254	176	75	100	C_PAPER_actualfig2C
23322	0.4560722064	0.6171943943	0.2546296296296296	231	35	30	100	C_PAPER_actualfig2C
79657	0.345062093	0.8520928343	0.0	211	15	32	100	C_PAPER_actualfig2C
55795	0.3208424564	0.5263872143	0.0	247	67	39	100	C_PAPER_actualfig2C
4629	0.5799646313	0.4511802034	0.1435185185185185	243	59	37	100	C_PAPER_actualfig2C
9260	0.6524805172	0.7096472673	0.0	201	8	35	100	C_PAPER_actualfig2C
5501	0.6979518282	0.6182117059	0.0625	149	0	38	100	C_PAPER_actualfig2C
10092	0.2941113654	0.6208726059	0.0	238	49	34	100	C_PAPER_actualfig2C
4171	0.3189542902	0.6370760005	0.07638888888888888	132	0	38	100	C_PAPER_actualfig2C
4645	0.4877587452	0.3973591066	0.11574074074074074	253	110	51	100	C_PAPER_actualfig2C
4848	0.1175715844	0.6905324166	0.0	252	77	42	100	C_PAPER_actualfig2C
10094	0.3284325961	0.6326005031	0.0	241	56	36	100	C_PAPER_actualfig2C
10109	0.2975823157	0.6255576717	0.0625	224	24	29	100	C_PAPER_actualfig2C
81873	0.2949953308	0.6236306009	0.0	246	66	39	100	C_PAPER_actualfig2C
1738	0.1970954439	0.4132816413	0.13194444444444442	227	26	28	100	C_PAPER_actualfig2C
90411	0.2255830553	0.6102788968	0.0	249	72	40	100	C_PAPER_actualfig2C
112399	0.5749993064	0.6639789082	0.0	214	17	31	100	C_PAPER_actualfig2C
9564	0.7229362275	0.3662340257	0.06018518518518518	180	0	38	100	C_PAPER_actualfig2C
2735	0.5849963197	0.6629669711	0.0949074074074074	244	62	38	100	C_PAPER_actualfig2C
92241	0.4887862831	0.5645492504	0.0	254	179	77	100	C_PAPER_actualfig2C
1850	0.3319877596	0.5708661846	0.0625	252	104	50	100	C_PAPER_actualfig2C
51177	0.1859981058	0.8259115826	0.0	252	95	47	100	C_PAPER_actualfig2C
79577	0.3763375392	0.5212699643	0.07870370370370369	170	0	38	100	C_PAPER_actualfig2C
9555	0.4046169736	0.8272980427	0.0	203	10	34	100	C_PAPER_actualfig2C
8405	0.565716347	0.6903729335	0.07407407407407407	252	81	43	100	C_PAPER_actualfig2C
79084	0.2675489431	0.7270767648	0.0625	215	18	31	100	C_PAPER_actualfig2C
1104	0.4489985793	0.6834024296	0.0	212	16	32	100	C_PAPER_actualfig2C
7913	0.4415792871	0.8342439411	0.0	219	20	30	100	C_PAPER_actualfig2C
9678	0.5055420838	0.832512938	0.0	252	97	47	100	C_PAPER_actualfig2C
142	0.4144827123	0.7766508724	0.2361111111111111	155	0	38	100	C_PAPER_actualfig2C
7150	0.3275106072	0.8204707044	0.0	170	0	38	100	C_PAPER_actualfig2C
1386	0.6327431007	0.8550144241	0.0	168	0	38	100	C_PAPER_actualfig2C
1058	0.2742864594	0.8315932718	0.0	247	67	39	100	C_PAPER_actualfig2C
7520	0.3795731183	0.7220601388	0.0625	168	0	38	100	C_PAPER_actualfig2C
54904	0.4989232538	0.9075446988	0.06712962962962962	252	79	42	100	C_PAPER_actualfig2C
3068	0.3502725693	0.9144578329	0.057870370370370364	193	3	37	100	C_PAPER_actualfig2C
11335	0.4905209351	0.8017711053	0.0	203	10	34	100	C_PAPER_actualfig2C
4000	0.5486039712	0.734620061	0.9999999999999999	157	0	38	100	C_PAPER_actualfig2C
8350	0.4903664849	0.8383315767	0.0	168	0	38	100	C_PAPER_actualfig2C
23468	0.4998382706	0.7939319594	0.0	212	16	32	100	C_PAPER_actualfig2C
11083	0.2672476118	0.7993648084	0.0	240	53	35	100	C_PAPER_actualfig2C
3020	0.4603900668	0.8541481132	0.08101851851851852	230	31	29	100	C_PAPER_actualfig2C
6612	0.369715675	0.7027390544	0.0	157	0	38	100	C_PAPER_actualfig2C
2146	0.454031462	0.8346578977	0.26157407407407407	176	0	38	100	C_PAPER_actualfig2C
200558	0.3776851457	0.7832671207	0.0	252	83	43	100	C_PAPER_actualfig2C
51213	0.32239477	0.7410416661	0.0	244	61	37	100	C_PAPER_actualfig2C
255626	0.464169853	0.8409818575	0.0	232	36	31	100	C_PAPER_actualfig2C
221662	0.4588623813	0.3367529219	0.0	254	160	68	100	C_PAPER_actualfig2C
285141	0.7571033952	0.6067879467	0.0	254	190	89	100	C_PAPER_actualfig2C
546	0.4324261821	0.7976012353	0.3449074074074074	243	59	37	100	C_PAPER_actualfig2C
10951	0.4954961048	0.7896316149	0.06481481481481481	230	33	30	100	C_PAPER_actualfig2C
919	0.7794342846	0.217846962	0.13194444444444442	233	39	32	100	C_PAPER_actualfig2C
4204	0.1835514172	0.8314714094	0.3819444444444444	228	28	29	100	C_PAPER_actualfig2C
4149	0.4949559324	0.8541933745	0.08101851851851852	218	20	30	100	C_PAPER_actualfig2C
27023	0.5435414895	0.8264654673	0.0	241	56	36	100	C_PAPER_actualfig2C
85451	0.3144428586	0.277107731	0.0	187	0	38	100	C_PAPER_actualfig2C
3024	0.191607393	0.8274450935	0.0	221	22	29	100	C_PAPER_actualfig2C
3018	0.4209719785	0.830546045	0.0	226	25	28	100	C_PAPER_actualfig2C
3428	0.2599621604	0.7489487364	0.0	166	0	38	100	C_PAPER_actualfig2C
3169	0.5839610351	0.8166395497	0.08101851851851852	248	70	40	100	C_PAPER_actualfig2C
23133	0.5083299993	0.7525316337	0.07638888888888888	235	43	33	100	C_PAPER_actualfig2C
3012	0.408788647	0.8188569016	0.0	223	23	29	100	C_PAPER_actualfig2C
8658	0.4614544339	0.5582860275	0.0	252	93	46	100	C_PAPER_actualfig2C
3284	0.3667211158	0.8123545513	0.16435185185185186	254	165	70	100	C_PAPER_actualfig2C
79829	0.395217878	0.7875071815	0.0	253	130	57	100	C_PAPER_actualfig2C
85437	0.1913486364	0.8122542512	0.0	252	97	47	100	C_PAPER_actualfig2C
126299	0.4007167582	0.8305652762	0.0	253	152	65	100	C_PAPER_actualfig2C
7508	0.3771441664	0.7836412551	0.28703703703703703	241	54	36	100	C_PAPER_actualfig2C
55506	0.1925509919	0.8332281188	0.0	248	69	40	100	C_PAPER_actualfig2C
3151	0.8204967434	0.3632979478	0.0	246	66	39	100	C_PAPER_actualfig2C
54969	0.4282771356	0.8273861048	0.0	252	102	49	100	C_PAPER_actualfig2C
2665	0.4219094284	0.4093806197	0.06481481481481481	230	31	29	100	C_PAPER_actualfig2C
65061	0.4569551065	0.3644180038	0.0	252	87	44	100	C_PAPER_actualfig2C
2547	0.6249092944	0.7611643099	0.0	157	0	38	100	C_PAPER_actualfig2C
3208	0.5767598777	0.4148443551	0.07407407407407407	253	156	66	100	C_PAPER_actualfig2C
4836	0.5876050923	0.6007865791	0.0	232	36	31	100	C_PAPER_actualfig2C
4671	0.6193599959	0.5299287353	0.07175925925925926	253	151	64	100	C_PAPER_actualfig2C
4294	0.6367455728	0.4641008564	0.0	252	106	50	100	C_PAPER_actualfig2C
55172	0.548444647	0.3957670279	0.12037037037037036	249	72	40	100	C_PAPER_actualfig2C
26747	0.5418342415	0.3884862993	0.0	243	59	37	100	C_PAPER_actualfig2C
1716	0.5495434869	0.3994778743	0.18055555555555552	252	81	43	100	C_PAPER_actualfig2C
53373	0.3320985377	0.1517716432	0.0625	254	173	74	100	C_PAPER_actualfig2C
219931	0.4277074289	0.201013284	0.0	253	138	59	100	C_PAPER_actualfig2C
134285	0.3126629851	0.1497305773	0.0	253	132	57	100	C_PAPER_actualfig2C
64091	0.3328339274	0.162552379	0.0	254	184	82	100	C_PAPER_actualfig2C
55504	0.4335990033	0.2928724015	0.07407407407407407	253	120	54	100	C_PAPER_actualfig2C
1902	0.297962486	0.1520373026	0.09027777777777778	253	110	51	100	C_PAPER_actualfig2C
6490	0.3355173268	0.1585364962	0.06712962962962962	253	151	64	100	C_PAPER_actualfig2C
51075	0.3405488215	0.130992615	0.0	253	116	53	100	C_PAPER_actualfig2C
54951	0.0635251625	0.5834657995	0.0	253	116	53	100	C_PAPER_actualfig2C
6430	0.2550050987	0.6891324234	0.06481481481481481	197	6	36	100	C_PAPER_actualfig2C
9777	0.407469542	0.2936049357	0.0	252	104	50	100	C_PAPER_actualfig2C
4363	0.2393333707	0.3374706604	0.10185185185185185	248	69	40	100	C_PAPER_actualfig2C
116254	0.4264465856	0.1321179948	0.0	253	144	61	100	C_PAPER_actualfig2C
4701	0.1523569727	0.5009258702	0.0	250	74	41	100	C_PAPER_actualfig2C
4731	0.1520569486	0.2889893484	0.057870370370370364	252	99	48	100	C_PAPER_actualfig2C
55584	0.3427475667	0.1405955789	0.0	253	142	60	100	C_PAPER_actualfig2C
170572	0.3767629633	0.1222054356	0.06018518518518518	253	151	64	100	C_PAPER_actualfig2C
58477	0.3335283241	0.2385846889	0.0	209	14	33	100	C_PAPER_actualfig2C
5745	0.3316457419	0.135291456	0.24305555555555552	253	126	56	100	C_PAPER_actualfig2C
5824	0.2741131426	0.3090355206	0.3101851851851852	232	36	31	100	C_PAPER_actualfig2C
3290	0.3763828898	0.1218908179	0.12962962962962962	253	151	64	100	C_PAPER_actualfig2C
4543	0.566175082	0.3264994012	0.08333333333333333	226	25	28	100	C_PAPER_actualfig2C
64116	0.3367679379	0.1188207387	0.0	254	174	74	100	C_PAPER_actualfig2C
148066	0.3774038752	0.1499907328	0.0	253	132	57	100	C_PAPER_actualfig2C
9498	0.3586623319	0.1449851672	0.0	253	118	54	100	C_PAPER_actualfig2C
1261	0.3405360394	0.1494524978	0.13194444444444442	253	159	68	100	C_PAPER_actualfig2C
3741	0.3469903808	0.1405685937	0.0625	252	83	43	100	C_PAPER_actualfig2C
7100	0.3387035528	0.142009182	0.0949074074074074	254	189	87	100	C_PAPER_actualfig2C
10136	0.4357028511	0.0860548648	0.0	254	168	72	100	C_PAPER_actualfig2C
10488	0.4002638656	0.0171389816	0.0	237	46	33	100	C_PAPER_actualfig2C
9931	0.350930976	0.4289784845	0.0	233	38	31	100	C_PAPER_actualfig2C
79937	0.4568484277	0.1141957664	0.0	254	171	73	100	C_PAPER_actualfig2C
728378	0.5191806367	0.3987109893	0.0	253	110	51	100	C_PAPER_actualfig2C
347688	0.4988205452	0.1915943541	0.0	238	49	34	100	C_PAPER_actualfig2C
10024	0.5324153594	0.7502788627	0.0	252	87	44	100	C_PAPER_actualfig2C
7277	0.4920901624	0.3982111074	0.06481481481481481	157	0	38	100	C_PAPER_actualfig2C
23262	0.3047436421	0.733217413	0.0	252	106	50	100	C_PAPER_actualfig2C
54972	0.481080685	0.1141126487	0.0	243	59	37	100	C_PAPER_actualfig2C
25793	0.1868289416	0.590183999	0.0949074074074074	245	64	38	100	C_PAPER_actualfig2C
5125	0.5551204477	0.1835389056	0.12962962962962962	253	151	64	100	C_PAPER_actualfig2C
427	0.4420167186	0.3331106474	0.19675925925925924	253	120	54	100	C_PAPER_actualfig2C
6609	0.8496628222	0.5810313032	0.15740740740740738	252	85	44	100	C_PAPER_actualfig2C
57118	0.3312002087	0.4306195154	0.0	240	53	35	100	C_PAPER_actualfig2C
5684	0.6774199209	0.7652454056	0.0	170	0	38	100	C_PAPER_actualfig2C
83445	0.7197966754	0.6591611989	0.0	254	197	97	100	C_PAPER_actualfig2C
79719	0.4740212926	0.4294192159	0.0625	252	108	51	100	C_PAPER_actualfig2C
816	0.7360323162	0.5946753606	0.08796296296296297	252	99	48	100	C_PAPER_actualfig2C
14	0.5684650125	0.5299648667	0.0	252	77	42	100	C_PAPER_actualfig2C
25953	0.3161236064	0.2965657973	0.09722222222222221	243	59	37	100	C_PAPER_actualfig2C
3316	0.6554333733	0.4720436696	0.0	244	61	37	100	C_PAPER_actualfig2C
6049	0.6388664311	0.6837294896	0.08564814814814814	254	160	68	100	C_PAPER_actualfig2C
80032	0.8049190574	0.5921567844	0.0	253	146	62	100	C_PAPER_actualfig2C
1544	0.431354262	0.3376802773	0.19675925925925924	254	201	101	100	C_PAPER_actualfig2C
144423	0.422308901	0.3237553601	0.0	254	195	94	100	C_PAPER_actualfig2C
55633	0.4561969286	0.3448715193	0.0	243	59	37	100	C_PAPER_actualfig2C
116372	0.4954092447	0.1400785499	0.0	253	149	63	100	C_PAPER_actualfig2C
326	0.4280411834	0.3498939082	0.27546296296296297	224	24	29	100	C_PAPER_actualfig2C
10553	0.1892333621	0.3339919969	0.06481481481481481	254	168	72	100	C_PAPER_actualfig2C
7545	0.4523397397	0.3284127284	0.16898148148148145	253	157	67	100	C_PAPER_actualfig2C
127396	0.5337041877	0.2884295875	0.0	253	140	60	100	C_PAPER_actualfig2C
133482	0.45050806	0.3195598323	0.0	254	174	74	100	C_PAPER_actualfig2C
9753	0.4571458695	0.3294109059	0.0	253	136	59	100	C_PAPER_actualfig2C
6746	0.4008530682	0.4251611866	0.06481481481481481	253	152	65	100	C_PAPER_actualfig2C
7385	0.1864954937	0.2898909166	0.09027777777777778	202	9	35	100	C_PAPER_actualfig2C
476	0.4804285403	0.3797496645	0.1550925925925926	182	0	38	100	C_PAPER_actualfig2C
10599	0.2684009532	0.2216264046	0.08564814814814814	254	172	73	100	C_PAPER_actualfig2C
54808	0.2837037275	0.2436717808	0.1087962962962963	254	184	82	100	C_PAPER_actualfig2C
55969	0.2222948792	0.322422401	0.0	252	104	50	100	C_PAPER_actualfig2C
9144	0.2987050737	0.1466784241	0.0	254	182	81	100	C_PAPER_actualfig2C
9341	0.3772125313	0.2778163072	0.057870370370370364	236	44	33	100	C_PAPER_actualfig2C
80097	0.3845206903	0.7464117061	0.0	252	91	46	100	C_PAPER_actualfig2C
8615	0.5599150219	0.5726599643	0.08101851851851852	226	25	28	100	C_PAPER_actualfig2C
29095	0.2928064304	0.188960075	0.0	254	197	97	100	C_PAPER_actualfig2C
51203	0.8442844035	0.5461647971	0.0	237	48	34	100	C_PAPER_actualfig2C
202559	0.2984323569	0.7135297053	0.06712962962962962	232	36	31	100	C_PAPER_actualfig2C
9958	0.54886694	0.6823886794	0.0	202	9	35	100	C_PAPER_actualfig2C
4659	0.5858441983	0.4630942613	0.0	211	15	32	100	C_PAPER_actualfig2C
5352	0.2717214719	0.5659657876	0.12731481481481483	252	83	43	100	C_PAPER_actualfig2C
84842	0.1647958652	0.4416112846	0.0	253	150	64	100	C_PAPER_actualfig2C
5782	0.6953614541	0.3259032499	0.0	221	22	29	100	C_PAPER_actualfig2C
7360	0.3562711776	0.6073340936	0.0	230	31	29	100	C_PAPER_actualfig2C
899	0.431366915	0.6577529823	0.0	253	151	64	100	C_PAPER_actualfig2C
3837	0.3297392741	0.6730487868	0.057870370370370364	153	0	38	100	C_PAPER_actualfig2C
90355	0.8339297499	0.5606268931	0.0	252	104	50	100	C_PAPER_actualfig2C
6286	0.4524509697	0.4693822516	0.05324074074074074	253	118	54	100	C_PAPER_actualfig2C
5903	0.2938993635	0.6363422036	0.0	192	2	37	100	C_PAPER_actualfig2C
9972	0.2761599875	0.6500346627	0.0	208	13	33	100	C_PAPER_actualfig2C
1474	0.4578266448	0.3310531346	0.09027777777777778	253	130	57	100	C_PAPER_actualfig2C
2939	0.0945564417	0.436552311	0.0	254	225	135	100	C_PAPER_actualfig2C
8339	0.4790919406	0.7776925953	0.06481481481481481	201	8	35	100	C_PAPER_actualfig2C
7112	0.4448783248	0.8492431188	0.16898148148148145	195	4	36	100	C_PAPER_actualfig2C
10036	0.4283046365	0.8123521555	0.05555555555555555	228	28	29	100	C_PAPER_actualfig2C
50809	0.2635898365	0.7951079122	0.06944444444444445	201	8	35	100	C_PAPER_actualfig2C
8555	0.4533903887	0.802939547	0.0	251	75	41	100	C_PAPER_actualfig2C
567	0.5182180098	0.1711295874	0.24537037037037035	252	83	43	100	C_PAPER_actualfig2C
51564	0.5592466736	0.8679506823	0.0	231	35	30	100	C_PAPER_actualfig2C
604	0.6468590451	0.8451518571	0.09259259259259259	234	41	32	100	C_PAPER_actualfig2C
5587	0.7921176022	0.4114138506	0.09259259259259259	233	39	32	100	C_PAPER_actualfig2C
5467	0.5832926868	0.8931692728	0.12731481481481483	244	61	37	100	C_PAPER_actualfig2C
25865	0.5115414667	0.4626074915	0.07407407407407407	243	59	37	100	C_PAPER_actualfig2C
1909	0.615180253	0.2171349217	0.17129629629629628	253	128	56	100	C_PAPER_actualfig2C
22806	0.7245315999	0.7416596548	0.10185185185185185	242	57	36	100	C_PAPER_actualfig2C
64375	0.5436913885	0.8327416404	0.0625	253	150	64	100	C_PAPER_actualfig2C
50943	0.5583959546	0.8131811696	0.2407407407407407	252	77	42	100	C_PAPER_actualfig2C
4205	0.5754787638	0.8486447497	0.07175925925925926	237	46	33	100	C_PAPER_actualfig2C
7538	0.2406509749	0.6666787887	0.09027777777777778	230	33	30	100	C_PAPER_actualfig2C
4208	0.5874529984	0.8392935257	0.1087962962962963	250	74	41	100	C_PAPER_actualfig2C
63035	0.4861858705	0.8229418824	0.06712962962962962	252	106	50	100	C_PAPER_actualfig2C
9314	0.5603769201	0.8286565301	0.09027777777777778	237	48	34	100	C_PAPER_actualfig2C
81	0.6607667319	0.4274355199	0.08333333333333333	178	0	38	100	C_PAPER_actualfig2C
860	0.6052350136	0.8795654261	0.21759259259259256	240	53	35	100	C_PAPER_actualfig2C
7101	0.5788198597	0.8258814731	0.0625	253	126	56	100	C_PAPER_actualfig2C
27232	0.7512278952	0.6309537742	0.0949074074074074	253	124	55	100	C_PAPER_actualfig2C
10765	0.5467927234	0.8368273335	0.07638888888888888	235	43	33	100	C_PAPER_actualfig2C
79718	0.5369815991	0.9163506501	0.08101851851851852	227	26	28	100	C_PAPER_actualfig2C
6907	0.552224885	0.8948669288	0.06018518518518518	237	46	33	100	C_PAPER_actualfig2C
8458	0.452132515	0.6201339527	0.0	244	61	37	100	C_PAPER_actualfig2C
6472	0.3765119695	0.4234199204	0.06481481481481481	157	0	38	100	C_PAPER_actualfig2C
23394	0.4974462125	0.8217424248	0.14583333333333331	237	48	34	100	C_PAPER_actualfig2C
3094	0.2291875719	0.4712388079	0.11805555555555555	249	72	40	100	C_PAPER_actualfig2C
79699	0.475374225	0.2656702445	0.0	243	59	37	100	C_PAPER_actualfig2C
79269	0.4328888227	0.625496093	0.0	253	122	55	100	C_PAPER_actualfig2C
114984	0.8383937329	0.623105045	0.0	252	89	45	100	C_PAPER_actualfig2C
55034	0.4093815293	0.5991238565	0.057870370370370364	253	136	59	100	C_PAPER_actualfig2C
84942	0.4918717694	0.6424823661	0.06018518518518518	253	151	64	100	C_PAPER_actualfig2C
5910	0.5278374351	0.4040499162	0.0	237	46	33	100	C_PAPER_actualfig2C
5966	0.7178578005	0.7694969921	0.10416666666666666	202	9	35	100	C_PAPER_actualfig2C
387	0.6363113691	0.4091868183	0.09953703703703703	223	23	29	100	C_PAPER_actualfig2C
644019	0.3301894554	0.2568312699	0.0	254	221	126	100	C_PAPER_actualfig2C
1555	0.3754939214	0.1638990372	0.1087962962962963	254	221	126	100	C_PAPER_actualfig2C
10901	0.1618839699	0.3779439382	0.0	253	126	56	100	C_PAPER_actualfig2C
492	0.3549138231	0.1860639245	0.12499999999999999	253	118	54	100	C_PAPER_actualfig2C
493	0.3723874866	0.1772423034	0.0	248	69	40	100	C_PAPER_actualfig2C
491	0.3576798863	0.1437206221	0.06481481481481481	252	85	44	100	C_PAPER_actualfig2C
5024	0.3363419651	0.1726048138	0.0	255	248	186	100	C_PAPER_actualfig2C
22953	0.3353039046	0.1867373163	0.07638888888888888	254	160	68	100	C_PAPER_actualfig2C
5192	0.3104596564	0.3560244066	0.3171296296296296	253	138	59	100	C_PAPER_actualfig2C
5828	0.3680100086	0.8352664975	0.3472222222222222	253	118	54	100	C_PAPER_actualfig2C
5830	0.2888376243	0.4065284759	0.43749999999999994	241	56	36	100	C_PAPER_actualfig2C
5193	0.2846204389	0.3555146986	0.29398148148148145	254	209	110	100	C_PAPER_actualfig2C
7681	0.6479201521	0.6918244042	0.17592592592592593	252	95	47	100	C_PAPER_actualfig2C
10668	0.3633028109	0.0948803657	0.0	253	147	63	100	C_PAPER_actualfig2C
91445	0.3671607099	0.2302451268	0.0	235	43	33	100	C_PAPER_actualfig2C
255488	0.648764932	0.6793645231	0.0	244	62	38	100	C_PAPER_actualfig2C
9781	0.6443064363	0.6820517123	0.0	253	153	65	100	C_PAPER_actualfig2C
3981	0.365538353	0.6184450704	0.3055555555555555	243	59	37	100	C_PAPER_actualfig2C
3184	0.5312719758	0.3996974792	0.0	151	0	38	100	C_PAPER_actualfig2C
5261	0.3576230771	0.5080206324	0.09259259259259259	193	3	37	100	C_PAPER_actualfig2C
1181	0.2865001805	0.7415341663	0.0949074074074074	253	140	60	100	C_PAPER_actualfig2C
55800	0.3364025509	0.1310557761	0.06944444444444445	253	142	60	100	C_PAPER_actualfig2C
79778	0.8015048841	0.4267601289	0.0	253	154	66	100	C_PAPER_actualfig2C
88	0.6411300228	0.4409860437	0.1597222222222222	235	43	33	100	C_PAPER_actualfig2C
87	0.6773104985	0.4121304236	0.06712962962962962	190	1	38	100	C_PAPER_actualfig2C
10763	0.2966828246	0.4744786191	0.07407407407407407	240	53	35	100	C_PAPER_actualfig2C
23528	0.5089344694	0.7426495765	0.0	230	31	29	100	C_PAPER_actualfig2C
2245	0.870029337	0.5889027602	0.2152777777777778	253	126	56	100	C_PAPER_actualfig2C
94005	0.4004500128	0.125221253	0.0	252	85	44	100	C_PAPER_actualfig2C
51762	0.4173658156	0.4128941033	0.0	236	44	33	100	C_PAPER_actualfig2C
8577	0.3928713642	0.1633422508	0.0	253	150	64	100	C_PAPER_actualfig2C
25921	0.5659969074	0.2697269451	0.0	253	122	55	100	C_PAPER_actualfig2C
25896	0.352418669	0.9321624597	0.0	252	100	48	100	C_PAPER_actualfig2C
10202	0.3297591573	0.516468281	0.0	252	100	48	100	C_PAPER_actualfig2C
51125	0.3809816011	0.169578626	0.0	253	157	67	100	C_PAPER_actualfig2C
51108	0.3532623837	0.1377392223	0.0	254	185	83	100	C_PAPER_actualfig2C
1880	0.4037782943	0.1913798727	0.08796296296296297	254	160	68	100	C_PAPER_actualfig2C
617	0.2532284045	0.337497338	0.36111111111111105	253	112	52	100	C_PAPER_actualfig2C
478	0.6219989162	0.4506525754	0.17592592592592593	236	44	33	100	C_PAPER_actualfig2C
79896	0.2374557271	0.3798454968	0.0	253	159	68	100	C_PAPER_actualfig2C
56980	0.1762988893	0.81675934	0.0	253	150	64	100	C_PAPER_actualfig2C
56650	0.3798939293	0.1682364074	0.0	254	173	74	100	C_PAPER_actualfig2C
2247	0.5743944167	0.2072366927	0.3032407407407407	253	112	52	100	C_PAPER_actualfig2C
27032	0.3619123069	0.3095592311	0.08333333333333333	252	83	43	100	C_PAPER_actualfig2C
55763	0.4116846293	0.4162498846	0.0	237	48	34	100	C_PAPER_actualfig2C
55240	0.351825593	0.1701818919	0.07870370370370369	253	144	61	100	C_PAPER_actualfig2C
3764	0.3830939704	0.1364314879	0.12499999999999999	254	181	79	100	C_PAPER_actualfig2C
57181	0.3290241227	0.167945681	0.0	252	104	50	100	C_PAPER_actualfig2C
201266	0.4049958851	0.1477583828	0.0	252	104	50	100	C_PAPER_actualfig2C
3032	0.3661543464	0.2271097112	0.2407407407407407	192	2	37	100	C_PAPER_actualfig2C
10395	0.6443055325	0.5232395768	0.10416666666666666	252	97	47	100	C_PAPER_actualfig2C
324	0.6534640925	0.5456208193	0.4004629629629629	201	8	35	100	C_PAPER_actualfig2C
699	0.6297147141	0.5321535013	0.21064814814814814	237	46	33	100	C_PAPER_actualfig2C
27030	0.6408282234	0.5269703667	0.20370370370370366	252	104	50	100	C_PAPER_actualfig2C
201163	0.4889319214	0.5018988593	0.11574074074074074	242	57	36	100	C_PAPER_actualfig2C
5795	0.6357003466	0.5204745239	0.06481481481481481	236	44	33	100	C_PAPER_actualfig2C
969	0.5981110652	0.3028018569	0.12962962962962962	254	214	115	100	C_PAPER_actualfig2C
147744	0.4056896362	0.042280109	0.0	255	248	187	100	C_PAPER_actualfig2C
2775	0.6935200587	0.2953932925	0.09722222222222221	227	26	28	100	C_PAPER_actualfig2C
199731	0.4773388255	0.3565065628	0.0	254	168	72	100	C_PAPER_actualfig2C
203111	0.5725732273	0.2793441847	0.0	254	164	70	100	C_PAPER_actualfig2C
5834	0.2669325301	0.542083151	0.07870370370370369	244	62	38	100	C_PAPER_actualfig2C
342979	0.5882529118	0.306705501	0.0	254	166	71	100	C_PAPER_actualfig2C
203859	0.8688682973	0.3123873844	0.07175925925925926	254	160	68	100	C_PAPER_actualfig2C
5739	0.3571786413	0.1678501563	0.05555555555555555	253	116	53	100	C_PAPER_actualfig2C
128869	0.389038868	0.1163447448	0.0	254	160	68	100	C_PAPER_actualfig2C
8733	0.3904158798	0.1142753127	0.0	253	146	62	100	C_PAPER_actualfig2C
10026	0.420861394	0.1320285082	0.0	254	164	70	100	C_PAPER_actualfig2C
51604	0.4050298415	0.1297531753	0.21296296296296297	252	81	43	100	C_PAPER_actualfig2C
81607	0.6731441187	0.3426054418	0.0	253	154	66	100	C_PAPER_actualfig2C
79770	0.3566083858	0.1900341494	0.0	253	130	57	100	C_PAPER_actualfig2C
9514	0.4477284077	0.1474834397	0.0	253	128	56	100	C_PAPER_actualfig2C
51614	0.3093095913	0.1748219796	0.0	253	142	60	100	C_PAPER_actualfig2C
2742	0.3394769982	0.159134501	0.057870370370370364	253	147	63	100	C_PAPER_actualfig2C
185	0.6531214938	0.2398275462	0.16435185185185186	252	97	47	100	C_PAPER_actualfig2C
10331	0.4045041943	0.1075827911	0.0	254	172	73	100	C_PAPER_actualfig2C
3084	0.3414307856	0.137692504	0.16666666666666666	252	95	47	100	C_PAPER_actualfig2C
9653	0.3280556213	0.1697967254	0.0	252	108	51	100	C_PAPER_actualfig2C
23601	0.2729993902	0.1989550347	0.057870370370370364	254	172	73	100	C_PAPER_actualfig2C
29122	0.4213557316	0.1279562774	0.0	253	112	52	100	C_PAPER_actualfig2C
27076	0.3317461265	0.1724995682	0.0	252	89	45	100	C_PAPER_actualfig2C
64838	0.2011180091	0.2440956282	0.06944444444444445	254	162	69	100	C_PAPER_actualfig2C
4254	0.7473540187	0.2343436083	0.12268518518518517	254	209	110	100	C_PAPER_actualfig2C
26123	0.3315808309	0.2145449326	0.13657407407407407	228	28	29	100	C_PAPER_actualfig2C
2040	0.2872785323	0.2469261288	0.06018518518518518	218	20	30	100	C_PAPER_actualfig2C
25844	0.3067955546	0.1455265508	0.07638888888888888	253	114	52	100	C_PAPER_actualfig2C
55117	0.2997188934	0.1484978131	0.06944444444444445	253	156	66	100	C_PAPER_actualfig2C
8875	0.356270532	0.110962055	0.06712962962962962	254	166	71	100	C_PAPER_actualfig2C
56928	0.3566789133	0.13680835	0.0	253	126	56	100	C_PAPER_actualfig2C
1012	0.3629890688	0.2897686333	0.1388888888888889	253	116	53	100	C_PAPER_actualfig2C
79157	0.4029403574	0.0218882485	0.0	254	204	104	100	C_PAPER_actualfig2C
64744	0.4846440472	0.4174348379	0.0	253	110	51	100	C_PAPER_actualfig2C
81027	0.4699573309	0.2047581168	0.06018518518518518	226	25	28	100	C_PAPER_actualfig2C
55585	0.4245933442	0.3581391111	0.0	253	114	52	100	C_PAPER_actualfig2C
7444	0.3771490081	0.2318380715	0.057870370370370364	252	83	43	100	C_PAPER_actualfig2C
9479	0.6409119526	0.4453406175	0.0625	241	54	36	100	C_PAPER_actualfig2C
6885	0.5973361995	0.5067180903	0.09953703703703703	195	4	36	100	C_PAPER_actualfig2C
5599	0.654822028	0.4798929816	0.12268518518518517	178	0	38	100	C_PAPER_actualfig2C
5609	0.6320544818	0.4590182162	0.08796296296296297	225	25	29	100	C_PAPER_actualfig2C
10454	0.5982356582	0.5575282402	0.05324074074074074	196	5	36	100	C_PAPER_actualfig2C
596	0.9193934395	0.2988823972	0.449074074074074	218	20	30	100	C_PAPER_actualfig2C
5604	0.6377778878	0.4919389384	0.45138888888888884	200	7	35	100	C_PAPER_actualfig2C
998	0.6678462659	0.4498509836	0.07870370370370369	190	1	38	100	C_PAPER_actualfig2C
8844	0.3111797786	0.4576227556	0.0	174	0	38	100	C_PAPER_actualfig2C
8161	0.7129525772	0.7128847151	0.0	218	20	30	100	C_PAPER_actualfig2C
581	0.9194369502	0.2987285637	0.19907407407407407	233	39	32	100	C_PAPER_actualfig2C
598	0.9192820804	0.2997870249	0.2060185185185185	239	51	35	100	C_PAPER_actualfig2C
23542	0.7048220716	0.594072297	0.0	229	30	29	100	C_PAPER_actualfig2C
10653	0.3516955773	0.1396295627	0.08564814814814814	237	46	33	100	C_PAPER_actualfig2C
148109	0.3803271001	0.2270496218	0.0	253	140	60	100	C_PAPER_actualfig2C
91147	0.3891775343	0.1572579405	0.1388888888888889	252	104	50	100	C_PAPER_actualfig2C
197257	0.2096409345	0.7807919928	0.0	253	126	56	100	C_PAPER_actualfig2C
132884	0.3359170252	0.2267060663	0.06018518518518518	252	97	47	100	C_PAPER_actualfig2C
23399	0.3237387614	0.2112500907	0.0	253	110	51	100	C_PAPER_actualfig2C
64699	0.3491308319	0.1233183811	0.08796296296296297	253	144	61	100	C_PAPER_actualfig2C
1473	0.4494154174	0.2661387219	0.0	254	203	103	100	C_PAPER_actualfig2C
1520	0.5103417903	0.2383694871	0.07407407407407407	254	187	86	100	C_PAPER_actualfig2C
6636	0.2298341487	0.756373602	0.0	213	16	32	100	C_PAPER_actualfig2C
9886	0.4603114053	0.278914024	0.0	253	122	55	100	C_PAPER_actualfig2C
1827	0.6234662741	0.5031828825	0.08796296296296297	245	64	38	100	C_PAPER_actualfig2C
126069	0.4587457286	0.2760991771	0.0	254	207	107	100	C_PAPER_actualfig2C
100132285	0.4389827479	0.2796238628	0.0	254	160	68	100	C_PAPER_actualfig2C
79981	0.4674424872	0.2953741422	0.0	254	160	68	100	C_PAPER_actualfig2C
55200	0.4617179838	0.2837588965	0.0	253	150	64	100	C_PAPER_actualfig2C
55718	0.3145894975	0.89862213	0.0	252	97	47	100	C_PAPER_actualfig2C
661	0.3164975147	0.9042512409	0.0	252	89	45	100	C_PAPER_actualfig2C
11128	0.3154337287	0.9044268471	0.12962962962962962	239	51	35	100	C_PAPER_actualfig2C
8480	0.2890185747	0.5915833123	0.0	217	19	31	100	C_PAPER_actualfig2C
171568	0.3137431684	0.9029720741	0.0	253	134	58	100	C_PAPER_actualfig2C
11321	0.3233778611	0.8883306487	0.0	241	54	36	100	C_PAPER_actualfig2C
79871	0.328738882	0.8904704283	0.0	251	75	41	100	C_PAPER_actualfig2C
1121	0.424709771	0.4060895252	0.08333333333333333	252	102	49	100	C_PAPER_actualfig2C
6749	0.377999824	0.7876146043	0.0	206	12	34	100	C_PAPER_actualfig2C
51184	0.3156765561	0.8977742732	0.0	249	72	40	100	C_PAPER_actualfig2C
55011	0.3346584092	0.8851538084	0.0	241	54	36	100	C_PAPER_actualfig2C
81572	0.3718864674	0.8280025395	0.06018518518518518	253	112	52	100	C_PAPER_actualfig2C
51728	0.31289926	0.9011912771	0.06018518518518518	254	182	81	100	C_PAPER_actualfig2C
2972	0.9435744393	0.493422461	0.06018518518518518	248	69	40	100	C_PAPER_actualfig2C
752	0.6082819924	0.4782525011	0.0	238	49	34	100	C_PAPER_actualfig2C
90488	0.8704179642	0.6032596673	0.0	253	128	56	100	C_PAPER_actualfig2C
6830	0.3426293324	0.8521338868	0.0	232	36	31	100	C_PAPER_actualfig2C
55703	0.313256287	0.9040572453	0.17824074074074076	245	64	38	100	C_PAPER_actualfig2C
55814	0.4584286618	0.6535972928	0.0	253	130	57	100	C_PAPER_actualfig2C
116143	0.3525216681	0.858393613	0.0	252	104	50	100	C_PAPER_actualfig2C
5437	0.3293944159	0.8999665663	0.0	242	57	36	100	C_PAPER_actualfig2C
5434	0.3246262451	0.8946725447	0.0	207	12	33	100	C_PAPER_actualfig2C
5440	0.3360864847	0.9087769855	0.0	243	59	37	100	C_PAPER_actualfig2C
9533	0.3031903279	0.8904772272	0.18287037037037035	224	24	29	100	C_PAPER_actualfig2C
9817	0.555243556	0.5572933216	0.12268518518518517	203	10	34	100	C_PAPER_actualfig2C
60386	0.3042959139	0.4335335616	0.0	253	116	53	100	C_PAPER_actualfig2C
5435	0.3244785087	0.8955668283	0.0	249	72	40	100	C_PAPER_actualfig2C
8725	0.3525744749	0.8575754125	0.0625	235	43	33	100	C_PAPER_actualfig2C
10471	0.4227027249	0.6727619375	0.0	252	85	44	100	C_PAPER_actualfig2C
10621	0.3125877128	0.9002001252	0.0	252	99	48	100	C_PAPER_actualfig2C
10623	0.3149941668	0.8971630834	0.0	252	87	44	100	C_PAPER_actualfig2C
10622	0.3120339191	0.9003248367	0.0	254	179	77	100	C_PAPER_actualfig2C
27297	0.3133288802	0.9006675666	0.0	253	136	59	100	C_PAPER_actualfig2C
84265	0.3130405086	0.8977382066	0.0	254	161	69	100	C_PAPER_actualfig2C
155038	0.9490598919	0.4812580737	0.0	253	124	55	100	C_PAPER_actualfig2C
2783	0.6622754057	0.2906359155	0.0	206	12	34	100	C_PAPER_actualfig2C
8409	0.3441773853	0.8585599598	0.06481481481481481	234	41	32	100	C_PAPER_actualfig2C
1571	0.4460595705	0.4011502449	0.21296296296296297	253	157	67	100	C_PAPER_actualfig2C
788	0.3184145052	0.2464918401	0.1550925925925926	253	130	57	100	C_PAPER_actualfig2C
9016	0.3373653714	0.2116239095	0.0	254	195	94	100	C_PAPER_actualfig2C
9330	0.3252994028	0.8437438994	0.0	226	25	28	100	C_PAPER_actualfig2C
8148	0.4575539926	0.9282183135	0.07870370370370369	228	28	29	100	C_PAPER_actualfig2C
5093	0.237151862	0.4938965719	0.0	153	0	38	100	C_PAPER_actualfig2C
113457	0.5684608163	0.5894649655	0.0	209	14	33	100	C_PAPER_actualfig2C
149628	0.4574595794	0.3564200385	0.06481481481481481	241	56	36	100	C_PAPER_actualfig2C
64743	0.5751114402	0.5477722218	0.0	254	178	76	100	C_PAPER_actualfig2C
7046	0.6414412472	0.5427561138	0.18287037037037035	206	12	34	100	C_PAPER_actualfig2C
26229	0.3207093097	0.2043041518	0.22453703703703703	253	152	65	100	C_PAPER_actualfig2C
5498	0.2117596464	0.3395562105	0.1111111111111111	253	140	60	100	C_PAPER_actualfig2C
10989	0.2198728187	0.278808916	0.06481481481481481	196	5	36	100	C_PAPER_actualfig2C
9001	0.5745629078	0.5925110725	0.0	252	79	42	100	C_PAPER_actualfig2C
51150	0.3362312839	0.2425292721	0.057870370370370364	225	25	29	100	C_PAPER_actualfig2C
4705	0.1647579385	0.3246787658	0.17592592592592593	244	62	38	100	C_PAPER_actualfig2C
5329	0.484946363	0.1180966444	0.07638888888888888	236	44	33	100	C_PAPER_actualfig2C
55871	0.3314068202	0.2522187745	0.0	252	100	48	100	C_PAPER_actualfig2C
410	0.4818603279	0.1361872005	0.18287037037037035	253	150	64	100	C_PAPER_actualfig2C
3671	0.4553975316	0.1097950004	0.0	253	118	54	100	C_PAPER_actualfig2C
54988	0.212657701	0.3948075719	0.0	254	161	69	100	C_PAPER_actualfig2C
10380	0.2041410698	0.3926635834	0.0	252	89	45	100	C_PAPER_actualfig2C
57017	0.203114581	0.3267842432	0.057870370370370364	252	81	43	100	C_PAPER_actualfig2C
5460	0.5858150189	0.7861379453	0.07638888888888888	199	7	35	100	C_PAPER_actualfig2C
374291	0.2077881611	0.3700317848	0.06944444444444445	252	99	48	100	C_PAPER_actualfig2C
79600	0.4552517964	0.2081620652	0.05555555555555555	252	87	44	100	C_PAPER_actualfig2C
1413	0.664325898	0.6659514993	0.08101851851851852	253	143	61	100	C_PAPER_actualfig2C
84952	0.6706802098	0.5219137242	0.057870370370370364	253	116	53	100	C_PAPER_actualfig2C
8618	0.3898146698	0.5315391387	0.0	253	116	53	100	C_PAPER_actualfig2C
65125	0.6803956298	0.5199546338	0.10185185185185185	218	20	30	100	C_PAPER_actualfig2C
3161	0.5403012624	0.4947213447	0.07638888888888888	248	70	40	100	C_PAPER_actualfig2C
54820	0.563174519	0.6212827422	0.20833333333333331	235	43	33	100	C_PAPER_actualfig2C
84231	0.6390990264	0.5693863851	0.06481481481481481	252	100	48	100	C_PAPER_actualfig2C
56850	0.7116147186	0.4924832399	0.0	253	130	57	100	C_PAPER_actualfig2C
80018	0.7804420037	0.6334627023	0.0	241	56	36	100	C_PAPER_actualfig2C
83666	0.4061695455	0.7357872723	0.0	253	159	68	100	C_PAPER_actualfig2C
51126	0.3470997064	0.610909674	0.0	253	147	63	100	C_PAPER_actualfig2C
5695	0.1813709253	0.588181946	0.0	244	61	37	100	C_PAPER_actualfig2C
5577	0.5579321198	0.5930971064	0.06944444444444445	252	97	47	100	C_PAPER_actualfig2C
10298	0.6817742878	0.3559996067	0.0	212	16	32	100	C_PAPER_actualfig2C
27101	0.4643074541	0.5053452928	0.0	221	22	29	100	C_PAPER_actualfig2C
54509	0.7780287713	0.61821585	0.0	252	85	44	100	C_PAPER_actualfig2C
943	0.679320837	0.6875062531	0.08564814814814814	253	147	63	100	C_PAPER_actualfig2C
347736	0.204651611	0.4379715354	0.0	254	224	133	100	C_PAPER_actualfig2C
387082	0.2036238148	0.4235180514	0.06481481481481481	225	25	29	100	C_PAPER_actualfig2C
283685	0.7923336712	0.7383970834	0.0	254	222	130	100	C_PAPER_actualfig2C
220082	0.7430480043	0.7468570672	0.0	253	118	54	100	C_PAPER_actualfig2C
125115	0.8043437343	0.7380339567	0.0	226	25	28	100	C_PAPER_actualfig2C
22994	0.4783877637	0.6489911268	0.0	241	54	36	100	C_PAPER_actualfig2C
4953	0.635160852	0.5240418161	0.10416666666666666	253	147	63	100	C_PAPER_actualfig2C
4946	0.3315833163	0.708250447	0.0	253	110	51	100	C_PAPER_actualfig2C
25913	0.3481714006	0.5168850543	0.15046296296296297	224	24	29	100	C_PAPER_actualfig2C
7161	0.5405496416	0.6791657359	0.0949074074074074	212	16	32	100	C_PAPER_actualfig2C
11060	0.7253302222	0.5210065226	0.0	201	8	35	100	C_PAPER_actualfig2C
54998	0.1069184077	0.620530394	0.0	252	106	50	100	C_PAPER_actualfig2C
6790	0.6337099559	0.5304032023	0.11574074074074074	151	0	38	100	C_PAPER_actualfig2C
60485	0.5145798595	0.6826270946	0.0	233	39	32	100	C_PAPER_actualfig2C
9113	0.7549912519	0.4940115706	0.12268518518518517	215	18	31	100	C_PAPER_actualfig2C
9770	0.4496154119	0.6579112998	0.0625	252	106	50	100	C_PAPER_actualfig2C
57534	0.4889185906	0.6330743226	0.07407407407407407	245	64	38	100	C_PAPER_actualfig2C
26524	0.6325143788	0.5596292336	0.10648148148148148	215	18	31	100	C_PAPER_actualfig2C
84960	0.517883061	0.6522033215	0.0	253	147	63	100	C_PAPER_actualfig2C
83942	0.5312560627	0.5149049844	0.0	253	138	59	100	C_PAPER_actualfig2C
29108	0.5550271965	0.4995769336	0.18981481481481483	252	95	47	100	C_PAPER_actualfig2C
284427	0.5599150219	0.3506174906	0.0	252	95	47	100	C_PAPER_actualfig2C
51368	0.3348871633	0.1624175137	0.0	253	124	55	100	C_PAPER_actualfig2C
4055	0.5949563425	0.6545628679	0.057870370370370364	252	83	43	100	C_PAPER_actualfig2C
54806	0.4614262229	0.6491926336	0.17824074074074076	252	87	44	100	C_PAPER_actualfig2C
11064	0.4555597931	0.6280907198	0.0	226	25	28	100	C_PAPER_actualfig2C
22995	0.452585343	0.634970604	0.21296296296296297	248	69	40	100	C_PAPER_actualfig2C
57545	0.4523040403	0.6496933573	0.057870370370370364	253	124	55	100	C_PAPER_actualfig2C
4957	0.5289424079	0.6204117368	0.0	221	22	29	100	C_PAPER_actualfig2C
374654	0.4955144064	0.6395668306	0.09953703703703703	252	102	49	100	C_PAPER_actualfig2C
84902	0.4622494088	0.6582083152	0.0	252	89	45	100	C_PAPER_actualfig2C
5116	0.5013204441	0.6518366983	0.2569444444444444	249	72	40	100	C_PAPER_actualfig2C
152185	0.4677749829	0.6490554251	0.0	237	48	34	100	C_PAPER_actualfig2C
167691	0.4621672936	0.6465354892	0.06712962962962962	244	61	37	100	C_PAPER_actualfig2C
55125	0.4826846434	0.65908013	0.0	251	75	41	100	C_PAPER_actualfig2C
57606	0.4716942746	0.6575931107	0.0	230	31	29	100	C_PAPER_actualfig2C
80184	0.4857070586	0.6519844613	0.13425925925925924	234	41	32	100	C_PAPER_actualfig2C
55012	0.4894680913	0.6479325685	0.0	253	134	58	100	C_PAPER_actualfig2C
10733	0.4664343162	0.660555235	0.2060185185185185	252	89	45	100	C_PAPER_actualfig2C
9662	0.5163931408	0.6387436118	0.12962962962962962	238	49	34	100	C_PAPER_actualfig2C
64770	0.4906138635	0.6584082032	0.0	233	38	31	100	C_PAPER_actualfig2C
163786	0.4560724	0.6608753019	0.05555555555555555	252	91	46	100	C_PAPER_actualfig2C
134359	0.4800286481	0.6518882405	0.0	251	75	41	100	C_PAPER_actualfig2C
11116	0.4985788798	0.6390673696	0.0	239	51	35	100	C_PAPER_actualfig2C
22981	0.5039332514	0.6268183843	0.0	230	31	29	100	C_PAPER_actualfig2C
22832	0.4652244721	0.6565134434	0.0	239	51	35	100	C_PAPER_actualfig2C
57096	0.4600214843	0.6685296469	0.09722222222222221	253	122	55	100	C_PAPER_actualfig2C
9859	0.4618980305	0.6277408348	0.0	199	7	35	100	C_PAPER_actualfig2C
9851	0.4740265216	0.6558082991	0.057870370370370364	252	83	43	100	C_PAPER_actualfig2C
55142	0.374339886	0.6530603082	0.0	233	38	31	100	C_PAPER_actualfig2C
80254	0.4739603194	0.6650855121	0.05555555555555555	252	81	43	100	C_PAPER_actualfig2C
159989	0.5323847599	0.6783612627	0.0	252	81	43	100	C_PAPER_actualfig2C
153241	0.4684037907	0.6617785212	0.06481481481481481	252	89	45	100	C_PAPER_actualfig2C
55835	0.4643970901	0.6729909637	0.12268518518518517	228	28	29	100	C_PAPER_actualfig2C
1062	0.4938830762	0.7037485957	0.17129629629629628	252	97	47	100	C_PAPER_actualfig2C
117178	0.4890260763	0.6537605962	0.0	199	7	35	100	C_PAPER_actualfig2C
51199	0.4811142864	0.6736649625	0.14583333333333331	226	25	28	100	C_PAPER_actualfig2C
152206	0.4830127816	0.6526065294	0.0	254	171	73	100	C_PAPER_actualfig2C
10464	0.4768767659	0.6470175644	0.0625	238	49	34	100	C_PAPER_actualfig2C
9261	0.5781229777	0.5099122841	0.0	221	22	29	100	C_PAPER_actualfig2C
56001	0.3633894128	0.6812875146	0.0	238	49	34	100	C_PAPER_actualfig2C
85444	0.4566958819	0.6211528182	0.0	253	156	66	100	C_PAPER_actualfig2C
8556	0.4736859564	0.6586494027	0.0	252	99	48	100	C_PAPER_actualfig2C
93492	0.4959906038	0.6367019308	0.0	252	108	51	100	C_PAPER_actualfig2C
6182	0.2162263084	0.3789071822	0.0	238	49	34	100	C_PAPER_actualfig2C
26191	0.3130405731	0.4472601771	0.3518518518518518	239	51	35	100	C_PAPER_actualfig2C
27122	0.5339911069	0.1590587822	0.057870370370370364	252	83	43	100	C_PAPER_actualfig2C
255798	0.5931898966	0.5596128515	0.0	255	228	141	100	C_PAPER_actualfig2C
9043	0.5965936118	0.6054605724	0.0	244	62	38	100	C_PAPER_actualfig2C
374618	0.588888853	0.6937268046	0.0	254	180	78	100	C_PAPER_actualfig2C
153733	0.6777529008	0.6974990355	0.0	254	167	71	100	C_PAPER_actualfig2C
140688	0.6113587314	0.7435285139	0.0	254	184	82	100	C_PAPER_actualfig2C
130940	0.491941264	0.256417977	0.0	254	187	86	100	C_PAPER_actualfig2C
8715	0.5811102421	0.6946785229	0.0	253	147	63	100	C_PAPER_actualfig2C
8388	0.3706422796	0.6435013612	0.0	254	218	120	100	C_PAPER_actualfig2C
5885	0.3830899679	0.6552357659	0.3101851851851852	201	8	35	100	C_PAPER_actualfig2C
6241	0.4556248978	0.6417377881	0.07638888888888888	237	46	33	100	C_PAPER_actualfig2C
57410	0.3901866414	0.6866598209	0.0	235	43	33	100	C_PAPER_actualfig2C
4605	0.5663373112	0.8341461662	0.0	248	70	40	100	C_PAPER_actualfig2C
990	0.4169216381	0.7752350799	0.09722222222222221	246	66	39	100	C_PAPER_actualfig2C
7884	0.471739948	0.635007998	0.0	253	112	52	100	C_PAPER_actualfig2C
140597	0.8812569169	0.4169041018	0.0	252	89	45	100	C_PAPER_actualfig2C
8237	0.512975772	0.7766507429	0.0	202	9	35	100	C_PAPER_actualfig2C
79921	0.5483682449	0.7691720041	0.0	253	116	53	100	C_PAPER_actualfig2C
[truncated: 14,376 more rows]
