# Supplementary material for: Network cartographs for interpretable visualizations
Source: Nat Comput Sci. 2022 Feb 24;2(2):84–9. doi: 10.1038/s43588-022-00199-z (PMC10766564; doi:10.1038/s43588-022-00199-z)
Supplement: Supplementary file 2 — Layout data tables. [file 43588_2022_199_MOESM2_ESM.zip › Figure2/ManuscriptFigure_2B_layout.csv]

66008	0.9614561425	0.3074947474	0	183	183	183	100	2DPortrait_diseasemap
8473	0.636920201	0.9808875826	0	170	170	170	100	2DPortrait_diseasemap
2561	0.4670421322	0.573503287	0	255	197	0	100	2DPortrait_diseasemap
3759	0.622650507	0.5216666451	0	199	199	199	100	2DPortrait_diseasemap
22906	0.2783130884	0.4392985118	0	255	197	0	100	2DPortrait_diseasemap
4928	0.3712051991	0.7536250331	0	167	167	167	100	2DPortrait_diseasemap
1994	0.7182151717	0.3985900149	0	155	155	155	100	2DPortrait_diseasemap
8481	0.5870703554	0.5948646823	0	170	170	170	100	2DPortrait_diseasemap
81610	0.9780516925	0.6465149324	0	188	188	188	100	2DPortrait_diseasemap
51361	0.005653088	0.5749742204	0	190	190	190	100	2DPortrait_diseasemap
221937	0.2883638261	0.9530012419	0	176	176	176	100	2DPortrait_diseasemap
64837	0.5961714981	0.7557887485	0	175	175	175	100	2DPortrait_diseasemap
89953	0.2642272275	0.0590791511	0	176	176	176	100	2DPortrait_diseasemap
121441	0.3173915061	0.034538795	0	177	177	177	100	2DPortrait_diseasemap
23095	0.5679134584	0.4889880284	0	174	174	174	100	2DPortrait_diseasemap
5565	0.2442454453	0.0703610782	0	182	182	182	100	2DPortrait_diseasemap
5562	0.5287542628	0.3936417637	0	161	161	161	100	2DPortrait_diseasemap
5571	0.0963064591	0.2049889428	0	181	181	181	100	2DPortrait_diseasemap
5347	0.4962976324	0.3506510717	0	160	160	160	100	2DPortrait_diseasemap
10651	0.9929685114	0.5835589317	0	187	187	187	100	2DPortrait_diseasemap
79649	0.9989870854	0.4681890299	0	186	186	186	100	2DPortrait_diseasemap
55288	0.365288019	0.0184891712	0	184	184	184	100	2DPortrait_diseasemap
3831	0.3018151736	0.9590454987	0	173	173	173	100	2DPortrait_diseasemap
3800	0.6567187056	0.6346493229	0	183	183	183	100	2DPortrait_diseasemap
3799	0.5250266698	0.3962342595	0	172	172	172	100	2DPortrait_diseasemap
3798	0.5428732805	0.6136128348	0	183	183	183	100	2DPortrait_diseasemap
131405	0.4219182799	0.0061343884	0	200	200	200	100	2DPortrait_diseasemap
283643	0.440895657	0.9964943853	0	193	193	193	100	2DPortrait_diseasemap
2932	0.5415487489	0.5058089892	0	255	197	0	100	2DPortrait_diseasemap
2931	0.2181361214	0.5237999075	0	255	197	0	100	2DPortrait_diseasemap
84270	0.9905979939	0.4034927139	0	205	205	205	100	2DPortrait_diseasemap
84129	0.1344684797	0.8411549577	0	181	181	181	100	2DPortrait_diseasemap
26586	0.099928791	0.200094971	0	178	178	178	100	2DPortrait_diseasemap
9657	0.6091410556	0.629761243	0	165	165	165	100	2DPortrait_diseasemap
7514	0.6982132703	0.0409667626	0	156	156	156	100	2DPortrait_diseasemap
23557	0.9948330754	0.5716957183	0	179	179	179	100	2DPortrait_diseasemap
84062	0.7073821458	0.4934393368	0	255	197	0	100	2DPortrait_diseasemap
1559	0.5420374083	0.5235710732	0	199	199	199	100	2DPortrait_diseasemap
5447	0.5861181342	0.5004779518	0	179	179	179	100	2DPortrait_diseasemap
11140	0.3694308076	0.9826506833	0	159	159	159	100	2DPortrait_diseasemap
140545	0.2591079592	0.061855024	0	184	184	184	100	2DPortrait_diseasemap
9545	0.3068087802	0.9611693268	0	188	188	188	100	2DPortrait_diseasemap
22983	0.1705584424	0.1238773383	0	180	180	180	100	2DPortrait_diseasemap
6776	0.5422090098	0.4219180449	0	161	0	0	100	2DPortrait_diseasemap
10617	0.6300271287	0.627865632	0	180	180	180	100	2DPortrait_diseasemap
1565	0.5519081154	0.5180721913	0	255	197	0	100	2DPortrait_diseasemap
51295	0.9986467002	0.5367629915	0	174	174	174	100	2DPortrait_diseasemap
1562	0.5625466093	0.3464594707	0	203	203	203	100	2DPortrait_diseasemap
1557	0.5213479796	0.5091061626	0	217	217	217	100	2DPortrait_diseasemap
1576	0.5455215442	0.4590854978	0	255	197	0	100	2DPortrait_diseasemap
976	0.4661037099	0.6673442618	0	190	190	190	100	2DPortrait_diseasemap
10452	0.7077052023	0.4671086785	0	180	180	180	100	2DPortrait_diseasemap
10133	0.6435948196	0.5098444623	0	229	0	0	100	2DPortrait_diseasemap
4218	0.5301058159	0.7802551305	0	176	176	176	100	2DPortrait_diseasemap
2314	0.614410107	0.5832248762	0	173	173	173	100	2DPortrait_diseasemap
2971	0.6853682646	0.8983377601	0	198	198	198	100	2DPortrait_diseasemap
9230	0.6754847651	0.8945570902	0	174	174	174	100	2DPortrait_diseasemap
51019	0.3094187379	0.9622540188	0	185	185	185	100	2DPortrait_diseasemap
79735	0.9490994494	0.2802052628	0	187	187	187	100	2DPortrait_diseasemap
2353	0.5600631125	0.5178255868	0	161	0	0	100	2DPortrait_diseasemap
3064	0.6450203267	0.5268099518	0	160	160	160	100	2DPortrait_diseasemap
26994	0.6987896999	0.958783902	0	173	173	173	100	2DPortrait_diseasemap
91833	0.478822445	0.9995513092	0	184	184	184	100	2DPortrait_diseasemap
29110	0.6462486719	0.5069981967	0	229	0	0	100	2DPortrait_diseasemap
23239	0.1391135637	0.8460649902	0	171	171	171	100	2DPortrait_diseasemap
27089	0.6212777929	0.5526793871	0	186	186	186	100	2DPortrait_diseasemap
8831	0.6647933972	0.5540998413	0	255	197	0	100	2DPortrait_diseasemap
5468	0.5562347672	0.4950808016	0	255	197	0	100	2DPortrait_diseasemap
1059	0.6064728567	0.0114679773	0	177	177	177	100	2DPortrait_diseasemap
10969	0.9876387594	0.3895079737	0	172	172	172	100	2DPortrait_diseasemap
1982	0.004510657	0.4329901938	0	174	174	174	100	2DPortrait_diseasemap
55719	0.7220126261	0.9480071534	0	192	192	192	100	2DPortrait_diseasemap
2778	0.5681734823	0.5197081822	0	255	197	0	100	2DPortrait_diseasemap
91942	0.3929718934	0.8157432579	0	198	198	198	100	2DPortrait_diseasemap
6168	0.4511818197	0.8393943363	0	166	166	166	100	2DPortrait_diseasemap
3313	0.5575759225	0.4828729133	0	255	197	0	100	2DPortrait_diseasemap
23499	0.6470496927	0.9778874315	0	175	175	175	100	2DPortrait_diseasemap
10313	0.8412489263	0.1345561624	0	188	188	188	100	2DPortrait_diseasemap
23172	0.5982054066	0.009739147	0	178	178	178	100	2DPortrait_diseasemap
153527	0.4551765986	0.0020131918	0	187	187	187	100	2DPortrait_diseasemap
10318	0.5667535273	0.4612694651	0	161	0	0	100	2DPortrait_diseasemap
51588	0.0683921999	0.752417723	0	171	171	171	100	2DPortrait_diseasemap
1540	0.5346132454	0.3917975171	0	177	177	177	100	2DPortrait_diseasemap
8737	0.972082539	0.3352634781	0	171	171	171	100	2DPortrait_diseasemap
8697	0.8755515473	0.1699074863	0	171	171	171	100	2DPortrait_diseasemap
222484	0.9855131999	0.619486317	0	183	183	183	100	2DPortrait_diseasemap
9413	0.0162121554	0.6262906329	0	184	184	184	100	2DPortrait_diseasemap
79734	0.5268786144	0.000722981	0	183	183	183	100	2DPortrait_diseasemap
801	0.6783220453	0.5402455318	0	255	197	0	100	2DPortrait_diseasemap
10971	0.4751030756	0.6160248816	0	157	157	157	100	2DPortrait_diseasemap
56648	0.5906601448	0.0082879466	0	184	184	184	100	2DPortrait_diseasemap
51678	0.5050364267	0.9999746343	0	186	186	186	100	2DPortrait_diseasemap
7532	0.1374906619	0.1556354008	0	157	157	157	100	2DPortrait_diseasemap
7533	0.5175832046	0.5766582744	0	255	197	0	100	2DPortrait_diseasemap
7534	0.418772151	0.4524294264	0	255	197	0	100	2DPortrait_diseasemap
7529	0.9606143474	0.6945108391	0	157	157	157	100	2DPortrait_diseasemap
171017	0.6629087909	0.0272836618	0	194	194	194	100	2DPortrait_diseasemap
4354	0.5379561374	0.3997736192	0	161	0	0	100	2DPortrait_diseasemap
8887	0.9606520009	0.6944216492	0	179	179	179	100	2DPortrait_diseasemap
1026	0.5397481675	0.4516828656	0	229	0	0	100	2DPortrait_diseasemap
6900	0.6529411362	0.6232233672	0	179	179	179	100	2DPortrait_diseasemap
7871	0.5288372429	0.7393121052	0	187	187	187	100	2DPortrait_diseasemap
7415	0.6444044089	0.5139848491	0	229	0	0	100	2DPortrait_diseasemap
79088	0.0126871737	0.6119205614	0	188	188	188	100	2DPortrait_diseasemap
7314	0.6444585818	0.6309045139	0	160	160	160	100	2DPortrait_diseasemap
7273	0.4967446903	0.4786496094	0	229	0	0	100	2DPortrait_diseasemap
7450	0.514797509	0.6762277467	0	192	192	192	100	2DPortrait_diseasemap
58533	0.9942330269	0.4242783808	0	175	175	175	100	2DPortrait_diseasemap
202333	0.7140239438	0.4697584884	0	255	197	0	100	2DPortrait_diseasemap
55900	0.8817968611	0.1771514443	0	190	190	190	100	2DPortrait_diseasemap
8291	0.4859650466	0.4532074365	0	229	0	0	100	2DPortrait_diseasemap
339318	0.2105152902	0.9076746234	0	212	212	212	100	2DPortrait_diseasemap
7552	0.5388459105	0.5601170442	0	191	191	191	100	2DPortrait_diseasemap
2495	0.5377502254	0.523434251	0	175	175	175	100	2DPortrait_diseasemap
4621	0.6003826206	0.5860225697	0	191	191	191	100	2DPortrait_diseasemap
1213	0.7919387638	0.9059209046	0	158	158	158	100	2DPortrait_diseasemap
667	0.5535363161	0.6262836861	0	174	174	174	100	2DPortrait_diseasemap
9472	0.0172469065	0.3698099343	0	186	186	186	100	2DPortrait_diseasemap
22873	0.9570649849	0.2972892635	0	199	199	199	100	2DPortrait_diseasemap
151050	0.853524852	0.8535819687	0	216	216	216	100	2DPortrait_diseasemap
4703	0.6038194709	0.6336674666	0	229	0	0	100	2DPortrait_diseasemap
84557	0.0109143296	0.3961000009	0	157	157	157	100	2DPortrait_diseasemap
23710	0.8011577078	0.8991291253	0	158	158	158	100	2DPortrait_diseasemap
11345	0.4475175812	0.9972379651	0	157	157	157	100	2DPortrait_diseasemap
7037	0.5569650656	0.4312367145	0	161	0	0	100	2DPortrait_diseasemap
50807	0.5631775354	0.3922425477	0	177	177	177	100	2DPortrait_diseasemap
2911	0.5668985739	0.5305087861	0	255	197	0	100	2DPortrait_diseasemap
4646	0.5740852295	0.5343605589	0	169	169	169	100	2DPortrait_diseasemap
8717	0.9929136429	0.5838819941	0	176	176	176	100	2DPortrait_diseasemap
5867	0.0092598078	0.4042186519	0	185	185	185	100	2DPortrait_diseasemap
7187	0.895624662	0.8057468914	0	175	175	175	100	2DPortrait_diseasemap
81631	0.9006146004	0.7991788385	0	160	160	160	100	2DPortrait_diseasemap
11337	0.2651848679	0.4191980392	0	255	197	0	100	2DPortrait_diseasemap
7132	0.6340265437	0.5158908823	0	255	197	0	100	2DPortrait_diseasemap
8766	0.0234749118	0.3485937834	0	171	171	171	100	2DPortrait_diseasemap
7124	0.5523431581	0.4955903942	0	255	197	0	100	2DPortrait_diseasemap
9577	0.4896229551	0.0001076948	0	175	175	175	100	2DPortrait_diseasemap
6647	0.5587480453	0.5057319807	0	255	197	0	100	2DPortrait_diseasemap
51552	0.00092714	0.5304349103	0	176	176	176	100	2DPortrait_diseasemap
2060	0.7196203668	0.0508152831	0	165	165	165	100	2DPortrait_diseasemap
23390	0.0008260817	0.5287298231	0	171	171	171	100	2DPortrait_diseasemap
201475	0.4566274199	0.2089370232	0	199	199	199	100	2DPortrait_diseasemap
10890	0.0184977254	0.6347425766	0	170	170	170	100	2DPortrait_diseasemap
8878	0.6366596409	0.5227785702	0	229	0	0	100	2DPortrait_diseasemap
57531	0.5199185561	0.3306170895	0	194	194	194	100	2DPortrait_diseasemap
57111	0.841946192	0.8647914884	0	195	195	195	100	2DPortrait_diseasemap
93474	0.0268760175	0.3382789465	0	195	195	195	100	2DPortrait_diseasemap
5071	0.5933077078	0.4546319045	0	161	0	0	100	2DPortrait_diseasemap
64786	0.4389632272	0.9962605266	0	176	176	176	100	2DPortrait_diseasemap
57541	0.9884791661	0.6067152842	0	192	192	192	100	2DPortrait_diseasemap
79673	0.999874471	0.4887945284	0	196	196	196	100	2DPortrait_diseasemap
9802	0.8178615599	0.8859586172	0	178	178	178	100	2DPortrait_diseasemap
5866	0.7389513182	0.9392064262	0	193	193	193	100	2DPortrait_diseasemap
23673	0.2665375424	0.0578515225	0	177	177	177	100	2DPortrait_diseasemap
3315	0.5733825572	0.4370914192	0	255	147	0	100	2DPortrait_diseasemap
4901	0.4217487513	0.5545698438	0	211	211	211	100	2DPortrait_diseasemap
440738	0.9041652877	0.2056355047	0	185	185	185	100	2DPortrait_diseasemap
10137	0.0196494777	0.638792572	0	181	181	181	100	2DPortrait_diseasemap
9516	0.6009474906	0.6970531199	0	181	181	181	100	2DPortrait_diseasemap
8517	0.6162176243	0.5933737361	0	159	159	159	100	2DPortrait_diseasemap
10626	0.9115848732	0.7838977439	0	184	184	184	100	2DPortrait_diseasemap
841	0.5521684965	0.4735137967	0	161	0	0	100	2DPortrait_diseasemap
9474	0.4850731236	0.7449881263	0	173	173	173	100	2DPortrait_diseasemap
9255	0.6573262142	0.6179036011	0	175	175	175	100	2DPortrait_diseasemap
9204	0.6516025482	0.0235373288	0	184	184	184	100	2DPortrait_diseasemap
4624	0.4928243949	0.4929887522	0	189	189	189	100	2DPortrait_diseasemap
342346	0.5212556025	0.0004520036	0	203	203	203	100	2DPortrait_diseasemap
6059	0.3191108865	0.5811128093	0	164	164	164	100	2DPortrait_diseasemap
5499	0.2683006407	0.0569250603	0	160	160	160	100	2DPortrait_diseasemap
3853	0.5790784247	0.4232160582	0	177	177	177	100	2DPortrait_diseasemap
5764	0.9575666269	0.7015758546	0	181	181	181	100	2DPortrait_diseasemap
5108	0.6260960912	0.4664305886	0	255	197	0	100	2DPortrait_diseasemap
3281	0.930105834	0.245031353	0	189	189	189	100	2DPortrait_diseasemap
23636	0.6378942524	0.5645059977	0	174	174	174	100	2DPortrait_diseasemap
10403	0.9002665621	0.2003556864	0	175	175	175	100	2DPortrait_diseasemap
10152	0.9245881711	0.2359452262	0	176	176	176	100	2DPortrait_diseasemap
10445	0.8014874691	0.1011199057	0	179	179	179	100	2DPortrait_diseasemap
26258	0.603895097	0.6606469926	0	181	181	181	100	2DPortrait_diseasemap
51631	0.7903840485	0.9070345523	0	161	161	161	100	2DPortrait_diseasemap
57326	0.9919482619	0.5893697697	0	175	175	175	100	2DPortrait_diseasemap
3915	0.5627039735	0.4094055643	0	177	177	177	100	2DPortrait_diseasemap
2661	0.4522000078	0.8335860406	0	187	187	187	100	2DPortrait_diseasemap
6616	0.6514067477	0.5282043199	0	180	180	180	100	2DPortrait_diseasemap
9821	0.6489587587	0.4615497897	0	255	197	0	100	2DPortrait_diseasemap
10970	0.4208640405	0.0063022207	0	165	165	165	100	2DPortrait_diseasemap
115106	0.9885501416	0.6063898808	0	176	176	176	100	2DPortrait_diseasemap
9897	0.6006909285	0.5694694155	0	186	186	186	100	2DPortrait_diseasemap
253725	0.3672683355	0.9820604748	0	197	197	197	100	2DPortrait_diseasemap
387680	0.4040934575	0.9907157344	0	184	184	184	100	2DPortrait_diseasemap
23325	0.5372507947	0.551821035	0	183	183	183	100	2DPortrait_diseasemap
167838	0.6510567039	0.9766360056	0	192	192	192	100	2DPortrait_diseasemap
23028	0.8013713743	0.5380970682	0	163	163	163	100	2DPortrait_diseasemap
830	0.0718617286	0.7582588243	0	170	170	170	100	2DPortrait_diseasemap
90410	0.1522194489	0.140766531	0	188	188	188	100	2DPortrait_diseasemap
6386	0.4749170766	0.6119188824	0	167	167	167	100	2DPortrait_diseasemap
92597	0.7951459884	0.0964050688	0	187	187	187	100	2DPortrait_diseasemap
55165	0.4720435419	0.8387773796	0	174	174	174	100	2DPortrait_diseasemap
200081	0.5040217059	1.61739e-05	0	170	170	170	100	2DPortrait_diseasemap
54535	0.5640090893	0.2748921524	0	183	183	183	100	2DPortrait_diseasemap
93426	0.9988498302	0.53389537	0	192	192	192	100	2DPortrait_diseasemap
2801	0.9506889236	0.716516827	0	164	164	164	100	2DPortrait_diseasemap
145508	0.8524325182	0.1453292378	0	170	170	170	100	2DPortrait_diseasemap
132320	0.8501985489	0.8568767372	0	177	177	177	100	2DPortrait_diseasemap
26088	0.8523047291	0.8547976991	0	175	175	175	100	2DPortrait_diseasemap
25886	0.5103709197	0.7240971516	0	185	185	185	100	2DPortrait_diseasemap
11320	0.9926028848	0.4143119252	0	221	221	221	100	2DPortrait_diseasemap
57511	0.3702965419	0.5944603909	0	182	182	182	100	2DPortrait_diseasemap
162239	0.8107537928	0.8917041038	0	200	200	200	100	2DPortrait_diseasemap
10163	0.8879467244	0.8154320415	0	179	179	179	100	2DPortrait_diseasemap
10810	0.8741386135	0.8316931262	0	188	188	188	100	2DPortrait_diseasemap
51124	0.6504005323	0.5682606567	0	186	186	186	100	2DPortrait_diseasemap
55845	0.9449581029	0.2719378855	0	192	192	192	100	2DPortrait_diseasemap
55330	0.0427386427	0.7022672793	0	195	195	195	100	2DPortrait_diseasemap
56254	0.0026412266	0.5513249828	0	173	173	173	100	2DPortrait_diseasemap
23637	0.430301789	0.9951183263	0	178	178	178	100	2DPortrait_diseasemap
54971	0.2871243687	0.9524201155	0	177	177	177	100	2DPortrait_diseasemap
23102	0.2569885766	0.9369730466	0	189	189	189	100	2DPortrait_diseasemap
23299	0.5413324593	0.615109747	0	188	188	188	100	2DPortrait_diseasemap
9810	0.2647675517	0.0587906499	0	172	172	172	100	2DPortrait_diseasemap
9869	0.6357785895	0.4657679535	0	255	197	0	100	2DPortrait_diseasemap
9776	0.5049949885	0.99997505	0	187	187	187	100	2DPortrait_diseasemap
9648	0.6418111581	0.9794680431	0	189	189	189	100	2DPortrait_diseasemap
8936	0.0507662888	0.7195200982	0	181	181	181	100	2DPortrait_diseasemap
8408	0.1625362685	0.1310579631	0	184	184	184	100	2DPortrait_diseasemap
7189	0.5118749496	0.642399675	0	157	157	157	100	2DPortrait_diseasemap
282991	0.0643567055	0.2546127141	0	189	189	189	100	2DPortrait_diseasemap
282809	0.6319385679	0.9253353139	0	186	186	186	100	2DPortrait_diseasemap
3606	0.5419660072	0.4898018467	0	255	197	0	100	2DPortrait_diseasemap
121457	0.0564221056	0.7307350256	0	174	174	174	100	2DPortrait_diseasemap
3298	0.0175255056	0.3687812335	0	179	179	179	100	2DPortrait_diseasemap
2803	0.5640983722	0.3798268054	0	183	183	183	100	2DPortrait_diseasemap
2802	0.3565090587	0.9789680006	0	177	177	177	100	2DPortrait_diseasemap
2647	0.2467866545	0.4507214195	0	255	197	0	100	2DPortrait_diseasemap
60673	0.0481439423	0.7140703249	0	187	187	187	100	2DPortrait_diseasemap
9798	0.1252855654	0.8310424297	0	186	186	186	100	2DPortrait_diseasemap
327	0.0076459615	0.5871062785	0	183	183	183	100	2DPortrait_diseasemap
6310	0.63434098	0.5617825789	0	169	169	169	100	2DPortrait_diseasemap
23473	0.0668246919	0.749718146	0	187	187	187	100	2DPortrait_diseasemap
29882	0.022463753	0.3518138502	0	182	182	182	100	2DPortrait_diseasemap
51343	0.3372985624	0.0272122698	0	176	176	176	100	2DPortrait_diseasemap
991	0.7775486485	0.9158927372	0	165	165	165	100	2DPortrait_diseasemap
57132	0.3682272027	0.3101212177	0	188	188	188	100	2DPortrait_diseasemap
7412	0.5504123598	0.4492299781	0	157	157	157	100	2DPortrait_diseasemap
6683	0.6453037722	0.5208706863	0	188	188	188	100	2DPortrait_diseasemap
523	0.9330111078	0.2499971595	0	170	170	170	100	2DPortrait_diseasemap
4143	0.5536826615	0.4234256147	0	193	193	193	100	2DPortrait_diseasemap
3309	0.547820635	0.4621436251	0	156	156	156	100	2DPortrait_diseasemap
525	0.6201994173	0.7368937109	0	182	182	182	100	2DPortrait_diseasemap
91408	0.9559940334	0.2948915301	0	187	187	187	100	2DPortrait_diseasemap
26517	0.9344165809	0.2524474314	0	174	174	174	100	2DPortrait_diseasemap
2335	0.5443953108	0.480555669	0	255	197	0	100	2DPortrait_diseasemap
57222	0.9206368038	0.77030486	0	184	184	184	100	2DPortrait_diseasemap
3676	0.6299061286	0.4245878551	0	159	159	159	100	2DPortrait_diseasemap
23493	0.5590730904	0.4159675313	0	161	0	0	100	2DPortrait_diseasemap
29979	0.8493553191	0.1422977634	0	166	166	166	100	2DPortrait_diseasemap
5119	0.625289562	0.5925677264	0	185	185	185	100	2DPortrait_diseasemap
27183	0.2657249949	0.0582815181	0	189	189	189	100	2DPortrait_diseasemap
9525	0.7303578451	0.943773906	0	179	179	179	100	2DPortrait_diseasemap
5878	0.0025851576	0.5507787151	0	168	168	168	100	2DPortrait_diseasemap
142678	0.9872648465	0.6121294644	0	190	190	190	100	2DPortrait_diseasemap
51026	0.1666140037	0.1273691182	0	176	176	176	100	2DPortrait_diseasemap
10159	0.6633537016	0.5991418932	0	180	180	180	100	2DPortrait_diseasemap
7879	0.5599516539	0.6232988309	0	166	166	166	100	2DPortrait_diseasemap
128866	0.648973694	0.6859467466	0	177	177	177	100	2DPortrait_diseasemap
8906	0.0746061563	0.7627547857	0	183	183	183	100	2DPortrait_diseasemap
10342	0.5787879012	0.4435398497	0	255	147	0	100	2DPortrait_diseasemap
128239	0.0600819796	0.7376386661	0	178	178	178	100	2DPortrait_diseasemap
999	0.549468073	0.4197738752	0	161	0	0	100	2DPortrait_diseasemap
55031	0.5749438163	0.9943515235	0	179	179	179	100	2DPortrait_diseasemap
4771	0.579237388	0.4805503909	0	167	167	167	100	2DPortrait_diseasemap
65977	0.3434409188	0.9748570836	0	209	209	209	100	2DPortrait_diseasemap
7812	0.0014790137	0.5384295403	0	170	170	170	100	2DPortrait_diseasemap
3034	0.4448622687	0.9969505294	0	189	189	189	100	2DPortrait_diseasemap
54206	0.7215597317	0.4096059486	0	172	172	172	100	2DPortrait_diseasemap
322	0.1918721914	0.1062269059	0	172	172	172	100	2DPortrait_diseasemap
5621	0.575598116	0.5175534157	0	176	176	176	100	2DPortrait_diseasemap
4035	0.6675944593	0.5038314691	0	255	197	0	100	2DPortrait_diseasemap
7024	0.7424475419	0.4573067797	0	173	173	173	100	2DPortrait_diseasemap
25	0.562213435	0.3991579531	0	161	0	0	100	2DPortrait_diseasemap
4036	0.5998546424	0.5006978382	0	255	197	0	100	2DPortrait_diseasemap
22883	0.0322403743	0.3233621381	0	182	182	182	100	2DPortrait_diseasemap
51466	0.8441173655	0.6285021182	0	161	0	0	100	2DPortrait_diseasemap
10524	0.7370391394	0.9402413696	0	161	161	161	100	2DPortrait_diseasemap
55740	0.3691953738	0.7501150813	0	175	175	175	100	2DPortrait_diseasemap
7408	0.2044759951	0.096681815	0	172	172	172	100	2DPortrait_diseasemap
356	0.5108820075	0.4814510427	0	179	179	179	100	2DPortrait_diseasemap
351	0.6337351598	0.5288352643	0	155	155	155	100	2DPortrait_diseasemap
333	0.9999317985	0.4917388757	0	180	180	180	100	2DPortrait_diseasemap
334	0.4524260621	0.2272459162	0	173	173	173	100	2DPortrait_diseasemap
1956	0.5286614734	0.488742536	0	161	0	0	100	2DPortrait_diseasemap
2064	0.5681075155	0.414465132	0	161	0	0	100	2DPortrait_diseasemap
342371	0.584885146	0.7425169878	0	183	183	183	100	2DPortrait_diseasemap
57616	0.3163681206	0.6314484744	0	191	191	191	100	2DPortrait_diseasemap
10194	0.369493016	0.3030386185	0	206	206	206	100	2DPortrait_diseasemap
3065	0.6010187254	0.468690809	0	255	197	0	100	2DPortrait_diseasemap
10006	0.0887245364	0.2156542736	0	179	179	179	100	2DPortrait_diseasemap
10084	0.6049187315	0.5764801551	0	176	176	176	100	2DPortrait_diseasemap
1730	0.504843036	0.7104270736	0	200	200	200	100	2DPortrait_diseasemap
1729	0.6473320313	0.6287900768	0	179	179	179	100	2DPortrait_diseasemap
1660	0.5690979983	0.0047975458	0	160	160	160	100	2DPortrait_diseasemap
1665	0.3713116455	0.7530688727	0	164	164	164	100	2DPortrait_diseasemap
1654	0.5963725642	0.4812713892	0	159	159	159	100	2DPortrait_diseasemap
10291	0.4351567586	0.9957775225	0	167	167	167	100	2DPortrait_diseasemap
10262	0.5946825242	0.6182005208	0	173	173	173	100	2DPortrait_diseasemap
6421	0.4685293447	0.7076447132	0	161	161	161	100	2DPortrait_diseasemap
10657	0.992974034	0.4164736565	0	165	165	165	100	2DPortrait_diseasemap
10521	0.0042179293	0.4351915005	0	159	159	159	100	2DPortrait_diseasemap
10523	0.8942658277	0.1925028589	0	178	178	178	100	2DPortrait_diseasemap
6124	0.4023466409	0.0096288974	0	162	162	162	100	2DPortrait_diseasemap
84991	0.5852065223	0.742640772	0	174	174	174	100	2DPortrait_diseasemap
26986	0.5252428193	0.3586971585	0	161	0	0	100	2DPortrait_diseasemap
26999	0.0732894158	0.7606109688	0	181	181	181	100	2DPortrait_diseasemap
8976	0.9999077979	0.4903956803	0	169	169	169	100	2DPortrait_diseasemap
10992	0.785569709	0.0895734375	0	166	166	166	100	2DPortrait_diseasemap
10946	0.6818909917	0.8950319994	0	167	167	167	100	2DPortrait_diseasemap
9879	0.0059431269	0.5768622747	0	175	175	175	100	2DPortrait_diseasemap
9967	0.4176212303	0.0068329537	0	166	166	166	100	2DPortrait_diseasemap
3190	0.6061205179	0.4951485907	0	161	0	0	100	2DPortrait_diseasemap
3187	0.5644882803	0.2737641496	0	160	160	160	100	2DPortrait_diseasemap
79869	0.2845444605	0.9511971917	0	171	171	171	100	2DPortrait_diseasemap
5725	0.7942709783	0.904233366	0	160	160	160	100	2DPortrait_diseasemap
11338	0.8863592033	0.8173745416	0	158	158	158	100	2DPortrait_diseasemap
51729	0.4470281799	0.0028139338	0	176	176	176	100	2DPortrait_diseasemap
11052	0.4768420637	0.0005365786	0	171	171	171	100	2DPortrait_diseasemap
90324	0.756668916	0.0709066692	0	187	187	187	100	2DPortrait_diseasemap
23191	0.2694396356	0.4169138757	0	255	197	0	100	2DPortrait_diseasemap
7536	0.6278620739	0.249261858	0	167	167	167	100	2DPortrait_diseasemap
7454	0.561628792	0.6451162066	0	180	180	180	100	2DPortrait_diseasemap
7456	0.5657986072	0.6540462669	0	181	181	181	100	2DPortrait_diseasemap
23450	0.3131339232	0.0362316691	0	164	164	164	100	2DPortrait_diseasemap
23451	0.5712270805	0.4453918359	0	164	164	164	100	2DPortrait_diseasemap
8570	0.457617933	0.3855385657	0	168	168	168	100	2DPortrait_diseasemap
147179	0.9221345571	0.2320402008	0	191	191	191	100	2DPortrait_diseasemap
27336	0.7227691644	0.0523685499	0	177	177	177	100	2DPortrait_diseasemap
6418	0.0220300365	0.3532188154	0	161	161	161	100	2DPortrait_diseasemap
8175	0.9128458471	0.7820608862	0	172	172	172	100	2DPortrait_diseasemap
56252	0.8971399925	0.1962239947	0	181	181	181	100	2DPortrait_diseasemap
4841	0.550792982	0.5568361662	0	162	162	162	100	2DPortrait_diseasemap
4904	0.7226605589	0.208801307	0	161	0	0	100	2DPortrait_diseasemap
301	0.5433457303	0.4206190169	0	255	147	0	100	2DPortrait_diseasemap
4851	0.5698775891	0.4870180333	0	161	0	0	100	2DPortrait_diseasemap
23327	0.5355181567	0.6481881003	0	168	168	168	100	2DPortrait_diseasemap
4738	0.0383821657	0.6921170905	0	156	156	156	100	2DPortrait_diseasemap
8450	0.6371100206	0.5910100747	0	158	158	158	100	2DPortrait_diseasemap
9733	0.2902264312	0.9538667702	0	173	173	173	100	2DPortrait_diseasemap
57823	0.3811824933	0.0143227446	0	196	196	196	100	2DPortrait_diseasemap
81890	0.9951177149	0.4302970807	0	185	185	185	100	2DPortrait_diseasemap
23295	0.985757821	0.3815120827	0	181	181	181	100	2DPortrait_diseasemap
7059	0.9996049227	0.4801261354	0	188	188	188	100	2DPortrait_diseasemap
323	0.7781062742	0.5947907933	0	179	179	179	100	2DPortrait_diseasemap
84108	0.9815638625	0.3654775375	0	176	176	176	100	2DPortrait_diseasemap
200728	0.7759982575	0.739027507	0	172	172	172	100	2DPortrait_diseasemap
51259	0.603801573	0.5923774477	0	172	172	172	100	2DPortrait_diseasemap
80817	0.5665210297	0.0044447998	0	181	181	181	100	2DPortrait_diseasemap
9731	0.6329096936	0.5741238964	0	183	183	183	100	2DPortrait_diseasemap
84461	0.1573817912	0.864160349	0	184	184	184	100	2DPortrait_diseasemap
85360	0.7338835493	0.9419259012	0	195	195	195	100	2DPortrait_diseasemap
641	0.573719437	0.478474264	0	255	147	0	100	2DPortrait_diseasemap
182	0.5757943119	0.5124457001	0	255	197	0	100	2DPortrait_diseasemap
23064	0.6055054362	0.7065630909	0	178	178	178	100	2DPortrait_diseasemap
6855	0.6213701319	0.4578314908	0	255	197	0	100	2DPortrait_diseasemap
8924	0.617777354	0.5750013924	0	255	197	0	100	2DPortrait_diseasemap
9148	0.3169543464	0.5686814905	0	192	192	192	100	2DPortrait_diseasemap
132001	0.1351295924	0.1581380642	0	195	195	195	100	2DPortrait_diseasemap
79877	0.6653805735	0.028142737	0	187	187	187	100	2DPortrait_diseasemap
4005	0.4896794019	0.3509386407	0	175	175	175	100	2DPortrait_diseasemap
55872	0.4455205672	0.8350605093	0	173	173	173	100	2DPortrait_diseasemap
369	0.7169813231	0.2230623186	0	161	0	0	100	2DPortrait_diseasemap
1739	0.7298969432	0.5579049474	0	255	197	0	100	2DPortrait_diseasemap
4591	0.5807723122	0.490150282	0	175	175	175	100	2DPortrait_diseasemap
2874	0.0028707186	0.4464978426	0	179	179	179	100	2DPortrait_diseasemap
4089	0.592748333	0.5106761592	0	161	0	0	100	2DPortrait_diseasemap
891	0.4536419639	0.8392781983	0	169	169	169	100	2DPortrait_diseasemap
9737	0.5780165355	0.9938759204	0	191	191	191	100	2DPortrait_diseasemap
57562	0.0675159054	0.2490866526	0	179	179	179	100	2DPortrait_diseasemap
7157	0.5612044962	0.4845553374	0	255	197	0	100	2DPortrait_diseasemap
5894	0.5699578905	0.5057970943	0	161	0	0	100	2DPortrait_diseasemap
81552	0.3548538408	0.745886061	0	198	198	198	100	2DPortrait_diseasemap
4155	0.6942891207	0.5424129526	0	255	197	0	100	2DPortrait_diseasemap
114928	0.294137603	0.0443458891	0	182	182	182	100	2DPortrait_diseasemap
983	0.721072786	0.9484716701	0	163	163	163	100	2DPortrait_diseasemap
3014	0.6423940073	0.4630145383	0	255	197	0	100	2DPortrait_diseasemap
84708	0.7864931958	0.9097824677	0	167	167	167	100	2DPortrait_diseasemap
1874	0.0065513427	0.5806748146	0	176	176	176	100	2DPortrait_diseasemap
1459	0.5274874938	0.3705027218	0	255	147	0	100	2DPortrait_diseasemap
7015	0.559137998	0.4940308782	0	161	0	0	100	2DPortrait_diseasemap
5052	0.5602461183	0.3965581195	0	163	163	163	100	2DPortrait_diseasemap
4744	0.6450269502	0.5002311508	0	229	0	0	100	2DPortrait_diseasemap
4637	0.0846873954	0.7784159473	0	170	170	170	100	2DPortrait_diseasemap
4627	0.5955286562	0.5424299983	0	255	197	0	100	2DPortrait_diseasemap
345651	0.9086783867	0.2119340133	0	168	168	168	100	2DPortrait_diseasemap
6169	0.1575918272	0.8643578461	0	169	169	169	100	2DPortrait_diseasemap
6167	0.9506667508	0.7165629744	0	177	177	177	100	2DPortrait_diseasemap
6173	0.0441744407	0.7054825067	0	179	179	179	100	2DPortrait_diseasemap
6147	0.5977368448	0.4360203976	0	161	0	0	100	2DPortrait_diseasemap
6143	0.9761420967	0.6526065188	0	169	169	169	100	2DPortrait_diseasemap
6146	0.2442444485	0.9296383285	0	166	166	166	100	2DPortrait_diseasemap
6159	4.80933e-05	0.5069350117	0	172	172	172	100	2DPortrait_diseasemap
6152	0.4870699151	0.0001672153	0	164	164	164	100	2DPortrait_diseasemap
6194	0.7067502051	0.2810244137	0	161	0	0	100	2DPortrait_diseasemap
6191	0.7325983611	0.2206303689	0	161	0	0	100	2DPortrait_diseasemap
6188	0.6446629028	0.244674943	0	159	159	159	100	2DPortrait_diseasemap
6205	0.9351407145	0.746277483	0	162	162	162	100	2DPortrait_diseasemap
6208	0.5709415326	0.4022046192	0	161	161	161	100	2DPortrait_diseasemap
6218	0.5630075573	0.7908276489	0	167	167	167	100	2DPortrait_diseasemap
6217	0.1772838589	0.1180912561	0	160	160	160	100	2DPortrait_diseasemap
6228	0.199732924	0.1002004514	0	166	166	166	100	2DPortrait_diseasemap
6229	0.5639835004	0.7921311087	0	169	169	169	100	2DPortrait_diseasemap
6223	0.5727593098	0.4771935804	0	163	163	163	100	2DPortrait_diseasemap
6222	0.0321096116	0.3237088031	0	161	161	161	100	2DPortrait_diseasemap
6235	0.5627597698	0.793621227	0	179	179	179	100	2DPortrait_diseasemap
6233	0.8484254912	0.8586080117	0	163	163	163	100	2DPortrait_diseasemap
6230	0.0724594207	0.2407529117	0	161	161	161	100	2DPortrait_diseasemap
5646	0.8138759983	0.4306107479	0	178	178	178	100	2DPortrait_diseasemap
388697	0.9894432867	0.3977976671	0	176	176	176	100	2DPortrait_diseasemap
5928	0.9476554019	0.7227210878	0	164	164	164	100	2DPortrait_diseasemap
5931	0.263568981	0.9405682337	0	171	171	171	100	2DPortrait_diseasemap
7431	0.5669306361	0.4619493123	0	161	0	0	100	2DPortrait_diseasemap
80055	0.244568565	0.0701688967	0	193	193	193	100	2DPortrait_diseasemap
6734	0.3928233394	0.9883780913	0	176	176	176	100	2DPortrait_diseasemap
8078	0.2126811325	0.0907960605	0	172	172	172	100	2DPortrait_diseasemap
10935	0.542790621	0.61538247	0	172	172	172	100	2DPortrait_diseasemap
10923	0.0590406292	0.7357007291	0	168	168	168	100	2DPortrait_diseasemap
9349	0.0012132653	0.5348108706	0	160	160	160	100	2DPortrait_diseasemap
11224	0.0008192099	0.5286101762	0	171	171	171	100	2DPortrait_diseasemap
11273	0.7148300375	0.951495371	0	174	174	174	100	2DPortrait_diseasemap
121504	0.9890671948	0.6039871468	0	158	158	158	100	2DPortrait_diseasemap
1457	0.5239230747	0.373508535	0	255	147	0	100	2DPortrait_diseasemap
1460	0.5214806337	0.3735222609	0	255	147	0	100	2DPortrait_diseasemap
203068	0.8409440049	0.134271667	0	156	156	156	100	2DPortrait_diseasemap
1823	0.6464899253	0.2580493676	0	182	182	182	100	2DPortrait_diseasemap
1828	0.4580152154	0.7073969175	0	179	179	179	100	2DPortrait_diseasemap
1832	0.4807701156	0.5007392879	0	168	168	168	100	2DPortrait_diseasemap
11051	0.0374141422	0.6897744071	0	167	167	167	100	2DPortrait_diseasemap
2670	0.6649899746	0.5263908022	0	255	197	0	100	2DPortrait_diseasemap
2197	0.3852401997	0.986652016	0	175	175	175	100	2DPortrait_diseasemap
57470	0.893907063	0.1920434117	0	175	175	175	100	2DPortrait_diseasemap
117159	0.8346172967	0.4740249321	0	172	172	172	100	2DPortrait_diseasemap
31	0.5454799162	0.4157324306	0	229	0	0	100	2DPortrait_diseasemap
3728	0.5110454645	0.4769997628	0	166	166	166	100	2DPortrait_diseasemap
3240	0.544117186	0.4965231404	0	255	197	0	100	2DPortrait_diseasemap
3303	0.5340390916	0.5047923445	0	255	197	0	100	2DPortrait_diseasemap
3312	0.5501616217	0.4141271727	0	161	0	0	100	2DPortrait_diseasemap
3320	0.5264522661	0.5277411803	0	161	0	0	100	2DPortrait_diseasemap
3326	0.5721359488	0.3492103697	0	156	156	156	100	2DPortrait_diseasemap
3043	0.5576850271	0.4962553508	0	181	181	181	100	2DPortrait_diseasemap
3039	0.5771437952	0.4887703357	0	175	175	175	100	2DPortrait_diseasemap
3006	0.3662886689	0.7330021628	0	161	0	0	100	2DPortrait_diseasemap
3005	0.3558958197	0.7480666598	0	175	175	175	100	2DPortrait_diseasemap
3008	0.6498836906	0.4437649056	0	255	197	0	100	2DPortrait_diseasemap
3189	0.0544098848	0.7268247117	0	167	167	167	100	2DPortrait_diseasemap
3192	0.7859269899	0.9101777401	0	157	157	157	100	2DPortrait_diseasemap
29966	0.1253004269	0.168940749	0	175	175	175	100	2DPortrait_diseasemap
284194	0.9506395813	0.283380495	0	204	204	204	100	2DPortrait_diseasemap
339287	0.9998377547	0.512738458	0	182	182	182	100	2DPortrait_diseasemap
55715	0.0194432306	0.6380767677	0	180	180	180	100	2DPortrait_diseasemap
57684	0.8335541213	0.1275195637	0	195	195	195	100	2DPortrait_diseasemap
92714	0.0572430571	0.267693543	0	181	181	181	100	2DPortrait_diseasemap
55734	0.2004341224	0.9003252189	0	188	188	188	100	2DPortrait_diseasemap
3965	0.6103890114	0.8791928813	0	187	187	187	100	2DPortrait_diseasemap
10482	0.9635758533	0.3126568062	0	156	156	156	100	2DPortrait_diseasemap
5728	0.570950023	0.49675863	0	161	0	0	100	2DPortrait_diseasemap
6714	0.5910120504	0.4106289581	0	161	0	0	100	2DPortrait_diseasemap
27037	0.2582979691	0.4363238272	0	255	197	0	100	2DPortrait_diseasemap
2244	0.5387111196	0.6159330946	0	181	181	181	100	2DPortrait_diseasemap
90655	0.9322409927	0.7513319795	0	192	192	192	100	2DPortrait_diseasemap
84330	0.0012039982	0.4653221692	0	193	193	193	100	2DPortrait_diseasemap
22836	0.9809212518	0.6368020326	0	183	183	183	100	2DPortrait_diseasemap
284467	0.180207261	0.8843599881	0	186	186	186	100	2DPortrait_diseasemap
11017	0.4566256335	0.9981151101	0	181	181	181	100	2DPortrait_diseasemap
55743	0.4616688382	0.3640456264	0	181	181	181	100	2DPortrait_diseasemap
64601	0.8441601815	0.8627034573	0	186	186	186	100	2DPortrait_diseasemap
8417	0.9684952283	0.3253223947	0	180	180	180	100	2DPortrait_diseasemap
57617	0.9182872594	0.7739266442	0	181	181	181	100	2DPortrait_diseasemap
55823	0.6653566681	0.4942029636	0	180	180	180	100	2DPortrait_diseasemap
65082	0.3882710499	0.0126432126	0	187	187	187	100	2DPortrait_diseasemap
7405	0.9072073605	0.2098583073	0	186	186	186	100	2DPortrait_diseasemap
22879	0.0556260931	0.729198236	0	206	206	206	100	2DPortrait_diseasemap
64400	0.1391441179	0.8460968502	0	184	184	184	100	2DPortrait_diseasemap
29911	0.4197414678	0.0064834701	0	181	181	181	100	2DPortrait_diseasemap
84376	0.4452745207	0.8419879765	0	186	186	186	100	2DPortrait_diseasemap
55720	0.9264047142	0.7611111996	0	175	175	175	100	2DPortrait_diseasemap
23063	1.818e-07	0.5004303536	0	176	176	176	100	2DPortrait_diseasemap
3842	0.9828564855	0.3701937553	0	169	169	169	100	2DPortrait_diseasemap
27072	0.3108843828	0.03714443	0	185	185	185	100	2DPortrait_diseasemap
54967	0.9908457071	0.5952393814	0	197	197	197	100	2DPortrait_diseasemap
5316	0.3491006418	0.0233141711	0	186	186	186	100	2DPortrait_diseasemap
83547	0.5315266824	0.9990050803	0	200	200	200	100	2DPortrait_diseasemap
9392	0.0496429875	0.7172062662	0	194	194	194	100	2DPortrait_diseasemap
91	0.9117348793	0.2163198526	0	178	178	178	100	2DPortrait_diseasemap
116541	0.5573521528	0.0033001572	0	195	195	195	100	2DPortrait_diseasemap
64427	0.3081140221	0.0382860552	0	203	203	203	100	2DPortrait_diseasemap
64960	0.5512915466	0.9973622223	0	181	181	181	100	2DPortrait_diseasemap
23355	0.0847236422	0.221529991	0	191	191	191	100	2DPortrait_diseasemap
23438	0.5910568157	0.6432227872	0	186	186	186	100	2DPortrait_diseasemap
5747	0.6071109377	0.4244666277	0	255	147	0	100	2DPortrait_diseasemap
5694	0.9812764729	0.6355470517	0	176	176	176	100	2DPortrait_diseasemap
51373	0.0151879926	0.6223001228	0	190	190	190	100	2DPortrait_diseasemap
114904	0.5632544764	0.6521104281	0	204	204	204	100	2DPortrait_diseasemap
2475	0.5374161461	0.4979889765	0	255	197	0	100	2DPortrait_diseasemap
3075	0.5917360054	0.645254569	0	191	191	191	100	2DPortrait_diseasemap
4914	0.577072804	0.4923031657	0	255	197	0	100	2DPortrait_diseasemap
10527	0.6776512242	0.9040937823	0	168	168	168	100	2DPortrait_diseasemap
10079	0.1148563497	0.1811514988	0	190	190	190	100	2DPortrait_diseasemap
168850	8.14109e-05	0.5090226228	0	186	186	186	100	2DPortrait_diseasemap
80004	0.9349207288	0.7466657651	0	199	199	199	100	2DPortrait_diseasemap
8554	0.4669965025	0.7086053597	0	169	169	169	100	2DPortrait_diseasemap
55660	0.9287470594	0.7572469597	0	166	166	166	100	2DPortrait_diseasemap
55781	0.0008480551	0.5291090928	0	164	164	164	100	2DPortrait_diseasemap
57179	0.9261262566	0.2384346119	0	181	181	181	100	2DPortrait_diseasemap
55014	0.5507249738	0.3759511991	0	184	184	184	100	2DPortrait_diseasemap
2041	0.5811291029	0.458179231	0	185	185	185	100	2DPortrait_diseasemap
27304	0.0377628067	0.6906220829	0	194	194	194	100	2DPortrait_diseasemap
83648	0.0452116872	0.2922318804	0	190	190	190	100	2DPortrait_diseasemap
147719	0.9799099546	0.3596914763	0	193	193	193	100	2DPortrait_diseasemap
9895	0.569775875	0.6494643682	0	197	197	197	100	2DPortrait_diseasemap
9108	0.2583744101	0.0622591296	0	191	191	191	100	2DPortrait_diseasemap
84074	0.3388639564	0.0266764626	0	199	199	199	100	2DPortrait_diseasemap
10534	0.7961259201	0.9028764854	0	174	174	174	100	2DPortrait_diseasemap
6615	0.5920681611	0.4357704469	0	161	0	0	100	2DPortrait_diseasemap
9526	0.6369565282	0.6262736535	0	191	191	191	100	2DPortrait_diseasemap
2597	0.5992637818	0.4267237941	0	255	147	0	100	2DPortrait_diseasemap
80025	0.6780090701	0.5547372041	0	255	197	0	100	2DPortrait_diseasemap
4113	0.2442030241	0.9296136666	0	184	184	184	100	2DPortrait_diseasemap
7260	0.2088520947	0.6534654146	0	184	184	184	100	2DPortrait_diseasemap
3205	0.5037080715	0.367056667	0	187	187	187	100	2DPortrait_diseasemap
7205	0.9599316109	0.6961197511	0	169	169	169	100	2DPortrait_diseasemap
5359	0.3872123075	0.9035707555	0	172	172	172	100	2DPortrait_diseasemap
11030	0.7138778245	0.0480527784	0	179	179	179	100	2DPortrait_diseasemap
4792	0.5614583919	0.4295315201	0	161	0	0	100	2DPortrait_diseasemap
3725	0.5901664135	0.4723351479	0	255	197	0	100	2DPortrait_diseasemap
1387	0.5804694833	0.5206066018	0	255	197	0	100	2DPortrait_diseasemap
4087	0.72117096	0.8249270555	0	160	160	160	100	2DPortrait_diseasemap
4211	0.5954003752	0.4369604149	0	161	0	0	100	2DPortrait_diseasemap
4212	0.6478409021	0.5785686908	0	185	185	185	100	2DPortrait_diseasemap
5087	0.6182824829	0.4176127816	0	184	184	184	100	2DPortrait_diseasemap
5089	0.1791101813	0.883444547	0	182	182	182	100	2DPortrait_diseasemap
5090	0.584162316	0.0071341871	0	197	197	197	100	2DPortrait_diseasemap
8451	0.4071353233	0.7050746122	0	163	163	163	100	2DPortrait_diseasemap
10419	0.7240256465	0.0529960565	0	165	165	165	100	2DPortrait_diseasemap
23512	0.5778866791	0.4164445266	0	255	147	0	100	2DPortrait_diseasemap
9991	0.0552615021	0.2715100242	0	162	162	162	100	2DPortrait_diseasemap
10481	0.5714405169	0.3153783856	0	161	0	0	100	2DPortrait_diseasemap
2002	0.5586180955	0.0034479662	0	174	174	174	100	2DPortrait_diseasemap
60529	0.5250079966	0.6272909243	0	203	203	203	100	2DPortrait_diseasemap
3662	0.5101909811	0.3633112005	0	193	193	193	100	2DPortrait_diseasemap
3233	0.4836853037	0.3971678521	0	194	194	194	100	2DPortrait_diseasemap
5451	0.7513148585	0.0677490771	0	174	174	174	100	2DPortrait_diseasemap
57474	0.4673354528	0.9989318854	0	193	193	193	100	2DPortrait_diseasemap
6045	0.8087637652	0.8932746645	0	157	157	157	100	2DPortrait_diseasemap
8726	0.5500164046	0.3900839054	0	160	160	160	100	2DPortrait_diseasemap
2303	0.5822724469	0.6225302244	0	186	186	186	100	2DPortrait_diseasemap
2307	0.4177763631	0.9931929347	0	180	180	180	100	2DPortrait_diseasemap
2290	0.6203160992	0.5797016613	0	180	180	180	100	2DPortrait_diseasemap
2304	0.5947142698	0.4636163284	0	255	147	0	100	2DPortrait_diseasemap
3170	0.6350705763	0.7171540348	0	201	201	201	100	2DPortrait_diseasemap
8463	0.4568454343	0.8394428435	0	179	179	179	100	2DPortrait_diseasemap
2294	0.5212608578	0.6969524042	0	196	196	196	100	2DPortrait_diseasemap
3552	0.5427678732	0.4952250944	0	255	197	0	100	2DPortrait_diseasemap
823	0.5798680706	0.4322094229	0	172	172	172	100	2DPortrait_diseasemap
3554	0.4999213947	0.6841424194	0	194	194	194	100	2DPortrait_diseasemap
7850	0.4882510467	0.6514968156	0	195	195	195	100	2DPortrait_diseasemap
6284	0.0198627567	0.6395285989	0	194	194	194	100	2DPortrait_diseasemap
4692	0.6081555466	0.5837095097	0	182	182	182	100	2DPortrait_diseasemap
3556	0.7212112528	0.8244090937	0	193	193	193	100	2DPortrait_diseasemap
4794	0.6122554176	0.4271609837	0	177	177	177	100	2DPortrait_diseasemap
10456	0.5738152662	0.4084121818	0	170	170	170	100	2DPortrait_diseasemap
834	0.5987218424	0.6601634631	0	182	182	182	100	2DPortrait_diseasemap
81858	0.4349599234	0.7043833687	0	188	188	188	100	2DPortrait_diseasemap
4223	0.459573618	0.2179645199	0	176	176	176	100	2DPortrait_diseasemap
23633	0.9342469568	0.2521500041	0	173	173	173	100	2DPortrait_diseasemap
11067	0.5700112923	0.394065268	0	161	0	0	100	2DPortrait_diseasemap
3880	0.5727548455	0.4122543704	0	176	176	176	100	2DPortrait_diseasemap
3866	0.6046264547	0.3229322902	0	179	179	179	100	2DPortrait_diseasemap
11007	0.0029377268	0.554121159	0	182	182	182	100	2DPortrait_diseasemap
83878	0.6544045473	0.0244379686	0	184	184	184	100	2DPortrait_diseasemap
9444	0.5187322163	0.5318146709	0	255	197	0	100	2DPortrait_diseasemap
26292	0.5971835334	0.3188270703	0	182	182	182	100	2DPortrait_diseasemap
373	0.9570107937	0.7028328807	0	176	176	176	100	2DPortrait_diseasemap
2166	0.6707735138	0.5252321151	0	255	197	0	100	2DPortrait_diseasemap
4311	0.5426054439	0.4143038066	0	161	0	0	100	2DPortrait_diseasemap
388677	0.9263993956	0.7611198848	0	175	175	175	100	2DPortrait_diseasemap
2623	0.5852829763	0.4929524575	0	179	179	179	100	2DPortrait_diseasemap
6688	0.49441742	0.3746298494	0	184	184	184	100	2DPortrait_diseasemap
2313	0.6009956081	0.5097751705	0	188	188	188	100	2DPortrait_diseasemap
23414	0.5902658305	0.6305973424	0	192	192	192	100	2DPortrait_diseasemap
5469	0.574388099	0.3762763173	0	173	173	173	100	2DPortrait_diseasemap
10014	0.6972737731	0.4821286618	0	161	161	161	100	2DPortrait_diseasemap
7704	0.5817353777	0.5145615881	0	173	173	173	100	2DPortrait_diseasemap
1053	0.503284555	0.3670197914	0	186	186	186	100	2DPortrait_diseasemap
6774	0.544042327	0.4892466177	0	161	0	0	100	2DPortrait_diseasemap
5594	0.5672344512	0.5022636219	0	255	197	0	100	2DPortrait_diseasemap
5595	0.5313037346	0.5018925893	0	255	197	0	100	2DPortrait_diseasemap
23462	0.5828473657	0.4369324437	0	161	0	0	100	2DPortrait_diseasemap
161882	0.089762255	0.2141591499	0	197	197	197	100	2DPortrait_diseasemap
207	0.566841203	0.5048633393	0	255	197	0	100	2DPortrait_diseasemap
3308	0.4949182611	0.4453749444	0	229	0	0	100	2DPortrait_diseasemap
836	0.6334150579	0.5825749808	0	255	197	0	100	2DPortrait_diseasemap
25925	0.6123210547	0.0127793236	0	190	190	190	100	2DPortrait_diseasemap
8841	0.5146561292	0.5824591675	0	255	197	0	100	2DPortrait_diseasemap
9759	0.5656474037	0.5285731076	0	255	197	0	100	2DPortrait_diseasemap
8289	0.608273105	0.5045694888	0	161	0	0	100	2DPortrait_diseasemap
6597	0.6152695265	0.5146874979	0	164	164	164	100	2DPortrait_diseasemap
6601	0.9680003175	0.3240007175	0	163	163	163	100	2DPortrait_diseasemap
6599	0.5392622191	0.3972895827	0	161	0	0	100	2DPortrait_diseasemap
6602	0.6031367201	0.0107527996	0	172	172	172	100	2DPortrait_diseasemap
6605	0.6163130315	0.5173690077	0	167	167	167	100	2DPortrait_diseasemap
6598	0.6078094784	0.5171614581	0	165	165	165	100	2DPortrait_diseasemap
6886	0.4938743802	0.3544408813	0	185	185	185	100	2DPortrait_diseasemap
6667	0.6118299083	0.4619940613	0	255	197	0	100	2DPortrait_diseasemap
9282	0.7191771982	0.405022183	0	177	177	177	100	2DPortrait_diseasemap
9440	0.6591866137	0.6356915128	0	179	179	179	100	2DPortrait_diseasemap
23650	0.3404581165	0.0261367464	0	172	172	172	100	2DPortrait_diseasemap
7706	0.3323130898	0.0289574375	0	173	173	173	100	2DPortrait_diseasemap
30851	0.9526213518	0.2875524667	0	193	193	193	100	2DPortrait_diseasemap
10743	0.5990450287	0.5323299663	0	255	197	0	100	2DPortrait_diseasemap
10320	0.5843825903	0.4217524176	0	181	181	181	100	2DPortrait_diseasemap
26009	0.2284034908	0.0801960794	0	183	183	183	100	2DPortrait_diseasemap
4830	0.5877167849	0.4804709924	0	179	179	179	100	2DPortrait_diseasemap
9278	0.2321661777	0.0777855531	0	191	191	191	100	2DPortrait_diseasemap
6497	0.6231169584	0.5832846255	0	171	171	171	100	2DPortrait_diseasemap
6879	0.0070328261	0.4164334485	0	188	188	188	100	2DPortrait_diseasemap
5597	0.9120703438	0.2168073647	0	160	160	160	100	2DPortrait_diseasemap
7341	0.5442810844	0.6982874066	0	155	155	155	100	2DPortrait_diseasemap
10011	0.4999025721	0.7000495904	0	188	188	188	100	2DPortrait_diseasemap
6689	0.5390591521	0.4492245195	0	189	189	189	100	2DPortrait_diseasemap
10817	0.8482013986	0.1411743948	0	179	179	179	100	2DPortrait_diseasemap
386680	0.6905040247	0.0377141259	0	190	190	190	100	2DPortrait_diseasemap
85302	0.1315686468	0.8380212058	0	168	168	168	100	2DPortrait_diseasemap
3198	0.5964950253	0.5996545059	0	186	186	186	100	2DPortrait_diseasemap
170506	0.8510734164	0.143983869	0	178	178	178	100	2DPortrait_diseasemap
83899	0.1804240277	0.8845402375	0	189	189	189	100	2DPortrait_diseasemap
124790	0.9303704303	0.7545217715	0	186	186	186	100	2DPortrait_diseasemap
149473	0.141688715	0.8487305841	0	202	202	202	100	2DPortrait_diseasemap
55698	0.9579189709	0.7007741499	0	185	185	185	100	2DPortrait_diseasemap
79890	0.502992562	0.619169049	0	185	185	185	100	2DPortrait_diseasemap
23371	0.9663362856	0.3196378279	0	178	178	178	100	2DPortrait_diseasemap
5371	0.6027167687	0.4625113656	0	255	197	0	100	2DPortrait_diseasemap
2033	0.5772299084	0.5085996762	0	161	0	0	100	2DPortrait_diseasemap
55363	0.5715970347	0.9948473186	0	181	181	181	100	2DPortrait_diseasemap
84445	0.5041595097	0.9999826987	0	170	170	170	100	2DPortrait_diseasemap
4188	0.9971111193	0.5536710717	0	180	180	180	100	2DPortrait_diseasemap
83897	0.9992402983	0.527553109	0	193	193	193	100	2DPortrait_diseasemap
29947	0.2907829067	0.4216176105	0	255	197	0	100	2DPortrait_diseasemap
26043	0.8671092612	0.1605433436	0	170	170	170	100	2DPortrait_diseasemap
197131	0.7279571432	0.7648758727	0	177	177	177	100	2DPortrait_diseasemap
8454	0.4095746758	0.7039732493	0	156	156	156	100	2DPortrait_diseasemap
8453	0.5547144536	0.7458841779	0	159	159	159	100	2DPortrait_diseasemap
7428	0.5690145331	0.4979875299	0	255	147	0	100	2DPortrait_diseasemap
8452	0.5456928494	0.409723296	0	155	155	155	100	2DPortrait_diseasemap
55666	0.8781552778	0.8271064329	0	170	170	170	100	2DPortrait_diseasemap
7353	0.5834158153	0.580396671	0	255	197	0	100	2DPortrait_diseasemap
9373	0.2655493698	0.4273427638	0	255	197	0	100	2DPortrait_diseasemap
3091	0.5373376182	0.4864460174	0	161	0	0	100	2DPortrait_diseasemap
254065	0.5576913583	0.5485543171	0	195	195	195	100	2DPortrait_diseasemap
23304	0.0721153905	0.2413211244	0	186	186	186	100	2DPortrait_diseasemap
6500	0.3445320507	0.9752154379	0	162	162	162	100	2DPortrait_diseasemap
84861	0.8264733405	0.878701973	0	181	181	181	100	2DPortrait_diseasemap
267	0.5831714856	0.4582811724	0	173	173	173	100	2DPortrait_diseasemap
23352	0.0006625425	0.4742685613	0	170	170	170	100	2DPortrait_diseasemap
80232	0.331541775	0.0292327306	0	177	177	177	100	2DPortrait_diseasemap
6923	0.9430692761	0.2682897118	0	178	178	178	100	2DPortrait_diseasemap
9867	0.1032009791	0.8042211952	0	181	181	181	100	2DPortrait_diseasemap
329	0.3644142351	0.7217766645	0	161	0	0	100	2DPortrait_diseasemap
54014	0.5090141433	0.746455582	0	179	179	179	100	2DPortrait_diseasemap
59349	0.6322249254	0.0178002724	0	181	181	181	100	2DPortrait_diseasemap
23588	0.4253674766	0.9943986083	0	186	186	186	100	2DPortrait_diseasemap
116138	0.3180895095	0.9657344403	0	182	182	182	100	2DPortrait_diseasemap
84078	0.3574688205	0.9792544823	0	174	174	174	100	2DPortrait_diseasemap
90293	0.9761894627	0.3475413453	0	183	183	183	100	2DPortrait_diseasemap
9978	0.4073381427	0.7049283114	0	163	163	163	100	2DPortrait_diseasemap
51366	0.7364846535	0.9405394712	0	168	168	168	100	2DPortrait_diseasemap
10210	0.4412674919	0.5557136788	0	180	180	180	100	2DPortrait_diseasemap
9730	0.814789907	0.8884679389	0	172	172	172	100	2DPortrait_diseasemap
6921	0.6398589878	0.3833153933	0	175	175	175	100	2DPortrait_diseasemap
5708	0.9185153455	0.2264219611	0	160	160	160	100	2DPortrait_diseasemap
25948	0.2340731572	0.9234181264	0	191	191	191	100	2DPortrait_diseasemap
55717	0.6000704003	0.472365895	0	255	197	0	100	2DPortrait_diseasemap
6613	0.6109486009	0.9875350394	0	155	155	155	100	2DPortrait_diseasemap
250	0.0032722666	0.5571100875	0	184	184	184	100	2DPortrait_diseasemap
54949	0.55820792	0.4172173053	0	186	186	186	100	2DPortrait_diseasemap
9406	0.7747524598	0.9177452652	0	179	179	179	100	2DPortrait_diseasemap
9559	0.3700032017	0.4984494304	0	174	174	174	100	2DPortrait_diseasemap
6817	0.5538421077	0.4521008423	0	185	185	185	100	2DPortrait_diseasemap
5887	0.5627980779	0.3688760025	0	168	168	168	100	2DPortrait_diseasemap
9296	0.0039644856	0.5628392527	0	183	183	183	100	2DPortrait_diseasemap
23170	0.3174287723	0.9654758235	0	177	177	177	100	2DPortrait_diseasemap
7321	0.9335623559	0.2509543748	0	166	166	166	100	2DPortrait_diseasemap
11065	0.7141973554	0.2187562193	0	161	0	0	100	2DPortrait_diseasemap
10101	0.4957278724	1.82513e-05	0	181	181	181	100	2DPortrait_diseasemap
10413	0.6053685674	0.4910993009	0	166	166	166	100	2DPortrait_diseasemap
7347	0.7726977841	0.9190894167	0	178	178	178	100	2DPortrait_diseasemap
7791	0.7678203897	0.9222229967	0	172	172	172	100	2DPortrait_diseasemap
7332	0.1198196497	0.1752494816	0	166	166	166	100	2DPortrait_diseasemap
8882	0.1162052052	0.820470831	0	179	179	179	100	2DPortrait_diseasemap
140809	0.9070509112	0.7903611406	0	189	189	189	100	2DPortrait_diseasemap
8239	0.5341551424	0.5534140443	0	166	166	166	100	2DPortrait_diseasemap
54878	0.8876748163	0.1842338355	0	189	189	189	100	2DPortrait_diseasemap
10277	0.275106346	0.9465678444	0	173	173	173	100	2DPortrait_diseasemap
7320	0.0011557453	0.5339766534	0	181	181	181	100	2DPortrait_diseasemap
54585	0.573329537	0.5948881648	0	190	190	190	100	2DPortrait_diseasemap
54888	0.6009151687	0.5779023747	0	172	172	172	100	2DPortrait_diseasemap
84936	0.6730223285	0.0308909666	0	187	187	187	100	2DPortrait_diseasemap
10484	0.5242314475	0.6218288996	0	171	171	171	100	2DPortrait_diseasemap
5019	0.496667749	0.6085829509	0	179	179	179	100	2DPortrait_diseasemap
7322	0.0615748671	0.740381786	0	168	168	168	100	2DPortrait_diseasemap
7298	0.5603008837	0.430759013	0	161	0	0	100	2DPortrait_diseasemap
7336	0.0047199219	0.4314606143	0	182	182	182	100	2DPortrait_diseasemap
51569	0.7967884095	0.0976113035	0	179	179	179	100	2DPortrait_diseasemap
51506	0.3872128908	0.0128870106	0	188	188	188	100	2DPortrait_diseasemap
9736	0.265298235	0.9414918763	0	182	182	182	100	2DPortrait_diseasemap
526	0.5567403506	0.6303609267	0	171	171	171	100	2DPortrait_diseasemap
4214	0.5764077459	0.43559208	0	161	0	0	100	2DPortrait_diseasemap
83795	0.3692132231	0.5020158974	0	199	199	199	100	2DPortrait_diseasemap
114781	0.6901458805	0.5609136341	0	255	197	0	100	2DPortrait_diseasemap
81788	0.4439618999	0.9968498057	0	178	178	178	100	2DPortrait_diseasemap
80854	0.9300143378	0.7551229285	0	183	183	183	100	2DPortrait_diseasemap
1477	0.3850844277	0.9866152563	0	184	184	184	100	2DPortrait_diseasemap
1454	0.4113944011	0.4489464839	0	255	197	0	100	2DPortrait_diseasemap
80124	0.9084520857	0.7883867718	0	180	180	180	100	2DPortrait_diseasemap
2071	0.5893642026	0.5087969811	0	255	147	0	100	2DPortrait_diseasemap
79058	0.5139756569	0.3276274047	0	179	179	179	100	2DPortrait_diseasemap
10712	0.7347271832	0.0585216129	0	183	183	183	100	2DPortrait_diseasemap
79065	0.9957672542	0.564922095	0	180	180	180	100	2DPortrait_diseasemap
157769	0.641396458	0.979590503	0	183	183	183	100	2DPortrait_diseasemap
402415	0.7602225729	0.0730524249	0	197	197	197	100	2DPortrait_diseasemap
253980	0.9401460184	0.737216195	0	188	188	188	100	2DPortrait_diseasemap
54778	0.564533032	0.0041819976	0	179	179	179	100	2DPortrait_diseasemap
51035	0.9106853801	0.5993175613	0	170	170	170	100	2DPortrait_diseasemap
127428	0.9204206937	0.7706408661	0	187	187	187	100	2DPortrait_diseasemap
9643	0.2389579055	0.9264469725	0	176	176	176	100	2DPortrait_diseasemap
23197	0.573573607	0.2806759673	0	163	163	163	100	2DPortrait_diseasemap
23	0.4823871716	0.6843510587	0	171	171	171	100	2DPortrait_diseasemap
23008	0.9412640629	0.2648701047	0	188	188	188	100	2DPortrait_diseasemap
55968	0.4316543455	0.9953068435	0	179	179	179	100	2DPortrait_diseasemap
7126	0.6175858445	0.9859769299	0	179	179	179	100	2DPortrait_diseasemap
26953	0.9826760823	0.3695245372	0	180	180	180	100	2DPortrait_diseasemap
1161	0.6020453469	0.5976564097	0	184	184	184	100	2DPortrait_diseasemap
55023	0.6148941966	0.6609602112	0	184	184	184	100	2DPortrait_diseasemap
11124	0.6859633896	0.0358689515	0	171	171	171	100	2DPortrait_diseasemap
5454	0.379864485	0.3013175554	0	199	199	199	100	2DPortrait_diseasemap
84295	0.6250343636	0.4313778691	0	178	178	178	100	2DPortrait_diseasemap
57154	0.6157550667	0.9864162534	0	160	160	160	100	2DPortrait_diseasemap
83892	0.0362635512	0.3130548008	0	184	184	184	100	2DPortrait_diseasemap
1456	0.7077846093	0.0452192061	0	187	187	187	100	2DPortrait_diseasemap
51444	0.5421255264	0.9982222822	0	175	175	175	100	2DPortrait_diseasemap
3839	0.7088720856	0.4899879085	0	255	197	0	100	2DPortrait_diseasemap
3833	0.0064774383	0.5802214694	0	180	180	180	100	2DPortrait_diseasemap
10584	0.9990664879	0.5305399709	0	200	200	200	100	2DPortrait_diseasemap
8614	0.5706717804	0.3899357621	0	161	0	0	100	2DPortrait_diseasemap
127829	0.5496390759	0.0024701366	0	199	199	199	100	2DPortrait_diseasemap
7078	0.5610819539	0.4544758106	0	184	184	184	100	2DPortrait_diseasemap
10609	0.266852489	0.9423146317	0	187	187	187	100	2DPortrait_diseasemap
5806	0.6789618595	0.4783702446	0	203	203	203	100	2DPortrait_diseasemap
167227	0.045320797	0.2919932131	0	183	183	183	100	2DPortrait_diseasemap
4925	0.5803216809	0.2727762623	0	185	185	185	100	2DPortrait_diseasemap
83729	0.2914659196	0.7156205393	0	182	182	182	100	2DPortrait_diseasemap
90550	0.9999291185	0.5084217482	0	185	185	185	100	2DPortrait_diseasemap
23127	0.5146760803	0.9997845673	0	192	192	192	100	2DPortrait_diseasemap
4189	0.4860369977	0.7795201202	0	179	179	179	100	2DPortrait_diseasemap
375056	0.5209479172	0.7058084374	0	182	182	182	100	2DPortrait_diseasemap
441518	0.9977655138	0.5472180287	0	202	202	202	100	2DPortrait_diseasemap
8988	0.6538002879	0.4931981808	0	229	0	0	100	2DPortrait_diseasemap
79839	0.1141962897	0.818049517	0	183	183	183	100	2DPortrait_diseasemap
3860	0.5906109977	0.3710478999	0	181	181	181	100	2DPortrait_diseasemap
6871	0.0633575965	0.256394968	0	175	175	175	100	2DPortrait_diseasemap
211	0.6249499306	0.7823614588	0	181	181	181	100	2DPortrait_diseasemap
23089	0.0230027399	0.3500879725	0	187	187	187	100	2DPortrait_diseasemap
29113	0.1995808601	0.1003147034	0	218	218	218	100	2DPortrait_diseasemap
6857	0.0696219562	0.2454911803	0	181	181	181	100	2DPortrait_diseasemap
9899	0.5664188797	0.7670811309	0	217	217	217	100	2DPortrait_diseasemap
8128	0.7286645395	0.5200559042	0	255	197	0	100	2DPortrait_diseasemap
257240	0.1748252189	0.1201824673	0	191	191	191	100	2DPortrait_diseasemap
10726	0.084408632	0.2220003343	0	171	171	171	100	2DPortrait_diseasemap
23386	0.8327437314	0.4864643537	0	177	177	177	100	2DPortrait_diseasemap
9531	0.4926292394	0.4796701046	0	229	0	0	100	2DPortrait_diseasemap
573	0.5083132127	0.5336067963	0	255	197	0	100	2DPortrait_diseasemap
10273	0.5909617981	0.7326761355	0	159	159	159	100	2DPortrait_diseasemap
10576	0.4978804843	0.6082626218	0	160	160	160	100	2DPortrait_diseasemap
10963	0.5181226785	0.5290781532	0	161	161	161	100	2DPortrait_diseasemap
3306	0.5287774571	0.4236589784	0	166	166	166	100	2DPortrait_diseasemap
3310	0.8282896101	0.8771285703	0	171	171	171	100	2DPortrait_diseasemap
10768	0.0082301358	0.5903460217	0	166	166	166	100	2DPortrait_diseasemap
3708	0.5937917081	0.5023023063	0	183	183	183	100	2DPortrait_diseasemap
9146	0.1287952101	0.1650268643	0	162	162	162	100	2DPortrait_diseasemap
126119	0.0769818303	0.233437385	0	199	199	199	100	2DPortrait_diseasemap
84132	0.5269677487	0.9992722125	0	186	186	186	100	2DPortrait_diseasemap
57599	0.4897176309	0.0001057384	0	177	177	177	100	2DPortrait_diseasemap
84464	0.4842659379	0.7525158455	0	168	168	168	100	2DPortrait_diseasemap
5298	0.0529819662	0.2760025042	0	189	189	189	100	2DPortrait_diseasemap
6732	0.0608816342	0.2608869282	0	161	161	161	100	2DPortrait_diseasemap
6733	0.9943518891	0.4250583008	0	160	160	160	100	2DPortrait_diseasemap
84296	0.9473841418	0.7232654729	0	188	188	188	100	2DPortrait_diseasemap
8724	0.3198340557	0.0335879205	0	171	171	171	100	2DPortrait_diseasemap
84617	0.3158068813	0.0351635874	0	170	170	170	100	2DPortrait_diseasemap
8407	0.6056862748	0.3937657995	0	167	167	167	100	2DPortrait_diseasemap
84993	0.0288243281	0.332687454	0	185	185	185	100	2DPortrait_diseasemap
8027	0.8696359743	0.1632964538	0	179	179	179	100	2DPortrait_diseasemap
23435	0.6480674962	0.5008534807	0	229	0	0	100	2DPortrait_diseasemap
871	0.5501575064	0.6487366145	0	166	166	166	100	2DPortrait_diseasemap
146691	0.0002172807	0.4852610419	0	182	182	182	100	2DPortrait_diseasemap
55236	0.3982139043	0.9895299658	0	179	179	179	100	2DPortrait_diseasemap
7295	0.592353644	0.3840830015	0	166	166	166	100	2DPortrait_diseasemap
7265	0.0585377625	0.2652424799	0	177	177	177	100	2DPortrait_diseasemap
83442	0.5101483789	0.0001029994	0	187	187	187	100	2DPortrait_diseasemap
7169	0.506162079	0.486264293	0	229	0	0	100	2DPortrait_diseasemap
7168	0.5128438898	0.4797672143	0	167	167	167	100	2DPortrait_diseasemap
7165	0.4844738357	0.9997588797	0	175	175	175	100	2DPortrait_diseasemap
7311	0.5694175432	0.0048422386	0	170	170	170	100	2DPortrait_diseasemap
7090	0.5994226477	0.4401738122	0	161	0	0	100	2DPortrait_diseasemap
7086	0.6956387825	0.5347435512	0	167	167	167	100	2DPortrait_diseasemap
22948	0.5767982546	0.4330821422	0	161	0	0	100	2DPortrait_diseasemap
22929	0.4631321485	0.9986389077	0	180	180	180	100	2DPortrait_diseasemap
63892	0.3705532257	0.5005442724	0	183	183	183	100	2DPortrait_diseasemap
6426	0.7321714882	0.5584925368	0	255	197	0	100	2DPortrait_diseasemap
6449	0.8999208665	0.1998944588	0	174	174	174	100	2DPortrait_diseasemap
29766	0.0456989007	0.2911686992	0	170	170	170	100	2DPortrait_diseasemap
29934	0.0003354408	0.5183120649	0	188	188	188	100	2DPortrait_diseasemap
29968	0.6121595315	0.5218403975	0	255	197	0	100	2DPortrait_diseasemap
6902	0.571470355	0.7285833184	0	186	186	186	100	2DPortrait_diseasemap
56893	0.2907405718	0.9541040486	0	172	172	172	100	2DPortrait_diseasemap
6672	0.3104954738	0.0373035229	0	180	180	180	100	2DPortrait_diseasemap
6626	0.7674198815	0.9224767769	0	171	171	171	100	2DPortrait_diseasemap
6623	0.710929436	0.2172908091	0	161	0	0	100	2DPortrait_diseasemap
6697	0.6614271323	0.5737235336	0	187	187	187	100	2DPortrait_diseasemap
6778	0.588766889	0.3833274227	0	178	178	178	100	2DPortrait_diseasemap
57698	0.4371590009	0.9960352877	0	183	183	183	100	2DPortrait_diseasemap
8270	0.1480592901	0.1448412555	0	186	186	186	100	2DPortrait_diseasemap
10054	0.5025251882	0.9999936238	0	174	174	174	100	2DPortrait_diseasemap
5515	0.5114760529	0.675870404	0	161	161	161	100	2DPortrait_diseasemap
283237	0.5621841367	0.2796501574	0	184	184	184	100	2DPortrait_diseasemap
10015	0.4760426282	0.6139922881	0	166	166	166	100	2DPortrait_diseasemap
10460	0.5424481609	0.348589322	0	255	147	0	100	2DPortrait_diseasemap
10910	0.0140214572	0.6175791587	0	174	174	174	100	2DPortrait_diseasemap
10802	0.1645651384	0.1292123919	0	177	177	177	100	2DPortrait_diseasemap
10728	0.0656788223	0.7477198309	0	172	172	172	100	2DPortrait_diseasemap
10944	0.9224326605	0.7674895992	0	185	185	185	100	2DPortrait_diseasemap
11075	0.7847677013	0.9109834281	0	187	187	187	100	2DPortrait_diseasemap
3925	0.5078484684	0.5166059258	0	161	0	0	100	2DPortrait_diseasemap
1894	0.4892720537	0.9998848978	0	170	170	170	100	2DPortrait_diseasemap
9632	0.5874735429	0.5730777535	0	229	0	0	100	2DPortrait_diseasemap
10421	0.8241249555	0.1192861451	0	176	176	176	100	2DPortrait_diseasemap
53938	0.0937963728	0.2084547854	0	182	182	182	100	2DPortrait_diseasemap
25942	0.6072366132	0.5870205139	0	166	166	166	100	2DPortrait_diseasemap
5496	0.1162857259	0.1794327623	0	170	170	170	100	2DPortrait_diseasemap
26136	0.5463767511	0.3513136622	0	175	175	175	100	2DPortrait_diseasemap
6657	0.5860514043	0.4982764425	0	255	147	0	100	2DPortrait_diseasemap
220965	0.5006985892	4.877e-07	0	194	194	194	100	2DPortrait_diseasemap
23194	0.8929740366	0.8091463101	0	188	188	188	100	2DPortrait_diseasemap
23144	0.0583140654	0.7343363728	0	179	179	179	100	2DPortrait_diseasemap
1031	0.5534580439	0.456587699	0	186	186	186	100	2DPortrait_diseasemap
2669	0.0201195376	0.3595907975	0	187	187	187	100	2DPortrait_diseasemap
55311	0.0705180293	0.7560180397	0	190	190	190	100	2DPortrait_diseasemap
1602	0.9971135677	0.4463516107	0	185	185	185	100	2DPortrait_diseasemap
5308	0.5981457304	0.6376194619	0	184	184	184	100	2DPortrait_diseasemap
5493	0.9996025012	0.4800653549	0	182	182	182	100	2DPortrait_diseasemap
4343	0.5827892165	0.9930983173	0	156	156	156	100	2DPortrait_diseasemap
11063	0.3964302863	0.6120950294	0	192	192	192	100	2DPortrait_diseasemap
1896	0.5869513927	0.4020302823	0	189	189	189	100	2DPortrait_diseasemap
7718	0.1556359046	0.137490184	0	191	191	191	100	2DPortrait_diseasemap
9963	0.4861581196	0.7835694627	0	192	192	192	100	2DPortrait_diseasemap
637	0.6510640806	0.4453439496	0	255	197	0	100	2DPortrait_diseasemap
5715	0.0781736657	0.2315553256	0	178	178	178	100	2DPortrait_diseasemap
191	0.5826887677	0.5796454835	0	170	170	170	100	2DPortrait_diseasemap
3225	0.167787976	0.126322107	0	194	194	194	100	2DPortrait_diseasemap
126868	0.1129078292	0.1835199067	0	197	197	197	100	2DPortrait_diseasemap
1659	0.4144384411	0.9926248236	0	176	176	176	100	2DPortrait_diseasemap
10197	0.6790854652	0.8927916109	0	169	169	169	100	2DPortrait_diseasemap
10480	0.9896175362	0.6013642738	0	172	172	172	100	2DPortrait_diseasemap
1892	0.5744342847	0.4382603763	0	172	172	172	100	2DPortrait_diseasemap
5805	0.652150216	0.6399050946	0	192	192	192	100	2DPortrait_diseasemap
8125	0.985970379	0.6176130861	0	173	173	173	100	2DPortrait_diseasemap
81611	0.965372344	0.3171650315	0	183	183	183	100	2DPortrait_diseasemap
5710	0.3647317695	0.0186451394	0	161	161	161	100	2DPortrait_diseasemap
5718	0.4142639707	0.6784941746	0	172	172	172	100	2DPortrait_diseasemap
7170	0.506852035	0.4835919849	0	161	0	0	100	2DPortrait_diseasemap
708	0.7307378154	0.2270980895	0	161	0	0	100	2DPortrait_diseasemap
9861	0.3767533373	0.5043555293	0	172	172	172	100	2DPortrait_diseasemap
10541	0.1601008931	0.1333004037	0	166	166	166	100	2DPortrait_diseasemap
2298	0.3494196832	0.976786707	0	192	192	192	100	2DPortrait_diseasemap
91608	0.456732466	0.8244894195	0	180	180	180	100	2DPortrait_diseasemap
11099	0.2484493402	0.4332506673	0	255	197	0	100	2DPortrait_diseasemap
409	0.704651734	0.4882065301	0	255	197	0	100	2DPortrait_diseasemap
5305	0.6400605004	0.4615784224	0	255	197	0	100	2DPortrait_diseasemap
10127	0.999145614	0.4707817645	0	187	187	187	100	2DPortrait_diseasemap
55722	0.0048883043	0.4302546637	0	182	182	182	100	2DPortrait_diseasemap
10061	0.9799895396	0.3599639752	0	173	173	173	100	2DPortrait_diseasemap
23382	0.5727271584	0.2766963985	0	182	182	182	100	2DPortrait_diseasemap
79012	0.5845701631	0.0072040052	0	181	181	181	100	2DPortrait_diseasemap
55669	0.8061851758	0.6944829864	0	188	188	188	100	2DPortrait_diseasemap
578	0.8078000362	0.537970232	0	188	188	188	100	2DPortrait_diseasemap
8848	0.0127800696	0.6123242724	0	174	174	174	100	2DPortrait_diseasemap
57506	0.0123950387	0.6106408806	0	175	175	175	100	2DPortrait_diseasemap
54708	0.2726630156	0.9453289692	0	188	188	188	100	2DPortrait_diseasemap
51643	0.8921044092	0.8102485562	0	194	194	194	100	2DPortrait_diseasemap
3608	0.6925388525	0.8906841138	0	161	161	161	100	2DPortrait_diseasemap
10769	0.9781446927	0.3537888548	0	182	182	182	100	2DPortrait_diseasemap
54977	0.4871778813	0.749153899	0	210	210	210	100	2DPortrait_diseasemap
56993	0.1767708652	0.8814746687	0	175	175	175	100	2DPortrait_diseasemap
9927	0.5810693862	0.6528106002	0	182	182	182	100	2DPortrait_diseasemap
2318	0.5491354709	0.4332688696	0	229	0	0	100	2DPortrait_diseasemap
56660	0.8668460104	0.8397411307	0	224	224	224	100	2DPortrait_diseasemap
8313	0.6005752776	0.3982148554	0	191	191	191	100	2DPortrait_diseasemap
1995	0.4572283456	0.8273322516	0	185	185	185	100	2DPortrait_diseasemap
2130	0.5680784241	0.4163763519	0	156	156	156	100	2DPortrait_diseasemap
1993	0.6360694296	0.4575082598	0	255	197	0	100	2DPortrait_diseasemap
90441	0.3380957839	0.9730613284	0	177	177	177	100	2DPortrait_diseasemap
4846	0.5496330104	0.5074288709	0	161	0	0	100	2DPortrait_diseasemap
2	0.5455090643	0.5085309384	0	171	171	171	100	2DPortrait_diseasemap
5195	0.6137437096	0.61202972	0	183	183	183	100	2DPortrait_diseasemap
2935	0.350892994	0.9772495119	0	172	172	172	100	2DPortrait_diseasemap
1029	0.5612955811	0.4878285124	0	161	0	0	100	2DPortrait_diseasemap
23708	0.0991920243	0.7989196636	0	182	182	182	100	2DPortrait_diseasemap
331	0.561152239	0.4381382926	0	169	169	169	100	2DPortrait_diseasemap
2107	0.3039358335	0.9599552565	0	177	177	177	100	2DPortrait_diseasemap
330	0.5660069055	0.4103284506	0	177	177	177	100	2DPortrait_diseasemap
4163	0.6059449554	0.437037985	0	166	166	166	100	2DPortrait_diseasemap
8793	0.4165509975	0.9929870802	0	188	188	188	100	2DPortrait_diseasemap
382	0.9625124473	0.3100466374	0	169	169	169	100	2DPortrait_diseasemap
3106	0.5862002133	0.6160604746	0	255	197	0	100	2DPortrait_diseasemap
8412	0.627256205	0.4109804808	0	161	0	0	100	2DPortrait_diseasemap
5564	0.8928927272	0.6012885386	0	169	169	169	100	2DPortrait_diseasemap
10284	0.8126769891	0.8901706362	0	173	173	173	100	2DPortrait_diseasemap
9641	0.7441957483	0.4587492066	0	162	162	162	100	2DPortrait_diseasemap
5976	0.3249504105	0.9683563138	0	166	166	166	100	2DPortrait_diseasemap
2100	0.5295167127	0.49512593	0	255	197	0	100	2DPortrait_diseasemap
8678	0.5843899362	0.4778907351	0	255	197	0	100	2DPortrait_diseasemap
22938	0.0531326367	0.7242979275	0	156	156	156	100	2DPortrait_diseasemap
5295	0.5824540404	0.4973390376	0	162	162	162	100	2DPortrait_diseasemap
9768	0.0417220469	0.3000467082	0	156	156	156	100	2DPortrait_diseasemap
25988	0.3136356864	0.9639701909	0	184	184	184	100	2DPortrait_diseasemap
8449	0.9989786886	0.5319424095	0	174	174	174	100	2DPortrait_diseasemap
10537	0.5770622762	0.391345027	0	158	158	158	100	2DPortrait_diseasemap
3416	0.6800785798	0.5375072426	0	255	197	0	100	2DPortrait_diseasemap
528	0.7908875933	0.9066748462	0	185	185	185	100	2DPortrait_diseasemap
2017	0.5167996202	0.3615885789	0	255	147	0	100	2DPortrait_diseasemap
9939	0.6062656417	0.5745583668	0	171	171	171	100	2DPortrait_diseasemap
5962	0.6053876829	0.7213990943	0	173	173	173	100	2DPortrait_diseasemap
10533	0.4878110416	0.7452842831	0	175	175	175	100	2DPortrait_diseasemap
23168	0.2620915534	0.9397721755	0	177	177	177	100	2DPortrait_diseasemap
23049	0.9718631315	0.6653639329	0	180	180	180	100	2DPortrait_diseasemap
6643	0.5702391396	0.9950418844	0	178	178	178	100	2DPortrait_diseasemap
6709	0.6615475885	0.6007386283	0	160	160	160	100	2DPortrait_diseasemap
8761	0.0021586262	0.4535891197	0	164	164	164	100	2DPortrait_diseasemap
8607	0.0079329616	0.4112867954	0	159	159	159	100	2DPortrait_diseasemap
1975	0.7408025837	0.4554270415	0	168	168	168	100	2DPortrait_diseasemap
6642	0.6897285877	0.0373953353	0	171	171	171	100	2DPortrait_diseasemap
4174	0.0139999751	0.3825096667	0	160	160	160	100	2DPortrait_diseasemap
1938	0.58659405	0.4874434735	0	161	0	0	100	2DPortrait_diseasemap
1132	0.2742099949	0.4295428352	0	255	197	0	100	2DPortrait_diseasemap
55211	0.281103874	0.0504619245	0	179	179	179	100	2DPortrait_diseasemap
7411	0.7856428611	0.0896243454	0	181	181	181	100	2DPortrait_diseasemap
246777	0.4415234172	0.0034312865	0	210	210	210	100	2DPortrait_diseasemap
4067	0.6805338622	0.8939271138	0	165	165	165	100	2DPortrait_diseasemap
1811	0.5450421462	0.4653738611	0	202	202	202	100	2DPortrait_diseasemap
9368	0.5063242784	0.62179299	0	173	173	173	100	2DPortrait_diseasemap
9351	0.4472523854	0.2660779866	0	182	182	182	100	2DPortrait_diseasemap
1937	0.9988627663	0.4662955555	0	160	160	160	100	2DPortrait_diseasemap
57178	0.5831820295	0.3919672273	0	189	189	189	100	2DPortrait_diseasemap
367	0.553100754	0.4944202601	0	255	197	0	100	2DPortrait_diseasemap
26047	0.5708969703	0.5297863754	0	255	197	0	100	2DPortrait_diseasemap
57685	0.9524478064	0.7128168812	0	193	193	193	100	2DPortrait_diseasemap
9882	0.1789014914	0.1167301941	0	178	178	178	100	2DPortrait_diseasemap
9061	0.998922656	0.4671940172	0	182	182	182	100	2DPortrait_diseasemap
10401	0.972063614	0.5629047253	0	175	175	175	100	2DPortrait_diseasemap
4088	0.5641670461	0.4407148831	0	159	159	159	100	2DPortrait_diseasemap
54093	0.5841659696	0.992865189	0	195	195	195	100	2DPortrait_diseasemap
9774	0.4558932659	0.3869233822	0	167	167	167	100	2DPortrait_diseasemap
9794	0.9645771944	0.3151539165	0	187	187	187	100	2DPortrait_diseasemap
23411	0.5481330177	0.4928851072	0	255	197	0	100	2DPortrait_diseasemap
10155	0.7977241914	0.0983031876	0	160	160	160	100	2DPortrait_diseasemap
1499	0.57894947	0.4901952968	0	255	197	0	100	2DPortrait_diseasemap
1236	0.57530243	0.4379664558	0	213	213	213	100	2DPortrait_diseasemap
2113	0.4811415473	0.6423441548	0	168	168	168	100	2DPortrait_diseasemap
3516	0.590429112	0.6187037584	0	169	169	169	100	2DPortrait_diseasemap
4775	0.293928736	0.0444403119	0	186	186	186	100	2DPortrait_diseasemap
672	0.5218299223	0.5128011271	0	255	197	0	100	2DPortrait_diseasemap
6304	0.9389980678	0.7393339446	0	183	183	183	100	2DPortrait_diseasemap
6932	0.4799677281	0.6541797428	0	199	199	199	100	2DPortrait_diseasemap
6935	0.5540795543	0.4511832969	0	161	0	0	100	2DPortrait_diseasemap
55145	0.6256365312	0.6856180082	0	181	181	181	100	2DPortrait_diseasemap
5074	0.512844597	0.5166464164	0	255	197	0	100	2DPortrait_diseasemap
163	0.7221755034	0.5358092521	0	167	167	167	100	2DPortrait_diseasemap
1856	0.8270949235	0.8781652252	0	166	166	166	100	2DPortrait_diseasemap
5252	0.0002623697	0.5161958105	0	180	180	180	100	2DPortrait_diseasemap
9513	0.530385305	0.9990758811	0	171	171	171	100	2DPortrait_diseasemap
79576	0.959853308	0.3036967177	0	183	183	183	100	2DPortrait_diseasemap
79169	0.5668746219	0.9955076072	0	176	176	176	100	2DPortrait_diseasemap
55342	0.5380852988	0.9985474022	0	181	181	181	100	2DPortrait_diseasemap
138046	0.7298599784	0.2263087278	0	161	0	0	100	2DPortrait_diseasemap
54819	0.5638666236	0.9959042832	0	186	186	186	100	2DPortrait_diseasemap
79797	0.675529571	0.6553033624	0	184	184	184	100	2DPortrait_diseasemap
3054	0.614388183	0.4907720186	0	167	167	167	100	2DPortrait_diseasemap
988	0.0470574845	0.711761844	0	157	157	157	100	2DPortrait_diseasemap
25828	0.5861460161	0.6780166354	0	181	181	181	100	2DPortrait_diseasemap
51603	0.5659332476	0.0043662535	0	182	182	182	100	2DPortrait_diseasemap
201181	0.0012885916	0.5358738693	0	199	199	199	100	2DPortrait_diseasemap
55093	0.5300408594	0.9990967327	0	179	179	179	100	2DPortrait_diseasemap
81488	0.0240250625	0.3468730559	0	186	186	186	100	2DPortrait_diseasemap
286499	0.9480706353	0.7218845367	0	206	206	206	100	2DPortrait_diseasemap
8227	0.9260064475	0.7617604736	0	186	186	186	100	2DPortrait_diseasemap
26330	0.776858367	0.5944169812	0	183	183	183	100	2DPortrait_diseasemap
10569	0.7035822029	0.956677458	0	182	182	182	100	2DPortrait_diseasemap
7525	0.5227172765	0.7341496952	0	170	170	170	100	2DPortrait_diseasemap
84310	0.9889961238	0.6043208444	0	176	176	176	100	2DPortrait_diseasemap
9360	0.5509086966	0.9974015556	0	185	185	185	100	2DPortrait_diseasemap
65003	0.9400067452	0.73747443	0	176	176	176	100	2DPortrait_diseasemap
55216	0.3604289643	0.0198750976	0	180	180	180	100	2DPortrait_diseasemap
386675	0.680938363	0.9661129915	0	175	175	175	100	2DPortrait_diseasemap
92906	0.3987181839	0.9896345479	0	180	180	180	100	2DPortrait_diseasemap
7726	0.9998820211	0.4891365629	0	179	179	179	100	2DPortrait_diseasemap
92129	0.7566251403	0.9291195129	0	197	197	197	100	2DPortrait_diseasemap
55668	0.5434206837	0.0018889213	0	180	180	180	100	2DPortrait_diseasemap
55022	0.6139139183	0.0131492774	0	191	191	191	100	2DPortrait_diseasemap
9584	0.783799538	0.0883474232	0	161	161	161	100	2DPortrait_diseasemap
9529	0.1623001206	0.8687258985	0	177	177	177	100	2DPortrait_diseasemap
122183	0.206397907	0.9047194174	0	191	191	191	100	2DPortrait_diseasemap
5441	0.9939694346	0.4225774829	0	186	186	186	100	2DPortrait_diseasemap
220108	0.0381391056	0.6915320224	0	195	195	195	100	2DPortrait_diseasemap
11258	0.2634339441	0.9404957395	0	187	187	187	100	2DPortrait_diseasemap
50717	0.5935097885	0.7130177755	0	178	178	178	100	2DPortrait_diseasemap
11278	0.4696497359	0.5835254649	0	255	197	0	100	2DPortrait_diseasemap
1106	0.6576421602	0.5891695213	0	187	187	187	100	2DPortrait_diseasemap
29115	0.248912837	0.4521707499	0	255	197	0	100	2DPortrait_diseasemap
3927	0.7446460468	0.5227705445	0	255	197	0	100	2DPortrait_diseasemap
6919	0.3568214659	0.747187102	0	176	176	176	100	2DPortrait_diseasemap
10142	0.4797043599	0.7060271093	0	179	179	179	100	2DPortrait_diseasemap
10169	0.5864171481	0.9924754629	0	194	194	194	100	2DPortrait_diseasemap
10933	0.5955105472	0.3189757899	0	169	169	169	100	2DPortrait_diseasemap
705	0.997736746	0.4524796817	0	169	169	169	100	2DPortrait_diseasemap
11332	0.3157767212	0.9648244604	0	180	180	180	100	2DPortrait_diseasemap
7188	0.3866454964	0.9869812655	0	181	181	181	100	2DPortrait_diseasemap
254173	0.8606321079	0.153669936	0	196	196	196	100	2DPortrait_diseasemap
51329	0.9948008908	0.5719175015	0	184	184	184	100	2DPortrait_diseasemap
729250	0.7358852355	0.940860718	0	197	197	197	100	2DPortrait_diseasemap
121536	0.1845993026	0.1120278408	0	180	180	180	100	2DPortrait_diseasemap
1027	0.5563620133	0.4389663034	0	161	0	0	100	2DPortrait_diseasemap
60312	0.0506030392	0.280814297	0	184	184	184	100	2DPortrait_diseasemap
5578	0.6139420484	0.4590008375	0	255	197	0	100	2DPortrait_diseasemap
5579	0.5267906658	0.5203596462	0	174	174	174	100	2DPortrait_diseasemap
5581	0.5418434567	0.43275286	0	175	175	175	100	2DPortrait_diseasemap
5580	0.5371958426	0.4738793396	0	160	160	160	100	2DPortrait_diseasemap
5582	0.6424491055	0.5211333158	0	178	178	178	100	2DPortrait_diseasemap
5590	0.5249677241	0.4584279561	0	172	172	172	100	2DPortrait_diseasemap
58	0.494357022	0.476988677	0	229	0	0	100	2DPortrait_diseasemap
70	0.5077549286	0.4812065161	0	175	175	175	100	2DPortrait_diseasemap
4609	0.5623042601	0.4294953995	0	161	0	0	100	2DPortrait_diseasemap
399687	0.0018186269	0.5426066055	0	172	172	172	100	2DPortrait_diseasemap
80179	0.3118933003	0.0367334839	0	176	176	176	100	2DPortrait_diseasemap
2580	0.5969201368	0.7498333728	0	172	172	172	100	2DPortrait_diseasemap
55930	0.2151463716	0.6553024533	0	177	177	177	100	2DPortrait_diseasemap
4641	0.025001622	0.6561298912	0	166	166	166	100	2DPortrait_diseasemap
22919	0.4537593641	0.2144899582	0	163	163	163	100	2DPortrait_diseasemap
54443	0.5628814801	0.7222558758	0	175	175	175	100	2DPortrait_diseasemap
11346	0.4368316491	0.9959937069	0	173	173	173	100	2DPortrait_diseasemap
2316	0.5933355896	0.5158554212	0	161	0	0	100	2DPortrait_diseasemap
1627	0.1396805368	0.5694892372	0	255	197	0	100	2DPortrait_diseasemap
1017	0.6397569247	0.2510056974	0	156	156	156	100	2DPortrait_diseasemap
51474	0.5414224314	0.9982812304	0	162	162	162	100	2DPortrait_diseasemap
22974	0.5559257493	0.9968624697	0	179	179	179	100	2DPortrait_diseasemap
5500	0.7582218645	0.0718394135	0	163	163	163	100	2DPortrait_diseasemap
8826	0.7118811864	0.2870369655	0	160	160	160	100	2DPortrait_diseasemap
2132	0.5954101075	0.5042771277	0	229	0	0	100	2DPortrait_diseasemap
10494	0.9986933095	0.4638747701	0	166	166	166	100	2DPortrait_diseasemap
11235	0.6736099823	0.6377305511	0	185	185	185	100	2DPortrait_diseasemap
8428	0.2104673997	0.0923593872	0	165	165	165	100	2DPortrait_diseasemap
5518	0.6182917687	0.4942667672	0	159	159	159	100	2DPortrait_diseasemap
6801	0.839786455	0.8668040253	0	175	175	175	100	2DPortrait_diseasemap
85369	0.8214406381	0.8829829527	0	182	182	182	100	2DPortrait_diseasemap
5519	0.467317824	0.3566505552	0	175	175	175	100	2DPortrait_diseasemap
29888	0.5195137722	0.9996190689	0	172	172	172	100	2DPortrait_diseasemap
55917	0.8962145457	0.1950179208	0	185	185	185	100	2DPortrait_diseasemap
80143	0.6932546028	0.9611427887	0	190	190	190	100	2DPortrait_diseasemap
57464	0.4871335693	0.9998344273	0	189	189	189	100	2DPortrait_diseasemap
6950	0.521190589	0.4554049633	0	255	197	0	100	2DPortrait_diseasemap
26127	0.3555244184	0.7084040745	0	184	184	184	100	2DPortrait_diseasemap
25843	0.981904385	0.3667025492	0	179	179	179	100	2DPortrait_diseasemap
57602	0.8239364408	0.8808742685	0	187	187	187	100	2DPortrait_diseasemap
5783	0.6960890502	0.9599446681	0	181	181	181	100	2DPortrait_diseasemap
83605	0.5507594061	0.4079062413	0	194	194	194	100	2DPortrait_diseasemap
83992	0.4468210481	0.211922552	0	192	192	192	100	2DPortrait_diseasemap
51765	0.6431422999	0.0209276766	0	165	165	165	100	2DPortrait_diseasemap
80342	0.9984254064	0.5396505155	0	190	190	190	100	2DPortrait_diseasemap
51719	0.0614982914	0.2597579309	0	186	186	186	100	2DPortrait_diseasemap
7323	0.2905973072	0.9540380023	0	165	165	165	100	2DPortrait_diseasemap
4734	0.5284348204	0.5880912107	0	165	165	165	100	2DPortrait_diseasemap
120892	0.5879050749	0.4909468506	0	255	197	0	100	2DPortrait_diseasemap
8655	0.5058919986	0.6718515003	0	166	166	166	100	2DPortrait_diseasemap
57551	0.641311278	0.0203843918	0	189	189	189	100	2DPortrait_diseasemap
5516	0.7903791581	0.9070380412	0	171	171	171	100	2DPortrait_diseasemap
347733	0.6192408568	0.6874127574	0	170	170	170	100	2DPortrait_diseasemap
3305	0.7100267447	0.4686914401	0	255	197	0	100	2DPortrait_diseasemap
3329	0.5938896802	0.4909588241	0	161	0	0	100	2DPortrait_diseasemap
3009	0.2860155831	0.4210322208	0	255	197	0	100	2DPortrait_diseasemap
3181	0.4869774767	0.4596520561	0	229	0	0	100	2DPortrait_diseasemap
2521	0.5379587227	0.5243601346	0	229	0	0	100	2DPortrait_diseasemap
2194	0.5241171135	0.479542615	0	161	0	0	100	2DPortrait_diseasemap
192111	0.9805246636	0.3618113822	0	173	173	173	100	2DPortrait_diseasemap
1124	0.8332026015	0.4910414339	0	188	188	188	100	2DPortrait_diseasemap
1267	0.7095076141	0.4599209072	0	255	197	0	100	2DPortrait_diseasemap
9131	0.6188808274	0.6046422382	0	229	0	0	100	2DPortrait_diseasemap
9532	0.9476184692	0.2772046953	0	166	166	166	100	2DPortrait_diseasemap
64087	0.6275016954	0.7888186597	0	175	175	175	100	2DPortrait_diseasemap
8471	0.5752069398	0.9943115623	0	165	165	165	100	2DPortrait_diseasemap
8971	0.2809469531	0.9494616312	0	173	173	173	100	2DPortrait_diseasemap
54504	0.0013194441	0.5363002272	0	181	181	181	100	2DPortrait_diseasemap
78990	0.2290528355	0.9202233092	0	182	182	182	100	2DPortrait_diseasemap
51602	0.8641569805	0.1573781612	0	172	172	172	100	2DPortrait_diseasemap
7531	0.6001882348	0.5274069752	0	255	197	0	100	2DPortrait_diseasemap
32	0.3707982048	0.4191153433	0	182	182	182	100	2DPortrait_diseasemap
7203	0.6853387837	0.9008509122	0	160	160	160	100	2DPortrait_diseasemap
7284	0.5694804325	0.431376473	0	162	162	162	100	2DPortrait_diseasemap
790	0.6325639095	0.6420562774	0	162	162	162	100	2DPortrait_diseasemap
92609	0.6999226409	0.9582913389	0	168	168	168	100	2DPortrait_diseasemap
55210	0.5493334932	0.2750705965	0	169	169	169	100	2DPortrait_diseasemap
498	0.6359346388	0.6296039031	0	159	159	159	100	2DPortrait_diseasemap
488	0.6552422076	0.5289364832	0	255	197	0	100	2DPortrait_diseasemap
6712	0.6702206976	0.5496840286	0	255	197	0	100	2DPortrait_diseasemap
293	0.0845844929	0.2217376135	0	163	163	163	100	2DPortrait_diseasemap
292	0.9990176492	0.5313278623	0	159	159	159	100	2DPortrait_diseasemap
213	0.5627574564	0.5006651826	0	229	0	0	100	2DPortrait_diseasemap
51065	0.2248617515	0.9174912452	0	177	177	177	100	2DPortrait_diseasemap
51002	0.2819730713	0.0500397199	0	190	190	190	100	2DPortrait_diseasemap
908	0.737670293	0.9399009536	0	162	162	162	100	2DPortrait_diseasemap
6158	0.1838106499	0.1126703069	0	169	169	169	100	2DPortrait_diseasemap
6187	0.4323401422	0.0045990096	0	161	161	161	100	2DPortrait_diseasemap
6189	0.0982378708	0.202363997	0	161	161	161	100	2DPortrait_diseasemap
6160	0.7255006963	0.2224404592	0	161	0	0	100	2DPortrait_diseasemap
6232	0.8363001311	0.1299969604	0	166	166	166	100	2DPortrait_diseasemap
6280	0.6123124719	0.4549770879	0	255	197	0	100	2DPortrait_diseasemap
6279	0.6045605203	0.3650089353	0	170	170	170	100	2DPortrait_diseasemap
6278	0.4433188438	0.7206013396	0	179	179	179	100	2DPortrait_diseasemap
5700	0.0012976837	0.4639999576	0	164	164	164	100	2DPortrait_diseasemap
5705	0.4625263665	0.7019230907	0	163	163	163	100	2DPortrait_diseasemap
5706	0.9522451526	0.7132471908	0	169	169	169	100	2DPortrait_diseasemap
5707	0.0004217921	0.5205333299	0	166	166	166	100	2DPortrait_diseasemap
5701	0.9487511219	0.2794949604	0	165	165	165	100	2DPortrait_diseasemap
5702	0.6737751469	0.9068967762	0	165	165	165	100	2DPortrait_diseasemap
5704	0.9801598358	0.3605490105	0	168	168	168	100	2DPortrait_diseasemap
5687	0.5236905633	0.6986858538	0	169	169	169	100	2DPortrait_diseasemap
5686	0.5162466091	0.641412632	0	166	166	166	100	2DPortrait_diseasemap
5689	0.5429266092	0.617960972	0	172	172	172	100	2DPortrait_diseasemap
5688	0.5436971977	0.9980868975	0	164	164	164	100	2DPortrait_diseasemap
5693	0.4565040253	0.2136249785	0	170	170	170	100	2DPortrait_diseasemap
5690	0.8057164355	0.4331559703	0	176	176	176	100	2DPortrait_diseasemap
5520	0.4227197708	0.0060083365	0	167	167	167	100	2DPortrait_diseasemap
5591	0.556697846	0.4226912051	0	255	147	0	100	2DPortrait_diseasemap
5901	0.4930908455	0.6300623592	0	163	163	163	100	2DPortrait_diseasemap
5717	0.4783119494	0.0004705936	0	164	164	164	100	2DPortrait_diseasemap
5719	0.6866763674	0.8910242485	0	171	171	171	100	2DPortrait_diseasemap
5713	0.4920442315	0.9999367017	0	173	173	173	100	2DPortrait_diseasemap
5709	0.6746923189	0.8939498414	0	168	168	168	100	2DPortrait_diseasemap
56922	0.6285991541	0.79028131	0	180	180	180	100	2DPortrait_diseasemap
5250	0.5845921711	0.6806122562	0	229	0	0	100	2DPortrait_diseasemap
22824	0.4192588598	0.0065621968	0	175	175	175	100	2DPortrait_diseasemap
5315	0.6127132162	0.4230662022	0	157	157	157	100	2DPortrait_diseasemap
5601	0.6082902481	0.6995935451	0	172	172	172	100	2DPortrait_diseasemap
10856	0.5770784464	0.0059768046	0	157	157	157	100	2DPortrait_diseasemap
10808	0.6875884582	0.8961383786	0	168	168	168	100	2DPortrait_diseasemap
10694	0.1452594541	0.1476377684	0	160	160	160	100	2DPortrait_diseasemap
10574	0.528938336	0.3238513291	0	159	159	159	100	2DPortrait_diseasemap
10575	0.2912062082	0.9543183331	0	162	162	162	100	2DPortrait_diseasemap
5955	0.4796959754	0.0004124241	0	171	171	171	100	2DPortrait_diseasemap
10487	0.4974663385	0.6094662101	0	178	178	178	100	2DPortrait_diseasemap
10383	0.9496912995	0.7185812828	0	161	161	161	100	2DPortrait_diseasemap
10213	9.07703e-05	0.4904729056	0	171	171	171	100	2DPortrait_diseasemap
80321	0.9612055497	0.693104854	0	181	181	181	100	2DPortrait_diseasemap
339834	0.66901558	0.029432529	0	192	192	192	100	2DPortrait_diseasemap
9344	0.9969860312	0.554817275	0	189	189	189	100	2DPortrait_diseasemap
9107	0.1805660084	0.1153418124	0	184	184	184	100	2DPortrait_diseasemap
64801	0.7632884396	0.9250637802	0	196	196	196	100	2DPortrait_diseasemap
64689	0.6994193142	0.9585105787	0	183	183	183	100	2DPortrait_diseasemap
90850	0.444962466	0.0030383637	0	183	183	183	100	2DPortrait_diseasemap
200894	0.7763620938	0.7348969621	0	194	194	194	100	2DPortrait_diseasemap
23582	0.7731470817	0.9187967196	0	183	183	183	100	2DPortrait_diseasemap
55149	0.5797912757	0.4443698248	0	183	183	183	100	2DPortrait_diseasemap
5987	0.712759689	0.5702760015	0	255	147	0	100	2DPortrait_diseasemap
55286	0.8707592459	0.8354662625	0	198	198	198	100	2DPortrait_diseasemap
10112	0.2223620799	0.0841668833	0	184	184	184	100	2DPortrait_diseasemap
4342	0.529291473	0.000858726	0	182	182	182	100	2DPortrait_diseasemap
10767	0.0799362375	0.2288055404	0	176	176	176	100	2DPortrait_diseasemap
6136	0.5713254504	0.2625310375	0	163	163	163	100	2DPortrait_diseasemap
9775	0.5729644994	0.623167782	0	163	163	163	100	2DPortrait_diseasemap
150274	0.0301409874	0.6709751739	0	159	159	159	100	2DPortrait_diseasemap
254427	0.0349943683	0.6837655137	0	181	181	181	100	2DPortrait_diseasemap
9880	0.1781973733	0.1173211976	0	194	194	194	100	2DPortrait_diseasemap
9447	0.0140702191	0.3822194808	0	178	178	178	100	2DPortrait_diseasemap
64428	3.52426e-05	0.4940632693	0	186	186	186	100	2DPortrait_diseasemap
3607	0.918399584	0.2262449527	0	176	176	176	100	2DPortrait_diseasemap
23554	0.6792537955	0.6827877575	0	211	211	211	100	2DPortrait_diseasemap
4693	0.6014397784	0.5313657157	0	255	197	0	100	2DPortrait_diseasemap
8322	0.5666896465	0.6114498093	0	197	197	197	100	2DPortrait_diseasemap
51514	0.6012616671	0.3175166461	0	180	180	180	100	2DPortrait_diseasemap
10980	0.6779647513	0.8911432761	0	163	163	163	100	2DPortrait_diseasemap
11091	0.7606165824	0.9267071787	0	163	163	163	100	2DPortrait_diseasemap
83743	0.0177500897	0.3679582398	0	173	173	173	100	2DPortrait_diseasemap
387893	0.8546297028	0.852473834	0	183	183	183	100	2DPortrait_diseasemap
5111	0.5629699635	0.4439495145	0	161	0	0	100	2DPortrait_diseasemap
4436	0.5596505052	0.5031218206	0	161	0	0	100	2DPortrait_diseasemap
2648	0.2204361751	0.0854592137	0	174	174	174	100	2DPortrait_diseasemap
2956	0.5567502128	0.5047285713	0	255	147	0	100	2DPortrait_diseasemap
10987	0.5900449346	0.3722950927	0	156	156	156	100	2DPortrait_diseasemap
9212	0.5593591415	0.3822274235	0	163	163	163	100	2DPortrait_diseasemap
51138	0.4301817315	0.0048985892	0	171	171	171	100	2DPortrait_diseasemap
4193	0.5649684413	0.4158871487	0	161	0	0	100	2DPortrait_diseasemap
79016	0.9994629077	0.5231700909	0	180	180	180	100	2DPortrait_diseasemap
10140	0.7244606491	0.4060492266	0	175	175	175	100	2DPortrait_diseasemap
545	0.5991226191	0.5143441622	0	173	173	173	100	2DPortrait_diseasemap
8533	0.6635520686	0.9724941603	0	172	172	172	100	2DPortrait_diseasemap
7283	0.6606550759	0.6334279989	0	160	160	160	100	2DPortrait_diseasemap
56852	0.4104815914	0.0080788157	0	178	178	178	100	2DPortrait_diseasemap
6596	0.8147101659	0.4295684687	0	174	174	174	100	2DPortrait_diseasemap
80204	0.7290629396	0.0555563185	0	178	178	178	100	2DPortrait_diseasemap
1111	0.6519375994	0.4580801509	0	255	197	0	100	2DPortrait_diseasemap
257218	0.0035612959	0.4404297362	0	192	192	192	100	2DPortrait_diseasemap
1080	0.5474790352	0.4717955766	0	164	164	164	100	2DPortrait_diseasemap
84893	0.5204187598	0.9995829016	0	186	186	186	100	2DPortrait_diseasemap
6996	0.5043937026	1.93045e-05	0	177	177	177	100	2DPortrait_diseasemap
81620	0.7277659067	0.7648667005	0	179	179	179	100	2DPortrait_diseasemap
9338	0.5438114126	0.0019231358	0	186	186	186	100	2DPortrait_diseasemap
138199	0.9484045968	0.7212088593	0	183	183	183	100	2DPortrait_diseasemap
2073	0.5877923298	0.5121722121	0	255	147	0	100	2DPortrait_diseasemap
7334	0.6310007672	0.9825337368	0	167	167	167	100	2DPortrait_diseasemap
2810	0.5085399432	0.3746886003	0	255	147	0	100	2DPortrait_diseasemap
7329	0.9097419917	0.7865511069	0	157	157	157	100	2DPortrait_diseasemap
50813	0.8884181512	0.5957641186	0	177	177	177	100	2DPortrait_diseasemap
7468	0.5993069805	0.5172508161	0	161	0	0	100	2DPortrait_diseasemap
347862	0.9662258702	0.3193526021	0	185	185	185	100	2DPortrait_diseasemap
817	0.4537321519	0.2398611743	0	176	176	176	100	2DPortrait_diseasemap
11146	0.4719052323	0.7096414295	0	182	182	182	100	2DPortrait_diseasemap
5202	0.0089852869	0.4056360532	0	172	172	172	100	2DPortrait_diseasemap
10920	0.0693356767	0.2459759056	0	179	179	179	100	2DPortrait_diseasemap
57804	0.6247973469	0.9841752058	0	200	200	200	100	2DPortrait_diseasemap
54849	0.5552776372	0.0030650083	0	195	195	195	100	2DPortrait_diseasemap
10477	0.7615262103	0.9261502796	0	176	176	176	100	2DPortrait_diseasemap
7324	0.4679350364	0.7106086346	0	176	176	176	100	2DPortrait_diseasemap
7325	0.3682278196	0.4956942208	0	172	172	172	100	2DPortrait_diseasemap
64077	0.7403372687	0.4545300565	0	222	222	222	100	2DPortrait_diseasemap
84064	0.0017259408	0.5415086166	0	197	197	197	100	2DPortrait_diseasemap
390637	0.0831669236	0.2238656382	0	192	192	192	100	2DPortrait_diseasemap
51003	0.9985630005	0.5378811787	0	181	181	181	100	2DPortrait_diseasemap
10912	0.4474591224	0.9972317914	0	178	178	178	100	2DPortrait_diseasemap
112950	0.0362122162	0.6868178072	0	175	175	175	100	2DPortrait_diseasemap
55090	0.0308774206	0.6729855695	0	178	178	178	100	2DPortrait_diseasemap
54797	0.025402355	0.6573438191	0	193	193	193	100	2DPortrait_diseasemap
219541	0.1214506302	0.8266502297	0	176	176	176	100	2DPortrait_diseasemap
1363	0.5424202506	0.697450528	0	193	193	193	100	2DPortrait_diseasemap
1959	0.5686014104	0.4755144802	0	255	197	0	100	2DPortrait_diseasemap
3163	0.0359289157	0.6861129501	0	176	176	176	100	2DPortrait_diseasemap
6118	0.5983395927	0.9902339547	0	158	158	158	100	2DPortrait_diseasemap
6303	0.6756292639	0.5081056118	0	255	197	0	100	2DPortrait_diseasemap
3910	0.4839451156	0.4989810305	0	184	184	184	100	2DPortrait_diseasemap
5272	0.2745924886	0.0536913074	0	185	185	185	100	2DPortrait_diseasemap
7050	0.6264544161	0.6654820116	0	175	175	175	100	2DPortrait_diseasemap
3276	0.1700888981	0.8757108748	0	164	164	164	100	2DPortrait_diseasemap
5050	0.3455596486	0.9755503902	0	179	179	179	100	2DPortrait_diseasemap
8991	0.6151658076	0.4618679475	0	255	197	0	100	2DPortrait_diseasemap
5201	0.6534914758	0.9758575172	0	181	181	181	100	2DPortrait_diseasemap
10551	0.5653208894	0.3027231757	0	161	0	0	100	2DPortrait_diseasemap
29924	0.6149736946	0.9866015377	0	174	174	174	100	2DPortrait_diseasemap
2079	0.0643916651	0.7454493403	0	172	172	172	100	2DPortrait_diseasemap
11100	0.9693044168	0.6724917657	0	164	164	164	100	2DPortrait_diseasemap
55147	0.0001309859	0.4885556924	0	183	183	183	100	2DPortrait_diseasemap
84878	0.0480223493	0.7138134797	0	214	214	214	100	2DPortrait_diseasemap
84164	0.9889514746	0.6045299155	0	178	178	178	100	2DPortrait_diseasemap
2948	0.5943283471	0.7612257241	0	193	193	193	100	2DPortrait_diseasemap
166	0.4579185338	0.2138792678	0	170	170	170	100	2DPortrait_diseasemap
5985	0.9780656953	0.3535307641	0	172	172	172	100	2DPortrait_diseasemap
4773	0.4291745863	0.6205869179	0	169	169	169	100	2DPortrait_diseasemap
4097	0.4845377772	0.7769179409	0	184	184	184	100	2DPortrait_diseasemap
1759	0.6607225444	0.5670672228	0	255	197	0	100	2DPortrait_diseasemap
11313	0.2623610313	0.0600821487	0	184	184	184	100	2DPortrait_diseasemap
785	0.6254394343	0.6995873437	0	200	200	200	100	2DPortrait_diseasemap
11243	0.0186545945	0.3646981042	0	186	186	186	100	2DPortrait_diseasemap
64129	0.2904167837	0.0460452988	0	189	189	189	100	2DPortrait_diseasemap
80304	0.5712017808	0.9949043448	0	186	186	186	100	2DPortrait_diseasemap
84246	0.5331065226	0.9989027562	0	184	184	184	100	2DPortrait_diseasemap
55588	0.0726400565	0.7595447523	0	181	181	181	100	2DPortrait_diseasemap
80306	0.71801775	0.2082103247	0	161	0	0	100	2DPortrait_diseasemap
9441	0.9820904381	0.3673770148	0	185	185	185	100	2DPortrait_diseasemap
1024	0.1702227316	0.1241716485	0	175	175	175	100	2DPortrait_diseasemap
55512	0.4922787211	0.3605580288	0	194	194	194	100	2DPortrait_diseasemap
6829	0.030247076	0.3287335637	0	168	168	168	100	2DPortrait_diseasemap
80228	0.9490918614	0.7198102409	0	203	203	203	100	2DPortrait_diseasemap
9443	0.066966068	0.2500367752	0	183	183	183	100	2DPortrait_diseasemap
9968	0.5803946202	0.5292150504	0	255	197	0	100	2DPortrait_diseasemap
284312	0.8416922995	0.1349706852	0	184	184	184	100	2DPortrait_diseasemap
23097	0.9422439826	0.7332815914	0	189	189	189	100	2DPortrait_diseasemap
3164	0.5298234499	0.6906748811	0	171	171	171	100	2DPortrait_diseasemap
6606	0.5968255495	0.6755580295	0	166	166	166	100	2DPortrait_diseasemap
79607	0.9638542956	0.3133472838	0	186	186	186	100	2DPortrait_diseasemap
310	0.8330286705	0.4766844682	0	168	168	168	100	2DPortrait_diseasemap
7083	0.3227414571	0.5751292108	0	166	166	166	100	2DPortrait_diseasemap
51236	0.9262725511	0.7613269045	0	190	190	190	100	2DPortrait_diseasemap
55294	0.5433530843	0.3773919336	0	161	0	0	100	2DPortrait_diseasemap
9844	0.5914957423	0.376202615	0	188	188	188	100	2DPortrait_diseasemap
892	0.363990752	0.0188539926	0	181	181	181	100	2DPortrait_diseasemap
5436	0.7571207272	0.0711772503	0	179	179	179	100	2DPortrait_diseasemap
29079	0.717697567	0.3977836806	0	161	161	161	100	2DPortrait_diseasemap
146705	0.8238047906	0.8809861988	0	183	183	183	100	2DPortrait_diseasemap
9439	0.5365342302	0.5511154001	0	170	170	170	100	2DPortrait_diseasemap
9179	0.6326081715	0.5889656873	0	190	190	190	100	2DPortrait_diseasemap
9412	0.9555088854	0.7061836517	0	174	174	174	100	2DPortrait_diseasemap
332	0.5695948984	0.4017237764	0	161	0	0	100	2DPortrait_diseasemap
51141	0.4827647877	0.9997028587	0	187	187	187	100	2DPortrait_diseasemap
6721	0.6147941384	0.4606393792	0	255	197	0	100	2DPortrait_diseasemap
22937	0.7144143552	0.2855777568	0	189	189	189	100	2DPortrait_diseasemap
5691	0.6681305751	0.0291155973	0	174	174	174	100	2DPortrait_diseasemap
3638	0.5628878877	0.9960293512	0	188	188	188	100	2DPortrait_diseasemap
5683	0.4995830219	0.6154262125	0	168	168	168	100	2DPortrait_diseasemap
6184	0.0209292565	0.6431475636	0	163	163	163	100	2DPortrait_diseasemap
7917	0.6474190412	0.0222263761	0	163	163	163	100	2DPortrait_diseasemap
2023	0.5809311943	0.4779566025	0	255	197	0	100	2DPortrait_diseasemap
11236	0.6228540894	0.3946000888	0	193	193	193	100	2DPortrait_diseasemap
11047	0.9998413998	0.4874053841	0	174	174	174	100	2DPortrait_diseasemap
3963	0.5157569888	0.3599204549	0	255	147	0	100	2DPortrait_diseasemap
29978	0.6466380605	0.5013800859	0	229	0	0	100	2DPortrait_diseasemap
6720	0.6072381148	0.455492501	0	255	197	0	100	2DPortrait_diseasemap
3156	0.5507262522	0.4168624708	0	229	0	0	100	2DPortrait_diseasemap
6048	0.0022474706	0.5473542271	0	187	187	187	100	2DPortrait_diseasemap
8819	0.0043720674	0.5659769325	0	186	186	186	100	2DPortrait_diseasemap
7528	0.6297341863	0.4300835733	0	164	164	164	100	2DPortrait_diseasemap
4084	0.4340836855	0.6779160496	0	184	184	184	100	2DPortrait_diseasemap
9612	0.3749036278	0.3021025501	0	171	171	171	100	2DPortrait_diseasemap
9611	0.5716098375	0.3774897353	0	161	0	0	100	2DPortrait_diseasemap
3621	0.5956330895	0.3830213388	0	255	147	0	100	2DPortrait_diseasemap
8349	0.0160966594	0.3741526343	0	171	171	171	100	2DPortrait_diseasemap
8290	0.5587182031	0.5662615581	0	168	168	168	100	2DPortrait_diseasemap
3066	0.539524386	0.5053199305	0	255	197	0	100	2DPortrait_diseasemap
9541	0.2484730017	0.9321274864	0	192	192	192	100	2DPortrait_diseasemap
25855	0.9443361432	0.2707284729	0	176	176	176	100	2DPortrait_diseasemap
5947	0.6495753421	0.4463784649	0	255	197	0	100	2DPortrait_diseasemap
8329	0.9885003714	0.3933818271	0	179	179	179	100	2DPortrait_diseasemap
26959	0.2570066479	0.0630169041	0	184	184	184	100	2DPortrait_diseasemap
84312	0.7269057085	0.9455488925	0	189	189	189	100	2DPortrait_diseasemap
23309	0.2711968368	0.9445774486	0	180	180	180	100	2DPortrait_diseasemap
9219	0.7292591258	0.3967725381	0	169	169	169	100	2DPortrait_diseasemap
57649	0.0005344203	0.523111428	0	189	189	189	100	2DPortrait_diseasemap
3622	0.0916443442	0.7885232354	0	179	179	179	100	2DPortrait_diseasemap
51592	0.7109397933	0.5697460915	0	255	147	0	100	2DPortrait_diseasemap
100316904	0.8800522074	0.1750994729	0	187	187	187	100	2DPortrait_diseasemap
6878	0.2125158461	0.9090878353	0	177	177	177	100	2DPortrait_diseasemap
55893	0.9932062105	0.4178557227	0	188	188	188	100	2DPortrait_diseasemap
1108	0.6340077123	0.4587301194	0	255	197	0	100	2DPortrait_diseasemap
64092	0.968201305	0.324536093	0	191	191	191	100	2DPortrait_diseasemap
5092	0.628205017	0.7884927785	0	175	175	175	100	2DPortrait_diseasemap
6595	0.600149882	0.5218379949	0	255	197	0	100	2DPortrait_diseasemap
84959	0.6732609959	0.9690209363	0	170	170	170	100	2DPortrait_diseasemap
3399	0.553197675	0.4290746631	0	161	0	0	100	2DPortrait_diseasemap
5926	0.816982285	0.8866810783	0	185	185	185	100	2DPortrait_diseasemap
79595	0.0159516851	0.6252885924	0	181	181	181	100	2DPortrait_diseasemap
64426	0.1297499497	0.1639718793	0	187	187	187	100	2DPortrait_diseasemap
51742	0.5970561534	0.3174230896	0	182	182	182	100	2DPortrait_diseasemap
51538	0.8653072103	0.8413951861	0	179	179	179	100	2DPortrait_diseasemap
8243	0.6038461759	0.4998408412	0	168	168	168	100	2DPortrait_diseasemap
57597	0.0868643201	0.218363871	0	195	195	195	100	2DPortrait_diseasemap
84629	0.6456319649	0.9783213774	0	189	189	189	100	2DPortrait_diseasemap
54433	0.4248680322	0.7033976569	0	180	180	180	100	2DPortrait_diseasemap
134147	0.9943153431	0.5751823789	0	190	190	190	100	2DPortrait_diseasemap
1130	0.6072117914	0.5124820338	0	188	188	188	100	2DPortrait_diseasemap
4297	0.57871303	0.5038132835	0	255	197	0	100	2DPortrait_diseasemap
58516	0.9164018578	0.7767842668	0	183	183	183	100	2DPortrait_diseasemap
10682	0.601573928	0.5919452988	0	175	175	175	100	2DPortrait_diseasemap
83463	0.8195028088	0.1153989329	0	193	193	193	100	2DPortrait_diseasemap
57798	0.5319764246	0.7267064414	0	186	186	186	100	2DPortrait_diseasemap
79142	0.4443867311	0.9968975372	0	197	197	197	100	2DPortrait_diseasemap
619279	0.0808739315	0.7726414094	0	194	194	194	100	2DPortrait_diseasemap
114794	0.7543452693	0.9304747411	0	200	200	200	100	2DPortrait_diseasemap
92745	0.5218445011	0.0004774088	0	204	204	204	100	2DPortrait_diseasemap
5573	0.5732170192	0.5221676586	0	229	0	0	100	2DPortrait_diseasemap
124944	0.0893473341	0.2147555662	0	190	190	190	100	2DPortrait_diseasemap
55362	0.9616154646	0.6921228944	0	181	181	181	100	2DPortrait_diseasemap
81555	0.9460731439	0.7258733978	0	189	189	189	100	2DPortrait_diseasemap
138715	0.8557989547	0.148706485	0	216	216	216	100	2DPortrait_diseasemap
1820	0.3925892235	0.9883266547	0	175	175	175	100	2DPortrait_diseasemap
146779	0.0001816605	0.486522948	0	198	198	198	100	2DPortrait_diseasemap
995	0.2573599851	0.4251533419	0	255	197	0	100	2DPortrait_diseasemap
5585	0.7457897927	0.0645836525	0	178	178	178	100	2DPortrait_diseasemap
890	0.7292225181	0.5223438827	0	255	197	0	100	2DPortrait_diseasemap
11178	0.551586313	0.338261872	0	255	147	0	100	2DPortrait_diseasemap
3265	0.5761104933	0.5047548597	0	161	0	0	100	2DPortrait_diseasemap
3932	0.6378748041	0.7200644652	0	229	0	0	100	2DPortrait_diseasemap
1432	0.5527377578	0.4794283906	0	255	197	0	100	2DPortrait_diseasemap
5300	0.7192374912	0.2131651019	0	161	0	0	100	2DPortrait_diseasemap
4140	0.0037198732	0.5608772453	0	179	179	179	100	2DPortrait_diseasemap
1263	0.9989887673	0.5317845766	0	189	189	189	100	2DPortrait_diseasemap
11200	0.5671795519	0.427840149	0	161	0	0	100	2DPortrait_diseasemap
9024	0.7777333065	0.0842305548	0	194	194	194	100	2DPortrait_diseasemap
84446	0.4416475104	0.9965833112	0	194	194	194	100	2DPortrait_diseasemap
5528	0.6490949133	0.60074513	0	179	179	179	100	2DPortrait_diseasemap
377630	0.8928182684	0.8093442136	0	196	196	196	100	2DPortrait_diseasemap
1040	0.4733592826	0.0007102331	0	197	197	197	100	2DPortrait_diseasemap
51529	0.0030348626	0.5550059583	0	189	189	189	100	2DPortrait_diseasemap
6993	0.186845791	0.8897876827	0	173	173	173	100	2DPortrait_diseasemap
202500	0.0612649732	0.7398157137	0	186	186	186	100	2DPortrait_diseasemap
7171	0.6004990265	0.423531225	0	173	173	173	100	2DPortrait_diseasemap
56975	0.9845701563	0.6232550636	0	181	181	181	100	2DPortrait_diseasemap
4430	0.7807341496	0.9137491494	0	172	172	172	100	2DPortrait_diseasemap
1020	0.6198666286	0.5579859266	0	255	197	0	100	2DPortrait_diseasemap
9133	0.0195069624	0.3617016156	0	184	184	184	100	2DPortrait_diseasemap
9997	0.6022225978	0.6528344642	0	229	0	0	100	2DPortrait_diseasemap
4920	0.5988632892	0.559980496	0	180	180	180	100	2DPortrait_diseasemap
3611	0.5629380758	0.4765497118	0	159	159	159	100	2DPortrait_diseasemap
22853	0.5560164159	0.2812681347	0	193	193	193	100	2DPortrait_diseasemap
2066	0.5424582625	0.5290394838	0	255	197	0	100	2DPortrait_diseasemap
653583	0.667246565	0.0288008941	0	190	190	190	100	2DPortrait_diseasemap
6464	0.230412252	0.6025900179	0	159	159	159	100	2DPortrait_diseasemap
51684	0.5843858371	0.4984322469	0	255	147	0	100	2DPortrait_diseasemap
23640	0.1352395176	0.8419792215	0	171	171	171	100	2DPortrait_diseasemap
81892	0.9920484127	0.4111832915	0	179	179	179	100	2DPortrait_diseasemap
81575	0.9220979231	0.2319824976	0	199	199	199	100	2DPortrait_diseasemap
2739	0.5116356372	0.5335192139	0	255	197	0	100	2DPortrait_diseasemap
2065	0.5253753638	0.5080401528	0	255	197	0	100	2DPortrait_diseasemap
80273	0.6778056744	0.9049950287	0	178	178	178	100	2DPortrait_diseasemap
1488	0.5568008507	0.2740067666	0	170	170	170	100	2DPortrait_diseasemap
1200	0.5888380994	0.4773014837	0	180	180	180	100	2DPortrait_diseasemap
51164	0.4981273395	0.6714875666	0	184	184	184	100	2DPortrait_diseasemap
10121	0.1572151125	0.8640034584	0	174	174	174	100	2DPortrait_diseasemap
540	0.546259777	0.5047868092	0	161	0	0	100	2DPortrait_diseasemap
287	0.5256668533	0.7215330572	0	181	181	181	100	2DPortrait_diseasemap
2317	0.5881994703	0.5629867191	0	255	197	0	100	2DPortrait_diseasemap
23281	0.1039471461	0.1948080351	0	178	178	178	100	2DPortrait_diseasemap
10540	0.2576820709	0.9373579959	0	169	169	169	100	2DPortrait_diseasemap
10120	0.037138521	0.6891011705	0	179	179	179	100	2DPortrait_diseasemap
11216	0.3732300166	0.2982699639	0	198	198	198	100	2DPortrait_diseasemap
81929	0.0111374418	0.6049447569	0	175	175	175	100	2DPortrait_diseasemap
55860	0.6149496563	0.9866072169	0	191	191	191	100	2DPortrait_diseasemap
725	0.268505353	0.4353051157	0	255	197	0	100	2DPortrait_diseasemap
79848	0.7771873976	0.7357151716	0	188	188	188	100	2DPortrait_diseasemap
9240	0.3505712687	0.9771488762	0	181	181	181	100	2DPortrait_diseasemap
10241	0.8002797334	0.8997900764	0	174	174	174	100	2DPortrait_diseasemap
84516	0.3793239985	0.2976141593	0	195	195	195	100	2DPortrait_diseasemap
832	0.7743483895	0.0819892562	0	168	168	168	100	2DPortrait_diseasemap
829	0.6317215357	0.3147181328	0	165	165	165	100	2DPortrait_diseasemap
10671	0.5538370766	0.9970931224	0	185	185	185	100	2DPortrait_diseasemap
1639	0.6423676757	0.5033118235	0	229	0	0	100	2DPortrait_diseasemap
1778	0.6264680932	0.5748899542	0	163	163	163	100	2DPortrait_diseasemap
1981	0.5996983415	0.7525211378	0	168	168	168	100	2DPortrait_diseasemap
7388	0.3653129056	0.9815177906	0	187	187	187	100	2DPortrait_diseasemap
23162	0.4543746731	0.8382351317	0	185	185	185	100	2DPortrait_diseasemap
60626	0.0517522431	0.7215264073	0	181	181	181	100	2DPortrait_diseasemap
80310	0.4587858878	0.2118092388	0	197	197	197	100	2DPortrait_diseasemap
11275	0.8378108226	0.8686243018	0	184	184	184	100	2DPortrait_diseasemap
51207	0.9959014259	0.5638891581	0	183	183	183	100	2DPortrait_diseasemap
91582	0.8082254036	0.1063032577	0	187	187	187	100	2DPortrait_diseasemap
89927	0.9555424542	0.706109474	0	198	198	198	100	2DPortrait_diseasemap
54069	0.2924712712	0.9548975951	0	189	189	189	100	2DPortrait_diseasemap
140850	0.248979752	0.0675779487	0	197	197	197	100	2DPortrait_diseasemap
2743	0.4404280767	0.6139391218	0	191	191	191	100	2DPortrait_diseasemap
10243	0.6662660153	0.5640480855	0	185	185	185	100	2DPortrait_diseasemap
79908	0.6253238783	0.9840391856	0	195	195	195	100	2DPortrait_diseasemap
51299	0.2723642384	0.4112176433	0	255	197	0	100	2DPortrait_diseasemap
79867	0.778204847	0.7346952223	0	175	175	175	100	2DPortrait_diseasemap
55515	0.9417539961	0.7342081294	0	196	196	196	100	2DPortrait_diseasemap
29121	0.1150534156	0.1809136085	0	192	192	192	100	2DPortrait_diseasemap
1136	0.6751745335	0.5457262499	0	255	197	0	100	2DPortrait_diseasemap
2892	0.6507068515	0.5209514463	0	255	197	0	100	2DPortrait_diseasemap
23306	0.5775574957	0.9939482153	0	188	188	188	100	2DPortrait_diseasemap
132724	0.6919040902	0.0382935639	0	194	194	194	100	2DPortrait_diseasemap
2556	0.65601316	0.5105793224	0	193	193	193	100	2DPortrait_diseasemap
56647	0.034842301	0.6833802514	0	177	177	177	100	2DPortrait_diseasemap
55052	0.5938221135	0.9911185362	0	183	183	183	100	2DPortrait_diseasemap
136319	0.9991544989	0.470933947	0	178	178	178	100	2DPortrait_diseasemap
11344	0.2522664159	0.0656866723	0	179	179	179	100	2DPortrait_diseasemap
51720	0.2165005008	0.0881407648	0	176	176	176	100	2DPortrait_diseasemap
1762	0.4790062892	0.9995590691	0	182	182	182	100	2DPortrait_diseasemap
56257	0.9889789035	0.6044015307	0	170	170	170	100	2DPortrait_diseasemap
2885	0.2617893494	0.4124605746	0	255	197	0	100	2DPortrait_diseasemap
4215	0.3368243014	0.494529626	0	165	165	165	100	2DPortrait_diseasemap
11035	0.5575656139	0.681476343	0	175	175	175	100	2DPortrait_diseasemap
2688	0.5663761234	0.4930215626	0	229	0	0	100	2DPortrait_diseasemap
5521	0.6649144703	0.5017648523	0	255	197	0	100	2DPortrait_diseasemap
2099	0.5465721231	0.4979880164	0	255	197	0	100	2DPortrait_diseasemap
11102	0.8588991479	0.8481255979	0	189	189	189	100	2DPortrait_diseasemap
55114	0.8615118099	0.8454116991	0	173	173	173	100	2DPortrait_diseasemap
23607	0.7695378419	0.5977993419	0	176	176	176	100	2DPortrait_diseasemap
29760	0.5730942334	0.6306352406	0	187	187	187	100	2DPortrait_diseasemap
92912	0.8983702609	0.8021608353	0	188	188	188	100	2DPortrait_diseasemap
4116	0.7859150933	0.0898139673	0	171	171	171	100	2DPortrait_diseasemap
9656	0.9936485661	0.5794426934	0	166	166	166	100	2DPortrait_diseasemap
10381	0.5692604213	0.4695109849	0	161	0	0	100	2DPortrait_diseasemap
3073	0.6664790053	0.5849836915	0	186	186	186	100	2DPortrait_diseasemap
9924	0.4851045546	0.785307604	0	163	163	163	100	2DPortrait_diseasemap
79077	0.8386106201	0.8678897604	0	178	178	178	100	2DPortrait_diseasemap
22976	0.7743959947	0.5930739754	0	164	164	164	100	2DPortrait_diseasemap
7158	0.0984074734	0.7978648037	0	168	168	168	100	2DPortrait_diseasemap
648	0.5347060349	0.3636824557	0	161	161	161	100	2DPortrait_diseasemap
1612	0.5696492742	0.4314649563	0	161	0	0	100	2DPortrait_diseasemap
26270	0.4083001124	0.7054871342	0	158	158	158	100	2DPortrait_diseasemap
57520	0.8411020732	0.1344190873	0	167	167	167	100	2DPortrait_diseasemap
23363	0.5445912105	0.6685523794	0	157	157	157	100	2DPortrait_diseasemap
26228	0.3144110221	0.9642808705	0	193	193	193	100	2DPortrait_diseasemap
51548	0.5209457233	0.9995610854	0	171	171	171	100	2DPortrait_diseasemap
83987	0.72824692	0.7619211559	0	158	158	158	100	2DPortrait_diseasemap
10075	0.5554086639	0.5600979286	0	158	158	158	100	2DPortrait_diseasemap
80301	0.0058774753	0.5764390846	0	185	185	185	100	2DPortrait_diseasemap
9820	0.5990099309	0.4726165925	0	156	156	156	100	2DPortrait_diseasemap
30011	0.8036070876	0.535409421	0	163	163	163	100	2DPortrait_diseasemap
23019	0.3028696753	0.0405006742	0	173	173	173	100	2DPortrait_diseasemap
8775	0.2117655758	0.0914404419	0	178	178	178	100	2DPortrait_diseasemap
2011	0.6481916051	0.4447375044	0	255	197	0	100	2DPortrait_diseasemap
7414	0.4879581023	0.4924308796	0	165	165	165	100	2DPortrait_diseasemap
55604	0.0154762515	0.6234371894	0	192	192	192	100	2DPortrait_diseasemap
168400	0.7352063581	0.0587767164	0	201	201	201	100	2DPortrait_diseasemap
23322	0.6020883021	0.5921591249	0	175	175	175	100	2DPortrait_diseasemap
79657	0.1911556062	0.8932113128	0	170	170	170	100	2DPortrait_diseasemap
55795	0.0202543528	0.6408691461	0	181	181	181	100	2DPortrait_diseasemap
4629	0.5569358039	0.4383088469	0	180	180	180	100	2DPortrait_diseasemap
9260	0.0026181093	0.4488995294	0	167	167	167	100	2DPortrait_diseasemap
5501	0.9724699834	0.5612903074	0	158	158	158	100	2DPortrait_diseasemap
10092	0.0829087382	0.7757442269	0	178	178	178	100	2DPortrait_diseasemap
4171	0.8071468127	0.5370685757	0	156	156	156	100	2DPortrait_diseasemap
4645	0.5976458938	0.454813636	0	255	197	0	100	2DPortrait_diseasemap
4848	0.6109676035	0.9875307146	0	183	183	183	100	2DPortrait_diseasemap
10094	0.9913360547	0.5926764769	0	179	179	179	100	2DPortrait_diseasemap
10109	0.4395414936	0.6551823705	0	173	173	173	100	2DPortrait_diseasemap
81873	0.7859217525	0.0898186091	0	181	181	181	100	2DPortrait_diseasemap
1738	0.6289813672	0.6394242762	0	174	174	174	100	2DPortrait_diseasemap
90411	0.8043978776	0.1033364699	0	182	182	182	100	2DPortrait_diseasemap
112399	0.4185763461	0.0066743612	0	171	171	171	100	2DPortrait_diseasemap
9564	0.5022021364	0.3098675454	0	163	163	163	100	2DPortrait_diseasemap
2735	0.5737524569	0.4231720641	0	180	180	180	100	2DPortrait_diseasemap
92241	0.1656532376	0.871769067	0	202	202	202	100	2DPortrait_diseasemap
1850	0.2694466487	0.5562843605	0	187	187	187	100	2DPortrait_diseasemap
51177	0.6646100303	0.0278733765	0	186	186	186	100	2DPortrait_diseasemap
79577	0.5589726467	0.3797463984	0	162	162	162	100	2DPortrait_diseasemap
9555	0.0384459188	0.3077297955	0	168	168	168	100	2DPortrait_diseasemap
8405	0.5693495865	0.3495436698	0	183	183	183	100	2DPortrait_diseasemap
79084	0.9707641801	0.5637884187	0	171	171	171	100	2DPortrait_diseasemap
1104	0.8668301563	0.1602417512	0	170	170	170	100	2DPortrait_diseasemap
7913	0.4785984046	0.9995417611	0	172	172	172	100	2DPortrait_diseasemap
9678	0.5788663066	0.0062590656	0	186	186	186	100	2DPortrait_diseasemap
142	0.5525458354	0.4735440954	0	161	0	0	100	2DPortrait_diseasemap
7150	0.9775711089	0.6480739072	0	162	162	162	100	2DPortrait_diseasemap
1386	0.9969673545	0.5549863387	0	161	161	161	100	2DPortrait_diseasemap
1058	0.107449589	0.8096839893	0	181	181	181	100	2DPortrait_diseasemap
7520	0.256724619	0.5503290011	0	161	161	161	100	2DPortrait_diseasemap
54904	0.3692499444	0.7522576925	0	183	183	183	100	2DPortrait_diseasemap
3068	0.6765036269	0.893138856	0	165	165	165	100	2DPortrait_diseasemap
11335	0.0186712613	0.3646388252	0	168	168	168	100	2DPortrait_diseasemap
4000	0.5517744407	0.4952177444	0	161	0	0	100	2DPortrait_diseasemap
8350	0.9121940835	0.7830124989	0	161	161	161	100	2DPortrait_diseasemap
23468	0.421147656	0.0062568429	0	170	170	170	100	2DPortrait_diseasemap
11083	0.9878634269	0.6094957726	0	179	179	179	100	2DPortrait_diseasemap
3020	0.5436894405	0.3570955939	0	175	175	175	100	2DPortrait_diseasemap
6612	0.9720264471	0.3351028247	0	159	159	159	100	2DPortrait_diseasemap
2146	0.6072311667	0.5058676853	0	161	0	0	100	2DPortrait_diseasemap
200558	0.1084232067	0.1890858426	0	184	184	184	100	2DPortrait_diseasemap
51213	0.9982870426	0.5413530196	0	180	180	180	100	2DPortrait_diseasemap
255626	0.0212024383	0.6440586587	0	176	176	176	100	2DPortrait_diseasemap
221662	0.9129615719	0.781891428	0	197	197	197	100	2DPortrait_diseasemap
285141	5.77432e-05	0.4924010961	0	205	205	205	100	2DPortrait_diseasemap
546	0.6071647615	0.5120091883	0	180	180	180	100	2DPortrait_diseasemap
10951	0.5642127934	0.2578932452	0	175	175	175	100	2DPortrait_diseasemap
919	0.5651613701	0.6204212257	0	176	176	176	100	2DPortrait_diseasemap
4204	0.5696976758	0.5258737475	0	229	0	0	100	2DPortrait_diseasemap
4149	0.5501082281	0.3535376381	0	172	172	172	100	2DPortrait_diseasemap
27023	0.8552355017	0.8518632804	0	179	179	179	100	2DPortrait_diseasemap
85451	0.5047521127	2.25825e-05	0	164	164	164	100	2DPortrait_diseasemap
3024	0.0221686586	0.3527681715	0	172	172	172	100	2DPortrait_diseasemap
3018	0.7013153061	0.957681288	0	174	174	174	100	2DPortrait_diseasemap
3428	0.3043700552	0.0398598909	0	161	161	161	100	2DPortrait_diseasemap
3169	0.5565948981	0.3503448174	0	161	0	0	100	2DPortrait_diseasemap
23133	0.5528960758	0.5623948237	0	177	177	177	100	2DPortrait_diseasemap
3012	0.1039707089	0.8052225403	0	173	173	173	100	2DPortrait_diseasemap
8658	0.0731922959	0.2395481168	0	185	185	185	100	2DPortrait_diseasemap
3284	0.5845153275	0.4632004622	0	255	197	0	100	2DPortrait_diseasemap
79829	0.9226980509	0.767070021	0	191	191	191	100	2DPortrait_diseasemap
85437	0.0001160238	0.4892290287	0	186	186	186	100	2DPortrait_diseasemap
126299	0.5868288879	0.0075969645	0	195	195	195	100	2DPortrait_diseasemap
7508	0.5832521685	0.5075618791	0	255	147	0	100	2DPortrait_diseasemap
55506	0.0448196775	0.2930921098	0	181	181	181	100	2DPortrait_diseasemap
3151	0.4375818081	0.9960886687	0	181	181	181	100	2DPortrait_diseasemap
54969	0.1082347646	0.8106766787	0	187	187	187	100	2DPortrait_diseasemap
2665	0.6340038811	0.313611153	0	175	175	175	100	2DPortrait_diseasemap
65061	0.8900227144	0.8128614971	0	185	185	185	100	2DPortrait_diseasemap
2547	0.9375299179	0.7420074613	0	159	159	159	100	2DPortrait_diseasemap
3208	0.6246595856	0.6833132519	0	196	196	196	100	2DPortrait_diseasemap
4836	0.014319021	0.3811976883	0	176	176	176	100	2DPortrait_diseasemap
4671	0.6009986358	0.7157421156	0	195	195	195	100	2DPortrait_diseasemap
4294	0.4006394318	0.9900280342	0	187	187	187	100	2DPortrait_diseasemap
55172	0.5577437657	0.6522879468	0	182	182	182	100	2DPortrait_diseasemap
26747	0.6945226613	0.0393906781	0	180	180	180	100	2DPortrait_diseasemap
1716	0.6320447626	0.630232946	0	184	184	184	100	2DPortrait_diseasemap
53373	0.5090236087	0.7463670255	0	201	201	201	100	2DPortrait_diseasemap
219931	0.3248946797	0.0316645195	0	192	192	192	100	2DPortrait_diseasemap
134285	0.0032748846	0.4428671458	0	191	191	191	100	2DPortrait_diseasemap
64091	0.990425838	0.5973783619	0	203	203	203	100	2DPortrait_diseasemap
55504	0.6369664634	0.2572584474	0	190	190	190	100	2DPortrait_diseasemap
1902	0.532091477	0.4565341106	0	255	197	0	100	2DPortrait_diseasemap
6490	0.65250751	0.2612339901	0	195	195	195	100	2DPortrait_diseasemap
51075	0.446088939	0.002914901	0	189	189	189	100	2DPortrait_diseasemap
54951	0.477072959	0.9994740735	0	189	189	189	100	2DPortrait_diseasemap
6430	0.6035977714	0.7271108952	0	167	167	167	100	2DPortrait_diseasemap
9777	0.7373613981	0.9400677037	0	187	187	187	100	2DPortrait_diseasemap
4363	0.5378336641	0.4236894577	0	161	0	0	100	2DPortrait_diseasemap
116254	0.1718323872	0.8772346941	0	193	193	193	100	2DPortrait_diseasemap
4701	0.083666223	0.7768865931	0	182	182	182	100	2DPortrait_diseasemap
4731	0.3732168265	0.2979238389	0	186	186	186	100	2DPortrait_diseasemap
55584	0.0423309232	0.7013430338	0	193	193	193	100	2DPortrait_diseasemap
170572	0.3095493396	0.6348136758	0	195	195	195	100	2DPortrait_diseasemap
58477	0.9896015218	0.6014415972	0	170	170	170	100	2DPortrait_diseasemap
5745	0.5751745386	0.6197177905	0	190	190	190	100	2DPortrait_diseasemap
5824	0.6131914616	0.6086435768	0	255	197	0	100	2DPortrait_diseasemap
3290	0.6503199792	0.5071661014	0	195	195	195	100	2DPortrait_diseasemap
4543	0.6671112869	0.5591501678	0	255	197	0	100	2DPortrait_diseasemap
64116	0.0063475248	0.4205818864	0	201	201	201	100	2DPortrait_diseasemap
148066	0.2720019688	0.944990891	0	191	191	191	100	2DPortrait_diseasemap
9498	0.3665086485	0.9818506565	0	189	189	189	100	2DPortrait_diseasemap
1261	0.6169496638	0.6459128412	0	197	197	197	100	2DPortrait_diseasemap
3741	0.5320707583	0.7443059577	0	184	184	184	100	2DPortrait_diseasemap
7100	0.5803671442	0.3962524172	0	205	205	205	100	2DPortrait_diseasemap
10136	0.2583531979	0.062270839	0	199	199	199	100	2DPortrait_diseasemap
10488	0.9759124874	0.3466789311	0	177	177	177	100	2DPortrait_diseasemap
9931	0.3916481165	0.0118812994	0	176	176	176	100	2DPortrait_diseasemap
79937	0.8243830482	0.1195060261	0	200	200	200	100	2DPortrait_diseasemap
728378	0.1017504202	0.8023198153	0	188	188	188	100	2DPortrait_diseasemap
347688	0.9783526681	0.354470721	0	178	178	178	100	2DPortrait_diseasemap
10024	0.0307342808	0.6725968903	0	184	184	184	100	2DPortrait_diseasemap
7277	0.2328392991	0.6027074302	0	160	160	160	100	2DPortrait_diseasemap
23262	0.9961625751	0.5618283741	0	187	187	187	100	2DPortrait_diseasemap
54972	0.4959357301	0.9999834816	0	180	180	180	100	2DPortrait_diseasemap
25793	0.5409753033	0.6164089941	0	181	181	181	100	2DPortrait_diseasemap
5125	0.5373892504	0.6913886573	0	195	195	195	100	2DPortrait_diseasemap
427	0.6387602224	0.5644150468	0	255	197	0	100	2DPortrait_diseasemap
6609	0.5959737599	0.5711450153	0	184	184	184	100	2DPortrait_diseasemap
57118	0.1775785742	0.117842414	0	179	179	179	100	2DPortrait_diseasemap
5684	0.1554750808	0.1376430256	0	162	162	162	100	2DPortrait_diseasemap
83445	0.9310588158	0.7533541727	0	207	207	207	100	2DPortrait_diseasemap
79719	0.4586697498	0.6890526018	0	188	188	188	100	2DPortrait_diseasemap
816	0.4854278029	0.5599796031	0	255	197	0	100	2DPortrait_diseasemap
14	0.7816676374	0.0868857742	0	183	183	183	100	2DPortrait_diseasemap
25953	0.6006222019	0.4148265575	0	180	180	180	100	2DPortrait_diseasemap
3316	0.9778007882	0.6473310994	0	180	180	180	100	2DPortrait_diseasemap
6049	0.5166595857	0.3671260429	0	255	147	0	100	2DPortrait_diseasemap
80032	0.0021919558	0.453232977	0	194	194	194	100	2DPortrait_diseasemap
1544	0.5583023694	0.467816921	0	255	197	0	100	2DPortrait_diseasemap
144423	0.9898831758	0.3999274168	0	206	206	206	100	2DPortrait_diseasemap
55633	0.8429684543	0.863830548	0	180	180	180	100	2DPortrait_diseasemap
116372	0.9309592604	0.2464765191	0	195	195	195	100	2DPortrait_diseasemap
326	0.5507071448	0.4560261408	0	173	173	173	100	2DPortrait_diseasemap
10553	0.714771779	0.2830893777	0	199	199	199	100	2DPortrait_diseasemap
7545	0.6158299646	0.5924990404	0	196	196	196	100	2DPortrait_diseasemap
127396	0.9925595752	0.414063319	0	192	192	192	100	2DPortrait_diseasemap
133482	0.04189237	0.7003432067	0	201	201	201	100	2DPortrait_diseasemap
9753	0.0092739093	0.4041464301	0	192	192	192	100	2DPortrait_diseasemap
6746	0.5528510954	0.2760042297	0	195	195	195	100	2DPortrait_diseasemap
7385	0.5540613519	0.6937895189	0	168	168	168	100	2DPortrait_diseasemap
476	0.5627701757	0.4905175649	0	255	147	0	100	2DPortrait_diseasemap
10599	0.5580753126	0.407435074	0	161	0	0	100	2DPortrait_diseasemap
54808	0.5613025333	0.5866436823	0	255	197	0	100	2DPortrait_diseasemap
55969	0.8085592786	0.106564877	0	187	187	187	100	2DPortrait_diseasemap
9144	0.204227258	0.9031358096	0	203	203	203	100	2DPortrait_diseasemap
9341	0.3682454822	0.3123603563	0	177	177	177	100	2DPortrait_diseasemap
80097	0.8675667015	0.8389612828	0	185	185	185	100	2DPortrait_diseasemap
8615	0.5637938103	0.379231448	0	174	174	174	100	2DPortrait_diseasemap
29095	0.2792207158	0.051383791	0	206	206	206	100	2DPortrait_diseasemap
51203	0.7174380949	0.0497548555	0	178	178	178	100	2DPortrait_diseasemap
202559	0.6400579517	0.245618203	0	176	176	176	100	2DPortrait_diseasemap
9958	0.7272059247	0.0546041267	0	168	168	168	100	2DPortrait_diseasemap
4659	0.0111985996	0.3947707559	0	170	170	170	100	2DPortrait_diseasemap
5352	0.570713583	0.4668674413	0	184	184	184	100	2DPortrait_diseasemap
84842	0.9683648166	0.6750269787	0	195	195	195	100	2DPortrait_diseasemap
5782	0.9364074238	0.2559741803	0	173	173	173	100	2DPortrait_diseasemap
7360	0.6204190728	0.985282654	0	175	175	175	100	2DPortrait_diseasemap
899	0.1222640994	0.1724094213	0	195	195	195	100	2DPortrait_diseasemap
3837	0.6775237062	0.90677119	0	159	159	159	100	2DPortrait_diseasemap
90355	0.0017672695	0.457998219	0	187	187	187	100	2DPortrait_diseasemap
6286	0.452101228	0.8538938253	0	189	189	189	100	2DPortrait_diseasemap
5903	0.8348521156	0.128685998	0	165	165	165	100	2DPortrait_diseasemap
9972	0.2368969021	0.0748215018	0	169	169	169	100	2DPortrait_diseasemap
1474	0.5668645191	0.3196501176	0	161	0	0	100	2DPortrait_diseasemap
2939	0.8324191525	0.873493687	0	215	215	215	100	2DPortrait_diseasemap
8339	0.5626449629	0.2738267966	0	167	167	167	100	2DPortrait_diseasemap
7112	0.4819922574	0.4975381237	0	166	166	166	100	2DPortrait_diseasemap
10036	0.5545383351	0.7296038035	0	174	174	174	100	2DPortrait_diseasemap
50809	0.7382104206	0.4665836731	0	167	167	167	100	2DPortrait_diseasemap
8555	0.4879699413	0.9998552565	0	183	183	183	100	2DPortrait_diseasemap
567	0.5554825285	0.4875626564	0	255	197	0	100	2DPortrait_diseasemap
51564	0.9681811751	0.3244823884	0	175	175	175	100	2DPortrait_diseasemap
604	0.5678148571	0.4043244865	0	177	177	177	100	2DPortrait_diseasemap
5587	0.5317754376	0.3916296982	0	161	0	0	100	2DPortrait_diseasemap
5467	0.5401062083	0.4724664525	0	180	180	180	100	2DPortrait_diseasemap
25865	0.4978113642	0.3850490053	0	180	180	180	100	2DPortrait_diseasemap
1909	0.5614849344	0.4711138949	0	191	191	191	100	2DPortrait_diseasemap
22806	0.5958500406	0.4219610974	0	179	179	179	100	2DPortrait_diseasemap
64375	0.4548923995	0.7429488283	0	195	195	195	100	2DPortrait_diseasemap
50943	0.5424501982	0.463437308	0	161	0	0	100	2DPortrait_diseasemap
4205	0.5202869927	0.5939160651	0	177	177	177	100	2DPortrait_diseasemap
7538	0.511003454	0.6396107561	0	175	175	175	100	2DPortrait_diseasemap
4208	0.6710645406	0.5942260289	0	182	182	182	100	2DPortrait_diseasemap
63035	0.5999677609	0.324581388	0	187	187	187	100	2DPortrait_diseasemap
9314	0.5291659711	0.6673033196	0	178	178	178	100	2DPortrait_diseasemap
81	0.5689483471	0.6893170049	0	163	163	163	100	2DPortrait_diseasemap
860	0.5816220076	0.4755555359	0	179	179	179	100	2DPortrait_diseasemap
7101	0.1394221241	0.569233008	0	255	197	0	100	2DPortrait_diseasemap
27232	0.5569781056	0.373702929	0	190	190	190	100	2DPortrait_diseasemap
10765	0.8033466619	0.5386858995	0	177	177	177	100	2DPortrait_diseasemap
79718	0.4992092491	0.3650264924	0	174	174	174	100	2DPortrait_diseasemap
6907	0.3116575349	0.6354098043	0	177	177	177	100	2DPortrait_diseasemap
8458	0.2102630856	0.9074954187	0	180	180	180	100	2DPortrait_diseasemap
6472	0.4511181216	0.3529086358	0	160	160	160	100	2DPortrait_diseasemap
23394	0.6343018074	0.5712008197	0	255	197	0	100	2DPortrait_diseasemap
3094	0.5570881274	0.5866888453	0	255	197	0	100	2DPortrait_diseasemap
79699	0.8935315771	0.8084362696	0	180	180	180	100	2DPortrait_diseasemap
79269	0.0438382465	0.7047350867	0	190	190	190	100	2DPortrait_diseasemap
114984	0.1777542377	0.1176942781	0	185	185	185	100	2DPortrait_diseasemap
55034	0.6226625202	0.7853918259	0	192	192	192	100	2DPortrait_diseasemap
84942	0.7286130777	0.7622849435	0	195	195	195	100	2DPortrait_diseasemap
5910	0.8301486258	0.8755022127	0	177	177	177	100	2DPortrait_diseasemap
5966	0.5927432112	0.430058573	0	168	168	168	100	2DPortrait_diseasemap
387	0.5698665581	0.4058193614	0	173	173	173	100	2DPortrait_diseasemap
644019	0.6449884719	0.9785168254	0	213	213	213	100	2DPortrait_diseasemap
1555	0.5975896998	0.4812181458	0	255	197	0	100	2DPortrait_diseasemap
10901	0.0853862485	0.779455607	0	190	190	190	100	2DPortrait_diseasemap
492	0.5479552432	0.4462347373	0	255	147	0	100	2DPortrait_diseasemap
493	0.0086916345	0.4071770885	0	182	182	182	100	2DPortrait_diseasemap
491	0.7003159912	0.3432148311	0	184	184	184	100	2DPortrait_diseasemap
5024	0.2203116766	0.914456798	0	226	226	226	100	2DPortrait_diseasemap
22953	0.6380635567	0.6677946415	0	197	197	197	100	2DPortrait_diseasemap
5192	0.6137023292	0.6069033495	0	192	192	192	100	2DPortrait_diseasemap
5828	0.6073713229	0.6022234868	0	189	189	189	100	2DPortrait_diseasemap
5830	0.6016371675	0.601589387	0	179	179	179	100	2DPortrait_diseasemap
5193	0.6083273266	0.6045868722	0	210	210	210	100	2DPortrait_diseasemap
7681	0.6131002915	0.5839684337	0	186	186	186	100	2DPortrait_diseasemap
10668	0.0260578258	0.3406926947	0	194	194	194	100	2DPortrait_diseasemap
91445	0.8908792636	0.8117906918	0	177	177	177	100	2DPortrait_diseasemap
255488	0.0489031378	0.7156655321	0	180	180	180	100	2DPortrait_diseasemap
9781	0.9947586846	0.4277927109	0	195	195	195	100	2DPortrait_diseasemap
3981	0.5983712936	0.505172639	0	180	180	180	100	2DPortrait_diseasemap
3184	0.0013195165	0.4636987781	0	159	159	159	100	2DPortrait_diseasemap
5261	0.5673782357	0.6955424818	0	165	165	165	100	2DPortrait_diseasemap
1181	0.582366872	0.4537712675	0	192	192	192	100	2DPortrait_diseasemap
55800	0.5319425544	0.7331057682	0	193	193	193	100	2DPortrait_diseasemap
79778	0.8973260095	0.8035326625	0	196	196	196	100	2DPortrait_diseasemap
88	0.4866918862	0.4966918002	0	177	177	177	100	2DPortrait_diseasemap
87	0.4944692034	0.7316544816	0	165	165	165	100	2DPortrait_diseasemap
10763	0.6193198757	0.7079361621	0	179	179	179	100	2DPortrait_diseasemap
23528	0.4378056595	0.9961167825	0	175	175	175	100	2DPortrait_diseasemap
2245	0.6054164658	0.5727882445	0	190	190	190	100	2DPortrait_diseasemap
94005	0.3420316899	0.974390144	0	184	184	184	100	2DPortrait_diseasemap
51762	0.176434549	0.8811894481	0	177	177	177	100	2DPortrait_diseasemap
8577	0.999979047	0.5045827817	0	195	195	195	100	2DPortrait_diseasemap
25921	0.3315348312	0.0292352154	0	190	190	190	100	2DPortrait_diseasemap
25896	0.1740432278	0.1208533541	0	187	187	187	100	2DPortrait_diseasemap
10202	0.9087469099	0.7879687486	0	186	186	186	100	2DPortrait_diseasemap
51125	0.0230890418	0.3498136488	0	196	196	196	100	2DPortrait_diseasemap
51108	0.5797711124	0.9935955574	0	204	204	204	100	2DPortrait_diseasemap
1880	0.5673376994	0.4081837614	0	197	197	197	100	2DPortrait_diseasemap
617	0.6158155651	0.6057885773	0	188	188	188	100	2DPortrait_diseasemap
478	0.6444437114	0.5191322061	0	177	177	177	100	2DPortrait_diseasemap
79896	0.5423685915	0.9982016709	0	197	197	197	100	2DPortrait_diseasemap
56980	0.8931716554	0.1911050602	0	195	195	195	100	2DPortrait_diseasemap
56650	1.0	0.5002221324	0	201	201	201	100	2DPortrait_diseasemap
2247	0.5522341103	0.5080371957	0	255	197	0	100	2DPortrait_diseasemap
27032	0.4626331172	0.6985183677	0	184	184	184	100	2DPortrait_diseasemap
55763	0.98634043	0.3839266029	0	178	178	178	100	2DPortrait_diseasemap
55240	0.5017002409	0.7182600243	0	193	193	193	100	2DPortrait_diseasemap
3764	0.5524672183	0.6414544832	0	203	203	203	100	2DPortrait_diseasemap
57181	0.010377109	0.3986618161	0	187	187	187	100	2DPortrait_diseasemap
201266	0.0042387726	0.4350322492	0	187	187	187	100	2DPortrait_diseasemap
3032	0.5049827655	0.4879697339	0	161	0	0	100	2DPortrait_diseasemap
10395	0.6173251074	0.3922530917	0	186	186	186	100	2DPortrait_diseasemap
324	0.5787747678	0.4741868743	0	255	197	0	100	2DPortrait_diseasemap
699	0.4635577122	0.4772492793	0	229	0	0	100	2DPortrait_diseasemap
27030	0.5618153125	0.5078083364	0	187	187	187	100	2DPortrait_diseasemap
201163	0.6067377263	0.4003492685	0	180	180	180	100	2DPortrait_diseasemap
5795	0.3230743839	0.5687812647	0	177	177	177	100	2DPortrait_diseasemap
969	0.5480047204	0.6504424664	0	210	210	210	100	2DPortrait_diseasemap
147744	0.4009997481	0.0098990442	0	226	226	226	100	2DPortrait_diseasemap
2775	0.6769407272	0.5433358998	0	255	197	0	100	2DPortrait_diseasemap
199731	0.8099406862	0.1076522007	0	199	199	199	100	2DPortrait_diseasemap
203111	0.0176512826	0.6316803604	0	198	198	198	100	2DPortrait_diseasemap
5834	0.5378975489	0.4104021692	0	180	180	180	100	2DPortrait_diseasemap
342979	0.0103284283	0.601102694	0	199	199	199	100	2DPortrait_diseasemap
203859	0.6489386773	0.7126436469	0	229	0	0	100	2DPortrait_diseasemap
5739	0.516477142	0.7685625802	0	189	189	189	100	2DPortrait_diseasemap
128869	0.8538029837	0.1466963369	0	197	197	197	100	2DPortrait_diseasemap
8733	0.3244072511	0.0318470528	0	194	194	194	100	2DPortrait_diseasemap
10026	0.1472218948	0.1456730245	0	198	198	198	100	2DPortrait_diseasemap
51604	0.6257567033	0.6235065774	0	183	183	183	100	2DPortrait_diseasemap
81607	0.0848388242	0.7786417007	0	196	196	196	100	2DPortrait_diseasemap
79770	0.0435401754	0.2959303314	0	191	191	191	100	2DPortrait_diseasemap
9514	0.0962556522	0.7949415203	0	190	190	190	100	2DPortrait_diseasemap
51614	0.6665836094	0.9714338893	0	193	193	193	100	2DPortrait_diseasemap
2742	0.2643853274	0.4328611813	0	255	197	0	100	2DPortrait_diseasemap
185	0.5616302125	0.4668104458	0	186	186	186	100	2DPortrait_diseasemap
10331	0.0008671729	0.5294350868	0	200	200	200	100	2DPortrait_diseasemap
3084	0.5425934511	0.51851931	0	255	197	0	100	2DPortrait_diseasemap
9653	0.69391622	0.9608649615	0	188	188	188	100	2DPortrait_diseasemap
23601	0.3619174305	0.368939031	0	200	200	200	100	2DPortrait_diseasemap
29122	0.4848853109	0.0002285064	0	188	188	188	100	2DPortrait_diseasemap
27076	0.9631675154	0.6883504623	0	185	185	185	100	2DPortrait_diseasemap
64838	0.2917294622	0.7161365855	0	198	198	198	100	2DPortrait_diseasemap
4254	0.5484398807	0.4435971475	0	210	210	210	100	2DPortrait_diseasemap
26123	0.6084386593	0.5669112912	0	174	174	174	100	2DPortrait_diseasemap
2040	0.6870906265	0.7125466488	0	172	172	172	100	2DPortrait_diseasemap
25844	0.6364699466	0.3881626853	0	189	189	189	100	2DPortrait_diseasemap
55117	0.7396282003	0.4539207095	0	196	196	196	100	2DPortrait_diseasemap
8875	0.4425311014	0.7114400423	0	199	199	199	100	2DPortrait_diseasemap
56928	0.2307083615	0.9212861367	0	190	190	190	100	2DPortrait_diseasemap
1012	0.518776383	0.5089286175	0	189	189	189	100	2DPortrait_diseasemap
79157	0.0385026947	0.692406441	0	208	208	208	100	2DPortrait_diseasemap
64744	0.741474859	0.0621759372	0	188	188	188	100	2DPortrait_diseasemap
81027	0.4982552783	0.7387216099	0	173	173	173	100	2DPortrait_diseasemap
55585	0.0615489472	0.2596654944	0	189	189	189	100	2DPortrait_diseasemap
7444	0.2632108629	0.4092652214	0	255	197	0	100	2DPortrait_diseasemap
9479	0.3672980906	0.4942183194	0	179	179	179	100	2DPortrait_diseasemap
6885	0.5492801888	0.4489803724	0	166	166	166	100	2DPortrait_diseasemap
5599	0.5344518673	0.5281459364	0	255	197	0	100	2DPortrait_diseasemap
5609	0.6011580617	0.4616629568	0	255	197	0	100	2DPortrait_diseasemap
10454	0.4554320135	0.8303297611	0	166	166	166	100	2DPortrait_diseasemap
596	0.547942394	0.5044756852	0	255	197	0	100	2DPortrait_diseasemap
5604	0.5772192427	0.520570745	0	229	0	0	100	2DPortrait_diseasemap
998	0.6389233578	0.4527169507	0	255	197	0	100	2DPortrait_diseasemap
8844	0.9851826951	0.3791786461	0	162	162	162	100	2DPortrait_diseasemap
8161	0.473007736	0.0007291148	0	172	172	172	100	2DPortrait_diseasemap
581	0.5641190543	0.4461852033	0	161	0	0	100	2DPortrait_diseasemap
598	0.5478746009	0.4560765352	0	255	147	0	100	2DPortrait_diseasemap
23542	0.9767644681	0.3493491193	0	174	174	174	100	2DPortrait_diseasemap
10653	0.5087751221	0.7142695301	0	178	178	178	100	2DPortrait_diseasemap
148109	0.0504719537	0.2810832662	0	192	192	192	100	2DPortrait_diseasemap
91147	0.7081174646	0.7351033774	0	187	187	187	100	2DPortrait_diseasemap
197257	0.9757371625	0.3461357808	0	190	190	190	100	2DPortrait_diseasemap
132884	0.7278726127	0.763685645	0	186	186	186	100	2DPortrait_diseasemap
23399	0.0373768723	0.6896835341	0	188	188	188	100	2DPortrait_diseasemap
64699	0.5702365714	0.6567840975	0	193	193	193	100	2DPortrait_diseasemap
1473	0.3261040425	0.9687858695	0	208	208	208	100	2DPortrait_diseasemap
1520	0.5459968228	0.7031304291	0	204	204	204	100	2DPortrait_diseasemap
6636	0.5773297505	0.006016079	0	170	170	170	100	2DPortrait_diseasemap
9886	0.029513817	0.3307582987	0	190	190	190	100	2DPortrait_diseasemap
1827	0.5363919555	0.6101026881	0	181	181	181	100	2DPortrait_diseasemap
126069	0.1233186948	0.8288026645	0	209	209	209	100	2DPortrait_diseasemap
100132285	0.8828151137	0.1783594834	0	197	197	197	100	2DPortrait_diseasemap
79981	0.1266598603	0.832591548	0	197	197	197	100	2DPortrait_diseasemap
55200	0.7158270333	0.0489803698	0	195	195	195	100	2DPortrait_diseasemap
55718	0.5845465856	0.9928000404	0	186	186	186	100	2DPortrait_diseasemap
661	0.0044416734	0.4335022696	0	185	185	185	100	2DPortrait_diseasemap
11128	0.6273638363	0.6422036171	0	178	178	178	100	2DPortrait_diseasemap
8480	0.9411342291	0.2646266098	0	171	171	171	100	2DPortrait_diseasemap
171568	0.9866937103	0.6145830689	0	192	192	192	100	2DPortrait_diseasemap
11321	0.9880858383	0.6085000555	0	179	179	179	100	2DPortrait_diseasemap
79871	0.0209385845	0.3568212219	0	183	183	183	100	2DPortrait_diseasemap
1121	0.6467469094	0.6617055626	0	187	187	187	100	2DPortrait_diseasemap
6749	0.1090213739	0.1883339732	0	169	169	169	100	2DPortrait_diseasemap
51184	0.9431638749	0.2684706906	0	182	182	182	100	2DPortrait_diseasemap
55011	0.9215028693	0.2310476448	0	179	179	179	100	2DPortrait_diseasemap
81572	0.8354443213	0.4753579317	0	188	188	188	100	2DPortrait_diseasemap
51728	0.9083405744	0.6045113029	0	203	203	203	100	2DPortrait_diseasemap
2972	0.3175888196	0.7988554887	0	182	182	182	100	2DPortrait_diseasemap
752	0.7817154199	0.913081643	0	178	178	178	100	2DPortrait_diseasemap
90488	0.8367417512	0.1303988357	0	190	190	190	100	2DPortrait_diseasemap
6830	0.9639678839	0.3136298126	0	176	176	176	100	2DPortrait_diseasemap
55703	0.6146462061	0.57875401	0	181	181	181	100	2DPortrait_diseasemap
55814	0.5055581222	0.9999691069	0	191	191	191	100	2DPortrait_diseasemap
116143	0.7751332877	0.0825054553	0	187	187	187	100	2DPortrait_diseasemap
5437	0.4742019513	0.9993340164	0	179	179	179	100	2DPortrait_diseasemap
5434	0.6675415518	0.9710942999	0	169	169	169	100	2DPortrait_diseasemap
5440	0.7127979103	0.9524566987	0	180	180	180	100	2DPortrait_diseasemap
9533	0.6089147293	0.5995537334	0	173	173	173	100	2DPortrait_diseasemap
9817	0.6082708891	0.3925792082	0	168	168	168	100	2DPortrait_diseasemap
60386	0.7091438317	0.9541573209	0	189	189	189	100	2DPortrait_diseasemap
5435	0.1932603687	0.8948554098	0	182	182	182	100	2DPortrait_diseasemap
8725	0.9720178341	0.5632582976	0	177	177	177	100	2DPortrait_diseasemap
10471	0.0092491136	0.5957265399	0	184	184	184	100	2DPortrait_diseasemap
10621	0.4709368891	0.99915462	0	186	186	186	100	2DPortrait_diseasemap
10623	0.0186600658	0.6353213588	0	185	185	185	100	2DPortrait_diseasemap
10622	0.1405207264	0.1524735274	0	202	202	202	100	2DPortrait_diseasemap
27297	0.6883686757	0.9631600746	0	192	192	192	100	2DPortrait_diseasemap
84265	0.5109216203	0.9998807048	0	198	198	198	100	2DPortrait_diseasemap
155038	0.9515801205	0.7146518975	0	190	190	190	100	2DPortrait_diseasemap
2783	0.9131739068	0.2184198874	0	169	169	169	100	2DPortrait_diseasemap
8409	0.5548957427	0.2814958814	0	177	177	177	100	2DPortrait_diseasemap
1571	0.5581487065	0.4552468198	0	255	197	0	100	2DPortrait_diseasemap
788	0.6213909439	0.6342225636	0	191	191	191	100	2DPortrait_diseasemap
9016	0.456286817	0.9980854908	0	206	206	206	100	2DPortrait_diseasemap
9330	0.040963554	0.3017941915	0	174	174	174	100	2DPortrait_diseasemap
8148	0.5257916826	0.3410540703	0	174	174	174	100	2DPortrait_diseasemap
5093	0.7136499049	0.9520550111	0	159	159	159	100	2DPortrait_diseasemap
113457	0.1200955535	0.1749267629	0	170	170	170	100	2DPortrait_diseasemap
149628	0.460252613	0.6460820319	0	179	179	179	100	2DPortrait_diseasemap
64743	0.2253791268	0.9178317503	0	202	202	202	100	2DPortrait_diseasemap
7046	0.5655705601	0.4523578873	0	169	169	169	100	2DPortrait_diseasemap
26229	0.5920270728	0.6136903115	0	195	195	195	100	2DPortrait_diseasemap
5498	0.6629528518	0.5510824654	0	192	192	192	100	2DPortrait_diseasemap
10989	0.4766529878	0.6150915324	0	166	166	166	100	2DPortrait_diseasemap
9001	0.9998195593	0.5134334453	0	183	183	183	100	2DPortrait_diseasemap
51150	0.2742092319	0.4406448212	0	255	197	0	100	2DPortrait_diseasemap
4705	0.6319951596	0.6081049085	0	180	180	180	100	2DPortrait_diseasemap
5329	0.6272115615	0.4103156257	0	177	177	177	100	2DPortrait_diseasemap
55871	0.9999806764	0.5044014303	0	187	187	187	100	2DPortrait_diseasemap
410	0.6510425381	0.5294077987	0	195	195	195	100	2DPortrait_diseasemap
3671	0.0120972569	0.3906797546	0	189	189	189	100	2DPortrait_diseasemap
54988	0.9886026165	0.3938513742	0	198	198	198	100	2DPortrait_diseasemap
10380	0.6625533034	0.9728386978	0	185	185	185	100	2DPortrait_diseasemap
57017	0.3981181834	0.8348349866	0	184	184	184	100	2DPortrait_diseasemap
5460	0.5551709698	0.4112255898	0	167	167	167	100	2DPortrait_diseasemap
374291	0.5588745162	0.5954341464	0	255	197	0	100	2DPortrait_diseasemap
79600	0.778256049	0.7361237975	0	185	185	185	100	2DPortrait_diseasemap
1413	0.6375700433	0.6729869708	0	193	193	193	100	2DPortrait_diseasemap
84952	0.2801147696	0.4113081315	0	255	197	0	100	2DPortrait_diseasemap
8618	0.5067167887	4.51167e-05	0	189	189	189	100	2DPortrait_diseasemap
65125	0.5342409918	0.6894750428	0	171	171	171	100	2DPortrait_diseasemap
3161	0.5008926722	0.3722190851	0	161	0	0	100	2DPortrait_diseasemap
54820	0.6354985206	0.568974295	0	255	197	0	100	2DPortrait_diseasemap
84231	0.8100049049	0.3415225184	0	186	186	186	100	2DPortrait_diseasemap
56850	0.0401865122	0.6963964301	0	191	191	191	100	2DPortrait_diseasemap
80018	0.9242874277	0.2354622574	0	179	179	179	100	2DPortrait_diseasemap
83666	0.5608700618	0.0037189918	0	197	197	197	100	2DPortrait_diseasemap
51126	0.0059882741	0.4228480862	0	194	194	194	100	2DPortrait_diseasemap
5695	0.320404177	0.9666319061	0	180	180	180	100	2DPortrait_diseasemap
5577	0.5738189595	0.6827980012	0	186	186	186	100	2DPortrait_diseasemap
10298	0.3450734808	0.9753922269	0	170	170	170	100	2DPortrait_diseasemap
27101	0.8620617816	0.1551648265	0	173	173	173	100	2DPortrait_diseasemap
54509	0.9086093135	0.2118360442	0	184	184	184	100	2DPortrait_diseasemap
943	0.803526567	0.3405302155	0	194	194	194	100	2DPortrait_diseasemap
347736	0.9032912792	0.2044392112	0	215	215	215	100	2DPortrait_diseasemap
387082	0.3784661455	0.5035117117	0	173	173	173	100	2DPortrait_diseasemap
283685	0.8661153211	0.1594715831	0	214	214	214	100	2DPortrait_diseasemap
220082	0.5929337219	0.9912874198	0	189	189	189	100	2DPortrait_diseasemap
125115	0.9893764881	0.397478292	0	174	174	174	100	2DPortrait_diseasemap
22994	0.4997094172	8.41e-08	0	179	179	179	100	2DPortrait_diseasemap
4953	0.7961908793	0.5283320287	0	194	194	194	100	2DPortrait_diseasemap
4946	0.9998626809	0.4882803749	0	188	188	188	100	2DPortrait_diseasemap
25913	0.5845028436	0.4048901763	0	173	173	173	100	2DPortrait_diseasemap
7161	0.5063714869	0.3593013391	0	170	170	170	100	2DPortrait_diseasemap
11060	0.0006885612	0.4737685211	0	167	167	167	100	2DPortrait_diseasemap
54998	0.7965994816	0.9025279749	0	187	187	187	100	2DPortrait_diseasemap
6790	0.5568252382	0.4158825626	0	161	0	0	100	2DPortrait_diseasemap
60485	0.9999151737	0.5092124077	0	176	176	176	100	2DPortrait_diseasemap
9113	0.5608278229	0.4082664736	0	255	147	0	100	2DPortrait_diseasemap
9770	0.3395685608	0.496301832	0	187	187	187	100	2DPortrait_diseasemap
57534	0.6684589195	0.6349671358	0	181	181	181	100	2DPortrait_diseasemap
26524	0.5514900901	0.4034116328	0	171	171	171	100	2DPortrait_diseasemap
84960	0.330143877	0.0297352947	0	194	194	194	100	2DPortrait_diseasemap
83942	0.9670199288	0.3214154805	0	192	192	192	100	2DPortrait_diseasemap
29108	0.5565513869	0.4226351491	0	161	0	0	100	2DPortrait_diseasemap
284427	0.1270342259	0.1669886953	0	186	186	186	100	2DPortrait_diseasemap
51368	0.0282576422	0.6657080257	0	190	190	190	100	2DPortrait_diseasemap
4055	0.344199324	0.3604127995	0	184	184	184	100	2DPortrait_diseasemap
54806	0.6417006696	0.5638181066	0	255	197	0	100	2DPortrait_diseasemap
11064	0.8879131203	0.8154733665	0	174	174	174	100	2DPortrait_diseasemap
22995	0.6052482329	0.5626039053	0	182	182	182	100	2DPortrait_diseasemap
57545	0.774733467	0.7372389917	0	190	190	190	100	2DPortrait_diseasemap
4957	0.7248502785	0.946589709	0	173	173	173	100	2DPortrait_diseasemap
374654	0.5609297968	0.5703167732	0	187	187	187	100	2DPortrait_diseasemap
84902	0.7582300868	0.9281556276	0	185	185	185	100	2DPortrait_diseasemap
5116	0.5869343875	0.5403867594	0	255	197	0	100	2DPortrait_diseasemap
152185	0.7110376249	0.953280416	0	178	178	178	100	2DPortrait_diseasemap
167691	0.6763322284	0.6811227666	0	180	180	180	100	2DPortrait_diseasemap
55125	0.0015188644	0.5389430456	0	183	183	183	100	2DPortrait_diseasemap
57606	0.655996923	0.9750420719	0	175	175	175	100	2DPortrait_diseasemap
80184	0.5956993648	0.6492951289	0	177	177	177	100	2DPortrait_diseasemap
55012	0.1505361187	0.1424038693	0	191	191	191	100	2DPortrait_diseasemap
10733	0.6042022361	0.5618166297	0	185	185	185	100	2DPortrait_diseasemap
9662	0.6114555768	0.5565405898	0	178	178	178	100	2DPortrait_diseasemap
64770	0.2240586984	0.9169609019	0	176	176	176	100	2DPortrait_diseasemap
163786	0.881333019	0.5203656264	0	185	185	185	100	2DPortrait_diseasemap
134359	0.202267041	0.90169028	0	183	183	183	100	2DPortrait_diseasemap
11116	0.2035747582	0.0973437298	0	178	178	178	100	2DPortrait_diseasemap
22981	0.6746570772	0.0314971538	0	175	175	175	100	2DPortrait_diseasemap
22832	0.983272255	0.3717503436	0	178	178	178	100	2DPortrait_diseasemap
57096	0.6180663191	0.6486081549	0	190	190	190	100	2DPortrait_diseasemap
9859	0.7655444685	0.0763419361	0	167	167	167	100	2DPortrait_diseasemap
9851	0.7760874471	0.7374083772	0	184	184	184	100	2DPortrait_diseasemap
55142	0.5813349253	0.0066597172	0	176	176	176	100	2DPortrait_diseasemap
80254	0.879074221	0.5225872546	0	184	184	184	100	2DPortrait_diseasemap
159989	0.4008132094	0.0099367619	0	184	184	184	100	2DPortrait_diseasemap
153241	0.7294396478	0.7455966576	0	185	185	185	100	2DPortrait_diseasemap
55835	0.5513054527	0.6125236231	0	174	174	174	100	2DPortrait_diseasemap
1062	0.6059974561	0.5637545789	0	186	186	186	100	2DPortrait_diseasemap
117178	0.6211049381	0.9851119473	0	167	167	167	100	2DPortrait_diseasemap
51199	0.6077761419	0.5712274597	0	174	174	174	100	2DPortrait_diseasemap
152206	0.5955599007	0.0092166353	0	200	200	200	100	2DPortrait_diseasemap
10464	0.5147962021	0.7180705249	0	178	178	178	100	2DPortrait_diseasemap
9261	0.270196621	0.0559387404	0	173	173	173	100	2DPortrait_diseasemap
56001	0.9859266946	0.617793441	0	178	178	178	100	2DPortrait_diseasemap
85444	0.1359632876	0.1572504275	0	196	196	196	100	2DPortrait_diseasemap
8556	0.9309183971	0.2464070693	0	186	186	186	100	2DPortrait_diseasemap
93492	0.9347570783	0.2530459094	0	188	188	188	100	2DPortrait_diseasemap
6182	0.0121463615	0.3904608284	0	178	178	178	100	2DPortrait_diseasemap
26191	0.5800839908	0.5344476623	0	178	178	178	100	2DPortrait_diseasemap
27122	0.2605324973	0.4199805421	0	255	197	0	100	2DPortrait_diseasemap
255798	0.8461225613	0.1391687358	0	217	217	217	100	2DPortrait_diseasemap
9043	0.9289748513	0.7568669231	0	180	180	180	100	2DPortrait_diseasemap
374618	0.3393137043	0.0265235908	0	202	202	202	100	2DPortrait_diseasemap
153733	0.9544662754	0.7084716941	0	199	199	199	100	2DPortrait_diseasemap
140688	0.1636890953	0.1300067945	0	203	203	203	100	2DPortrait_diseasemap
130940	0.3997413803	0.9898450836	0	204	204	204	100	2DPortrait_diseasemap
8715	0.1713746916	0.8768360429	0	194	194	194	100	2DPortrait_diseasemap
8388	0.4565281365	0.0018933893	0	212	212	212	100	2DPortrait_diseasemap
5885	0.6004868023	0.4962826079	0	229	0	0	100	2DPortrait_diseasemap
6241	0.6932380345	0.6188748403	0	177	177	177	100	2DPortrait_diseasemap
57410	0.0023215625	0.4518733318	0	177	177	177	100	2DPortrait_diseasemap
4605	0.1235391126	0.8290550077	0	182	182	182	100	2DPortrait_diseasemap
990	0.546491773	0.6668556673	0	181	181	181	100	2DPortrait_diseasemap
7884	0.3400455609	0.0262758471	0	188	188	188	100	2DPortrait_diseasemap
140597	0.9949969933	0.5705551216	0	185	185	185	100	2DPortrait_diseasemap
8237	0.9996978667	0.4826192267	0	168	168	168	100	2DPortrait_diseasemap
79921	0.0906051418	0.2129532283	0	189	189	189	100	2DPortrait_diseasemap
[truncated: 14,376 more rows]
