# Supplementary material for: Network cartographs for interpretable visualizations
Source: Nat Comput Sci. 2022 Feb 24;2(2):84–9. doi: 10.1038/s43588-022-00199-z (PMC10766564; doi:10.1038/s43588-022-00199-z)
Supplement: Supplementary file 4 — Layout data tables. [file 43588_2022_199_MOESM4_ESM.zip]

Archive with 9 entries (8 files):
- EDFigure2/
- EDFigure2/ManuscriptFigure_Extended2C_2cell_layout.csv
- EDFigure2/ManuscriptFigure_Extended2B_rarediseasegenes_layout.csv
- EDFigure2/ManuscriptFigure_Extended2C_4cell_layout.csv
- EDFigure2/ManuscriptFigure_Extended2C_oocyte_layout.csv
- EDFigure2/ManuscriptFigure_Extended2A_cancer_layout.csv
- __MACOSX/EDFigure2/._ManuscriptFigure_Extended2A_cancer_layout.csv
- EDFigure2/README_LayoutTables.pdf
- __MACOSX/EDFigure2/._README_LayoutTables.pdf
