# Supplementary material for: Network cartographs for interpretable visualizations
Source: Nat Comput Sci. 2022 Feb 24;2(2):84–9. doi: 10.1038/s43588-022-00199-z (PMC10766564; doi:10.1038/s43588-022-00199-z)
Supplement: Supplementary file 4 — Layout data tables. [file 43588_2022_199_MOESM4_ESM.zip › EDFigure2/ManuscriptFigure_Extended2B_rarediseasegenes_layout.csv]

66008	0.2712955082	0.5985845946	0	160	160	160	100	2DPortrait_rarediseasegenes
8473	0.2550399845	0.9244668544	0	160	160	160	100	2DPortrait_rarediseasegenes
2561	0.7060606864	0.1872430479	0	0	78	171	100	2DPortrait_rarediseasegenes
3759	0.2279844981	0.1581202335	0	0	78	171	100	2DPortrait_rarediseasegenes
22906	0.3700825979	0.2644845927	0	0	78	171	100	2DPortrait_rarediseasegenes
4928	0.4712225367	0.8575093872	0	160	160	160	100	2DPortrait_rarediseasegenes
1994	0.4968121487	0.9796781099	0	160	160	160	100	2DPortrait_rarediseasegenes
8481	0.4554023527	0.9428362805	0	0	78	171	100	2DPortrait_rarediseasegenes
81610	0.2311367194	0.4217902691	0	160	160	160	100	2DPortrait_rarediseasegenes
51361	0.3682860377	0.4695415525	0	160	160	160	100	2DPortrait_rarediseasegenes
221937	0.2500992264	0.7723019951	0	160	160	160	100	2DPortrait_rarediseasegenes
64837	0.5350027626	0.7766006072	0	0	78	171	100	2DPortrait_rarediseasegenes
89953	0.4987800262	0.6289638044	0	160	160	160	100	2DPortrait_rarediseasegenes
121441	0.6303106685	0.7565111315	0	160	160	160	100	2DPortrait_rarediseasegenes
23095	0.5236635086	0.6328380066	0	0	78	171	100	2DPortrait_rarediseasegenes
5565	0.4831302857	0.7437838009	0	160	160	160	100	2DPortrait_rarediseasegenes
5562	0.4782196377	0.9200575701	0	160	160	160	100	2DPortrait_rarediseasegenes
5571	0.5215688031	0.6570285369	0	160	160	160	100	2DPortrait_rarediseasegenes
5347	0.4658398723	0.9335141114	0	160	160	160	100	2DPortrait_rarediseasegenes
10651	0.2250801902	0.5288246555	0	0	78	171	100	2DPortrait_rarediseasegenes
79649	0.4838057969	0.5251511834	0	160	160	160	100	2DPortrait_rarediseasegenes
55288	0.4300586011	0.3998188462	0	160	160	160	100	2DPortrait_rarediseasegenes
3831	0.3613103078	0.760895684	0	160	160	160	100	2DPortrait_rarediseasegenes
3800	0.3796144987	0.5116546283	0	160	160	160	100	2DPortrait_rarediseasegenes
3799	0.3274619477	0.9299937687	0	160	160	160	100	2DPortrait_rarediseasegenes
3798	0.1344509464	0.6639623031	0	0	78	171	100	2DPortrait_rarediseasegenes
131405	0.3803571739	0.3075020811	0	0	78	171	100	2DPortrait_rarediseasegenes
283643	0.4432073454	0.3623785635	0	160	160	160	100	2DPortrait_rarediseasegenes
2932	0.5732887261	0.8388577052	0	160	160	160	100	2DPortrait_rarediseasegenes
2931	0.5630700642	0.732210901	0	160	160	160	100	2DPortrait_rarediseasegenes
84270	0.5068605955	0.0249662617	0	160	160	160	100	2DPortrait_rarediseasegenes
84129	0.3495762954	0.6282060819	0	160	160	160	100	2DPortrait_rarediseasegenes
26586	0.2795334214	0.5914593862	0	160	160	160	100	2DPortrait_rarediseasegenes
9657	0.4098372988	0.9013143587	0	0	78	171	100	2DPortrait_rarediseasegenes
7514	0.4983195958	0.9785790558	0	0	78	171	100	2DPortrait_rarediseasegenes
23557	0.23376057	0.7779813233	0	160	160	160	100	2DPortrait_rarediseasegenes
84062	0.6309984108	0.7538230578	0	0	78	171	100	2DPortrait_rarediseasegenes
1559	0.2156700738	0.162722985	0	160	160	160	100	2DPortrait_rarediseasegenes
5447	0.1595363443	0.6236787004	0	160	160	160	100	2DPortrait_rarediseasegenes
11140	0.5170764617	0.8798065831	0	160	160	160	100	2DPortrait_rarediseasegenes
140545	0.1477890256	0.6097126997	0	160	160	160	100	2DPortrait_rarediseasegenes
9545	0.2101617406	0.2602219713	0	160	160	160	100	2DPortrait_rarediseasegenes
22983	0.1588715523	0.6125124445	0	160	160	160	100	2DPortrait_rarediseasegenes
6776	0.4445969296	0.7309383191	0	160	160	160	100	2DPortrait_rarediseasegenes
10617	0.5640454949	0.7332124858	0	0	78	171	100	2DPortrait_rarediseasegenes
1565	0.9523254557	0.5093024997	0	160	160	160	100	2DPortrait_rarediseasegenes
51295	0.4145735516	0.7659704056	0	160	160	160	100	2DPortrait_rarediseasegenes
1562	0.4675505856	0.1031989559	0	160	160	160	100	2DPortrait_rarediseasegenes
1557	0.9309084	0.6707724912	0	160	160	160	100	2DPortrait_rarediseasegenes
1576	0.5430151598	0.3863530506	0	160	160	160	100	2DPortrait_rarediseasegenes
976	0.3546658079	0.6687983194	0	160	160	160	100	2DPortrait_rarediseasegenes
10452	0.2865758214	0.9401349499	0	0	78	171	100	2DPortrait_rarediseasegenes
10133	0.3794058695	0.8351801156	0	0	78	171	100	2DPortrait_rarediseasegenes
4218	0.3933051788	0.806991238	0	160	160	160	100	2DPortrait_rarediseasegenes
2314	0.454380551	0.8035720635	0	0	78	171	100	2DPortrait_rarediseasegenes
2971	0.5013653503	0.1537513544	0	160	160	160	100	2DPortrait_rarediseasegenes
9230	0.3266799916	0.8050025673	0	160	160	160	100	2DPortrait_rarediseasegenes
51019	0.5623207627	0.7387091063	0	160	160	160	100	2DPortrait_rarediseasegenes
79735	0.2932775189	0.5583769693	0	160	160	160	100	2DPortrait_rarediseasegenes
2353	0.4318415592	0.8799515721	0	0	78	171	100	2DPortrait_rarediseasegenes
3064	0.5908653226	0.828579311	0	0	78	171	100	2DPortrait_rarediseasegenes
26994	0.4255630071	0.7448232394	0	160	160	160	100	2DPortrait_rarediseasegenes
91833	0.2879651266	0.5564328618	0	160	160	160	100	2DPortrait_rarediseasegenes
29110	0.5350869562	0.9160696987	0	0	78	171	100	2DPortrait_rarediseasegenes
23239	0.3257559521	0.7595820894	0	160	160	160	100	2DPortrait_rarediseasegenes
27089	0.3279470286	0.8203196653	0	0	78	171	100	2DPortrait_rarediseasegenes
8831	0.3192088447	0.221835321	0	160	160	160	100	2DPortrait_rarediseasegenes
5468	0.5341388105	0.9159967992	0	0	78	171	100	2DPortrait_rarediseasegenes
1059	0.582960291	0.5758642982	0	160	160	160	100	2DPortrait_rarediseasegenes
10969	0.6346368269	0.7064998226	0	160	160	160	100	2DPortrait_rarediseasegenes
1982	0.3680778924	0.6857928613	0	160	160	160	100	2DPortrait_rarediseasegenes
55719	0.5627949565	0.2253702436	0	160	160	160	100	2DPortrait_rarediseasegenes
2778	0.2345259426	0.8110642397	0	0	78	171	100	2DPortrait_rarediseasegenes
91942	0.361742136	0.2329883874	0	0	78	171	100	2DPortrait_rarediseasegenes
6168	0.4241030868	0.9619079715	0	160	160	160	100	2DPortrait_rarediseasegenes
3313	0.6051291482	0.8395901559	0	0	78	171	100	2DPortrait_rarediseasegenes
23499	0.5373119307	0.7597106355	0	0	78	171	100	2DPortrait_rarediseasegenes
10313	0.2134086074	0.5500367562	0	160	160	160	100	2DPortrait_rarediseasegenes
23172	0.4749770013	0.5355903614	0	160	160	160	100	2DPortrait_rarediseasegenes
153527	0.1246327216	0.6417010169	0	160	160	160	100	2DPortrait_rarediseasegenes
10318	0.4438109076	0.7711392214	0	0	78	171	100	2DPortrait_rarediseasegenes
51588	0.4632185804	0.7663099551	0	160	160	160	100	2DPortrait_rarediseasegenes
1540	0.5491852979	0.59677986	0	0	78	171	100	2DPortrait_rarediseasegenes
8737	0.44939454	0.7291162642	0	0	78	171	100	2DPortrait_rarediseasegenes
8697	0.3679148681	0.8680672834	0	160	160	160	100	2DPortrait_rarediseasegenes
222484	0.5787360412	0.5722906174	0	160	160	160	100	2DPortrait_rarediseasegenes
9413	0.3519768009	0.7579050775	0	160	160	160	100	2DPortrait_rarediseasegenes
79734	0.5120651953	0.6704774103	0	0	78	171	100	2DPortrait_rarediseasegenes
801	0.6015483665	0.8343771413	0	0	78	171	100	2DPortrait_rarediseasegenes
10971	0.6020251679	0.8738842836	0	160	160	160	100	2DPortrait_rarediseasegenes
56648	0.1966860404	0.5081019533	0	160	160	160	100	2DPortrait_rarediseasegenes
51678	0.1478717541	0.6938425835	0	160	160	160	100	2DPortrait_rarediseasegenes
7532	0.6052547128	0.861304534	0	0	78	171	100	2DPortrait_rarediseasegenes
7533	0.4909714194	0.9061027743	0	160	160	160	100	2DPortrait_rarediseasegenes
7534	0.5132476691	0.9665572302	0	160	160	160	100	2DPortrait_rarediseasegenes
7529	0.6046583146	0.8399530873	0	160	160	160	100	2DPortrait_rarediseasegenes
171017	0.54430758	0.4006339635	0	160	160	160	100	2DPortrait_rarediseasegenes
4354	0.3247455214	0.6431856283	0	160	160	160	100	2DPortrait_rarediseasegenes
8887	0.520971249	0.7852487801	0	160	160	160	100	2DPortrait_rarediseasegenes
1026	0.4501169866	0.9476831777	0	0	78	171	100	2DPortrait_rarediseasegenes
6900	0.4078804966	0.5738185364	0	0	78	171	100	2DPortrait_rarediseasegenes
7871	0.5148877507	0.6580903313	0	0	78	171	100	2DPortrait_rarediseasegenes
7415	0.5367467422	0.9502700831	0	0	78	171	100	2DPortrait_rarediseasegenes
79088	0.4343849209	0.2793969502	0	160	160	160	100	2DPortrait_rarediseasegenes
7314	0.4026234639	0.9340484916	0	0	78	171	100	2DPortrait_rarediseasegenes
7273	0.26310737	0.9306861517	0	0	78	171	100	2DPortrait_rarediseasegenes
7450	0.2308887421	0.3770524312	0	0	78	171	100	2DPortrait_rarediseasegenes
58533	0.5620100098	0.7265509046	0	160	160	160	100	2DPortrait_rarediseasegenes
202333	0.3810415022	0.3211105672	0	160	160	160	100	2DPortrait_rarediseasegenes
55900	0.5585580723	0.3759663028	0	160	160	160	100	2DPortrait_rarediseasegenes
8291	0.4031863809	0.7076298455	0	0	78	171	100	2DPortrait_rarediseasegenes
339318	0.880415682	0.6790312459	0	160	160	160	100	2DPortrait_rarediseasegenes
7552	0.6134641531	0.1276775471	0	0	78	171	100	2DPortrait_rarediseasegenes
2495	0.4778336428	0.7316300272	0	0	78	171	100	2DPortrait_rarediseasegenes
4621	0.3376339161	0.3864838377	0	0	78	171	100	2DPortrait_rarediseasegenes
1213	0.5305442385	0.8701207807	0	0	78	171	100	2DPortrait_rarediseasegenes
667	0.5154393102	0.7837233721	0	0	78	171	100	2DPortrait_rarediseasegenes
9472	0.4141464277	0.2957156735	0	160	160	160	100	2DPortrait_rarediseasegenes
22873	0.6974257888	0.3837356185	0	160	160	160	100	2DPortrait_rarediseasegenes
151050	0.808944887	0.9399970889	0	160	160	160	100	2DPortrait_rarediseasegenes
4703	0.1984694117	0.7004282142	0	0	78	171	100	2DPortrait_rarediseasegenes
84557	0.6058832347	0.8515773678	0	160	160	160	100	2DPortrait_rarediseasegenes
23710	0.555823662	0.9359138542	0	160	160	160	100	2DPortrait_rarediseasegenes
11345	0.5467447588	0.9434268743	0	160	160	160	100	2DPortrait_rarediseasegenes
7037	0.3061336757	0.8291645048	0	0	78	171	100	2DPortrait_rarediseasegenes
50807	0.310886071	0.6519496303	0	160	160	160	100	2DPortrait_rarediseasegenes
2911	0.3083420977	0.2344824757	0	0	78	171	100	2DPortrait_rarediseasegenes
4646	0.45186395	0.7727258651	0	0	78	171	100	2DPortrait_rarediseasegenes
8717	0.373046847	0.7717397241	0	160	160	160	100	2DPortrait_rarediseasegenes
5867	0.2258947757	0.6940246432	0	160	160	160	100	2DPortrait_rarediseasegenes
7187	0.2917920677	0.9394930565	0	0	78	171	100	2DPortrait_rarediseasegenes
81631	0.5759344804	0.8360316355	0	160	160	160	100	2DPortrait_rarediseasegenes
11337	0.5611476168	0.9315941012	0	160	160	160	100	2DPortrait_rarediseasegenes
7132	0.4028711926	0.915051212	0	0	78	171	100	2DPortrait_rarediseasegenes
8766	0.4729185861	0.7613987444	0	0	78	171	100	2DPortrait_rarediseasegenes
7124	0.3687378794	0.8650819688	0	0	78	171	100	2DPortrait_rarediseasegenes
9577	0.2763740008	0.6596646359	0	160	160	160	100	2DPortrait_rarediseasegenes
6647	0.5480346521	0.836931755	0	0	78	171	100	2DPortrait_rarediseasegenes
51552	0.3829595276	0.6648638266	0	160	160	160	100	2DPortrait_rarediseasegenes
2060	0.3196999337	0.8761717612	0	160	160	160	100	2DPortrait_rarediseasegenes
23390	0.4087408331	0.9492946881	0	160	160	160	100	2DPortrait_rarediseasegenes
201475	0.4959063148	0.1394417407	0	160	160	160	100	2DPortrait_rarediseasegenes
10890	0.4165642248	0.7935060768	0	160	160	160	100	2DPortrait_rarediseasegenes
8878	0.4906801558	0.9094291504	0	0	78	171	100	2DPortrait_rarediseasegenes
57531	0.5526409451	0.459827893	0	0	78	171	100	2DPortrait_rarediseasegenes
57111	0.2151970157	0.3808701603	0	160	160	160	100	2DPortrait_rarediseasegenes
93474	0.560038342	0.4527838326	0	160	160	160	100	2DPortrait_rarediseasegenes
5071	0.6046780727	0.8398782438	0	0	78	171	100	2DPortrait_rarediseasegenes
64786	0.6073325904	0.5881397736	0	160	160	160	100	2DPortrait_rarediseasegenes
57541	0.1608995239	0.4091258278	0	160	160	160	100	2DPortrait_rarediseasegenes
79673	0.3715486875	0.1352527478	0	160	160	160	100	2DPortrait_rarediseasegenes
9802	0.4695275626	0.7626312045	0	160	160	160	100	2DPortrait_rarediseasegenes
5866	0.2055987002	0.5532191558	0	160	160	160	100	2DPortrait_rarediseasegenes
23673	0.2596628535	0.7689302863	0	160	160	160	100	2DPortrait_rarediseasegenes
3315	0.6058971594	0.8512068225	0	0	78	171	100	2DPortrait_rarediseasegenes
4901	0.9471764204	0.2480386193	0	0	78	171	100	2DPortrait_rarediseasegenes
440738	0.6186299626	0.613696764	0	160	160	160	100	2DPortrait_rarediseasegenes
10137	0.147637137	0.6717174304	0	160	160	160	100	2DPortrait_rarediseasegenes
9516	0.1611721249	0.7017733986	0	0	78	171	100	2DPortrait_rarediseasegenes
8517	0.6057507615	0.8490743238	0	0	78	171	100	2DPortrait_rarediseasegenes
10626	0.2163898222	0.2292365349	0	160	160	160	100	2DPortrait_rarediseasegenes
841	0.5509376914	0.841384833	0	0	78	171	100	2DPortrait_rarediseasegenes
9474	0.4437711361	0.7313057595	0	160	160	160	100	2DPortrait_rarediseasegenes
9255	0.533062654	0.6602489118	0	0	78	171	100	2DPortrait_rarediseasegenes
9204	0.2866729081	0.5556840356	0	160	160	160	100	2DPortrait_rarediseasegenes
4624	0.2828391088	0.5508072497	0	0	78	171	100	2DPortrait_rarediseasegenes
342346	0.8039212819	0.6538460157	0	160	160	160	100	2DPortrait_rarediseasegenes
6059	0.402224875	0.9318200356	0	160	160	160	100	2DPortrait_rarediseasegenes
5499	0.6028186361	0.8356591461	0	160	160	160	100	2DPortrait_rarediseasegenes
3853	0.2821907516	0.6566782954	0	0	78	171	100	2DPortrait_rarediseasegenes
5764	0.4769623251	0.728454985	0	160	160	160	100	2DPortrait_rarediseasegenes
5108	0.416621577	0.9558734609	0	0	78	171	100	2DPortrait_rarediseasegenes
3281	0.1284559631	0.3819048047	0	160	160	160	100	2DPortrait_rarediseasegenes
23636	0.4169119536	0.7614699429	0	0	78	171	100	2DPortrait_rarediseasegenes
10403	0.3373491713	0.7551982929	0	160	160	160	100	2DPortrait_rarediseasegenes
10152	0.4314267605	0.7410753963	0	160	160	160	100	2DPortrait_rarediseasegenes
10445	0.3158005833	0.779414689	0	160	160	160	100	2DPortrait_rarediseasegenes
26258	0.5091704893	0.5733020841	0	0	78	171	100	2DPortrait_rarediseasegenes
51631	0.5574733673	0.8556923543	0	160	160	160	100	2DPortrait_rarediseasegenes
57326	0.2988409563	0.6566447076	0	160	160	160	100	2DPortrait_rarediseasegenes
3915	0.4933219047	0.5427339566	0	160	160	160	100	2DPortrait_rarediseasegenes
2661	0.3811208168	0.6578711738	0	0	78	171	100	2DPortrait_rarediseasegenes
6616	0.1586544218	0.6065145996	0	0	78	171	100	2DPortrait_rarediseasegenes
9821	0.2477677209	0.7728652921	0	160	160	160	100	2DPortrait_rarediseasegenes
10970	0.2508108788	0.7750794922	0	160	160	160	100	2DPortrait_rarediseasegenes
115106	0.6152626488	0.7140663293	0	160	160	160	100	2DPortrait_rarediseasegenes
9897	0.1402847268	0.382668625	0	0	78	171	100	2DPortrait_rarediseasegenes
253725	0.2218125875	0.2687097721	0	160	160	160	100	2DPortrait_rarediseasegenes
387680	0.3997856934	0.4973691119	0	160	160	160	100	2DPortrait_rarediseasegenes
23325	0.2895866598	0.4729879832	0	0	78	171	100	2DPortrait_rarediseasegenes
167838	0.1448375386	0.609948516	0	160	160	160	100	2DPortrait_rarediseasegenes
23028	0.5187162207	0.8782249345	0	0	78	171	100	2DPortrait_rarediseasegenes
830	0.4188368472	0.9571962894	0	160	160	160	100	2DPortrait_rarediseasegenes
90410	0.3474935926	0.69586036	0	160	160	160	100	2DPortrait_rarediseasegenes
6386	0.4079850262	0.904051707	0	160	160	160	100	2DPortrait_rarediseasegenes
92597	0.32386167	0.5343146746	0	160	160	160	100	2DPortrait_rarediseasegenes
55165	0.4423546837	0.7327120984	0	0	78	171	100	2DPortrait_rarediseasegenes
200081	0.3936716979	0.8083403643	0	160	160	160	100	2DPortrait_rarediseasegenes
54535	0.3929292243	0.783876866	0	160	160	160	100	2DPortrait_rarediseasegenes
93426	0.3830338152	0.528760693	0	0	78	171	100	2DPortrait_rarediseasegenes
2801	0.5374592157	0.8652816054	0	160	160	160	100	2DPortrait_rarediseasegenes
145508	0.4706416224	0.9284693597	0	160	160	160	100	2DPortrait_rarediseasegenes
132320	0.5393773889	0.9135627127	0	160	160	160	100	2DPortrait_rarediseasegenes
26088	0.5199459258	0.6921270968	0	160	160	160	100	2DPortrait_rarediseasegenes
25886	0.4781161161	0.7574326619	0	0	78	171	100	2DPortrait_rarediseasegenes
11320	0.7077847734	0.9973765908	0	160	160	160	100	2DPortrait_rarediseasegenes
57511	0.5836876033	0.5734070999	0	0	78	171	100	2DPortrait_rarediseasegenes
162239	0.5595753847	0.0061152941	0	160	160	160	100	2DPortrait_rarediseasegenes
10163	0.4287699982	0.6297023301	0	160	160	160	100	2DPortrait_rarediseasegenes
10810	0.1655613143	0.5156761144	0	160	160	160	100	2DPortrait_rarediseasegenes
51124	0.2041035179	0.2353322001	0	0	78	171	100	2DPortrait_rarediseasegenes
55845	0.3151334995	0.5348314104	0	160	160	160	100	2DPortrait_rarediseasegenes
55330	0.5313743734	0.2713561041	0	160	160	160	100	2DPortrait_rarediseasegenes
56254	0.3484429211	0.9060681605	0	160	160	160	100	2DPortrait_rarediseasegenes
23637	0.2041379769	0.6857527126	0	160	160	160	100	2DPortrait_rarediseasegenes
54971	0.4598871671	0.7253751441	0	160	160	160	100	2DPortrait_rarediseasegenes
23102	0.1413893511	0.3599869308	0	160	160	160	100	2DPortrait_rarediseasegenes
23299	0.3047408119	0.5451239255	0	0	78	171	100	2DPortrait_rarediseasegenes
9810	0.2272760753	0.7963746442	0	160	160	160	100	2DPortrait_rarediseasegenes
9869	0.3212510435	0.8765283746	0	160	160	160	100	2DPortrait_rarediseasegenes
9776	0.1399076298	0.3778499898	0	160	160	160	100	2DPortrait_rarediseasegenes
9648	0.2852164724	0.4956759541	0	160	160	160	100	2DPortrait_rarediseasegenes
8936	0.6187722208	0.6147272656	0	0	78	171	100	2DPortrait_rarediseasegenes
8408	0.4016388262	0.6590459354	0	160	160	160	100	2DPortrait_rarediseasegenes
7189	0.5456768819	0.9442679722	0	0	78	171	100	2DPortrait_rarediseasegenes
282991	0.3938123028	0.5279909825	0	160	160	160	100	2DPortrait_rarediseasegenes
282809	0.2152707557	0.6880861439	0	0	78	171	100	2DPortrait_rarediseasegenes
3606	0.2330950244	0.1580102093	0	160	160	160	100	2DPortrait_rarediseasegenes
121457	0.5477877164	0.5978055692	0	160	160	160	100	2DPortrait_rarediseasegenes
3298	0.5226390456	0.7836686165	0	160	160	160	100	2DPortrait_rarediseasegenes
2803	0.2700630092	0.5994216156	0	160	160	160	100	2DPortrait_rarediseasegenes
2802	0.1447375789	0.632222762	0	160	160	160	100	2DPortrait_rarediseasegenes
2647	0.1889026252	0.3498314389	0	160	160	160	100	2DPortrait_rarediseasegenes
60673	0.3780770784	0.7083569773	0	160	160	160	100	2DPortrait_rarediseasegenes
9798	0.3388530633	0.5941054482	0	160	160	160	100	2DPortrait_rarediseasegenes
327	0.2027036716	0.6029947429	0	160	160	160	100	2DPortrait_rarediseasegenes
6310	0.4530630771	0.9451943896	0	0	78	171	100	2DPortrait_rarediseasegenes
23473	0.4639905029	0.2346594999	0	160	160	160	100	2DPortrait_rarediseasegenes
29882	0.4123161444	0.6548585355	0	160	160	160	100	2DPortrait_rarediseasegenes
51343	0.2537211766	0.9038951621	0	160	160	160	100	2DPortrait_rarediseasegenes
991	0.5330719819	0.916311671	0	160	160	160	100	2DPortrait_rarediseasegenes
57132	0.166257726	0.5157392265	0	160	160	160	100	2DPortrait_rarediseasegenes
7412	0.5261994241	0.9580720551	0	160	160	160	100	2DPortrait_rarediseasegenes
6683	0.2587004806	0.3587265891	0	0	78	171	100	2DPortrait_rarediseasegenes
523	0.6320880351	0.7516071837	0	0	78	171	100	2DPortrait_rarediseasegenes
4143	0.3983900206	0.1292601408	0	0	78	171	100	2DPortrait_rarediseasegenes
3309	0.549030029	0.9411708245	0	160	160	160	100	2DPortrait_rarediseasegenes
525	0.4498664757	0.768838244	0	0	78	171	100	2DPortrait_rarediseasegenes
91408	0.1364049127	0.4008441267	0	160	160	160	100	2DPortrait_rarediseasegenes
26517	0.4927196194	0.793903055	0	160	160	160	100	2DPortrait_rarediseasegenes
2335	0.5123315127	0.9673002108	0	0	78	171	100	2DPortrait_rarediseasegenes
57222	0.2014699713	0.4510386326	0	0	78	171	100	2DPortrait_rarediseasegenes
3676	0.5646446619	0.926748284	0	160	160	160	100	2DPortrait_rarediseasegenes
23493	0.2426053871	0.4105814211	0	0	78	171	100	2DPortrait_rarediseasegenes
29979	0.4175847765	0.8925969313	0	160	160	160	100	2DPortrait_rarediseasegenes
5119	0.4123109831	0.555151748	0	0	78	171	100	2DPortrait_rarediseasegenes
27183	0.2867948974	0.6111056467	0	160	160	160	100	2DPortrait_rarediseasegenes
9525	0.137518045	0.6306446233	0	0	78	171	100	2DPortrait_rarediseasegenes
5878	0.5323009331	0.9163251169	0	160	160	160	100	2DPortrait_rarediseasegenes
142678	0.2118749136	0.3522740759	0	0	78	171	100	2DPortrait_rarediseasegenes
51026	0.530797572	0.8310709071	0	160	160	160	100	2DPortrait_rarediseasegenes
10159	0.3889317219	0.8169762523	0	0	78	171	100	2DPortrait_rarediseasegenes
7879	0.5209418403	0.8340899714	0	0	78	171	100	2DPortrait_rarediseasegenes
128866	0.4766783733	0.7296659803	0	0	78	171	100	2DPortrait_rarediseasegenes
8906	0.1732177772	0.5233825341	0	160	160	160	100	2DPortrait_rarediseasegenes
10342	0.2834657624	0.8722543053	0	0	78	171	100	2DPortrait_rarediseasegenes
128239	0.2129084525	0.3939245792	0	160	160	160	100	2DPortrait_rarediseasegenes
999	0.5204676465	0.9618278361	0	0	78	171	100	2DPortrait_rarediseasegenes
55031	0.3273256237	0.804062191	0	160	160	160	100	2DPortrait_rarediseasegenes
4771	0.4221706395	0.8877695819	0	0	78	171	100	2DPortrait_rarediseasegenes
65977	0.8591346479	0.5369330078	0	160	160	160	100	2DPortrait_rarediseasegenes
7812	0.5445283865	0.7447294421	0	160	160	160	100	2DPortrait_rarediseasegenes
3034	0.2992805231	0.6101820373	0	0	78	171	100	2DPortrait_rarediseasegenes
54206	0.300357896	0.8399862431	0	160	160	160	100	2DPortrait_rarediseasegenes
322	0.2444705778	0.8226071699	0	160	160	160	100	2DPortrait_rarediseasegenes
5621	0.3227088736	0.8271634951	0	0	78	171	100	2DPortrait_rarediseasegenes
4035	0.6310371474	0.7179259516	0	0	78	171	100	2DPortrait_rarediseasegenes
7024	0.3743469418	0.8515842258	0	160	160	160	100	2DPortrait_rarediseasegenes
25	0.5400715291	0.8639935527	0	0	78	171	100	2DPortrait_rarediseasegenes
4036	0.3599911403	0.7612602354	0	0	78	171	100	2DPortrait_rarediseasegenes
22883	0.362831021	0.5742801386	0	160	160	160	100	2DPortrait_rarediseasegenes
51466	0.4294598104	0.6295492952	0	160	160	160	100	2DPortrait_rarediseasegenes
10524	0.4198224391	0.8902385522	0	160	160	160	100	2DPortrait_rarediseasegenes
55740	0.4008001698	0.6614541021	0	160	160	160	100	2DPortrait_rarediseasegenes
7408	0.2368096419	0.8113824055	0	160	160	160	100	2DPortrait_rarediseasegenes
356	0.2282956542	0.7856445703	0	0	78	171	100	2DPortrait_rarediseasegenes
351	0.4972751866	0.9794208558	0	0	78	171	100	2DPortrait_rarediseasegenes
333	0.3629264512	0.6661187236	0	160	160	160	100	2DPortrait_rarediseasegenes
334	0.426932067	0.5573919894	0	160	160	160	100	2DPortrait_rarediseasegenes
1956	0.4982569345	0.9785692279	0	0	78	171	100	2DPortrait_rarediseasegenes
2064	0.4940010717	0.9025309699	0	0	78	171	100	2DPortrait_rarediseasegenes
342371	0.5113486357	0.6680659496	0	160	160	160	100	2DPortrait_rarediseasegenes
57616	0.2990413697	0.3407730309	0	160	160	160	100	2DPortrait_rarediseasegenes
10194	0.9867518739	0.3188236364	0	0	78	171	100	2DPortrait_rarediseasegenes
3065	0.5365415808	0.9503673364	0	160	160	160	100	2DPortrait_rarediseasegenes
10006	0.3936224505	0.8058226594	0	160	160	160	100	2DPortrait_rarediseasegenes
10084	0.3688619789	0.7078793237	0	0	78	171	100	2DPortrait_rarediseasegenes
1730	0.6325996214	0.1699300972	0	0	78	171	100	2DPortrait_rarediseasegenes
1729	0.6149628637	0.614820658	0	0	78	171	100	2DPortrait_rarediseasegenes
1660	0.4577730127	0.9407953111	0	160	160	160	100	2DPortrait_rarediseasegenes
1665	0.4415449117	0.8743427943	0	160	160	160	100	2DPortrait_rarediseasegenes
1654	0.4303939642	0.8807569763	0	0	78	171	100	2DPortrait_rarediseasegenes
10291	0.4731085325	0.8570453146	0	160	160	160	100	2DPortrait_rarediseasegenes
10262	0.3461343781	0.9087325014	0	0	78	171	100	2DPortrait_rarediseasegenes
6421	0.4273624974	0.8833208779	0	0	78	171	100	2DPortrait_rarediseasegenes
10657	0.5331686755	0.8312285859	0	160	160	160	100	2DPortrait_rarediseasegenes
10521	0.5359997794	0.8323111162	0	160	160	160	100	2DPortrait_rarediseasegenes
10523	0.5192822426	0.7740779883	0	160	160	160	100	2DPortrait_rarediseasegenes
6124	0.4034199832	0.9223784194	0	160	160	160	100	2DPortrait_rarediseasegenes
84991	0.3996638923	0.6682753061	0	160	160	160	100	2DPortrait_rarediseasegenes
26986	0.4554540731	0.9432344736	0	160	160	160	100	2DPortrait_rarediseasegenes
26999	0.4455057339	0.6447728929	0	0	78	171	100	2DPortrait_rarediseasegenes
8976	0.4107352967	0.7916039945	0	160	160	160	100	2DPortrait_rarediseasegenes
10992	0.3084678975	0.8758044558	0	160	160	160	100	2DPortrait_rarediseasegenes
10946	0.2633978137	0.9314760581	0	160	160	160	100	2DPortrait_rarediseasegenes
9879	0.3944969403	0.6373325023	0	160	160	160	100	2DPortrait_rarediseasegenes
9967	0.6349675529	0.7056634226	0	160	160	160	100	2DPortrait_rarediseasegenes
3190	0.4920255867	0.9051392052	0	0	78	171	100	2DPortrait_rarediseasegenes
3187	0.4270303197	0.8836176597	0	0	78	171	100	2DPortrait_rarediseasegenes
79869	0.3397664442	0.7664808369	0	160	160	160	100	2DPortrait_rarediseasegenes
5725	0.3102746391	0.8754646363	0	160	160	160	100	2DPortrait_rarediseasegenes
11338	0.5971907833	0.8296567112	0	160	160	160	100	2DPortrait_rarediseasegenes
51729	0.3580214483	0.6912454722	0	160	160	160	100	2DPortrait_rarediseasegenes
11052	0.275963137	0.7743307335	0	160	160	160	100	2DPortrait_rarediseasegenes
90324	0.1796058656	0.3923388148	0	160	160	160	100	2DPortrait_rarediseasegenes
23191	0.54423301	0.7617468799	0	160	160	160	100	2DPortrait_rarediseasegenes
7536	0.4020647405	0.9314008906	0	160	160	160	100	2DPortrait_rarediseasegenes
7454	0.2250615225	0.8008264803	0	0	78	171	100	2DPortrait_rarediseasegenes
7456	0.4161778268	0.560088784	0	0	78	171	100	2DPortrait_rarediseasegenes
23450	0.4421535948	0.8739861809	0	160	160	160	100	2DPortrait_rarediseasegenes
23451	0.4312543007	0.8803476592	0	0	78	171	100	2DPortrait_rarediseasegenes
8570	0.4660829369	0.762423468	0	160	160	160	100	2DPortrait_rarediseasegenes
147179	0.4189806779	0.4252262881	0	160	160	160	100	2DPortrait_rarediseasegenes
27336	0.3815962472	0.6714489443	0	160	160	160	100	2DPortrait_rarediseasegenes
6418	0.6264463113	0.7635165552	0	0	78	171	100	2DPortrait_rarediseasegenes
8175	0.5466898663	0.9082459649	0	160	160	160	100	2DPortrait_rarediseasegenes
56252	0.3166837424	0.6464844376	0	160	160	160	100	2DPortrait_rarediseasegenes
4841	0.5158476975	0.8366449091	0	0	78	171	100	2DPortrait_rarediseasegenes
4904	0.5965771539	0.829129459	0	160	160	160	100	2DPortrait_rarediseasegenes
301	0.3103456405	0.9319623246	0	160	160	160	100	2DPortrait_rarediseasegenes
4851	0.440069642	0.8751376146	0	0	78	171	100	2DPortrait_rarediseasegenes
23327	0.5181403602	0.8356079545	0	0	78	171	100	2DPortrait_rarediseasegenes
4738	0.51410146	0.966022364	0	160	160	160	100	2DPortrait_rarediseasegenes
8450	0.539927443	0.8637340845	0	0	78	171	100	2DPortrait_rarediseasegenes
9733	0.5608197672	0.8947809456	0	160	160	160	100	2DPortrait_rarediseasegenes
57823	0.3835296354	0.3541933892	0	160	160	160	100	2DPortrait_rarediseasegenes
81890	0.4356078517	0.3845277177	0	160	160	160	100	2DPortrait_rarediseasegenes
23295	0.1711522383	0.7040346053	0	160	160	160	100	2DPortrait_rarediseasegenes
7059	0.4935803725	0.8007641647	0	160	160	160	100	2DPortrait_rarediseasegenes
323	0.4010168904	0.4987247317	0	160	160	160	100	2DPortrait_rarediseasegenes
84108	0.445692898	0.7303759672	0	160	160	160	100	2DPortrait_rarediseasegenes
200728	0.605666756	0.8550522969	0	160	160	160	100	2DPortrait_rarediseasegenes
51259	0.4107871515	0.9513469974	0	0	78	171	100	2DPortrait_rarediseasegenes
80817	0.633139568	0.7404471918	0	160	160	160	100	2DPortrait_rarediseasegenes
9731	0.4326827559	0.8129578711	0	0	78	171	100	2DPortrait_rarediseasegenes
84461	0.4529768942	0.6444668231	0	160	160	160	100	2DPortrait_rarediseasegenes
85360	0.5194261943	0.1983178284	0	160	160	160	100	2DPortrait_rarediseasegenes
641	0.2668648386	0.8280603207	0	0	78	171	100	2DPortrait_rarediseasegenes
182	0.4237123205	0.2578752832	0	0	78	171	100	2DPortrait_rarediseasegenes
23064	0.3410965525	0.6376361691	0	0	78	171	100	2DPortrait_rarediseasegenes
6855	0.5044255403	0.5782077329	0	0	78	171	100	2DPortrait_rarediseasegenes
8924	0.4019542431	0.9191883923	0	0	78	171	100	2DPortrait_rarediseasegenes
9148	0.6868130406	0.2887591532	0	160	160	160	100	2DPortrait_rarediseasegenes
132001	0.3966177749	0.4450370954	0	160	160	160	100	2DPortrait_rarediseasegenes
79877	0.327643265	0.2426751483	0	160	160	160	100	2DPortrait_rarediseasegenes
4005	0.5359209352	0.9152845443	0	160	160	160	100	2DPortrait_rarediseasegenes
55872	0.3926722752	0.811314258	0	160	160	160	100	2DPortrait_rarediseasegenes
369	0.2301046841	0.7957836725	0	160	160	160	100	2DPortrait_rarediseasegenes
1739	0.3315747189	0.924806728	0	0	78	171	100	2DPortrait_rarediseasegenes
4591	0.2702581639	0.8364814522	0	0	78	171	100	2DPortrait_rarediseasegenes
2874	0.5332557992	0.637940187	0	160	160	160	100	2DPortrait_rarediseasegenes
4089	0.4317177284	0.9571224719	0	0	78	171	100	2DPortrait_rarediseasegenes
891	0.5670607386	0.8838035804	0	160	160	160	100	2DPortrait_rarediseasegenes
9737	0.3788403316	0.7152628797	0	160	160	160	100	2DPortrait_rarediseasegenes
57562	0.4400037817	0.7722112488	0	0	78	171	100	2DPortrait_rarediseasegenes
7157	0.50196027	0.9754487523	0	0	78	171	100	2DPortrait_rarediseasegenes
5894	0.5133875348	0.837624246	0	0	78	171	100	2DPortrait_rarediseasegenes
81552	0.2282618974	0.2730753978	0	160	160	160	100	2DPortrait_rarediseasegenes
4155	0.3271777809	0.8119662493	0	160	160	160	100	2DPortrait_rarediseasegenes
114928	0.3858497846	0.7784591389	0	0	78	171	100	2DPortrait_rarediseasegenes
983	0.42230111	0.8876366349	0	160	160	160	100	2DPortrait_rarediseasegenes
3014	0.5074092517	0.8891602339	0	160	160	160	100	2DPortrait_rarediseasegenes
84708	0.4075304157	0.9482711255	0	160	160	160	100	2DPortrait_rarediseasegenes
1874	0.5010250544	0.7914445336	0	160	160	160	100	2DPortrait_rarediseasegenes
1459	0.6030785556	0.8363352753	0	160	160	160	100	2DPortrait_rarediseasegenes
7015	0.5258488594	0.7739482003	0	0	78	171	100	2DPortrait_rarediseasegenes
5052	0.5645945543	0.8889445055	0	160	160	160	100	2DPortrait_rarediseasegenes
4744	0.3965373447	0.6286382137	0	0	78	171	100	2DPortrait_rarediseasegenes
4637	0.2416623569	0.7815656286	0	160	160	160	100	2DPortrait_rarediseasegenes
4627	0.5532615369	0.854479145	0	0	78	171	100	2DPortrait_rarediseasegenes
345651	0.5103168609	0.8386682745	0	160	160	160	100	2DPortrait_rarediseasegenes
6169	0.5373703178	0.8336122368	0	160	160	160	100	2DPortrait_rarediseasegenes
6167	0.1661809652	0.6337216562	0	160	160	160	100	2DPortrait_rarediseasegenes
6173	0.3794845389	0.6363245726	0	160	160	160	100	2DPortrait_rarediseasegenes
6147	0.4062585064	0.9441446371	0	160	160	160	100	2DPortrait_rarediseasegenes
6143	0.4719788544	0.8593980777	0	160	160	160	100	2DPortrait_rarediseasegenes
6146	0.4758070556	0.8569382333	0	160	160	160	100	2DPortrait_rarediseasegenes
6159	0.4475343641	0.733180518	0	160	160	160	100	2DPortrait_rarediseasegenes
6152	0.4410398845	0.8752807136	0	160	160	160	100	2DPortrait_rarediseasegenes
6194	0.4255277113	0.9625206511	0	160	160	160	100	2DPortrait_rarediseasegenes
6191	0.4256921066	0.9627931332	0	160	160	160	100	2DPortrait_rarediseasegenes
6188	0.5050290621	0.8921578064	0	160	160	160	100	2DPortrait_rarediseasegenes
6205	0.4096345299	0.9059791692	0	160	160	160	100	2DPortrait_rarediseasegenes
6208	0.4892027087	0.9081949893	0	0	78	171	100	2DPortrait_rarediseasegenes
6218	0.3064191799	0.8754541604	0	0	78	171	100	2DPortrait_rarediseasegenes
6217	0.4033086525	0.9242070623	0	160	160	160	100	2DPortrait_rarediseasegenes
6228	0.4577313729	0.8664202952	0	160	160	160	100	2DPortrait_rarediseasegenes
6229	0.4703763938	0.8602893953	0	0	78	171	100	2DPortrait_rarediseasegenes
6223	0.4330597722	0.8793611943	0	0	78	171	100	2DPortrait_rarediseasegenes
6222	0.4323517342	0.8793682143	0	160	160	160	100	2DPortrait_rarediseasegenes
6235	0.4654132726	0.7306191814	0	160	160	160	100	2DPortrait_rarediseasegenes
6233	0.5498367768	0.8452685391	0	160	160	160	100	2DPortrait_rarediseasegenes
6230	0.4055698501	0.9161566381	0	160	160	160	100	2DPortrait_rarediseasegenes
5646	0.3681031881	0.5060068359	0	160	160	160	100	2DPortrait_rarediseasegenes
388697	0.1687438834	0.6487503963	0	160	160	160	100	2DPortrait_rarediseasegenes
5928	0.4228777366	0.8871504764	0	160	160	160	100	2DPortrait_rarediseasegenes
5931	0.515548907	0.8364507264	0	160	160	160	100	2DPortrait_rarediseasegenes
7431	0.5294330013	0.8707924818	0	0	78	171	100	2DPortrait_rarediseasegenes
80055	0.3955099785	0.2483571225	0	0	78	171	100	2DPortrait_rarediseasegenes
6734	0.3100313258	0.6493985267	0	160	160	160	100	2DPortrait_rarediseasegenes
8078	0.4006635703	0.7838957118	0	160	160	160	100	2DPortrait_rarediseasegenes
10935	0.3266287953	0.780537206	0	160	160	160	100	2DPortrait_rarediseasegenes
10923	0.4040338142	0.7829956193	0	160	160	160	100	2DPortrait_rarediseasegenes
9349	0.4246829931	0.9622184693	0	160	160	160	100	2DPortrait_rarediseasegenes
11224	0.5403625776	0.8354660975	0	0	78	171	100	2DPortrait_rarediseasegenes
11273	0.5192446888	0.7685155693	0	160	160	160	100	2DPortrait_rarediseasegenes
121504	0.5058201379	0.8905817197	0	160	160	160	100	2DPortrait_rarediseasegenes
1457	0.5596501697	0.9333125849	0	160	160	160	100	2DPortrait_rarediseasegenes
1460	0.4907844838	0.906833281	0	0	78	171	100	2DPortrait_rarediseasegenes
203068	0.5327096699	0.8684386387	0	0	78	171	100	2DPortrait_rarediseasegenes
1823	0.3234847746	0.5604270781	0	160	160	160	100	2DPortrait_rarediseasegenes
1828	0.3848358862	0.6343318789	0	0	78	171	100	2DPortrait_rarediseasegenes
1832	0.6339612889	0.7078981156	0	0	78	171	100	2DPortrait_rarediseasegenes
11051	0.2836176072	0.8716599316	0	160	160	160	100	2DPortrait_rarediseasegenes
2670	0.3546540337	0.8969339641	0	0	78	171	100	2DPortrait_rarediseasegenes
2197	0.456415942	0.7282582914	0	160	160	160	100	2DPortrait_rarediseasegenes
57470	0.1653514217	0.6631120252	0	160	160	160	100	2DPortrait_rarediseasegenes
117159	0.5218823248	0.7651797432	0	160	160	160	100	2DPortrait_rarediseasegenes
31	0.4556413716	0.7719780244	0	160	160	160	100	2DPortrait_rarediseasegenes
3728	0.2989799349	0.8764113575	0	0	78	171	100	2DPortrait_rarediseasegenes
3240	0.2545163577	0.6702257721	0	160	160	160	100	2DPortrait_rarediseasegenes
3303	0.5962173418	0.8294706826	0	160	160	160	100	2DPortrait_rarediseasegenes
3312	0.5370785166	0.9501081383	0	160	160	160	100	2DPortrait_rarediseasegenes
3320	0.508482962	0.970058565	0	160	160	160	100	2DPortrait_rarediseasegenes
3326	0.5217948247	0.9611390711	0	160	160	160	100	2DPortrait_rarediseasegenes
3043	0.5809719296	0.5785538974	0	0	78	171	100	2DPortrait_rarediseasegenes
3039	0.2594265135	0.826347237	0	0	78	171	100	2DPortrait_rarediseasegenes
3006	0.629098571	0.7595621636	0	160	160	160	100	2DPortrait_rarediseasegenes
3005	0.1960365205	0.6654873061	0	160	160	160	100	2DPortrait_rarediseasegenes
3008	0.6259406659	0.763677339	0	160	160	160	100	2DPortrait_rarediseasegenes
3189	0.3052488902	0.933708672	0	160	160	160	100	2DPortrait_rarediseasegenes
3192	0.5411121211	0.9470618041	0	0	78	171	100	2DPortrait_rarediseasegenes
29966	0.3494726193	0.7595195849	0	160	160	160	100	2DPortrait_rarediseasegenes
284194	0.8417182935	0.175392239	0	160	160	160	100	2DPortrait_rarediseasegenes
339287	0.4115386036	0.5688830529	0	160	160	160	100	2DPortrait_rarediseasegenes
55715	0.1303843513	0.6488174368	0	160	160	160	100	2DPortrait_rarediseasegenes
57684	0.6966134496	0.2463955731	0	160	160	160	100	2DPortrait_rarediseasegenes
92714	0.2734735169	0.5710265135	0	160	160	160	100	2DPortrait_rarediseasegenes
55734	0.1936450406	0.4570552154	0	160	160	160	100	2DPortrait_rarediseasegenes
3965	0.3224737189	0.7578069062	0	160	160	160	100	2DPortrait_rarediseasegenes
10482	0.4991082522	0.9778975807	0	160	160	160	100	2DPortrait_rarediseasegenes
5728	0.4050462476	0.9431417023	0	0	78	171	100	2DPortrait_rarediseasegenes
6714	0.5617452247	0.9306640659	0	0	78	171	100	2DPortrait_rarediseasegenes
27037	0.3470082227	0.6941511643	0	160	160	160	100	2DPortrait_rarediseasegenes
2244	0.366500956	0.8695325089	0	0	78	171	100	2DPortrait_rarediseasegenes
90655	0.1518130266	0.4981331929	0	160	160	160	100	2DPortrait_rarediseasegenes
84330	0.5091108387	0.5522613512	0	160	160	160	100	2DPortrait_rarediseasegenes
22836	0.3639819491	0.5335472591	0	160	160	160	100	2DPortrait_rarediseasegenes
284467	0.4313459003	0.8119608223	0	160	160	160	100	2DPortrait_rarediseasegenes
11017	0.380110292	0.8346403894	0	160	160	160	100	2DPortrait_rarediseasegenes
55743	0.6086615965	0.5941554519	0	160	160	160	100	2DPortrait_rarediseasegenes
64601	0.3865631587	0.6125259715	0	160	160	160	100	2DPortrait_rarediseasegenes
8417	0.2554031668	0.7697772702	0	160	160	160	100	2DPortrait_rarediseasegenes
57617	0.4159622084	0.6527837084	0	160	160	160	100	2DPortrait_rarediseasegenes
55823	0.5119699802	0.6317704883	0	160	160	160	100	2DPortrait_rarediseasegenes
65082	0.2050847416	0.4539770957	0	0	78	171	100	2DPortrait_rarediseasegenes
7405	0.5981568054	0.6489118552	0	160	160	160	100	2DPortrait_rarediseasegenes
22879	0.4315452821	0.0929217767	0	160	160	160	100	2DPortrait_rarediseasegenes
64400	0.4363083763	0.6776871685	0	160	160	160	100	2DPortrait_rarediseasegenes
29911	0.4302932518	0.6831813861	0	160	160	160	100	2DPortrait_rarediseasegenes
84376	0.1664290568	0.4994375805	0	160	160	160	100	2DPortrait_rarediseasegenes
55720	0.2818501364	0.9364918661	0	160	160	160	100	2DPortrait_rarediseasegenes
23063	0.4248740954	0.6546144302	0	160	160	160	100	2DPortrait_rarediseasegenes
3842	0.3501558254	0.7658521464	0	160	160	160	100	2DPortrait_rarediseasegenes
27072	0.2439557042	0.5310688929	0	160	160	160	100	2DPortrait_rarediseasegenes
54967	0.3640940729	0.4316590965	0	160	160	160	100	2DPortrait_rarediseasegenes
5316	0.161536117	0.4737888717	0	160	160	160	100	2DPortrait_rarediseasegenes
83547	0.4947448087	0.3859976083	0	160	160	160	100	2DPortrait_rarediseasegenes
9392	0.2886764644	0.5114531963	0	160	160	160	100	2DPortrait_rarediseasegenes
91	0.140754297	0.6746526063	0	160	160	160	100	2DPortrait_rarediseasegenes
116541	0.5338082727	0.3130287659	0	160	160	160	100	2DPortrait_rarediseasegenes
64427	0.8545215806	0.1866881749	0	160	160	160	100	2DPortrait_rarediseasegenes
64960	0.5134084757	0.6161734833	0	160	160	160	100	2DPortrait_rarediseasegenes
23355	0.2573658537	0.2627604526	0	160	160	160	100	2DPortrait_rarediseasegenes
23438	0.2715263602	0.5726367414	0	0	78	171	100	2DPortrait_rarediseasegenes
5747	0.5540766449	0.9028394157	0	160	160	160	100	2DPortrait_rarediseasegenes
5694	0.2482461211	0.7767553971	0	160	160	160	100	2DPortrait_rarediseasegenes
51373	0.5611449286	0.3782172328	0	160	160	160	100	2DPortrait_rarediseasegenes
114904	0.9873089172	0.3536785754	0	160	160	160	100	2DPortrait_rarediseasegenes
2475	0.5344649397	0.9159527355	0	0	78	171	100	2DPortrait_rarediseasegenes
3075	0.2999364106	0.3392331611	0	0	78	171	100	2DPortrait_rarediseasegenes
4914	0.4971235467	0.9794940253	0	0	78	171	100	2DPortrait_rarediseasegenes
10527	0.4598588338	0.7279035949	0	160	160	160	100	2DPortrait_rarediseasegenes
10079	0.3718748839	0.4703901226	0	160	160	160	100	2DPortrait_rarediseasegenes
168850	0.2630487342	0.2391557506	0	160	160	160	100	2DPortrait_rarediseasegenes
80004	0.5434550526	0.07853709	0	160	160	160	100	2DPortrait_rarediseasegenes
8554	0.266471542	0.9337443118	0	160	160	160	100	2DPortrait_rarediseasegenes
55660	0.4422697374	0.8738621438	0	160	160	160	100	2DPortrait_rarediseasegenes
55781	0.4716118112	0.9274738228	0	160	160	160	100	2DPortrait_rarediseasegenes
57179	0.3551670649	0.3921677052	0	160	160	160	100	2DPortrait_rarediseasegenes
55014	0.2923816648	0.5477442701	0	160	160	160	100	2DPortrait_rarediseasegenes
2041	0.3254400917	0.7993035832	0	160	160	160	100	2DPortrait_rarediseasegenes
27304	0.3214361713	0.3941250376	0	160	160	160	100	2DPortrait_rarediseasegenes
83648	0.4311959405	0.6390853837	0	160	160	160	100	2DPortrait_rarediseasegenes
147719	0.5430554825	0.7771062596	0	160	160	160	100	2DPortrait_rarediseasegenes
9895	0.4410085269	0.2151439861	0	0	78	171	100	2DPortrait_rarediseasegenes
9108	0.4894245099	0.522286909	0	160	160	160	100	2DPortrait_rarediseasegenes
84074	0.5726708225	0.0139762606	0	160	160	160	100	2DPortrait_rarediseasegenes
10534	0.5515879875	0.8420007526	0	160	160	160	100	2DPortrait_rarediseasegenes
6615	0.4876680572	0.7972850507	0	160	160	160	100	2DPortrait_rarediseasegenes
9526	0.3989138515	0.1325330033	0	0	78	171	100	2DPortrait_rarediseasegenes
2597	0.4209181656	0.9596849695	0	160	160	160	100	2DPortrait_rarediseasegenes
80025	0.5675729701	0.4631036242	0	0	78	171	100	2DPortrait_rarediseasegenes
4113	0.3836010199	0.6340932006	0	160	160	160	100	2DPortrait_rarediseasegenes
7260	0.3863895296	0.6203521893	0	160	160	160	100	2DPortrait_rarediseasegenes
3205	0.4122385234	0.3053317152	0	160	160	160	100	2DPortrait_rarediseasegenes
7205	0.4635794274	0.861713473	0	160	160	160	100	2DPortrait_rarediseasegenes
5359	0.250202041	0.9138375167	0	160	160	160	100	2DPortrait_rarediseasegenes
11030	0.4693922937	0.857542975	0	160	160	160	100	2DPortrait_rarediseasegenes
4792	0.5143842289	0.8370483942	0	0	78	171	100	2DPortrait_rarediseasegenes
3725	0.4972642726	0.9794561715	0	160	160	160	100	2DPortrait_rarediseasegenes
1387	0.5714642358	0.8403456645	0	0	78	171	100	2DPortrait_rarediseasegenes
4087	0.5739656889	0.8377271153	0	0	78	171	100	2DPortrait_rarediseasegenes
4211	0.2986580698	0.6732036347	0	160	160	160	100	2DPortrait_rarediseasegenes
4212	0.3723092256	0.470683057	0	0	78	171	100	2DPortrait_rarediseasegenes
5087	0.3501325055	0.6279540387	0	0	78	171	100	2DPortrait_rarediseasegenes
5089	0.4359250159	0.6475003323	0	160	160	160	100	2DPortrait_rarediseasegenes
5090	0.1910933926	0.5500888928	0	160	160	160	100	2DPortrait_rarediseasegenes
8451	0.485598728	0.9121424689	0	160	160	160	100	2DPortrait_rarediseasegenes
10419	0.4730607905	0.856704685	0	160	160	160	100	2DPortrait_rarediseasegenes
23512	0.5650115976	0.8454667177	0	0	78	171	100	2DPortrait_rarediseasegenes
9991	0.4780753096	0.9203365861	0	160	160	160	100	2DPortrait_rarediseasegenes
10481	0.3450891221	0.2378359461	0	0	78	171	100	2DPortrait_rarediseasegenes
2002	0.4727051451	0.5406530276	0	160	160	160	100	2DPortrait_rarediseasegenes
60529	0.3011416431	0.2193589258	0	0	78	171	100	2DPortrait_rarediseasegenes
3662	0.2442584352	0.4018814255	0	160	160	160	100	2DPortrait_rarediseasegenes
3233	0.3229720929	0.3486990906	0	160	160	160	100	2DPortrait_rarediseasegenes
5451	0.5631653868	0.7332191008	0	160	160	160	100	2DPortrait_rarediseasegenes
57474	0.1505925958	0.4996405246	0	160	160	160	100	2DPortrait_rarediseasegenes
6045	0.5159406546	0.9647384152	0	160	160	160	100	2DPortrait_rarediseasegenes
8726	0.5624143111	0.9301413497	0	160	160	160	100	2DPortrait_rarediseasegenes
2303	0.3762220773	0.5750228763	0	0	78	171	100	2DPortrait_rarediseasegenes
2307	0.3997135428	0.7893306108	0	160	160	160	100	2DPortrait_rarediseasegenes
2290	0.326264205	0.8223314748	0	0	78	171	100	2DPortrait_rarediseasegenes
2304	0.3144473432	0.7640832001	0	0	78	171	100	2DPortrait_rarediseasegenes
3170	0.2515572077	0.349239188	0	0	78	171	100	2DPortrait_rarediseasegenes
8463	0.3173516998	0.7798520319	0	160	160	160	100	2DPortrait_rarediseasegenes
2294	0.4343209289	0.2804668242	0	0	78	171	100	2DPortrait_rarediseasegenes
3552	0.5551061885	0.3339789887	0	160	160	160	100	2DPortrait_rarediseasegenes
823	0.2967335592	0.9387866336	0	0	78	171	100	2DPortrait_rarediseasegenes
3554	0.2460530852	0.3931461579	0	160	160	160	100	2DPortrait_rarediseasegenes
7850	0.1766577792	0.7038928293	0	160	160	160	100	2DPortrait_rarediseasegenes
6284	0.3971793612	0.444476458	0	160	160	160	100	2DPortrait_rarediseasegenes
4692	0.5939590609	0.6495414366	0	0	78	171	100	2DPortrait_rarediseasegenes
3556	0.4109361839	0.4456434031	0	160	160	160	100	2DPortrait_rarediseasegenes
4794	0.4775064114	0.6204427466	0	160	160	160	100	2DPortrait_rarediseasegenes
10456	0.305651545	0.8768518863	0	0	78	171	100	2DPortrait_rarediseasegenes
834	0.5396587331	0.6433049134	0	160	160	160	100	2DPortrait_rarediseasegenes
81858	0.5077477734	0.5773944852	0	160	160	160	100	2DPortrait_rarediseasegenes
4223	0.4161595875	0.8946746203	0	160	160	160	100	2DPortrait_rarediseasegenes
23633	0.4840499099	0.7963673003	0	160	160	160	100	2DPortrait_rarediseasegenes
11067	0.5560465116	0.0012101583	0	160	160	160	100	2DPortrait_rarediseasegenes
3880	0.474132861	0.6217274514	0	160	160	160	100	2DPortrait_rarediseasegenes
3866	0.2605243384	0.9300759561	0	160	160	160	100	2DPortrait_rarediseasegenes
11007	0.5297373563	0.915882212	0	160	160	160	100	2DPortrait_rarediseasegenes
83878	0.2797070707	0.9398333621	0	160	160	160	100	2DPortrait_rarediseasegenes
9444	0.5295263347	0.7770886827	0	0	78	171	100	2DPortrait_rarediseasegenes
26292	0.1600608541	0.6832332797	0	160	160	160	100	2DPortrait_rarediseasegenes
373	0.3029143324	0.8766580277	0	160	160	160	100	2DPortrait_rarediseasegenes
2166	0.8720742792	0.6718897432	0	160	160	160	100	2DPortrait_rarediseasegenes
4311	0.4150540089	0.7666213709	0	0	78	171	100	2DPortrait_rarediseasegenes
388677	0.4122611175	0.9524899532	0	160	160	160	100	2DPortrait_rarediseasegenes
2623	0.5637096076	0.734015838	0	0	78	171	100	2DPortrait_rarediseasegenes
6688	0.3720850722	0.7086391253	0	160	160	160	100	2DPortrait_rarediseasegenes
2313	0.3070727555	0.3558612043	0	0	78	171	100	2DPortrait_rarediseasegenes
23414	0.4299091252	0.3685342303	0	0	78	171	100	2DPortrait_rarediseasegenes
5469	0.419316498	0.7573366236	0	160	160	160	100	2DPortrait_rarediseasegenes
10014	0.5482655393	0.8576516222	0	160	160	160	100	2DPortrait_rarediseasegenes
7704	0.2954615726	0.9389511704	0	0	78	171	100	2DPortrait_rarediseasegenes
1053	0.3860716396	0.6138127012	0	0	78	171	100	2DPortrait_rarediseasegenes
6774	0.4726467311	0.9262532696	0	0	78	171	100	2DPortrait_rarediseasegenes
5594	0.5061340896	0.8900561955	0	0	78	171	100	2DPortrait_rarediseasegenes
5595	0.4469610439	0.9498083864	0	160	160	160	100	2DPortrait_rarediseasegenes
23462	0.4491338543	0.4146687496	0	160	160	160	100	2DPortrait_rarediseasegenes
161882	0.3742383262	0.1647910891	0	160	160	160	100	2DPortrait_rarediseasegenes
207	0.5515757025	0.8553606347	0	0	78	171	100	2DPortrait_rarediseasegenes
3308	0.5433082783	0.8614308931	0	160	160	160	100	2DPortrait_rarediseasegenes
836	0.5544543602	0.8489202089	0	160	160	160	100	2DPortrait_rarediseasegenes
25925	0.4744951193	0.2359246703	0	160	160	160	100	2DPortrait_rarediseasegenes
8841	0.4020997002	0.931070305	0	160	160	160	100	2DPortrait_rarediseasegenes
9759	0.6314256154	0.7121662989	0	0	78	171	100	2DPortrait_rarediseasegenes
8289	0.5311317388	0.6725002628	0	0	78	171	100	2DPortrait_rarediseasegenes
6597	0.4075624319	0.9044284083	0	0	78	171	100	2DPortrait_rarediseasegenes
6601	0.5355102898	0.9155506544	0	0	78	171	100	2DPortrait_rarediseasegenes
6599	0.2582650595	0.9246772369	0	160	160	160	100	2DPortrait_rarediseasegenes
6602	0.3703223561	0.8661885829	0	0	78	171	100	2DPortrait_rarediseasegenes
6605	0.2712788584	0.936632481	0	0	78	171	100	2DPortrait_rarediseasegenes
6598	0.3244999029	0.9274594589	0	0	78	171	100	2DPortrait_rarediseasegenes
6886	0.4141174627	0.6993890457	0	0	78	171	100	2DPortrait_rarediseasegenes
6667	0.4479100095	0.9492839962	0	160	160	160	100	2DPortrait_rarediseasegenes
9282	0.4230757072	0.8039759806	0	160	160	160	100	2DPortrait_rarediseasegenes
9440	0.370825058	0.7677794466	0	0	78	171	100	2DPortrait_rarediseasegenes
23650	0.4708924156	0.7636733701	0	160	160	160	100	2DPortrait_rarediseasegenes
7706	0.4642718203	0.7658765812	0	160	160	160	100	2DPortrait_rarediseasegenes
30851	0.3323383148	0.3949148933	0	160	160	160	100	2DPortrait_rarediseasegenes
10743	0.20009241	0.4537920593	0	0	78	171	100	2DPortrait_rarediseasegenes
10320	0.3573363605	0.8905766978	0	0	78	171	100	2DPortrait_rarediseasegenes
26009	0.1635870591	0.6052493617	0	160	160	160	100	2DPortrait_rarediseasegenes
4830	0.5427381704	0.7625901918	0	160	160	160	100	2DPortrait_rarediseasegenes
9278	0.4095864116	0.121014535	0	160	160	160	100	2DPortrait_rarediseasegenes
6497	0.2984648875	0.9359290821	0	0	78	171	100	2DPortrait_rarediseasegenes
6879	0.3745808667	0.7150156965	0	160	160	160	100	2DPortrait_rarediseasegenes
5597	0.5881106973	0.8287614517	0	160	160	160	100	2DPortrait_rarediseasegenes
7341	0.4990890855	0.9779400244	0	0	78	171	100	2DPortrait_rarediseasegenes
10011	0.2167747015	0.6965904078	0	160	160	160	100	2DPortrait_rarediseasegenes
6689	0.4210201952	0.3734429807	0	0	78	171	100	2DPortrait_rarediseasegenes
10817	0.2954807325	0.5555946528	0	160	160	160	100	2DPortrait_rarediseasegenes
386680	0.4127650425	0.7698885094	0	160	160	160	100	2DPortrait_rarediseasegenes
85302	0.6329013152	0.7442154738	0	160	160	160	100	2DPortrait_rarediseasegenes
3198	0.2337626038	0.7791299491	0	0	78	171	100	2DPortrait_rarediseasegenes
170506	0.4845797221	0.6186774723	0	160	160	160	100	2DPortrait_rarediseasegenes
83899	0.4730409249	0.6456042709	0	160	160	160	100	2DPortrait_rarediseasegenes
124790	0.3217920519	0.5411100668	0	160	160	160	100	2DPortrait_rarediseasegenes
149473	0.8578997009	0.2051598492	0	160	160	160	100	2DPortrait_rarediseasegenes
55698	0.3342950499	0.5318220525	0	160	160	160	100	2DPortrait_rarediseasegenes
79890	0.3722850186	0.6160323553	0	160	160	160	100	2DPortrait_rarediseasegenes
23371	0.367249572	0.8694684113	0	160	160	160	100	2DPortrait_rarediseasegenes
5371	0.4055932641	0.9447695206	0	0	78	171	100	2DPortrait_rarediseasegenes
2033	0.5593786641	0.9329690393	0	160	160	160	100	2DPortrait_rarediseasegenes
55363	0.1486377089	0.6710082805	0	160	160	160	100	2DPortrait_rarediseasegenes
84445	0.4445158274	0.9510878532	0	160	160	160	100	2DPortrait_rarediseasegenes
4188	0.4083441931	0.9489113989	0	160	160	160	100	2DPortrait_rarediseasegenes
83897	0.2733192208	0.5191295246	0	160	160	160	100	2DPortrait_rarediseasegenes
29947	0.3154799917	0.7674328231	0	160	160	160	100	2DPortrait_rarediseasegenes
26043	0.4034093784	0.795438777	0	160	160	160	100	2DPortrait_rarediseasegenes
197131	0.3613327809	0.7591404266	0	0	78	171	100	2DPortrait_rarediseasegenes
8454	0.5229825942	0.9602104397	0	160	160	160	100	2DPortrait_rarediseasegenes
8453	0.6059721057	0.8549602815	0	160	160	160	100	2DPortrait_rarediseasegenes
7428	0.6053279924	0.8597908168	0	0	78	171	100	2DPortrait_rarediseasegenes
8452	0.4989095424	0.9780539096	0	0	78	171	100	2DPortrait_rarediseasegenes
55666	0.4526734263	0.7278263755	0	160	160	160	100	2DPortrait_rarediseasegenes
7353	0.2598396992	0.7708237827	0	0	78	171	100	2DPortrait_rarediseasegenes
9373	0.485538513	0.5661700718	0	0	78	171	100	2DPortrait_rarediseasegenes
3091	0.5543595752	0.8497079012	0	160	160	160	100	2DPortrait_rarediseasegenes
254065	0.5126582871	0.1890784677	0	0	78	171	100	2DPortrait_rarediseasegenes
23304	0.5993638222	0.6516422916	0	160	160	160	100	2DPortrait_rarediseasegenes
6500	0.4056841915	0.9451825096	0	160	160	160	100	2DPortrait_rarediseasegenes
84861	0.3909641425	0.6250989172	0	160	160	160	100	2DPortrait_rarediseasegenes
267	0.3022216236	0.9376826655	0	160	160	160	100	2DPortrait_rarediseasegenes
23352	0.4708559639	0.7277238302	0	160	160	160	100	2DPortrait_rarediseasegenes
80232	0.4024658294	0.7806338113	0	0	78	171	100	2DPortrait_rarediseasegenes
6923	0.3780339736	0.8415650297	0	160	160	160	100	2DPortrait_rarediseasegenes
9867	0.2642909728	0.4953789697	0	160	160	160	100	2DPortrait_rarediseasegenes
329	0.2836098552	0.8724501619	0	160	160	160	100	2DPortrait_rarediseasegenes
54014	0.2496582151	0.1964281254	0	160	160	160	100	2DPortrait_rarediseasegenes
59349	0.4503368658	0.6415949347	0	160	160	160	100	2DPortrait_rarediseasegenes
23588	0.4353904725	0.6431803903	0	160	160	160	100	2DPortrait_rarediseasegenes
116138	0.4035149833	0.7067133911	0	160	160	160	100	2DPortrait_rarediseasegenes
84078	0.3263628745	0.8769840774	0	160	160	160	100	2DPortrait_rarediseasegenes
90293	0.2594149812	0.4894730456	0	160	160	160	100	2DPortrait_rarediseasegenes
9978	0.5641899304	0.8642830446	0	160	160	160	100	2DPortrait_rarediseasegenes
51366	0.5679945832	0.8805620917	0	160	160	160	100	2DPortrait_rarediseasegenes
10210	0.5719954189	0.5924739579	0	0	78	171	100	2DPortrait_rarediseasegenes
9730	0.4263136392	0.7464261639	0	160	160	160	100	2DPortrait_rarediseasegenes
6921	0.6283597533	0.7584352187	0	160	160	160	100	2DPortrait_rarediseasegenes
5708	0.417847653	0.9572746968	0	160	160	160	100	2DPortrait_rarediseasegenes
25948	0.8085085427	0.2766236718	0	160	160	160	100	2DPortrait_rarediseasegenes
55717	0.1417679669	0.3962418072	0	0	78	171	100	2DPortrait_rarediseasegenes
6613	0.4973045952	0.979394126	0	160	160	160	100	2DPortrait_rarediseasegenes
250	0.2227939338	0.5141858871	0	160	160	160	100	2DPortrait_rarediseasegenes
54949	0.225409258	0.5223230347	0	0	78	171	100	2DPortrait_rarediseasegenes
9406	0.304346719	0.8394973846	0	160	160	160	100	2DPortrait_rarediseasegenes
9559	0.4774254705	0.7555937051	0	160	160	160	100	2DPortrait_rarediseasegenes
6817	0.1688952074	0.703240379	0	160	160	160	100	2DPortrait_rarediseasegenes
5887	0.3262696486	0.9312390538	0	160	160	160	100	2DPortrait_rarediseasegenes
9296	0.3563420521	0.708671309	0	160	160	160	100	2DPortrait_rarediseasegenes
23170	0.555311108	0.6090209106	0	160	160	160	100	2DPortrait_rarediseasegenes
7321	0.4688441751	0.93064738	0	160	160	160	100	2DPortrait_rarediseasegenes
11065	0.5498783897	0.765491807	0	160	160	160	100	2DPortrait_rarediseasegenes
10101	0.3734868472	0.6609442108	0	160	160	160	100	2DPortrait_rarediseasegenes
10413	0.6335834661	0.739593215	0	0	78	171	100	2DPortrait_rarediseasegenes
7347	0.3116682623	0.8361868303	0	160	160	160	100	2DPortrait_rarediseasegenes
7791	0.3804241228	0.8329425336	0	160	160	160	100	2DPortrait_rarediseasegenes
7332	0.6325473365	0.7485208629	0	0	78	171	100	2DPortrait_rarediseasegenes
8882	0.4666069561	0.8078990795	0	160	160	160	100	2DPortrait_rarediseasegenes
140809	0.4645707183	0.5206842275	0	160	160	160	100	2DPortrait_rarediseasegenes
8239	0.2992730701	0.8766826515	0	0	78	171	100	2DPortrait_rarediseasegenes
54878	0.1545040967	0.5223194842	0	160	160	160	100	2DPortrait_rarediseasegenes
10277	0.426430185	0.8067447298	0	0	78	171	100	2DPortrait_rarediseasegenes
7320	0.3330864806	0.755605612	0	160	160	160	100	2DPortrait_rarediseasegenes
54585	0.3033836001	0.3394520418	0	0	78	171	100	2DPortrait_rarediseasegenes
54888	0.2858295608	0.832052566	0	0	78	171	100	2DPortrait_rarediseasegenes
84936	0.163802617	0.7020640515	0	160	160	160	100	2DPortrait_rarediseasegenes
10484	0.4596116428	0.7276646196	0	0	78	171	100	2DPortrait_rarediseasegenes
5019	0.5160263536	0.6660206063	0	0	78	171	100	2DPortrait_rarediseasegenes
7322	0.4079294886	0.9481721442	0	160	160	160	100	2DPortrait_rarediseasegenes
7298	0.3834121085	0.6597520883	0	160	160	160	100	2DPortrait_rarediseasegenes
7336	0.3993150614	0.6555467065	0	160	160	160	100	2DPortrait_rarediseasegenes
51569	0.3365863146	0.7546765757	0	0	78	171	100	2DPortrait_rarediseasegenes
51506	0.2286208409	0.6920310585	0	160	160	160	100	2DPortrait_rarediseasegenes
9736	0.5887293535	0.6519332415	0	160	160	160	100	2DPortrait_rarediseasegenes
526	0.2535009728	0.9224172451	0	0	78	171	100	2DPortrait_rarediseasegenes
4214	0.4287628208	0.8821768421	0	0	78	171	100	2DPortrait_rarediseasegenes
83795	0.2378524928	0.3783808457	0	160	160	160	100	2DPortrait_rarediseasegenes
114781	0.2315585543	0.4215710509	0	160	160	160	100	2DPortrait_rarediseasegenes
81788	0.3748009071	0.4000953815	0	160	160	160	100	2DPortrait_rarediseasegenes
80854	0.3057459268	0.6523877562	0	160	160	160	100	2DPortrait_rarediseasegenes
1477	0.1432154476	0.6311562967	0	160	160	160	100	2DPortrait_rarediseasegenes
1454	0.5851062062	0.8306322142	0	160	160	160	100	2DPortrait_rarediseasegenes
80124	0.358099486	0.6304405318	0	160	160	160	100	2DPortrait_rarediseasegenes
2071	0.3942766445	0.6593121535	0	0	78	171	100	2DPortrait_rarediseasegenes
79058	0.1927839111	0.6977972991	0	0	78	171	100	2DPortrait_rarediseasegenes
10712	0.231394112	0.7814024147	0	160	160	160	100	2DPortrait_rarediseasegenes
79065	0.5556820491	0.6518018064	0	160	160	160	100	2DPortrait_rarediseasegenes
157769	0.3263157575	0.3717904275	0	160	160	160	100	2DPortrait_rarediseasegenes
402415	0.6442345745	0.1233393803	0	160	160	160	100	2DPortrait_rarediseasegenes
253980	0.191993924	0.4576824209	0	160	160	160	100	2DPortrait_rarediseasegenes
54778	0.5622289615	0.7287691547	0	160	160	160	100	2DPortrait_rarediseasegenes
51035	0.300743659	0.8764698391	0	160	160	160	100	2DPortrait_rarediseasegenes
127428	0.2721741764	0.3504859513	0	160	160	160	100	2DPortrait_rarediseasegenes
9643	0.446779525	0.7301947715	0	160	160	160	100	2DPortrait_rarediseasegenes
23197	0.4021098615	0.9267021144	0	160	160	160	100	2DPortrait_rarediseasegenes
23	0.5318401264	0.7572900489	0	160	160	160	100	2DPortrait_rarediseasegenes
23008	0.2856079814	0.2502276151	0	160	160	160	100	2DPortrait_rarediseasegenes
55968	0.3197084821	0.7877875989	0	160	160	160	100	2DPortrait_rarediseasegenes
7126	0.2917900012	0.6649884577	0	160	160	160	100	2DPortrait_rarediseasegenes
26953	0.5311005829	0.7026399303	0	160	160	160	100	2DPortrait_rarediseasegenes
1161	0.1657058372	0.6208418307	0	0	78	171	100	2DPortrait_rarediseasegenes
55023	0.21674827	0.5018428178	0	0	78	171	100	2DPortrait_rarediseasegenes
11124	0.6169130799	0.7122725432	0	160	160	160	100	2DPortrait_rarediseasegenes
5454	0.652179418	0.1459792577	0	160	160	160	100	2DPortrait_rarediseasegenes
84295	0.4068774449	0.6415109923	0	0	78	171	100	2DPortrait_rarediseasegenes
57154	0.5881488156	0.8294031831	0	160	160	160	100	2DPortrait_rarediseasegenes
83892	0.2246874161	0.6867260556	0	160	160	160	100	2DPortrait_rarediseasegenes
1456	0.4033232493	0.5198444255	0	160	160	160	100	2DPortrait_rarediseasegenes
51444	0.1421011123	0.6316098934	0	160	160	160	100	2DPortrait_rarediseasegenes
3839	0.315028103	0.8318013598	0	160	160	160	100	2DPortrait_rarediseasegenes
3833	0.4263928866	0.3910033217	0	160	160	160	100	2DPortrait_rarediseasegenes
10584	0.2098158566	0.1649014913	0	0	78	171	100	2DPortrait_rarediseasegenes
8614	0.2482212928	0.2656307075	0	160	160	160	100	2DPortrait_rarediseasegenes
127829	0.5622914885	0.3128698585	0	160	160	160	100	2DPortrait_rarediseasegenes
7078	0.1832686702	0.4625293923	0	0	78	171	100	2DPortrait_rarediseasegenes
10609	0.1570413563	0.3375155853	0	160	160	160	100	2DPortrait_rarediseasegenes
5806	0.3670907278	0.3118521953	0	160	160	160	100	2DPortrait_rarediseasegenes
167227	0.5211476738	0.6514174912	0	160	160	160	100	2DPortrait_rarediseasegenes
4925	0.3035821889	0.4732625443	0	160	160	160	100	2DPortrait_rarediseasegenes
83729	0.5676688303	0.4640487457	0	160	160	160	100	2DPortrait_rarediseasegenes
90550	0.1755656146	0.5321989698	0	160	160	160	100	2DPortrait_rarediseasegenes
23127	0.1416097343	0.6111021097	0	160	160	160	100	2DPortrait_rarediseasegenes
4189	0.1286117965	0.6788018555	0	160	160	160	100	2DPortrait_rarediseasegenes
375056	0.4154410656	0.6154802632	0	160	160	160	100	2DPortrait_rarediseasegenes
441518	0.5595731535	0.0016033565	0	160	160	160	100	2DPortrait_rarediseasegenes
8988	0.2990440781	0.3262606959	0	0	78	171	100	2DPortrait_rarediseasegenes
79839	0.4645426134	0.7644134077	0	160	160	160	100	2DPortrait_rarediseasegenes
3860	0.6053393634	0.6016490456	0	0	78	171	100	2DPortrait_rarediseasegenes
6871	0.2920712043	0.8758575915	0	160	160	160	100	2DPortrait_rarediseasegenes
211	0.4024562058	0.6548797303	0	160	160	160	100	2DPortrait_rarediseasegenes
23089	0.4912020647	0.5304845361	0	160	160	160	100	2DPortrait_rarediseasegenes
29113	0.9890531118	0.5095027708	0	160	160	160	100	2DPortrait_rarediseasegenes
6857	0.4722548492	0.6399195157	0	0	78	171	100	2DPortrait_rarediseasegenes
9899	0.9771270295	0.509120926	0	160	160	160	100	2DPortrait_rarediseasegenes
8128	0.9707753591	0.6972758249	0	160	160	160	100	2DPortrait_rarediseasegenes
257240	0.5695652562	0.385517793	0	160	160	160	100	2DPortrait_rarediseasegenes
10726	0.5686574331	0.8782225585	0	160	160	160	100	2DPortrait_rarediseasegenes
23386	0.2836682928	0.9400306766	0	160	160	160	100	2DPortrait_rarediseasegenes
9531	0.6018304634	0.8741939714	0	0	78	171	100	2DPortrait_rarediseasegenes
573	0.2268264413	0.7992801204	0	160	160	160	100	2DPortrait_rarediseasegenes
10273	0.4653551139	0.9341088632	0	0	78	171	100	2DPortrait_rarediseasegenes
10576	0.4929948346	0.9039585577	0	160	160	160	100	2DPortrait_rarediseasegenes
10963	0.4530225394	0.8696091883	0	160	160	160	100	2DPortrait_rarediseasegenes
3306	0.2653390396	0.7747989642	0	160	160	160	100	2DPortrait_rarediseasegenes
3310	0.4640062153	0.7648467816	0	160	160	160	100	2DPortrait_rarediseasegenes
10768	0.3087965133	0.8768040967	0	160	160	160	100	2DPortrait_rarediseasegenes
3708	0.3688510784	0.6627881895	0	0	78	171	100	2DPortrait_rarediseasegenes
9146	0.4435766333	0.8731644688	0	160	160	160	100	2DPortrait_rarediseasegenes
126119	0.226998849	0.157501965	0	160	160	160	100	2DPortrait_rarediseasegenes
84132	0.3496603412	0.5904606769	0	160	160	160	100	2DPortrait_rarediseasegenes
57599	0.3167065515	0.8308123569	0	0	78	171	100	2DPortrait_rarediseasegenes
84464	0.5690621914	0.8742603909	0	0	78	171	100	2DPortrait_rarediseasegenes
5298	0.2103807897	0.3693333408	0	160	160	160	100	2DPortrait_rarediseasegenes
6732	0.4271217177	0.9592828884	0	160	160	160	100	2DPortrait_rarediseasegenes
6733	0.6028828297	0.872857535	0	160	160	160	100	2DPortrait_rarediseasegenes
84296	0.1905224077	0.6942528456	0	160	160	160	100	2DPortrait_rarediseasegenes
8724	0.2328678477	0.778714908	0	160	160	160	100	2DPortrait_rarediseasegenes
84617	0.2974489763	0.8317559462	0	160	160	160	100	2DPortrait_rarediseasegenes
8407	0.2566705105	0.9008895437	0	160	160	160	100	2DPortrait_rarediseasegenes
84993	0.3793779125	0.61342061	0	160	160	160	100	2DPortrait_rarediseasegenes
8027	0.5635506021	0.7274482702	0	160	160	160	100	2DPortrait_rarediseasegenes
23435	0.5222645293	0.8759588947	0	0	78	171	100	2DPortrait_rarediseasegenes
871	0.242528478	0.7801446558	0	0	78	171	100	2DPortrait_rarediseasegenes
146691	0.1855998208	0.4570295588	0	160	160	160	100	2DPortrait_rarediseasegenes
55236	0.5151712724	0.786795761	0	160	160	160	100	2DPortrait_rarediseasegenes
7295	0.2568913532	0.9072945997	0	160	160	160	100	2DPortrait_rarediseasegenes
7265	0.250706615	0.7708460846	0	160	160	160	100	2DPortrait_rarediseasegenes
83442	0.6751058562	0.3100384294	0	160	160	160	100	2DPortrait_rarediseasegenes
7169	0.3334175561	0.9232063415	0	0	78	171	100	2DPortrait_rarediseasegenes
7168	0.3430938655	0.9127119488	0	0	78	171	100	2DPortrait_rarediseasegenes
7165	0.5443037628	0.7172140207	0	160	160	160	100	2DPortrait_rarediseasegenes
7311	0.292616665	0.9351918794	0	160	160	160	100	2DPortrait_rarediseasegenes
7090	0.5323454761	0.7821469344	0	160	160	160	100	2DPortrait_rarediseasegenes
7086	0.5384199421	0.829405775	0	0	78	171	100	2DPortrait_rarediseasegenes
22948	0.4267967981	0.8835329883	0	0	78	171	100	2DPortrait_rarediseasegenes
22929	0.4015094444	0.7092159761	0	160	160	160	100	2DPortrait_rarediseasegenes
63892	0.2760839536	0.6012052767	0	160	160	160	100	2DPortrait_rarediseasegenes
6426	0.5365311775	0.8315397857	0	160	160	160	100	2DPortrait_rarediseasegenes
6449	0.5671850397	0.8832453864	0	160	160	160	100	2DPortrait_rarediseasegenes
29766	0.4303663432	0.7426690329	0	160	160	160	100	2DPortrait_rarediseasegenes
29934	0.1709941132	0.5143158102	0	160	160	160	100	2DPortrait_rarediseasegenes
29968	0.4832371675	0.5688794619	0	0	78	171	100	2DPortrait_rarediseasegenes
6902	0.1877332629	0.508499647	0	160	160	160	100	2DPortrait_rarediseasegenes
56893	0.4890705849	0.8485461536	0	160	160	160	100	2DPortrait_rarediseasegenes
6672	0.5197876192	0.6283966465	0	160	160	160	100	2DPortrait_rarediseasegenes
6626	0.4582203248	0.7286183608	0	160	160	160	100	2DPortrait_rarediseasegenes
6623	0.2891189378	0.4765749817	0	160	160	160	100	2DPortrait_rarediseasegenes
6697	0.422464309	0.6924599504	0	0	78	171	100	2DPortrait_rarediseasegenes
6778	0.4312047711	0.8105362585	0	0	78	171	100	2DPortrait_rarediseasegenes
57698	0.2734374231	0.5976169485	0	160	160	160	100	2DPortrait_rarediseasegenes
8270	0.3982001548	0.709787292	0	0	78	171	100	2DPortrait_rarediseasegenes
10054	0.3164292866	0.8278236944	0	160	160	160	100	2DPortrait_rarediseasegenes
5515	0.4892606657	0.9086356261	0	160	160	160	100	2DPortrait_rarediseasegenes
283237	0.1435055419	0.673172153	0	160	160	160	100	2DPortrait_rarediseasegenes
10015	0.3456358227	0.9091960881	0	160	160	160	100	2DPortrait_rarediseasegenes
10460	0.3973771571	0.7880139923	0	0	78	171	100	2DPortrait_rarediseasegenes
10910	0.4701610576	0.7263856658	0	160	160	160	100	2DPortrait_rarediseasegenes
10802	0.6139123523	0.6112317627	0	160	160	160	100	2DPortrait_rarediseasegenes
10728	0.2551103088	0.9052755002	0	160	160	160	100	2DPortrait_rarediseasegenes
10944	0.4103995841	0.6975532479	0	160	160	160	100	2DPortrait_rarediseasegenes
11075	0.2636156028	0.5021469301	0	160	160	160	100	2DPortrait_rarediseasegenes
3925	0.5711906604	0.5922348477	0	160	160	160	100	2DPortrait_rarediseasegenes
1894	0.5368891078	0.9149969424	0	160	160	160	100	2DPortrait_rarediseasegenes
9632	0.453454623	0.8016817261	0	0	78	171	100	2DPortrait_rarediseasegenes
10421	0.2353894184	0.8080081047	0	160	160	160	100	2DPortrait_rarediseasegenes
53938	0.4269654138	0.547620827	0	160	160	160	100	2DPortrait_rarediseasegenes
25942	0.4097556724	0.9022492539	0	0	78	171	100	2DPortrait_rarediseasegenes
5496	0.6274282474	0.7619469485	0	160	160	160	100	2DPortrait_rarediseasegenes
26136	0.4880109875	0.6291319592	0	160	160	160	100	2DPortrait_rarediseasegenes
6657	0.5712281066	0.8407170198	0	0	78	171	100	2DPortrait_rarediseasegenes
220965	0.4217349806	0.2561484431	0	160	160	160	100	2DPortrait_rarediseasegenes
23194	0.5771513091	0.213893274	0	160	160	160	100	2DPortrait_rarediseasegenes
23144	0.3299154841	0.9271492851	0	160	160	160	100	2DPortrait_rarediseasegenes
1031	0.2944374389	0.6693864831	0	0	78	171	100	2DPortrait_rarediseasegenes
2669	0.1509626296	0.6995093838	0	160	160	160	100	2DPortrait_rarediseasegenes
55311	0.3029795307	0.606874723	0	160	160	160	100	2DPortrait_rarediseasegenes
1602	0.389454397	0.5175059723	0	160	160	160	100	2DPortrait_rarediseasegenes
5308	0.3249653736	0.4739432364	0	0	78	171	100	2DPortrait_rarediseasegenes
5493	0.4528803485	0.6442711555	0	160	160	160	100	2DPortrait_rarediseasegenes
4343	0.4996759138	0.9776614944	0	160	160	160	100	2DPortrait_rarediseasegenes
11063	0.3863975135	0.2563212959	0	160	160	160	100	2DPortrait_rarediseasegenes
1896	0.486862089	0.8031038059	0	0	78	171	100	2DPortrait_rarediseasegenes
7718	0.1856571931	0.4060425276	0	160	160	160	100	2DPortrait_rarediseasegenes
9963	0.2871473103	0.2321291996	0	160	160	160	100	2DPortrait_rarediseasegenes
637	0.5600963527	0.6397124272	0	160	160	160	100	2DPortrait_rarediseasegenes
5715	0.5238905786	0.6955680601	0	160	160	160	100	2DPortrait_rarediseasegenes
191	0.3224918171	0.8063267458	0	0	78	171	100	2DPortrait_rarediseasegenes
3225	0.2468082472	0.396501596	0	160	160	160	100	2DPortrait_rarediseasegenes
126868	0.6350905369	0.1139484967	0	160	160	160	100	2DPortrait_rarediseasegenes
1659	0.4476428454	0.8027429535	0	160	160	160	100	2DPortrait_rarediseasegenes
10197	0.5090830968	0.8391665829	0	160	160	160	100	2DPortrait_rarediseasegenes
10480	0.3834064902	0.6340375	0	160	160	160	100	2DPortrait_rarediseasegenes
1892	0.3271041921	0.7663799116	0	0	78	171	100	2DPortrait_rarediseasegenes
5805	0.1704259677	0.413016429	0	0	78	171	100	2DPortrait_rarediseasegenes
8125	0.5557093071	0.6109087371	0	160	160	160	100	2DPortrait_rarediseasegenes
81611	0.2981953007	0.6054780231	0	160	160	160	100	2DPortrait_rarediseasegenes
5710	0.4940076309	0.8459529842	0	160	160	160	100	2DPortrait_rarediseasegenes
5718	0.3703772217	0.8661869629	0	0	78	171	100	2DPortrait_rarediseasegenes
7170	0.6368266401	0.7338363703	0	0	78	171	100	2DPortrait_rarediseasegenes
708	0.4660596842	0.9333626425	0	160	160	160	100	2DPortrait_rarediseasegenes
9861	0.2566813959	0.9264090045	0	160	160	160	100	2DPortrait_rarediseasegenes
10541	0.5234221644	0.7702114811	0	160	160	160	100	2DPortrait_rarediseasegenes
2298	0.1450368868	0.6122220886	0	160	160	160	100	2DPortrait_rarediseasegenes
91608	0.1444567185	0.3493473779	0	160	160	160	100	2DPortrait_rarediseasegenes
11099	0.3246806692	0.6469029076	0	160	160	160	100	2DPortrait_rarediseasegenes
409	0.5959782288	0.8294888804	0	160	160	160	100	2DPortrait_rarediseasegenes
5305	0.4381086193	0.7359522641	0	0	78	171	100	2DPortrait_rarediseasegenes
10127	0.5614823213	0.7493637158	0	160	160	160	100	2DPortrait_rarediseasegenes
55722	0.4404113492	0.811030085	0	160	160	160	100	2DPortrait_rarediseasegenes
10061	0.4917103446	0.6169586646	0	160	160	160	100	2DPortrait_rarediseasegenes
23382	0.5295032433	0.7010496958	0	160	160	160	100	2DPortrait_rarediseasegenes
79012	0.5240579712	0.6356440424	0	160	160	160	100	2DPortrait_rarediseasegenes
55669	0.2248033	0.2028470324	0	160	160	160	100	2DPortrait_rarediseasegenes
578	0.4048715298	0.5599477505	0	160	160	160	100	2DPortrait_rarediseasegenes
8848	0.5686101212	0.8697799891	0	160	160	160	100	2DPortrait_rarediseasegenes
57506	0.2438294209	0.8234551258	0	160	160	160	100	2DPortrait_rarediseasegenes
54708	0.3404306247	0.5841460972	0	160	160	160	100	2DPortrait_rarediseasegenes
51643	0.2826611954	0.5517762187	0	160	160	160	100	2DPortrait_rarediseasegenes
3608	0.5091138764	0.8876337189	0	160	160	160	100	2DPortrait_rarediseasegenes
10769	0.3556920114	0.624153843	0	160	160	160	100	2DPortrait_rarediseasegenes
54977	0.7732090057	0.1922616234	0	0	78	171	100	2DPortrait_rarediseasegenes
56993	0.5084601932	0.7880977727	0	160	160	160	100	2DPortrait_rarediseasegenes
9927	0.3415178229	0.3769204051	0	0	78	171	100	2DPortrait_rarediseasegenes
2318	0.4530578755	0.9452276533	0	0	78	171	100	2DPortrait_rarediseasegenes
56660	0.6535347951	0.9366118532	0	160	160	160	100	2DPortrait_rarediseasegenes
8313	0.304315973	0.4864822366	0	0	78	171	100	2DPortrait_rarediseasegenes
1995	0.5393230071	0.342238118	0	160	160	160	100	2DPortrait_rarediseasegenes
2130	0.5336606113	0.9525718166	0	0	78	171	100	2DPortrait_rarediseasegenes
1993	0.3169106915	0.9323435618	0	160	160	160	100	2DPortrait_rarediseasegenes
90441	0.3219305735	0.7918784205	0	160	160	160	100	2DPortrait_rarediseasegenes
4846	0.4286159524	0.6293113459	0	160	160	160	100	2DPortrait_rarediseasegenes
2	0.3282085274	0.8768830441	0	160	160	160	100	2DPortrait_rarediseasegenes
5195	0.2843466668	0.838877955	0	0	78	171	100	2DPortrait_rarediseasegenes
2935	0.3665557275	0.6840595008	0	160	160	160	100	2DPortrait_rarediseasegenes
1029	0.4742600654	0.8566768212	0	0	78	171	100	2DPortrait_rarediseasegenes
23708	0.2490299394	0.6756591591	0	160	160	160	100	2DPortrait_rarediseasegenes
331	0.6322920137	0.7495648104	0	0	78	171	100	2DPortrait_rarediseasegenes
2107	0.6065521598	0.5983449443	0	160	160	160	100	2DPortrait_rarediseasegenes
330	0.3261170813	0.7970181576	0	0	78	171	100	2DPortrait_rarediseasegenes
4163	0.4283872829	0.958080641	0	160	160	160	100	2DPortrait_rarediseasegenes
8793	0.2944379698	0.663701593	0	160	160	160	100	2DPortrait_rarediseasegenes
382	0.5692420302	0.8724897437	0	160	160	160	100	2DPortrait_rarediseasegenes
3106	0.5505891697	0.8562577302	0	0	78	171	100	2DPortrait_rarediseasegenes
8412	0.4173577871	0.7982327979	0	160	160	160	100	2DPortrait_rarediseasegenes
5564	0.4959922557	0.845426434	0	160	160	160	100	2DPortrait_rarediseasegenes
10284	0.3092435565	0.9332599893	0	160	160	160	100	2DPortrait_rarediseasegenes
9641	0.5811463383	0.8327249692	0	160	160	160	100	2DPortrait_rarediseasegenes
5976	0.4979340042	0.8437818218	0	160	160	160	100	2DPortrait_rarediseasegenes
2100	0.5613191492	0.9311365625	0	0	78	171	100	2DPortrait_rarediseasegenes
8678	0.320257145	0.9339384404	0	160	160	160	100	2DPortrait_rarediseasegenes
22938	0.5240172454	0.9596770856	0	160	160	160	100	2DPortrait_rarediseasegenes
5295	0.5201555227	0.8770669128	0	0	78	171	100	2DPortrait_rarediseasegenes
9768	0.50859479	0.9699636877	0	160	160	160	100	2DPortrait_rarediseasegenes
25988	0.4731838013	0.5329721227	0	160	160	160	100	2DPortrait_rarediseasegenes
8449	0.4174174108	0.6803934671	0	160	160	160	100	2DPortrait_rarediseasegenes
10537	0.5235485892	0.9599950353	0	160	160	160	100	2DPortrait_rarediseasegenes
3416	0.324578653	0.8254684473	0	160	160	160	100	2DPortrait_rarediseasegenes
528	0.544280752	0.6009660855	0	160	160	160	100	2DPortrait_rarediseasegenes
2017	0.2558444305	0.9023980769	0	160	160	160	100	2DPortrait_rarediseasegenes
9939	0.3810620399	0.8339571324	0	0	78	171	100	2DPortrait_rarediseasegenes
5962	0.3055149455	0.838321327	0	0	78	171	100	2DPortrait_rarediseasegenes
10533	0.6169342896	0.6182140746	0	160	160	160	100	2DPortrait_rarediseasegenes
23168	0.1430318857	0.6383071413	0	160	160	160	100	2DPortrait_rarediseasegenes
23049	0.4820072474	0.5685032061	0	160	160	160	100	2DPortrait_rarediseasegenes
6643	0.3437022933	0.7543024394	0	160	160	160	100	2DPortrait_rarediseasegenes
6709	0.4729714087	0.8570137248	0	0	78	171	100	2DPortrait_rarediseasegenes
8761	0.556245544	0.9002112006	0	160	160	160	100	2DPortrait_rarediseasegenes
8607	0.4290549177	0.958775724	0	160	160	160	100	2DPortrait_rarediseasegenes
1975	0.2376728926	0.8042163059	0	160	160	160	100	2DPortrait_rarediseasegenes
6642	0.5270569515	0.698930616	0	160	160	160	100	2DPortrait_rarediseasegenes
4174	0.4038706824	0.937339444	0	160	160	160	100	2DPortrait_rarediseasegenes
1938	0.4236196457	0.8865976823	0	0	78	171	100	2DPortrait_rarediseasegenes
1132	0.5839334905	0.6533435223	0	160	160	160	100	2DPortrait_rarediseasegenes
55211	0.4787801487	0.7288260973	0	160	160	160	100	2DPortrait_rarediseasegenes
7411	0.3897346929	0.7799675911	0	160	160	160	100	2DPortrait_rarediseasegenes
246777	0.7773483092	0.8679707861	0	160	160	160	100	2DPortrait_rarediseasegenes
4067	0.4054918258	0.9087067976	0	160	160	160	100	2DPortrait_rarediseasegenes
1811	0.9676403572	0.3518219658	0	0	78	171	100	2DPortrait_rarediseasegenes
9368	0.2958225002	0.9386101088	0	160	160	160	100	2DPortrait_rarediseasegenes
9351	0.3274056305	0.8032675597	0	160	160	160	100	2DPortrait_rarediseasegenes
1937	0.491059242	0.9065479471	0	160	160	160	100	2DPortrait_rarediseasegenes
57178	0.133804649	0.3648731085	0	0	78	171	100	2DPortrait_rarediseasegenes
367	0.5543878279	0.8562737141	0	0	78	171	100	2DPortrait_rarediseasegenes
26047	0.6528554936	0.1463417031	0	0	78	171	100	2DPortrait_rarediseasegenes
57685	0.2926772833	0.230746553	0	160	160	160	100	2DPortrait_rarediseasegenes
9882	0.6088696074	0.619136847	0	160	160	160	100	2DPortrait_rarediseasegenes
9061	0.4366211722	0.6598616265	0	160	160	160	100	2DPortrait_rarediseasegenes
10401	0.515297751	0.6187654106	0	160	160	160	100	2DPortrait_rarediseasegenes
4088	0.5841552111	0.8311079508	0	0	78	171	100	2DPortrait_rarediseasegenes
54093	0.3735510005	0.1343169885	0	160	160	160	100	2DPortrait_rarediseasegenes
9774	0.4532097438	0.7302943468	0	160	160	160	100	2DPortrait_rarediseasegenes
9794	0.1367646978	0.3901935553	0	160	160	160	100	2DPortrait_rarediseasegenes
23411	0.4280116241	0.9582854616	0	160	160	160	100	2DPortrait_rarediseasegenes
10155	0.5133000347	0.8835469742	0	0	78	171	100	2DPortrait_rarediseasegenes
1499	0.5929818561	0.8290494856	0	0	78	171	100	2DPortrait_rarediseasegenes
1236	0.760295826	0.2250742987	0	160	160	160	100	2DPortrait_rarediseasegenes
2113	0.4174192791	0.7607680019	0	0	78	171	100	2DPortrait_rarediseasegenes
3516	0.2610286692	0.9307213595	0	0	78	171	100	2DPortrait_rarediseasegenes
4775	0.4107691005	0.3024871371	0	160	160	160	100	2DPortrait_rarediseasegenes
672	0.5461538176	0.9434415621	0	0	78	171	100	2DPortrait_rarediseasegenes
6304	0.3455959772	0.6976838189	0	0	78	171	100	2DPortrait_rarediseasegenes
6932	0.8506334063	0.2544847015	0	160	160	160	100	2DPortrait_rarediseasegenes
6935	0.1857061179	0.4921246966	0	0	78	171	100	2DPortrait_rarediseasegenes
55145	0.5222660616	0.6496075052	0	0	78	171	100	2DPortrait_rarediseasegenes
5074	0.3424231729	0.6354824216	0	160	160	160	100	2DPortrait_rarediseasegenes
163	0.3784614201	0.8421234937	0	160	160	160	100	2DPortrait_rarediseasegenes
1856	0.2835842302	0.8716305018	0	160	160	160	100	2DPortrait_rarediseasegenes
5252	0.1717063851	0.6148626157	0	160	160	160	100	2DPortrait_rarediseasegenes
9513	0.6188835649	0.7130288887	0	160	160	160	100	2DPortrait_rarediseasegenes
79576	0.567825282	0.6445001408	0	160	160	160	100	2DPortrait_rarediseasegenes
79169	0.3615988563	0.4935127161	0	160	160	160	100	2DPortrait_rarediseasegenes
55342	0.5774953684	0.596360499	0	160	160	160	100	2DPortrait_rarediseasegenes
138046	0.1323259519	0.6490063815	0	160	160	160	100	2DPortrait_rarediseasegenes
54819	0.3649806997	0.7117268501	0	160	160	160	100	2DPortrait_rarediseasegenes
79797	0.2271254183	0.815618081	0	0	78	171	100	2DPortrait_rarediseasegenes
3054	0.3739809873	0.8558791389	0	0	78	171	100	2DPortrait_rarediseasegenes
988	0.522757164	0.9603980884	0	160	160	160	100	2DPortrait_rarediseasegenes
25828	0.5463475543	0.6402207526	0	0	78	171	100	2DPortrait_rarediseasegenes
51603	0.2426954212	0.5026598049	0	160	160	160	100	2DPortrait_rarediseasegenes
201181	0.7146601538	0.2307338631	0	160	160	160	100	2DPortrait_rarediseasegenes
55093	0.6318454006	0.7198789555	0	160	160	160	100	2DPortrait_rarediseasegenes
81488	0.4740255492	0.6422901527	0	160	160	160	100	2DPortrait_rarediseasegenes
286499	0.4948357496	0.0402370821	0	160	160	160	100	2DPortrait_rarediseasegenes
8227	0.3067311827	0.4807413623	0	160	160	160	100	2DPortrait_rarediseasegenes
26330	0.4372907828	0.6722268897	0	160	160	160	100	2DPortrait_rarediseasegenes
10569	0.3855172441	0.4928426079	0	160	160	160	100	2DPortrait_rarediseasegenes
7525	0.3228992904	0.933155716	0	160	160	160	100	2DPortrait_rarediseasegenes
84310	0.2225064135	0.4990458809	0	160	160	160	100	2DPortrait_rarediseasegenes
9360	0.3264000855	0.6426771949	0	160	160	160	100	2DPortrait_rarediseasegenes
65003	0.5459163712	0.623590924	0	160	160	160	100	2DPortrait_rarediseasegenes
55216	0.2655468792	0.8318295476	0	160	160	160	100	2DPortrait_rarediseasegenes
386675	0.4239001835	0.8862465229	0	160	160	160	100	2DPortrait_rarediseasegenes
92906	0.4850615503	0.630837051	0	160	160	160	100	2DPortrait_rarediseasegenes
7726	0.5492257818	0.5995622035	0	160	160	160	100	2DPortrait_rarediseasegenes
92129	0.5554897909	0.291569536	0	160	160	160	100	2DPortrait_rarediseasegenes
55668	0.3380915642	0.5872818952	0	160	160	160	100	2DPortrait_rarediseasegenes
55022	0.2499109937	0.266578205	0	160	160	160	100	2DPortrait_rarediseasegenes
9584	0.5477668024	0.8460283677	0	160	160	160	100	2DPortrait_rarediseasegenes
9529	0.5223129971	0.6256017346	0	160	160	160	100	2DPortrait_rarediseasegenes
122183	0.4848935126	0.5175403025	0	160	160	160	100	2DPortrait_rarediseasegenes
5441	0.5153056542	0.633761805	0	160	160	160	100	2DPortrait_rarediseasegenes
220108	0.2351305608	0.5433383203	0	160	160	160	100	2DPortrait_rarediseasegenes
11258	0.2025945486	0.7045820534	0	160	160	160	100	2DPortrait_rarediseasegenes
50717	0.5637093119	0.6367809503	0	0	78	171	100	2DPortrait_rarediseasegenes
11278	0.57543155	0.1561371788	0	160	160	160	100	2DPortrait_rarediseasegenes
1106	0.4091473387	0.3488606423	0	160	160	160	100	2DPortrait_rarediseasegenes
29115	0.1622408419	0.6663849147	0	160	160	160	100	2DPortrait_rarediseasegenes
3927	0.5360178439	0.771200565	0	160	160	160	100	2DPortrait_rarediseasegenes
6919	0.6175475695	0.613002707	0	160	160	160	100	2DPortrait_rarediseasegenes
10142	0.3237302318	0.7953621245	0	0	78	171	100	2DPortrait_rarediseasegenes
10169	0.3035673637	0.2239384709	0	160	160	160	100	2DPortrait_rarediseasegenes
10933	0.4156478802	0.7643459622	0	160	160	160	100	2DPortrait_rarediseasegenes
705	0.2980035734	0.9378387784	0	160	160	160	100	2DPortrait_rarediseasegenes
11332	0.3911294517	0.5800268178	0	160	160	160	100	2DPortrait_rarediseasegenes
7188	0.573814049	0.5777037275	0	160	160	160	100	2DPortrait_rarediseasegenes
254173	0.3697415628	0.1423749456	0	160	160	160	100	2DPortrait_rarediseasegenes
51329	0.2904318183	0.4737147573	0	160	160	160	100	2DPortrait_rarediseasegenes
729250	0.3700368183	0.4365291258	0	160	160	160	100	2DPortrait_rarediseasegenes
121536	0.171417682	0.4988384548	0	160	160	160	100	2DPortrait_rarediseasegenes
1027	0.2473140738	0.8231700618	0	0	78	171	100	2DPortrait_rarediseasegenes
60312	0.2525923184	0.4988426263	0	160	160	160	100	2DPortrait_rarediseasegenes
5578	0.4473478721	0.9493330278	0	160	160	160	100	2DPortrait_rarediseasegenes
5579	0.4731172422	0.7614317922	0	160	160	160	100	2DPortrait_rarediseasegenes
5581	0.5154937995	0.7857429036	0	160	160	160	100	2DPortrait_rarediseasegenes
5580	0.4301813566	0.8819360578	0	0	78	171	100	2DPortrait_rarediseasegenes
5582	0.5229556319	0.6507242981	0	0	78	171	100	2DPortrait_rarediseasegenes
5590	0.3476911599	0.9074549246	0	0	78	171	100	2DPortrait_rarediseasegenes
58	0.4597436321	0.864776709	0	0	78	171	100	2DPortrait_rarediseasegenes
70	0.3251902595	0.8129969939	0	0	78	171	100	2DPortrait_rarediseasegenes
4609	0.5061016972	0.972013405	0	0	78	171	100	2DPortrait_rarediseasegenes
399687	0.5525810795	0.8447192551	0	160	160	160	100	2DPortrait_rarediseasegenes
80179	0.528287221	0.8315650575	0	160	160	160	100	2DPortrait_rarediseasegenes
2580	0.2420712928	0.8215776403	0	160	160	160	100	2DPortrait_rarediseasegenes
55930	0.4412893739	0.7720079132	0	160	160	160	100	2DPortrait_rarediseasegenes
4641	0.4552373257	0.8685838437	0	0	78	171	100	2DPortrait_rarediseasegenes
22919	0.5690416806	0.8741314399	0	160	160	160	100	2DPortrait_rarediseasegenes
54443	0.309421312	0.8768269385	0	0	78	171	100	2DPortrait_rarediseasegenes
11346	0.5547569679	0.9037438012	0	160	160	160	100	2DPortrait_rarediseasegenes
2316	0.522967863	0.8753832589	0	0	78	171	100	2DPortrait_rarediseasegenes
1627	0.4024021197	0.9321209214	0	160	160	160	100	2DPortrait_rarediseasegenes
1017	0.5140469707	0.9659756543	0	160	160	160	100	2DPortrait_rarediseasegenes
51474	0.4723175105	0.8565250823	0	160	160	160	100	2DPortrait_rarediseasegenes
22974	0.1968204558	0.6814577185	0	160	160	160	100	2DPortrait_rarediseasegenes
5500	0.4490869995	0.9485427435	0	0	78	171	100	2DPortrait_rarediseasegenes
8826	0.4755014102	0.9232187614	0	160	160	160	100	2DPortrait_rarediseasegenes
2132	0.3408014179	0.4861694168	0	0	78	171	100	2DPortrait_rarediseasegenes
10494	0.4924428181	0.8468402518	0	160	160	160	100	2DPortrait_rarediseasegenes
11235	0.619146549	0.6112196938	0	0	78	171	100	2DPortrait_rarediseasegenes
8428	0.4408926263	0.8743009986	0	160	160	160	100	2DPortrait_rarediseasegenes
5518	0.5054322344	0.8910752762	0	0	78	171	100	2DPortrait_rarediseasegenes
6801	0.4032532761	0.7846235996	0	160	160	160	100	2DPortrait_rarediseasegenes
85369	0.3453819583	0.6918481888	0	160	160	160	100	2DPortrait_rarediseasegenes
5519	0.3659083884	0.8734082231	0	160	160	160	100	2DPortrait_rarediseasegenes
29888	0.2773426304	0.7726761314	0	160	160	160	100	2DPortrait_rarediseasegenes
55917	0.3712657706	0.5783652633	0	160	160	160	100	2DPortrait_rarediseasegenes
80143	0.4284305087	0.5408563361	0	160	160	160	100	2DPortrait_rarediseasegenes
57464	0.3965863098	0.3536920247	0	160	160	160	100	2DPortrait_rarediseasegenes
6950	0.4061138289	0.9451111762	0	160	160	160	100	2DPortrait_rarediseasegenes
26127	0.3939315771	0.7116950443	0	160	160	160	100	2DPortrait_rarediseasegenes
25843	0.2579746494	0.8294576147	0	160	160	160	100	2DPortrait_rarediseasegenes
57602	0.4549858605	0.5405676542	0	160	160	160	100	2DPortrait_rarediseasegenes
5783	0.4158214556	0.6196790571	0	160	160	160	100	2DPortrait_rarediseasegenes
83605	0.3143782504	0.232909062	0	0	78	171	100	2DPortrait_rarediseasegenes
83992	0.3364149772	0.4603553342	0	160	160	160	100	2DPortrait_rarediseasegenes
51765	0.3130731825	0.8757360923	0	160	160	160	100	2DPortrait_rarediseasegenes
80342	0.4910664194	0.5298261188	0	160	160	160	100	2DPortrait_rarediseasegenes
51719	0.2505059298	0.678742051	0	160	160	160	100	2DPortrait_rarediseasegenes
7323	0.407820389	0.9042543675	0	160	160	160	100	2DPortrait_rarediseasegenes
4734	0.5010836834	0.8950807514	0	160	160	160	100	2DPortrait_rarediseasegenes
120892	0.6010204899	0.8755405597	0	0	78	171	100	2DPortrait_rarediseasegenes
8655	0.4020880066	0.9190243415	0	160	160	160	100	2DPortrait_rarediseasegenes
57551	0.2222125457	0.2209760927	0	160	160	160	100	2DPortrait_rarediseasegenes
5516	0.4904509083	0.8478540406	0	160	160	160	100	2DPortrait_rarediseasegenes
347733	0.3941774777	0.8084589745	0	0	78	171	100	2DPortrait_rarediseasegenes
3305	0.5399602387	0.8315943253	0	160	160	160	100	2DPortrait_rarediseasegenes
3329	0.5236096645	0.8747025938	0	0	78	171	100	2DPortrait_rarediseasegenes
3009	0.4673422388	0.8000408939	0	160	160	160	100	2DPortrait_rarediseasegenes
3181	0.4126873408	0.9012142434	0	0	78	171	100	2DPortrait_rarediseasegenes
2521	0.5754027865	0.8364575844	0	0	78	171	100	2DPortrait_rarediseasegenes
2194	0.3099265408	0.932188421	0	160	160	160	100	2DPortrait_rarediseasegenes
192111	0.3230492367	0.7998084256	0	160	160	160	100	2DPortrait_rarediseasegenes
1124	0.2277507227	0.2039773657	0	160	160	160	100	2DPortrait_rarediseasegenes
1267	0.2285038969	0.5038119946	0	160	160	160	100	2DPortrait_rarediseasegenes
9131	0.2826750496	0.8714374532	0	0	78	171	100	2DPortrait_rarediseasegenes
9532	0.4937755071	0.8458578909	0	160	160	160	100	2DPortrait_rarediseasegenes
64087	0.5245632941	0.6169199469	0	0	78	171	100	2DPortrait_rarediseasegenes
8471	0.6277715809	0.7616356407	0	160	160	160	100	2DPortrait_rarediseasegenes
8971	0.4299246225	0.7958929137	0	160	160	160	100	2DPortrait_rarediseasegenes
54504	0.4263147951	0.6916538442	0	160	160	160	100	2DPortrait_rarediseasegenes
78990	0.1370667276	0.6200292446	0	160	160	160	100	2DPortrait_rarediseasegenes
51602	0.6346112355	0.70631428	0	160	160	160	100	2DPortrait_rarediseasegenes
7531	0.6021064582	0.8727721616	0	0	78	171	100	2DPortrait_rarediseasegenes
32	0.3186572718	0.3738458811	0	160	160	160	100	2DPortrait_rarediseasegenes
7203	0.5022799745	0.8942312835	0	160	160	160	100	2DPortrait_rarediseasegenes
7284	0.4111086302	0.9025385299	0	160	160	160	100	2DPortrait_rarediseasegenes
790	0.5511647614	0.8474197757	0	0	78	171	100	2DPortrait_rarediseasegenes
92609	0.2865313489	0.8744899433	0	0	78	171	100	2DPortrait_rarediseasegenes
55210	0.4706053052	0.7569126726	0	0	78	171	100	2DPortrait_rarediseasegenes
498	0.4568750686	0.8679334184	0	0	78	171	100	2DPortrait_rarediseasegenes
488	0.4777992879	0.7403489936	0	0	78	171	100	2DPortrait_rarediseasegenes
6712	0.4807554456	0.5676662391	0	0	78	171	100	2DPortrait_rarediseasegenes
293	0.3310004444	0.8762373167	0	160	160	160	100	2DPortrait_rarediseasegenes
292	0.4025129128	0.9209804774	0	160	160	160	100	2DPortrait_rarediseasegenes
213	0.4267656959	0.8836821353	0	0	78	171	100	2DPortrait_rarediseasegenes
51065	0.451541638	0.7312577268	0	160	160	160	100	2DPortrait_rarediseasegenes
51002	0.2013589329	0.7024720185	0	0	78	171	100	2DPortrait_rarediseasegenes
908	0.4087471503	0.9492027808	0	160	160	160	100	2DPortrait_rarediseasegenes
6158	0.5495791153	0.9056957252	0	160	160	160	100	2DPortrait_rarediseasegenes
6187	0.5205446358	0.8775348194	0	160	160	160	100	2DPortrait_rarediseasegenes
6189	0.4888401278	0.908230899	0	160	160	160	100	2DPortrait_rarediseasegenes
6160	0.4577838326	0.9410579653	0	0	78	171	100	2DPortrait_rarediseasegenes
6232	0.5120072652	0.8381203945	0	0	78	171	100	2DPortrait_rarediseasegenes
6280	0.385075053	0.8261328585	0	160	160	160	100	2DPortrait_rarediseasegenes
6279	0.4676976153	0.800578865	0	160	160	160	100	2DPortrait_rarediseasegenes
6278	0.5643816779	0.6375831415	0	160	160	160	100	2DPortrait_rarediseasegenes
5700	0.2936063027	0.8761358515	0	160	160	160	100	2DPortrait_rarediseasegenes
5705	0.4021285712	0.9228328261	0	160	160	160	100	2DPortrait_rarediseasegenes
5706	0.6372926081	0.7334723859	0	160	160	160	100	2DPortrait_rarediseasegenes
5707	0.6279059896	0.7616053739	0	160	160	160	100	2DPortrait_rarediseasegenes
5701	0.5421212615	0.8315626815	0	160	160	160	100	2DPortrait_rarediseasegenes
5702	0.4643499386	0.8614242511	0	160	160	160	100	2DPortrait_rarediseasegenes
5704	0.2896425436	0.8754388245	0	160	160	160	100	2DPortrait_rarediseasegenes
5687	0.5683811964	0.8783437336	0	160	160	160	100	2DPortrait_rarediseasegenes
5686	0.6371093822	0.7351903026	0	160	160	160	100	2DPortrait_rarediseasegenes
5689	0.3015007025	0.8763558999	0	160	160	160	100	2DPortrait_rarediseasegenes
5688	0.2763404994	0.937188947	0	160	160	160	100	2DPortrait_rarediseasegenes
5693	0.3173131312	0.9311331065	0	160	160	160	100	2DPortrait_rarediseasegenes
5690	0.4296107917	0.742242571	0	160	160	160	100	2DPortrait_rarediseasegenes
5520	0.3879805789	0.818826306	0	160	160	160	100	2DPortrait_rarediseasegenes
5591	0.5166388808	0.8806200333	0	0	78	171	100	2DPortrait_rarediseasegenes
5901	0.5301306092	0.8309072883	0	160	160	160	100	2DPortrait_rarediseasegenes
5717	0.5345015258	0.9163956404	0	160	160	160	100	2DPortrait_rarediseasegenes
5719	0.392609251	0.8110214181	0	160	160	160	100	2DPortrait_rarediseasegenes
5713	0.2572840618	0.9268541773	0	160	160	160	100	2DPortrait_rarediseasegenes
5709	0.5345560151	0.9149010391	0	160	160	160	100	2DPortrait_rarediseasegenes
56922	0.3821574437	0.6985913094	0	0	78	171	100	2DPortrait_rarediseasegenes
5250	0.5250193965	0.8324087475	0	0	78	171	100	2DPortrait_rarediseasegenes
22824	0.3244815965	0.8043202282	0	160	160	160	100	2DPortrait_rarediseasegenes
5315	0.5338192942	0.8679364423	0	160	160	160	100	2DPortrait_rarediseasegenes
5601	0.3068616465	0.9351502997	0	160	160	160	100	2DPortrait_rarediseasegenes
10856	0.4670220638	0.9322500345	0	160	160	160	100	2DPortrait_rarediseasegenes
10808	0.3078968958	0.933014615	0	160	160	160	100	2DPortrait_rarediseasegenes
10694	0.4618944129	0.864084542	0	160	160	160	100	2DPortrait_rarediseasegenes
10574	0.4095400944	0.9503787843	0	160	160	160	100	2DPortrait_rarediseasegenes
10575	0.4031509911	0.9168207793	0	160	160	160	100	2DPortrait_rarediseasegenes
5955	0.3230641628	0.7885769382	0	160	160	160	100	2DPortrait_rarediseasegenes
10487	0.3728678952	0.6762844476	0	160	160	160	100	2DPortrait_rarediseasegenes
10383	0.5319878684	0.8321393434	0	160	160	160	100	2DPortrait_rarediseasegenes
10213	0.310117885	0.9338169953	0	160	160	160	100	2DPortrait_rarediseasegenes
80321	0.3283854563	0.8769120419	0	160	160	160	100	2DPortrait_rarediseasegenes
339834	0.4470187321	0.5225276392	0	160	160	160	100	2DPortrait_rarediseasegenes
9344	0.1868697947	0.400121298	0	160	160	160	100	2DPortrait_rarediseasegenes
9107	0.2717077363	0.5995904183	0	160	160	160	100	2DPortrait_rarediseasegenes
64801	0.1141276078	0.4014165091	0	0	78	171	100	2DPortrait_rarediseasegenes
64689	0.3714629616	0.7143369213	0	160	160	160	100	2DPortrait_rarediseasegenes
90850	0.3742043073	0.513162014	0	160	160	160	100	2DPortrait_rarediseasegenes
200894	0.1499218427	0.4202938791	0	0	78	171	100	2DPortrait_rarediseasegenes
23582	0.2297561238	0.8176161747	0	160	160	160	100	2DPortrait_rarediseasegenes
55149	0.201162992	0.369945077	0	160	160	160	100	2DPortrait_rarediseasegenes
5987	0.5203239099	0.8770056772	0	0	78	171	100	2DPortrait_rarediseasegenes
55286	0.7046570296	0.2055642388	0	160	160	160	100	2DPortrait_rarediseasegenes
10112	0.4158681223	0.5620889836	0	0	78	171	100	2DPortrait_rarediseasegenes
4342	0.4046359113	0.6553163442	0	160	160	160	100	2DPortrait_rarediseasegenes
10767	0.1818494153	0.6100232514	0	160	160	160	100	2DPortrait_rarediseasegenes
6136	0.5235098795	0.8343540295	0	160	160	160	100	2DPortrait_rarediseasegenes
9775	0.4875223851	0.9097985617	0	0	78	171	100	2DPortrait_rarediseasegenes
150274	0.5126967011	0.9668851158	0	160	160	160	100	2DPortrait_rarediseasegenes
254427	0.2767491993	0.5712755057	0	160	160	160	100	2DPortrait_rarediseasegenes
9880	0.6575926201	0.4549358724	0	160	160	160	100	2DPortrait_rarediseasegenes
9447	0.4139064813	0.766746785	0	160	160	160	100	2DPortrait_rarediseasegenes
64428	0.5355977092	0.2988685218	0	160	160	160	100	2DPortrait_rarediseasegenes
3607	0.2519929598	0.9114234641	0	160	160	160	100	2DPortrait_rarediseasegenes
23554	0.9023133293	0.5161135113	0	0	78	171	100	2DPortrait_rarediseasegenes
4693	0.6771766908	0.3152381668	0	0	78	171	100	2DPortrait_rarediseasegenes
8322	0.5531577734	0.28888506	0	0	78	171	100	2DPortrait_rarediseasegenes
51514	0.6108372967	0.6101510145	0	160	160	160	100	2DPortrait_rarediseasegenes
10980	0.5035658086	0.8927601721	0	160	160	160	100	2DPortrait_rarediseasegenes
11091	0.4566008345	0.867434192	0	160	160	160	100	2DPortrait_rarediseasegenes
83743	0.5911121507	0.6086281444	0	160	160	160	100	2DPortrait_rarediseasegenes
387893	0.2808841076	0.3740441908	0	160	160	160	100	2DPortrait_rarediseasegenes
5111	0.518216543	0.8788855117	0	0	78	171	100	2DPortrait_rarediseasegenes
4436	0.2852808945	0.873692747	0	0	78	171	100	2DPortrait_rarediseasegenes
2648	0.2774322373	0.9383827165	0	160	160	160	100	2DPortrait_rarediseasegenes
2956	0.4661471977	0.7638638807	0	0	78	171	100	2DPortrait_rarediseasegenes
10987	0.5120781254	0.9675154533	0	160	160	160	100	2DPortrait_rarediseasegenes
9212	0.5682492877	0.8769783534	0	160	160	160	100	2DPortrait_rarediseasegenes
51138	0.2584213155	0.8261379345	0	160	160	160	100	2DPortrait_rarediseasegenes
4193	0.5078475315	0.970617083	0	0	78	171	100	2DPortrait_rarediseasegenes
79016	0.3447462657	0.7548718113	0	160	160	160	100	2DPortrait_rarediseasegenes
10140	0.3719022898	0.7089664709	0	160	160	160	100	2DPortrait_rarediseasegenes
545	0.3433215202	0.912407283	0	0	78	171	100	2DPortrait_rarediseasegenes
8533	0.2373918843	0.808381485	0	160	160	160	100	2DPortrait_rarediseasegenes
7283	0.4031646336	0.9342195084	0	160	160	160	100	2DPortrait_rarediseasegenes
56852	0.3594231561	0.7605301606	0	160	160	160	100	2DPortrait_rarediseasegenes
6596	0.3567417029	0.6993045093	0	160	160	160	100	2DPortrait_rarediseasegenes
80204	0.5378526568	0.634867096	0	160	160	160	100	2DPortrait_rarediseasegenes
1111	0.4626866312	0.7260510032	0	160	160	160	100	2DPortrait_rarediseasegenes
257218	0.3835119204	0.3205744928	0	160	160	160	100	2DPortrait_rarediseasegenes
1080	0.3998754784	0.921045709	0	0	78	171	100	2DPortrait_rarediseasegenes
84893	0.3343374625	0.3790995274	0	160	160	160	100	2DPortrait_rarediseasegenes
6996	0.1907268668	0.6726213029	0	160	160	160	100	2DPortrait_rarediseasegenes
81620	0.5247720039	0.673302211	0	0	78	171	100	2DPortrait_rarediseasegenes
9338	0.4032943514	0.7078720068	0	160	160	160	100	2DPortrait_rarediseasegenes
138199	0.1262026418	0.6435488567	0	160	160	160	100	2DPortrait_rarediseasegenes
2073	0.1872850368	0.3515656921	0	0	78	171	100	2DPortrait_rarediseasegenes
7334	0.4208435016	0.8891383101	0	160	160	160	100	2DPortrait_rarediseasegenes
2810	0.4960458041	0.900706971	0	160	160	160	100	2DPortrait_rarediseasegenes
7329	0.6013148717	0.8695603187	0	160	160	160	100	2DPortrait_rarediseasegenes
50813	0.2374787493	0.8097878239	0	160	160	160	100	2DPortrait_rarediseasegenes
7468	0.5217371903	0.8337475599	0	0	78	171	100	2DPortrait_rarediseasegenes
347862	0.1614915404	0.7021684597	0	160	160	160	100	2DPortrait_rarediseasegenes
817	0.2288276185	0.7834748119	0	160	160	160	100	2DPortrait_rarediseasegenes
11146	0.3850614912	0.7777538229	0	0	78	171	100	2DPortrait_rarediseasegenes
5202	0.4436923457	0.7722123557	0	160	160	160	100	2DPortrait_rarediseasegenes
10920	0.6034076149	0.6201586546	0	160	160	160	100	2DPortrait_rarediseasegenes
57804	0.4156070603	0.1989319255	0	160	160	160	100	2DPortrait_rarediseasegenes
54849	0.3751444557	0.4755713517	0	160	160	160	100	2DPortrait_rarediseasegenes
10477	0.3805315691	0.8335969549	0	160	160	160	100	2DPortrait_rarediseasegenes
7324	0.6303834911	0.7151224807	0	160	160	160	100	2DPortrait_rarediseasegenes
7325	0.351577345	0.758813	0	160	160	160	100	2DPortrait_rarediseasegenes
64077	0.9991581178	0.7250443425	0	160	160	160	100	2DPortrait_rarediseasegenes
84064	0.4516604015	0.283178651	0	160	160	160	100	2DPortrait_rarediseasegenes
390637	0.4062349849	0.1154832737	0	160	160	160	100	2DPortrait_rarediseasegenes
51003	0.3165807249	0.7631168501	0	160	160	160	100	2DPortrait_rarediseasegenes
10912	0.4873890248	0.6333795687	0	160	160	160	100	2DPortrait_rarediseasegenes
112950	0.6181113064	0.622899324	0	160	160	160	100	2DPortrait_rarediseasegenes
55090	0.4306479294	0.8081177509	0	160	160	160	100	2DPortrait_rarediseasegenes
54797	0.432428374	0.6859861259	0	160	160	160	100	2DPortrait_rarediseasegenes
219541	0.3141368457	0.9328130345	0	160	160	160	100	2DPortrait_rarediseasegenes
1363	0.2743577647	0.5173876591	0	160	160	160	100	2DPortrait_rarediseasegenes
1959	0.4597564009	0.3911756564	0	0	78	171	100	2DPortrait_rarediseasegenes
3163	0.601720329	0.6460804125	0	160	160	160	100	2DPortrait_rarediseasegenes
6118	0.6054827506	0.8580731972	0	160	160	160	100	2DPortrait_rarediseasegenes
6303	0.3728857313	0.7697850732	0	0	78	171	100	2DPortrait_rarediseasegenes
3910	0.3932162003	0.5073203764	0	0	78	171	100	2DPortrait_rarediseasegenes
5272	0.3393473042	0.5952701524	0	160	160	160	100	2DPortrait_rarediseasegenes
7050	0.1884039286	0.5054228301	0	0	78	171	100	2DPortrait_rarediseasegenes
3276	0.5381397806	0.831084731	0	160	160	160	100	2DPortrait_rarediseasegenes
5050	0.2889188671	0.65687318	0	160	160	160	100	2DPortrait_rarediseasegenes
8991	0.5369432745	0.6201749355	0	0	78	171	100	2DPortrait_rarediseasegenes
5201	0.4824996402	0.7384692941	0	160	160	160	100	2DPortrait_rarediseasegenes
10551	0.3440729185	0.39228075	0	160	160	160	100	2DPortrait_rarediseasegenes
29924	0.5255847463	0.7802646699	0	160	160	160	100	2DPortrait_rarediseasegenes
2079	0.4023798347	0.6334951009	0	160	160	160	100	2DPortrait_rarediseasegenes
11100	0.6351004831	0.7072020066	0	160	160	160	100	2DPortrait_rarediseasegenes
55147	0.3614025256	0.6296980371	0	160	160	160	100	2DPortrait_rarediseasegenes
84878	0.9207738241	0.674002856	0	160	160	160	100	2DPortrait_rarediseasegenes
84164	0.5490281742	0.6374187667	0	160	160	160	100	2DPortrait_rarediseasegenes
2948	0.5662756575	0.4566386624	0	160	160	160	100	2DPortrait_rarediseasegenes
166	0.3329866821	0.8770069732	0	160	160	160	100	2DPortrait_rarediseasegenes
5985	0.5417274709	0.7412310232	0	160	160	160	100	2DPortrait_rarediseasegenes
4773	0.4951080347	0.845571423	0	160	160	160	100	2DPortrait_rarediseasegenes
4097	0.2835419486	0.5820725796	0	160	160	160	100	2DPortrait_rarediseasegenes
1759	0.3661395311	0.7639872158	0	0	78	171	100	2DPortrait_rarediseasegenes
11313	0.2793776215	0.363177546	0	160	160	160	100	2DPortrait_rarediseasegenes
785	0.4905837579	0.3817835967	0	0	78	171	100	2DPortrait_rarediseasegenes
11243	0.5995778008	0.6507637719	0	160	160	160	100	2DPortrait_rarediseasegenes
64129	0.309613456	0.3441996894	0	160	160	160	100	2DPortrait_rarediseasegenes
80304	0.3281109803	0.6429178982	0	160	160	160	100	2DPortrait_rarediseasegenes
84246	0.4091652689	0.7909683921	0	160	160	160	100	2DPortrait_rarediseasegenes
55588	0.2777485514	0.7711658163	0	160	160	160	100	2DPortrait_rarediseasegenes
80306	0.3183899329	0.759780997	0	160	160	160	100	2DPortrait_rarediseasegenes
9441	0.4252018778	0.7481806383	0	160	160	160	100	2DPortrait_rarediseasegenes
1024	0.283910178	0.9394693507	0	160	160	160	100	2DPortrait_rarediseasegenes
55512	0.4060161407	0.4449977905	0	160	160	160	100	2DPortrait_rarediseasegenes
6829	0.3159242124	0.876067218	0	160	160	160	100	2DPortrait_rarediseasegenes
80228	0.8438310367	0.1830971062	0	160	160	160	100	2DPortrait_rarediseasegenes
9443	0.5681466532	0.6501372684	0	160	160	160	100	2DPortrait_rarediseasegenes
9968	0.304248016	0.8396864372	0	0	78	171	100	2DPortrait_rarediseasegenes
284312	0.4292218667	0.6320223154	0	160	160	160	100	2DPortrait_rarediseasegenes
23097	0.5255819506	0.6413469145	0	0	78	171	100	2DPortrait_rarediseasegenes
3164	0.3263686473	0.9306153043	0	160	160	160	100	2DPortrait_rarediseasegenes
6606	0.4085708599	0.9035657645	0	0	78	171	100	2DPortrait_rarediseasegenes
79607	0.135497392	0.6876392161	0	160	160	160	100	2DPortrait_rarediseasegenes
310	0.631408196	0.7132631121	0	160	160	160	100	2DPortrait_rarediseasegenes
7083	0.5554841726	0.8515384881	0	160	160	160	100	2DPortrait_rarediseasegenes
51236	0.4088595294	0.3547824136	0	160	160	160	100	2DPortrait_rarediseasegenes
55294	0.4383619931	0.8762396387	0	160	160	160	100	2DPortrait_rarediseasegenes
9844	0.1693071028	0.3304685077	0	160	160	160	100	2DPortrait_rarediseasegenes
892	0.3253743322	0.8029004434	0	160	160	160	100	2DPortrait_rarediseasegenes
5436	0.2615368415	0.8321335114	0	160	160	160	100	2DPortrait_rarediseasegenes
29079	0.5669414106	0.844731081	0	160	160	160	100	2DPortrait_rarediseasegenes
146705	0.1904908351	0.5222690081	0	160	160	160	100	2DPortrait_rarediseasegenes
9439	0.5571317273	0.8535666055	0	0	78	171	100	2DPortrait_rarediseasegenes
9179	0.5015168289	0.5806258625	0	0	78	171	100	2DPortrait_rarediseasegenes
9412	0.374975746	0.8475492667	0	160	160	160	100	2DPortrait_rarediseasegenes
332	0.5222594218	0.6300131789	0	160	160	160	100	2DPortrait_rarediseasegenes
51141	0.3799874828	0.5806526598	0	160	160	160	100	2DPortrait_rarediseasegenes
6721	0.3174227751	0.7759847687	0	160	160	160	100	2DPortrait_rarediseasegenes
22937	0.1291979124	0.3770881772	0	160	160	160	100	2DPortrait_rarediseasegenes
5691	0.4069201331	0.7857647194	0	160	160	160	100	2DPortrait_rarediseasegenes
3638	0.3956761749	0.3501904198	0	160	160	160	100	2DPortrait_rarediseasegenes
5683	0.2842711863	0.8710245182	0	160	160	160	100	2DPortrait_rarediseasegenes
6184	0.5503280136	0.8426976716	0	0	78	171	100	2DPortrait_rarediseasegenes
7917	0.4753446897	0.9231151361	0	160	160	160	100	2DPortrait_rarediseasegenes
2023	0.5265487523	0.8729467964	0	160	160	160	100	2DPortrait_rarediseasegenes
11236	0.3278928754	0.3838326482	0	0	78	171	100	2DPortrait_rarediseasegenes
11047	0.4036060989	0.7837048232	0	160	160	160	100	2DPortrait_rarediseasegenes
3963	0.3503051332	0.6802474251	0	160	160	160	100	2DPortrait_rarediseasegenes
29978	0.3281300193	0.7587474714	0	0	78	171	100	2DPortrait_rarediseasegenes
6720	0.5788734337	0.5842176872	0	0	78	171	100	2DPortrait_rarediseasegenes
3156	0.2989872198	0.6071175863	0	160	160	160	100	2DPortrait_rarediseasegenes
6048	0.4600155812	0.6451248624	0	160	160	160	100	2DPortrait_rarediseasegenes
8819	0.6138355243	0.5932254705	0	160	160	160	100	2DPortrait_rarediseasegenes
7528	0.6287334095	0.7593392802	0	160	160	160	100	2DPortrait_rarediseasegenes
4084	0.1726805658	0.4698159718	0	160	160	160	100	2DPortrait_rarediseasegenes
9612	0.2816579018	0.9383578767	0	160	160	160	100	2DPortrait_rarediseasegenes
9611	0.5006207262	0.8428846722	0	160	160	160	100	2DPortrait_rarediseasegenes
3621	0.4194493206	0.6635248522	0	0	78	171	100	2DPortrait_rarediseasegenes
8349	0.6259577895	0.7632091084	0	160	160	160	100	2DPortrait_rarediseasegenes
8290	0.4205407595	0.9588067198	0	160	160	160	100	2DPortrait_rarediseasegenes
3066	0.5738448824	0.8382003679	0	160	160	160	100	2DPortrait_rarediseasegenes
9541	0.1432215565	0.3443913205	0	160	160	160	100	2DPortrait_rarediseasegenes
25855	0.5893757518	0.5781689072	0	160	160	160	100	2DPortrait_rarediseasegenes
5947	0.3851682789	0.3266349706	0	160	160	160	100	2DPortrait_rarediseasegenes
8329	0.3976627352	0.6675732842	0	160	160	160	100	2DPortrait_rarediseasegenes
26959	0.2949588337	0.4740021972	0	160	160	160	100	2DPortrait_rarediseasegenes
84312	0.1759559038	0.4645853601	0	160	160	160	100	2DPortrait_rarediseasegenes
23309	0.5575776953	0.7540924619	0	160	160	160	100	2DPortrait_rarediseasegenes
9219	0.2619418854	0.930235471	0	160	160	160	100	2DPortrait_rarediseasegenes
57649	0.3713093459	0.573531596	0	160	160	160	100	2DPortrait_rarediseasegenes
3622	0.2128764801	0.6831008187	0	160	160	160	100	2DPortrait_rarediseasegenes
51592	0.2531263653	0.773286057	0	0	78	171	100	2DPortrait_rarediseasegenes
100316904	0.1912240277	0.516082448	0	160	160	160	100	2DPortrait_rarediseasegenes
6878	0.6084902255	0.587039167	0	160	160	160	100	2DPortrait_rarediseasegenes
55893	0.5738238877	0.1236407251	0	160	160	160	100	2DPortrait_rarediseasegenes
1108	0.6274901292	0.7618218044	0	160	160	160	100	2DPortrait_rarediseasegenes
64092	0.5144243096	0.3006785956	0	160	160	160	100	2DPortrait_rarediseasegenes
5092	0.2628926588	0.8308610106	0	0	78	171	100	2DPortrait_rarediseasegenes
6595	0.3531078768	0.8991679821	0	0	78	171	100	2DPortrait_rarediseasegenes
84959	0.4271813682	0.7455238034	0	160	160	160	100	2DPortrait_rarediseasegenes
3399	0.1288624015	0.6553524159	0	160	160	160	100	2DPortrait_rarediseasegenes
5926	0.3655690468	0.5296244573	0	160	160	160	100	2DPortrait_rarediseasegenes
79595	0.4001935297	0.6283450769	0	160	160	160	100	2DPortrait_rarediseasegenes
64426	0.1871190152	0.5135409698	0	160	160	160	100	2DPortrait_rarediseasegenes
51742	0.3445590277	0.5436811773	0	160	160	160	100	2DPortrait_rarediseasegenes
51538	0.1659001048	0.6093482563	0	160	160	160	100	2DPortrait_rarediseasegenes
8243	0.2863756835	0.8740997421	0	0	78	171	100	2DPortrait_rarediseasegenes
57597	0.5277943713	0.2763373794	0	160	160	160	100	2DPortrait_rarediseasegenes
84629	0.3735895892	0.2627612761	0	160	160	160	100	2DPortrait_rarediseasegenes
54433	0.28975625	0.8372412268	0	160	160	160	100	2DPortrait_rarediseasegenes
134147	0.4024275498	0.3243327983	0	160	160	160	100	2DPortrait_rarediseasegenes
1130	0.2896449898	0.606327761	0	0	78	171	100	2DPortrait_rarediseasegenes
4297	0.4624472493	0.7251861454	0	0	78	171	100	2DPortrait_rarediseasegenes
58516	0.3424343625	0.6941798651	0	160	160	160	100	2DPortrait_rarediseasegenes
10682	0.3820225646	0.5729930308	0	0	78	171	100	2DPortrait_rarediseasegenes
83463	0.1518547941	0.503475469	0	160	160	160	100	2DPortrait_rarediseasegenes
57798	0.4339652432	0.6353034399	0	0	78	171	100	2DPortrait_rarediseasegenes
79142	0.2467107004	0.162862358	0	160	160	160	100	2DPortrait_rarediseasegenes
619279	0.4283535329	0.2713385813	0	160	160	160	100	2DPortrait_rarediseasegenes
114794	0.7916111671	0.6551845041	0	160	160	160	100	2DPortrait_rarediseasegenes
92745	0.7313518304	0.3629132879	0	160	160	160	100	2DPortrait_rarediseasegenes
5573	0.3718877065	0.864090212	0	0	78	171	100	2DPortrait_rarediseasegenes
124944	0.1722496247	0.4901101735	0	160	160	160	100	2DPortrait_rarediseasegenes
55362	0.2829160544	0.8389122448	0	160	160	160	100	2DPortrait_rarediseasegenes
81555	0.2253165647	0.6957842476	0	0	78	171	100	2DPortrait_rarediseasegenes
138715	0.8114885444	0.9366868047	0	160	160	160	100	2DPortrait_rarediseasegenes
1820	0.1873778796	0.4692910348	0	160	160	160	100	2DPortrait_rarediseasegenes
146779	0.7714419078	0.7586048855	0	160	160	160	100	2DPortrait_rarediseasegenes
995	0.5423486272	0.7178751109	0	160	160	160	100	2DPortrait_rarediseasegenes
5585	0.5382742699	0.7080100028	0	160	160	160	100	2DPortrait_rarediseasegenes
890	0.3200602699	0.9331730499	0	160	160	160	100	2DPortrait_rarediseasegenes
11178	0.6868376643	0.3783851395	0	160	160	160	100	2DPortrait_rarediseasegenes
3265	0.30484764	0.8767206673	0	0	78	171	100	2DPortrait_rarediseasegenes
3932	0.3308540263	0.8764545572	0	0	78	171	100	2DPortrait_rarediseasegenes
1432	0.5043983628	0.8920231314	0	160	160	160	100	2DPortrait_rarediseasegenes
5300	0.4167964024	0.9567120209	0	160	160	160	100	2DPortrait_rarediseasegenes
4140	0.5740547212	0.5831342525	0	160	160	160	100	2DPortrait_rarediseasegenes
1263	0.3782720651	0.2653760318	0	160	160	160	100	2DPortrait_rarediseasegenes
11200	0.2880671193	0.8748659966	0	0	78	171	100	2DPortrait_rarediseasegenes
9024	0.569878751	0.0667256738	0	0	78	171	100	2DPortrait_rarediseasegenes
84446	0.6230644276	0.1202767383	0	160	160	160	100	2DPortrait_rarediseasegenes
5528	0.3934571413	0.7822945963	0	0	78	171	100	2DPortrait_rarediseasegenes
377630	0.5242466272	0.4104532058	0	160	160	160	100	2DPortrait_rarediseasegenes
1040	0.5333378423	0.4539927894	0	160	160	160	100	2DPortrait_rarediseasegenes
51529	0.383856477	0.6129016738	0	160	160	160	100	2DPortrait_rarediseasegenes
6993	0.3902236851	0.8137481825	0	160	160	160	100	2DPortrait_rarediseasegenes
202500	0.3206055122	0.7891926418	0	160	160	160	100	2DPortrait_rarediseasegenes
7171	0.229937725	0.7872768436	0	0	78	171	100	2DPortrait_rarediseasegenes
56975	0.5615231547	0.7496432448	0	0	78	171	100	2DPortrait_rarediseasegenes
4430	0.5272712258	0.6843537987	0	160	160	160	100	2DPortrait_rarediseasegenes
1020	0.4585507282	0.8664239132	0	160	160	160	100	2DPortrait_rarediseasegenes
9133	0.297441063	0.6069589084	0	160	160	160	100	2DPortrait_rarediseasegenes
9997	0.344691017	0.6923358863	0	160	160	160	100	2DPortrait_rarediseasegenes
4920	0.3476432298	0.630836457	0	0	78	171	100	2DPortrait_rarediseasegenes
3611	0.602321539	0.8724631218	0	160	160	160	100	2DPortrait_rarediseasegenes
22853	0.2216393633	0.5445193188	0	160	160	160	100	2DPortrait_rarediseasegenes
2066	0.3098485435	0.8371785872	0	0	78	171	100	2DPortrait_rarediseasegenes
653583	0.2049613947	0.3471803481	0	160	160	160	100	2DPortrait_rarediseasegenes
6464	0.4665131522	0.9327826867	0	160	160	160	100	2DPortrait_rarediseasegenes
51684	0.4357793706	0.680825059	0	0	78	171	100	2DPortrait_rarediseasegenes
23640	0.2651061548	0.8318369456	0	160	160	160	100	2DPortrait_rarediseasegenes
81892	0.3698582967	0.6300625345	0	160	160	160	100	2DPortrait_rarediseasegenes
81575	0.9509454549	0.3811777134	0	160	160	160	100	2DPortrait_rarediseasegenes
2739	0.1353721231	0.6626419856	0	160	160	160	100	2DPortrait_rarediseasegenes
2065	0.4893933808	0.8481934281	0	0	78	171	100	2DPortrait_rarediseasegenes
80273	0.373044226	0.7086483862	0	160	160	160	100	2DPortrait_rarediseasegenes
1488	0.3930532835	0.809075596	0	160	160	160	100	2DPortrait_rarediseasegenes
1200	0.196942099	0.5091774366	0	0	78	171	100	2DPortrait_rarediseasegenes
51164	0.2910448059	0.6066646105	0	0	78	171	100	2DPortrait_rarediseasegenes
10121	0.5346946979	0.660914646	0	160	160	160	100	2DPortrait_rarediseasegenes
540	0.2495262264	0.2673073145	0	0	78	171	100	2DPortrait_rarediseasegenes
287	0.1769435791	0.6061185935	0	0	78	171	100	2DPortrait_rarediseasegenes
2317	0.5209027812	0.8763736658	0	0	78	171	100	2DPortrait_rarediseasegenes
23281	0.4525401467	0.86938104	0	160	160	160	100	2DPortrait_rarediseasegenes
10540	0.4186403148	0.758525425	0	160	160	160	100	2DPortrait_rarediseasegenes
10120	0.3448398142	0.6978383928	0	160	160	160	100	2DPortrait_rarediseasegenes
11216	0.6505561912	0.1430300149	0	160	160	160	100	2DPortrait_rarediseasegenes
81929	0.5397625773	0.7133336086	0	160	160	160	100	2DPortrait_rarediseasegenes
55860	0.4401916582	0.5289599515	0	160	160	160	100	2DPortrait_rarediseasegenes
725	0.302633136	0.217941868	0	160	160	160	100	2DPortrait_rarediseasegenes
79848	0.3594119061	0.664809125	0	0	78	171	100	2DPortrait_rarediseasegenes
9240	0.6256071711	0.714381309	0	160	160	160	100	2DPortrait_rarediseasegenes
10241	0.5274108227	0.83149988	0	160	160	160	100	2DPortrait_rarediseasegenes
84516	0.2151057757	0.3813997801	0	160	160	160	100	2DPortrait_rarediseasegenes
832	0.3554492021	0.8952093245	0	160	160	160	100	2DPortrait_rarediseasegenes
829	0.418648339	0.7580696143	0	160	160	160	100	2DPortrait_rarediseasegenes
10671	0.3999668763	0.5603958798	0	160	160	160	100	2DPortrait_rarediseasegenes
1639	0.4094000539	0.9500354548	0	0	78	171	100	2DPortrait_rarediseasegenes
1778	0.5635384516	0.8906431173	0	0	78	171	100	2DPortrait_rarediseasegenes
1981	0.3341287057	0.9197125125	0	0	78	171	100	2DPortrait_rarediseasegenes
7388	0.1343166923	0.6636870401	0	160	160	160	100	2DPortrait_rarediseasegenes
23162	0.4676172389	0.5197584716	0	0	78	171	100	2DPortrait_rarediseasegenes
60626	0.164749338	0.7012655322	0	160	160	160	100	2DPortrait_rarediseasegenes
80310	0.3642656455	0.4315657784	0	160	160	160	100	2DPortrait_rarediseasegenes
11275	0.5513235519	0.7166460528	0	160	160	160	100	2DPortrait_rarediseasegenes
51207	0.3383041248	0.7541718143	0	160	160	160	100	2DPortrait_rarediseasegenes
91582	0.226399776	0.5281710307	0	160	160	160	100	2DPortrait_rarediseasegenes
89927	0.3484452061	0.4224107348	0	160	160	160	100	2DPortrait_rarediseasegenes
54069	0.3420399671	0.6909143195	0	160	160	160	100	2DPortrait_rarediseasegenes
140850	0.5169653595	0.4038823878	0	160	160	160	100	2DPortrait_rarediseasegenes
2743	0.4633992391	0.2172558434	0	0	78	171	100	2DPortrait_rarediseasegenes
10243	0.324063693	0.5408788269	0	0	78	171	100	2DPortrait_rarediseasegenes
79908	0.2259638332	0.698787085	0	160	160	160	100	2DPortrait_rarediseasegenes
51299	0.2987129119	0.3212718134	0	160	160	160	100	2DPortrait_rarediseasegenes
79867	0.4908973333	0.9056884893	0	0	78	171	100	2DPortrait_rarediseasegenes
55515	0.1264065667	0.6761975622	0	160	160	160	100	2DPortrait_rarediseasegenes
29121	0.3421097386	0.7567565057	0	160	160	160	100	2DPortrait_rarediseasegenes
1136	0.2750940673	0.5940504496	0	160	160	160	100	2DPortrait_rarediseasegenes
2892	0.2395484674	0.4494834978	0	0	78	171	100	2DPortrait_rarediseasegenes
23306	0.3110475966	0.3437106453	0	160	160	160	100	2DPortrait_rarediseasegenes
132724	0.4821160916	0.6439325239	0	160	160	160	100	2DPortrait_rarediseasegenes
2556	0.2782030342	0.3343478297	0	0	78	171	100	2DPortrait_rarediseasegenes
56647	0.5197472966	0.6177865597	0	160	160	160	100	2DPortrait_rarediseasegenes
55052	0.1675411811	0.6956638284	0	160	160	160	100	2DPortrait_rarediseasegenes
136319	0.1675110466	0.6885416576	0	160	160	160	100	2DPortrait_rarediseasegenes
11344	0.5775973577	0.582156279	0	160	160	160	100	2DPortrait_rarediseasegenes
51720	0.542498681	0.7612830232	0	160	160	160	100	2DPortrait_rarediseasegenes
1762	0.5922675277	0.6520986423	0	160	160	160	100	2DPortrait_rarediseasegenes
56257	0.4813972471	0.8533521191	0	160	160	160	100	2DPortrait_rarediseasegenes
2885	0.5044503252	0.9734354848	0	160	160	160	100	2DPortrait_rarediseasegenes
4215	0.4732811132	0.8563644874	0	160	160	160	100	2DPortrait_rarediseasegenes
11035	0.4124741283	0.7716566727	0	160	160	160	100	2DPortrait_rarediseasegenes
2688	0.3209637046	0.7891830029	0	0	78	171	100	2DPortrait_rarediseasegenes
5521	0.4621369131	0.8636106954	0	0	78	171	100	2DPortrait_rarediseasegenes
2099	0.5000722043	0.9770617747	0	0	78	171	100	2DPortrait_rarediseasegenes
11102	0.2422599837	0.3667327762	0	160	160	160	100	2DPortrait_rarediseasegenes
55114	0.3936597893	0.6219367539	0	160	160	160	100	2DPortrait_rarediseasegenes
23607	0.4118249613	0.7726391147	0	0	78	171	100	2DPortrait_rarediseasegenes
29760	0.1662493658	0.7020195018	0	0	78	171	100	2DPortrait_rarediseasegenes
92912	0.3102136781	0.346295956	0	160	160	160	100	2DPortrait_rarediseasegenes
4116	0.4193106243	0.8913312884	0	160	160	160	100	2DPortrait_rarediseasegenes
9656	0.4618100984	0.8634638705	0	160	160	160	100	2DPortrait_rarediseasegenes
10381	0.4916619843	0.9097843598	0	0	78	171	100	2DPortrait_rarediseasegenes
3073	0.3852203353	0.5721857771	0	0	78	171	100	2DPortrait_rarediseasegenes
9924	0.5565213775	0.853639937	0	160	160	160	100	2DPortrait_rarediseasegenes
79077	0.335835575	0.4630311567	0	160	160	160	100	2DPortrait_rarediseasegenes
22976	0.4233950085	0.9588882052	0	160	160	160	100	2DPortrait_rarediseasegenes
7158	0.2907826115	0.8756835507	0	160	160	160	100	2DPortrait_rarediseasegenes
648	0.6040964325	0.8379708695	0	160	160	160	100	2DPortrait_rarediseasegenes
1612	0.448865588	0.6393443929	0	160	160	160	100	2DPortrait_rarediseasegenes
26270	0.5333605574	0.952936206	0	160	160	160	100	2DPortrait_rarediseasegenes
57520	0.4981895688	0.8979988365	0	160	160	160	100	2DPortrait_rarediseasegenes
23363	0.5360216073	0.9504767936	0	0	78	171	100	2DPortrait_rarediseasegenes
26228	0.4479535176	0.3802516302	0	0	78	171	100	2DPortrait_rarediseasegenes
51548	0.5463230919	0.8355464489	0	0	78	171	100	2DPortrait_rarediseasegenes
83987	0.5469395708	0.9430994206	0	0	78	171	100	2DPortrait_rarediseasegenes
10075	0.6018188774	0.8743739521	0	0	78	171	100	2DPortrait_rarediseasegenes
80301	0.3988422923	0.4324682537	0	160	160	160	100	2DPortrait_rarediseasegenes
9820	0.530654131	0.9547867187	0	0	78	171	100	2DPortrait_rarediseasegenes
30011	0.4231019034	0.8867604912	0	160	160	160	100	2DPortrait_rarediseasegenes
23019	0.2358497993	0.8141146778	0	0	78	171	100	2DPortrait_rarediseasegenes
8775	0.4580306069	0.6389822985	0	160	160	160	100	2DPortrait_rarediseasegenes
2011	0.4763406312	0.75477364	0	160	160	160	100	2DPortrait_rarediseasegenes
7414	0.5087178546	0.8391809468	0	0	78	171	100	2DPortrait_rarediseasegenes
55604	0.2029494278	0.2227738478	0	160	160	160	100	2DPortrait_rarediseasegenes
168400	0.9706285848	0.3803374963	0	160	160	160	100	2DPortrait_rarediseasegenes
23322	0.5587854649	0.8972066082	0	0	78	171	100	2DPortrait_rarediseasegenes
79657	0.323836549	0.7977753942	0	160	160	160	100	2DPortrait_rarediseasegenes
55795	0.2412467316	0.5013071011	0	160	160	160	100	2DPortrait_rarediseasegenes
4629	0.5149577777	0.6171947779	0	0	78	171	100	2DPortrait_rarediseasegenes
9260	0.6318231425	0.7524745255	0	160	160	160	100	2DPortrait_rarediseasegenes
5501	0.5332321702	0.8680899632	0	160	160	160	100	2DPortrait_rarediseasegenes
10092	0.4341701896	0.6597063506	0	160	160	160	100	2DPortrait_rarediseasegenes
4171	0.5064627458	0.9716998832	0	0	78	171	100	2DPortrait_rarediseasegenes
4645	0.1750093307	0.7034295937	0	0	78	171	100	2DPortrait_rarediseasegenes
4848	0.5175393652	0.6329483818	0	0	78	171	100	2DPortrait_rarediseasegenes
10094	0.4152800305	0.7948229654	0	160	160	160	100	2DPortrait_rarediseasegenes
10109	0.4971162349	0.7909254354	0	160	160	160	100	2DPortrait_rarediseasegenes
81873	0.4485043513	0.5534077765	0	160	160	160	100	2DPortrait_rarediseasegenes
1738	0.2473117765	0.776909566	0	0	78	171	100	2DPortrait_rarediseasegenes
90411	0.1648611996	0.6854056571	0	0	78	171	100	2DPortrait_rarediseasegenes
112399	0.4062909392	0.9461327948	0	160	160	160	100	2DPortrait_rarediseasegenes
9564	0.4777215997	0.9208159406	0	160	160	160	100	2DPortrait_rarediseasegenes
2735	0.5358194298	0.6380203494	0	0	78	171	100	2DPortrait_rarediseasegenes
92241	0.8418777022	0.1849304065	0	160	160	160	100	2DPortrait_rarediseasegenes
1850	0.3881322591	0.5673905306	0	160	160	160	100	2DPortrait_rarediseasegenes
51177	0.4332573933	0.6445798173	0	160	160	160	100	2DPortrait_rarediseasegenes
79577	0.4138962797	0.9542586565	0	0	78	171	100	2DPortrait_rarediseasegenes
9555	0.3034515437	0.8279928752	0	0	78	171	100	2DPortrait_rarediseasegenes
8405	0.3597497826	0.6282355926	0	160	160	160	100	2DPortrait_rarediseasegenes
79084	0.3134445268	0.9318629653	0	160	160	160	100	2DPortrait_rarediseasegenes
1104	0.4294496223	0.7434728981	0	160	160	160	100	2DPortrait_rarediseasegenes
7913	0.5345684075	0.6622910151	0	0	78	171	100	2DPortrait_rarediseasegenes
9678	0.3737360947	0.4055269494	0	160	160	160	100	2DPortrait_rarediseasegenes
142	0.4639506507	0.9352112652	0	160	160	160	100	2DPortrait_rarediseasegenes
7150	0.5526226118	0.8494168973	0	160	160	160	100	2DPortrait_rarediseasegenes
1386	0.4019512458	0.9184784594	0	160	160	160	100	2DPortrait_rarediseasegenes
1058	0.2893229567	0.8373101843	0	160	160	160	100	2DPortrait_rarediseasegenes
7520	0.4133936181	0.95376753	0	160	160	160	100	2DPortrait_rarediseasegenes
54904	0.3838934932	0.6600652321	0	160	160	160	100	2DPortrait_rarediseasegenes
3068	0.4869652342	0.8501474581	0	160	160	160	100	2DPortrait_rarediseasegenes
11335	0.5688386966	0.8746381722	0	160	160	160	100	2DPortrait_rarediseasegenes
4000	0.4243928585	0.9599185178	0	0	78	171	100	2DPortrait_rarediseasegenes
8350	0.6040207873	0.8652556316	0	160	160	160	100	2DPortrait_rarediseasegenes
23468	0.4349162115	0.8784400149	0	160	160	160	100	2DPortrait_rarediseasegenes
11083	0.4718978866	0.5643569674	0	160	160	160	100	2DPortrait_rarediseasegenes
3020	0.6360042202	0.7339880552	0	160	160	160	100	2DPortrait_rarediseasegenes
6612	0.6058532346	0.855864019	0	160	160	160	100	2DPortrait_rarediseasegenes
2146	0.4764356043	0.9221352051	0	0	78	171	100	2DPortrait_rarediseasegenes
200558	0.4191436619	0.5591071791	0	160	160	160	100	2DPortrait_rarediseasegenes
51213	0.2351119435	0.8072898019	0	160	160	160	100	2DPortrait_rarediseasegenes
255626	0.4605472885	0.7688679978	0	160	160	160	100	2DPortrait_rarediseasegenes
221662	0.149810969	0.4909412681	0	160	160	160	100	2DPortrait_rarediseasegenes
285141	0.8124522009	0.5478226236	0	160	160	160	100	2DPortrait_rarediseasegenes
546	0.5930534959	0.6348497081	0	0	78	171	100	2DPortrait_rarediseasegenes
10951	0.6319764221	0.7513650764	0	160	160	160	100	2DPortrait_rarediseasegenes
919	0.2818917931	0.9392124205	0	0	78	171	100	2DPortrait_rarediseasegenes
4204	0.5478897595	0.9074594605	0	0	78	171	100	2DPortrait_rarediseasegenes
4149	0.2561795425	0.9007825165	0	0	78	171	100	2DPortrait_rarediseasegenes
27023	0.6332036809	0.7226588286	0	160	160	160	100	2DPortrait_rarediseasegenes
85451	0.4900526554	0.9077853482	0	160	160	160	100	2DPortrait_rarediseasegenes
3024	0.4950134917	0.8454993875	0	160	160	160	100	2DPortrait_rarediseasegenes
3018	0.5173524834	0.6127388379	0	160	160	160	100	2DPortrait_rarediseasegenes
3428	0.6056306001	0.8563144298	0	160	160	160	100	2DPortrait_rarediseasegenes
3169	0.2842487434	0.6754685135	0	160	160	160	100	2DPortrait_rarediseasegenes
23133	0.597319036	0.6424747234	0	0	78	171	100	2DPortrait_rarediseasegenes
3012	0.459129586	0.8009533524	0	160	160	160	100	2DPortrait_rarediseasegenes
8658	0.3748038776	0.6147041268	0	160	160	160	100	2DPortrait_rarediseasegenes
3284	0.4212173459	0.3602828647	0	0	78	171	100	2DPortrait_rarediseasegenes
79829	0.2744624489	0.3635824857	0	160	160	160	100	2DPortrait_rarediseasegenes
85437	0.6007498983	0.5817088517	0	160	160	160	100	2DPortrait_rarediseasegenes
126299	0.4328786834	0.2736128019	0	160	160	160	100	2DPortrait_rarediseasegenes
7508	0.4004270244	0.782759857	0	0	78	171	100	2DPortrait_rarediseasegenes
55506	0.428683439	0.7440625199	0	160	160	160	100	2DPortrait_rarediseasegenes
3151	0.2211391546	0.5026640979	0	160	160	160	100	2DPortrait_rarediseasegenes
54969	0.1857198074	0.4628137475	0	160	160	160	100	2DPortrait_rarediseasegenes
2665	0.5523517783	0.6117049613	0	160	160	160	100	2DPortrait_rarediseasegenes
65061	0.4835555548	0.7423285923	0	160	160	160	100	2DPortrait_rarediseasegenes
2547	0.5053228795	0.8914844313	0	160	160	160	100	2DPortrait_rarediseasegenes
3208	0.5681850941	0.0549304575	0	0	78	171	100	2DPortrait_rarediseasegenes
4836	0.322052919	0.7751749095	0	160	160	160	100	2DPortrait_rarediseasegenes
4671	0.3714205288	0.1388834927	0	0	78	171	100	2DPortrait_rarediseasegenes
4294	0.4021853588	0.4966143323	0	160	160	160	100	2DPortrait_rarediseasegenes
55172	0.3331518637	0.7560113381	0	0	78	171	100	2DPortrait_rarediseasegenes
26747	0.386688804	0.8223699226	0	160	160	160	100	2DPortrait_rarediseasegenes
1716	0.5482879049	0.7751260398	0	0	78	171	100	2DPortrait_rarediseasegenes
53373	0.64071718	0.1628881293	0	160	160	160	100	2DPortrait_rarediseasegenes
219931	0.4596765353	0.6482067282	0	160	160	160	100	2DPortrait_rarediseasegenes
134285	0.6006256509	0.6507008893	0	160	160	160	100	2DPortrait_rarediseasegenes
64091	0.2158110887	0.3490778793	0	160	160	160	100	2DPortrait_rarediseasegenes
55504	0.1293839475	0.6826184401	0	160	160	160	100	2DPortrait_rarediseasegenes
1902	0.5617275634	0.8924261845	0	160	160	160	100	2DPortrait_rarediseasegenes
6490	0.3731967933	0.7142357531	0	160	160	160	100	2DPortrait_rarediseasegenes
51075	0.1815881383	0.337800872	0	160	160	160	100	2DPortrait_rarediseasegenes
54951	0.282989996	0.6793167418	0	160	160	160	100	2DPortrait_rarediseasegenes
6430	0.3299530849	0.9232153054	0	160	160	160	100	2DPortrait_rarediseasegenes
9777	0.347967484	0.6291186753	0	160	160	160	100	2DPortrait_rarediseasegenes
4363	0.3687385917	0.7080931892	0	0	78	171	100	2DPortrait_rarediseasegenes
116254	0.5200989366	0.6528640058	0	160	160	160	100	2DPortrait_rarediseasegenes
4701	0.3426667954	0.7548075247	0	160	160	160	100	2DPortrait_rarediseasegenes
4731	0.4854268193	0.5249851346	0	160	160	160	100	2DPortrait_rarediseasegenes
55584	0.3969749794	0.7859493171	0	160	160	160	100	2DPortrait_rarediseasegenes
170572	0.2283302342	0.8166789034	0	160	160	160	100	2DPortrait_rarediseasegenes
58477	0.2829915282	0.871745791	0	160	160	160	100	2DPortrait_rarediseasegenes
5745	0.3871138983	0.6562710573	0	0	78	171	100	2DPortrait_rarediseasegenes
5824	0.3237991498	0.9325487604	0	0	78	171	100	2DPortrait_rarediseasegenes
3290	0.3023943925	0.222942556	0	0	78	171	100	2DPortrait_rarediseasegenes
4543	0.5322915514	0.9167750416	0	160	160	160	100	2DPortrait_rarediseasegenes
64116	0.1577785073	0.5314398837	0	0	78	171	100	2DPortrait_rarediseasegenes
148066	0.3147371015	0.8348566039	0	160	160	160	100	2DPortrait_rarediseasegenes
9498	0.4073812624	0.4985525674	0	160	160	160	100	2DPortrait_rarediseasegenes
1261	0.1519928923	0.4854751978	0	0	78	171	100	2DPortrait_rarediseasegenes
3741	0.4760271901	0.6389523827	0	0	78	171	100	2DPortrait_rarediseasegenes
7100	0.4355022065	0.254137457	0	160	160	160	100	2DPortrait_rarediseasegenes
10136	0.5616715418	0.3278592565	0	160	160	160	100	2DPortrait_rarediseasegenes
10488	0.4062222698	0.9462396061	0	160	160	160	100	2DPortrait_rarediseasegenes
9931	0.3474032095	0.5933999163	0	160	160	160	100	2DPortrait_rarediseasegenes
79937	0.2731291887	0.5941079862	0	160	160	160	100	2DPortrait_rarediseasegenes
728378	0.5435751871	0.601722647	0	160	160	160	100	2DPortrait_rarediseasegenes
347688	0.4575645314	0.7681973496	0	0	78	171	100	2DPortrait_rarediseasegenes
10024	0.339408776	0.4604056416	0	160	160	160	100	2DPortrait_rarediseasegenes
7277	0.4352766553	0.9549034658	0	160	160	160	100	2DPortrait_rarediseasegenes
23262	0.5472665333	0.3519137938	0	0	78	171	100	2DPortrait_rarediseasegenes
54972	0.6138482931	0.5932372155	0	160	160	160	100	2DPortrait_rarediseasegenes
25793	0.5020594636	0.7912997337	0	0	78	171	100	2DPortrait_rarediseasegenes
5125	0.3349850032	0.5271611705	0	160	160	160	100	2DPortrait_rarediseasegenes
427	0.2812125991	0.5510013648	0	0	78	171	100	2DPortrait_rarediseasegenes
6609	0.40106642	0.4250995847	0	0	78	171	100	2DPortrait_rarediseasegenes
57118	0.2785719557	0.5933681915	0	160	160	160	100	2DPortrait_rarediseasegenes
5684	0.4693425491	0.9300862701	0	160	160	160	100	2DPortrait_rarediseasegenes
83445	0.8217497871	0.5483774696	0	160	160	160	100	2DPortrait_rarediseasegenes
79719	0.3258158177	0.3497416561	0	0	78	171	100	2DPortrait_rarediseasegenes
816	0.369299748	0.6592644988	0	0	78	171	100	2DPortrait_rarediseasegenes
14	0.3932308912	0.500215634	0	160	160	160	100	2DPortrait_rarediseasegenes
25953	0.4413717664	0.7717860288	0	0	78	171	100	2DPortrait_rarediseasegenes
3316	0.4662884344	0.7654662112	0	160	160	160	100	2DPortrait_rarediseasegenes
6049	0.6439950583	0.1215041495	0	0	78	171	100	2DPortrait_rarediseasegenes
80032	0.4096344358	0.1108307211	0	160	160	160	100	2DPortrait_rarediseasegenes
1544	0.7979133213	0.1620438184	0	160	160	160	100	2DPortrait_rarediseasegenes
144423	0.8090456935	0.5505420036	0	160	160	160	100	2DPortrait_rarediseasegenes
55633	0.4796298535	0.7318672205	0	160	160	160	100	2DPortrait_rarediseasegenes
116372	0.4569224611	0.3838134792	0	160	160	160	100	2DPortrait_rarediseasegenes
326	0.4786394229	0.7387915097	0	0	78	171	100	2DPortrait_rarediseasegenes
10553	0.5009631995	0.1457461549	0	160	160	160	100	2DPortrait_rarediseasegenes
7545	0.3550420446	0.6249438303	0	0	78	171	100	2DPortrait_rarediseasegenes
127396	0.687842638	0.3070762266	0	160	160	160	100	2DPortrait_rarediseasegenes
133482	0.5453564516	0.3395577123	0	160	160	160	100	2DPortrait_rarediseasegenes
9753	0.4871573849	0.5146503783	0	160	160	160	100	2DPortrait_rarediseasegenes
6746	0.8316269434	0.2607237087	0	160	160	160	100	2DPortrait_rarediseasegenes
7385	0.3315152229	0.8763480159	0	0	78	171	100	2DPortrait_rarediseasegenes
476	0.4072158457	0.9051499511	0	0	78	171	100	2DPortrait_rarediseasegenes
10599	0.6434358106	0.1589932318	0	0	78	171	100	2DPortrait_rarediseasegenes
54808	0.4630099512	0.4070636603	0	0	78	171	100	2DPortrait_rarediseasegenes
55969	0.4620822894	0.6410959783	0	160	160	160	100	2DPortrait_rarediseasegenes
9144	0.201169625	0.3943406665	0	160	160	160	100	2DPortrait_rarediseasegenes
9341	0.5209123511	0.6527960743	0	160	160	160	100	2DPortrait_rarediseasegenes
80097	0.3851408326	0.484685548	0	160	160	160	100	2DPortrait_rarediseasegenes
8615	0.3639165727	0.7632323822	0	160	160	160	100	2DPortrait_rarediseasegenes
29095	0.6081768382	0.2164291363	0	160	160	160	100	2DPortrait_rarediseasegenes
51203	0.388184329	0.5011411333	0	160	160	160	100	2DPortrait_rarediseasegenes
202559	0.2636728912	0.7731643419	0	160	160	160	100	2DPortrait_rarediseasegenes
9958	0.5561987698	0.9005604701	0	160	160	160	100	2DPortrait_rarediseasegenes
4659	0.2772405168	0.77287836	0	160	160	160	100	2DPortrait_rarediseasegenes
5352	0.324185763	0.6434933181	0	0	78	171	100	2DPortrait_rarediseasegenes
84842	0.1954650551	0.2457332409	0	160	160	160	100	2DPortrait_rarediseasegenes
5782	0.2630898767	0.8323096042	0	160	160	160	100	2DPortrait_rarediseasegenes
7360	0.5427650522	0.7145039421	0	160	160	160	100	2DPortrait_rarediseasegenes
899	0.534972225	0.4082141186	0	0	78	171	100	2DPortrait_rarediseasegenes
3837	0.4239561244	0.9599518896	0	160	160	160	100	2DPortrait_rarediseasegenes
90355	0.540649352	0.3111386715	0	160	160	160	100	2DPortrait_rarediseasegenes
6286	0.2422189579	0.4150711682	0	160	160	160	100	2DPortrait_rarediseasegenes
5903	0.3110929797	0.8750524032	0	0	78	171	100	2DPortrait_rarediseasegenes
9972	0.3762424268	0.8472699808	0	160	160	160	100	2DPortrait_rarediseasegenes
1474	0.4246742296	0.5408409732	0	160	160	160	100	2DPortrait_rarediseasegenes
2939	0.7557908771	0.234020455	0	160	160	160	100	2DPortrait_rarediseasegenes
8339	0.4434141332	0.9516860069	0	160	160	160	100	2DPortrait_rarediseasegenes
7112	0.2985160905	0.936084655	0	0	78	171	100	2DPortrait_rarediseasegenes
10036	0.3219227105	0.7800918172	0	160	160	160	100	2DPortrait_rarediseasegenes
50809	0.3017356522	0.8267236683	0	160	160	160	100	2DPortrait_rarediseasegenes
8555	0.6170155531	0.7136701611	0	160	160	160	100	2DPortrait_rarediseasegenes
567	0.3814809514	0.6584456487	0	0	78	171	100	2DPortrait_rarediseasegenes
51564	0.5538840372	0.7520878613	0	160	160	160	100	2DPortrait_rarediseasegenes
604	0.297119964	0.9385092376	0	0	78	171	100	2DPortrait_rarediseasegenes
5587	0.183093912	0.6751423288	0	0	78	171	100	2DPortrait_rarediseasegenes
5467	0.4163024774	0.6520124859	0	160	160	160	100	2DPortrait_rarediseasegenes
25865	0.3638670163	0.7093169014	0	160	160	160	100	2DPortrait_rarediseasegenes
1909	0.1214426525	0.3633124556	0	0	78	171	100	2DPortrait_rarediseasegenes
22806	0.228150681	0.7856598522	0	0	78	171	100	2DPortrait_rarediseasegenes
64375	0.3237076041	0.2433696374	0	160	160	160	100	2DPortrait_rarediseasegenes
50943	0.3108782685	0.7636339773	0	0	78	171	100	2DPortrait_rarediseasegenes
4205	0.6058815142	0.6297361339	0	0	78	171	100	2DPortrait_rarediseasegenes
7538	0.6158611438	0.6131793668	0	160	160	160	100	2DPortrait_rarediseasegenes
4208	0.4214885557	0.5616677867	0	0	78	171	100	2DPortrait_rarediseasegenes
63035	0.2989146727	0.3646206628	0	0	78	171	100	2DPortrait_rarediseasegenes
9314	0.2268925216	0.5026191162	0	160	160	160	100	2DPortrait_rarediseasegenes
81	0.283239351	0.8720887965	0	0	78	171	100	2DPortrait_rarediseasegenes
860	0.4845680823	0.6270374222	0	0	78	171	100	2DPortrait_rarediseasegenes
7101	0.4008246994	0.5223029873	0	160	160	160	100	2DPortrait_rarediseasegenes
27232	0.3484920072	0.4084003802	0	0	78	171	100	2DPortrait_rarediseasegenes
10765	0.5493342765	0.5988594796	0	0	78	171	100	2DPortrait_rarediseasegenes
79718	0.6053509494	0.6032308022	0	0	78	171	100	2DPortrait_rarediseasegenes
6907	0.4798060633	0.6323082164	0	160	160	160	100	2DPortrait_rarediseasegenes
8458	0.6011198985	0.5784086249	0	160	160	160	100	2DPortrait_rarediseasegenes
6472	0.6032613514	0.8362994735	0	160	160	160	100	2DPortrait_rarediseasegenes
23394	0.404055118	0.6663739258	0	0	78	171	100	2DPortrait_rarediseasegenes
3094	0.394472451	0.7829827404	0	0	78	171	100	2DPortrait_rarediseasegenes
79699	0.4902144028	0.5412255855	0	160	160	160	100	2DPortrait_rarediseasegenes
79269	0.3209853175	0.6031547707	0	160	160	160	100	2DPortrait_rarediseasegenes
114984	0.142581415	0.349440917	0	160	160	160	100	2DPortrait_rarediseasegenes
55034	0.1195814686	0.3609843163	0	0	78	171	100	2DPortrait_rarediseasegenes
84942	0.4268016771	0.2605160532	0	0	78	171	100	2DPortrait_rarediseasegenes
5910	0.3388203617	0.7543050043	0	160	160	160	100	2DPortrait_rarediseasegenes
5966	0.4019756544	0.9215434234	0	160	160	160	100	2DPortrait_rarediseasegenes
387	0.5134861639	0.8374607892	0	0	78	171	100	2DPortrait_rarediseasegenes
644019	0.8995258008	0.6785320195	0	160	160	160	100	2DPortrait_rarediseasegenes
1555	0.939496147	0.2441767021	0	160	160	160	100	2DPortrait_rarediseasegenes
10901	0.4314322578	0.687229359	0	160	160	160	100	2DPortrait_rarediseasegenes
492	0.2799234418	0.6072650322	0	0	78	171	100	2DPortrait_rarediseasegenes
493	0.3791495253	0.6580335237	0	160	160	160	100	2DPortrait_rarediseasegenes
491	0.253851858	0.9220657076	0	0	78	171	100	2DPortrait_rarediseasegenes
5024	0.6630358222	0.8834652728	0	160	160	160	100	2DPortrait_rarediseasegenes
22953	0.2148735847	0.348469108	0	0	78	171	100	2DPortrait_rarediseasegenes
5192	0.4250433293	0.4357778832	0	0	78	171	100	2DPortrait_rarediseasegenes
5828	0.5948368034	0.4069401868	0	0	78	171	100	2DPortrait_rarediseasegenes
5830	0.2295629852	0.8160300981	0	0	78	171	100	2DPortrait_rarediseasegenes
5193	0.9662982596	0.2693639977	0	0	78	171	100	2DPortrait_rarediseasegenes
7681	0.4277556965	0.8108592842	0	0	78	171	100	2DPortrait_rarediseasegenes
10668	0.2853062171	0.6053876547	0	160	160	160	100	2DPortrait_rarediseasegenes
91445	0.5622075099	0.7270154633	0	160	160	160	100	2DPortrait_rarediseasegenes
255488	0.5570885015	0.6528724297	0	160	160	160	100	2DPortrait_rarediseasegenes
9781	0.2477734232	0.4307698984	0	160	160	160	100	2DPortrait_rarediseasegenes
3981	0.2518319668	0.9165243754	0	0	78	171	100	2DPortrait_rarediseasegenes
3184	0.4895802895	0.907958363	0	160	160	160	100	2DPortrait_rarediseasegenes
5261	0.4886477621	0.9089959115	0	0	78	171	100	2DPortrait_rarediseasegenes
1181	0.2204997272	0.4559793406	0	0	78	171	100	2DPortrait_rarediseasegenes
55800	0.4689440945	0.808666684	0	0	78	171	100	2DPortrait_rarediseasegenes
79778	0.6265772254	0.1106242806	0	160	160	160	100	2DPortrait_rarediseasegenes
88	0.299635073	0.9369022631	0	0	78	171	100	2DPortrait_rarediseasegenes
87	0.546618334	0.9083816659	0	0	78	171	100	2DPortrait_rarediseasegenes
10763	0.6083376716	0.5900050417	0	160	160	160	100	2DPortrait_rarediseasegenes
23528	0.4183690243	0.6229766784	0	160	160	160	100	2DPortrait_rarediseasegenes
2245	0.2427834026	0.2702934188	0	0	78	171	100	2DPortrait_rarediseasegenes
94005	0.2849998829	0.552016733	0	160	160	160	100	2DPortrait_rarediseasegenes
51762	0.2237897694	0.6833804556	0	160	160	160	100	2DPortrait_rarediseasegenes
8577	0.1528857154	0.5203648603	0	160	160	160	100	2DPortrait_rarediseasegenes
25921	0.3728172232	0.2586866746	0	160	160	160	100	2DPortrait_rarediseasegenes
25896	0.3450940146	0.6766700588	0	160	160	160	100	2DPortrait_rarediseasegenes
10202	0.3889662515	0.504454833	0	160	160	160	100	2DPortrait_rarediseasegenes
51125	0.3750499799	0.1613866566	0	160	160	160	100	2DPortrait_rarediseasegenes
51108	0.4317445295	0.2524382917	0	160	160	160	100	2DPortrait_rarediseasegenes
1880	0.3625238703	0.5705722552	0	160	160	160	100	2DPortrait_rarediseasegenes
617	0.1866875902	0.347456492	0	0	78	171	100	2DPortrait_rarediseasegenes
478	0.4777467342	0.7577325487	0	0	78	171	100	2DPortrait_rarediseasegenes
79896	0.3632120696	0.432153058	0	160	160	160	100	2DPortrait_rarediseasegenes
56980	0.194317205	0.2454611908	0	160	160	160	100	2DPortrait_rarediseasegenes
56650	0.3247286732	0.406562932	0	160	160	160	100	2DPortrait_rarediseasegenes
2247	0.4992288436	0.5488535437	0	160	160	160	100	2DPortrait_rarediseasegenes
27032	0.5239228905	0.3128737668	0	0	78	171	100	2DPortrait_rarediseasegenes
55763	0.4784668152	0.7305570009	0	160	160	160	100	2DPortrait_rarediseasegenes
55240	0.1464261417	0.4971943961	0	0	78	171	100	2DPortrait_rarediseasegenes
3764	0.1091254409	0.3822802589	0	0	78	171	100	2DPortrait_rarediseasegenes
57181	0.3177177013	0.3883183985	0	160	160	160	100	2DPortrait_rarediseasegenes
201266	0.2386133081	0.4481787524	0	160	160	160	100	2DPortrait_rarediseasegenes
3032	0.2842085787	0.8311145388	0	0	78	171	100	2DPortrait_rarediseasegenes
10395	0.3394240381	0.6352708241	0	160	160	160	100	2DPortrait_rarediseasegenes
324	0.4245826705	0.8856095974	0	0	78	171	100	2DPortrait_rarediseasegenes
699	0.2649802189	0.7685911687	0	0	78	171	100	2DPortrait_rarediseasegenes
27030	0.3028563115	0.6690247127	0	0	78	171	100	2DPortrait_rarediseasegenes
201163	0.152943081	0.6699429761	0	0	78	171	100	2DPortrait_rarediseasegenes
5795	0.3924276783	0.782066961	0	160	160	160	100	2DPortrait_rarediseasegenes
969	0.7714050261	0.1971499518	0	160	160	160	100	2DPortrait_rarediseasegenes
147744	0.8640836293	0.4278508211	0	160	160	160	100	2DPortrait_rarediseasegenes
2775	0.4770107929	0.7292991069	0	0	78	171	100	2DPortrait_rarediseasegenes
199731	0.7197899956	0.2342402469	0	160	160	160	100	2DPortrait_rarediseasegenes
203111	0.4108087107	0.364213912	0	160	160	160	100	2DPortrait_rarediseasegenes
5834	0.4244208693	0.6728017966	0	160	160	160	100	2DPortrait_rarediseasegenes
342979	0.6652265762	0.4012075711	0	160	160	160	100	2DPortrait_rarediseasegenes
203859	0.7655119043	0.6397985836	0	0	78	171	100	2DPortrait_rarediseasegenes
5739	0.5423621756	0.7778388993	0	160	160	160	100	2DPortrait_rarediseasegenes
128869	0.2556600126	0.5325483068	0	160	160	160	100	2DPortrait_rarediseasegenes
8733	0.4061252536	0.4860941144	0	0	78	171	100	2DPortrait_rarediseasegenes
10026	0.5585556529	0.3089328751	0	160	160	160	100	2DPortrait_rarediseasegenes
51604	0.3934885123	0.5680095281	0	0	78	171	100	2DPortrait_rarediseasegenes
81607	0.3255473229	0.3341329821	0	0	78	171	100	2DPortrait_rarediseasegenes
79770	0.1241313772	0.6435930554	0	0	78	171	100	2DPortrait_rarediseasegenes
9514	0.431135591	0.1180346204	0	160	160	160	100	2DPortrait_rarediseasegenes
51614	0.5607871596	0.7558378913	0	160	160	160	100	2DPortrait_rarediseasegenes
2742	0.338897808	0.4873576513	0	160	160	160	100	2DPortrait_rarediseasegenes
185	0.1372397855	0.687514693	0	0	78	171	100	2DPortrait_rarediseasegenes
10331	0.122363446	0.4100963628	0	160	160	160	100	2DPortrait_rarediseasegenes
3084	0.561750843	0.7476947228	0	160	160	160	100	2DPortrait_rarediseasegenes
9653	0.3935958376	0.4436172634	0	160	160	160	100	2DPortrait_rarediseasegenes
23601	0.4402366179	0.3650638613	0	160	160	160	100	2DPortrait_rarediseasegenes
29122	0.1822885755	0.3413675329	0	160	160	160	100	2DPortrait_rarediseasegenes
27076	0.2840766667	0.9398893597	0	160	160	160	100	2DPortrait_rarediseasegenes
64838	0.4622462814	0.4159581119	0	160	160	160	100	2DPortrait_rarediseasegenes
4254	0.5547958926	0.2877493739	0	0	78	171	100	2DPortrait_rarediseasegenes
26123	0.5412274706	0.8626756381	0	0	78	171	100	2DPortrait_rarediseasegenes
2040	0.3174148987	0.9333763584	0	160	160	160	100	2DPortrait_rarediseasegenes
25844	0.4230898604	0.7510349768	0	160	160	160	100	2DPortrait_rarediseasegenes
55117	0.2447120516	0.5385480687	0	160	160	160	100	2DPortrait_rarediseasegenes
8875	0.124551028	0.6738131013	0	160	160	160	100	2DPortrait_rarediseasegenes
56928	0.4231172932	0.7515561811	0	160	160	160	100	2DPortrait_rarediseasegenes
1012	0.4089268413	0.4986696251	0	160	160	160	100	2DPortrait_rarediseasegenes
79157	0.9815594515	0.2915858169	0	160	160	160	100	2DPortrait_rarediseasegenes
64744	0.1800698713	0.3404889389	0	160	160	160	100	2DPortrait_rarediseasegenes
81027	0.2340747537	0.8002464434	0	0	78	171	100	2DPortrait_rarediseasegenes
55585	0.4355186178	0.4220301725	0	160	160	160	100	2DPortrait_rarediseasegenes
7444	0.3508283594	0.5893449504	0	160	160	160	100	2DPortrait_rarediseasegenes
9479	0.4811749889	0.5279656567	0	160	160	160	100	2DPortrait_rarediseasegenes
6885	0.5288907967	0.830944548	0	0	78	171	100	2DPortrait_rarediseasegenes
5599	0.4642885407	0.861435807	0	160	160	160	100	2DPortrait_rarediseasegenes
5609	0.5318182177	0.7033406293	0	160	160	160	100	2DPortrait_rarediseasegenes
10454	0.2842645532	0.8730678095	0	160	160	160	100	2DPortrait_rarediseasegenes
596	0.3224832821	0.9339579342	0	0	78	171	100	2DPortrait_rarediseasegenes
5604	0.4685024948	0.7644354396	0	0	78	171	100	2DPortrait_rarediseasegenes
998	0.4037564216	0.9388038594	0	0	78	171	100	2DPortrait_rarediseasegenes
8844	0.5681686693	0.8432875634	0	160	160	160	100	2DPortrait_rarediseasegenes
8161	0.2335563764	0.8122040096	0	160	160	160	100	2DPortrait_rarediseasegenes
581	0.2645588712	0.8319102771	0	160	160	160	100	2DPortrait_rarediseasegenes
598	0.4412697099	0.7325941092	0	160	160	160	100	2DPortrait_rarediseasegenes
23542	0.2295474694	0.8151109977	0	160	160	160	100	2DPortrait_rarediseasegenes
10653	0.4250959772	0.7493184371	0	0	78	171	100	2DPortrait_rarediseasegenes
148109	0.5523365632	0.3926630673	0	160	160	160	100	2DPortrait_rarediseasegenes
91147	0.3747457189	0.7702345389	0	0	78	171	100	2DPortrait_rarediseasegenes
197257	0.1588051208	0.6071861658	0	160	160	160	100	2DPortrait_rarediseasegenes
132884	0.2818078044	0.839578492	0	0	78	171	100	2DPortrait_rarediseasegenes
23399	0.3850480234	0.7144699764	0	160	160	160	100	2DPortrait_rarediseasegenes
64699	0.346844392	0.5246345556	0	0	78	171	100	2DPortrait_rarediseasegenes
1473	0.4933694853	0.0518595806	0	160	160	160	100	2DPortrait_rarediseasegenes
1520	0.6174523006	0.2021889931	0	160	160	160	100	2DPortrait_rarediseasegenes
6636	0.3242867442	0.8764176214	0	160	160	160	100	2DPortrait_rarediseasegenes
9886	0.4042581154	0.3266968406	0	160	160	160	100	2DPortrait_rarediseasegenes
1827	0.3129456555	0.4658324339	0	160	160	160	100	2DPortrait_rarediseasegenes
126069	0.5517433371	0.2843397237	0	160	160	160	100	2DPortrait_rarediseasegenes
100132285	0.2764726265	0.5990343303	0	160	160	160	100	2DPortrait_rarediseasegenes
79981	0.3641467476	0.6210057736	0	160	160	160	100	2DPortrait_rarediseasegenes
55200	0.4576104991	0.3865145601	0	160	160	160	100	2DPortrait_rarediseasegenes
55718	0.3444466419	0.6743672184	0	160	160	160	100	2DPortrait_rarediseasegenes
661	0.4730472421	0.5299589579	0	160	160	160	100	2DPortrait_rarediseasegenes
11128	0.5417258849	0.7149326721	0	0	78	171	100	2DPortrait_rarediseasegenes
8480	0.2755418229	0.9384268882	0	160	160	160	100	2DPortrait_rarediseasegenes
171568	0.1430117983	0.3443634753	0	0	78	171	100	2DPortrait_rarediseasegenes
11321	0.5395428191	0.6345166655	0	160	160	160	100	2DPortrait_rarediseasegenes
79871	0.5186935594	0.7848210762	0	160	160	160	100	2DPortrait_rarediseasegenes
1121	0.3295564516	0.816176437	0	0	78	171	100	2DPortrait_rarediseasegenes
6749	0.6271677365	0.7626582854	0	160	160	160	100	2DPortrait_rarediseasegenes
51184	0.6143946375	0.5937468233	0	160	160	160	100	2DPortrait_rarediseasegenes
55011	0.3346005339	0.7556195709	0	160	160	160	100	2DPortrait_rarediseasegenes
81572	0.3716942924	0.5785837592	0	160	160	160	100	2DPortrait_rarediseasegenes
51728	0.1906498305	0.2129711632	0	160	160	160	100	2DPortrait_rarediseasegenes
2972	0.4238992426	0.3800527142	0	0	78	171	100	2DPortrait_rarediseasegenes
752	0.5201006839	0.6655647956	0	160	160	160	100	2DPortrait_rarediseasegenes
90488	0.5774780835	0.1088814701	0	160	160	160	100	2DPortrait_rarediseasegenes
6830	0.4307095692	0.8032901046	0	160	160	160	100	2DPortrait_rarediseasegenes
55703	0.3888823805	0.621916126	0	0	78	171	100	2DPortrait_rarediseasegenes
55814	0.2956974363	0.244328279	0	0	78	171	100	2DPortrait_rarediseasegenes
116143	0.4917466349	0.5286708781	0	160	160	160	100	2DPortrait_rarediseasegenes
5437	0.528898458	0.7005825451	0	160	160	160	100	2DPortrait_rarediseasegenes
5434	0.2758998675	0.9369516188	0	160	160	160	100	2DPortrait_rarediseasegenes
5440	0.1435705755	0.3827232448	0	160	160	160	100	2DPortrait_rarediseasegenes
9533	0.3742618208	0.8522377831	0	0	78	171	100	2DPortrait_rarediseasegenes
9817	0.3493753612	0.9052852741	0	0	78	171	100	2DPortrait_rarediseasegenes
60386	0.5736371403	0.4283599564	0	0	78	171	100	2DPortrait_rarediseasegenes
5435	0.4949510185	0.8003692925	0	160	160	160	100	2DPortrait_rarediseasegenes
8725	0.4729740969	0.6334644021	0	160	160	160	100	2DPortrait_rarediseasegenes
10471	0.3121231147	0.6544707912	0	160	160	160	100	2DPortrait_rarediseasegenes
10621	0.127732253	0.6375850315	0	160	160	160	100	2DPortrait_rarediseasegenes
10623	0.1512379456	0.613557796	0	160	160	160	100	2DPortrait_rarediseasegenes
10622	0.5959280944	0.4309770207	0	160	160	160	100	2DPortrait_rarediseasegenes
27297	0.1368390863	0.3438970283	0	160	160	160	100	2DPortrait_rarediseasegenes
84265	0.44332291	0.2976414144	0	160	160	160	100	2DPortrait_rarediseasegenes
155038	0.5719414673	0.1424876158	0	160	160	160	100	2DPortrait_rarediseasegenes
2783	0.33119613	0.8762981743	0	160	160	160	100	2DPortrait_rarediseasegenes
8409	0.556391942	0.5939255755	0	160	160	160	100	2DPortrait_rarediseasegenes
1571	0.4427338371	0.2760627373	0	160	160	160	100	2DPortrait_rarediseasegenes
788	0.4216806257	0.3646963028	0	0	78	171	100	2DPortrait_rarediseasegenes
9016	0.4964534388	0.0378393373	0	160	160	160	100	2DPortrait_rarediseasegenes
9330	0.5263950963	0.6696621242	0	160	160	160	100	2DPortrait_rarediseasegenes
8148	0.2967319564	0.8304644374	0	0	78	171	100	2DPortrait_rarediseasegenes
5093	0.4747988561	0.8565029425	0	160	160	160	100	2DPortrait_rarediseasegenes
113457	0.4740940976	0.7303611173	0	160	160	160	100	2DPortrait_rarediseasegenes
149628	0.2810762684	0.9399427113	0	160	160	160	100	2DPortrait_rarediseasegenes
64743	0.9633915375	0.3870599916	0	160	160	160	100	2DPortrait_rarediseasegenes
7046	0.5222313572	0.8339102607	0	0	78	171	100	2DPortrait_rarediseasegenes
26229	0.249974825	0.4179426685	0	0	78	171	100	2DPortrait_rarediseasegenes
5498	0.3818961802	0.3122323459	0	0	78	171	100	2DPortrait_rarediseasegenes
10989	0.3064175804	0.8765937682	0	160	160	160	100	2DPortrait_rarediseasegenes
9001	0.4256523888	0.8101702762	0	160	160	160	100	2DPortrait_rarediseasegenes
51150	0.3271896559	0.8210200673	0	160	160	160	100	2DPortrait_rarediseasegenes
4705	0.4729196883	0.6366351783	0	0	78	171	100	2DPortrait_rarediseasegenes
5329	0.3678124218	0.8680129058	0	160	160	160	100	2DPortrait_rarediseasegenes
55871	0.3231198416	0.7575434421	0	160	160	160	100	2DPortrait_rarediseasegenes
410	0.2461685647	0.3967939735	0	0	78	171	100	2DPortrait_rarediseasegenes
3671	0.5623641229	0.657148686	0	160	160	160	100	2DPortrait_rarediseasegenes
54988	0.2286074336	0.2728635506	0	160	160	160	100	2DPortrait_rarediseasegenes
10380	0.5832760976	0.6535517448	0	160	160	160	100	2DPortrait_rarediseasegenes
57017	0.4654892	0.8605458394	0	0	78	171	100	2DPortrait_rarediseasegenes
5460	0.5244811973	0.8743593722	0	160	160	160	100	2DPortrait_rarediseasegenes
374291	0.4631122228	0.7659948944	0	0	78	171	100	2DPortrait_rarediseasegenes
79600	0.2508303747	0.9168162433	0	0	78	171	100	2DPortrait_rarediseasegenes
1413	0.1438750044	0.3360724693	0	0	78	171	100	2DPortrait_rarediseasegenes
84952	0.4949627121	0.2744059415	0	160	160	160	100	2DPortrait_rarediseasegenes
8618	0.437366213	0.6714617422	0	160	160	160	100	2DPortrait_rarediseasegenes
65125	0.4777301212	0.7333851226	0	0	78	171	100	2DPortrait_rarediseasegenes
3161	0.2495459645	0.6750439145	0	160	160	160	100	2DPortrait_rarediseasegenes
54820	0.5118281253	0.6269918736	0	0	78	171	100	2DPortrait_rarediseasegenes
84231	0.4364953791	0.6798110543	0	0	78	171	100	2DPortrait_rarediseasegenes
56850	0.2348778103	0.442144505	0	160	160	160	100	2DPortrait_rarediseasegenes
80018	0.5000281721	0.284638652	0	160	160	160	100	2DPortrait_rarediseasegenes
83666	0.4763475398	0.1262669963	0	160	160	160	100	2DPortrait_rarediseasegenes
51126	0.1970153282	0.2414633431	0	160	160	160	100	2DPortrait_rarediseasegenes
5695	0.2555244463	0.8271396813	0	160	160	160	100	2DPortrait_rarediseasegenes
5577	0.511229254	0.6739160246	0	160	160	160	100	2DPortrait_rarediseasegenes
10298	0.4412939035	0.6435324678	0	160	160	160	100	2DPortrait_rarediseasegenes
27101	0.6171477037	0.7127535987	0	160	160	160	100	2DPortrait_rarediseasegenes
54509	0.5248549341	0.3180819652	0	160	160	160	100	2DPortrait_rarediseasegenes
943	0.2220818585	0.4627757048	0	160	160	160	100	2DPortrait_rarediseasegenes
347736	0.7358098438	0.8126744002	0	160	160	160	100	2DPortrait_rarediseasegenes
387082	0.4543058198	0.773708361	0	160	160	160	100	2DPortrait_rarediseasegenes
283685	0.9143646805	0.6751560177	0	160	160	160	100	2DPortrait_rarediseasegenes
220082	0.437664775	0.8130989721	0	160	160	160	100	2DPortrait_rarediseasegenes
125115	0.517637376	0.8791097181	0	160	160	160	100	2DPortrait_rarediseasegenes
22994	0.3237383232	0.7953978452	0	160	160	160	100	2DPortrait_rarediseasegenes
4953	0.3992618759	0.4459677653	0	0	78	171	100	2DPortrait_rarediseasegenes
4946	0.19260587	0.4568878098	0	160	160	160	100	2DPortrait_rarediseasegenes
25913	0.4244538935	0.8858312658	0	0	78	171	100	2DPortrait_rarediseasegenes
7161	0.2556069018	0.9019489621	0	0	78	171	100	2DPortrait_rarediseasegenes
11060	0.5182897689	0.8353377404	0	160	160	160	100	2DPortrait_rarediseasegenes
54998	0.2197053164	0.6897625078	0	160	160	160	100	2DPortrait_rarediseasegenes
6790	0.5381855065	0.8647400433	0	160	160	160	100	2DPortrait_rarediseasegenes
60485	0.3051126267	0.8392266305	0	160	160	160	100	2DPortrait_rarediseasegenes
9113	0.4571877838	0.7692119753	0	160	160	160	100	2DPortrait_rarediseasegenes
9770	0.3394847303	0.4641921484	0	160	160	160	100	2DPortrait_rarediseasegenes
57534	0.5992138759	0.5763717596	0	0	78	171	100	2DPortrait_rarediseasegenes
26524	0.5568514852	0.9002208665	0	160	160	160	100	2DPortrait_rarediseasegenes
84960	0.4069325794	0.4941129083	0	160	160	160	100	2DPortrait_rarediseasegenes
83942	0.4125011714	0.2740126691	0	160	160	160	100	2DPortrait_rarediseasegenes
29108	0.5568268616	0.6536304493	0	160	160	160	100	2DPortrait_rarediseasegenes
284427	0.3102734563	0.8381063006	0	160	160	160	100	2DPortrait_rarediseasegenes
51368	0.2040141966	0.705612609	0	160	160	160	100	2DPortrait_rarediseasegenes
4055	0.3708767785	0.7674952196	0	160	160	160	100	2DPortrait_rarediseasegenes
54806	0.339894986	0.5341195605	0	0	78	171	100	2DPortrait_rarediseasegenes
11064	0.4651041057	0.860607885	0	160	160	160	100	2DPortrait_rarediseasegenes
22995	0.4143781752	0.7660585599	0	0	78	171	100	2DPortrait_rarediseasegenes
57545	0.3187565528	0.6020573906	0	0	78	171	100	2DPortrait_rarediseasegenes
4957	0.2782517203	0.9391652249	0	160	160	160	100	2DPortrait_rarediseasegenes
374654	0.5941327707	0.5767084067	0	0	78	171	100	2DPortrait_rarediseasegenes
84902	0.2255255198	0.8076728211	0	160	160	160	100	2DPortrait_rarediseasegenes
5116	0.541272847	0.7702578128	0	0	78	171	100	2DPortrait_rarediseasegenes
152185	0.5591705189	0.8967487994	0	160	160	160	100	2DPortrait_rarediseasegenes
167691	0.3363046075	0.9200837059	0	0	78	171	100	2DPortrait_rarediseasegenes
55125	0.5474176625	0.7716838885	0	160	160	160	100	2DPortrait_rarediseasegenes
57606	0.4173566984	0.6216602219	0	160	160	160	100	2DPortrait_rarediseasegenes
80184	0.3418872452	0.9142509378	0	0	78	171	100	2DPortrait_rarediseasegenes
55012	0.2272157191	0.3690998305	0	160	160	160	100	2DPortrait_rarediseasegenes
10733	0.4976601599	0.6351149812	0	0	78	171	100	2DPortrait_rarediseasegenes
9662	0.547762125	0.8370515801	0	0	78	171	100	2DPortrait_rarediseasegenes
64770	0.5130168088	0.6635046024	0	160	160	160	100	2DPortrait_rarediseasegenes
163786	0.3170749926	0.7799953469	0	0	78	171	100	2DPortrait_rarediseasegenes
134359	0.3768215401	0.771477961	0	160	160	160	100	2DPortrait_rarediseasegenes
11116	0.6335176058	0.7326460569	0	160	160	160	100	2DPortrait_rarediseasegenes
22981	0.4107189123	0.9006358535	0	160	160	160	100	2DPortrait_rarediseasegenes
22832	0.6319792447	0.7424505505	0	160	160	160	100	2DPortrait_rarediseasegenes
57096	0.6111736948	0.5893950891	0	0	78	171	100	2DPortrait_rarediseasegenes
9859	0.535314537	0.8303406163	0	160	160	160	100	2DPortrait_rarediseasegenes
9851	0.4188584735	0.7584028459	0	0	78	171	100	2DPortrait_rarediseasegenes
55142	0.2285978032	0.7836496626	0	160	160	160	100	2DPortrait_rarediseasegenes
80254	0.3514372576	0.9020605253	0	0	78	171	100	2DPortrait_rarediseasegenes
159989	0.3594751588	0.7094338376	0	160	160	160	100	2DPortrait_rarediseasegenes
153241	0.474748184	0.7603157552	0	0	78	171	100	2DPortrait_rarediseasegenes
55835	0.3319705189	0.8765072608	0	0	78	171	100	2DPortrait_rarediseasegenes
1062	0.4348273405	0.5418098613	0	0	78	171	100	2DPortrait_rarediseasegenes
117178	0.4097412504	0.9021529186	0	160	160	160	100	2DPortrait_rarediseasegenes
51199	0.3488440571	0.9079232092	0	0	78	171	100	2DPortrait_rarediseasegenes
152206	0.2639856316	0.2538933653	0	160	160	160	100	2DPortrait_rarediseasegenes
10464	0.2108329909	0.6956545675	0	0	78	171	100	2DPortrait_rarediseasegenes
9261	0.5156922942	0.614123064	0	160	160	160	100	2DPortrait_rarediseasegenes
56001	0.6194552857	0.6210171945	0	160	160	160	100	2DPortrait_rarediseasegenes
85444	0.3218009094	0.3322554628	0	160	160	160	100	2DPortrait_rarediseasegenes
8556	0.3447230533	0.6729505655	0	0	78	171	100	2DPortrait_rarediseasegenes
93492	0.3566824892	0.6660110484	0	160	160	160	100	2DPortrait_rarediseasegenes
6182	0.5627947683	0.8913491622	0	160	160	160	100	2DPortrait_rarediseasegenes
26191	0.3497722835	0.7054333843	0	0	78	171	100	2DPortrait_rarediseasegenes
27122	0.6057717561	0.6439833376	0	160	160	160	100	2DPortrait_rarediseasegenes
255798	0.9297594208	0.664388171	0	160	160	160	100	2DPortrait_rarediseasegenes
9043	0.5554685274	0.7213143462	0	160	160	160	100	2DPortrait_rarediseasegenes
374618	0.4694067292	0.1044341431	0	160	160	160	100	2DPortrait_rarediseasegenes
153733	0.2227039741	0.1588515368	0	160	160	160	100	2DPortrait_rarediseasegenes
140688	0.731312368	0.3650566122	0	160	160	160	100	2DPortrait_rarediseasegenes
130940	0.6174132684	0.202618803	0	160	160	160	100	2DPortrait_rarediseasegenes
8715	0.3844618403	0.1409538378	0	160	160	160	100	2DPortrait_rarediseasegenes
8388	0.7408010295	0.806711412	0	160	160	160	100	2DPortrait_rarediseasegenes
5885	0.42003045	0.9585859694	0	160	160	160	100	2DPortrait_rarediseasegenes
6241	0.4716885988	0.5380964294	0	160	160	160	100	2DPortrait_rarediseasegenes
57410	0.1825976416	0.4694902596	0	0	78	171	100	2DPortrait_rarediseasegenes
4605	0.3946138355	0.7046860566	0	160	160	160	100	2DPortrait_rarediseasegenes
990	0.5356253436	0.637379914	0	0	78	171	100	2DPortrait_rarediseasegenes
7884	0.3845723377	0.5140973008	0	160	160	160	100	2DPortrait_rarediseasegenes
140597	0.3239935653	0.2524400737	0	160	160	160	100	2DPortrait_rarediseasegenes
8237	0.537840103	0.9143771349	0	160	160	160	100	2DPortrait_rarediseasegenes
79921	0.1976335846	0.3520367678	0	160	160	160	100	2DPortrait_rarediseasegenes
[truncated: 14,376 more rows]
