# Supplementary material for: Network cartographs for interpretable visualizations
Source: Nat Comput Sci. 2022 Feb 24;2(2):84–9. doi: 10.1038/s43588-022-00199-z (PMC10766564; doi:10.1038/s43588-022-00199-z)
Supplement: Supplementary file 5 — Layout data table. [file 43588_2022_199_MOESM5_ESM.zip]

Archive with 4 entries (3 files):
- EDFigure4/
- EDFigure4/ManuscriptFigure_Extended4_layout.csv
- EDFigure4/README_LayoutTables.pdf
- __MACOSX/EDFigure4/._README_LayoutTables.pdf
