# Supplementary material for: Network cartographs for interpretable visualizations
Source: Nat Comput Sci. 2022 Feb 24;2(2):84–9. doi: 10.1038/s43588-022-00199-z (PMC10766564; doi:10.1038/s43588-022-00199-z)
Supplement: Supplementary file 6 — Layout data table. [file 43588_2022_199_MOESM6_ESM.zip › EDFigure6/ManuscriptFigure_6B_layout.csv]

66008	0.4865614256	0.5856194008	0	183	183	183	100	2Dportrait_NF1
8473	0.4659813282	0.392711673	0	170	170	170	100	2Dportrait_NF1
2561	0.7448600371	0.4986305963	0	203	203	203	100	2Dportrait_NF1
3759	0.7622382177	0.3951797597	0	199	199	199	100	2Dportrait_NF1
22906	0.5865074495	0.5195849169	0	187	187	187	100	2Dportrait_NF1
4928	0.6081201463	0.5755129868	0	167	167	167	100	2Dportrait_NF1
1994	0.8213185601	0.7827826559	0	155	155	155	100	2Dportrait_NF1
8481	0.6059447699	0.3131449785	0	170	170	170	100	2Dportrait_NF1
81610	0.4973760076	0.5947475611	0	188	188	188	100	2Dportrait_NF1
51361	0.6675587519	0.1798155295	0	190	190	190	100	2Dportrait_NF1
221937	0.453144481	0.3940528707	0	176	176	176	100	2Dportrait_NF1
64837	0.486349434	0.5904461186	0	175	175	175	100	2Dportrait_NF1
89953	0.4920784853	0.5926560021	0	176	176	176	100	2Dportrait_NF1
121441	0.5164686325	0.5651998979	0	177	177	177	100	2Dportrait_NF1
23095	0.4006737561	0.6562780814	0	255	112	1	100	2Dportrait_NF1
5565	0.6098945862	0.4288334167	0	182	182	182	100	2Dportrait_NF1
5562	0.4880619826	0.8421626794	0	255	196	51	100	2Dportrait_NF1
5571	0.7249101528	0.5496424754	0	181	181	181	100	2Dportrait_NF1
5347	0.4524475814	0.5358645227	0	160	160	160	100	2Dportrait_NF1
10651	0.7588539354	0.7826507476	0	187	187	187	100	2Dportrait_NF1
79649	0.6149313844	0.293507158	0	186	186	186	100	2Dportrait_NF1
55288	0.7533752371	0.7786705999	0	184	184	184	100	2Dportrait_NF1
3831	0.6077189124	0.4373309996	0	173	173	173	100	2Dportrait_NF1
3800	0.487050088	0.5908086136	0	183	183	183	100	2Dportrait_NF1
3799	0.4800151119	0.5992866629	0	172	172	172	100	2Dportrait_NF1
3798	0.4867652765	0.5887184017	0	183	183	183	100	2Dportrait_NF1
131405	0.5089365933	0.1185574698	0	200	200	200	100	2Dportrait_NF1
283643	0.6297676732	0.3219343312	0	193	193	193	100	2Dportrait_NF1
2932	0.7653430414	0.4250142531	0	157	157	157	100	2Dportrait_NF1
2931	0.752470695	0.4263844145	0	175	175	175	100	2Dportrait_NF1
84270	0.7193959925	0.7467066029	0	205	205	205	100	2Dportrait_NF1
84129	0.5361183162	0.5920776267	0	181	181	181	100	2Dportrait_NF1
26586	0.6177522888	0.285835938	0	178	178	178	100	2Dportrait_NF1
9657	0.6583988417	0.6117642813	0	165	165	165	100	2Dportrait_NF1
7514	0.5936659479	0.5187117407	0	156	156	156	100	2Dportrait_NF1
23557	0.8312767749	0.5588613436	0	179	179	179	100	2Dportrait_NF1
84062	0.6575145956	0.3292056729	0	181	181	181	100	2Dportrait_NF1
1559	0.3220357678	0.6326289042	0	190	220	0	100	2Dportrait_NF1
5447	0.7404929286	0.7030040102	0	179	179	179	100	2Dportrait_NF1
11140	0.5603256518	0.5801553699	0	159	159	159	100	2Dportrait_NF1
140545	0.704531676	0.7383213945	0	184	184	184	100	2Dportrait_NF1
9545	0.7202829151	0.621596663	0	188	188	188	100	2Dportrait_NF1
22983	0.704751957	0.7347256329	0	180	180	180	100	2Dportrait_NF1
6776	0.3307979753	0.5949094433	0	175	175	175	100	2Dportrait_NF1
10617	0.6937950808	0.5555282758	0	180	180	180	100	2Dportrait_NF1
1565	0.7442048445	0.7162292955	0	216	216	216	100	2Dportrait_NF1
51295	0.7126321858	0.7492036533	0	174	174	174	100	2Dportrait_NF1
1562	0.4958299893	0.3647452243	0	203	203	203	100	2Dportrait_NF1
1557	0.741528985	0.7083951828	0	217	217	217	100	2Dportrait_NF1
1576	0.7429684313	0.7022512914	0	193	193	193	100	2Dportrait_NF1
976	0.9257974422	0.5932552583	0	190	190	190	100	2Dportrait_NF1
10452	0.7432792631	0.7703048129	0	180	180	180	100	2Dportrait_NF1
10133	0.7309235324	0.7232349124	0	176	176	176	100	2Dportrait_NF1
4218	0.7132154136	0.6040124568	0	176	176	176	100	2Dportrait_NF1
2314	0.642959624	0.4242980196	0	173	173	173	100	2Dportrait_NF1
2971	0.7638441944	0.6258805925	0	198	198	198	100	2Dportrait_NF1
9230	0.6703013721	0.4267662186	0	174	174	174	100	2Dportrait_NF1
51019	0.6359469883	0.2965557532	0	185	185	185	100	2Dportrait_NF1
79735	0.8461463698	0.4728617946	0	187	187	187	100	2Dportrait_NF1
2353	0.3537554043	0.4478816356	0	165	165	165	100	2Dportrait_NF1
3064	0.7058458529	0.5511512808	0	160	160	160	100	2Dportrait_NF1
26994	0.6986008926	0.5449456451	0	173	173	173	100	2Dportrait_NF1
91833	0.5743183234	0.1228503242	0	184	184	184	100	2Dportrait_NF1
29110	0.5470232632	0.3771233783	0	162	162	162	100	2Dportrait_NF1
23239	0.5791855432	0.440623204	0	171	171	171	100	2Dportrait_NF1
27089	0.7648999519	0.8312864828	0	186	186	186	100	2Dportrait_NF1
8831	0.755753498	0.4132721773	0	196	196	196	100	2Dportrait_NF1
5468	0.4141845306	0.7882890096	0	175	200	232	100	2Dportrait_NF1
1059	0.5183289024	0.2331423134	0	177	177	177	100	2Dportrait_NF1
10969	0.5274353221	0.1005561531	0	172	172	172	100	2Dportrait_NF1
1982	0.6138855146	0.1964594827	0	174	174	174	100	2Dportrait_NF1
55719	0.7400603215	0.7127308653	0	192	192	192	100	2Dportrait_NF1
2778	0.3579710743	0.7783193311	0	175	200	232	100	2Dportrait_NF1
91942	0.7525139632	0.8273511277	0	198	198	198	100	2Dportrait_NF1
6168	0.5087316644	0.10329221	0	166	166	166	100	2Dportrait_NF1
3313	0.6307806087	0.6758065584	0	156	156	156	100	2Dportrait_NF1
23499	0.6665034404	0.3699639621	0	175	175	175	100	2Dportrait_NF1
10313	0.8674198726	0.5506319554	0	188	188	188	100	2Dportrait_NF1
23172	0.6140515245	0.4213763931	0	178	178	178	100	2Dportrait_NF1
153527	0.5202649287	0.2742909948	0	187	187	187	100	2Dportrait_NF1
10318	0.4860688974	0.2568027729	0	176	176	176	100	2Dportrait_NF1
51588	0.4208987499	0.6150838776	0	171	171	171	100	2Dportrait_NF1
1540	0.3968412916	0.6524146864	0	255	112	1	100	2Dportrait_NF1
8737	0.5922431546	0.5368776901	0	171	171	171	100	2Dportrait_NF1
8697	0.6463729748	0.2068059696	0	171	171	171	100	2Dportrait_NF1
222484	0.6278002366	0.9084350472	0	183	183	183	100	2Dportrait_NF1
9413	0.9279226365	0.5332842859	0	184	184	184	100	2Dportrait_NF1
79734	0.6131251254	0.3905281711	0	183	183	183	100	2Dportrait_NF1
801	0.8037212137	0.6211491854	0	158	158	158	100	2Dportrait_NF1
10971	0.6458195589	0.4536662876	0	157	157	157	100	2Dportrait_NF1
56648	0.5465440425	0.450326035	0	184	184	184	100	2Dportrait_NF1
51678	0.5544354973	0.8724128801	0	186	186	186	100	2Dportrait_NF1
7532	0.648297961	0.4488894143	0	157	157	157	100	2Dportrait_NF1
7533	0.639143701	0.4616348905	0	160	160	160	100	2Dportrait_NF1
7534	0.6392599749	0.4456005778	0	156	156	156	100	2Dportrait_NF1
7529	0.6431049663	0.4497117357	0	157	157	157	100	2Dportrait_NF1
171017	0.3629690279	0.456183433	0	194	194	194	100	2Dportrait_NF1
4354	0.4954208006	0.4202215508	0	181	181	181	100	2Dportrait_NF1
8887	0.7421904225	0.5187633813	0	179	179	179	100	2Dportrait_NF1
1026	0.4173667835	0.7766240581	0	175	200	232	100	2Dportrait_NF1
6900	0.7462290054	0.5202395184	0	179	179	179	100	2Dportrait_NF1
7871	0.6815361458	0.6962995931	0	187	187	187	100	2Dportrait_NF1
7415	0.6830381896	0.6527310416	0	156	156	156	100	2Dportrait_NF1
79088	0.492820363	0.2931133419	0	188	188	188	100	2Dportrait_NF1
7314	0.5740790476	0.5332323085	0	160	160	160	100	2Dportrait_NF1
7273	0.7159573648	0.2864093738	0	166	166	166	100	2Dportrait_NF1
7450	0.8276307277	0.3204245154	0	192	192	192	100	2Dportrait_NF1
58533	0.7018547757	0.2548253847	0	175	175	175	100	2Dportrait_NF1
202333	0.5073884191	0.7885415998	0	193	193	193	100	2Dportrait_NF1
55900	0.5763585055	0.2231509683	0	190	190	190	100	2Dportrait_NF1
8291	0.7159221258	0.2885324785	0	186	186	186	100	2Dportrait_NF1
339318	0.5561388272	0.4836541313	0	212	212	212	100	2Dportrait_NF1
7552	0.6253451785	0.3802048664	0	191	191	191	100	2Dportrait_NF1
2495	0.4877060984	0.6595363825	0	175	175	175	100	2Dportrait_NF1
4621	0.5805507944	0.5660454576	0	191	191	191	100	2Dportrait_NF1
1213	0.6607653563	0.3812727054	0	158	158	158	100	2Dportrait_NF1
667	0.710545799	0.3387276493	0	174	174	174	100	2Dportrait_NF1
9472	0.739626748	0.4027382685	0	186	186	186	100	2Dportrait_NF1
22873	0.4785333639	0.2292793114	0	199	199	199	100	2Dportrait_NF1
151050	0.7293136155	0.7225438257	0	216	216	216	100	2Dportrait_NF1
4703	0.7122288702	0.3007097953	0	186	186	186	100	2Dportrait_NF1
84557	0.5819523253	0.571582459	0	157	157	157	100	2Dportrait_NF1
23710	0.5828084323	0.5638468003	0	158	158	158	100	2Dportrait_NF1
11345	0.5826056594	0.5528896626	0	157	157	157	100	2Dportrait_NF1
7037	0.7472414948	0.2895220707	0	170	170	170	100	2Dportrait_NF1
50807	0.6812484349	0.4109272423	0	177	177	177	100	2Dportrait_NF1
2911	0.7580842531	0.502244769	0	193	193	193	100	2Dportrait_NF1
4646	0.6728840044	0.4147882797	0	169	169	169	100	2Dportrait_NF1
8717	0.5541940655	0.5650105114	0	176	176	176	100	2Dportrait_NF1
5867	0.7219089645	0.5788533517	0	185	185	185	100	2Dportrait_NF1
7187	0.5809354124	0.5269624588	0	175	175	175	100	2Dportrait_NF1
81631	0.5812020096	0.5618029528	0	160	160	160	100	2Dportrait_NF1
11337	0.5851959862	0.5670450412	0	159	159	159	100	2Dportrait_NF1
7132	0.5529072844	0.5684304703	0	163	163	163	100	2Dportrait_NF1
8766	0.732442601	0.5934115274	0	171	171	171	100	2Dportrait_NF1
7124	0.4157638549	0.7897059845	0	175	200	232	100	2Dportrait_NF1
9577	0.6179156967	0.4236570018	0	175	175	175	100	2Dportrait_NF1
6647	0.6355824059	0.822600636	0	175	175	175	100	2Dportrait_NF1
51552	0.6702821914	0.4509797384	0	176	176	176	100	2Dportrait_NF1
2060	0.5530830333	0.4735389608	0	165	165	165	100	2Dportrait_NF1
23390	0.289988981	0.4890957097	0	171	171	171	100	2Dportrait_NF1
201475	0.694209771	0.6250808359	0	199	199	199	100	2Dportrait_NF1
10890	0.6985000079	0.6171930618	0	170	170	170	100	2Dportrait_NF1
8878	0.6108295349	0.6562200418	0	159	159	159	100	2Dportrait_NF1
57531	0.4304755434	0.4357118404	0	194	194	194	100	2Dportrait_NF1
57111	0.6690576733	0.4322693168	0	195	195	195	100	2Dportrait_NF1
93474	0.4814533316	0.2563967202	0	195	195	195	100	2Dportrait_NF1
5071	0.7432316087	0.7819363103	0	157	157	157	100	2Dportrait_NF1
64786	0.7390485756	0.6463272629	0	176	176	176	100	2Dportrait_NF1
57541	0.4987221895	0.1502696625	0	192	192	192	100	2Dportrait_NF1
79673	0.4727781807	0.2406893152	0	196	196	196	100	2Dportrait_NF1
9802	0.4524604429	0.2978504744	0	178	178	178	100	2Dportrait_NF1
5866	0.7209091136	0.5820201591	0	193	193	193	100	2Dportrait_NF1
23673	0.849917389	0.6691622016	0	177	177	177	100	2Dportrait_NF1
3315	0.7803276463	0.6226716868	0	255	196	51	100	2Dportrait_NF1
4901	0.7258319427	0.722699758	0	211	211	211	100	2Dportrait_NF1
440738	0.5759156761	0.5640242871	0	185	185	185	100	2Dportrait_NF1
10137	0.4829687945	0.4904457762	0	181	181	181	100	2Dportrait_NF1
9516	0.8342944675	0.5581131154	0	181	181	181	100	2Dportrait_NF1
8517	0.6345804733	0.5254567967	0	159	159	159	100	2Dportrait_NF1
10626	0.6969384146	0.1184411099	0	184	184	184	100	2Dportrait_NF1
841	0.4178536987	0.712919915	0	175	200	232	100	2Dportrait_NF1
9474	0.6479799179	0.5999759534	0	173	173	173	100	2Dportrait_NF1
9255	0.5664103643	0.4033750203	0	175	175	175	100	2Dportrait_NF1
9204	0.499972728	0.256219907	0	184	184	184	100	2Dportrait_NF1
4624	0.4282802056	0.1491069057	0	189	189	189	100	2Dportrait_NF1
342346	0.7773170907	0.117030085	0	203	203	203	100	2Dportrait_NF1
6059	0.6849823566	0.7779225962	0	164	164	164	100	2Dportrait_NF1
5499	0.773667698	0.1237998388	0	160	160	160	100	2Dportrait_NF1
3853	0.5392527288	0.2982838069	0	177	177	177	100	2Dportrait_NF1
5764	0.7238574434	0.5436383506	0	181	181	181	100	2Dportrait_NF1
5108	0.6130546474	0.3116362854	0	171	171	171	100	2Dportrait_NF1
3281	0.5517932041	0.3202867696	0	189	189	189	100	2Dportrait_NF1
23636	0.5143032925	0.2985329169	0	174	174	174	100	2Dportrait_NF1
10403	0.6662624919	0.2893302145	0	175	175	175	100	2Dportrait_NF1
10152	0.7061096993	0.3246460271	0	176	176	176	100	2Dportrait_NF1
10445	0.5188926893	0.3158643083	0	179	179	179	100	2Dportrait_NF1
26258	0.6504451611	0.3166975192	0	181	181	181	100	2Dportrait_NF1
51631	0.5442306467	0.2173636219	0	161	161	161	100	2Dportrait_NF1
57326	0.5153284204	0.2684262997	0	175	175	175	100	2Dportrait_NF1
3915	0.8508061702	0.3402510488	0	177	177	177	100	2Dportrait_NF1
2661	0.6700765562	0.5540753771	0	187	187	187	100	2Dportrait_NF1
6616	0.8313477733	0.6691536696	0	180	180	180	100	2Dportrait_NF1
9821	0.5248401629	0.6376983331	0	178	178	178	100	2Dportrait_NF1
10970	0.8969067392	0.6113727103	0	165	165	165	100	2Dportrait_NF1
115106	0.6188820185	0.3039017494	0	176	176	176	100	2Dportrait_NF1
9897	0.6452302349	0.2845548005	0	186	186	186	100	2Dportrait_NF1
253725	0.6575139265	0.2826724985	0	197	197	197	100	2Dportrait_NF1
387680	0.6275450141	0.2906495211	0	184	184	184	100	2Dportrait_NF1
23325	0.6507937596	0.2793695169	0	183	183	183	100	2Dportrait_NF1
167838	0.5376332588	0.3588938885	0	192	192	192	100	2Dportrait_NF1
23028	0.4162247127	0.3605623309	0	163	163	163	100	2Dportrait_NF1
830	0.6436061184	0.3771123766	0	170	170	170	100	2Dportrait_NF1
90410	0.5798020771	0.9564237024	0	188	188	188	100	2Dportrait_NF1
6386	0.6958804268	0.2356513198	0	167	167	167	100	2Dportrait_NF1
92597	0.5268330623	0.4821106369	0	187	187	187	100	2Dportrait_NF1
55165	0.7177503162	0.6150049572	0	174	174	174	100	2Dportrait_NF1
200081	0.5370935965	0.3603472363	0	170	170	170	100	2Dportrait_NF1
54535	0.5501857778	0.3214903337	0	183	183	183	100	2Dportrait_NF1
93426	0.5096174718	0.2821228622	0	192	192	192	100	2Dportrait_NF1
2801	0.5061755729	0.289779825	0	164	164	164	100	2Dportrait_NF1
145508	0.6146085089	0.3055682833	0	170	170	170	100	2Dportrait_NF1
132320	0.6220028261	0.3013975141	0	177	177	177	100	2Dportrait_NF1
26088	0.7423637181	0.4985578504	0	175	175	175	100	2Dportrait_NF1
25886	0.5159524629	0.6169308171	0	185	185	185	100	2Dportrait_NF1
11320	0.643990848	0.2957520674	0	221	221	221	100	2Dportrait_NF1
57511	0.8131035608	0.534117609	0	182	182	182	100	2Dportrait_NF1
162239	0.4015491554	0.3172426649	0	200	200	200	100	2Dportrait_NF1
10163	0.7027715102	0.322507318	0	179	179	179	100	2Dportrait_NF1
10810	0.6723381716	0.3096903306	0	188	188	188	100	2Dportrait_NF1
51124	0.8137206894	0.4787770077	0	186	186	186	100	2Dportrait_NF1
55845	0.7958522852	0.3985925338	0	192	192	192	100	2Dportrait_NF1
55330	0.6462806397	0.3196152165	0	195	195	195	100	2Dportrait_NF1
56254	0.5153255581	0.4536811062	0	173	173	173	100	2Dportrait_NF1
23637	0.5959698277	0.3634851922	0	178	178	178	100	2Dportrait_NF1
54971	0.4698484741	0.2966726183	0	177	177	177	100	2Dportrait_NF1
23102	0.5835120972	0.523472785	0	189	189	189	100	2Dportrait_NF1
23299	0.5434502961	0.5452000315	0	188	188	188	100	2Dportrait_NF1
9810	0.5127762691	0.4490301912	0	172	172	172	100	2Dportrait_NF1
9869	0.6655128081	0.5481113299	0	168	168	168	100	2Dportrait_NF1
9776	0.5365112237	0.639533036	0	187	187	187	100	2Dportrait_NF1
9648	0.6967782779	0.6630720838	0	189	189	189	100	2Dportrait_NF1
8936	0.7103375618	0.3296049899	0	181	181	181	100	2Dportrait_NF1
8408	0.5435725174	0.6235028769	0	184	184	184	100	2Dportrait_NF1
7189	0.6071110767	0.504817372	0	157	157	157	100	2Dportrait_NF1
282991	0.6454629313	0.3209737026	0	189	189	189	100	2Dportrait_NF1
282809	0.5900649159	0.4101765443	0	186	186	186	100	2Dportrait_NF1
3606	0.4735177537	0.6738345587	0	198	198	198	100	2Dportrait_NF1
121457	0.6497176319	0.3248500077	0	174	174	174	100	2Dportrait_NF1
3298	0.5466081641	0.6140256931	0	179	179	179	100	2Dportrait_NF1
2803	0.7191422568	0.3550869615	0	183	183	183	100	2Dportrait_NF1
2802	0.496952582	0.6435083564	0	177	177	177	100	2Dportrait_NF1
2647	0.6508777682	0.3102650013	0	184	184	184	100	2Dportrait_NF1
60673	0.5318739495	0.6338868033	0	187	187	187	100	2Dportrait_NF1
9798	0.6643770566	0.6542354687	0	186	186	186	100	2Dportrait_NF1
327	0.6226361617	0.5496469659	0	183	183	183	100	2Dportrait_NF1
6310	0.686143162	0.2285970933	0	169	169	169	100	2Dportrait_NF1
23473	0.6682690333	0.6631448298	0	187	187	187	100	2Dportrait_NF1
29882	0.6512389308	0.1971589329	0	182	182	182	100	2Dportrait_NF1
51343	0.6491876343	0.2458008425	0	176	176	176	100	2Dportrait_NF1
991	0.5522844685	0.4649947891	0	165	165	165	100	2Dportrait_NF1
57132	0.6725302762	0.5972732384	0	188	188	188	100	2Dportrait_NF1
7412	0.7642115275	0.2915505383	0	157	157	157	100	2Dportrait_NF1
6683	0.6612437592	0.2538910255	0	188	188	188	100	2Dportrait_NF1
523	0.6900160324	0.6079175011	0	170	170	170	100	2Dportrait_NF1
4143	0.6211379837	0.7192692465	0	193	193	193	100	2Dportrait_NF1
3309	0.8433905163	0.4241485985	0	156	156	156	100	2Dportrait_NF1
525	0.6938729188	0.6203522353	0	182	182	182	100	2Dportrait_NF1
91408	0.5507163701	0.7165380169	0	187	187	187	100	2Dportrait_NF1
26517	0.6625016577	0.7117327412	0	174	174	174	100	2Dportrait_NF1
2335	0.8065749038	0.3161997481	0	156	156	156	100	2Dportrait_NF1
57222	0.7441414291	0.7968354267	0	184	184	184	100	2Dportrait_NF1
3676	0.7695622056	0.2866737515	0	159	159	159	100	2Dportrait_NF1
23493	0.3259170762	0.6332328754	0	190	220	0	100	2Dportrait_NF1
29979	0.6960323857	0.670641931	0	166	166	166	100	2Dportrait_NF1
5119	0.6668417794	0.6065675469	0	185	185	185	100	2Dportrait_NF1
27183	0.6690540304	0.59810847	0	189	189	189	100	2Dportrait_NF1
9525	0.6582661379	0.6528391502	0	179	179	179	100	2Dportrait_NF1
5878	0.757489279	0.6521920703	0	168	168	168	100	2Dportrait_NF1
142678	0.3417262291	0.660104093	0	190	190	190	100	2Dportrait_NF1
51026	0.7555265261	0.6542599419	0	176	176	176	100	2Dportrait_NF1
10159	0.6546526533	0.3874972012	0	180	180	180	100	2Dportrait_NF1
7879	0.7230910323	0.6684690941	0	166	166	166	100	2Dportrait_NF1
128866	0.6834403157	0.5959406849	0	177	177	177	100	2Dportrait_NF1
8906	0.7383527168	0.5051668445	0	183	183	183	100	2Dportrait_NF1
10342	0.6367901967	0.3617776826	0	169	169	169	100	2Dportrait_NF1
128239	0.5534828176	0.3815257446	0	178	178	178	100	2Dportrait_NF1
999	0.6827350153	0.3441395905	0	255	196	51	100	2Dportrait_NF1
55031	0.7432212005	0.6531595468	0	179	179	179	100	2Dportrait_NF1
4771	0.4143561906	0.7175233431	0	0	104	255	100	2Dportrait_NF1
65977	0.4870571878	0.6966144888	0	209	209	209	100	2Dportrait_NF1
7812	0.6163431748	0.5401806716	0	170	170	170	100	2Dportrait_NF1
3034	0.4859320303	0.6950473071	0	189	189	189	100	2Dportrait_NF1
54206	0.7931808863	0.490704204	0	172	172	172	100	2Dportrait_NF1
322	0.692648029	0.3440645993	0	172	172	172	100	2Dportrait_NF1
5621	0.7025575485	0.5536430549	0	255	196	51	100	2Dportrait_NF1
4035	0.8223305291	0.3541327319	0	169	169	169	100	2Dportrait_NF1
7024	0.6829384945	0.3089053926	0	173	173	173	100	2Dportrait_NF1
25	0.7139503029	0.384053555	0	158	158	158	100	2Dportrait_NF1
4036	0.824459738	0.3992160386	0	180	180	180	100	2Dportrait_NF1
22883	0.8932126659	0.4208236135	0	182	182	182	100	2Dportrait_NF1
51466	0.6743681314	0.3447467051	0	183	183	183	100	2Dportrait_NF1
10524	0.3890779314	0.3120742207	0	161	161	161	100	2Dportrait_NF1
55740	0.6745240305	0.3490318695	0	175	175	175	100	2Dportrait_NF1
7408	0.672390807	0.357534841	0	172	172	172	100	2Dportrait_NF1
356	0.7003742916	0.3298745317	0	179	179	179	100	2Dportrait_NF1
351	0.8464287278	0.864246471	0	155	155	155	100	2Dportrait_NF1
333	0.5688463161	0.5262935999	0	180	180	180	100	2Dportrait_NF1
334	0.4233467454	0.584551674	0	173	173	173	100	2Dportrait_NF1
1956	0.6878683862	0.6117511466	0	255	196	51	100	2Dportrait_NF1
2064	0.4505838174	0.7198359466	0	175	200	232	100	2Dportrait_NF1
342371	0.6569202162	0.2301657345	0	183	183	183	100	2Dportrait_NF1
57616	0.5031822279	0.2713908104	0	191	191	191	100	2Dportrait_NF1
10194	0.4271111109	0.4442191901	0	206	206	206	100	2Dportrait_NF1
3065	0.4052475035	0.4522037343	0	158	158	158	100	2Dportrait_NF1
10006	0.705090519	0.3265865933	0	179	179	179	100	2Dportrait_NF1
10084	0.4138137777	0.581896446	0	176	176	176	100	2Dportrait_NF1
1730	0.7366884546	0.469284893	0	200	200	200	100	2Dportrait_NF1
1729	0.5548389987	0.7576484729	0	179	179	179	100	2Dportrait_NF1
1660	0.6187274575	0.1266524801	0	160	160	160	100	2Dportrait_NF1
1665	0.5857090333	0.075865743	0	164	164	164	100	2Dportrait_NF1
1654	0.6134619032	0.2088085046	0	159	159	159	100	2Dportrait_NF1
10291	0.5709719936	0.1107152181	0	167	167	167	100	2Dportrait_NF1
10262	0.5608999212	0.1230601986	0	173	173	173	100	2Dportrait_NF1
6421	0.5750866303	0.5846776323	0	161	161	161	100	2Dportrait_NF1
10657	0.6950430172	0.3926790046	0	165	165	165	100	2Dportrait_NF1
10521	0.6286217366	0.6983565753	0	159	159	159	100	2Dportrait_NF1
10523	0.5711010918	0.1743532386	0	178	178	178	100	2Dportrait_NF1
6124	0.5509287334	0.1244626916	0	162	162	162	100	2Dportrait_NF1
84991	0.5731410136	0.1064675493	0	174	174	174	100	2Dportrait_NF1
26986	0.5343858435	0.3171214216	0	159	159	159	100	2Dportrait_NF1
26999	0.71045391	0.3280968581	0	181	181	181	100	2Dportrait_NF1
8976	0.6741808591	0.3790604644	0	169	169	169	100	2Dportrait_NF1
10992	0.5662953915	0.1971492223	0	166	166	166	100	2Dportrait_NF1
10946	0.5775506469	0.1143983759	0	167	167	167	100	2Dportrait_NF1
9879	0.5210705934	0.7461240738	0	175	175	175	100	2Dportrait_NF1
9967	0.5789718417	0.2103135492	0	166	166	166	100	2Dportrait_NF1
3190	0.5527873677	0.2328747362	0	157	157	157	100	2Dportrait_NF1
3187	0.6168580805	0.1959660337	0	160	160	160	100	2Dportrait_NF1
79869	0.5405269086	0.3506961582	0	171	171	171	100	2Dportrait_NF1
5725	0.6216792815	0.1231913771	0	160	160	160	100	2Dportrait_NF1
11338	0.5776221657	0.1126089148	0	158	158	158	100	2Dportrait_NF1
51729	0.551474752	0.2792058385	0	176	176	176	100	2Dportrait_NF1
11052	0.5407436582	0.3500623252	0	171	171	171	100	2Dportrait_NF1
90324	0.5686654746	0.1206815849	0	187	187	187	100	2Dportrait_NF1
23191	0.7108406468	0.3257701096	0	177	177	177	100	2Dportrait_NF1
7536	0.5037410709	0.3705170785	0	167	167	167	100	2Dportrait_NF1
7454	0.6722139429	0.3426104657	0	180	180	180	100	2Dportrait_NF1
7456	0.6875643197	0.3547017895	0	181	181	181	100	2Dportrait_NF1
23450	0.5623625628	0.1342001555	0	164	164	164	100	2Dportrait_NF1
23451	0.5695596828	0.1183506826	0	164	164	164	100	2Dportrait_NF1
8570	0.5828392107	0.7661265222	0	168	168	168	100	2Dportrait_NF1
147179	0.683632792	0.3280898979	0	191	191	191	100	2Dportrait_NF1
27336	0.5781682587	0.4554519318	0	177	177	177	100	2Dportrait_NF1
6418	0.5100398566	0.5144437523	0	161	161	161	100	2Dportrait_NF1
8175	0.5711303832	0.1235708798	0	172	172	172	100	2Dportrait_NF1
56252	0.5818358656	0.3221993825	0	181	181	181	100	2Dportrait_NF1
4841	0.5012731884	0.4816434011	0	162	162	162	100	2Dportrait_NF1
4904	0.5460548226	0.5651758738	0	158	158	158	100	2Dportrait_NF1
301	0.4366245262	0.6358833884	0	165	165	165	100	2Dportrait_NF1
4851	0.3590443398	0.6538353659	0	175	200	232	100	2Dportrait_NF1
23327	0.7938117685	0.6938556427	0	168	168	168	100	2Dportrait_NF1
4738	0.5418472932	0.5032445771	0	156	156	156	100	2Dportrait_NF1
8450	0.5712777328	0.6090057719	0	158	158	158	100	2Dportrait_NF1
9733	0.5061314498	0.0978868361	0	173	173	173	100	2Dportrait_NF1
57823	0.7534776086	0.3285749833	0	196	196	196	100	2Dportrait_NF1
81890	0.5975583707	0.6485915936	0	185	185	185	100	2Dportrait_NF1
23295	0.9710253628	0.593914687	0	181	181	181	100	2Dportrait_NF1
7059	0.8635724278	0.5333477141	0	188	188	188	100	2Dportrait_NF1
323	0.5997990211	0.6432934864	0	179	179	179	100	2Dportrait_NF1
84108	0.4247357866	0.5095655061	0	176	176	176	100	2Dportrait_NF1
200728	0.8475551864	0.5611014257	0	172	172	172	100	2Dportrait_NF1
51259	0.8483311135	0.5647803737	0	172	172	172	100	2Dportrait_NF1
80817	0.618448668	0.2888359235	0	181	181	181	100	2Dportrait_NF1
9731	0.6181524819	0.2851048858	0	183	183	183	100	2Dportrait_NF1
84461	0.5560584987	0.4029116015	0	184	184	184	100	2Dportrait_NF1
85360	0.4191336031	0.1449827254	0	195	195	195	100	2Dportrait_NF1
641	0.3789955251	0.675504685	0	175	200	232	100	2Dportrait_NF1
182	0.3433446955	0.6523005156	0	194	194	194	100	2Dportrait_NF1
23064	0.4646151478	0.3719105905	0	178	178	178	100	2Dportrait_NF1
6855	0.8904252906	0.5956306164	0	189	189	189	100	2Dportrait_NF1
8924	0.5054921667	0.5430515555	0	168	168	168	100	2Dportrait_NF1
9148	0.5446454112	0.7129636973	0	192	192	192	100	2Dportrait_NF1
132001	0.8449415528	0.5890943682	0	195	195	195	100	2Dportrait_NF1
79877	0.9122510942	0.5345695771	0	187	187	187	100	2Dportrait_NF1
4005	0.4778016343	0.4514815509	0	175	175	175	100	2Dportrait_NF1
55872	0.6095204134	0.1710821957	0	173	173	173	100	2Dportrait_NF1
369	0.4197174628	0.6725811501	0	174	174	174	100	2Dportrait_NF1
1739	0.7983183462	0.1826213574	0	178	178	178	100	2Dportrait_NF1
4591	0.3999174558	0.6367842934	0	255	112	1	100	2Dportrait_NF1
2874	0.6022382811	0.8826110124	0	179	179	179	100	2Dportrait_NF1
4089	0.422322584	0.7077283448	0	175	200	232	100	2Dportrait_NF1
891	0.515985769	0.5697542674	0	169	169	169	100	2Dportrait_NF1
9737	0.7813739621	0.6064158805	0	191	191	191	100	2Dportrait_NF1
57562	0.6243517955	0.4941264081	0	179	179	179	100	2Dportrait_NF1
7157	0.431085535	0.6541838281	0	175	200	232	100	2Dportrait_NF1
5894	0.3857013436	0.6894905475	0	175	200	232	100	2Dportrait_NF1
81552	0.7290082852	0.5894802137	0	198	198	198	100	2Dportrait_NF1
4155	0.4812784376	0.4581179371	0	175	175	175	100	2Dportrait_NF1
114928	0.7667437546	0.6079419743	0	182	182	182	100	2Dportrait_NF1
983	0.5016403729	0.5664243429	0	163	163	163	100	2Dportrait_NF1
3014	0.5497061482	0.4431695376	0	161	161	161	100	2Dportrait_NF1
84708	0.6164844282	0.9318629553	0	167	167	167	100	2Dportrait_NF1
1874	0.4187784995	0.527947336	0	176	176	176	100	2Dportrait_NF1
1459	0.4379929741	0.564286195	0	255	112	1	100	2Dportrait_NF1
7015	0.3863995071	0.7289914989	0	175	200	232	100	2Dportrait_NF1
5052	0.6336683482	0.8197205466	0	163	163	163	100	2Dportrait_NF1
4744	0.5970453607	0.300760201	0	183	183	183	100	2Dportrait_NF1
4637	0.6493436078	0.3943582242	0	170	170	170	100	2Dportrait_NF1
4627	0.6536197937	0.3887832781	0	157	157	157	100	2Dportrait_NF1
345651	0.7028894196	0.4894091461	0	168	168	168	100	2Dportrait_NF1
6169	0.4856146562	0.8282240794	0	169	169	169	100	2Dportrait_NF1
6167	0.5963280537	0.1480404138	0	177	177	177	100	2Dportrait_NF1
6173	0.6014047375	0.1631986876	0	179	179	179	100	2Dportrait_NF1
6147	0.6001932667	0.1530971009	0	163	163	163	100	2Dportrait_NF1
6143	0.5919431027	0.1464006544	0	169	169	169	100	2Dportrait_NF1
6146	0.5942157953	0.1534273205	0	166	166	166	100	2Dportrait_NF1
6159	0.5994222463	0.1542650779	0	172	172	172	100	2Dportrait_NF1
6152	0.5930254753	0.14761595	0	164	164	164	100	2Dportrait_NF1
6194	0.4773884681	0.8332777916	0	255	196	51	100	2Dportrait_NF1
6191	0.600859202	0.1700952417	0	162	162	162	100	2Dportrait_NF1
6188	0.6014369284	0.1503737858	0	159	159	159	100	2Dportrait_NF1
6205	0.5910809738	0.1508394498	0	162	162	162	100	2Dportrait_NF1
6208	0.5203921311	0.1246551653	0	161	161	161	100	2Dportrait_NF1
6218	0.5999648451	0.1578120054	0	167	167	167	100	2Dportrait_NF1
6217	0.6038007666	0.1673804585	0	160	160	160	100	2Dportrait_NF1
6228	0.6022606586	0.1549440403	0	166	166	166	100	2Dportrait_NF1
6229	0.5982886135	0.1569766055	0	169	169	169	100	2Dportrait_NF1
6223	0.476537528	0.8335053473	0	255	196	51	100	2Dportrait_NF1
6222	0.5922112982	0.1540174834	0	161	161	161	100	2Dportrait_NF1
6235	0.6026239772	0.1672904241	0	179	179	179	100	2Dportrait_NF1
6233	0.5947804742	0.1482959228	0	163	163	163	100	2Dportrait_NF1
6230	0.5839584579	0.1713270398	0	161	161	161	100	2Dportrait_NF1
5646	0.7310525933	0.2407749714	0	178	178	178	100	2Dportrait_NF1
388697	0.6060052115	0.1698286187	0	176	176	176	100	2Dportrait_NF1
5928	0.4031181087	0.4399542329	0	164	164	164	100	2Dportrait_NF1
5931	0.4004810196	0.4376342201	0	171	171	171	100	2Dportrait_NF1
7431	0.6035954659	0.5539380803	0	157	157	157	100	2Dportrait_NF1
80055	0.9386941734	0.4799267982	0	193	193	193	100	2Dportrait_NF1
6734	0.8487152484	0.6792076571	0	176	176	176	100	2Dportrait_NF1
8078	0.6689482391	0.2175537381	0	172	172	172	100	2Dportrait_NF1
10935	0.5774045983	0.5042714404	0	172	172	172	100	2Dportrait_NF1
10923	0.5837454998	0.6494887939	0	168	168	168	100	2Dportrait_NF1
9349	0.812677496	0.3755466543	0	160	160	160	100	2Dportrait_NF1
11224	0.5973457844	0.1512984904	0	171	171	171	100	2Dportrait_NF1
11273	0.576164691	0.1972215192	0	174	174	174	100	2Dportrait_NF1
121504	0.4766142509	0.4261000541	0	158	158	158	100	2Dportrait_NF1
1457	0.4382146676	0.561133645	0	255	112	1	100	2Dportrait_NF1
1460	0.451349039	0.5337004423	0	255	112	1	100	2Dportrait_NF1
203068	0.6109820142	0.6083814812	0	156	156	156	100	2Dportrait_NF1
1823	0.5054263352	0.5642091831	0	182	182	182	100	2Dportrait_NF1
1828	0.4820813515	0.6668731732	0	179	179	179	100	2Dportrait_NF1
1832	0.4620876415	0.6734132383	0	168	168	168	100	2Dportrait_NF1
11051	0.6233877784	0.5818367224	0	167	167	167	100	2Dportrait_NF1
2670	0.5145132397	0.3167023464	0	166	166	166	100	2Dportrait_NF1
2197	0.605139923	0.1581480065	0	175	175	175	100	2Dportrait_NF1
57470	0.5473852064	0.4422043063	0	175	175	175	100	2Dportrait_NF1
117159	0.6038548517	0.1608354538	0	172	172	172	100	2Dportrait_NF1
31	0.6669752267	0.7147267768	0	169	169	169	100	2Dportrait_NF1
3728	0.438483272	0.7691281917	0	166	166	166	100	2Dportrait_NF1
3240	0.8047597235	0.2497923288	0	180	180	180	100	2Dportrait_NF1
3303	0.5991368401	0.6184546656	0	156	156	156	100	2Dportrait_NF1
3312	0.5918253048	0.6160571918	0	255	196	51	100	2Dportrait_NF1
3320	0.5671923505	0.6095594496	0	155	155	155	100	2Dportrait_NF1
3326	0.5518486646	0.5895206282	0	156	156	156	100	2Dportrait_NF1
3043	0.6161246781	0.7004769857	0	181	181	181	100	2Dportrait_NF1
3039	0.7735136575	0.2682143485	0	175	175	175	100	2Dportrait_NF1
3006	0.5669800615	0.1845631023	0	167	167	167	100	2Dportrait_NF1
3005	0.5903651165	0.5867612207	0	175	175	175	100	2Dportrait_NF1
3008	0.5221815884	0.1035283537	0	172	172	172	100	2Dportrait_NF1
3189	0.5722379585	0.2129452021	0	167	167	167	100	2Dportrait_NF1
3192	0.5553385153	0.5048406103	0	157	157	157	100	2Dportrait_NF1
29966	0.6919755885	0.6931824056	0	175	175	175	100	2Dportrait_NF1
284194	0.5772226788	0.5413831131	0	204	204	204	100	2Dportrait_NF1
339287	0.4580014042	0.4697133983	0	182	182	182	100	2Dportrait_NF1
55715	0.7308420515	0.4302625159	0	180	180	180	100	2Dportrait_NF1
57684	0.4496786434	0.5391629015	0	195	195	195	100	2Dportrait_NF1
92714	0.6279440177	0.4018535292	0	181	181	181	100	2Dportrait_NF1
55734	0.489769104	0.2537886423	0	188	188	188	100	2Dportrait_NF1
3965	0.873669294	0.5046706451	0	187	187	187	100	2Dportrait_NF1
10482	0.6388855047	0.6020045333	0	156	156	156	100	2Dportrait_NF1
5728	0.3774286906	0.7265845951	0	175	200	232	100	2Dportrait_NF1
6714	0.7010132773	0.403395452	0	255	196	51	100	2Dportrait_NF1
27037	0.7674080172	0.4228555612	0	174	174	174	100	2Dportrait_NF1
2244	0.5959581557	0.6880437109	0	181	181	181	100	2Dportrait_NF1
90655	0.4989047037	0.4427303674	0	192	192	192	100	2Dportrait_NF1
84330	0.492997636	0.5783590608	0	193	193	193	100	2Dportrait_NF1
22836	0.5602682955	0.4811165541	0	183	183	183	100	2Dportrait_NF1
284467	0.841249115	0.3803262219	0	186	186	186	100	2Dportrait_NF1
11017	0.6497440983	0.6576772065	0	181	181	181	100	2Dportrait_NF1
55743	0.4742776597	0.813541517	0	255	196	51	100	2Dportrait_NF1
64601	0.6545337031	0.1837892221	0	186	186	186	100	2Dportrait_NF1
8417	0.8593113337	0.6850688721	0	180	180	180	100	2Dportrait_NF1
57617	0.5757949045	0.4705143898	0	181	181	181	100	2Dportrait_NF1
55823	0.5467368534	0.6989234999	0	180	180	180	100	2Dportrait_NF1
65082	0.580770146	0.4918378288	0	187	187	187	100	2Dportrait_NF1
7405	0.6649953003	0.6091922396	0	186	186	186	100	2Dportrait_NF1
22879	0.5808304389	0.487043218	0	206	206	206	100	2Dportrait_NF1
64400	0.6684184646	0.1813032295	0	184	184	184	100	2Dportrait_NF1
29911	0.667930843	0.1805843579	0	181	181	181	100	2Dportrait_NF1
84376	0.6679274232	0.179991669	0	186	186	186	100	2Dportrait_NF1
55720	0.7349921502	0.9393043745	0	175	175	175	100	2Dportrait_NF1
23063	0.6806591853	0.3193838438	0	176	176	176	100	2Dportrait_NF1
3842	0.8020640885	0.5378858055	0	169	169	169	100	2Dportrait_NF1
27072	0.6675067855	0.1825541684	0	185	185	185	100	2Dportrait_NF1
54967	0.3308026961	0.5392723573	0	197	197	197	100	2Dportrait_NF1
5316	0.3724667566	0.505027527	0	186	186	186	100	2Dportrait_NF1
83547	0.5686571109	0.4759167887	0	200	200	200	100	2Dportrait_NF1
9392	0.3688531977	0.6922304213	0	194	194	194	100	2Dportrait_NF1
91	0.3596531791	0.7002501036	0	178	178	178	100	2Dportrait_NF1
116541	0.7124260302	0.8711127703	0	195	195	195	100	2Dportrait_NF1
64427	0.6501218396	0.1853094783	0	203	203	203	100	2Dportrait_NF1
64960	0.7114041735	0.9412910805	0	181	181	181	100	2Dportrait_NF1
23355	0.8350546338	0.5638146933	0	191	191	191	100	2Dportrait_NF1
23438	0.7032886463	0.8830346903	0	186	186	186	100	2Dportrait_NF1
5747	0.6977602863	0.4668628338	0	163	163	163	100	2Dportrait_NF1
5694	0.6609937407	0.74390723	0	176	176	176	100	2Dportrait_NF1
51373	0.6927828144	0.8412797364	0	190	190	190	100	2Dportrait_NF1
114904	0.6555290934	0.1897314343	0	204	204	204	100	2Dportrait_NF1
2475	0.6218623905	0.4982393622	0	166	166	166	100	2Dportrait_NF1
3075	0.8015305224	0.295293139	0	191	191	191	100	2Dportrait_NF1
4914	0.6120094467	0.540166302	0	155	155	155	100	2Dportrait_NF1
10527	0.7978762231	0.5394728578	0	168	168	168	100	2Dportrait_NF1
10079	0.8860500042	0.6216559375	0	190	190	190	100	2Dportrait_NF1
168850	0.4132370921	0.4367096278	0	186	186	186	100	2Dportrait_NF1
80004	0.5720895681	0.4471387959	0	199	199	199	100	2Dportrait_NF1
8554	0.3601854441	0.5185956614	0	169	169	169	100	2Dportrait_NF1
55660	0.6076943789	0.5159179809	0	166	166	166	100	2Dportrait_NF1
55781	0.5361896864	0.1614645157	0	164	164	164	100	2Dportrait_NF1
57179	0.7302696779	0.6683993792	0	181	181	181	100	2Dportrait_NF1
55014	0.5404267674	0.7000442145	0	184	184	184	100	2Dportrait_NF1
2041	0.8239959065	0.5685829225	0	185	185	185	100	2Dportrait_NF1
27304	0.6196120754	0.2012100866	0	194	194	194	100	2Dportrait_NF1
83648	0.5395668689	0.5994512394	0	190	190	190	100	2Dportrait_NF1
147719	0.6173091992	0.4810915197	0	193	193	193	100	2Dportrait_NF1
9895	0.5789267522	0.4827381831	0	197	197	197	100	2Dportrait_NF1
9108	0.7213659568	0.4929218336	0	191	191	191	100	2Dportrait_NF1
84074	0.613425326	0.5979889106	0	199	199	199	100	2Dportrait_NF1
10534	0.5856952797	0.6139283617	0	174	174	174	100	2Dportrait_NF1
6615	0.43541707	0.7350776875	0	255	196	51	100	2Dportrait_NF1
9526	0.6143539555	0.6067656899	0	191	191	191	100	2Dportrait_NF1
2597	0.5919593096	0.802948446	0	158	158	158	100	2Dportrait_NF1
80025	0.6112202863	0.6181807456	0	192	192	192	100	2Dportrait_NF1
4113	0.5979905317	0.1529538542	0	184	184	184	100	2Dportrait_NF1
7260	0.6535319936	0.5634700481	0	184	184	184	100	2Dportrait_NF1
3205	0.3617476694	0.5116687404	0	187	187	187	100	2Dportrait_NF1
7205	0.494859876	0.354209407	0	169	169	169	100	2Dportrait_NF1
5359	0.4576352606	0.2477344485	0	172	172	172	100	2Dportrait_NF1
11030	0.4611239961	0.296732005	0	179	179	179	100	2Dportrait_NF1
4792	0.8271378277	0.4479938979	0	164	164	164	100	2Dportrait_NF1
3725	0.5451480502	0.505125532	0	255	196	51	100	2Dportrait_NF1
1387	0.3989586427	0.5572289375	0	255	112	1	100	2Dportrait_NF1
4087	0.3823768338	0.5903877422	0	160	160	160	100	2Dportrait_NF1
4211	0.3703969857	0.4937457267	0	190	190	190	100	2Dportrait_NF1
4212	0.3636953677	0.5220443594	0	185	185	185	100	2Dportrait_NF1
5087	0.367064521	0.5101393911	0	184	184	184	100	2Dportrait_NF1
5089	0.3585375004	0.5090350668	0	182	182	182	100	2Dportrait_NF1
5090	0.3637284507	0.514976886	0	197	197	197	100	2Dportrait_NF1
8451	0.5692143555	0.6176257207	0	163	163	163	100	2Dportrait_NF1
10419	0.46686182	0.453232057	0	165	165	165	100	2Dportrait_NF1
23512	0.3887070297	0.7301086211	0	175	200	232	100	2Dportrait_NF1
9991	0.5961016766	0.5064634741	0	162	162	162	100	2Dportrait_NF1
10481	0.4105967319	0.474487016	0	197	197	197	100	2Dportrait_NF1
2002	0.4790300183	0.5558834737	0	174	174	174	100	2Dportrait_NF1
60529	0.3844980507	0.4952665441	0	203	203	203	100	2Dportrait_NF1
3662	0.5828535962	0.442491361	0	193	193	193	100	2Dportrait_NF1
3233	0.3954196879	0.4937497681	0	194	194	194	100	2Dportrait_NF1
5451	0.3793114867	0.4418474244	0	174	174	174	100	2Dportrait_NF1
57474	0.4063023688	0.472188333	0	193	193	193	100	2Dportrait_NF1
6045	0.5522640239	0.1693235506	0	157	157	157	100	2Dportrait_NF1
8726	0.5508369187	0.1704259664	0	160	160	160	100	2Dportrait_NF1
2303	0.4157684643	0.4725732805	0	186	186	186	100	2Dportrait_NF1
2307	0.4187031148	0.4639787029	0	180	180	180	100	2Dportrait_NF1
2290	0.4246433771	0.4646070351	0	180	180	180	100	2Dportrait_NF1
2304	0.4250891431	0.4655234323	0	189	189	189	100	2Dportrait_NF1
3170	0.4033756359	0.5183357742	0	201	201	201	100	2Dportrait_NF1
8463	0.4286489513	0.4456626588	0	179	179	179	100	2Dportrait_NF1
2294	0.4180405993	0.469971377	0	196	196	196	100	2Dportrait_NF1
3552	0.3938634473	0.6653984955	0	255	112	1	100	2Dportrait_NF1
823	0.6770940243	0.569036799	0	172	172	172	100	2Dportrait_NF1
3554	0.5002982427	0.7262819359	0	194	194	194	100	2Dportrait_NF1
7850	0.6846101168	0.501674701	0	195	195	195	100	2Dportrait_NF1
6284	0.6582921583	0.6272189837	0	194	194	194	100	2Dportrait_NF1
4692	0.52198283	0.2931387132	0	182	182	182	100	2Dportrait_NF1
3556	0.4827410792	0.7044812698	0	193	193	193	100	2Dportrait_NF1
4794	0.547469215	0.4546860784	0	177	177	177	100	2Dportrait_NF1
10456	0.7054159222	0.5452494269	0	170	170	170	100	2Dportrait_NF1
834	0.4711457749	0.6360049685	0	182	182	182	100	2Dportrait_NF1
81858	0.7718791328	0.3251825287	0	188	188	188	100	2Dportrait_NF1
4223	0.4838969036	0.3128029153	0	176	176	176	100	2Dportrait_NF1
23633	0.5609362382	0.6054166338	0	173	173	173	100	2Dportrait_NF1
11067	0.502583202	0.2964503389	0	202	202	202	100	2Dportrait_NF1
3880	0.514363065	0.3011899411	0	176	176	176	100	2Dportrait_NF1
3866	0.5140182952	0.3003254091	0	179	179	179	100	2Dportrait_NF1
11007	0.5043462673	0.2906517663	0	182	182	182	100	2Dportrait_NF1
83878	0.5099922021	0.2964905288	0	184	184	184	100	2Dportrait_NF1
9444	0.4675994972	0.228156127	0	172	172	172	100	2Dportrait_NF1
26292	0.53496015	0.4761986794	0	182	182	182	100	2Dportrait_NF1
373	0.5087261258	0.2917508143	0	176	176	176	100	2Dportrait_NF1
2166	0.7842327076	0.7734660072	0	211	211	211	100	2Dportrait_NF1
4311	0.7864527647	0.7718863643	0	180	180	180	100	2Dportrait_NF1
388677	0.4555949298	0.2462232856	0	175	175	175	100	2Dportrait_NF1
2623	0.3857306351	0.4355506317	0	179	179	179	100	2Dportrait_NF1
6688	0.38777446	0.444263646	0	184	184	184	100	2Dportrait_NF1
2313	0.3300891435	0.6284463475	0	190	220	0	100	2Dportrait_NF1
23414	0.3863845639	0.4539225825	0	192	192	192	100	2Dportrait_NF1
5469	0.3375500357	0.264859614	0	173	173	173	100	2Dportrait_NF1
10014	0.446275106	0.4274949133	0	161	161	161	100	2Dportrait_NF1
7704	0.5129498621	0.7548900758	0	173	173	173	100	2Dportrait_NF1
1053	0.3622680394	0.4578483953	0	186	186	186	100	2Dportrait_NF1
6774	0.4380043859	0.7194503256	0	175	200	232	100	2Dportrait_NF1
5594	0.4683269521	0.7662336204	0	255	196	51	100	2Dportrait_NF1
5595	0.465489469	0.7646393834	0	255	196	51	100	2Dportrait_NF1
23462	0.326250397	0.6351320168	0	190	220	0	100	2Dportrait_NF1
161882	0.3992525612	0.5898531491	0	197	197	197	100	2Dportrait_NF1
207	0.4315696996	0.6967614402	0	175	200	232	100	2Dportrait_NF1
3308	0.6075999621	0.6373020472	0	157	157	157	100	2Dportrait_NF1
836	0.4985994106	0.6449002968	0	163	163	163	100	2Dportrait_NF1
25925	0.3855232157	0.3974261285	0	190	190	190	100	2Dportrait_NF1
8841	0.4216243834	0.4461595318	0	164	164	164	100	2Dportrait_NF1
9759	0.4186435654	0.4381387269	0	165	165	165	100	2Dportrait_NF1
8289	0.4729018146	0.8264746959	0	255	196	51	100	2Dportrait_NF1
6597	0.3981717126	0.5397383581	0	164	164	164	100	2Dportrait_NF1
6601	0.398752896	0.3789790743	0	163	163	163	100	2Dportrait_NF1
6599	0.3986833844	0.3780064336	0	164	164	164	100	2Dportrait_NF1
6602	0.407850097	0.3689168916	0	172	172	172	100	2Dportrait_NF1
6605	0.3261560546	0.6333579356	0	190	220	0	100	2Dportrait_NF1
6598	0.3574667254	0.6198161828	0	0	104	255	100	2Dportrait_NF1
6886	0.4373873316	0.4439694065	0	185	185	185	100	2Dportrait_NF1
6667	0.4098197639	0.5637128714	0	255	112	1	100	2Dportrait_NF1
9282	0.3370723762	0.2583720877	0	177	177	177	100	2Dportrait_NF1
9440	0.3362712465	0.2620248786	0	179	179	179	100	2Dportrait_NF1
23650	0.5156285095	0.2944443238	0	172	172	172	100	2Dportrait_NF1
7706	0.5674746714	0.6615628294	0	173	173	173	100	2Dportrait_NF1
30851	0.6143630997	0.6607089623	0	193	193	193	100	2Dportrait_NF1
10743	0.3903193628	0.4288897724	0	186	186	186	100	2Dportrait_NF1
10320	0.3261980961	0.6306794693	0	190	220	0	100	2Dportrait_NF1
26009	0.4459956101	0.5345146808	0	183	183	183	100	2Dportrait_NF1
4830	0.4413055889	0.4971912813	0	179	179	179	100	2Dportrait_NF1
9278	0.675480985	0.6527338481	0	191	191	191	100	2Dportrait_NF1
6497	0.4254131709	0.529884422	0	171	171	171	100	2Dportrait_NF1
6879	0.4376575716	0.5203636805	0	188	188	188	100	2Dportrait_NF1
5597	0.5103994951	0.5301403801	0	160	160	160	100	2Dportrait_NF1
7341	0.5395941531	0.491303348	0	155	155	155	100	2Dportrait_NF1
10011	0.3661375271	0.4735413183	0	188	188	188	100	2Dportrait_NF1
6689	0.415534281	0.5217905344	0	189	189	189	100	2Dportrait_NF1
10817	0.4220763943	0.6590718411	0	179	179	179	100	2Dportrait_NF1
386680	0.461385352	0.241688562	0	190	190	190	100	2Dportrait_NF1
85302	0.5955660661	0.3140079389	0	168	168	168	100	2Dportrait_NF1
3198	0.4501295019	0.2713441093	0	186	186	186	100	2Dportrait_NF1
170506	0.5425537832	0.2038356774	0	178	178	178	100	2Dportrait_NF1
83899	0.4408023552	0.2358839273	0	189	189	189	100	2Dportrait_NF1
124790	0.4692767696	0.347767796	0	186	186	186	100	2Dportrait_NF1
149473	0.6797938225	0.4900993347	0	202	202	202	100	2Dportrait_NF1
55698	0.4810428046	0.5490685905	0	185	185	185	100	2Dportrait_NF1
79890	0.4691778551	0.3018918051	0	185	185	185	100	2Dportrait_NF1
23371	0.4532358124	0.2702819956	0	178	178	178	100	2Dportrait_NF1
5371	0.3622767005	0.470379675	0	161	161	161	100	2Dportrait_NF1
2033	0.4120788887	0.5673478126	0	175	200	232	100	2Dportrait_NF1
55363	0.5155028311	0.4323667605	0	181	181	181	100	2Dportrait_NF1
84445	0.5062882039	0.2928094478	0	170	170	170	100	2Dportrait_NF1
4188	0.4699075403	0.2736649079	0	180	180	180	100	2Dportrait_NF1
83897	0.4434823036	0.2366112748	0	193	193	193	100	2Dportrait_NF1
29947	0.3598787013	0.4634487126	0	181	181	181	100	2Dportrait_NF1
26043	0.6501825042	0.698545625	0	170	170	170	100	2Dportrait_NF1
197131	0.8024432423	0.3960163384	0	177	177	177	100	2Dportrait_NF1
8454	0.5521214323	0.6034417153	0	156	156	156	100	2Dportrait_NF1
8453	0.5737371029	0.6012018578	0	159	159	159	100	2Dportrait_NF1
7428	0.3865625804	0.726880294	0	175	200	232	100	2Dportrait_NF1
8452	0.569672351	0.6017946028	0	155	155	155	100	2Dportrait_NF1
55666	0.7773470512	0.6735347061	0	170	170	170	100	2Dportrait_NF1
7353	0.7597998126	0.705073678	0	176	176	176	100	2Dportrait_NF1
9373	0.6052011823	0.6907423844	0	180	180	180	100	2Dportrait_NF1
3091	0.3787073682	0.7269368742	0	175	200	232	100	2Dportrait_NF1
254065	0.6498938269	0.6967434782	0	195	195	195	100	2Dportrait_NF1
23304	0.7009958065	0.8494299797	0	186	186	186	100	2Dportrait_NF1
6500	0.5476718021	0.5943050231	0	162	162	162	100	2Dportrait_NF1
84861	0.5625009167	0.6459898024	0	181	181	181	100	2Dportrait_NF1
267	0.7620211336	0.7234987288	0	173	173	173	100	2Dportrait_NF1
23352	0.8608439329	0.3804128884	0	170	170	170	100	2Dportrait_NF1
80232	0.613606279	0.9955126511	0	177	177	177	100	2Dportrait_NF1
6923	0.5981887325	0.67914726	0	178	178	178	100	2Dportrait_NF1
9867	0.5452554771	0.6868788772	0	181	181	181	100	2Dportrait_NF1
329	0.4937878	0.7890251136	0	255	196	51	100	2Dportrait_NF1
54014	0.7225011136	0.4492542668	0	179	179	179	100	2Dportrait_NF1
59349	0.3977110407	0.297943203	0	181	181	181	100	2Dportrait_NF1
23588	0.8270211822	0.6001216699	0	186	186	186	100	2Dportrait_NF1
116138	0.5979754771	0.6246405431	0	182	182	182	100	2Dportrait_NF1
84078	0.6767695132	0.7252277928	0	174	174	174	100	2Dportrait_NF1
90293	0.5033526984	0.5363323198	0	183	183	183	100	2Dportrait_NF1
9978	0.5398795593	0.5900805925	0	163	163	163	100	2Dportrait_NF1
51366	0.865912699	0.4185185316	0	168	168	168	100	2Dportrait_NF1
10210	0.5787947174	0.2149920807	0	180	180	180	100	2Dportrait_NF1
9730	0.4996926002	0.4935873246	0	172	172	172	100	2Dportrait_NF1
6921	0.6037930348	0.6798419392	0	175	175	175	100	2Dportrait_NF1
5708	0.5552704906	0.6348010675	0	160	160	160	100	2Dportrait_NF1
25948	0.5837597367	0.488810788	0	191	191	191	100	2Dportrait_NF1
55717	0.6783791327	0.774677991	0	186	186	186	100	2Dportrait_NF1
6613	0.5394775447	0.4989891621	0	155	155	155	100	2Dportrait_NF1
250	0.4967046451	0.2376614886	0	184	184	184	100	2Dportrait_NF1
54949	0.6410040081	0.86056539	0	186	186	186	100	2Dportrait_NF1
9406	0.5535939617	0.2388185762	0	179	179	179	100	2Dportrait_NF1
9559	0.6334292583	0.5953234667	0	174	174	174	100	2Dportrait_NF1
6817	0.6431962606	0.7014729769	0	185	185	185	100	2Dportrait_NF1
5887	0.6277044817	0.797652584	0	168	168	168	100	2Dportrait_NF1
9296	0.6715936919	0.6851393728	0	183	183	183	100	2Dportrait_NF1
23170	0.6460636299	0.6894732591	0	177	177	177	100	2Dportrait_NF1
7321	0.5490335219	0.705621069	0	166	166	166	100	2Dportrait_NF1
11065	0.6543485125	0.1985756271	0	180	180	180	100	2Dportrait_NF1
10101	0.6222152266	0.7097334618	0	181	181	181	100	2Dportrait_NF1
10413	0.4473639465	0.4322757158	0	166	166	166	100	2Dportrait_NF1
7347	0.6556191982	0.691803151	0	178	178	178	100	2Dportrait_NF1
7791	0.6377795651	0.4068515593	0	172	172	172	100	2Dportrait_NF1
7332	0.5637271448	0.7123794843	0	166	166	166	100	2Dportrait_NF1
8882	0.6364566156	0.7127592677	0	179	179	179	100	2Dportrait_NF1
140809	0.649673992	0.7020955836	0	189	189	189	100	2Dportrait_NF1
8239	0.5895687077	0.4386168521	0	166	166	166	100	2Dportrait_NF1
54878	0.3711747714	0.8546965412	0	189	189	189	100	2Dportrait_NF1
10277	0.6484871662	0.6215821811	0	173	173	173	100	2Dportrait_NF1
7320	0.6608982832	0.7010306634	0	181	181	181	100	2Dportrait_NF1
54585	0.6439907737	0.050661733	0	190	190	190	100	2Dportrait_NF1
54888	0.5310792877	0.7105420872	0	172	172	172	100	2Dportrait_NF1
84936	0.661082656	0.6984970154	0	187	187	187	100	2Dportrait_NF1
10484	0.3933538571	0.6614503425	0	255	112	1	100	2Dportrait_NF1
5019	0.6440865286	0.8618218297	0	179	179	179	100	2Dportrait_NF1
7322	0.5685089807	0.6940734316	0	168	168	168	100	2Dportrait_NF1
7298	0.4762371044	0.8342852335	0	255	196	51	100	2Dportrait_NF1
7336	0.6545232206	0.6834890047	0	182	182	182	100	2Dportrait_NF1
51569	0.6874513914	0.720756273	0	179	179	179	100	2Dportrait_NF1
51506	0.6427877409	0.7212849162	0	188	188	188	100	2Dportrait_NF1
9736	0.6571607187	0.6769356926	0	182	182	182	100	2Dportrait_NF1
526	0.6996530072	0.6332182813	0	171	171	171	100	2Dportrait_NF1
4214	0.5381128883	0.6971123722	0	163	163	163	100	2Dportrait_NF1
83795	0.9196083138	0.5210079538	0	199	199	199	100	2Dportrait_NF1
114781	0.5670488668	0.607937147	0	189	189	189	100	2Dportrait_NF1
81788	0.5654840767	0.5612651041	0	178	178	178	100	2Dportrait_NF1
80854	0.4504374714	0.563666058	0	183	183	183	100	2Dportrait_NF1
1477	0.5381461944	0.3916970462	0	184	184	184	100	2Dportrait_NF1
1454	0.6510634792	0.6816326352	0	158	158	158	100	2Dportrait_NF1
80124	0.7649774925	0.7060300406	0	180	180	180	100	2Dportrait_NF1
2071	0.4514877647	0.5326244081	0	179	179	179	100	2Dportrait_NF1
79058	0.7319101501	0.677869715	0	179	179	179	100	2Dportrait_NF1
10712	0.922893124	0.5068623421	0	183	183	183	100	2Dportrait_NF1
79065	0.9301240333	0.5432238781	0	180	180	180	100	2Dportrait_NF1
157769	0.8584677536	0.5737780852	0	183	183	183	100	2Dportrait_NF1
402415	0.8977447435	0.5196747267	0	197	197	197	100	2Dportrait_NF1
253980	0.5065661013	0.5042788497	0	188	188	188	100	2Dportrait_NF1
54778	0.5505074638	0.6830210954	0	179	179	179	100	2Dportrait_NF1
51035	0.4822825633	0.8244311851	0	255	196	51	100	2Dportrait_NF1
127428	0.5549343076	0.4695346767	0	187	187	187	100	2Dportrait_NF1
9643	0.3704885774	0.3575355146	0	176	176	176	100	2Dportrait_NF1
23197	0.803509408	0.6725499411	0	163	163	163	100	2Dportrait_NF1
23	0.6222956667	0.1226132823	0	171	171	171	100	2Dportrait_NF1
23008	0.6161842276	0.6044181728	0	188	188	188	100	2Dportrait_NF1
55968	0.5959833955	0.6923191085	0	179	179	179	100	2Dportrait_NF1
7126	0.504046141	0.4898975994	0	179	179	179	100	2Dportrait_NF1
26953	0.8648679444	0.6181269719	0	180	180	180	100	2Dportrait_NF1
1161	0.4722204157	0.5632765078	0	184	184	184	100	2Dportrait_NF1
55023	0.505210106	0.5971981349	0	184	184	184	100	2Dportrait_NF1
11124	0.7519033025	0.7010957755	0	171	171	171	100	2Dportrait_NF1
5454	0.3700201365	0.4995880815	0	199	199	199	100	2Dportrait_NF1
84295	0.5781889263	0.1900224744	0	178	178	178	100	2Dportrait_NF1
57154	0.788307942	0.6877879774	0	160	160	160	100	2Dportrait_NF1
83892	0.6220006701	0.5374002711	0	184	184	184	100	2Dportrait_NF1
1456	0.7722907006	0.5408434682	0	187	187	187	100	2Dportrait_NF1
51444	0.5368200482	0.3403005565	0	175	175	175	100	2Dportrait_NF1
3839	0.5723826688	0.2648862202	0	176	176	176	100	2Dportrait_NF1
3833	0.5843150111	0.4815856983	0	180	180	180	100	2Dportrait_NF1
10584	0.8162268217	0.3194627642	0	200	200	200	100	2Dportrait_NF1
8614	0.6821156564	0.7707382577	0	190	190	190	100	2Dportrait_NF1
127829	0.7243101233	0.7621717457	0	199	199	199	100	2Dportrait_NF1
7078	0.4756964756	0.8253226601	0	255	196	51	100	2Dportrait_NF1
10609	0.8323411563	0.3483437016	0	187	187	187	100	2Dportrait_NF1
5806	0.812283399	0.3025404567	0	203	203	203	100	2Dportrait_NF1
167227	0.6006319328	0.502089398	0	183	183	183	100	2Dportrait_NF1
4925	0.4815019896	0.6216128288	0	185	185	185	100	2Dportrait_NF1
83729	0.784881804	0.7434486385	0	182	182	182	100	2Dportrait_NF1
90550	0.8807703989	0.6039086142	0	185	185	185	100	2Dportrait_NF1
23127	0.8210535985	0.3872315885	0	192	192	192	100	2Dportrait_NF1
4189	0.9182884868	0.4913803599	0	179	179	179	100	2Dportrait_NF1
375056	0.8254057639	0.543793048	0	182	182	182	100	2Dportrait_NF1
441518	0.5380189177	0.4225951127	0	202	202	202	100	2Dportrait_NF1
8988	0.6653751233	0.5469859002	0	197	197	197	100	2Dportrait_NF1
79839	0.6212719514	0.3849881386	0	183	183	183	100	2Dportrait_NF1
3860	0.5211096983	0.3075504988	0	181	181	181	100	2Dportrait_NF1
6871	0.3370060243	0.2586137884	0	175	175	175	100	2Dportrait_NF1
211	0.7044169634	0.8420024811	0	181	181	181	100	2Dportrait_NF1
23089	0.5793736333	0.4534981187	0	187	187	187	100	2Dportrait_NF1
29113	0.735075341	0.5617359322	0	218	218	218	100	2Dportrait_NF1
6857	0.7350903584	0.5632677514	0	181	181	181	100	2Dportrait_NF1
9899	0.7378650209	0.5588722331	0	217	217	217	100	2Dportrait_NF1
8128	0.7421408352	0.5516381624	0	219	219	219	100	2Dportrait_NF1
257240	0.5747096696	0.6226902101	0	191	191	191	100	2Dportrait_NF1
10726	0.5525774577	0.6462454237	0	171	171	171	100	2Dportrait_NF1
23386	0.5400324846	0.6216652552	0	177	177	177	100	2Dportrait_NF1
9531	0.7528804042	0.0059080845	0	160	160	160	100	2Dportrait_NF1
573	0.6498615616	0.7274158974	0	176	176	176	100	2Dportrait_NF1
10273	0.6226884254	0.6696341523	0	159	159	159	100	2Dportrait_NF1
10576	0.552270306	0.7958451609	0	160	160	160	100	2Dportrait_NF1
10963	0.4535144905	0.7436326364	0	161	161	161	100	2Dportrait_NF1
3306	0.5724789442	0.6059737916	0	166	166	166	100	2Dportrait_NF1
3310	0.5957324105	0.6216752466	0	171	171	171	100	2Dportrait_NF1
10768	0.6440567911	0.7087589127	0	166	166	166	100	2Dportrait_NF1
3708	0.5646158888	0.9913068562	0	183	183	183	100	2Dportrait_NF1
9146	0.7670901227	0.6069523821	0	162	162	162	100	2Dportrait_NF1
126119	0.7163551045	0.7802902082	0	199	199	199	100	2Dportrait_NF1
84132	0.5186257576	0.0846729454	0	186	186	186	100	2Dportrait_NF1
57599	0.5768314813	0.1225614172	0	177	177	177	100	2Dportrait_NF1
84464	0.5331499879	0.5344643873	0	168	168	168	100	2Dportrait_NF1
5298	0.6562230192	0.5951327331	0	189	189	189	100	2Dportrait_NF1
6732	0.8571250287	0.8004746338	0	161	161	161	100	2Dportrait_NF1
6733	0.8575669288	0.7954418024	0	160	160	160	100	2Dportrait_NF1
84296	0.5146327103	0.4401794311	0	188	188	188	100	2Dportrait_NF1
8724	0.6266633699	0.7665315646	0	171	171	171	100	2Dportrait_NF1
84617	0.492064137	0.5941364051	0	170	170	170	100	2Dportrait_NF1
8407	0.6322500156	0.8174294974	0	167	167	167	100	2Dportrait_NF1
84993	0.648443006	0.6810400025	0	185	185	185	100	2Dportrait_NF1
8027	0.6864589005	0.6685317365	0	179	179	179	100	2Dportrait_NF1
23435	0.5220166193	0.1955581286	0	158	158	158	100	2Dportrait_NF1
871	0.7257638437	0.7819276661	0	166	166	166	100	2Dportrait_NF1
146691	0.6306184647	0.7033552789	0	182	182	182	100	2Dportrait_NF1
55236	0.6067696896	0.7321643684	0	179	179	179	100	2Dportrait_NF1
7295	0.6184246549	0.8176933139	0	166	166	166	100	2Dportrait_NF1
7265	0.5386935141	0.5826404083	0	177	177	177	100	2Dportrait_NF1
83442	0.69420308	0.6244694554	0	187	187	187	100	2Dportrait_NF1
7169	0.6501759619	0.7231178228	0	176	176	176	100	2Dportrait_NF1
7168	0.6545452264	0.6856039142	0	167	167	167	100	2Dportrait_NF1
7165	0.5305903651	0.720464391	0	175	175	175	100	2Dportrait_NF1
7311	0.6612299312	0.7163338117	0	170	170	170	100	2Dportrait_NF1
7090	0.39909945	0.4709457016	0	175	175	175	100	2Dportrait_NF1
7086	0.6370417764	0.8334544924	0	167	167	167	100	2Dportrait_NF1
22948	0.5524266512	0.7961206526	0	163	163	163	100	2Dportrait_NF1
22929	0.6640703881	0.5539076572	0	180	180	180	100	2Dportrait_NF1
63892	0.8162901627	0.5517704074	0	183	183	183	100	2Dportrait_NF1
6426	0.5667503017	0.1807301866	0	160	160	160	100	2Dportrait_NF1
6449	0.7007170913	0.6693346365	0	174	174	174	100	2Dportrait_NF1
29766	0.6374658339	0.4029737948	0	170	170	170	100	2Dportrait_NF1
29934	0.6147722885	0.8070310892	0	188	188	188	100	2Dportrait_NF1
29968	0.6181733726	0.7757054156	0	176	176	176	100	2Dportrait_NF1
6902	0.5900949137	0.8229098064	0	186	186	186	100	2Dportrait_NF1
56893	0.6942373525	0.6661484077	0	172	172	172	100	2Dportrait_NF1
6672	0.4833415547	0.4294214467	0	180	180	180	100	2Dportrait_NF1
6626	0.5622273312	0.1475338862	0	171	171	171	100	2Dportrait_NF1
6623	0.6316006961	0.7319381599	0	189	189	189	100	2Dportrait_NF1
6697	0.6349356141	0.8076136183	0	187	187	187	100	2Dportrait_NF1
6778	0.7831475099	0.4661968938	0	178	178	178	100	2Dportrait_NF1
57698	0.6544579467	0.6724327393	0	183	183	183	100	2Dportrait_NF1
8270	0.6463236105	0.6695199815	0	186	186	186	100	2Dportrait_NF1
10054	0.6470537418	0.703321488	0	174	174	174	100	2Dportrait_NF1
5515	0.5840448826	0.5557204689	0	161	161	161	100	2Dportrait_NF1
283237	0.6506145909	0.6895262469	0	184	184	184	100	2Dportrait_NF1
10015	0.6537374801	0.8003867324	0	166	166	166	100	2Dportrait_NF1
10460	0.5288337306	0.4745175513	0	181	181	181	100	2Dportrait_NF1
10910	0.5497299011	0.6740955686	0	174	174	174	100	2Dportrait_NF1
10802	0.659569981	0.5986844879	0	177	177	177	100	2Dportrait_NF1
10728	0.5577347302	0.6343974846	0	172	172	172	100	2Dportrait_NF1
10944	0.5441734762	0.7816051365	0	185	185	185	100	2Dportrait_NF1
11075	0.6877693602	0.6025991867	0	187	187	187	100	2Dportrait_NF1
3925	0.6363573666	0.8534577267	0	178	178	178	100	2Dportrait_NF1
1894	0.5174523508	0.4516384936	0	170	170	170	100	2Dportrait_NF1
9632	0.6358355468	0.5223863104	0	168	168	168	100	2Dportrait_NF1
10421	0.5954762587	0.1448638396	0	176	176	176	100	2Dportrait_NF1
53938	0.6244973608	0.8084854474	0	182	182	182	100	2Dportrait_NF1
25942	0.4042346424	0.5602270146	0	255	112	1	100	2Dportrait_NF1
5496	0.4965325019	0.4682772266	0	170	170	170	100	2Dportrait_NF1
26136	0.5857869829	0.4685354299	0	175	175	175	100	2Dportrait_NF1
6657	0.3684155725	0.4712015474	0	167	167	167	100	2Dportrait_NF1
220965	0.5142921781	0.2950980272	0	194	194	194	100	2Dportrait_NF1
23194	0.5469826343	0.6412748979	0	188	188	188	100	2Dportrait_NF1
23144	0.5181107775	0.1035320023	0	179	179	179	100	2Dportrait_NF1
1031	0.3329474057	0.8688833532	0	153	33	33	100	2Dportrait_NF1
2669	0.5044725403	0.2976711915	0	187	187	187	100	2Dportrait_NF1
55311	0.4578414162	0.140592315	0	190	190	190	100	2Dportrait_NF1
1602	0.4340988042	0.5047859385	0	185	185	185	100	2Dportrait_NF1
5308	0.377720193	0.5747094132	0	184	184	184	100	2Dportrait_NF1
5493	0.5083913181	0.8545796762	0	182	182	182	100	2Dportrait_NF1
4343	0.6375804722	0.6083856349	0	156	156	156	100	2Dportrait_NF1
11063	0.4294880708	0.5088210948	0	192	192	192	100	2Dportrait_NF1
1896	0.9230465698	0.6509317014	0	189	189	189	100	2Dportrait_NF1
7718	0.4949073817	0.2219423523	0	191	191	191	100	2Dportrait_NF1
9963	0.4495457909	0.2389720388	0	192	192	192	100	2Dportrait_NF1
637	0.4692110868	0.7800197683	0	255	196	51	100	2Dportrait_NF1
5715	0.6435330384	0.7458078308	0	178	178	178	100	2Dportrait_NF1
191	0.6077761571	0.7677429871	0	170	170	170	100	2Dportrait_NF1
3225	0.3748498871	0.4676366579	0	194	194	194	100	2Dportrait_NF1
126868	0.4920789686	0.2838286879	0	197	197	197	100	2Dportrait_NF1
1659	0.5523608196	0.0830411567	0	176	176	176	100	2Dportrait_NF1
10197	0.5726670714	0.5613638949	0	169	169	169	100	2Dportrait_NF1
10480	0.6149727196	0.1876709159	0	172	172	172	100	2Dportrait_NF1
1892	0.4874193912	0.8221082535	0	255	196	51	100	2Dportrait_NF1
5805	0.9026470537	0.5833034295	0	192	192	192	100	2Dportrait_NF1
8125	0.541582406	0.6355386309	0	173	173	173	100	2Dportrait_NF1
81611	0.5448970281	0.6355237	0	183	183	183	100	2Dportrait_NF1
5710	0.6301059379	0.702126119	0	161	161	161	100	2Dportrait_NF1
5718	0.6574531132	0.7271867701	0	172	172	172	100	2Dportrait_NF1
7170	0.4200307851	0.7800412104	0	175	200	232	100	2Dportrait_NF1
708	0.7274892909	0.8768906867	0	162	162	162	100	2Dportrait_NF1
9861	0.6532535758	0.7291455228	0	172	172	172	100	2Dportrait_NF1
10541	0.4614880581	0.7388598045	0	166	166	166	100	2Dportrait_NF1
2298	0.6826715256	0.8930235657	0	192	192	192	100	2Dportrait_NF1
91608	0.5473148028	0.5171303016	0	180	180	180	100	2Dportrait_NF1
11099	0.5902386948	0.3591412023	0	188	188	188	100	2Dportrait_NF1
409	0.7634254152	0.5959031893	0	160	160	160	100	2Dportrait_NF1
5305	0.5525778666	0.298451639	0	182	182	182	100	2Dportrait_NF1
10127	0.5814570463	0.2319086629	0	187	187	187	100	2Dportrait_NF1
55722	0.6132780507	0.2851647216	0	182	182	182	100	2Dportrait_NF1
10061	0.5738020795	0.4037576102	0	173	173	173	100	2Dportrait_NF1
23382	0.5137790566	0.413569897	0	182	182	182	100	2Dportrait_NF1
79012	0.5395847114	0.3700546701	0	181	181	181	100	2Dportrait_NF1
55669	0.7675287517	0.7488509251	0	188	188	188	100	2Dportrait_NF1
578	0.4030961773	0.803503134	0	188	188	188	100	2Dportrait_NF1
8848	0.7687021956	0.7404209241	0	174	174	174	100	2Dportrait_NF1
57506	0.7596914193	0.5888286433	0	175	175	175	100	2Dportrait_NF1
54708	0.7707531947	0.7335962741	0	188	188	188	100	2Dportrait_NF1
51643	0.7565677866	0.7243464215	0	194	194	194	100	2Dportrait_NF1
3608	0.7349221926	0.922699657	0	161	161	161	100	2Dportrait_NF1
10769	0.5285792515	0.491381258	0	182	182	182	100	2Dportrait_NF1
54977	0.4842478067	0.1270988911	0	210	210	210	100	2Dportrait_NF1
56993	0.7591913079	0.7562529402	0	175	175	175	100	2Dportrait_NF1
9927	0.7641391165	0.7400825656	0	182	182	182	100	2Dportrait_NF1
2318	0.6329244633	0.5082995241	0	164	164	164	100	2Dportrait_NF1
56660	0.4399654289	0.7503185303	0	224	224	224	100	2Dportrait_NF1
8313	0.442321461	0.7508699627	0	255	196	51	100	2Dportrait_NF1
1995	0.7072626243	0.7411108883	0	185	185	185	100	2Dportrait_NF1
2130	0.6581199778	0.5758763799	0	190	220	0	100	2Dportrait_NF1
1993	0.5368247318	0.2158941084	0	181	181	181	100	2Dportrait_NF1
90441	0.5466778987	0.1085941341	0	177	177	177	100	2Dportrait_NF1
4846	0.4824860425	0.8425817546	0	255	196	51	100	2Dportrait_NF1
2	0.8640170786	0.3421193181	0	171	171	171	100	2Dportrait_NF1
5195	0.8269217101	0.6221595462	0	183	183	183	100	2Dportrait_NF1
2935	0.7018506868	0.2616606996	0	172	172	172	100	2Dportrait_NF1
1029	0.4277563415	0.7142279954	0	175	200	232	100	2Dportrait_NF1
23708	0.5470406225	0.2153309445	0	182	182	182	100	2Dportrait_NF1
331	0.4831571447	0.684135411	0	190	220	0	100	2Dportrait_NF1
2107	0.5672807082	0.7319114414	0	177	177	177	100	2Dportrait_NF1
330	0.4776708262	0.8055789763	0	255	196	51	100	2Dportrait_NF1
4163	0.6289565071	0.7839516432	0	166	166	166	100	2Dportrait_NF1
8793	0.6263112773	0.0973052612	0	188	188	188	100	2Dportrait_NF1
382	0.6726051405	0.4472837265	0	169	169	169	100	2Dportrait_NF1
3106	0.8536074478	0.3173712052	0	163	163	163	100	2Dportrait_NF1
8412	0.4008377215	0.6967300067	0	177	177	177	100	2Dportrait_NF1
5564	0.4883544143	0.825508342	0	255	196	51	100	2Dportrait_NF1
10284	0.5773962346	0.1659237989	0	173	173	173	100	2Dportrait_NF1
9641	0.6303590788	0.7790605991	0	162	162	162	100	2Dportrait_NF1
5976	0.5517973302	0.1865332497	0	166	166	166	100	2Dportrait_NF1
2100	0.475859772	0.541924891	0	190	220	0	100	2Dportrait_NF1
8678	0.5368773673	0.5572216404	0	174	174	174	100	2Dportrait_NF1
22938	0.592073316	0.5143125177	0	156	156	156	100	2Dportrait_NF1
5295	0.7264699619	0.378929342	0	162	162	162	100	2Dportrait_NF1
9768	0.5124819045	0.6547745523	0	156	156	156	100	2Dportrait_NF1
25988	0.6605508742	0.2782603654	0	184	184	184	100	2Dportrait_NF1
8449	0.5703980216	0.2959317993	0	174	174	174	100	2Dportrait_NF1
10537	0.577261858	0.67267444	0	158	158	158	100	2Dportrait_NF1
3416	0.7234124953	0.877142042	0	174	174	174	100	2Dportrait_NF1
528	0.7209334241	0.6496817729	0	185	185	185	100	2Dportrait_NF1
2017	0.6940882931	0.4143452927	0	165	165	165	100	2Dportrait_NF1
9939	0.5337320634	0.1872143451	0	171	171	171	100	2Dportrait_NF1
5962	0.630456172	0.8173491176	0	173	173	173	100	2Dportrait_NF1
10533	0.5891544635	0.5745781786	0	175	175	175	100	2Dportrait_NF1
23168	0.4834203221	0.3795966292	0	177	177	177	100	2Dportrait_NF1
23049	0.6518166571	0.6492353057	0	180	180	180	100	2Dportrait_NF1
6643	0.7027195438	0.2560047002	0	178	178	178	100	2Dportrait_NF1
6709	0.7187551482	0.4639578222	0	160	160	160	100	2Dportrait_NF1
8761	0.5682696305	0.1614078232	0	164	164	164	100	2Dportrait_NF1
8607	0.7881257995	0.9831149635	0	159	159	159	100	2Dportrait_NF1
1975	0.6145486621	0.2206205759	0	168	168	168	100	2Dportrait_NF1
6642	0.7029650273	0.2573934972	0	171	171	171	100	2Dportrait_NF1
4174	0.5189320915	0.4521953146	0	160	160	160	100	2Dportrait_NF1
1938	0.444407253	0.6184935083	0	161	161	161	100	2Dportrait_NF1
1132	0.8849735048	0.570416615	0	187	187	187	100	2Dportrait_NF1
55211	0.3660187999	0.5411143572	0	179	179	179	100	2Dportrait_NF1
7411	0.5771141739	0.4057178223	0	181	181	181	100	2Dportrait_NF1
246777	0.7748038956	0.3467957167	0	210	210	210	100	2Dportrait_NF1
4067	0.7680236589	0.3482203253	0	165	165	165	100	2Dportrait_NF1
1811	0.3337602446	0.860494777	0	153	33	33	100	2Dportrait_NF1
9368	0.7306054892	0.3452600806	0	173	173	173	100	2Dportrait_NF1
9351	0.7297119501	0.3457285512	0	182	182	182	100	2Dportrait_NF1
1937	0.610924695	0.5533797998	0	160	160	160	100	2Dportrait_NF1
57178	0.3693104126	0.6442422151	0	189	189	189	100	2Dportrait_NF1
367	0.3683519341	0.6125001607	0	190	220	0	100	2Dportrait_NF1
26047	0.7963049651	0.3995765129	0	199	199	199	100	2Dportrait_NF1
57685	0.8706185183	0.4973685435	0	193	193	193	100	2Dportrait_NF1
9882	0.5601641769	0.4920649354	0	178	178	178	100	2Dportrait_NF1
9061	0.6160872088	0.7245188564	0	182	182	182	100	2Dportrait_NF1
10401	0.3690096173	0.5891057067	0	175	175	175	100	2Dportrait_NF1
4088	0.377494076	0.5885762777	0	159	159	159	100	2Dportrait_NF1
54093	0.6112912104	0.7569843291	0	195	195	195	100	2Dportrait_NF1
9774	0.5652319394	0.190570146	0	167	167	167	100	2Dportrait_NF1
9794	0.3512640292	0.6395236059	0	187	187	187	100	2Dportrait_NF1
23411	0.3288330292	0.6242805179	0	190	220	0	100	2Dportrait_NF1
10155	0.3940236212	0.2435119264	0	160	160	160	100	2Dportrait_NF1
1499	0.4355689174	0.7284406278	0	175	200	232	100	2Dportrait_NF1
1236	0.373575224	0.8741338612	0	213	213	213	100	2Dportrait_NF1
2113	0.3773001128	0.4879949778	0	168	168	168	100	2Dportrait_NF1
3516	0.3700458595	0.362773337	0	169	169	169	100	2Dportrait_NF1
4775	0.369930515	0.6409595531	0	186	186	186	100	2Dportrait_NF1
672	0.6175492556	0.5568899053	0	158	158	158	100	2Dportrait_NF1
6304	0.4215731605	0.4561561533	0	183	183	183	100	2Dportrait_NF1
6932	0.423932315	0.730860554	0	199	199	199	100	2Dportrait_NF1
6935	0.3698881761	0.6373241629	0	183	183	183	100	2Dportrait_NF1
55145	0.5016547212	0.2495579251	0	181	181	181	100	2Dportrait_NF1
5074	0.6046138656	0.6857393026	0	182	182	182	100	2Dportrait_NF1
163	0.7085651292	0.5092224325	0	167	167	167	100	2Dportrait_NF1
1856	0.4891353968	0.2726637527	0	166	166	166	100	2Dportrait_NF1
5252	0.389775054	0.4280121057	0	180	180	180	100	2Dportrait_NF1
9513	0.5342461513	0.3521214404	0	171	171	171	100	2Dportrait_NF1
79576	0.5441335164	0.194869231	0	183	183	183	100	2Dportrait_NF1
79169	0.531203888	0.1641900199	0	176	176	176	100	2Dportrait_NF1
55342	0.5288970716	0.114706536	0	181	181	181	100	2Dportrait_NF1
138046	0.5846985141	0.0730174238	0	186	186	186	100	2Dportrait_NF1
54819	0.524777045	0.2116240993	0	186	186	186	100	2Dportrait_NF1
79797	0.6985929378	0.4063816293	0	184	184	184	100	2Dportrait_NF1
3054	0.3543329448	0.4591674773	0	167	167	167	100	2Dportrait_NF1
988	0.6073874873	0.5197519632	0	157	157	157	100	2Dportrait_NF1
25828	0.4969334384	0.1942746898	0	181	181	181	100	2Dportrait_NF1
51603	0.621701659	0.5248862797	0	182	182	182	100	2Dportrait_NF1
201181	0.4861875874	0.2743799065	0	199	199	199	100	2Dportrait_NF1
55093	0.5927369467	0.4638258017	0	179	179	179	100	2Dportrait_NF1
81488	0.4253179364	0.137839531	0	186	186	186	100	2Dportrait_NF1
286499	0.5171450504	0.227684064	0	206	206	206	100	2Dportrait_NF1
8227	0.4923308828	0.3281395178	0	186	186	186	100	2Dportrait_NF1
26330	0.6256715482	0.6568546606	0	183	183	183	100	2Dportrait_NF1
10569	0.5530722535	0.2064925894	0	182	182	182	100	2Dportrait_NF1
7525	0.7767244212	0.5504328021	0	170	170	170	100	2Dportrait_NF1
84310	0.5165343525	0.1036304563	0	176	176	176	100	2Dportrait_NF1
9360	0.551733952	0.2042104651	0	185	185	185	100	2Dportrait_NF1
65003	0.7392956947	0.9421224951	0	176	176	176	100	2Dportrait_NF1
55216	0.552748746	0.21567312	0	180	180	180	100	2Dportrait_NF1
386675	0.460267666	0.2380385777	0	175	175	175	100	2Dportrait_NF1
92906	0.5703344576	0.4241589266	0	180	180	180	100	2Dportrait_NF1
7726	0.3876707875	0.4470407909	0	179	179	179	100	2Dportrait_NF1
92129	0.3921686297	0.455656586	0	197	197	197	100	2Dportrait_NF1
55668	0.5064751044	0.2130913115	0	180	180	180	100	2Dportrait_NF1
55022	0.4582268149	0.2742389051	0	191	191	191	100	2Dportrait_NF1
9584	0.5527846913	0.2049470181	0	161	161	161	100	2Dportrait_NF1
9529	0.6562107525	0.3585789927	0	177	177	177	100	2Dportrait_NF1
122183	0.4427769288	0.3116899468	0	191	191	191	100	2Dportrait_NF1
5441	0.4206553109	0.1310584949	0	186	186	186	100	2Dportrait_NF1
220108	0.4981328283	0.2546861794	0	195	195	195	100	2Dportrait_NF1
11258	0.6065884392	0.8772724908	0	187	187	187	100	2Dportrait_NF1
50717	0.5028111404	0.6142933265	0	178	178	178	100	2Dportrait_NF1
11278	0.9533211842	0.5593684325	0	191	191	191	100	2Dportrait_NF1
1106	0.5105578848	0.2402472263	0	187	187	187	100	2Dportrait_NF1
29115	0.5560903178	0.2053943272	0	177	177	177	100	2Dportrait_NF1
3927	0.6866768024	0.4581031184	0	174	174	174	100	2Dportrait_NF1
6919	0.4958647079	0.2807310342	0	176	176	176	100	2Dportrait_NF1
10142	0.593029081	0.3652976672	0	179	179	179	100	2Dportrait_NF1
10169	0.4766858069	0.2713011128	0	194	194	194	100	2Dportrait_NF1
10933	0.3767492246	0.3257815603	0	169	169	169	100	2Dportrait_NF1
705	0.516552604	0.1127636122	0	169	169	169	100	2Dportrait_NF1
11332	0.6083217669	0.7127013403	0	180	180	180	100	2Dportrait_NF1
7188	0.5790014678	0.4746044424	0	181	181	181	100	2Dportrait_NF1
254173	0.4914810207	0.2782245537	0	196	196	196	100	2Dportrait_NF1
51329	0.5486757048	0.2268625285	0	184	184	184	100	2Dportrait_NF1
729250	0.4395209268	0.3019331176	0	197	197	197	100	2Dportrait_NF1
121536	0.7404424491	0.2246556761	0	180	180	180	100	2Dportrait_NF1
1027	0.427498108	0.7189780381	0	175	200	232	100	2Dportrait_NF1
60312	0.633474385	0.3851129743	0	184	184	184	100	2Dportrait_NF1
5578	0.7502661758	0.5578370624	0	161	161	161	100	2Dportrait_NF1
5579	0.7383351717	0.4924087949	0	255	196	51	100	2Dportrait_NF1
5581	0.757385495	0.4726042649	0	175	175	175	100	2Dportrait_NF1
5580	0.7646614567	0.5588605578	0	160	160	160	100	2Dportrait_NF1
5582	0.7371936957	0.5005015599	0	178	178	178	100	2Dportrait_NF1
5590	0.7466400528	0.4854329275	0	172	172	172	100	2Dportrait_NF1
58	0.6933068645	0.4827587271	0	165	165	165	100	2Dportrait_NF1
70	0.4793580607	0.8164532644	0	255	196	51	100	2Dportrait_NF1
4609	0.3076518987	0.6975999273	0	175	200	232	100	2Dportrait_NF1
399687	0.6392314268	0.3897468255	0	172	172	172	100	2Dportrait_NF1
80179	0.6459165777	0.380609572	0	176	176	176	100	2Dportrait_NF1
2580	0.6590677137	0.3699482454	0	172	172	172	100	2Dportrait_NF1
55930	0.6237299089	0.3833299121	0	177	177	177	100	2Dportrait_NF1
4641	0.6400377606	0.3828748008	0	166	166	166	100	2Dportrait_NF1
22919	0.6226412914	0.3812606933	0	163	163	163	100	2Dportrait_NF1
54443	0.6424624121	0.3785012859	0	175	175	175	100	2Dportrait_NF1
11346	0.6437962901	0.3832383061	0	173	173	173	100	2Dportrait_NF1
2316	0.7385323317	0.4168063069	0	159	159	159	100	2Dportrait_NF1
1627	0.657207927	0.3922658793	0	163	163	163	100	2Dportrait_NF1
1017	0.5611047386	0.4908059137	0	156	156	156	100	2Dportrait_NF1
51474	0.6512594497	0.3858469453	0	162	162	162	100	2Dportrait_NF1
22974	0.6031827087	0.3749528989	0	179	179	179	100	2Dportrait_NF1
5500	0.6520407296	0.3612191776	0	163	163	163	100	2Dportrait_NF1
8826	0.6352874094	0.3897820759	0	160	160	160	100	2Dportrait_NF1
2132	0.7949726483	0.4173029554	0	194	194	194	100	2Dportrait_NF1
10494	0.671451026	0.6970300839	0	166	166	166	100	2Dportrait_NF1
11235	0.6448762094	0.6966240311	0	185	185	185	100	2Dportrait_NF1
8428	0.6627105641	0.7050589717	0	165	165	165	100	2Dportrait_NF1
5518	0.5707941259	0.5814122587	0	255	196	51	100	2Dportrait_NF1
6801	0.686232003	0.7016604549	0	175	175	175	100	2Dportrait_NF1
85369	0.6839981179	0.6928991679	0	182	182	182	100	2Dportrait_NF1
5519	0.5754316974	0.5607032313	0	175	175	175	100	2Dportrait_NF1
29888	0.7004821646	0.6769698204	0	172	172	172	100	2Dportrait_NF1
55917	0.6772358724	0.7031881204	0	185	185	185	100	2Dportrait_NF1
80143	0.6838691312	0.6972908692	0	190	190	190	100	2Dportrait_NF1
57464	0.6789690514	0.6978582429	0	189	189	189	100	2Dportrait_NF1
6950	0.5538183315	0.7979371689	0	161	161	161	100	2Dportrait_NF1
26127	0.6823005496	0.6993229292	0	184	184	184	100	2Dportrait_NF1
25843	0.5376050081	0.6087609278	0	179	179	179	100	2Dportrait_NF1
57602	0.5154786322	0.1120158892	0	187	187	187	100	2Dportrait_NF1
5783	0.6923530324	0.3837219321	0	181	181	181	100	2Dportrait_NF1
83605	0.7239516371	0.4409968129	0	194	194	194	100	2Dportrait_NF1
83992	0.6778171672	0.6969126575	0	192	192	192	100	2Dportrait_NF1
51765	0.6501445145	0.6978555486	0	165	165	165	100	2Dportrait_NF1
80342	0.6781533503	0.6954334894	0	190	190	190	100	2Dportrait_NF1
51719	0.6420256418	0.8416036131	0	186	186	186	100	2Dportrait_NF1
7323	0.5633656848	0.7056448686	0	165	165	165	100	2Dportrait_NF1
4734	0.7916801063	0.6864549748	0	165	165	165	100	2Dportrait_NF1
120892	0.6124661412	0.5352332718	0	160	160	160	100	2Dportrait_NF1
8655	0.6162989402	0.2570114685	0	166	166	166	100	2Dportrait_NF1
57551	0.5597698198	0.5281059626	0	189	189	189	100	2Dportrait_NF1
5516	0.5757701851	0.5658386704	0	171	171	171	100	2Dportrait_NF1
347733	0.6551269673	0.6528614904	0	170	170	170	100	2Dportrait_NF1
3305	0.6051672072	0.6220357209	0	163	163	163	100	2Dportrait_NF1
3329	0.5215600364	0.8190567396	0	255	196	51	100	2Dportrait_NF1
3009	0.457806363	0.4719158724	0	174	174	174	100	2Dportrait_NF1
3181	0.5585851499	0.2073597034	0	159	159	159	100	2Dportrait_NF1
2521	0.6163041443	0.6181969113	0	158	158	158	100	2Dportrait_NF1
2194	0.6437539141	0.6655237803	0	165	165	165	100	2Dportrait_NF1
192111	0.6997624414	0.7834492694	0	173	173	173	100	2Dportrait_NF1
1124	0.5140087049	0.5492742551	0	188	188	188	100	2Dportrait_NF1
1267	0.6798171665	0.5947850567	0	179	179	179	100	2Dportrait_NF1
9131	0.5272663013	0.6075780199	0	166	166	166	100	2Dportrait_NF1
9532	0.5516938807	0.6381238072	0	166	166	166	100	2Dportrait_NF1
64087	0.6980577361	0.8366280355	0	175	175	175	100	2Dportrait_NF1
8471	0.5081895859	0.5348411396	0	165	165	165	100	2Dportrait_NF1
8971	0.624134191	0.5779191048	0	173	173	173	100	2Dportrait_NF1
54504	0.3490539342	0.5690122135	0	181	181	181	100	2Dportrait_NF1
78990	0.4729331877	0.8366406089	0	182	182	182	100	2Dportrait_NF1
51602	0.5292168618	0.1074844212	0	172	172	172	100	2Dportrait_NF1
7531	0.6467467015	0.4527482065	0	157	157	157	100	2Dportrait_NF1
32	0.366401894	0.5318078121	0	182	182	182	100	2Dportrait_NF1
7203	0.5545665656	0.7916637268	0	160	160	160	100	2Dportrait_NF1
7284	0.7257348496	0.7498320977	0	162	162	162	100	2Dportrait_NF1
790	0.565286545	0.5339773934	0	162	162	162	100	2Dportrait_NF1
92609	0.7601355496	0.8193450292	0	168	168	168	100	2Dportrait_NF1
55210	0.7402256623	0.7793972738	0	169	169	169	100	2Dportrait_NF1
498	0.7186685376	0.8652182135	0	159	159	159	100	2Dportrait_NF1
488	0.7684487572	0.7391821096	0	167	167	167	100	2Dportrait_NF1
6712	0.6351593892	0.4474237176	0	183	183	183	100	2Dportrait_NF1
293	0.62977087	0.7583470813	0	163	163	163	100	2Dportrait_NF1
292	0.6262109874	0.7442680411	0	159	159	159	100	2Dportrait_NF1
213	0.8305369789	0.2112991	0	255	196	51	100	2Dportrait_NF1
51065	0.5988806882	0.1489265001	0	177	177	177	100	2Dportrait_NF1
51002	0.5311110697	0.7331452042	0	190	190	190	100	2Dportrait_NF1
908	0.5548753529	0.7971274209	0	162	162	162	100	2Dportrait_NF1
6158	0.5031177717	0.1002560759	0	169	169	169	100	2Dportrait_NF1
6187	0.5423712318	0.1121300038	0	161	161	161	100	2Dportrait_NF1
6189	0.5464228992	0.1238679259	0	161	161	161	100	2Dportrait_NF1
6160	0.593700778	0.1439460952	0	160	160	160	100	2Dportrait_NF1
6232	0.6072982747	0.1732786077	0	166	166	166	100	2Dportrait_NF1
6280	0.5631449206	0.158944283	0	171	171	171	100	2Dportrait_NF1
6279	0.7193504197	0.5321201258	0	170	170	170	100	2Dportrait_NF1
6278	0.4827221958	0.6578162995	0	179	179	179	100	2Dportrait_NF1
5700	0.6554092511	0.7364710872	0	164	164	164	100	2Dportrait_NF1
5705	0.6650031065	0.7289782519	0	163	163	163	100	2Dportrait_NF1
5706	0.6548730086	0.7435346314	0	169	169	169	100	2Dportrait_NF1
5707	0.6549090654	0.7283794448	0	166	166	166	100	2Dportrait_NF1
5701	0.6671492657	0.7393260299	0	165	165	165	100	2Dportrait_NF1
5702	0.6267516905	0.4135191544	0	165	165	165	100	2Dportrait_NF1
5704	0.6591310547	0.7364713117	0	168	168	168	100	2Dportrait_NF1
5687	0.6697888454	0.7588131943	0	169	169	169	100	2Dportrait_NF1
5686	0.6587727915	0.7435222826	0	166	166	166	100	2Dportrait_NF1
5689	0.6329184414	0.7379528374	0	172	172	172	100	2Dportrait_NF1
5688	0.6688529302	0.7538385148	0	164	164	164	100	2Dportrait_NF1
5693	0.6569463109	0.7407563639	0	170	170	170	100	2Dportrait_NF1
5690	0.6616948035	0.7298397529	0	176	176	176	100	2Dportrait_NF1
5520	0.5834021426	0.5621890229	0	167	167	167	100	2Dportrait_NF1
5591	0.5571458523	0.6627186821	0	158	158	158	100	2Dportrait_NF1
5901	0.5639107742	0.2960701065	0	163	163	163	100	2Dportrait_NF1
5717	0.6583527485	0.7332317584	0	164	164	164	100	2Dportrait_NF1
5719	0.6468081839	0.7403576082	0	171	171	171	100	2Dportrait_NF1
5713	0.6595338498	0.7332161539	0	173	173	173	100	2Dportrait_NF1
5709	0.6469577638	0.7390457109	0	168	168	168	100	2Dportrait_NF1
56922	0.6970404888	0.8323891232	0	180	180	180	100	2Dportrait_NF1
5250	0.7670805324	0.8123079788	0	163	163	163	100	2Dportrait_NF1
22824	0.6077829968	0.7556182091	0	175	175	175	100	2Dportrait_NF1
5315	0.650885723	0.5307770196	0	157	157	157	100	2Dportrait_NF1
5601	0.5174042875	0.5497972851	0	172	172	172	100	2Dportrait_NF1
10856	0.7848838857	0.9778336956	0	157	157	157	100	2Dportrait_NF1
10808	0.6238084904	0.6438411019	0	168	168	168	100	2Dportrait_NF1
10694	0.5552538004	0.7969773262	0	160	160	160	100	2Dportrait_NF1
10574	0.5424680275	0.7969550983	0	255	196	51	100	2Dportrait_NF1
10575	0.5544107036	0.795426647	0	162	162	162	100	2Dportrait_NF1
5955	0.7036663132	0.7354923844	0	171	171	171	100	2Dportrait_NF1
10487	0.6837239376	0.5747618397	0	178	178	178	100	2Dportrait_NF1
10383	0.6037216647	0.7503762331	0	161	161	161	100	2Dportrait_NF1
10213	0.657146965	0.7380735193	0	171	171	171	100	2Dportrait_NF1
80321	0.4836281876	0.263568822	0	181	181	181	100	2Dportrait_NF1
339834	0.5032163889	0.3042305657	0	192	192	192	100	2Dportrait_NF1
9344	0.5009546249	0.5288889922	0	189	189	189	100	2Dportrait_NF1
9107	0.5059349589	0.5356945576	0	184	184	184	100	2Dportrait_NF1
64801	0.8913871518	0.5545373364	0	196	196	196	100	2Dportrait_NF1
64689	0.5316575344	0.5257459844	0	183	183	183	100	2Dportrait_NF1
90850	0.4979275649	0.4351757879	0	183	183	183	100	2Dportrait_NF1
200894	0.8415924351	0.5584079162	0	194	194	194	100	2Dportrait_NF1
23582	0.4745691621	0.2515192598	0	183	183	183	100	2Dportrait_NF1
55149	0.8749575992	0.5609245003	0	183	183	183	100	2Dportrait_NF1
5987	0.4904816158	0.2833767199	0	166	166	166	100	2Dportrait_NF1
55286	0.645517128	0.6916783153	0	198	198	198	100	2Dportrait_NF1
10112	0.6351300977	0.3914396288	0	184	184	184	100	2Dportrait_NF1
4342	0.531038064	0.3015682651	0	182	182	182	100	2Dportrait_NF1
10767	0.5539046076	0.8757872605	0	176	176	176	100	2Dportrait_NF1
6136	0.5919820589	0.1499640845	0	163	163	163	100	2Dportrait_NF1
9775	0.5025102707	0.4142468387	0	163	163	163	100	2Dportrait_NF1
150274	0.7036449765	0.7987253626	0	159	159	159	100	2Dportrait_NF1
254427	0.721656344	0.2160260166	0	181	181	181	100	2Dportrait_NF1
9880	0.4488257703	0.3907992846	0	194	194	194	100	2Dportrait_NF1
9447	0.5234136896	0.1636401591	0	178	178	178	100	2Dportrait_NF1
64428	0.5536981918	0.6978313	0	186	186	186	100	2Dportrait_NF1
3607	0.4454582897	0.3880698512	0	176	176	176	100	2Dportrait_NF1
23554	0.6882389161	0.3128837441	0	211	211	211	100	2Dportrait_NF1
4693	0.3942197775	0.6619913346	0	255	112	1	100	2Dportrait_NF1
8322	0.718960263	0.4783816199	0	197	197	197	100	2Dportrait_NF1
51514	0.4543262514	0.5264603095	0	180	180	180	100	2Dportrait_NF1
10980	0.5676509035	0.6070218725	0	163	163	163	100	2Dportrait_NF1
11091	0.3986305631	0.5770296506	0	163	163	163	100	2Dportrait_NF1
83743	0.5205172147	0.0970699595	0	173	173	173	100	2Dportrait_NF1
387893	0.7340999492	0.2279231827	0	183	183	183	100	2Dportrait_NF1
5111	0.3725294285	0.6291497831	0	190	220	0	100	2Dportrait_NF1
4436	0.4200969511	0.7137420119	0	0	104	255	100	2Dportrait_NF1
2648	0.3682209773	0.3293810266	0	174	174	174	100	2Dportrait_NF1
2956	0.42243607	0.7151056621	0	175	200	232	100	2Dportrait_NF1
10987	0.5613193694	0.597933453	0	156	156	156	100	2Dportrait_NF1
9212	0.4870021361	0.813985739	0	255	196	51	100	2Dportrait_NF1
51138	0.5006298164	0.6145739822	0	171	171	171	100	2Dportrait_NF1
4193	0.3698755005	0.6633051403	0	175	200	232	100	2Dportrait_NF1
79016	0.4982468347	0.6192556571	0	180	180	180	100	2Dportrait_NF1
10140	0.3250200429	0.5330716611	0	175	175	175	100	2Dportrait_NF1
545	0.4928857484	0.4688655933	0	173	173	173	100	2Dportrait_NF1
8533	0.5000811957	0.611025483	0	172	172	172	100	2Dportrait_NF1
7283	0.5220569881	0.9486599782	0	160	160	160	100	2Dportrait_NF1
56852	0.5781975502	0.3577621722	0	178	178	178	100	2Dportrait_NF1
6596	0.4516453737	0.5181022686	0	174	174	174	100	2Dportrait_NF1
80204	0.5894511328	0.6497422822	0	178	178	178	100	2Dportrait_NF1
1111	0.6371913563	0.4902844553	0	168	168	168	100	2Dportrait_NF1
257218	0.4478012001	0.523153062	0	192	192	192	100	2Dportrait_NF1
1080	0.6677017152	0.5660116666	0	164	164	164	100	2Dportrait_NF1
84893	0.5358004589	0.4051375384	0	186	186	186	100	2Dportrait_NF1
6996	0.4118705028	0.5601986122	0	177	177	177	100	2Dportrait_NF1
81620	0.4666811643	0.4926535267	0	179	179	179	100	2Dportrait_NF1
9338	0.3922143512	0.5275259033	0	186	186	186	100	2Dportrait_NF1
138199	0.5996250935	0.3858909521	0	183	183	183	100	2Dportrait_NF1
2073	0.4642566615	0.553094429	0	187	187	187	100	2Dportrait_NF1
7334	0.5430800264	0.7127759948	0	167	167	167	100	2Dportrait_NF1
2810	0.6199483328	0.4094490845	0	164	164	164	100	2Dportrait_NF1
7329	0.5521964453	0.6388946002	0	157	157	157	100	2Dportrait_NF1
50813	0.5307372686	0.5935249123	0	255	196	51	100	2Dportrait_NF1
7468	0.5227564153	0.1007817442	0	169	169	169	100	2Dportrait_NF1
347862	0.6168528021	0.3507053637	0	185	185	185	100	2Dportrait_NF1
817	0.6757424524	0.4151121565	0	176	176	176	100	2Dportrait_NF1
11146	0.6038982686	0.634561163	0	182	182	182	100	2Dportrait_NF1
5202	0.579445561	0.409887132	0	172	172	172	100	2Dportrait_NF1
10920	0.4962348289	0.6128604104	0	179	179	179	100	2Dportrait_NF1
57804	0.368137898	0.6341652139	0	200	200	200	100	2Dportrait_NF1
54849	0.6355604001	0.3371188183	0	195	195	195	100	2Dportrait_NF1
10477	0.5519249786	0.6819139645	0	176	176	176	100	2Dportrait_NF1
7324	0.556761829	0.6918663546	0	176	176	176	100	2Dportrait_NF1
7325	0.5587378523	0.6816189392	0	172	172	172	100	2Dportrait_NF1
64077	0.5894977464	0.8208453026	0	222	222	222	100	2Dportrait_NF1
84064	0.8376059672	0.2821691143	0	197	197	197	100	2Dportrait_NF1
390637	0.5904420996	0.8224014827	0	192	192	192	100	2Dportrait_NF1
51003	0.6712927479	0.538848118	0	181	181	181	100	2Dportrait_NF1
10912	0.6735539915	0.547651728	0	178	178	178	100	2Dportrait_NF1
112950	0.335583454	0.2565019099	0	175	175	175	100	2Dportrait_NF1
55090	0.3384749479	0.25844068	0	178	178	178	100	2Dportrait_NF1
54797	0.3361266476	0.2581810172	0	193	193	193	100	2Dportrait_NF1
219541	0.3396034138	0.2573456734	0	176	176	176	100	2Dportrait_NF1
1363	0.8205131185	0.6442258248	0	193	193	193	100	2Dportrait_NF1
1959	0.3759295833	0.4913629592	0	195	195	195	100	2Dportrait_NF1
3163	0.9315553018	0.6279436369	0	176	176	176	100	2Dportrait_NF1
6118	0.5224767708	0.4980095613	0	158	158	158	100	2Dportrait_NF1
6303	0.6963716168	0.5427574283	0	181	181	181	100	2Dportrait_NF1
3910	0.8466895262	0.3413546995	0	184	184	184	100	2Dportrait_NF1
5272	0.6661506043	0.5429069617	0	185	185	185	100	2Dportrait_NF1
7050	0.3855740669	0.5406924754	0	175	175	175	100	2Dportrait_NF1
3276	0.6201715875	0.2003158612	0	164	164	164	100	2Dportrait_NF1
5050	0.6688127845	0.5453330623	0	179	179	179	100	2Dportrait_NF1
8991	0.5082647476	0.754084257	0	255	196	51	100	2Dportrait_NF1
5201	0.4691909767	0.6111087817	0	181	181	181	100	2Dportrait_NF1
10551	0.6700336598	0.2293181541	0	184	184	184	100	2Dportrait_NF1
29924	0.6634559359	0.4282248428	0	174	174	174	100	2Dportrait_NF1
2079	0.5771757306	0.2219152971	0	172	172	172	100	2Dportrait_NF1
11100	0.5308645454	0.5366921205	0	164	164	164	100	2Dportrait_NF1
55147	0.5614795061	0.2942667248	0	183	183	183	100	2Dportrait_NF1
84878	0.3371703243	0.2567613481	0	214	214	214	100	2Dportrait_NF1
84164	0.5931981018	0.4764051297	0	178	178	178	100	2Dportrait_NF1
2948	0.6578994738	0.5687318945	0	193	193	193	100	2Dportrait_NF1
166	0.3952511503	0.4492773928	0	170	170	170	100	2Dportrait_NF1
5985	0.5006276976	0.4555644187	0	172	172	172	100	2Dportrait_NF1
4773	0.3574639003	0.4496714335	0	169	169	169	100	2Dportrait_NF1
4097	0.3466876798	0.4569673607	0	184	184	184	100	2Dportrait_NF1
1759	0.6938147819	0.4384348749	0	172	172	172	100	2Dportrait_NF1
11313	0.4993492802	0.7396116252	0	184	184	184	100	2Dportrait_NF1
785	0.6875573314	0.5235616968	0	200	200	200	100	2Dportrait_NF1
11243	0.4146334562	0.3084617319	0	186	186	186	100	2Dportrait_NF1
64129	0.4511338878	0.2607587843	0	189	189	189	100	2Dportrait_NF1
80304	0.6130256532	0.9968995397	0	186	186	186	100	2Dportrait_NF1
84246	0.337472718	0.2566090082	0	184	184	184	100	2Dportrait_NF1
55588	0.337956548	0.2580162162	0	181	181	181	100	2Dportrait_NF1
80306	0.3382207662	0.2576683153	0	177	177	177	100	2Dportrait_NF1
9441	0.4805443289	0.3626946411	0	185	185	185	100	2Dportrait_NF1
1024	0.3356408475	0.2559184827	0	175	175	175	100	2Dportrait_NF1
55512	0.666921253	0.5491132709	0	194	194	194	100	2Dportrait_NF1
6829	0.4809740365	0.4087960547	0	168	168	168	100	2Dportrait_NF1
80228	0.6651088235	0.5493568801	0	203	203	203	100	2Dportrait_NF1
9443	0.337219986	0.2577941613	0	183	183	183	100	2Dportrait_NF1
9968	0.3930835799	0.6629345625	0	255	112	1	100	2Dportrait_NF1
284312	0.4666996388	0.1465613579	0	184	184	184	100	2Dportrait_NF1
23097	0.3349843538	0.2543895824	0	189	189	189	100	2Dportrait_NF1
3164	0.4391284654	0.754127029	0	171	171	171	100	2Dportrait_NF1
6606	0.6441762617	0.4480173607	0	166	166	166	100	2Dportrait_NF1
79607	0.5344357282	0.5465124901	0	186	186	186	100	2Dportrait_NF1
310	0.4437135502	0.6427759572	0	168	168	168	100	2Dportrait_NF1
7083	0.5545853746	0.5424516258	0	166	166	166	100	2Dportrait_NF1
51236	0.866412959	0.4708304082	0	190	190	190	100	2Dportrait_NF1
55294	0.4160570672	0.5596049692	0	168	168	168	100	2Dportrait_NF1
9844	0.654018723	0.3953889044	0	188	188	188	100	2Dportrait_NF1
892	0.3354776255	0.255047215	0	181	181	181	100	2Dportrait_NF1
5436	0.4094307224	0.1552380553	0	179	179	179	100	2Dportrait_NF1
29079	0.5541912033	0.4368016829	0	161	161	161	100	2Dportrait_NF1
146705	0.5366450798	0.6270097268	0	183	183	183	100	2Dportrait_NF1
9439	0.3410988782	0.2971456916	0	170	170	170	100	2Dportrait_NF1
9179	0.5315185857	0.633730871	0	190	190	190	100	2Dportrait_NF1
9412	0.7750464797	0.5077156479	0	174	174	174	100	2Dportrait_NF1
332	0.4878582803	0.8006035109	0	255	196	51	100	2Dportrait_NF1
51141	0.796870276	0.704810872	0	187	187	187	100	2Dportrait_NF1
6721	0.4772819705	0.7990394725	0	255	196	51	100	2Dportrait_NF1
22937	0.798920383	0.7007358626	0	189	189	189	100	2Dportrait_NF1
5691	0.6687383663	0.7493881003	0	174	174	174	100	2Dportrait_NF1
3638	0.7944570735	0.6976176648	0	188	188	188	100	2Dportrait_NF1
5683	0.6641740978	0.743186506	0	168	168	168	100	2Dportrait_NF1
6184	0.7844100921	0.7392265655	0	163	163	163	100	2Dportrait_NF1
7917	0.5824534774	0.5245148037	0	163	163	163	100	2Dportrait_NF1
2023	0.5049348478	0.8164443957	0	255	196	51	100	2Dportrait_NF1
11236	0.79482686	0.7076202362	0	193	193	193	100	2Dportrait_NF1
11047	0.659899027	0.7346526624	0	174	174	174	100	2Dportrait_NF1
3963	0.6882326713	0.5390727549	0	179	179	179	100	2Dportrait_NF1
29978	0.8319477285	0.6951967282	0	174	174	174	100	2Dportrait_NF1
6720	0.3343049251	0.2855503427	0	178	178	178	100	2Dportrait_NF1
3156	0.8728842969	0.5456287612	0	190	190	190	100	2Dportrait_NF1
6048	0.9256266743	0.6641489038	0	187	187	187	100	2Dportrait_NF1
8819	0.353997691	0.4118336481	0	186	186	186	100	2Dportrait_NF1
7528	0.7896683608	0.9911999824	0	164	164	164	100	2Dportrait_NF1
4084	0.3548731274	0.4144297139	0	184	184	184	100	2Dportrait_NF1
9612	0.4153326232	0.4330233827	0	171	171	171	100	2Dportrait_NF1
9611	0.4033775317	0.4129987063	0	166	166	166	100	2Dportrait_NF1
3621	0.4682567715	0.8169747229	0	255	196	51	100	2Dportrait_NF1
8349	0.4632577399	0.4166281467	0	171	171	171	100	2Dportrait_NF1
8290	0.3876367008	0.3903913234	0	168	168	168	100	2Dportrait_NF1
3066	0.4053700965	0.4320701635	0	160	160	160	100	2Dportrait_NF1
9541	0.4794764905	0.5738142336	0	192	192	192	100	2Dportrait_NF1
25855	0.3516640365	0.4112593142	0	176	176	176	100	2Dportrait_NF1
5947	0.3523636868	0.4091751645	0	255	196	51	100	2Dportrait_NF1
8329	0.4613525664	0.5028554759	0	179	179	179	100	2Dportrait_NF1
26959	0.697864219	0.6646888855	0	184	184	184	100	2Dportrait_NF1
84312	0.3522278233	0.4086198029	0	189	189	189	100	2Dportrait_NF1
23309	0.3545851564	0.4111698411	0	180	180	180	100	2Dportrait_NF1
9219	0.4035509016	0.4510960421	0	169	169	169	100	2Dportrait_NF1
57649	0.3631286442	0.424507052	0	189	189	189	100	2Dportrait_NF1
3622	0.3523416066	0.4102065183	0	179	179	179	100	2Dportrait_NF1
51592	0.4109599389	0.5174439624	0	169	169	169	100	2Dportrait_NF1
100316904	0.351406249	0.4117413685	0	187	187	187	100	2Dportrait_NF1
6878	0.3368247367	0.3363605986	0	177	177	177	100	2Dportrait_NF1
55893	0.357527167	0.4125130596	0	188	188	188	100	2Dportrait_NF1
1108	0.4175659879	0.4068813088	0	167	167	167	100	2Dportrait_NF1
64092	0.3685811363	0.4138531347	0	191	191	191	100	2Dportrait_NF1
5092	0.5162333341	0.3939604788	0	175	175	175	100	2Dportrait_NF1
6595	0.4057057963	0.3707636065	0	172	172	172	100	2Dportrait_NF1
84959	0.541224849	0.3383554998	0	170	170	170	100	2Dportrait_NF1
3399	0.4535644496	0.4472671117	0	187	187	187	100	2Dportrait_NF1
5926	0.3534812984	0.4106795917	0	185	185	185	100	2Dportrait_NF1
79595	0.3518571819	0.4112950136	0	181	181	181	100	2Dportrait_NF1
64426	0.3503532794	0.4113244263	0	187	187	187	100	2Dportrait_NF1
51742	0.3517085684	0.4108963702	0	182	182	182	100	2Dportrait_NF1
51538	0.7358650961	0.2338580979	0	179	179	179	100	2Dportrait_NF1
8243	0.6617417145	0.3240044481	0	168	168	168	100	2Dportrait_NF1
57597	0.3535172437	0.4150863362	0	195	195	195	100	2Dportrait_NF1
84629	0.3554210419	0.4125059871	0	189	189	189	100	2Dportrait_NF1
54433	0.5569966441	0.1727474386	0	180	180	180	100	2Dportrait_NF1
134147	0.6124670333	0.1800243373	0	190	190	190	100	2Dportrait_NF1
1130	0.3219653641	0.6340905594	0	190	220	0	100	2Dportrait_NF1
4297	0.4819092454	0.8177401272	0	255	196	51	100	2Dportrait_NF1
58516	0.3516402092	0.4092289381	0	183	183	183	100	2Dportrait_NF1
10682	0.8790293394	0.6340751795	0	175	175	175	100	2Dportrait_NF1
83463	0.3543388179	0.4096660876	0	193	193	193	100	2Dportrait_NF1
57798	0.3606963353	0.4205941494	0	186	186	186	100	2Dportrait_NF1
79142	0.3531360454	0.4103312417	0	197	197	197	100	2Dportrait_NF1
619279	0.3529633074	0.4112796337	0	194	194	194	100	2Dportrait_NF1
114794	0.7258556584	0.2256438089	0	200	200	200	100	2Dportrait_NF1
92745	0.7653100327	0.6836460596	0	204	204	204	100	2Dportrait_NF1
5573	0.380705323	0.7281268546	0	175	200	232	100	2Dportrait_NF1
124944	0.459021774	0.5003720092	0	190	190	190	100	2Dportrait_NF1
55362	0.7653763475	0.6746685554	0	181	181	181	100	2Dportrait_NF1
81555	0.7725917933	0.7092309757	0	189	189	189	100	2Dportrait_NF1
138715	0.490175951	0.4461782796	0	216	216	216	100	2Dportrait_NF1
1820	0.4908654533	0.4477492783	0	175	175	175	100	2Dportrait_NF1
146779	0.6975614164	0.624826225	0	198	198	198	100	2Dportrait_NF1
995	0.4851545791	0.5561671606	0	175	175	175	100	2Dportrait_NF1
5585	0.5337493483	0.5350979957	0	178	178	178	100	2Dportrait_NF1
890	0.4939661138	0.5720313959	0	174	174	174	100	2Dportrait_NF1
11178	0.6630727675	0.5356708703	0	200	200	200	100	2Dportrait_NF1
3265	0.4318719074	0.6782171668	0	175	200	232	100	2Dportrait_NF1
3932	0.7649089475	0.3375683165	0	172	172	172	100	2Dportrait_NF1
1432	0.5350262046	0.4827164043	0	162	162	162	100	2Dportrait_NF1
5300	0.4093567502	0.5223702569	0	162	162	162	100	2Dportrait_NF1
4140	0.632191953	0.4715954758	0	179	179	179	100	2Dportrait_NF1
1263	0.7313671423	0.6631541475	0	189	189	189	100	2Dportrait_NF1
11200	0.4238726912	0.7075609617	0	175	200	232	100	2Dportrait_NF1
9024	0.4886007527	0.558754919	0	194	194	194	100	2Dportrait_NF1
84446	0.4411770112	0.5462421625	0	194	194	194	100	2Dportrait_NF1
5528	0.5787005609	0.5512870059	0	179	179	179	100	2Dportrait_NF1
377630	0.3451044152	0.4165268861	0	196	196	196	100	2Dportrait_NF1
1040	0.9297757322	0.6015055273	0	197	197	197	100	2Dportrait_NF1
51529	0.6603858308	0.2165100916	0	189	189	189	100	2Dportrait_NF1
6993	0.6293378912	0.217468082	0	173	173	173	100	2Dportrait_NF1
202500	0.6324347601	0.2205184734	0	186	186	186	100	2Dportrait_NF1
7171	0.5714610277	0.4806353979	0	173	173	173	100	2Dportrait_NF1
56975	0.7838535538	0.2774197452	0	181	181	181	100	2Dportrait_NF1
4430	0.7524694312	0.6950006059	0	172	172	172	100	2Dportrait_NF1
1020	0.5668741958	0.6547428943	0	163	163	163	100	2Dportrait_NF1
9133	0.6271433341	0.3220813948	0	184	184	184	100	2Dportrait_NF1
9997	0.7230123765	0.7925024385	0	177	177	177	100	2Dportrait_NF1
4920	0.4951918214	0.5927464855	0	255	112	1	100	2Dportrait_NF1
3611	0.3743447947	0.2234477337	0	159	159	159	100	2Dportrait_NF1
22853	0.4930366665	0.57353021	0	193	193	193	100	2Dportrait_NF1
2066	0.5008937	0.5966898112	0	255	112	1	100	2Dportrait_NF1
653583	0.6029438046	0.3481108696	0	190	190	190	100	2Dportrait_NF1
6464	0.6414508892	0.6267563508	0	159	159	159	100	2Dportrait_NF1
51684	0.378152354	0.6873394895	0	175	200	232	100	2Dportrait_NF1
23640	0.5440205509	0.7097762337	0	171	171	171	100	2Dportrait_NF1
81892	0.7593153879	0.7586775815	0	179	179	179	100	2Dportrait_NF1
81575	0.4628884367	0.373699378	0	199	199	199	100	2Dportrait_NF1
2739	0.6217162304	0.8198522303	0	187	187	187	100	2Dportrait_NF1
2065	0.5054835428	0.6031872166	0	169	169	169	100	2Dportrait_NF1
80273	0.6253809379	0.5493779854	0	178	178	178	100	2Dportrait_NF1
1488	0.5713874644	0.3719094679	0	170	170	170	100	2Dportrait_NF1
1200	0.9160231542	0.4302677922	0	180	180	180	100	2Dportrait_NF1
51164	0.6114966969	0.8923676171	0	184	184	184	100	2Dportrait_NF1
10121	0.6082763428	0.8747644386	0	174	174	174	100	2Dportrait_NF1
540	0.8659000606	0.6046636905	0	191	191	191	100	2Dportrait_NF1
287	0.7101235257	0.4604723021	0	181	181	181	100	2Dportrait_NF1
2317	0.6764380138	0.6710383292	0	162	162	162	100	2Dportrait_NF1
23281	0.4792842	0.254814832	0	178	178	178	100	2Dportrait_NF1
10540	0.6071938958	0.8828203816	0	169	169	169	100	2Dportrait_NF1
10120	0.6065359525	0.8802289186	0	179	179	179	100	2Dportrait_NF1
11216	0.598587699	0.3129078805	0	198	198	198	100	2Dportrait_NF1
81929	0.6634062741	0.2683929578	0	175	175	175	100	2Dportrait_NF1
55860	0.6090197073	0.8786454587	0	191	191	191	100	2Dportrait_NF1
725	0.878634053	0.5161357698	0	203	203	203	100	2Dportrait_NF1
79848	0.5843337086	0.3226186822	0	188	188	188	100	2Dportrait_NF1
9240	0.487479015	0.2770636492	0	181	181	181	100	2Dportrait_NF1
10241	0.4757033153	0.2954000128	0	174	174	174	100	2Dportrait_NF1
84516	0.6067966765	0.880755541	0	195	195	195	100	2Dportrait_NF1
832	0.6381616183	0.3723436985	0	168	168	168	100	2Dportrait_NF1
829	0.6258337665	0.4933777308	0	165	165	165	100	2Dportrait_NF1
10671	0.6077615114	0.8787541287	0	185	185	185	100	2Dportrait_NF1
1639	0.6116220407	0.3082075701	0	165	165	165	100	2Dportrait_NF1
1778	0.5459642717	0.5389621765	0	163	163	163	100	2Dportrait_NF1
1981	0.6134461423	0.1971449563	0	168	168	168	100	2Dportrait_NF1
7388	0.7637258389	0.8385614169	0	187	187	187	100	2Dportrait_NF1
23162	0.5618668377	0.5279018697	0	185	185	185	100	2Dportrait_NF1
60626	0.6069571106	0.8724280355	0	181	181	181	100	2Dportrait_NF1
80310	0.6067421824	0.8809552557	0	197	197	197	100	2Dportrait_NF1
11275	0.6068128091	0.876141448	0	184	184	184	100	2Dportrait_NF1
51207	0.6091223762	0.8772590193	0	183	183	183	100	2Dportrait_NF1
91582	0.6073057834	0.8802385731	0	187	187	187	100	2Dportrait_NF1
89927	0.4536742555	0.4928120411	0	198	198	198	100	2Dportrait_NF1
54069	0.4901325341	0.5047652823	0	189	189	189	100	2Dportrait_NF1
140850	0.6077325916	0.8811809029	0	197	197	197	100	2Dportrait_NF1
2743	0.942665029	0.4926898997	0	191	191	191	100	2Dportrait_NF1
10243	0.6675841775	0.3481263618	0	185	185	185	100	2Dportrait_NF1
79908	0.9312817907	0.513580792	0	195	195	195	100	2Dportrait_NF1
51299	0.9458194401	0.5314211807	0	204	204	204	100	2Dportrait_NF1
79867	0.8842841883	0.6316681634	0	175	175	175	100	2Dportrait_NF1
55515	0.93043204	0.5011514464	0	196	196	196	100	2Dportrait_NF1
29121	0.9197381925	0.5154560216	0	192	192	192	100	2Dportrait_NF1
1136	0.9418696981	0.5022900107	0	200	200	200	100	2Dportrait_NF1
2892	0.9423516696	0.4968165498	0	193	193	193	100	2Dportrait_NF1
23306	0.5651488973	0.2912640449	0	188	188	188	100	2Dportrait_NF1
132724	0.9214930799	0.4886185949	0	194	194	194	100	2Dportrait_NF1
2556	0.9209859803	0.4737717928	0	193	193	193	100	2Dportrait_NF1
56647	0.5946768017	0.8190387776	0	177	177	177	100	2Dportrait_NF1
55052	0.7295133032	0.9343996344	0	183	183	183	100	2Dportrait_NF1
136319	0.6159435764	0.2984478221	0	178	178	178	100	2Dportrait_NF1
11344	0.602641448	0.7686587107	0	179	179	179	100	2Dportrait_NF1
51720	0.6177409885	0.4218478948	0	176	176	176	100	2Dportrait_NF1
1762	0.6710158169	0.7561407902	0	182	182	182	100	2Dportrait_NF1
56257	0.5901895163	0.434955417	0	170	170	170	100	2Dportrait_NF1
2885	0.7109467356	0.3763727926	0	155	155	155	100	2Dportrait_NF1
4215	0.5257121795	0.5142181051	0	165	165	165	100	2Dportrait_NF1
11035	0.5842684719	0.5083815879	0	175	175	175	100	2Dportrait_NF1
2688	0.3372090946	0.8643615399	0	153	33	33	100	2Dportrait_NF1
5521	0.5559205536	0.4417901706	0	166	166	166	100	2Dportrait_NF1
2099	0.5062989094	0.5095626996	0	190	220	0	100	2Dportrait_NF1
11102	0.6931678414	0.7638081933	0	189	189	189	100	2Dportrait_NF1
55114	0.6858286874	0.4108360853	0	173	173	173	100	2Dportrait_NF1
23607	0.6907289902	0.4019376137	0	176	176	176	100	2Dportrait_NF1
29760	0.727196376	0.394680417	0	187	187	187	100	2Dportrait_NF1
92912	0.5238888958	0.7322631592	0	188	188	188	100	2Dportrait_NF1
4116	0.5037670912	0.4125100285	0	171	171	171	100	2Dportrait_NF1
9656	0.4110884795	0.6341736335	0	166	166	166	100	2Dportrait_NF1
10381	0.6557173321	0.6569924064	0	158	158	158	100	2Dportrait_NF1
3073	0.6200250557	0.7328557919	0	186	186	186	100	2Dportrait_NF1
9924	0.640003265	0.3994745787	0	163	163	163	100	2Dportrait_NF1
79077	0.5196825187	0.4564740801	0	178	178	178	100	2Dportrait_NF1
22976	0.7140877647	0.6076604204	0	164	164	164	100	2Dportrait_NF1
7158	0.3728562443	0.4883427665	0	168	168	168	100	2Dportrait_NF1
648	0.4287190576	0.4965219735	0	161	161	161	100	2Dportrait_NF1
1612	0.3431339677	0.6530905055	0	190	220	0	100	2Dportrait_NF1
26270	0.8808923228	0.4165622487	0	158	158	158	100	2Dportrait_NF1
57520	0.9692055731	0.4062676831	0	167	167	167	100	2Dportrait_NF1
23363	0.5071904785	0.1249018617	0	157	157	157	100	2Dportrait_NF1
26228	0.5750734342	0.3950852349	0	193	193	193	100	2Dportrait_NF1
51548	0.4662468102	0.4923552458	0	171	171	171	100	2Dportrait_NF1
83987	0.646132175	0.4181191023	0	158	158	158	100	2Dportrait_NF1
10075	0.6263195295	0.5246375064	0	158	158	158	100	2Dportrait_NF1
80301	0.4909005065	0.2956716875	0	185	185	185	100	2Dportrait_NF1
9820	0.5682698907	0.4911018371	0	156	156	156	100	2Dportrait_NF1
30011	0.6962518488	0.398733423	0	163	163	163	100	2Dportrait_NF1
23019	0.3253137012	0.5362997637	0	173	173	173	100	2Dportrait_NF1
8775	0.8564818798	0.688457173	0	178	178	178	100	2Dportrait_NF1
2011	0.6435477585	0.4552085472	0	173	173	173	100	2Dportrait_NF1
7414	0.5866007139	0.7644755927	0	165	165	165	100	2Dportrait_NF1
55604	0.6245718534	0.2838511404	0	192	192	192	100	2Dportrait_NF1
168400	0.5596399782	0.5180021306	0	201	201	201	100	2Dportrait_NF1
23322	0.6163637681	0.3497603396	0	175	175	175	100	2Dportrait_NF1
79657	0.5637990353	0.457886789	0	170	170	170	100	2Dportrait_NF1
55795	0.6177294652	0.6144538616	0	181	181	181	100	2Dportrait_NF1
4629	0.5030598578	0.5197136817	0	180	180	180	100	2Dportrait_NF1
9260	0.6567844643	0.3658581928	0	167	167	167	100	2Dportrait_NF1
5501	0.7678997277	0.1346382591	0	158	158	158	100	2Dportrait_NF1
10092	0.5254636479	0.7330266552	0	178	178	178	100	2Dportrait_NF1
4171	0.37220633	0.2972405533	0	156	156	156	100	2Dportrait_NF1
4645	0.7252389758	0.59211501	0	188	188	188	100	2Dportrait_NF1
4848	0.3245088171	0.538727436	0	183	183	183	100	2Dportrait_NF1
10094	0.5173152979	0.7569038371	0	179	179	179	100	2Dportrait_NF1
10109	0.525157314	0.7361219514	0	173	173	173	100	2Dportrait_NF1
81873	0.5284786642	0.7372029252	0	181	181	181	100	2Dportrait_NF1
1738	0.6435622555	0.8055623615	0	174	174	174	100	2Dportrait_NF1
90411	0.6827773913	0.696939825	0	182	182	182	100	2Dportrait_NF1
112399	0.5964350718	0.4372135733	0	171	171	171	100	2Dportrait_NF1
9564	0.6320273556	0.4730287287	0	163	163	163	100	2Dportrait_NF1
2735	0.4034382335	0.6496842426	0	180	180	180	100	2Dportrait_NF1
92241	0.5160263608	0.5520665554	0	202	202	202	100	2Dportrait_NF1
1850	0.6754255244	0.6287963814	0	187	187	187	100	2Dportrait_NF1
51177	0.641914795	0.536744547	0	186	186	186	100	2Dportrait_NF1
79577	0.3416783888	0.852951536	0	153	33	33	100	2Dportrait_NF1
9555	0.4628244638	0.4830767663	0	168	168	168	100	2Dportrait_NF1
8405	0.3804012937	0.5528312862	0	183	183	183	100	2Dportrait_NF1
79084	0.5832200372	0.2460252549	0	171	171	171	100	2Dportrait_NF1
1104	0.4463200468	0.6361420408	0	170	170	170	100	2Dportrait_NF1
7913	0.3959148181	0.4134883945	0	172	172	172	100	2Dportrait_NF1
9678	0.3995606051	0.4289892368	0	186	186	186	100	2Dportrait_NF1
142	0.4404039091	0.4628418226	0	159	159	159	100	2Dportrait_NF1
7150	0.5076404077	0.6857088795	0	162	162	162	100	2Dportrait_NF1
1386	0.7340198808	0.7338948918	0	161	161	161	100	2Dportrait_NF1
1058	0.4205006013	0.3011404335	0	181	181	181	100	2Dportrait_NF1
7520	0.475417463	0.5252952513	0	161	161	161	100	2Dportrait_NF1
54904	0.4446179808	0.3846167749	0	183	183	183	100	2Dportrait_NF1
3068	0.5252125143	0.398719727	0	165	165	165	100	2Dportrait_NF1
11335	0.3956196357	0.3002455906	0	168	168	168	100	2Dportrait_NF1
4000	0.3763581758	0.7295117224	0	175	200	232	100	2Dportrait_NF1
8350	0.4579578387	0.4418586506	0	161	161	161	100	2Dportrait_NF1
23468	0.3952007079	0.3016394394	0	170	170	170	100	2Dportrait_NF1
11083	0.5562653977	0.166215288	0	179	179	179	100	2Dportrait_NF1
3020	0.4308016529	0.4396496653	0	175	175	175	100	2Dportrait_NF1
6612	0.5411114003	0.4804671167	0	159	159	159	100	2Dportrait_NF1
2146	0.3933714766	0.4242068626	0	162	162	162	100	2Dportrait_NF1
200558	0.4623553539	0.5160167718	0	184	184	184	100	2Dportrait_NF1
51213	0.5806532402	0.1670242502	0	180	180	180	100	2Dportrait_NF1
255626	0.3671659633	0.3439720952	0	176	176	176	100	2Dportrait_NF1
221662	0.4632381503	0.7061744099	0	197	197	197	100	2Dportrait_NF1
285141	0.4764313278	0.4840128094	0	205	205	205	100	2Dportrait_NF1
546	0.4901990719	0.4859123998	0	180	180	180	100	2Dportrait_NF1
10951	0.3954526965	0.3021158806	0	175	175	175	100	2Dportrait_NF1
919	0.7508291077	0.2881283342	0	176	176	176	100	2Dportrait_NF1
4204	0.4916223484	0.1053154574	0	174	174	174	100	2Dportrait_NF1
4149	0.4064647359	0.4660666696	0	172	172	172	100	2Dportrait_NF1
27023	0.4318661086	0.4403508556	0	179	179	179	100	2Dportrait_NF1
85451	0.804357523	0.78007444	0	164	164	164	100	2Dportrait_NF1
3024	0.5015861018	0.0966085614	0	172	172	172	100	2Dportrait_NF1
3018	0.389211453	0.4204310322	0	174	174	174	100	2Dportrait_NF1
3428	0.5085619373	0.1215328138	0	161	161	161	100	2Dportrait_NF1
3169	0.4060211631	0.5082323913	0	182	182	182	100	2Dportrait_NF1
23133	0.4578910407	0.3603940497	0	177	177	177	100	2Dportrait_NF1
3012	0.454686336	0.4639381763	0	173	173	173	100	2Dportrait_NF1
8658	0.6315322254	0.408251358	0	185	185	185	100	2Dportrait_NF1
3284	0.5202530337	0.7478403399	0	199	199	199	100	2Dportrait_NF1
79829	0.5081017115	0.4995584443	0	191	191	191	100	2Dportrait_NF1
85437	0.5566970755	0.1029664809	0	186	186	186	100	2Dportrait_NF1
126299	0.4551340349	0.5002350492	0	195	195	195	100	2Dportrait_NF1
7508	0.4557658464	0.5068443801	0	179	179	179	100	2Dportrait_NF1
55506	0.5136167267	0.1168328401	0	181	181	181	100	2Dportrait_NF1
3151	0.459132881	0.4724827971	0	181	181	181	100	2Dportrait_NF1
54969	0.4556798677	0.4640513367	0	187	187	187	100	2Dportrait_NF1
2665	0.6747802939	0.6377435748	0	175	175	175	100	2Dportrait_NF1
65061	0.470161499	0.6757444773	0	185	185	185	100	2Dportrait_NF1
2547	0.4796078561	0.5327109623	0	159	159	159	100	2Dportrait_NF1
3208	0.7030131278	0.5430207956	0	196	196	196	100	2Dportrait_NF1
4836	0.6503202634	0.240954142	0	176	176	176	100	2Dportrait_NF1
4671	0.5255016748	0.6771507872	0	195	195	195	100	2Dportrait_NF1
4294	0.6912963084	0.438141758	0	187	187	187	100	2Dportrait_NF1
55172	0.702035357	0.5466725762	0	182	182	182	100	2Dportrait_NF1
26747	0.7003412086	0.5499391847	0	180	180	180	100	2Dportrait_NF1
1716	0.698864293	0.5316149455	0	184	184	184	100	2Dportrait_NF1
53373	0.9215938903	0.5406077174	0	201	201	201	100	2Dportrait_NF1
219931	0.8710713469	0.531672087	0	192	192	192	100	2Dportrait_NF1
134285	0.9106841481	0.5822378357	0	191	191	191	100	2Dportrait_NF1
64091	0.9224368012	0.5391158636	0	203	203	203	100	2Dportrait_NF1
55504	0.584006707	0.6131599262	0	190	190	190	100	2Dportrait_NF1
1902	0.9212571124	0.5914499681	0	188	188	188	100	2Dportrait_NF1
6490	0.9144205231	0.5233915071	0	195	195	195	100	2Dportrait_NF1
51075	0.9133837976	0.5248788704	0	189	189	189	100	2Dportrait_NF1
54951	0.7209692578	0.1008804789	0	189	189	189	100	2Dportrait_NF1
6430	0.5683664634	0.1885221448	0	167	167	167	100	2Dportrait_NF1
9777	0.4446844814	0.4224515292	0	187	187	187	100	2Dportrait_NF1
4363	0.7690510171	0.7523033278	0	181	181	181	100	2Dportrait_NF1
116254	0.9338282174	0.5077532558	0	193	193	193	100	2Dportrait_NF1
4701	0.7310092509	0.7953341429	0	182	182	182	100	2Dportrait_NF1
4731	0.7682870593	0.8392287041	0	186	186	186	100	2Dportrait_NF1
55584	0.9246166383	0.5429170653	0	193	193	193	100	2Dportrait_NF1
170572	0.9215693568	0.5116785073	0	195	195	195	100	2Dportrait_NF1
58477	0.9167069693	0.5068758136	0	170	170	170	100	2Dportrait_NF1
5745	0.9210247878	0.5646427401	0	190	190	190	100	2Dportrait_NF1
5824	0.8373727505	0.644790841	0	176	176	176	100	2Dportrait_NF1
3290	0.9274415573	0.50606281	0	195	195	195	100	2Dportrait_NF1
4543	0.8339153881	0.7100169241	0	174	174	174	100	2Dportrait_NF1
64116	0.9169614484	0.5352559488	0	201	201	201	100	2Dportrait_NF1
148066	0.928092438	0.5258287217	0	191	191	191	100	2Dportrait_NF1
9498	0.9198949094	0.5351332461	0	189	189	189	100	2Dportrait_NF1
1261	0.9115202194	0.5499614126	0	197	197	197	100	2Dportrait_NF1
3741	0.8845371062	0.5371064806	0	184	184	184	100	2Dportrait_NF1
7100	0.9049707461	0.5238754699	0	205	205	205	100	2Dportrait_NF1
10136	0.8461654018	0.4206814894	0	199	199	199	100	2Dportrait_NF1
10488	0.9322946518	0.7385077499	0	177	177	177	100	2Dportrait_NF1
9931	0.5344892558	0.2610104764	0	176	176	176	100	2Dportrait_NF1
79937	0.8604458214	0.4247993831	0	200	200	200	100	2Dportrait_NF1
728378	0.6666725727	0.7474522491	0	188	188	188	100	2Dportrait_NF1
347688	0.8523683582	0.5093456966	0	178	178	178	100	2Dportrait_NF1
10024	0.604563349	0.3783586005	0	184	184	184	100	2Dportrait_NF1
7277	0.8380357492	0.4421094446	0	160	160	160	100	2Dportrait_NF1
23262	0.5565841471	0.1790944125	0	187	187	187	100	2Dportrait_NF1
54972	0.6567971027	0.6169683127	0	180	180	180	100	2Dportrait_NF1
25793	0.7098232508	0.7105548851	0	181	181	181	100	2Dportrait_NF1
5125	0.8430871932	0.4055013806	0	195	195	195	100	2Dportrait_NF1
427	0.4722384441	0.6756951941	0	190	190	190	100	2Dportrait_NF1
6609	0.8599696488	0.3936095469	0	184	184	184	100	2Dportrait_NF1
57118	0.739044561	0.223413213	0	179	179	179	100	2Dportrait_NF1
5684	0.4572835025	0.3314927928	0	162	162	162	100	2Dportrait_NF1
83445	0.4774348215	0.6824836957	0	207	207	207	100	2Dportrait_NF1
79719	0.7305467575	0.5006636667	0	188	188	188	100	2Dportrait_NF1
816	0.6780825006	0.4184473573	0	186	186	186	100	2Dportrait_NF1
14	0.7417862148	0.6208999631	0	183	183	183	100	2Dportrait_NF1
25953	0.7997763041	0.5388299315	0	180	180	180	100	2Dportrait_NF1
3316	0.6708153858	0.6829193857	0	180	180	180	100	2Dportrait_NF1
6049	0.5533435343	0.6884689605	0	197	197	197	100	2Dportrait_NF1
80032	0.4855642511	0.5579415786	0	194	194	194	100	2Dportrait_NF1
1544	0.7432214979	0.7108716893	0	207	207	207	100	2Dportrait_NF1
144423	0.5872532674	0.6828423738	0	206	206	206	100	2Dportrait_NF1
55633	0.4647307153	0.6767927827	0	180	180	180	100	2Dportrait_NF1
116372	0.8617769487	0.4080467038	0	195	195	195	100	2Dportrait_NF1
326	0.414599258	0.6598085063	0	255	112	1	100	2Dportrait_NF1
10553	0.7914468895	0.7857271839	0	199	199	199	100	2Dportrait_NF1
7545	0.4723260212	0.6814996044	0	196	196	196	100	2Dportrait_NF1
127396	0.8105639736	0.6502745178	0	192	192	192	100	2Dportrait_NF1
133482	0.4837019739	0.6871989371	0	201	201	201	100	2Dportrait_NF1
9753	0.4716556996	0.6789798769	0	192	192	192	100	2Dportrait_NF1
6746	0.7438027184	0.7516407557	0	195	195	195	100	2Dportrait_NF1
7385	0.7533010419	0.7508590733	0	168	168	168	100	2Dportrait_NF1
476	0.7286300978	0.7406298443	0	153	33	33	100	2Dportrait_NF1
10599	0.9111508047	0.6061998879	0	200	200	200	100	2Dportrait_NF1
54808	0.8219654263	0.5571972795	0	203	203	203	100	2Dportrait_NF1
55969	0.7322451436	0.7347290008	0	187	187	187	100	2Dportrait_NF1
9144	0.918017429	0.605489492	0	203	203	203	100	2Dportrait_NF1
9341	0.8513624111	0.6802816706	0	177	177	177	100	2Dportrait_NF1
80097	0.5191489526	0.9571929237	0	185	185	185	100	2Dportrait_NF1
8615	0.8656256573	0.6843858682	0	174	174	174	100	2Dportrait_NF1
29095	0.3385012285	0.8615867525	0	206	206	206	100	2Dportrait_NF1
51203	0.4437260028	0.5989321385	0	178	178	178	100	2Dportrait_NF1
202559	0.5654001052	0.2222493336	0	176	176	176	100	2Dportrait_NF1
9958	0.5609249751	0.4609395378	0	168	168	168	100	2Dportrait_NF1
4659	0.641256926	0.4065307136	0	170	170	170	100	2Dportrait_NF1
5352	0.5111821875	0.5214465627	0	184	184	184	100	2Dportrait_NF1
84842	0.6426699059	0.8597657456	0	195	195	195	100	2Dportrait_NF1
5782	0.4708419686	0.5476933773	0	173	173	173	100	2Dportrait_NF1
7360	0.4841328339	0.5160831188	0	175	175	175	100	2Dportrait_NF1
899	0.5386918042	0.588113757	0	195	195	195	100	2Dportrait_NF1
3837	0.5642056964	0.2827334569	0	159	159	159	100	2Dportrait_NF1
90355	0.5811983296	0.5214195075	0	187	187	187	100	2Dportrait_NF1
6286	0.5377881914	0.7707929294	0	189	189	189	100	2Dportrait_NF1
5903	0.5713947129	0.2979583584	0	165	165	165	100	2Dportrait_NF1
9972	0.658179676	0.2745832136	0	169	169	169	100	2Dportrait_NF1
1474	0.4842663183	0.6931378375	0	191	191	191	100	2Dportrait_NF1
2939	0.4422061164	0.5979885738	0	215	215	215	100	2Dportrait_NF1
8339	0.4681226923	0.4788095638	0	167	167	167	100	2Dportrait_NF1
7112	0.4320745689	0.4044637401	0	166	166	166	100	2Dportrait_NF1
10036	0.4631470419	0.4669683604	0	174	174	174	100	2Dportrait_NF1
50809	0.5599009252	0.1403824406	0	167	167	167	100	2Dportrait_NF1
8555	0.5201457555	0.0967520887	0	183	183	183	100	2Dportrait_NF1
567	0.8908437723	0.32634377	0	184	184	184	100	2Dportrait_NF1
51564	0.4141645693	0.4912587798	0	175	175	175	100	2Dportrait_NF1
604	0.4109638792	0.4190659226	0	190	220	0	100	2Dportrait_NF1
5587	0.4019089054	0.7919165415	0	176	176	176	100	2Dportrait_NF1
5467	0.3991181846	0.6426469678	0	255	112	1	100	2Dportrait_NF1
25865	0.8524516977	0.4084858739	0	180	180	180	100	2Dportrait_NF1
1909	0.8635907908	0.5886116403	0	191	191	191	100	2Dportrait_NF1
22806	0.5129674444	0.3051828868	0	179	179	179	100	2Dportrait_NF1
64375	0.4320998086	0.4325870191	0	195	195	195	100	2Dportrait_NF1
50943	0.4460044942	0.4438605121	0	183	183	183	100	2Dportrait_NF1
4205	0.4451181292	0.403258941	0	177	177	177	100	2Dportrait_NF1
7538	0.324771028	0.5335129642	0	175	175	175	100	2Dportrait_NF1
4208	0.4521717656	0.4131139997	0	182	182	182	100	2Dportrait_NF1
63035	0.417004134	0.4970869896	0	187	187	187	100	2Dportrait_NF1
9314	0.4626303519	0.5491775972	0	178	178	178	100	2Dportrait_NF1
81	0.7167110631	0.4538391716	0	163	163	163	100	2Dportrait_NF1
860	0.4318953258	0.4861017863	0	179	179	179	100	2Dportrait_NF1
7101	0.4058239659	0.3906722037	0	190	190	190	100	2Dportrait_NF1
27232	0.6878564169	0.1284736553	0	190	190	190	100	2Dportrait_NF1
10765	0.3084321749	0.4673882214	0	177	177	177	100	2Dportrait_NF1
79718	0.4302716925	0.3897305475	0	174	174	174	100	2Dportrait_NF1
6907	0.4311089161	0.3940631989	0	177	177	177	100	2Dportrait_NF1
8458	0.4419607816	0.4931633098	0	180	180	180	100	2Dportrait_NF1
6472	0.6301399131	0.5908101853	0	160	160	160	100	2Dportrait_NF1
23394	0.4062053501	0.4039033267	0	178	178	178	100	2Dportrait_NF1
3094	0.6288678892	0.8235915754	0	182	182	182	100	2Dportrait_NF1
79699	0.8560491983	0.4860700161	0	180	180	180	100	2Dportrait_NF1
79269	0.5939201668	0.5028581702	0	190	190	190	100	2Dportrait_NF1
114984	0.5586062264	0.4080813929	0	185	185	185	100	2Dportrait_NF1
55034	0.7570840305	0.6851266872	0	192	192	192	100	2Dportrait_NF1
84942	0.6290059458	0.4353014094	0	195	195	195	100	2Dportrait_NF1
5910	0.6109539865	0.6117704557	0	177	177	177	100	2Dportrait_NF1
5966	0.451276182	0.3693297924	0	168	168	168	100	2Dportrait_NF1
387	0.5902068756	0.6318078177	0	255	196	51	100	2Dportrait_NF1
644019	0.8304650883	0.514328908	0	213	213	213	100	2Dportrait_NF1
1555	0.9243859492	0.6189276267	0	213	213	213	100	2Dportrait_NF1
10901	0.719183146	0.8635682944	0	190	190	190	100	2Dportrait_NF1
492	0.3347031852	0.8671432875	0	153	33	33	100	2Dportrait_NF1
493	0.895073196	0.5979276154	0	182	182	182	100	2Dportrait_NF1
491	0.9267398997	0.5982847218	0	184	184	184	100	2Dportrait_NF1
5024	0.8751717839	0.568272854	0	226	226	226	100	2Dportrait_NF1
22953	0.8735739108	0.5660340068	0	197	197	197	100	2Dportrait_NF1
5192	0.8240767183	0.6303745649	0	192	192	192	100	2Dportrait_NF1
5828	0.6663236025	0.706044747	0	189	189	189	100	2Dportrait_NF1
5830	0.6270715922	0.6703319748	0	179	179	179	100	2Dportrait_NF1
5193	0.8266982324	0.6348680881	0	210	210	210	100	2Dportrait_NF1
7681	0.5384004133	0.6758544944	0	186	186	186	100	2Dportrait_NF1
10668	0.9328456143	0.4550637288	0	194	194	194	100	2Dportrait_NF1
91445	0.9267223545	0.6509754837	0	177	177	177	100	2Dportrait_NF1
255488	0.5543100792	0.7044350178	0	180	180	180	100	2Dportrait_NF1
9781	0.5512914572	0.7009811557	0	195	195	195	100	2Dportrait_NF1
3981	0.4101666525	0.6438855578	0	190	220	0	100	2Dportrait_NF1
3184	0.5294947221	0.3928585121	0	159	159	159	100	2Dportrait_NF1
5261	0.518389344	0.5435535925	0	165	165	165	100	2Dportrait_NF1
1181	0.5703908474	0.2674682532	0	192	192	192	100	2Dportrait_NF1
55800	0.9242162965	0.5964513661	0	193	193	193	100	2Dportrait_NF1
79778	0.6157751132	0.5012694341	0	196	196	196	100	2Dportrait_NF1
88	0.6999144747	0.4822907056	0	177	177	177	100	2Dportrait_NF1
87	0.7171829981	0.4499641013	0	165	165	165	100	2Dportrait_NF1
10763	0.634589915	0.4389954006	0	179	179	179	100	2Dportrait_NF1
23528	0.3679014845	0.4276712773	0	175	175	175	100	2Dportrait_NF1
2245	0.7388949068	0.5617559149	0	190	190	190	100	2Dportrait_NF1
94005	0.8662734155	0.4482336902	0	184	184	184	100	2Dportrait_NF1
51762	0.7217184955	0.6238519004	0	177	177	177	100	2Dportrait_NF1
8577	0.8703502855	0.6142217031	0	195	195	195	100	2Dportrait_NF1
25921	0.8707127863	0.6189318926	0	190	190	190	100	2Dportrait_NF1
25896	0.3051390753	0.4089043878	0	187	187	187	100	2Dportrait_NF1
10202	0.3786080448	0.5363323198	0	186	186	186	100	2Dportrait_NF1
51125	0.8682381758	0.6048158059	0	196	196	196	100	2Dportrait_NF1
51108	0.8950981755	0.5372795891	0	204	204	204	100	2Dportrait_NF1
1880	0.8313593709	0.419810783	0	197	197	197	100	2Dportrait_NF1
617	0.4219176701	0.3742966135	0	188	188	188	100	2Dportrait_NF1
478	0.3522904209	0.5338619878	0	177	177	177	100	2Dportrait_NF1
79896	0.6854000949	0.8229475265	0	197	197	197	100	2Dportrait_NF1
56980	0.6036678769	0.9957344815	0	195	195	195	100	2Dportrait_NF1
56650	0.871877978	0.6180153832	0	201	201	201	100	2Dportrait_NF1
2247	0.4060646914	0.7025368867	0	188	188	188	100	2Dportrait_NF1
27032	0.8821236063	0.5266390311	0	184	184	184	100	2Dportrait_NF1
55763	0.6849151497	0.3297750673	0	178	178	178	100	2Dportrait_NF1
55240	0.8980702954	0.5892820708	0	193	193	193	100	2Dportrait_NF1
3764	0.9230424065	0.4791115494	0	203	203	203	100	2Dportrait_NF1
57181	0.8739175282	0.6192490337	0	187	187	187	100	2Dportrait_NF1
201266	0.8327085638	0.5453406962	0	187	187	187	100	2Dportrait_NF1
3032	0.7219328289	0.8186333984	0	165	165	165	100	2Dportrait_NF1
10395	0.4397203171	0.7477656854	0	255	196	51	100	2Dportrait_NF1
324	0.4298770008	0.7347185604	0	175	200	232	100	2Dportrait_NF1
699	0.4377419148	0.7431822401	0	178	178	178	100	2Dportrait_NF1
27030	0.4330431954	0.7296270158	0	187	187	187	100	2Dportrait_NF1
201163	0.5712489617	0.5827397604	0	180	180	180	100	2Dportrait_NF1
5795	0.6446403162	0.4196030977	0	177	177	177	100	2Dportrait_NF1
969	0.7876896239	0.5199114879	0	210	210	210	100	2Dportrait_NF1
147744	0.4720719138	0.2418426982	0	226	226	226	100	2Dportrait_NF1
2775	0.776431655	0.5721338914	0	174	174	174	100	2Dportrait_NF1
199731	0.799162744	0.5256431521	0	199	199	199	100	2Dportrait_NF1
203111	0.7813533689	0.5274328378	0	198	198	198	100	2Dportrait_NF1
5834	0.5956555761	0.7539487564	0	180	180	180	100	2Dportrait_NF1
342979	0.7796943851	0.5223427526	0	199	199	199	100	2Dportrait_NF1
203859	0.6965836456	0.617114815	0	197	197	197	100	2Dportrait_NF1
5739	0.9016565701	0.5877695607	0	189	189	189	100	2Dportrait_NF1
128869	0.8732107409	0.4607126557	0	197	197	197	100	2Dportrait_NF1
8733	0.8705075229	0.4576884215	0	194	194	194	100	2Dportrait_NF1
10026	0.8682316335	0.45397804	0	198	198	198	100	2Dportrait_NF1
51604	0.8658296569	0.4574139401	0	183	183	183	100	2Dportrait_NF1
81607	0.6318218691	0.1237033493	0	196	196	196	100	2Dportrait_NF1
79770	0.9040215978	0.5929283504	0	191	191	191	100	2Dportrait_NF1
9514	0.8622025674	0.4393275847	0	190	190	190	100	2Dportrait_NF1
51614	0.8722276917	0.5865904697	0	193	193	193	100	2Dportrait_NF1
2742	0.9215620711	0.5574383067	0	194	194	194	100	2Dportrait_NF1
185	0.3403590822	0.8581837452	0	153	33	33	100	2Dportrait_NF1
10331	0.8773173484	0.4072597451	0	200	200	200	100	2Dportrait_NF1
3084	0.9227220587	0.5524076083	0	186	186	186	100	2Dportrait_NF1
9653	0.8780653966	0.5967020478	0	188	188	188	100	2Dportrait_NF1
23601	0.8913176403	0.4937541463	0	200	200	200	100	2Dportrait_NF1
29122	0.8662244229	0.4562978283	0	188	188	188	100	2Dportrait_NF1
27076	0.8743927343	0.5451556879	0	185	185	185	100	2Dportrait_NF1
64838	0.7718853777	0.8395108193	0	198	198	198	100	2Dportrait_NF1
4254	0.3957261333	0.6629638629	0	255	112	1	100	2Dportrait_NF1
26123	0.8809087528	0.6469604223	0	174	174	174	100	2Dportrait_NF1
2040	0.8488851985	0.6663687786	0	172	172	172	100	2Dportrait_NF1
25844	0.9088342492	0.5968346296	0	189	189	189	100	2Dportrait_NF1
55117	0.8967553751	0.5950404534	0	196	196	196	100	2Dportrait_NF1
8875	0.9514879383	0.52808946	0	199	199	199	100	2Dportrait_NF1
56928	0.9265883125	0.5729128796	0	190	190	190	100	2Dportrait_NF1
1012	0.8765284111	0.6250450242	0	189	189	189	100	2Dportrait_NF1
79157	0.6609982013	0.3903625842	0	208	208	208	100	2Dportrait_NF1
64744	0.6572882928	0.3979618442	0	188	188	188	100	2Dportrait_NF1
81027	0.8694128091	0.4598468888	0	173	173	173	100	2Dportrait_NF1
55585	0.9130734119	0.5926879968	0	189	189	189	100	2Dportrait_NF1
7444	0.9284690641	0.5502399354	0	184	184	184	100	2Dportrait_NF1
9479	0.5621174138	0.5165363217	0	179	179	179	100	2Dportrait_NF1
6885	0.5589633373	0.5722477254	0	166	166	166	100	2Dportrait_NF1
5599	0.4634421871	0.7603539945	0	255	196	51	100	2Dportrait_NF1
5609	0.5477842472	0.5095932349	0	173	173	173	100	2Dportrait_NF1
10454	0.6659033366	0.4893109166	0	166	166	166	100	2Dportrait_NF1
596	0.3620776075	0.7811103966	0	175	200	232	100	2Dportrait_NF1
5604	0.4048084656	0.6623454099	0	255	112	1	100	2Dportrait_NF1
998	0.6814847741	0.4634949647	0	165	165	165	100	2Dportrait_NF1
8844	0.6028196503	0.4883131292	0	162	162	162	100	2Dportrait_NF1
8161	0.5111168393	0.2467707888	0	172	172	172	100	2Dportrait_NF1
581	0.4032365757	0.8029671938	0	176	176	176	100	2Dportrait_NF1
598	0.4140842035	0.789900086	0	175	200	232	100	2Dportrait_NF1
23542	0.796301917	0.3966470281	0	174	174	174	100	2Dportrait_NF1
10653	0.8844197915	0.5919571692	0	178	178	178	100	2Dportrait_NF1
148109	0.9291528792	0.5517615387	0	192	192	192	100	2Dportrait_NF1
91147	0.8821601091	0.4394091994	0	187	187	187	100	2Dportrait_NF1
197257	0.7523591049	0.6489043564	0	190	190	190	100	2Dportrait_NF1
132884	0.8684119174	0.5703547584	0	186	186	186	100	2Dportrait_NF1
23399	0.8918400547	0.5404463965	0	188	188	188	100	2Dportrait_NF1
64699	0.9255373873	0.5187522673	0	193	193	193	100	2Dportrait_NF1
1473	0.7415110681	0.2221543035	0	208	208	208	100	2Dportrait_NF1
1520	0.4766456983	0.6903428429	0	204	204	204	100	2Dportrait_NF1
6636	0.571212905	0.093951481	0	170	170	170	100	2Dportrait_NF1
9886	0.5490671253	0.6002215833	0	190	190	190	100	2Dportrait_NF1
1827	0.6964447712	0.2918282753	0	181	181	181	100	2Dportrait_NF1
126069	0.742526903	0.2224372607	0	209	209	209	100	2Dportrait_NF1
100132285	0.7471332501	0.226880715	0	197	197	197	100	2Dportrait_NF1
79981	0.7464883169	0.2326525691	0	197	197	197	100	2Dportrait_NF1
55200	0.7401904233	0.2222047654	0	195	195	195	100	2Dportrait_NF1
55718	0.4190491112	0.1366150299	0	186	186	186	100	2Dportrait_NF1
661	0.4083997957	0.1399592117	0	185	185	185	100	2Dportrait_NF1
11128	0.4152926634	0.1319864551	0	178	178	178	100	2Dportrait_NF1
8480	0.9111036706	0.3422704232	0	171	171	171	100	2Dportrait_NF1
171568	0.4163166761	0.1297611356	0	192	192	192	100	2Dportrait_NF1
11321	0.4200902974	0.1369645586	0	179	179	179	100	2Dportrait_NF1
79871	0.4204045118	0.1423237365	0	183	183	183	100	2Dportrait_NF1
1121	0.7029048088	0.6423394813	0	187	187	187	100	2Dportrait_NF1
6749	0.4605849286	0.4879128018	0	169	169	169	100	2Dportrait_NF1
51184	0.4161075096	0.1287076661	0	182	182	182	100	2Dportrait_NF1
55011	0.5926733083	0.2989201096	0	179	179	179	100	2Dportrait_NF1
81572	0.5728497343	0.3928137194	0	188	188	188	100	2Dportrait_NF1
51728	0.4137728513	0.1320141839	0	255	196	51	100	2Dportrait_NF1
2972	0.4594401071	0.5888228057	0	182	182	182	100	2Dportrait_NF1
752	0.6698381354	0.4519915585	0	178	178	178	100	2Dportrait_NF1
90488	0.4214191571	0.1390166574	0	190	190	190	100	2Dportrait_NF1
6830	0.4818947856	0.4143290147	0	176	176	176	100	2Dportrait_NF1
55703	0.4159051827	0.1324300035	0	181	181	181	100	2Dportrait_NF1
55814	0.431027175	0.1520450347	0	191	191	191	100	2Dportrait_NF1
116143	0.5627123879	0.4185562518	0	187	187	187	100	2Dportrait_NF1
5437	0.416030638	0.1273737654	0	179	179	179	100	2Dportrait_NF1
5434	0.426687834	0.133011017	0	169	169	169	100	2Dportrait_NF1
5440	0.4172983127	0.1442964098	0	180	180	180	100	2Dportrait_NF1
9533	0.4151110041	0.1323021928	0	173	173	173	100	2Dportrait_NF1
9817	0.5348326874	0.6649368729	0	168	168	168	100	2Dportrait_NF1
60386	0.7521213531	0.8202079895	0	189	189	189	100	2Dportrait_NF1
5435	0.412877119	0.1465199331	0	182	182	182	100	2Dportrait_NF1
8725	0.5742728993	0.3833775114	0	177	177	177	100	2Dportrait_NF1
10471	0.5825733198	0.4101900157	0	184	184	184	100	2Dportrait_NF1
10621	0.4200733098	0.1292717842	0	186	186	186	100	2Dportrait_NF1
10623	0.4148650745	0.1305521358	0	185	185	185	100	2Dportrait_NF1
10622	0.4147491353	0.1366051509	0	202	202	202	100	2Dportrait_NF1
27297	0.4137718105	0.1286276231	0	192	192	192	100	2Dportrait_NF1
84265	0.4166714079	0.1306448083	0	198	198	198	100	2Dportrait_NF1
155038	0.843484933	0.8612482816	0	190	190	190	100	2Dportrait_NF1
2783	0.7878119196	0.5749212522	0	169	169	169	100	2Dportrait_NF1
8409	0.5568087028	0.4046225913	0	177	177	177	100	2Dportrait_NF1
1571	0.6413708952	0.6518066738	0	196	196	196	100	2Dportrait_NF1
788	0.8383775081	0.5026636196	0	191	191	191	100	2Dportrait_NF1
9016	0.8918169338	0.5457291237	0	206	206	206	100	2Dportrait_NF1
9330	0.4220626778	0.5845178831	0	174	174	174	100	2Dportrait_NF1
8148	0.4782661348	0.8304752754	0	255	196	51	100	2Dportrait_NF1
5093	0.6032365708	0.7959712314	0	159	159	159	100	2Dportrait_NF1
113457	0.6154981078	0.7854295765	0	170	170	170	100	2Dportrait_NF1
149628	0.4956080728	0.7043144481	0	179	179	179	100	2Dportrait_NF1
64743	0.8523388437	0.4424218706	0	202	202	202	100	2Dportrait_NF1
7046	0.3613130922	0.6713919555	0	255	112	1	100	2Dportrait_NF1
26229	0.8600910524	0.4359371508	0	195	195	195	100	2Dportrait_NF1
5498	0.7282789717	0.8529483926	0	192	192	192	100	2Dportrait_NF1
10989	0.7413120495	0.7859689969	0	166	166	166	100	2Dportrait_NF1
9001	0.6448069952	0.4931724031	0	183	183	183	100	2Dportrait_NF1
51150	0.8910003406	0.50281102	0	173	173	173	100	2Dportrait_NF1
4705	0.7522209739	0.8558125408	0	180	180	180	100	2Dportrait_NF1
5329	0.8907454897	0.422533593	0	177	177	177	100	2Dportrait_NF1
55871	0.8291695718	0.510599891	0	187	187	187	100	2Dportrait_NF1
410	0.856288883	0.4564831734	0	195	195	195	100	2Dportrait_NF1
3671	0.8789338819	0.4557032871	0	189	189	189	100	2Dportrait_NF1
54988	0.7106550102	0.8529111215	0	198	198	198	100	2Dportrait_NF1
10380	0.7084650623	0.8460338205	0	185	185	185	100	2Dportrait_NF1
57017	0.7698470914	0.8042688752	0	184	184	184	100	2Dportrait_NF1
5460	0.3686098702	0.5390000089	0	167	167	167	100	2Dportrait_NF1
374291	0.7063745866	0.8309563194	0	186	186	186	100	2Dportrait_NF1
79600	0.8765412726	0.435970156	0	185	185	185	100	2Dportrait_NF1
1413	0.5056930439	0.6044608325	0	193	193	193	100	2Dportrait_NF1
84952	0.645219009	0.434558233	0	189	189	189	100	2Dportrait_NF1
8618	0.4849729198	0.5713749983	0	189	189	189	100	2Dportrait_NF1
65125	0.645820005	0.4509703084	0	171	171	171	100	2Dportrait_NF1
3161	0.3893845627	0.6949518841	0	182	182	182	100	2Dportrait_NF1
54820	0.6395389131	0.3704533135	0	177	177	177	100	2Dportrait_NF1
84231	0.3903249385	0.5719974927	0	186	186	186	100	2Dportrait_NF1
56850	0.6480295796	0.4175338789	0	191	191	191	100	2Dportrait_NF1
80018	0.6595969678	0.7390809613	0	179	179	179	100	2Dportrait_NF1
83666	0.5841214197	0.7081215996	0	197	197	197	100	2Dportrait_NF1
51126	0.5661313889	0.7281341517	0	194	194	194	100	2Dportrait_NF1
5695	0.6598312997	0.7426529233	0	180	180	180	100	2Dportrait_NF1
5577	0.5923895377	0.313281714	0	186	186	186	100	2Dportrait_NF1
10298	0.6628721877	0.364308973	0	170	170	170	100	2Dportrait_NF1
27101	0.5492026914	0.6368048374	0	173	173	173	100	2Dportrait_NF1
54509	0.6161958252	0.5238944422	0	184	184	184	100	2Dportrait_NF1
943	0.915253918	0.4780266465	0	194	194	194	100	2Dportrait_NF1
347736	0.6222887527	0.7183358977	0	215	215	215	100	2Dportrait_NF1
387082	0.6262918736	0.7155046424	0	173	173	173	100	2Dportrait_NF1
283685	0.4850666674	0.2864110577	0	214	214	214	100	2Dportrait_NF1
220082	0.4970056263	0.2892789106	0	189	189	189	100	2Dportrait_NF1
125115	0.4764319969	0.2717210861	0	174	174	174	100	2Dportrait_NF1
22994	0.6248276707	0.2773416107	0	179	179	179	100	2Dportrait_NF1
4953	0.4066028668	0.6560592821	0	255	112	1	100	2Dportrait_NF1
4946	0.4770628047	0.5945862402	0	188	188	188	100	2Dportrait_NF1
25913	0.6905282618	0.1233268216	0	255	112	1	100	2Dportrait_NF1
7161	0.424628434	0.6463335496	0	170	170	170	100	2Dportrait_NF1
11060	0.622582188	0.668078309	0	167	167	167	100	2Dportrait_NF1
54998	0.7074470715	0.9317989658	0	187	187	187	100	2Dportrait_NF1
6790	0.4320175843	0.7349998897	0	159	159	159	100	2Dportrait_NF1
60485	0.443745072	0.3475729086	0	176	176	176	100	2Dportrait_NF1
9113	0.3277067565	0.6319223253	0	190	220	0	100	2Dportrait_NF1
9770	0.5791251388	0.5118291633	0	187	187	187	100	2Dportrait_NF1
57534	0.6226614386	0.2864829056	0	181	181	181	100	2Dportrait_NF1
26524	0.3441106605	0.6348805493	0	190	220	0	100	2Dportrait_NF1
84960	0.6337995652	0.3054206584	0	194	194	194	100	2Dportrait_NF1
83942	0.6070991817	0.4899294819	0	192	192	192	100	2Dportrait_NF1
29108	0.6728324841	0.4588284452	0	255	196	51	100	2Dportrait_NF1
284427	0.7767711835	0.5405277866	0	186	186	186	100	2Dportrait_NF1
51368	0.9138089703	0.5520042498	0	190	190	190	100	2Dportrait_NF1
4055	0.5584907704	0.5649762714	0	184	184	184	100	2Dportrait_NF1
54806	0.6100576967	0.2708876507	0	185	185	185	100	2Dportrait_NF1
11064	0.6088746624	0.2921523765	0	174	174	174	100	2Dportrait_NF1
22995	0.6120872104	0.3080415341	0	182	182	182	100	2Dportrait_NF1
57545	0.6086163917	0.279637038	0	190	190	190	100	2Dportrait_NF1
4957	0.615487105	0.3129002467	0	173	173	173	100	2Dportrait_NF1
374654	0.6232497961	0.2726149186	0	187	187	187	100	2Dportrait_NF1
84902	0.6149430564	0.3003577407	0	185	185	185	100	2Dportrait_NF1
5116	0.3947591053	0.6605895152	0	255	112	1	100	2Dportrait_NF1
152185	0.6139942797	0.3020021589	0	178	178	178	100	2Dportrait_NF1
167691	0.6160773954	0.2909427502	0	180	180	180	100	2Dportrait_NF1
55125	0.5945007554	0.3158130045	0	183	183	183	100	2Dportrait_NF1
57606	0.625731618	0.289570119	0	175	175	175	100	2Dportrait_NF1
80184	0.6214492615	0.2888300859	0	177	177	177	100	2Dportrait_NF1
55012	0.6209704869	0.2719265261	0	191	191	191	100	2Dportrait_NF1
10733	0.471118342	0.3190463834	0	185	185	185	100	2Dportrait_NF1
9662	0.6165757225	0.3100695527	0	178	178	178	100	2Dportrait_NF1
64770	0.6218392696	0.2926322979	0	176	176	176	100	2Dportrait_NF1
163786	0.612502421	0.3041358163	0	185	185	185	100	2Dportrait_NF1
134359	0.6101111499	0.3048932501	0	183	183	183	100	2Dportrait_NF1
11116	0.6210162084	0.2838207173	0	178	178	178	100	2Dportrait_NF1
22981	0.6098946605	0.3196375567	0	175	175	175	100	2Dportrait_NF1
22832	0.618768198	0.292443585	0	178	178	178	100	2Dportrait_NF1
57096	0.5658022313	0.3172218964	0	190	190	190	100	2Dportrait_NF1
9859	0.5999372263	0.3556841969	0	167	167	167	100	2Dportrait_NF1
9851	0.6189371816	0.2913061433	0	184	184	184	100	2Dportrait_NF1
55142	0.6088189045	0.300805106	0	176	176	176	100	2Dportrait_NF1
80254	0.6117290959	0.302208497	0	184	184	184	100	2Dportrait_NF1
159989	0.5594193999	0.3251515443	0	184	184	184	100	2Dportrait_NF1
153241	0.6131898045	0.2955990538	0	185	185	185	100	2Dportrait_NF1
55835	0.6251661584	0.2952994257	0	174	174	174	100	2Dportrait_NF1
1062	0.6414036808	0.3249095068	0	186	186	186	100	2Dportrait_NF1
117178	0.543808708	0.291123268	0	167	167	167	100	2Dportrait_NF1
51199	0.6175200385	0.3081421212	0	174	174	174	100	2Dportrait_NF1
152206	0.6227586804	0.2831239052	0	200	200	200	100	2Dportrait_NF1
10464	0.6219800025	0.286700919	0	178	178	178	100	2Dportrait_NF1
9261	0.5168579715	0.5431318231	0	173	173	173	100	2Dportrait_NF1
56001	0.5367850694	0.2535999294	0	178	178	178	100	2Dportrait_NF1
85444	0.5778440078	0.4181720901	0	196	196	196	100	2Dportrait_NF1
8556	0.6365970512	0.2970114259	0	186	186	186	100	2Dportrait_NF1
93492	0.6248042524	0.284752719	0	188	188	188	100	2Dportrait_NF1
6182	0.7083098323	0.8379952781	0	178	178	178	100	2Dportrait_NF1
26191	0.6880821249	0.3117857065	0	178	178	178	100	2Dportrait_NF1
27122	0.5098831025	0.5257063558	0	184	184	184	100	2Dportrait_NF1
255798	0.5631897872	0.533503422	0	217	217	217	100	2Dportrait_NF1
9043	0.4247151933	0.7036399761	0	180	180	180	100	2Dportrait_NF1
374618	0.5959393096	0.3170444097	0	202	202	202	100	2Dportrait_NF1
153733	0.5903166815	0.3095568507	0	199	199	199	100	2Dportrait_NF1
140688	0.5836663979	0.3517299818	0	203	203	203	100	2Dportrait_NF1
130940	0.7698416643	0.2402712504	0	204	204	204	100	2Dportrait_NF1
8715	0.5685399449	0.3468537563	0	194	194	194	100	2Dportrait_NF1
8388	0.6276027049	0.5802884007	0	212	212	212	100	2Dportrait_NF1
5885	0.6261900224	0.5787456921	0	167	167	167	100	2Dportrait_NF1
6241	0.6269014191	0.2316740909	0	177	177	177	100	2Dportrait_NF1
57410	0.5501796816	0.6026234354	0	177	177	177	100	2Dportrait_NF1
4605	0.4196123405	0.5338398721	0	182	182	182	100	2Dportrait_NF1
990	0.4795377498	0.4926526286	0	181	181	181	100	2Dportrait_NF1
7884	0.5358975149	0.5821648652	0	188	188	188	100	2Dportrait_NF1
140597	0.8442791487	0.7933999756	0	185	185	185	100	2Dportrait_NF1
8237	0.4195784025	0.4973265574	0	168	168	168	100	2Dportrait_NF1
79921	0.6696577028	0.1934913234	0	189	189	189	100	2Dportrait_NF1
[truncated: 14,376 more rows]
